# Supplementary material for: Early amphibians evolved distinct vertebrae for habitat invasions
Source: PLoS One. 2021 Jun 9;16(6):e0251983. doi: 10.1371/journal.pone.0251983 (PMC8189462; doi:10.1371/journal.pone.0251983)
Supplement: S1 Data — (ZIP) [file pone.0251983.s002.zip]

Archive with 30 entries (30 files):
- ancThreshBMace.csv
- ancThreshBMaceMostRecent.csv
- ancThreshBMliab.csv
- ancThreshBMliabMostRecent.csv
- ancThreshBMmcmc.csv
- ancThreshBMmcmcMostRecent.csv
- ancThreshBMpar.csv
- ancThreshBMparMostRecent.csv
- ancThreshLambdaace.csv
- ancThreshLambdaaceMostrecent.csv
- ancThreshLambdaliab.csv
- ancThreshLambdaliabMostRecent.csv
- ancThreshLambdamcmc.csv
- ancThreshLambdamcmcMostRecent.csv
- ancThreshLambdapar.csv
- ancThreshLambdaparMostRecent.csv
- ancThreshOUace.csv
- ancThreshOUaceTenMillionMostRecent.csv
- ancThreshOUliab.csv
- ancThreshOUliabTenMillionMostRecent.csv
- ancThreshOUmcmc.csv
- ancThreshOUmcmcTenMillionMostRecent.csv
- ancThreshOUpar.csv
- ancThreshOUparTenMillionMostRecent.csv
- Modelcomparison.csv
- Modelcomparison10MillionDICMostrecent.csv
- PriorProbabilities.csv
- PriorProbabilitiesAquaticSemiAquaticTerrestrial.csv
- TimeScaledSuperTree.nex
- tipagesSuperTree.txt
