# Supplementary material for: Early amphibians evolved distinct vertebrae for habitat invasions
Source: PLoS One. 2021 Jun 9;16(6):e0251983. doi: 10.1371/journal.pone.0251983 (PMC8189462; doi:10.1371/journal.pone.0251983)
Supplement: S1 Data — (ZIP) [file pone.0251983.s002.zip › ancThreshBMace.csv]

	X	Terrestrial	Aquatic	Semiaquatic
1	33	0.936632920884889	0.0633670791151106	0
2	34	0.952630921134858	0.0473690788651419	0
3	35	0.876515435570554	0.123484564429446	0
4	36	0.947881514810649	0.0521184851893513	0
5	37	0.980752405949256	0.0192475940507437	0
6	38	0.966504186976628	0.0331208598925134	0.000374953130858643
7	39	0.969378827646544	0.0306211723534558	0
8	40	0.977752780902387	0.0222472190976128	0
9	41	0.987501562304712	0.0124984376952881	0
10	42	0.98525184351956	0.0147481564804399	0
11	43	0.9870016247969	0.0129983752030996	0
12	44	0.413573303337083	0.583302087239095	0.00312460942382202
13	45	0.176977877765279	0.623672040994876	0.199350081239845
14	46	0.012623422072241	0.309711286089239	0.67766529183852
15	47	0.139732533433321	0.470941132358455	0.389326334208224
16	48	0.167604049493813	0.65204349456318	0.180352455943007
17	49	0.11323584551931	0.866141732283465	0.0206224221972253
18	50	0.0779902512185977	0.896262967129109	0.0257467816522935
19	51	0.0452443444569429	0.866766654168229	0.0879890013748282
20	52	0.018872640919885	0.7917760279965	0.189351331083615
21	53	0.217972753405824	0.75403074615673	0.0279965004374453
22	54	0.020997375328084	0.558680164979378	0.420322459692538
23	55	0.00362454693163355	0.563804524434446	0.432570928633921
24	56	0.000374953130858643	0.326084239470066	0.673540807399075
25	57	0.0767404074490689	0.706911636045494	0.216347956505437
26	58	0.0233720784901887	0.542932133483315	0.433695788026497
27	59	0.00462442194725659	0.345706786651669	0.649668791401075
28	60	0.0447444069491314	0.493938257717785	0.461317335333083
29	61	0.0647419072615923	0.594675665541807	0.3405824271966
30	62	0.0626171728533933	0.644419447569054	0.292963379577553
