# Supplementary material for: Early amphibians evolved distinct vertebrae for habitat invasions
Source: PLoS One. 2021 Jun 9;16(6):e0251983. doi: 10.1371/journal.pone.0251983 (PMC8189462; doi:10.1371/journal.pone.0251983)
Supplement: S1 Data — (ZIP) [file pone.0251983.s002.zip › ancThreshBMaceMostRecent.csv]

	T	A	SA
173	0.994750656167979	0.005249343832021	0
174	0.998875140607424	0.00112485939257593	0
175	0.990751156105487	0.00924884389451319	0
176	0.99737532808399	0.0026246719160105	0
177	0.997625296837895	0.00237470316210474	0
178	0.997750281214848	0.00224971878515186	0
179	0.990126234220722	0.00987376577927759	0
180	0.990376202974628	0.00962379702537183	0
181	0.999750031246094	0.000249968753905762	0
182	0.999875015623047	0.000124984376952881	0
183	0.965754280714911	0.0342457192850894	0
184	0.00349956255468067	0.992875890513686	0.00362454693163355
185	0.00337457817772778	0.99437570303712	0.00224971878515186
186	0.0296212973378328	0.954380702412199	0.0159980002499688
187	0.00287464066991626	0.992000999875016	0.00512435945506812
188	0.00399950006249219	0.992125984251969	0.00387451568553931
189	0.00174978127734033	0.99175103112111	0.00649918760154981
190	0.0808648918885139	0.854893138357705	0.0642419697537808
191	0.0539932508436445	0.896637920259967	0.049368828896388
192	0.946881639795026	0.0531183602049744	0
193	0.916885389326334	0.0831146106736658	0
194	0.895388076490439	0.104611923509561	0
195	0.885514310711161	0.114485689288839	0
196	0.865141857267842	0.134858142732158	0
197	0.914760654918135	0.0852393450818648	0
198	0.958005249343832	0.041994750656168	0
199	0.975503062117235	0.0244969378827647	0
200	0.932508436445444	0.0674915635545557	0
201	0.956880389951256	0.0431196100487439	0
202	0.943507061617298	0.0564929383827022	0
203	0.984626921634796	0.0153730783652043	0
204	0.979127609048869	0.0208723909511311	0
205	0.992750906136733	0.00724909386326709	0
206	0.986251718535183	0.0137482814648169	0
207	0.941632295963005	0.0583677040369954	0
208	0.978627671541057	0.0213723284589426	0
209	0.988751406074241	0.0112485939257593	0
210	0.993375828021497	0.00662417197850269	0
211	0.993750781152356	0.00624921884764404	0
212	0.991876015498063	0.00812398450193726	0
213	0.91713535808024	0.08286464191976	0
214	0.901387326584177	0.098612673415823	0
215	0.869516310461192	0.130483689538808	0
216	0.828771403574553	0.171228596425447	0
217	0.712535933008374	0.287464066991626	0
218	0.496437945256843	0.503562054743157	0
219	0.702162229721285	0.297837770278715	0
220	0.53230846144232	0.46769153855768	0
221	0.279465066866642	0.720534933133358	0
222	0.117735283089614	0.882264716910386	0
223	0.0792400949881265	0.919885014373203	0.000874890638670166
224	0.0412448443944507	0.958005249343832	0.000749906261717285
225	0.32320959880015	0.67679040119985	0
226	0.0474940632420947	0.952130983627047	0.000374953130858643
227	0.0541182352205974	0.94488188976378	0.000999875015623047
228	0.990751156105487	0.00924884389451319	0
229	0.016747906511686	0.977127859017623	0.00612423447069116
230	0.0131233595800525	0.975878015248094	0.0109986251718535
231	0.0134983127109111	0.970253718285214	0.0162479690038745
232	0.00537432820897388	0.971753530808649	0.0228721409823772
233	0	0.735283089613798	0.264716910386202
234	0	0.423197100362455	0.576802899637545
235	0.00649918760154981	0.943257092863392	0.0502437195350581
236	0.356205474315711	0.643794525684289	0
237	0.00862392200974878	0.978002749656293	0.0133733283339583
238	0.00987376577927759	0.979127609048869	0.0109986251718535
239	0.0196225471816023	0.957255343082115	0.023122109736283
240	0.0149981252343457	0.962629671291089	0.0223722034745657
241	0.0254968128983877	0.950881139857518	0.0236220472440945
242	0.0211223597050369	0.966004249468816	0.0128733908261467
243	0.0199975003124609	0.964129483814523	0.0158730158730159
244	0.00924884389451319	0.960754905636795	0.0299962504686914
245	0.0697412823397075	0.849393825771779	0.0808648918885139
246	0.000499937507811524	0.847644044494438	0.15185601799775
247	0	0.647044119485064	0.352955880514936
248	0	0.0148731408573928	0.985126859142607
249	0	0.0123734533183352	0.987626546681665
250	0	0.00949881264841895	0.990501187351581
251	0	0.0103737032870891	0.989626296712911
252	0	0.00637420322459693	0.993625796775403
253	0	0.509061367329084	0.490938632670916
254	0	0.703662042244719	0.296337957755281
255	0.0107486564179478	0.968378952630921	0.0208723909511311
256	0.282214723159605	0.717785276840395	0
257	0.738532683414573	0.261467316585427	0
258	0	0.695788026496688	0.304211973503312
259	0	0.17310336207974	0.82689663792026
260	0	0.0802399700037495	0.919760029996251
261	0	0.0338707661542307	0.966129233845769
262	0	0.0218722659667542	0.978127734033246
263	0	0.699662542182227	0.300337457817773
264	0.000124984376952881	0.54230721159855	0.457567804024497
265	0	0.71191101112361	0.28808898887639
266	0	0.701787276590426	0.298212723409574
267	0	0.613048368953881	0.386951631046119
268	0.000249968753905762	0.859642544681915	0.140107486564179
269	0	0.709286339207599	0.290713660792401
270	0	0.721659792525934	0.278340207474066
271	0	0.115235595550556	0.884764404449444
272	0	0.051368578927634	0.948631421072366
273	0	0.742032245969254	0.257967754030746
274	0	0.1713535808024	0.8286464191976
275	0	0.779277590301212	0.220722409698788
276	0	0.189101362329709	0.810898637670291
277	0	0.833270841144857	0.166729158855143
278	0.011498562679665	0.81214848143982	0.176352955880515
279	0.036745406824147	0.821897262842145	0.141357330333708
280	0.0254968128983877	0.936257967754031	0.0382452193475816
281	0.0412448443944507	0.860517435320585	0.0982377202849644
282	0	0.87289088863892	0.12710911136108
283	0	0.914385701787277	0.0856142982127234
284	0.000874890638670166	0.975753030871141	0.0233720784901887
285	0.0144981877265342	0.944131983502062	0.0413698287714036
286	0.00924884389451319	0.959380077490314	0.0313710786151731
287	0	0.333333333333333	0.666666666666667
288	0	0.115610548681415	0.884389451318585
289	0	0.0362454693163355	0.963754530683665
290	0	0.00887389076365454	0.991126109236345
291	0	0.00112485939257593	0.998875140607424
292	0	0.005249343832021	0.994750656167979
293	0	0.00299962504686914	0.997000374953131
294	0	0.0032495938007749	0.996750406199225
295	0	0.00312460942382202	0.996875390576178
296	0	0.00362454693163355	0.996375453068367
297	0	0.000249968753905762	0.999750031246094
298	0	0.00349956255468067	0.996500437445319
299	0	0.00199975003124609	0.998000249968754
300	0	0.00237470316210474	0.997625296837895
301	0	0.00349956255468067	0.996500437445319
302	0	0	1
303	0	0.0058742657167854	0.994125734283215
304	0	0.00812398450193726	0.991876015498063
305	0	0	1
306	0	0	1
307	0	0.00549931258592676	0.994500687414073
308	0	0.00762404699412573	0.992375953005874
309	0	0	1
310	0	0.0026246719160105	0.99737532808399
311	0	0.00249968753905762	0.997500312460942
312	0	0.000124984376952881	0.999875015623047
313	0	0.00649918760154981	0.99350081239845
314	0.000124984376952881	0.550306211723535	0.449568803899513
315	0	0.498937632795901	0.501062367204099
316	0	0.389076365454318	0.610923634545682
317	0.000374953130858643	0.72103487064117	0.278590176227971
318	0.0159980002499688	0.964129483814523	0.0198725159355081
319	0.00337457817772778	0.834395700537433	0.162229721284839
320	0.0133733283339583	0.967629046369204	0.0189976252968379
321	0.0058742657167854	0.891763529558805	0.102362204724409
322	0.0334958130233721	0.912135983002125	0.0543682039745032
323	0.00549931258592676	0.928383952005999	0.066116735408074
324	0.00924884389451319	0.985501812273466	0.005249343832021
325	0.0113735783027122	0.938132733408324	0.0504936882889639
326	0.00199975003124609	0.99175103112111	0.00624921884764404
327	0.00224971878515186	0.991376077990251	0.00637420322459693
328	0.000499937507811524	0.996625421822272	0.00287464066991626
329	0.0119985001874766	0.972878390201225	0.0151231096112986
330	0.0113735783027122	0.970003749531309	0.0186226721659793
331	0.012623422072241	0.970378702662167	0.0169978752655918
332	0.0128733908261467	0.972378452693413	0.0147481564804399
333	0.013623297087864	0.94663167104112	0.0397450318710161
334	0.00774903137107861	0.964254468191476	0.0279965004374453
335	0.00649918760154981	0.976252968378953	0.0172478440194976
336	0.0168728908886389	0.957880264966879	0.0252468441444819
337	0.0184976877890264	0.954255718035246	0.027246594175728
338	0.00912385951756031	0.977627796525434	0.0132483439570054
339	0.00912385951756031	0.976002999625047	0.0148731408573928
340	0.0124984376952881	0.970378702662167	0.0171228596425447
