# Supplementary material for: Early amphibians evolved distinct vertebrae for habitat invasions
Source: PLoS One. 2021 Jun 9;16(6):e0251983. doi: 10.1371/journal.pone.0251983 (PMC8189462; doi:10.1371/journal.pone.0251983)
Supplement: S1 Data — (ZIP) [file pone.0251983.s002.zip › ancThreshBMliabMostRecent.csv]

	E.craigi	P.jarrowensis	A.onioensis	C.boehmicus	C.florensis	N.ricqlesi	C.lewisi	C.milleri	B.woodi	D.acadianum	T.sandovalensis	T.wrightae	N.wrightae	D.primus	Acr.vorax	I.obtusus	B.laticeps	T.oomie	T.wetlugensis	C.palustris	S.moradiensis	I.schultzei	P.kraetschmeri	P.ferricolus	E.megacephalus	O.labyrinthicus	A.vorax	Z.serratus	A.cumminsi	P.pricei	A.peabodyi	A.vesperus	T.trogalles	P.rugosus	E.cutlerensis	B.texensis	D.multicinctus	C.aspidephorus	K.acervalis	M.stowi	E.lockardi	P.lyelli	T.mosei	A.grandiceps	D.annectens	S.divaricata	E.graumanni	M.credneri	B.salamandroides
1	-0.356862411368638	-0.191756950924173	-0.567671095952392	-0.570911598391831	-0.683564766310155	-0.381280781934038	-0.575120409950614	-0.308925767894834	-0.259208962321281	-0.484656350454316	0.298708246555179	0.706503154244274	0.549182095564902	0.328716689022258	0.504187613725662	0.231689271051437	0.257245869841427	0.513764316914603	0.499415718717501	-0.119477438740432	-0.299551133066416	0.5952601400204	-0.383690075017512	-0.0379856296349317	-0.288839090615511	-0.328499896917492	-0.631818307796493	-0.614021150162444	-0.541098100366071	-0.235266628209502	-0.090578141855076	-0.362247523618862	-0.0121292294934392	-0.0998562599997967	-0.55499902414158	-0.504360171034932	-0.191283287247643	-0.480760637670755	-0.943829216528684	-0.654277903959155	-0.479445696109906	-0.527916500810534	-0.0523527748882771	0.100791815202683	-0.79178504110314	-0.612048474606127	-0.330396443605423	0.337259287945926	0.185998959699646
2	-4.52045107463139	-0.191756950924173	-0.567671095952392	-0.570911598391831	-0.683564766310155	-0.381280781934038	-0.575120409950614	-0.308925767894834	-0.259208962321281	-6.18910065247415	0.298708246555179	0.706503154244274	0.52051616540149	0.328716689022258	0.504187613725662	0.231689271051437	0.257245869841427	0.513764316914603	0.499415718717501	-0.41441507076691	-0.0731909421079137	0.5952601400204	-6.32158464626144	-0.0379856296349317	-0.288839090615511	-0.328499896917492	-0.631818307796493	-1.20503786486411	-0.541098100366071	-0.235266628209502	-0.090578141855076	-0.362247523618862	-0.0121292294934392	-0.0998562599997967	-0.55499902414158	-0.504360171034932	-0.260584813641162	-0.480760637670755	-0.351441588127359	-0.654277903959155	-0.479445696109906	-0.255952440783236	-1.5180910312797	0.100791815202683	-4.93666007996091	-0.612048474606127	-5.37442451252264	0.337259287945926	0.185998959699646
3	-4.52045107463139	-5.38305408538345	-0.549310516413601	-0.570911598391831	-0.683564766310155	-8.11905664107846	-0.575120409950614	-0.308925767894834	-0.259208962321281	-0.77912264296998	0.298708246555179	0.706503154244274	0.52051616540149	0.328716689022258	0.504187613725662	0.231689271051437	0.257245869841427	0.513764316914603	0.674291224285302	-4.3302462268752	-1.81864454049789	0.5952601400204	-5.78569047859943	-2.82381438100133	-4.12861445877717	-1.87199981080604	-1.58738316541446	-0.331204412246309	-0.819666887164015	-2.0875319010331	-0.090578141855076	-1.28148983452074	-0.0121292294934392	-0.0998562599997967	-0.55499902414158	-0.504360171034932	-0.260584813641162	-0.480760637670755	-1.60609047416612	-2.54074898022779	-1.492601349375	-0.255952440783236	-8.52343203834301	0.100791815202683	-0.865919960376377	-0.612048474606127	-5.23608412064307	0.337259287945926	0.171875652536725
4	-4.4532341628347	-0.0344738276363108	-4.72443755042891	-0.570911598391831	-0.683564766310155	-4.10573664849398	-0.317096441096703	-0.308925767894834	-0.259208962321281	-2.66967054620083	0.298708246555179	0.706503154244274	0.52051616540149	0.328716689022258	0.504187613725662	0.231689271051437	0.257245869841427	0.513764316914603	0.674291224285302	-4.3302462268752	-6.71201491713245	0.998105462770551	-4.48393376040318	-2.31413554241354	-4.22471015436664	-1.87199981080604	-4.28928343662636	-1.26091442294805	-1.63999108955242	-1.38546066097169	-0.090578141855076	-0.711629658903719	-0.56625813467817	-0.0998562599997967	-0.914125865116256	-0.504360171034932	-0.260584813641162	-5.32153742340882	-3.96131282650887	-0.596935645487197	-1.492601349375	-0.443097607428418	-2.93423562778117	0.100791815202683	-2.78885951794352	-0.612048474606127	-4.58220081108087	0.337259287945926	0.171875652536725
5	-1.75035677395194	-2.14520874368064	-4.72443755042891	-0.570911598391831	-0.683564766310155	-6.3454315170611	-0.317096441096703	-2.96896423674123	-0.259208962321281	-2.66967054620083	0.298708246555179	0.706503154244274	0.52051616540149	0.328716689022258	0.504187613725662	0.231689271051437	0.257245869841427	0.513764316914603	0.674291224285302	-4.3302462268752	-0.32697545777236	0.998105462770551	-6.0069422158151	-2.55410578503591	-4.05306460708539	-5.07096780047551	-7.23805925648841	-1.26091442294805	-1.63999108955242	-1.29692960260801	-0.090578141855076	-3.4985605020291	-8.02178712533014	-0.618107781747366	-0.275133561279959	-0.504360171034932	-2.21790115624956	-0.858336791401092	-9.04101345618964	-0.596935645487197	-3.95913793916618	-0.443097607428418	-2.68950261154468	0.100791815202683	-9.59102863359674	-0.612048474606127	-4.58220081108087	0.337259287945926	0.171875652536725
6	-10.7036048691847	-2.14520874368064	-5.87507776943828	-0.570911598391831	-0.683564766310155	-1.76046484931253	-0.317096441096703	-2.96896423674123	-0.259208962321281	-3.87404954936972	0.298708246555179	0.706503154244274	0.52051616540149	0.328716689022258	0.504187613725662	0.231689271051437	0.257245869841427	0.52478519526227	0.674291224285302	-4.3302462268752	-6.4978704126941	0.998105462770551	-2.45338416098252	-1.06784666237913	-4.05306460708539	-5.07096780047551	-3.12963637833939	-2.9151059983798	-1.63999108955242	-1.29692960260801	-5.54046824264998	-5.03894265432273	-3.67236860489473	-0.618107781747366	-1.03101702703809	-0.504360171034932	-9.20483817312259	-3.84761190412776	-0.744247164654855	-2.99650594347749	-3.14133424125963	-2.43459626446352	-3.11983458343671	0.100791815202683	-2.59986426764574	-0.612048474606127	-1.497103599428	0.337259287945926	0.171875652536725
7	-2.07219866929077	-2.14520874368064	-3.16613989076945	-0.570911598391831	-0.683564766310155	-1.10483622589381	-0.317096441096703	-2.96896423674123	-0.259208962321281	-3.87404954936972	0.298708246555179	0.706503154244274	0.52051616540149	0.328716689022258	0.504187613725662	0.231689271051437	0.257245869841427	0.52478519526227	0.674291224285302	-8.6238997993843	-2.98366509480963	0.998105462770551	-3.21137366791212	-1.06784666237913	-5.06367753131861	-1.20883204602664	-3.79507530397495	-0.241573347421446	-1.63999108955242	-1.29692960260801	-5.54046824264998	-2.4186684444068	-2.87534348754663	-0.618107781747366	-1.03101702703809	-0.504360171034932	-3.83794756963585	-3.84761190412776	-3.59171612356918	-5.54718870558871	-0.789340736687811	-1.48035965629261	-7.76415416593698	0.100791815202683	-2.59986426764574	-0.612048474606127	-4.75152029584255	0.337259287945926	0.171875652536725
8	-2.07219866929077	-2.14520874368064	-3.16613989076945	-0.98658593113485	-0.683564766310155	-6.35846851261623	-0.317096441096703	-2.96896423674123	-0.259208962321281	-0.843660693109889	0.298708246555179	0.706503154244274	0.52051616540149	0.328716689022258	0.504187613725662	0.231689271051437	0.497436026081835	0.52478519526227	0.674291224285302	-3.74300419776639	-7.44386522281508	0.424697983959549	-3.21137366791212	-1.06784666237913	-5.06367753131861	-1.20883204602664	-3.79507530397495	-1.45253324301373	-1.63999108955242	-1.29692960260801	-5.54046824264998	-2.4186684444068	-4.2268227496996	-0.618107781747366	-1.03101702703809	-0.504360171034932	-10.1655612420906	-3.84761190412776	-9.44591010737837	-1.8068552796715	-4.36367524266773	-2.48800366129956	-2.45452156426793	0.100791815202683	-2.59986426764574	-0.612048474606127	-4.17213635674213	0.337259287945926	0.171875652536725
9	-2.07219866929077	-0.40168858331993	-3.16613989076945	-0.98658593113485	-0.683564766310155	-6.35846851261623	-0.122729556704846	-2.96896423674123	-0.259208962321281	-0.843660693109889	0.298708246555179	0.706503154244274	0.52051616540149	0.328716689022258	0.504187613725662	0.231689271051437	0.497436026081835	0.52478519526227	0.674291224285302	-5.39178718743926	-10.125137210362	0.424697983959549	-3.21137366791212	-1.06784666237913	-1.37182861640655	-1.20883204602664	-3.79507530397495	-1.45253324301373	-5.94492496912823	-1.29692960260801	-5.54046824264998	-6.12008884244169	-10.6131502984494	-0.618107781747366	-5.10782801448824	-0.119777403800905	-2.09204656387219	-1.85406273046896	-7.87393918081144	-1.8068552796715	-1.58280064791012	-2.48800366129956	-2.45452156426793	0.100791815202683	-2.59986426764574	-0.612048474606127	-8.32205236545192	0.337259287945926	0.171875652536725
10	-3.0127316080958	-2.91429216340139	-3.16613989076945	-0.98658593113485	-0.465844279116921	-6.4900341625105	-0.122729556704846	-1.26336609140192	-0.259208962321281	-1.19567139885737	0.298708246555179	0.315939992236196	0.52051616540149	0.328716689022258	0.504187613725662	0.231689271051437	0.497436026081835	0.52478519526227	0.674291224285302	-6.24158966819958	-6.95835741316883	0.424697983959549	-3.21137366791212	-2.2602557829097	-1.37182861640655	-1.20883204602664	-4.93619384199208	-1.45253324301373	-2.42375533469907	-1.29692960260801	-4.83122079709452	-6.12008884244169	-9.53649527295927	-8.01330316984465	-5.10782801448824	-3.98224428855688	-2.09204656387219	-2.09043760788124	-8.3856895261393	-2.61590882466181	-1.61945407523031	-0.257036092572704	-2.45452156426793	0.100791815202683	-3.11953921057058	-0.612048474606127	-9.52390317098073	0.337259287945926	0.171875652536725
11	-1.48089995029974	-2.40008492563613	-4.51072462150361	-0.98658593113485	-0.465844279116921	-14.351235582978	-0.122729556704846	-1.12102460565519	-0.259208962321281	-1.19567139885737	0.298708246555179	0.315939992236196	0.52051616540149	0.328716689022258	0.504187613725662	0.231689271051437	0.0057791786613407	0.289832558043595	0.674291224285302	-7.96162046657274	-0.290133416030432	0.424697983959549	-5.37130120180729	-2.2602557829097	-1.37182861640655	-2.39946716244248	-4.93619384199208	-5.72952307254121	-2.42375533469907	-2.33020240693456	-4.83122079709452	-4.92841042464374	-0.331558909715156	-8.01330316984465	-3.10806276222556	-2.23794260401115	-2.52406724425708	-5.92818979423547	-8.3856895261393	-9.52651599703383	-2.12005526810101	-0.257036092572704	-1.34532459033623	0.100791815202683	-9.42639246006505	-0.612048474606127	-4.61923062485852	0.337259287945926	0.171875652536725
12	-1.48089995029974	-2.40008492563613	-4.92369695207977	-2.16410463995638	-0.465844279116921	-5.02966295986307	-0.122729556704846	-0.815232496534002	-0.259208962321281	-1.19567139885737	0.298708246555179	0.724240975017309	0.52051616540149	0.328716689022258	0.504187613725662	0.231689271051437	0.0057791786613407	0.75277735887401	0.674291224285302	-4.63435920795582	-6.95372166684367	0.534527138897485	-5.37130120180729	-2.27749832560076	-1.37182861640655	-2.85124945973574	-3.957025543331	-5.72952307254121	-2.42375533469907	-2.33020240693456	-4.83122079709452	-4.61985956190149	-0.331558909715156	-8.01330316984465	-3.10806276222556	-4.29035154930957	-4.56267854867006	-5.92818979423547	-2.67575257212351	-5.85773035325836	-2.12005526810101	-0.257036092572704	-5.73735350486621	0.100791815202683	-0.441765903690927	-0.612048474606127	-4.61923062485852	0.337259287945926	0.171875652536725
13	-0.0346416628306572	-3.18804346488101	-4.92369695207977	-2.16410463995638	-0.465844279116921	-1.54668152119361	-4.44683475467715	-2.04252939864013	-0.259208962321281	-2.82400034416834	0.353231593978162	0.724240975017309	0.741047761504338	0.328716689022258	0.504187613725662	0.231689271051437	0.0057791786613407	0.75277735887401	0.674291224285302	-4.39830326420863	-16.1584905474026	0.534527138897485	-5.79457186629868	-2.5340505822212	-0.598437451667075	-2.85124945973574	-3.957025543331	-5.72952307254121	-2.42375533469907	-2.33020240693456	-4.83122079709452	-4.61985956190149	-0.758656006500774	-8.01330316984465	-3.10806276222556	-4.29035154930957	-2.61149410105214	-5.17980715336157	-5.92674712429701	-6.45078985641944	-2.12005526810101	-0.257036092572704	-5.73735350486621	0.100791815202683	-0.441765903690927	-0.612048474606127	-0.8332635564141	0.337259287945926	0.918618734822077
14	-0.0346416628306572	-3.60521990219119	-0.133189341192739	-2.16410463995638	-0.465844279116921	-0.770239052534641	-4.44683475467715	-1.27097324470629	-0.259208962321281	-5.05407970341853	0.470454704897931	0.259991075212379	0.741047761504338	0.083603031191862	0.504187613725662	0.231689271051437	0.0057791786613407	0.75277735887401	0.674291224285302	-4.39830326420863	-3.99104571718895	0.534527138897485	-5.79457186629868	-2.5340505822212	-1.18457046956033	-3.39159500305947	-0.793385627755399	-7.02671069147994	-2.16667908500658	-2.33020240693456	-5.7970538904943	-4.65036614728393	-2.45051962140268	-8.01330316984465	-5.07078150759836	-2.97933595160757	-2.67983463738893	-5.17980715336157	-9.98515529641338	-18.5024577209077	-0.104832483413792	-0.257036092572704	-8.55228412029237	0.100791815202683	-8.1195049820183	-3.57750269988816	-4.99451653946081	0.337259287945926	0.918618734822077
15	-2.0535303907431	-3.60521990219119	-0.83036952420697	-2.16410463995638	-4.27623747936692	-2.47346242749098	-0.163656616920909	-1.27097324470629	-0.259208962321281	-6.39326297471287	0.470454704897931	0.259991075212379	0.741047761504338	0.083603031191862	0.162750921892901	0.231689271051437	0.0057791786613407	0.75277735887401	0.192654457728489	-7.97994100819987	-3.8677239924915	0.534527138897485	-5.79457186629868	-2.5340505822212	-1.18457046956033	-5.78112401189242	-0.793385627755399	-6.07283850019012	-2.16667908500658	-2.33020240693456	-5.7970538904943	-3.10968483886943	-6.64838445231445	-8.01330316984465	-3.84549891730352	-2.97933595160757	-2.67983463738893	-9.54995323741469	-9.98515529641338	-8.12481462128344	-0.104832483413792	-0.257036092572704	-3.58303045886076	0.291720162714884	-2.87888363906526	-3.57750269988816	-4.99451653946081	0.337259287945926	0.918618734822077
16	-7.09827303810251	-3.60521990219119	-0.83036952420697	-2.16410463995638	-2.21617521683026	-4.24711330957351	-1.80919538685508	-4.08203708434341	-0.259208962321281	-0.0148492176598216	0.470454704897931	0.259991075212379	0.741047761504338	0.083603031191862	0.162750921892901	0.231689271051437	0.0057791786613407	0.75277735887401	0.192654457728489	-7.75363697165542	-1.31816973244825	0.534527138897485	-5.53931822373074	-2.5340505822212	-1.18457046956033	-5.78112401189242	-4.2721328339519	-6.07283850019012	-2.16667908500658	-3.24356963757341	-5.43037629655374	-6.26142304986089	-0.103619999483065	-6.19062182916941	-3.84549891730352	-2.97933595160757	-5.10292437022418	-4.36806305102057	-8.03709131447174	-8.12481462128344	-3.43478009758643	-0.257036092572704	-3.58303045886076	0.291720162714884	-5.00478275712718	-8.19624598740371	-4.99451653946081	0.666567192213773	0.918618734822077
17	-8.69052541987137	-3.60521990219119	-5.14791751770889	-2.16410463995638	-3.23110343536856	-4.24711330957351	-1.80919538685508	-2.21363731114182	-0.259208962321281	-5.74489173589029	0.470454704897931	0.259991075212379	0.741047761504338	0.083603031191862	0.162750921892901	0.231689271051437	0.0057791786613407	0.75277735887401	0.192654457728489	-5.37818958725385	-27.0617484899124	0.534527138897485	-0.977128457103004	-1.21536550325934	-2.15971559417084	-6.08692081147185	-4.18278375495275	-4.25333217669968	-2.16667908500658	-3.24356963757341	-5.43037629655374	-6.26142304986089	-11.9586159790501	-6.19062182916941	-2.25587109126715	-5.52300739305432	-4.82700741580881	-3.44387387659396	-8.03709131447174	-9.06243795255774	-1.26677571696488	-0.257036092572704	-9.17105098704733	0.291720162714884	-6.3430381340585	-2.89350872758762	-2.01565641246176	0.666567192213773	0.918618734822077
18	-1.95290451558335	-3.88709123151138	-5.14791751770889	-2.16410463995638	-3.23110343536856	-12.2934111007133	-1.0668725126881	-4.01494560510349	-0.259208962321281	-4.2198053483133	0.470454704897931	0.259991075212379	0.741047761504338	0.083603031191862	0.162750921892901	0.231689271051437	0.0057791786613407	0.986413384988055	0.24109878732886	-2.11462064804177	-2.85130070197339	0.534527138897485	-0.977128457103004	-1.21536550325934	-2.15971559417084	-4.60766546292464	-1.23850137111	-4.48038435254311	-3.85673389898194	-3.24356963757341	-4.55346188209663	-7.39937942650571	-2.20438158519271	-6.19062182916941	-2.25587109126715	-5.52300739305432	-4.82700741580881	-4.09064192477608	-6.32543681837068	-19.2355111607139	-1.26677571696488	-2.08401186525618	-1.41819122655029	0.291720162714884	-3.18642935815731	-5.39659953788266	-1.61272127525771	0.666567192213773	0.918618734822077
19	-2.57272277489248	-4.8813172634683	-2.22958730247045	-1.35268706185627	-1.89569754524663	-12.2934111007133	-1.0668725126881	-4.56403150881199	-0.259208962321281	-2.5738625243294	0.470454704897931	0.259991075212379	0.741047761504338	0.083603031191862	0.162750921892901	0.231689271051437	0.0057791786613407	0.986413384988055	0.24109878732886	-2.11462064804177	-1.63351523449533	0.534527138897485	-0.977128457103004	-0.710384825196437	-6.17051339738191	-4.28867771481508	-1.23850137111	-4.33604469421641	-2.15286082915317	-3.27488758948488	-3.02566818879286	-5.05705587545255	-1.9418527157508	-10.239903686904	-2.25587109126715	-4.91091374787396	-4.82700741580881	-4.09064192477608	-1.66914309913369	-15.4240927081557	-3.898502803252	-2.08401186525618	-4.1344523549538	0.204174985999285	-2.75656159983008	-0.951332703602526	-1.61272127525771	0.666567192213773	0.918618734822077
20	-5.41037590752135	-1.60767945516444	-3.98075820157757	-1.35268706185627	-1.89569754524663	-5.07996736940488	-1.0668725126881	-0.00375113945290728	-0.259208962321281	-2.5738625243294	0.470454704897931	0.259991075212379	0.741047761504338	0.00713720282273558	0.162750921892901	0.377572737929127	0.0057791786613407	0.323291101166151	0.24109878732886	-1.69205682852437	-9.8564749219298	0.534527138897485	-0.977128457103004	-1.16159436335548	-2.6188065477093	-0.730161112158207	-1.8475618639983	-4.33604469421641	-2.15286082915317	-3.27488758948488	-0.106528642715682	-4.67862754632506	-2.50928675518726	-4.36439277144388	-2.25587109126715	-1.92618966371018	-4.82700741580881	-5.96173224769533	-4.27184480192031	-9.65884908035707	-2.64899363627268	-0.152404116874831	-5.52231329598121	0.204174985999285	-2.75656159983008	-0.951332703602526	-0.0858592454611735	0.666567192213773	0.205389192051586
21	-1.66603104201794	-1.60767945516444	-0.197837526783357	-1.35268706185627	-1.89569754524663	-0.0145104090727788	-2.64983396292133	-5.90330587296302	-0.076695353440836	-5.07805137304037	0.470454704897931	0.259991075212379	0.585005574186263	0.00713720282273558	0.162750921892901	0.377572737929127	0.0057791786613407	0.323291101166151	0.24109878732886	-6.67896107266218	-12.6990327912207	0.534527138897485	-4.39760090048665	-4.76432624371152	-2.6188065477093	-1.01131995187375	-1.8475618639983	-4.13962321681552	-2.15286082915317	-4.90463992188189	-0.106528642715682	-11.4050587515854	-5.18938231677274	-0.136861477487594	-1.06840582258199	-5.02690052353094	-4.82700741580881	-5.53924249244044	-3.02853820103201	-5.91633470610106	-0.565189384180495	-0.152404116874831	-5.52231329598121	0.204174985999285	-2.75656159983008	-0.951332703602526	-5.02638838064591	0.822113849966827	0.205389192051586
22	-1.92225173447971	-1.60767945516444	-0.197837526783357	-1.35268706185627	-1.89569754524663	-1.38626499163798	-2.64983396292133	-5.90330587296302	-0.076695353440836	-5.07805137304037	0.48973050407307	0.259991075212379	0.585005574186263	0.00713720282273558	0.75380545520177	0.377572737929127	0.0057791786613407	0.323291101166151	0.24109878732886	-0.140026069198472	-10.0617584099528	0.534527138897485	-4.39760090048665	-8.09785968054007	-4.49347427437656	-1.28445451764016	-1.8475618639983	-4.89778681215394	-0.899191877671459	-4.06661833789175	-4.45376203625952	-7.93539588443008	-8.87254198892055	-0.136861477487594	-1.06840582258199	-5.02690052353094	-3.95351680368901	-4.58449425085335	-6.25214393948721	-3.37576987595323	-2.75227918241005	-1.02969965767582	-5.52231329598121	1.14062795067252	-2.75656159983008	-0.951332703602526	-5.02638838064591	0.822113849966827	0.205389192051586
23	-1.92225173447971	-0.604242817421815	-4.63519776165581	-2.09889355524065	-2.14220350088891	-3.03874172548969	-6.48356119254138	-1.13727677390279	-0.076695353440836	-2.69197367779746	0.48973050407307	0.259991075212379	0.585005574186263	0.00713720282273558	0.75380545520177	0.377572737929127	0.0057791786613407	0.323291101166151	0.24109878732886	-0.140026069198472	-5.34980351233715	0.534527138897485	-4.39760090048665	-8.03980524257887	-2.36551165909302	-5.42886231149591	-1.8475618639983	-4.89778681215394	-0.899191877671459	-4.06661833789175	-4.45376203625952	-7.93539588443008	-9.38791817958985	-7.22005027530175	-1.06840582258199	-2.9444022745824	-3.95351680368901	-4.58449425085335	-6.25214393948721	-3.37576987595323	-6.06927433444317	-2.08178142309708	-3.89181113415418	1.14062795067252	-2.75656159983008	-1.29471019535392	-5.02638838064591	0.822113849966827	0.205389192051586
24	-7.55120576741819	-0.604242817421815	-2.10828047486535	-1.38195497027225	-0.0415019130867447	-3.03874172548969	-0.757545144477382	-4.09088013279581	-0.076695353440836	-1.0780083887601	0.48973050407307	1.15822464247288	0.585005574186263	0.00713720282273558	0.75380545520177	0.377572737929127	0.0057791786613407	0.790284313102777	0.24109878732886	-0.140026069198472	-6.00235106633952	0.534527138897485	-7.90542713056734	-4.4147870866619	-2.36551165909302	-5.17892210320436	-1.8475618639983	-1.5949237991647	-1.41875786067014	-4.06661833789175	-7.69135023007373	-7.93539588443008	-5.0787827298075	-4.54988162716205	-1.06840582258199	-1.6733293222262	-3.95351680368901	-4.58449425085335	-1.87280203945355	-1.41239586558534	-6.06927433444317	-2.08178142309708	-3.89181113415418	1.14062795067252	-2.75656159983008	-1.29471019535392	-5.02638838064591	0.822113849966827	0.205389192051586
25	-2.67896862079458	-3.46524394151128	-2.10828047486535	-1.38195497027225	-0.0415019130867447	-0.840378978270972	-7.61141372310326	-4.39149761238294	-0.076695353440836	-1.0780083887601	1.08525704904699	1.15822464247288	0.585005574186263	0.00713720282273558	0.75380545520177	0.639737752386499	0.0057791786613407	0.6087700981129	0.24109878732886	-3.75001398975137	-3.2493677891791	0.939179778606875	-10.5247634337469	-11.7697627047556	-2.36551165909302	-2.9158277036961	-1.8475618639983	-5.50744260108997	-1.41875786067014	-4.06661833789175	-7.69135023007373	-7.93539588443008	-5.0787827298075	-4.81111160435209	-3.22446731065636	-3.12000893855744	-4.45799659727216	-4.58449425085335	-4.23895749408032	-3.33760651336114	-6.17613927961064	-1.04483982224142	-3.89181113415418	1.14062795067252	-5.39363854502969	-1.29471019535392	-5.02638838064591	0.822113849966827	0.205389192051586
26	-2.67896862079458	-1.70585320438241	-2.10828047486535	-1.38195497027225	-0.880165500775944	-0.840378978270972	-0.577866536789556	-4.39149761238294	-0.076695353440836	-1.0780083887601	1.08525704904699	1.15822464247288	0.585005574186263	0.00713720282273558	0.75380545520177	0.639737752386499	0.0057791786613407	0.6087700981129	0.24109878732886	-7.18837099077431	-8.11760228479574	0.939179778606875	-10.5247634337469	-5.50226614223698	-2.36551165909302	-2.42984129430764	-1.92011936824672	-5.50744260108997	-4.98039891950809	-4.06661833789175	-5.67154580066194	-7.93539588443008	-8.75267634268719	-6.74987843850892	-3.22446731065636	-3.12000893855744	-8.03634592460157	-3.9233919119583	-0.701729832730436	-8.27158639175922	-2.66039782031069	-1.04483982224142	-3.32668943449121	1.14062795067252	-7.04195304438719	-1.29471019535392	-0.810916662369546	0.822113849966827	0.205389192051586
27	-2.67896862079458	-1.70585320438241	-2.10828047486535	-1.38195497027225	-0.880165500775944	-0.840378978270972	-0.577866536789556	-4.39149761238294	-0.076695353440836	-3.18795323344478	1.08525704904699	0.202874746711071	0.585005574186263	0.00713720282273558	0.197216762065939	0.639737752386499	0.0057791786613407	0.282743416273129	0.24109878732886	-0.882279845854663	-10.3869801908267	0.939179778606875	-2.85943015623704	-1.15886818641126	-1.62179395681409	-2.42984129430764	-1.92011936824672	-5.50744260108997	-4.98039891950809	-6.29595979888915	-5.67154580066194	-4.1214336734115	-8.75267634268719	-6.74987843850892	-3.22446731065636	-4.98692604905485	-2.99990336723396	-2.14738330943805	-6.03995832978974	-11.5413240860179	-2.66039782031069	-1.04483982224142	-6.90766300721856	1.14062795067252	-2.23549288511502	-1.29471019535392	-0.88322587150908	0.822113849966827	0.407054775640914
28	-2.67896862079458	-2.51866112485528	-4.3573152553127	-1.38195497027225	-0.880165500775944	-0.958517988110388	-0.695335236136552	-4.39149761238294	-0.076695353440836	-5.45065622721169	1.08525704904699	0.202874746711071	0.585005574186263	0.00713720282273558	0.197216762065939	0.639737752386499	0.0057791786613407	0.282743416273129	0.0594477946354486	-0.882279845854663	-3.80725833085729	0.939179778606875	-2.85943015623704	-1.15886818641126	-6.7289649073262	-7.98373124515412	-2.47803944217023	-9.86450386219896	-8.33661589482691	-6.29595979888915	-5.67154580066194	-7.48629034683481	-9.83112436008348	-6.64194495414875	-5.69970313938158	-2.59090359579503	-2.99990336723396	-2.14738330943805	-1.34449006187383	-7.95220115920168	-2.66039782031069	-3.03600093798986	-9.33615950270513	1.14062795067252	-3.78846730969654	-1.29471019535392	-0.0866931058432073	0.822113849966827	0.407054775640914
29	-9.4362396570764	-2.51866112485528	-4.3573152553127	-1.38195497027225	-0.880165500775944	-12.0837564404562	-2.37776501863426	-0.964146568836719	-0.076695353440836	-10.6217265243911	0.472072731491957	0.202874746711071	0.585005574186263	0.00713720282273558	0.197216762065939	0.639737752386499	0.0057791786613407	0.282743416273129	0.38609134846782	-2.57145273533273	-2.98381360987145	0.939179778606875	-1.28930311524174	-0.0497732258807115	-5.65161163547567	-4.49642018210665	-2.45635140135246	-7.61270728669102	-5.59518952504207	-7.69960274302341	-5.67154580066194	-7.48629034683481	-4.66369752699152	-6.64194495414875	-5.69970313938158	-2.59090359579503	-3.5030962325715	-2.5504638028197	-1.34449006187383	-5.24747355520349	-2.66039782031069	-0.0337120366166292	-2.80330766758683	1.14062795067252	-3.78846730969654	-1.29471019535392	-6.63446248450634	0.822113849966827	0.407054775640914
30	-3.69657657724757	-2.51866112485528	-2.76569985591623	-1.1635378891482	-2.58620888997514	-0.7404041061949	-2.37776501863426	-4.12283125827132	-0.076695353440836	-9.61470181913547	0.929833295817368	0.202874746711071	0.585005574186263	0.00713720282273558	0.655704135276654	0.639737752386499	0.0057791786613407	0.282743416273129	0.38609134846782	-2.57145273533273	-2.98381360987145	0.939179778606875	-1.28930311524174	-2.89367697102595	-1.83839605732284	-5.51289292041419	-5.57130555456351	-2.71690724321273	-2.42306331744394	-3.75186342920294	-6.18512705458874	-6.53923625538592	-7.41344463949467	-6.64194495414875	-6.77817805039747	-2.59090359579503	-3.5030962325715	-2.5504638028197	-9.03128571595412	-0.457742796633454	-2.66039782031069	-0.0337120366166292	-2.9451285646199	1.14062795067252	-2.69220674499895	-1.29471019535392	-0.247162770975103	0.822113849966827	0.840449263953457
31	-3.69657657724757	-0.487059377527433	-6.58625912911087	-1.1635378891482	-2.58620888997514	-0.7404041061949	-4.83017590679489	-8.2198209298752	-0.076695353440836	-10.8114724157512	0.929833295817368	0.202874746711071	0.585005574186263	0.00713720282273558	0.655704135276654	0.639737752386499	0.0057791786613407	0.282743416273129	0.38609134846782	-2.57145273533273	-5.61733594935951	0.939179778606875	-7.94242533026187	-4.61025793720141	-1.83839605732284	-5.51289292041419	-5.57130555456351	-2.71690724321273	-3.95015572749461	-4.20249783386365	-6.18512705458874	-7.68252486333726	-0.380887465924241	-6.64194495414875	-2.76894003002301	-2.59090359579503	-1.82633123737307	-2.5504638028197	-3.64439726859652	-4.53386863592841	-2.71388458414379	-1.1110305583366	-2.9451285646199	1.14062795067252	-3.24550946906604	-2.22827449305175	-5.74075251300346	0.822113849966827	0.840449263953457
32	-9.23373158628353	-0.487059377527433	-6.58625912911087	-7.03265303031632	-4.37128375521136	-0.7404041061949	-6.45271914623644	-7.75978587122927	-0.076695353440836	-10.8114724157512	0.929833295817368	0.202874746711071	0.585005574186263	0.00713720282273558	0.655704135276654	0.639737752386499	0.0057791786613407	1.03277376328683	0.38609134846782	-2.57145273533273	-5.7717943874601	0.939179778606875	-5.37926730728142	-3.66699730957461	-3.08817428825062	-2.71758674037694	-2.84022578230357	-2.77202848826478	-3.95015572749461	-5.67207902069719	-6.18512705458874	-0.87287629201767	-0.380887465924241	-2.84299215574664	-2.76894003002301	-4.53413635003633	-1.82633123737307	-2.5504638028197	-7.60209987785372	-7.08846355433013	-4.19721582570553	-2.97181561616796	-2.9451285646199	1.14062795067252	-3.24550946906604	-2.22827449305175	-5.74075251300346	0.822113849966827	0.840449263953457
33	-18.7932340633476	-0.487059377527433	-8.10983158319332	-3.72645453238652	-5.84124362763689	-0.455409990945466	-6.45271914623644	-3.69960739365956	-0.076695353440836	-4.29290712776547	0.929833295817368	0.202874746711071	0.585005574186263	0.00713720282273558	0.655704135276654	0.436818050027338	0.0057791786613407	1.03277376328683	0.38609134846782	-2.57145273533273	-2.59074669440373	0.939179778606875	-5.37926730728142	-4.301174072241	-3.08817428825062	-5.05909184647164	-3.79869575851828	-5.30845263565963	-5.12570193668552	-2.93263588369234	-7.12418606060793	-0.87287629201767	-0.380887465924241	-0.636778367499407	-3.12247673650415	-2.86542430433082	-1.856765334425	-2.6242026035053	-7.60209987785372	-6.61126093060682	-4.19721582570553	-2.97181561616796	-0.177133580110628	1.14062795067252	-8.46552258768308	-3.14948116500353	-5.74075251300346	0.822113849966827	0.840449263953457
34	-18.7932340633476	-0.487059377527433	-1.95097728880893	-3.84943204459322	-8.78461017257311	-0.281903117003481	-6.78707888077062	-3.69960739365956	-0.076695353440836	-4.16920583411064	0.929833295817368	0.202874746711071	0.585005574186263	0.00713720282273558	0.655704135276654	0.436818050027338	0.103084732944765	1.03277376328683	0.66541919249458	-5.98419474128796	-2.59074669440373	0.939179778606875	-6.45125615815524	-3.82843189031599	-5.86102305742475	-2.14082614073395	-7.1517701974655	-3.50883123075642	-5.12570193668552	-1.16094638429528	-7.12418606060793	-0.87287629201767	-0.380887465924241	-8.69976787592892	-3.12247673650415	-2.86542430433082	-1.91352440681689	-7.00576080170539	-2.0809671763242	-6.62016265038357	-3.29674845922698	-1.8140970424161	-4.16135148935667	1.14062795067252	-13.1684176631431	-3.14948116500353	-5.8393490539842	0.822113849966827	0.840449263953457
35	-8.06251558054785	-6.07174664746154	-1.95097728880893	-5.73491257540045	-8.78461017257311	-5.89756217012878	-10.3385697812902	-3.69960739365956	-0.076695353440836	-4.16920583411064	0.929833295817368	0.202874746711071	1.13789600786014	0.00713720282273558	0.655704135276654	0.436818050027338	0.103084732944765	1.03277376328683	0.66541919249458	-5.98419474128796	-4.41196660351331	0.939179778606875	-4.23190196810179	-5.79715091605767	-5.86102305742475	-2.14082614073395	-7.1517701974655	-3.50883123075642	-5.12570193668552	-1.51418412048969	-7.12418606060793	-5.62874363795008	-6.12875982840018	-1.86497972970929	-3.46751207304968	-2.86542430433082	-1.91352440681689	-2.37411278617309	-8.1230810052065	-8.2585533913318	-6.94077154012729	-1.8140970424161	-5.97312279139051	1.14062795067252	-2.50711002424568	-3.14948116500353	-5.8393490539842	0.822113849966827	0.840449263953457
36	-5.85525771275514	-1.65005841174227	-4.47154352704337	-5.39488881556152	-5.07249384932104	-4.54037963413693	-10.3385697812902	-5.49509825967199	-0.076695353440836	-5.00204319854941	0.929833295817368	0.202874746711071	1.13789600786014	0.00713720282273558	0.655704135276654	0.436818050027338	0.103084732944765	1.03277376328683	0.66541919249458	-5.98419474128796	-4.41196660351331	0.939179778606875	-8.78950181330281	-8.06026094460843	-4.8044252231143	-2.14082614073395	-11.9788517924163	-7.8738531828578	-1.72970772427591	-1.51418412048969	-7.12418606060793	-2.18731695327213	-4.58851412844957	-1.86497972970929	-3.46751207304968	-2.86542430433082	-0.0392278335599692	-2.37411278617309	-9.27214538387018	-0.928157622190865	-0.410842187122981	-1.8140970424161	-5.97312279139051	0.422531999801792	-2.13627725143754	-3.14948116500353	-5.8393490539842	0.822113849966827	0.129909258012382
37	-5.63559089820272	-1.65005841174227	-5.48257250049209	-5.90699619461534	-4.50848671002506	-1.58448672557229	-1.28422613748857	-5.49509825967199	-0.076695353440836	-3.59326623689811	0.929833295817368	0.202874746711071	1.13789600786014	0.0113555909255917	0.655704135276654	0.436818050027338	0.103084732944765	1.03277376328683	0.66541919249458	-5.98419474128796	-9.08032261882663	0.939179778606875	-5.60975915880062	-8.06026094460843	-3.51253526890262	-6.69423479723195	-10.1353090903449	-7.8738531828578	-1.72970772427591	-0.365955257314872	-7.12418606060793	-2.18731695327213	-4.58851412844957	-1.19473580564164	-3.86537677619451	-2.86542430433082	-0.0392278335599692	-2.50644248985621	-9.27214538387018	-4.44962305726092	-0.410842187122981	-0.279539776584951	-6.9258313008952	0.422531999801792	-0.976002254605499	-3.35017425910728	-5.8393490539842	0.822113849966827	0.129909258012382
38	-1.26865301579008	-1.61615125909808	-5.98066577704171	-6.25872495205698	-4.38810960213203	-1.58448672557229	-6.3855652770563	-5.49509825967199	-0.076695353440836	-3.59326623689811	0.929833295817368	0.202874746711071	1.13789600786014	0.0113555909255917	0.655704135276654	0.436818050027338	0.103084732944765	1.03277376328683	0.66541919249458	-5.98419474128796	-13.2301561683914	0.939179778606875	-5.60975915880062	-4.54067313499248	-3.51253526890262	-6.69423479723195	-12.331093310406	-7.8738531828578	-3.80162128334819	-0.365955257314872	-7.12418606060793	-2.98077388215667	-4.58851412844957	-1.23420075529632	-3.86537677619451	-2.614777655495	-0.0392278335599692	-2.50644248985621	-2.90958566121072	-0.669624063501146	-4.27228142465879	-0.279539776584951	-6.9258313008952	0.422531999801792	-6.22034749663541	-6.40487404532982	-5.8393490539842	0.822113849966827	0.129909258012382
39	-1.26865301579008	-1.61615125909808	-5.98066577704171	-6.25872495205698	-1.74689806834321	-9.77089120278013	-6.3855652770563	-5.49509825967199	-0.076695353440836	-3.59326623689811	0.929833295817368	0.202874746711071	1.13789600786014	0.0113555909255917	0.655704135276654	0.436818050027338	0.103084732944765	1.03277376328683	0.66541919249458	-13.9748054211857	-13.2301561683914	0.939179778606875	-5.60975915880062	-11.4408921333375	-5.15164026490768	-1.43502536596599	-3.9853842300366	-7.8738531828578	-0.868394585902839	-4.20430839256091	-1.77589678094557	-2.98077388215667	-2.75157614424844	-1.23420075529632	-2.8684490478259	-2.614777655495	-0.0392278335599692	-2.83864359115938	-0.305558955241961	-5.50291076056169	-4.7947584749458	-0.279539776584951	-1.29707503514805	0.422531999801792	-2.31899038203152	-2.11009777181703	-7.63983528806452	0.822113849966827	0.129909258012382
40	-4.13121643673786	-1.61615125909808	-5.98066577704171	-6.25872495205698	-2.79830527710991	-9.77089120278013	-2.6227125503923	-5.77039712248611	-0.076695353440836	-3.59326623689811	0.929833295817368	0.202874746711071	1.13789600786014	0.922279593717404	0.350579716384311	0.436818050027338	0.103084732944765	1.03277376328683	0.66541919249458	-8.88329401542394	-13.2301561683914	0.939179778606875	-9.92869524803038	-13.6439334420404	-5.15164026490768	-6.57216904593379	-4.98427317013342	-7.17241492982323	-5.16583990814891	-3.15489466017755	-5.80428402433183	-0.406759605696132	-2.75157614424844	-1.23420075529632	-5.88703334306697	-2.614777655495	-1.75540033324242	-2.79523742941791	-5.09148678121583	-16.4558796220264	-1.87444370541883	-0.279539776584951	-3.29154761094675	0.422531999801792	-3.83040064895079	-3.50642834818647	-9.59821235219122	0.822113849966827	0.754190076281478
41	-5.80324197277929	-9.15955058258962	-5.98066577704171	-5.61979489676749	-2.48996714006957	-6.17622997737968	-7.6347433481101	-5.77039712248611	-0.076695353440836	-4.37866335363612	0.929833295817368	0.202874746711071	1.13789600786014	0.922279593717404	0.350579716384311	0.436818050027338	0.103084732944765	1.03277376328683	0.304672832120481	-2.86615814515728	-8.42495416069784	0.898529974699591	-9.92869524803038	-15.5629446471095	-8.07994442887148	-4.06179889870088	-7.45126310084687	-12.484580863772	-5.16583990814891	-3.15489466017755	-5.80428402433183	-1.22123664895916	-2.42572234264365	-4.59476358546147	-4.50837535163024	-1.95066535060253	-1.75540033324242	-2.79523742941791	-3.5280010288758	-6.07684540207008	-3.96797385527031	-0.279539776584951	-6.13193654764927	0.422531999801792	-0.217472634900644	-1.87798903644371	-5.5329588597072	0.822113849966827	0.754190076281478
42	-5.80324197277929	-9.15955058258962	-5.98066577704171	-4.39271530037238	-7.91852023655913	-8.07419050735415	-0.469344423064449	-7.17135692154236	-0.076695353440836	-4.38179247620729	0.929833295817368	0.202874746711071	1.13789600786014	0.922279593717404	0.350579716384311	0.436818050027338	0.103084732944765	1.03277376328683	0.304672832120481	-6.18842382791125	-0.45493371887975	0.898529974699591	-7.4429541609499	-15.5629446471095	-8.18111210453487	-14.3041685728321	-7.45126310084687	-12.484580863772	-5.16583990814891	-3.15489466017755	-4.59330026693564	-1.22123664895916	-2.42572234264365	-4.59476358546147	-4.3063070243086	-3.05283035805764	-5.07600272620476	-2.47471928596961	-2.49608616023735	-3.12620524210663	-2.52116284939569	-3.27400915303376	-6.1768378365644	0.422531999801792	-5.24099253491859	-4.25939864581541	-1.89202046319287	0.822113849966827	0.754190076281478
43	-1.32192770979643	-9.15955058258962	-5.98066577704171	-4.39271530037238	-7.91852023655913	-15.6676758455769	-3.90540437271357	-7.17135692154236	-0.076695353440836	-4.38179247620729	0.929833295817368	0.202874746711071	1.13789600786014	0.922279593717404	0.350579716384311	0.613226285114852	0.103084732944765	1.03277376328683	1.09790293978981	-6.18842382791125	-3.51311121386469	0.898529974699591	-7.4429541609499	-14.2586806043047	-8.18111210453487	-11.7598735657884	-5.07702686619038	-9.29284308484835	-5.32759353040276	-3.05226366928561	-4.59330026693564	-2.41933902647177	-2.42572234264365	-5.50811792508311	-4.3063070243086	-4.89104844842673	-5.07600272620476	-2.47471928596961	-5.98209659274075	-1.6684553491469	-2.52116284939569	-4.24775266122525	-6.1768378365644	0.422531999801792	-3.7345243030659	-4.25939864581541	-3.7422958400052	0.822113849966827	0.754190076281478
44	-1.32192770979643	-8.95646474202319	-5.98066577704171	-4.39271530037238	-1.86779476491105	-4.4112527553346	-5.15642635670365	-7.74514661448686	-0.076695353440836	-6.14680202193511	0.929833295817368	0.202874746711071	1.13789600786014	0.551647833274747	0.350579716384311	1.19150864813745	0.103084732944765	1.03277376328683	1.09790293978981	-9.20708393498728	-3.51311121386469	0.898529974699591	-3.81527204711801	-11.7019431634962	-6.28664103688888	-3.1903537565383	-3.72436636933638	-12.88032818629	-4.75547821844761	-3.05226366928561	-3.01296229856811	-2.41933902647177	-2.42572234264365	-2.90105161123436	-4.34944401727627	-5.00308381911893	-5.07600272620476	-6.27848609374984	-7.08562852279196	-3.54551511721439	-2.52116284939569	-7.22048925928229	-4.98745970075473	0.422531999801792	-3.7345243030659	-2.2636828784873	-3.7422958400052	0.822113849966827	0.754190076281478
45	-4.71228700877061	-8.95646474202319	-5.98066577704171	-4.39271530037238	-9.22002902702095	-3.43267794271645	-5.89868938545811	-9.42304102174451	-0.076695353440836	-2.85581390661722	0.929833295817368	0.202874746711071	1.13789600786014	0.551647833274747	0.350579716384311	1.19150864813745	0.103084732944765	1.03277376328683	1.09790293978981	-0.16969201674285	-5.58394650236592	0.898529974699591	-5.45767518476234	-8.86057683238666	-6.28664103688888	-12.5586850662036	-2.05347942068383	-4.48824274089537	-6.33114270353534	-3.05226366928561	-4.89007660459228	-2.41933902647177	-6.13041878990381	-2.90105161123436	-4.34944401727627	-2.69836990033293	-3.55565096548859	-6.26485070400809	-8.89333385795376	-8.52127004806859	-0.299215772468727	-3.30186001265341	-4.98745970075473	0.422531999801792	-3.54115171144373	-2.2636828784873	-3.7422958400052	0.822113849966827	0.754190076281478
46	-4.87678432335476	-3.89295724479431	-2.76588463079053	-4.39271530037238	-9.22002902702095	-9.61469469575045	-5.89868938545811	-8.6888865995495	-0.076695353440836	-1.90864918277589	0.929833295817368	0.202874746711071	1.13789600786014	0.551647833274747	0.350579716384311	0.27144213629935	0.103084732944765	1.03277376328683	1.09790293978981	-6.20227197489914	-7.07494760520402	0.898529974699591	-5.20337449287328	-8.86057683238666	-6.28664103688888	-2.54602746627041	-2.01542685955987	-6.80829248515206	-6.33114270353534	-3.05226366928561	-4.89007660459228	-2.50102997381516	-6.13041878990381	-2.25533421345129	-2.38132596170823	-4.5582853683507	-3.55565096548859	-2.86864847030836	-10.3214104668095	-8.52127004806859	-5.70281289812719	-3.30186001265341	-2.26730052964671	0.422531999801792	-10.7360686983405	-3.61070206489972	-3.7422958400052	0.822113849966827	0.754190076281478
47	-4.38100298264657	-4.50899844041351	-2.86746171844922	-4.39271530037238	-9.22002902702095	-6.85255229796544	-6.06650736054339	-5.62802933753939	-0.076695353440836	-0.787400151125416	0.929833295817368	0.202874746711071	1.13789600786014	0.551647833274747	1.2201632056533	0.27144213629935	0.103084732944765	1.03277376328683	1.09790293978981	-1.06956844103595	-11.8810132719408	0.898529974699591	-2.79734576822825	-5.68607502815109	-6.28664103688888	-4.99696792079063	-4.79761133036424	-0.85470626244653	-9.62068559362865	-7.13712285779755	-4.18108224976842	-2.50102997381516	-5.61528482850662	-2.25407700634423	-2.38597237899241	-5.59026535751809	-3.55565096548859	-2.86864847030836	-0.528630863325846	-8.8364364201715	-7.52152659548159	-4.00854088062764	-0.523117703005736	0.422531999801792	-6.68415460258248	-2.51954393642314	-3.97622463628676	0.822113849966827	0.507274186368829
48	-4.38100298264657	-4.50899844041351	-2.86746171844922	-4.39271530037238	-0.538610811304753	-2.45992711822069	-6.06650736054339	-7.34126246780545	-1.87871099491761	-5.41494547373466	0.929833295817368	0.202874746711071	0.556440024240699	0.551647833274747	1.2201632056533	0.27144213629935	0.797997406481849	1.03277376328683	1.09790293978981	-1.06956844103595	-5.13067405074979	0.898529974699591	-7.16629674892038	-2.13459163347077	-7.24894154757447	-7.85609026725528	-2.89564337701233	-0.85470626244653	-5.01731299633598	-7.25043960704346	-4.18108224976842	-2.50102997381516	-7.89795735902921	-1.54345823302088	-2.38597237899241	-5.59026535751809	-3.55565096548859	-2.86864847030836	-3.3737065142718	-8.00424029843448	-0.326994563234256	-4.00854088062764	-0.523117703005736	0.422531999801792	-6.68415460258248	-2.51954393642314	-3.97622463628676	0.822113849966827	0.507274186368829
49	-0.164706739185938	-4.50899844041351	-2.86746171844922	-4.39271530037238	-1.52987553665817	-5.29010320459994	-9.05557242309312	-4.89286144709981	-1.87871099491761	-3.81209370220453	1.05307859510561	0.202874746711071	0.556440024240699	0.551647833274747	1.2201632056533	0.926596882453285	0.797997406481849	1.03277376328683	1.09790293978981	-1.06956844103595	-10.8857142503859	0.898529974699591	-7.16629674892038	-2.13459163347077	-1.24074054062663	-7.85609026725528	-2.89564337701233	-1.03920489154376	-3.84232305565562	-7.25043960704346	-7.07082912337591	-7.45478163711408	-7.89795735902921	-9.40979202966457	-2.38597237899241	-5.59026535751809	-2.65819801520179	-2.86864847030836	-3.3737065142718	-7.28716548518591	-0.326994563234256	-6.03886384020093	-0.523117703005736	0.422531999801792	-7.22163106614685	-2.51954393642314	-3.97622463628676	0.822113849966827	0.507274186368829
50	-0.164706739185938	-4.50899844041351	-2.87772370455791	-4.39271530037238	-2.88771661559435	-16.8633814107229	-5.77868569061094	-4.89286144709981	-1.87871099491761	-6.20628215498767	1.05307859510561	0.202874746711071	0.556440024240699	0.551647833274747	1.2201632056533	0.926596882453285	1.39351882114647	1.03277376328683	0.831574880799059	-0.0853098162420205	-4.49956754380091	0.898529974699591	-7.16629674892038	-0.973675747668987	-1.24074054062663	-6.7486880078741	-2.89564337701233	-1.03920489154376	-16.7014039539285	-12.7490499524339	-7.07082912337591	-7.45478163711408	-6.31775612061972	-2.78194425047915	-0.664186534842049	-0.368628235853429	-0.659800372498856	-2.28905921341139	-3.3737065142718	-4.10663826687708	-3.88997310574553	-4.98216027599853	-0.523117703005736	0.422531999801792	-3.42347279807688	-0.00647757560310103	-6.72310763892203	0.822113849966827	0.507274186368829
51	-2.36411431304398	-7.71700332052816	-3.71858836534948	-4.39271530037238	-2.66564915896926	-18.0741194535838	-5.77868569061094	-4.89286144709981	-1.87871099491761	-5.37757265448106	1.05307859510561	0.202874746711071	0.556440024240699	0.551647833274747	1.2201632056533	0.926596882453285	0.710133868926391	1.03277376328683	0.255050765093057	-5.04895280705951	-4.49956754380091	0.898529974699591	-7.16629674892038	-0.973675747668987	-1.24074054062663	-4.00200780995575	-2.89564337701233	-1.03920489154376	-16.7014039539285	-11.6249851980159	-6.39076995999569	-6.60358399163579	-4.17882565406256	-2.78194425047915	-0.664186534842049	-0.368628235853429	-2.14550330792118	-2.28905921341139	-7.85852518823924	-13.5353810101892	-0.555372395007629	-4.98216027599853	-0.523117703005736	0.422531999801792	-4.9653638165272	-0.00647757560310103	-1.67681292778713	0.822113849966827	0.507274186368829
52	-1.65687858005958	-7.71700332052816	-4.42729405104094	-4.39271530037238	-4.97734956246838	-9.25821323677952	-6.82884434268347	-4.89286144709981	-0.568623850823964	-4.14320680037638	1.05307859510561	0.202874746711071	0.738135235734939	0.551647833274747	1.2201632056533	0.415939711132442	0.710133868926391	1.03277376328683	0.255050765093057	-1.43153420613502	-12.9309108504309	0.898529974699591	-7.53748887616875	-6.0767222832038	-1.42291406466561	-7.23489560658381	-3.51322339728617	-1.03920489154376	-17.8499851341791	-12.7146805570825	-6.39076995999569	-9.13827293469042	-6.2102721606151	-1.12969515339862	-0.664186534842049	-0.368628235853429	-2.14550330792118	-2.54639567481421	-1.56059084863096	-11.9240172342616	-1.45699244024408	-2.26213210887308	-0.523117703005736	0.422531999801792	-1.45079682809788	-0.00647757560310103	-1.67681292778713	0.822113849966827	0.507274186368829
53	-1.68830935995824	-7.71700332052816	-8.23613428099866	-4.39271530037238	-1.97927338770141	-6.95196347036037	-7.45973526042925	-11.5489899220653	-0.568623850823964	-3.60012497779226	1.05307859510561	0.202874746711071	0.738135235734939	0.551647833274747	1.2201632056533	0.415939711132442	0.710133868926391	1.03277376328683	0.255050765093057	-1.43153420613502	-12.0788842711147	0.898529974699591	-4.03724444925903	-3.69528802340132	-1.42291406466561	-7.23489560658381	-7.99025946172479	-1.03920489154376	-4.73592494332766	-11.0820773106854	-10.3682510212234	-9.13827293469042	-11.1832824816963	-1.12969515339862	-4.78860855900298	-0.368628235853429	-0.632307529435475	-7.55556638235977	-1.56059084863096	-11.9240172342616	-1.45699244024408	-0.687699143329609	-5.7703619943707	0.896485367590026	-2.4138293577117	-1.65026828952067	-1.67681292778713	0.822113849966827	0.507274186368829
54	-11.1805865030928	-7.71700332052816	-3.13312064013737	-4.0162008601194	-3.25438228585749	-17.6687777507229	-7.45973526042925	-11.5489899220653	-0.568623850823964	-3.60012497779226	1.05307859510561	0.202874746711071	0.738135235734939	0.551647833274747	0.850642437241832	0.415939711132442	0.710133868926391	1.03277376328683	0.255050765093057	-0.19812944672466	-1.71307285285332	1.28304368901829	-1.08938215420967	-3.69528802340132	-4.34396300306758	-2.63086005297531	-9.03159122402059	-6.47693133151074	-8.80952753463047	-5.8344378318332	-10.3682510212234	-11.4343082423495	-9.32359281066319	-1.12969515339862	-1.68469584926244	-2.56051211986839	-1.57759127175382	-1.31351911494825	-1.56059084863096	-14.4730941326427	-1.45699244024408	-0.687699143329609	-5.7703619943707	0.896485367590026	-4.30481722655117	-1.65026828952067	-1.67681292778713	0.822113849966827	0.507274186368829
55	-11.3650327036083	-7.70058611802331	-6.01126994220643	-7.56186396374041	-3.25438228585749	-14.8273004135605	-7.45973526042925	-12.0646263735848	-0.284188525829155	-0.795777661475536	1.05307859510561	0.202874746711071	0.738135235734939	0.551647833274747	0.850642437241832	0.415939711132442	0.710133868926391	0.510519784427741	0.255050765093057	-1.85988107814155	-0.891711032296877	1.28304368901829	-0.838677656580705	-5.22794028630993	-4.34396300306758	-2.63086005297531	-9.03159122402059	-6.47693133151074	-10.7448232218715	-5.75984855888941	-9.27555364409365	-10.4724585352063	-9.32359281066319	-1.12969515339862	-1.68469584926244	-2.56051211986839	-1.57759127175382	-4.05654717544724	-1.56059084863096	-1.58517147334244	-0.647830109909637	-0.687699143329609	-7.98507038178528	0.896485367590026	-4.30481722655117	-1.65026828952067	-5.57433793498313	0.822113849966827	0.507274186368829
56	-12.25892927644	-2.1447253448494	-6.01126994220643	-1.02867336505569	-4.48836912095901	-7.10540586258341	-6.05903962494948	-11.1643062351405	-0.284188525829155	-0.795777661475536	1.05307859510561	0.202874746711071	0.738135235734939	0.551647833274747	1.52244643207757	0.415939711132442	0.710133868926391	0.510519784427741	0.255050765093057	-4.07951051874882	-0.891711032296877	1.28304368901829	-3.86033367440642	-6.88062856811847	-4.62828902886557	-9.10304022065572	-7.2333503930683	-6.47693133151074	-7.16493116761664	-3.73443725024879	-7.22861362659976	-10.4724585352063	-11.4801432269584	-2.42567914688	-4.05667750775707	-2.56051211986839	-1.57759127175382	-0.661807381403122	-0.425704725444739	-7.39391939202587	-0.647830109909637	-3.6874142633193	-2.16416701844135	0.896485367590026	-6.59906516907494	-1.65026828952067	-13.0177058647665	0.822113849966827	0.507274186368829
57	-12.25892927644	-2.1447253448494	-6.6741208719554	-1.02867336505569	-3.46859567510956	-7.10540586258341	-8.09785861771441	-14.0524348540185	-0.284188525829155	-0.328203839125141	1.05307859510561	0.202874746711071	0.738135235734939	0.317870757298089	1.0813478206326	0.415939711132442	0.710133868926391	0.701040503589575	0.255050765093057	-5.10382966951174	-0.891711032296877	1.239162007787	-3.86033367440642	-5.95441282479117	-4.62828902886557	-11.1217673349359	-9.22571464349692	-5.40146178039246	-6.94618164742463	-3.73443725024879	-10.262837375152	-13.7977929846683	-6.64867211214729	-2.40691685104226	-0.444914162542687	-2.56051211986839	-4.20913783372598	-0.661807381403122	-4.61871751586856	-2.23945962992583	-5.15204655135462	-3.6874142633193	-8.53246509077744	0.896485367590026	-4.27675797321352	-1.85360803148444	-9.22330694471001	0.822113849966827	0.507274186368829
58	-2.79826513476696	-0.728890369388226	-1.46809839418957	-4.69412728646684	-3.46859567510956	-5.46733837645994	-8.09785861771441	-11.1051873572777	-1.5364052271931	-0.328203839125141	1.05307859510561	0.202874746711071	0.738135235734939	1.37874324283003	1.0813478206326	0.372158187141817	0.710133868926391	0.701040503589575	0.255050765093057	-4.47246745836002	-4.71541342348936	0.476228486198774	-3.86033367440642	-4.63817005762495	-4.62828902886557	-9.92519238991097	-9.22571464349692	-4.71188059821277	-7.10156221880235	-3.73443725024879	-10.262837375152	-13.7977929846683	-6.76794018632476	-2.40691685104226	-6.76813356922645	-0.634791741123041	-0.631343186756627	-3.29142188828487	-9.93124567919594	-1.70260402521492	-5.59089779173431	-3.6874142633193	-2.10392072581631	0.896485367590026	-1.04806704529432	-1.85360803148444	-5.08576142959281	0.822113849966827	0.507274186368829
59	-0.968968307128942	-0.728890369388226	-1.46809839418957	-5.29257375549476	-8.37873917577277	-6.93252190663794	-8.09785861771441	-9.28905967463448	-1.5364052271931	-0.328203839125141	1.35095200173702	0.202874746711071	0.738135235734939	1.37874324283003	1.0813478206326	0.372158187141817	0.710133868926391	0.701040503589575	0.255050765093057	-8.25646577774032	-5.45941463093846	0.476228486198774	-3.86033367440642	-4.63817005762495	-6.56167586073781	-8.79634221890923	-6.30618269247895	-4.71188059821277	-5.73756138644571	-5.66582943590419	-10.9552534339685	-12.1874357717828	-9.6310468236071	-0.140880841167973	-6.76813356922645	-0.634791741123041	-0.631343186756627	-3.29142188828487	-5.41421841676255	-1.13775928795044	-1.82273247576453	-3.6874142633193	-2.10392072581631	0.896485367590026	-1.49427117476496	-1.85360803148444	-4.61112290705654	0.822113849966827	0.507274186368829
60	-0.968968307128942	-3.48228859511844	-1.46809839418957	-5.99491386553925	-8.37873917577277	-7.87996527860682	-8.09785861771441	-9.55834431296027	-1.5364052271931	-3.2517263120606	1.35095200173702	0.202874746711071	0.738135235734939	1.37874324283003	1.0813478206326	0.372158187141817	0.710133868926391	0.136774881351204	0.255050765093057	-8.81090300150345	-14.5748577835449	0.476228486198774	-2.40411457685861	-8.51312705888265	-7.45459544403578	-5.515540582923	-2.6851945549791	-5.62752554777241	-12.5893361095144	-6.27535615174028	-8.01688822566997	-12.1874357717828	-9.6310468236071	-1.59554032329724	-6.76813356922645	-0.634791741123041	-0.631343186756627	-4.6003602708878	-15.8727210036833	-2.46632881253156	-1.43890527699519	-5.48145515395231	-3.74065695580966	1.58062664665256	-2.09570585792625	-1.85360803148444	-3.88093836548258	1.38229076745061	0.507274186368829
61	-2.57295782453347	-1.43543983129959	-1.46809839418957	-5.99491386553925	-8.37873917577277	-17.5505829260324	-9.91298563705953	-9.55834431296027	-1.5364052271931	-5.65576541014506	1.35095200173702	0.202874746711071	0.738135235734939	1.37874324283003	1.0813478206326	0.441730267247665	0.710133868926391	0.136774881351204	0.255050765093057	-0.449879515573725	-10.5385529640766	0.476228486198774	-2.40411457685861	-7.56655820071182	-7.45459544403578	-9.89996565408781	-1.00441997626184	-4.98075175419868	-8.75247467180216	-13.1993482691284	-8.30597368737673	-8.39352428058635	-9.6310468236071	-1.59554032329724	-6.76813356922645	-0.551517960904388	-1.06389763815397	-4.6003602708878	-17.7210749864918	-2.78475318827335	-6.73191191070427	-4.78198965885275	-3.74065695580966	1.42331281062758	-3.20341849957445	-1.85360803148444	-3.88093836548258	1.38229076745061	0.507274186368829
62	-2.57295782453347	-2.65272782443161	-6.86259344624963	-6.46828754919859	-5.34593203646007	-10.6312508380904	-5.34996683205467	-12.9765447740405	-2.17156977256714	-4.62732765389668	1.35095200173702	0.202874746711071	0.738135235734939	1.37874324283003	1.0813478206326	0.441730267247665	0.418663902705031	0.136774881351204	1.19283368727532	-0.449879515573725	-4.63649986853259	0.476228486198774	-12.1302747416162	-7.56655820071182	-7.45459544403578	-7.54954201539584	-1.00441997626184	-4.98075175419868	-8.75247467180216	-10.8388142748347	-8.30597368737673	-8.39352428058635	-9.6310468236071	-1.59554032329724	-1.43400527901551	-1.94169220687127	-1.06389763815397	-3.29847335339708	-5.35439329050059	-1.48894545005209	-6.73191191070427	-8.36895941219769	-3.74065695580966	1.42331281062758	-0.762245961553366	-2.92680401112363	-3.88093836548258	1.38229076745061	0.507274186368829
63	-7.59073862292768	-2.65272782443161	-7.34617721371933	-6.46828754919859	-5.34593203646007	-31.8206212590256	-2.89398220900661	-3.43193237553122	-2.17156977256714	-3.6998410381082	1.14817588501555	0.202874746711071	0.738135235734939	1.37874324283003	1.0813478206326	0.441730267247665	1.88593438335347	0.136774881351204	1.19283368727532	-1.78830812193997	-0.945790363482613	1.41511391809331	-1.94308366875733	-4.76647822353246	-7.45459544403578	-9.39985468052731	-1.00441997626184	-4.98075175419868	-8.75247467180216	-10.2313977114039	-8.30597368737673	-9.04651710704936	-9.6310468236071	-1.05819819682597	-1.43400527901551	-1.94169220687127	-1.06389763815397	-2.57593518628253	-3.96615288402451	-1.48894545005209	-6.73191191070427	-3.68132868978727	-3.72712835683404	0.707711171177004	-0.931747562037286	-2.92680401112363	-2.34105112822722	1.38229076745061	0.507274186368829
64	-6.47334554407984	-2.38766655128375	-7.34617721371933	-1.66138594814271	-5.47050570003073	-15.8582929664726	-2.89398220900661	-3.43193237553122	-0.602860356409076	-3.6998410381082	1.14817588501555	0.202874746711071	0.738135235734939	1.37874324283003	1.0813478206326	0.441730267247665	1.88593438335347	0.136774881351204	1.19283368727532	-4.43771581753355	-1.2448321112288	1.41511391809331	-4.57642121883423	-8.4308763126892	-3.21633623936069	-9.39985468052731	-5.6322502194657	-0.114982151163827	-8.46773829790687	-9.64356668027425	-8.30597368737673	-9.04651710704936	-6.45702844930562	-1.05819819682597	-6.19524257038676	-2.71637863734077	-1.06389763815397	-2.57593518628253	-2.4849422554193	-1.48894545005209	-6.73191191070427	-7.98227897566194	-5.36800111862607	0.707711171177004	-8.08181182981116	-4.34155897240589	-3.07096409560192	1.38229076745061	0.507274186368829
65	-6.89046392376543	-0.186661682284928	-3.66555108780617	-5.36601139256243	-5.47050570003073	-14.7069766762512	-2.89398220900661	-8.04877131486839	-0.602860356409076	-2.00082498838933	0.0799550846783298	0.202874746711071	0.738135235734939	1.54228960201748	1.0813478206326	0.441730267247665	1.88593438335347	1.49074469206276	1.19283368727532	-4.43771581753355	-1.2448321112288	0.813185784833386	-2.54158421175078	-8.4308763126892	-5.048084802146	-14.6394638708748	-2.19238637987373	-7.19968522806611	-8.46773829790687	-11.2744803779909	-7.30998489739734	-9.04651710704936	-7.72109472345068	-1.05819819682597	-6.7460917660183	-0.560336492008337	-1.06389763815397	-3.23942088955334	-4.20057971229087	-11.9153944306231	-2.53451932376013	-1.85438642906699	-4.60638138666092	0.707711171177004	-5.18757748083333	-6.96181589309041	-4.60249722269736	1.38229076745061	0.507274186368829
66	-2.70826112437363	-1.63923236623845	-3.66555108780617	-5.36601139256243	-5.47050570003073	-18.2463171669237	-7.13966081754728	-6.14264099056712	-0.602860356409076	-5.90373811521782	0.0799550846783298	0.202874746711071	0.738135235734939	0.313171369360853	1.0813478206326	0.441730267247665	1.88593438335347	1.49074469206276	1.19283368727532	-4.43771581753355	-4.86291467998388	0.813185784833386	-2.54158421175078	-8.77867674536797	-13.0899299771612	-11.8211873969888	-6.17218864773805	-6.33039449878415	-9.76140337673493	-11.8925337408529	-7.1827335994588	-9.04651710704936	-5.32002674825469	-1.05819819682597	-6.74755446942293	-1.14828969783764	-1.06389763815397	-2.27349432530379	-8.6361949239444	-5.35001499108137	-6.56114755345398	-1.11222672808069	-4.77663104130918	0.707711171177004	-5.18757748083333	-0.0431608106690069	-4.60249722269736	1.31239864126767	0.507274186368829
67	-2.70826112437363	-1.63923236623845	-7.49189976981301	-4.02031782166669	-3.37006729059167	-7.60806121028226	-8.82327139424864	-6.14264099056712	-0.602860356409076	-5.90373811521782	0.0799550846783298	0.202874746711071	0.738135235734939	0.908045398548557	1.0813478206326	0.441730267247665	1.88593438335347	1.49074469206276	1.19283368727532	-4.32050678815437	-10.7008866708044	0.813185784833386	-7.24699491790083	-3.14464070887429	-7.93803925322219	-8.58835004164172	-7.98853792882846	-11.0051517234945	-9.76140337673493	-11.8925337408529	-8.55597751305863	-9.04651710704936	-14.1474812584563	-1.05819819682597	-4.31337346760985	-1.14828969783764	-1.06389763815397	-2.27349432530379	-4.21823007894543	-4.98783651472285	-2.10671678886026	-4.14235905358948	-4.95150924004785	0.707711171177004	-10.5246507334389	-5.32920853409821	-1.78376639438032	1.31239864126767	0.507274186368829
68	-7.90194197792344	-1.63923236623845	-7.49189976981301	-4.02031782166669	-8.42299120813773	-7.60806121028226	-8.82327139424864	-10.7555762257848	-0.602860356409076	-1.55231237536384	0.0799550846783298	0.202874746711071	0.738135235734939	0.908045398548557	1.0813478206326	0.441730267247665	1.88593438335347	1.49074469206276	1.19283368727532	-4.32050678815437	-9.95099600812544	0.813185784833386	-2.13013567095842	-3.14464070887429	-2.77471732339153	-5.27019432267213	-4.28725556844956	-11.0051517234945	-9.76140337673493	-9.94691416385347	-8.55597751305863	-5.46241695469943	-7.76877738594731	-2.48093403235452	-4.31337346760985	-1.14828969783764	-5.78946313499271	-2.27349432530379	-4.21823007894543	-13.6716714575844	-1.97315502355701	-3.61830162427235	-3.19586561299091	0.707711171177004	-4.82424658544464	-5.32920853409821	-3.73989431565977	1.31239864126767	0.507274186368829
69	-9.96655706630503	-1.63923236623845	-2.92016233838455	-4.02031782166669	-8.42299120813773	-14.8618851154909	-8.82327139424864	-7.8880456779495	-0.602860356409076	-1.55231237536384	0.0799550846783298	0.202874746711071	0.738135235734939	0.908045398548557	1.0813478206326	0.441730267247665	1.88593438335347	1.49074469206276	1.19283368727532	-1.35199199380838	-9.57161371499115	0.813185784833386	-2.13013567095842	-3.8624423592359	-3.52638363415653	-5.54587939218407	-7.67563423341692	-12.2686167704261	-9.76140337673493	-13.3107843587878	-8.1976086627176	-7.72510207007088	-3.62529071225868	-5.751295882285	-6.85885046963723	-0.462786555820459	-1.3340432288209	-2.27349432530379	-7.74790849602379	-16.473841548451	-1.83564238292743	-3.61830162427235	-3.19586561299091	0.707711171177004	-0.43017120591077	-5.32920853409821	-1.13139768367964	1.31239864126767	0.507274186368829
70	-7.02157401557723	-4.27251600059549	-2.92016233838455	-4.02031782166669	-3.97648253302237	-8.82899500782966	-8.82327139424864	-9.67257393449893	-0.602860356409076	-1.84578243327552	0.0799550846783298	0.202874746711071	0.738135235734939	0.908045398548557	1.0813478206326	0.441730267247665	1.88593438335347	1.49074469206276	1.19283368727532	-1.35199199380838	-8.68363984533083	0.813185784833386	-2.85885368711788	-4.47401640809564	-3.52638363415653	-8.93474423927832	-7.11778517869122	-12.2686167704261	-14.3433792138819	-13.3107843587878	-8.1976086627176	-7.72510207007088	-3.5664762284956	-5.751295882285	-6.85885046963723	-0.462786555820459	-7.20202795920581	-3.11344478568196	-17.6383400077462	-21.0202423927982	-1.83564238292743	-3.61830162427235	-7.55530196380963	0.998312444340351	-4.62725929889891	-1.90324022755636	-6.80314248497853	1.31239864126767	0.835790087472972
71	-4.07869587478899	-4.83051354353262	-4.39290668995331	-4.02031782166669	-3.97648253302237	-5.01858715036751	-10.2858458212509	-12.2586690878785	-0.602860356409076	-1.84578243327552	1.19157580465074	1.26643395169721	0.738135235734939	1.72960048881395	1.0813478206326	0.441730267247665	1.16376052506921	1.49074469206276	1.19283368727532	-1.33989324789669	-8.09856974762915	0.813185784833386	-1.8494070686867	-8.5050160701855	-6.86733340004996	-13.8503960433966	-8.56363162139914	-11.262895396578	-15.795394371074	-13.3107843587878	-8.1976086627176	-7.72510207007088	-12.4791356344982	-7.29571903887448	-6.85885046963723	-0.462786555820459	-7.20202795920581	-4.59204051192495	-13.7438894768621	-0.155012741202251	-6.64630718349042	-7.30958155923266	-11.7179488518199	0.998312444340351	-3.58361081998494	-2.39157212744586	-10.5357589387139	1.31239864126767	0.835790087472972
72	-3.90196484868542	-6.27129659066582	-3.65838760101659	-2.96419239949135	-5.7079032452478	-7.50332615965841	-10.2858458212509	-12.2586690878785	-1.46519088989961	-1.84578243327552	1.19157580465074	1.26643395169721	0.738135235734939	1.72960048881395	1.0813478206326	0.441730267247665	1.16376052506921	1.49074469206276	1.19283368727532	-0.965833967986155	-9.37269444056417	0.813185784833386	-1.18241514380983	-8.5050160701855	-5.23341929527428	-9.63401128018532	-3.8104182407647	-6.28485292325535	-18.0987645297169	-13.3107843587878	-4.29847961461275	-7.72510207007088	-12.4791356344982	-6.28658871979745	-3.26970628216522	-0.462786555820459	-6.0318328164369	-4.59204051192495	-9.78720247036717	-8.00961583732104	-7.31865041617113	-6.03167231704485	-9.69868291969446	0.867713540933603	-3.2225116295595	-0.587898113809711	-4.17613194154145	1.31239864126767	0.835790087472972
73	-0.865987491282373	-5.63683773474814	-3.65838760101659	-2.96419239949135	-5.7079032452478	-1.93945730597948	-7.11999108848729	-12.2586690878785	-1.46519088989961	-1.84578243327552	1.19157580465074	1.26643395169721	0.879469335881287	1.72960048881395	1.48724755438536	0.441730267247665	1.16376052506921	1.49074469206276	0.968522873543336	-0.965833967986155	-12.5015845307498	0.497663479473519	-1.18241514380983	-8.5050160701855	-5.23341929527428	-3.56666973402893	-3.92840836294169	-8.27886567095205	-18.0987645297169	-13.3107843587878	-7.66765509291622	-11.1644445212072	-13.3747692579039	-1.802295447652	-3.26970628216522	-0.462786555820459	-8.43383106655777	-4.32550839240136	-11.4387807278871	-0.578508584842633	-7.31865041617113	-6.03167231704485	-9.69868291969446	0.867713540933603	-1.92233622095736	-1.58586157747674	-1.26374689100713	1.31239864126767	0.835790087472972
74	-0.865987491282373	-10.1072935580458	-8.77665400152697	-4.45207084196292	-8.71704389065767	-1.93945730597948	-7.00316597320275	-12.2586690878785	-1.46519088989961	-1.33155827979604	1.19157580465074	1.26643395169721	0.879469335881287	1.72960048881395	1.88715927917278	0.441730267247665	1.16376052506921	1.49074469206276	0.968522873543336	-2.3491837795551	-3.42079637634183	0.497663479473519	-3.94423531830726	-6.43320248252747	-5.23341929527428	-7.39042846417183	-1.26239063982526	-6.38327490320162	-12.6598938755104	-13.3107843587878	-7.66765509291622	-11.1644445212072	-13.3747692579039	-3.20065697781669	-3.54484303361514	-3.16536245719215	-6.7649677413942	-4.32550839240136	-7.60206092555028	-2.01951675145494	-4.61536690363687	-2.95463662500103	-2.72991510869654	0.867713540933603	-1.62002813725168	-2.9338288976504	-0.442327500098606	1.31239864126767	1.06378111986616
75	-0.233782757984921	-10.1072935580458	-7.23262319746942	-4.45207084196292	-6.15622211078442	-3.13088851387175	-7.76403206117437	-12.417399170944	-1.46519088989961	-8.10300025329976	1.19157580465074	1.26643395169721	0.879469335881287	1.72960048881395	1.88715927917278	0.441730267247665	1.16376052506921	1.49074469206276	0.968522873543336	-2.20208966678225	-0.229566120954849	0.497663479473519	-7.73471057860092	-6.43320248252747	-3.16495536907411	-3.7023088222442	-1.26239063982526	-3.51998160605946	-15.0741830186928	-13.3107843587878	-9.40128220189613	-7.93623036121085	-0.530387300669521	-3.20065697781669	-3.54484303361514	-3.16536245719215	-5.20631851534107	-4.32550839240136	-7.84114610349568	-0.0664826492087423	-5.07172626451115	-6.16495362978025	-2.72991510869654	0.867713540933603	-1.15045726713297	-3.32921055476185	-5.20891926834096	1.31239864126767	1.06378111986616
76	-4.59160453333283	-1.64753541615566	-7.23262319746942	-5.91039919794956	-6.15622211078442	-5.28660047089137	-8.06754222988577	-12.6505995138879	-1.46519088989961	-7.7254310225454	1.19157580465074	1.26643395169721	0.879469335881287	1.72960048881395	1.86870635507711	0.441730267247665	1.16376052506921	1.11434161190155	0.968522873543336	-2.20208966678225	-0.733407383206989	0.497663479473519	-10.9292708983824	-0.889301482521982	-1.7258980674815	-3.7023088222442	-1.26239063982526	-3.23320916939641	-15.0741830186928	-13.3107843587878	-6.6640462813842	-7.93623036121085	-0.530387300669521	-7.39937511761443	-2.39323994425552	-3.16536245719215	-6.12801131942997	-4.32550839240136	-11.613619920504	-6.85769610145865	-5.49147005769971	-5.88381837274147	-2.72991510869654	0.867713540933603	-1.15045726713297	-3.32921055476185	-1.32509737076783	1.31239864126767	1.06378111986616
77	-3.20836710888258	-4.23715225292125	-7.23262319746942	-5.58224431632156	-4.20739781166424	-4.84899557535315	-4.53102306864194	-4.12695536172687	-1.46519088989961	-6.53357984530812	0.932706107711765	0.924666802378363	0.879469335881287	1.72960048881395	1.86870635507711	0.441730267247665	0.325473185023055	1.11434161190155	1.74668259476531	-6.23645014151827	-0.733407383206989	0.497663479473519	-5.10700292654624	-0.889301482521982	-1.7258980674815	-4.21964514661656	-4.46383467699073	-1.66640050583063	-10.7143957856287	-13.3107843587878	-5.88430389170889	-9.80761967846849	-5.00646036176073	-6.39120060396526	-2.39323994425552	-3.16536245719215	-6.12801131942997	-4.32550839240136	-11.613619920504	-7.03086563968643	-5.49147005769971	-4.09845979340444	-2.74762355993613	0.867713540933603	-1.15045726713297	-3.32921055476185	-2.73256708886582	0.99447945069628	1.06378111986616
78	-0.789423970581719	-6.67951177359775	-5.92169166079622	-5.58224431632156	-6.36156386443591	-2.41876623267234	-4.53102306864194	-4.12695536172687	-1.46519088989961	-4.85371810744193	0.0219529925503563	1.04670303682042	0.879469335881287	1.72960048881395	1.86870635507711	0.703450927027645	0.523296803681964	0.825151318279064	1.74668259476531	-10.2427897430065	-4.73953143749859	0.497663479473519	-5.89110121500598	-0.889301482521982	-4.65732244568628	-6.91101258169393	-7.69112730325593	-6.30644642303814	-10.3673592278641	-12.3116668684889	-5.88430389170889	-3.43555277313196	-9.60915497593884	-6.39120060396526	-2.66988793193458	-3.16536245719215	-6.12801131942997	-3.88334700920103	-10.3112595435084	-4.11359840693008	-5.49147005769971	-4.09845979340444	-1.53575574018205	0.867713540933603	-3.54517725576611	-0.675210971344304	-2.10572034694477	0.99447945069628	1.06378111986616
79	-2.39674092560405	-6.67951177359775	-4.24007152374498	-5.58224431632156	-4.45991840296864	-10.3834839253008	-4.53102306864194	-4.12695536172687	-1.63262310030876	-4.85371810744193	0.69679746128787	1.04670303682042	0.879469335881287	1.72960048881395	1.86870635507711	0.703450927027645	0.523296803681964	0.825151318279064	1.74668259476531	-9.32316556340213	-6.09556388999165	0.497663479473519	-5.89110121500598	-0.889301482521982	-4.65732244568628	-6.91101258169393	-4.19990699097114	-5.2162515141683	-12.3287998668495	-12.3116668684889	-5.86270963202909	-3.43555277313196	-10.6388272427532	-8.86141109403036	-5.2553120278521	-0.401048309276549	-0.416098513312269	-3.03875361549024	-2.28576815859515	-0.408480402272626	-5.49147005769971	-0.577053427216152	-0.0604745113406386	1.58534011131778	-0.146458894015484	-0.675210971344304	-3.52217856589176	0.99447945069628	1.06378111986616
80	-2.39674092560405	-3.43101693205101	-1.71096665565716	-7.32028054205524	-4.45991840296864	-13.0870786356747	-3.55049295188319	-1.92548155249796	-1.63262310030876	-4.85371810744193	0.69679746128787	1.04670303682042	0.879469335881287	1.72960048881395	1.86870635507711	0.703450927027645	0.523296803681964	0.825151318279064	1.74668259476531	-9.2372383790061	-6.09556388999165	0.497663479473519	-4.28634010448233	-1.93001185195735	-4.29909697011301	-5.5022094384566	-4.19990699097114	-5.2162515141683	-8.19734510759271	-12.3116668684889	-5.86270963202909	-9.85291038880708	-4.34041499636873	-8.86141109403036	-5.2553120278521	-6.53853076832935	-1.38930142452171	-3.03875361549024	-10.5270037317222	-8.28029499758468	-9.81268653473887	-3.65756102850041	-1.95715172665247	1.58534011131778	-0.146458894015484	-0.675210971344304	-4.29685792047994	0.99447945069628	1.06378111986616
81	-2.39674092560405	-3.43101693205101	-4.3796430809991	-7.32028054205524	-4.66282176388866	-2.13388195265082	-3.55049295188319	-14.6385636030326	-1.63262310030876	-2.35975081230482	0.69679746128787	1.04670303682042	0.879469335881287	1.72960048881395	0.288914776005433	0.703450927027645	0.523296803681964	0.825151318279064	1.74668259476531	-8.67876947125714	-2.42536041679435	0.618026670680646	-11.0073284686613	-1.0725495809811	-4.29909697011301	-5.5022094384566	-0.980898039072705	-5.1762129379476	-6.15733601161862	-9.49449101907486	-3.99931450305541	-2.94276747394413	-5.85894710860739	-9.07671414456172	-5.4886803575349	-5.22768034826249	-1.38930142452171	-3.03875361549024	-4.74752466578214	-4.92749882167069	-10.9534920474305	-3.65756102850041	-1.95715172665247	1.58534011131778	-1.53199766714574	-0.675210971344304	-8.46970471451035	0.99447945069628	1.06378111986616
82	-2.39674092560405	-4.3855750841076	-4.3796430809991	-7.32028054205524	-4.66282176388866	-8.87702566947948	-3.55049295188319	-4.86045661183516	-1.63262310030876	-4.3321471344279	1.00407970742031	1.04670303682042	0.879469335881287	1.72960048881395	0.288914776005433	0.703450927027645	0.523296803681964	0.135996245087242	1.74668259476531	-4.0525661959976	-2.42536041679435	0.618026670680646	-10.4035496772263	-6.77025248781472	-5.25210865472714	-3.77057678364375	-0.980898039072705	-5.1762129379476	-10.3216320428316	-9.49449101907486	-3.99931450305541	-8.97883257120767	-5.85894710860739	-9.07671414456172	-7.39479699822004	-4.44431861089238	-0.906511946999149	-5.51811970441225	-9.61352767833342	-4.92749882167069	-7.67205044792581	-3.65756102850041	-1.29520584053792	1.58534011131778	-0.152361184208489	-0.675210971344304	-8.46970471451035	0.99447945069628	0.483480742128665
83	-2.39674092560405	-4.14616744829806	-4.3796430809991	-7.32028054205524	-9.41389362916412	-8.87702566947948	-9.58785478368945	-4.86045661183516	-1.63262310030876	-3.52422990821772	1.69691540805199	1.04670303682042	0.879469335881287	1.72960048881395	0.288914776005433	0.703450927027645	1.21158115391961	0.135996245087242	1.74668259476531	-4.0525661959976	-7.6535511450816	0.618026670680646	-5.00368076521214	-0.783353107426902	-6.72489369275157	-8.27508762157713	-0.177346490146915	-5.1762129379476	-9.06126839191092	-9.49449101907486	-3.99931450305541	-8.97883257120767	-12.178296645371	-7.88553636790749	-7.39479699822004	-4.44431861089238	-4.50302439448245	-5.51811970441225	-18.8100299171417	-4.92749882167069	-7.67205044792581	-1.08462895911271	-13.0315655378805	1.58534011131778	-0.152361184208489	-0.380261489527156	-7.81726459596075	0.99447945069628	0.483480742128665
84	-1.28045778027236	-4.14616744829806	-0.678262764169851	-7.32028054205524	-10.9019061788681	-3.21031994498816	-6.44863003621368	-4.86045661183516	-1.63262310030876	-3.52422990821772	1.69691540805199	1.04670303682042	1.13639086372091	1.72960048881395	0.288914776005433	0.703450927027645	1.21158115391961	1.67117284416964	1.74668259476531	-4.79829681519449	-1.0994441345748	0.618026670680646	-1.99865179180166	-0.783353107426902	-6.72489369275157	-7.46007102657177	-2.96770167014461	-5.1762129379476	-10.894763685847	-12.7761623521348	-3.99931450305541	-9.60159432832681	-10.793260613244	-3.49781566334007	-4.83955549410244	-3.92427366692002	-4.50302439448245	-5.51811970441225	-8.24490044549017	-0.31558857136803	-3.33045487128271	-5.14555789478955	-3.04192252095367	1.58534011131778	-1.42843189230331	-1.8680504265465	-6.99019782651763	0.99447945069628	0.483480742128665
85	-3.89941908919275	-3.47704752371016	-6.45194366556419	-7.32028054205524	-11.6171792739386	-15.7808987060551	-6.44863003621368	-9.36008408310362	-1.63262310030876	-3.52422990821772	1.69691540805199	0.359882355991176	1.13639086372091	1.72960048881395	0.288914776005433	0.246808094982222	1.21158115391961	1.08676818921345	1.74668259476531	-4.79829681519449	-1.0994441345748	0.618026670680646	-7.82058779493595	-0.783353107426902	-6.72489369275157	-8.64932628150338	-4.52210277449186	-4.52442074245221	-10.894763685847	-12.7761623521348	-7.35644195847231	-10.40963404915	-11.4826368681203	-3.49781566334007	-9.7252285238109	-3.61642369192201	-3.24527266853443	-5.96928275774032	-8.45986549552648	-0.31558857136803	-2.83655039252913	-0.490267042293071	-3.50992291962357	1.58534011131778	-3.78642854203664	-1.8680504265465	-6.64267748353369	0.99447945069628	0.483480742128665
86	-3.89941908919275	-1.30067470144758	-4.75990631830785	-7.32028054205524	-9.26352729019402	-15.5681037992836	-1.87260717281031	-9.36008408310362	-1.63262310030876	-3.52422990821772	1.69691540805199	1.21378906996692	1.13639086372091	1.09680066872216	0.288914776005433	0.246808094982222	1.6516398803813	1.08676818921345	1.74668259476531	-4.79829681519449	-8.93697096649416	0.618026670680646	-2.23043322921639	-2.18655230949402	-6.10416902203368	-2.32478189027701	-5.28700596838373	-5.15654299893613	-10.894763685847	-11.9486206394731	-8.13971013237943	-10.5080103198767	-10.3700785862431	-3.49781566334007	-5.52108622397997	-3.61642369192201	-3.24527266853443	-4.50518014005768	-9.99274852087003	-6.46340828750335	-2.83655039252913	-0.490267042293071	-6.08240016785752	1.58534011131778	-1.62420056413251	-0.701418537961988	-7.07388667538772	0.99447945069628	0.731961177761413
87	-3.89941908919275	-6.93648598759256	-7.42949832790019	-7.32028054205524	-2.27668547755891	-3.40283628456112	-6.42611861833647	-4.81541887427693	-1.63262310030876	-9.29916750402385	1.69691540805199	1.21378906996692	1.13639086372091	1.09680066872216	0.288914776005433	0.246808094982222	1.6516398803813	1.08676818921345	1.74668259476531	-4.51648645561512	-10.3703834239087	0.618026670680646	-1.531470799469	-4.93711073964202	-4.51717386440876	-3.34927284668728	-5.28700596838373	-9.17335157650769	-11.0887477119383	-11.9486206394731	-7.06153163252058	-6.77914291129955	-10.6382276074776	-7.03946583612154	-8.38252168370179	-3.61642369192201	-3.24527266853443	-4.50518014005768	-17.8375644483484	-13.8360122307845	-2.83655039252913	-0.490267042293071	-6.08240016785752	1.58534011131778	-1.62420056413251	-5.36837751163236	-8.88166812992975	0.99447945069628	0.731961177761413
88	-3.7340353359413	-2.30321368719573	-2.75511009679057	-7.32028054205524	-2.27668547755891	-16.7889767317585	-10.2248786987378	-7.0372120669257	-1.63262310030876	-11.5349187163091	1.69691540805199	1.21378906996692	1.13639086372091	1.57964988521435	0.288914776005433	0.246808094982222	1.6516398803813	1.10097903761562	1.74668259476531	-1.35493058383076	-1.01701316414709	0.830719020464431	-1.78140157431941	-6.73379268276235	-7.24532002424165	-3.34927284668728	-5.28700596838373	-6.37993506825038	-11.0887477119383	-11.9460636661335	-6.73520539904838	-6.77914291129955	-10.6382276074776	-9.89978595635551	-4.25651203495604	-3.61642369192201	-3.24527266853443	-9.3388137071182	-11.3439777644502	-11.0572911772392	-3.28942447386374	-0.490267042293071	-5.96285986145224	1.58534011131778	-2.90653647806787	-0.564992732518633	-7.97425102961863	0.99447945069628	0.803825066710765
89	-3.34822885393511	-5.55861921085581	-2.75511009679057	-7.32028054205524	-2.27668547755891	-1.3773382594993	-10.2248786987378	-7.0372120669257	-1.63262310030876	-6.41468489722701	1.69691540805199	1.21378906996692	1.13639086372091	1.57964988521435	0.288914776005433	0.246808094982222	1.6516398803813	1.10097903761562	1.74668259476531	-0.796127129022119	-1.01701316414709	0.830719020464431	-1.78140157431941	-6.73379268276235	-6.65594587622327	-3.34927284668728	-3.03259861998764	-0.411867118494541	-11.0887477119383	-11.1530273017297	-6.11511758123759	-8.18738838695893	-4.71737746181437	-9.88897796470122	-4.25651203495604	-4.24098035642797	-3.24527266853443	-9.3388137071182	-1.4210290242892	-8.03090962122073	-3.63614190492342	-0.490267042293071	-5.96285986145224	1.58534011131778	-4.38632824836233	-0.866506757119945	-1.59841799326882	0.99447945069628	0.803825066710765
90	-3.34822885393511	-3.72842234080433	-11.828709043194	-4.56354912920548	-2.27668547755891	-9.42317835217871	-8.49882656188748	-7.0372120669257	-1.63262310030876	-1.63396793781171	1.69691540805199	1.21378906996692	1.13639086372091	1.57964988521435	0.288914776005433	0.246808094982222	1.6516398803813	1.06232598635599	0.402968045686499	-0.796127129022119	-2.78670748374746	1.05063909122578	-2.61167046334401	-6.73379268276235	-9.45539912104107	-5.75391596603199	-0.457861439020524	-0.831235902695913	-14.4684244227004	-8.98846269623669	-6.11511758123759	-2.34126458940479	-4.71737746181437	-9.88897796470122	-6.39376326753221	-4.24098035642797	-11.1736123149426	-9.0905239094523	-9.71165740277143	-0.408801477125	-1.94979471884678	-4.33653341893415	-5.96285986145224	0.250295746424386	-1.35166524260906	-0.866506757119945	-8.63559203596711	0.99447945069628	0.803825066710765
91	-3.34822885393511	-3.72842234080433	-11.828709043194	-4.56354912920548	-2.95803683821318	-18.0158163473318	-9.09643560357681	-13.9258894592336	-1.63262310030876	-1.25689224862881	1.69691540805199	1.21378906996692	1.13639086372091	1.57964988521435	0.288914776005433	0.246808094982222	1.6516398803813	1.06232598635599	1.92842393459765	-3.20551261918933	-5.80326653564974	1.05063909122578	-2.61167046334401	-18.5081307523389	-10.2102227758432	-6.16676337328352	-0.457861439020524	-0.831235902695913	-14.4684244227004	-9.70145581535505	-6.11511758123759	-9.30547301028848	-0.545828932734343	-9.88897796470122	-8.77653562288218	-4.24098035642797	-7.41291728922441	-1.76975461604079	-6.9832934408651	-5.34806075000481	-1.94979471884678	-4.84081450803506	-0.244702744029331	0.542399244617074	-3.15993907445109	-2.32448872542511	-2.15315604396722	0.99447945069628	0.803825066710765
92	-2.10430271300061	-1.73405536028279	-7.59774657246262	-4.56354912920548	-6.1102962182412	-8.09092114940375	-9.09643560357681	-13.9258894592336	-1.63262310030876	-7.37586404188114	1.35743067234725	1.21378906996692	0.594115861801677	1.57964988521435	0.288914776005433	0.246808094982222	1.6516398803813	1.06232598635599	1.92842393459765	-6.20701292548081	-15.7258394456379	0.479569844334897	-1.09207425807727	-8.67885235035785	-10.2102227758432	-6.16676337328352	-0.457861439020524	-0.831235902695913	-17.3340292260149	-13.7526361372272	-6.11511758123759	-4.83273904727222	-1.94840166530377	-6.03505333589134	-3.89979825527178	-4.24098035642797	-8.68155042219156	-9.26386890623824	-4.35600560493292	-15.303525107793	-1.06348398120865	-1.8787372245014	-5.78774675931483	0.542399244617074	-1.53507758935767	-4.34335841752176	-5.04230772563716	0.99447945069628	0.803825066710765
93	-7.49188134014441	-1.73405536028279	-4.9673197464088	-4.56354912920548	-6.14503446799209	-8.84144490402658	-8.89285256140508	-8.06439837056248	-1.63262310030876	-7.38159310834489	1.35743067234725	1.21378906996692	0.594115861801677	1.57964988521435	0.288914776005433	0.246808094982222	1.6516398803813	1.06232598635599	1.92842393459765	-5.63615682342472	-17.7697827532331	0.479569844334897	-1.33078891276729	-0.00631447940038043	-10.2102227758432	-14.1938901847548	-2.87206229471923	-0.831235902695913	-14.6246690752337	-13.7526361372272	-6.11511758123759	-4.83273904727222	-4.79891375670057	-0.183920718883925	-9.6747866098212	-4.24098035642797	-2.35626279086721	-12.4178183454022	-2.91473069003876	-15.5562410301257	-1.06348398120865	-1.8787372245014	-10.3547756459392	0.542399244617074	-5.76213406665784	-3.37527210352087	-5.04230772563716	0.99447945069628	1.21652160116078
94	-6.31668746360698	-0.614782633530319	-4.9673197464088	-4.56354912920548	-6.96645342579078	-16.5663037832409	-8.89285256140508	-8.06439837056248	-0.0440827294985262	-6.6715561387687	0.430690766251341	1.21378906996692	1.30091259863085	0.946248141252759	0.288914776005433	0.246808094982222	1.6516398803813	1.06232598635599	1.92842393459765	-5.63615682342472	-19.8622378453697	0.479569844334897	-1.33078891276729	-7.97325736135898	-6.79221962881823	-4.2284180026839	-6.89997869801166	-0.831235902695913	-7.79985149078223	-13.7526361372272	-3.06356835019454	-4.83273904727222	-2.50738948667743	-1.17338631217803	-8.06855146214973	-9.21893221470317	-0.609403785144646	-12.4178183454022	-14.3814675654551	-15.6540357420612	-1.06348398120865	-2.05832383178403	-4.29161416117666	0.542399244617074	-7.86364560263968	-5.11038617056434	-0.877077036138401	0.99447945069628	1.21652160116078
95	-11.619843712254	-1.78319197120539	-4.9673197464088	-4.56354912920548	-1.23199043312521	-20.1695826317292	-9.04170864450031	-10.6056701523978	-1.6674291667891	-6.6715561387687	1.90378605613741	0.84418588598573	1.30091259863085	0.153618945972066	0.288914776005433	0.246808094982222	1.32760272771301	1.06232598635599	1.92842393459765	-1.28048651990991	-5.53451113977963	0.479569844334897	-1.33078891276729	-14.7039754125514	-6.79221962881823	-3.59918832674277	-3.56670794091816	-0.831235902695913	-7.60809460044404	-10.847301643001	-3.06356835019454	-1.99164829773116	-2.50738948667743	-4.0254618078732	-6.38950352577891	-8.59943131512265	-5.57254381116462	-12.4178183454022	-15.1796251389763	-8.93145116150542	-1.06348398120865	-2.42384733712783	-4.29161416117666	0.542399244617074	-6.65850752690837	-5.11038617056434	-0.877077036138401	0.99447945069628	1.21652160116078
96	-11.3318003337485	-4.32057548420079	-4.9673197464088	-5.11704055150045	-5.21564867427592	-10.3242422595411	-9.04170864450031	-11.0961582875929	-1.6674291667891	-6.6715561387687	1.90378605613741	1.10934095615581	1.30091259863085	0.153618945972066	0.991017384830481	0.246808094982222	0.288880722281392	1.06232598635599	1.92842393459765	-6.02514345396665	-3.92268627249213	0.479569844334897	-4.58308579159805	-6.19949127944907	-6.79221962881823	-11.0014586152879	-3.83983386376325	-0.831235902695913	-7.60809460044404	-9.55776060447158	-3.06356835019454	-1.99164829773116	-2.50738948667743	-7.25441081362768	-6.38950352577891	-7.1344736478368	-3.72552755908162	-12.4178183454022	-16.0879524017888	-7.2090351434143	-1.06348398120865	-2.35286337977884	-0.822430097164076	0.542399244617074	-1.0325222382439	-5.11038617056434	-0.105105398104948	0.99447945069628	1.21652160116078
97	-5.10745057347677	-3.19265675141003	-4.77763233874941	-4.69068290076403	-5.21564867427592	-9.57191777254743	-9.43295488581846	-7.31793183882276	-1.6674291667891	-2.38563075270873	1.90378605613741	1.10934095615581	1.30091259863085	0.153618945972066	0.991017384830481	0.246808094982222	0.288880722281392	1.14021418936315	1.92842393459765	-7.49716608324667	-3.92268627249213	0.479569844334897	-4.58308579159805	-3.45753511325182	-6.12077756066701	-11.2923591436643	-3.83983386376325	-9.09852907637866	-10.5645135684742	-9.55776060447158	-2.83861837799208	-1.99164829773116	-2.88793442276632	-7.25441081362768	-6.38950352577891	-7.1344736478368	-5.17517361768148	-12.4178183454022	-11.1617663247145	-0.794449709553438	-1.06348398120865	-4.44137986434329	-4.71923520826845	0.542399244617074	-2.85175634957684	-5.29852437047098	-9.3009042516881	0.99447945069628	1.21652160116078
98	-5.36245066097698	-3.19265675141003	-10.5602135851165	-7.20538048332287	-5.21564867427592	-9.57191777254743	-9.43295488581846	-13.5390158756744	-1.6674291667891	-2.38563075270873	1.90378605613741	0.906360623431485	1.30091259863085	0.153618945972066	0.437995738333873	0.246808094982222	1.94443597068377	1.14021418936315	1.92842393459765	-4.71682134240041	-10.3297152570965	0.479569844334897	-0.377329850933474	-3.07404417057307	-0.634936979042982	-6.14473241499823	-5.59144596766513	-2.12536047677347	-6.20973721402715	-9.55776060447158	-2.83861837799208	-2.10278405321337	-4.62723353364915	-8.81136891143254	-8.39326830465324	-5.75322994089146	-6.34142891541996	-12.4178183454022	-14.4019190115191	-2.27174308342525	-0.122773304151095	-0.0336947650351549	-5.63202105437787	0.542399244617074	-2.03742849636346	-5.29852437047098	-9.3009042516881	0.99447945069628	1.21652160116078
99	-5.36245066097698	-3.19265675141003	-12.0283094888737	-3.9607493895053	-3.89589546973297	-8.04497601599127	-9.43295488581846	-15.0401436039283	-1.6674291667891	-5.66247231041926	0.561099836600661	0.906360623431485	1.30091259863085	0.153618945972066	0.437995738333873	0.246808094982222	1.94443597068377	1.67144626163176	1.92842393459765	-0.68978276318215	-2.90747374514399	0.479569844334897	-2.43608477034411	-2.82981180230354	-8.9911053069081	-4.23446058419725	-5.59144596766513	-2.12536047677347	-5.90112430291243	-9.55776060447158	-2.83861837799208	-1.43049924237936	-3.84496654343126	-8.90500976064901	-8.39326830465324	-4.98750912055591	-4.97386168184883	-12.4178183454022	-10.5868976203578	-19.3718454213357	-1.24290668542296	-0.0336947650351549	-6.37104025205018	1.3511575846561	-1.36545750224824	-5.43527924322027	-2.24614934628024	1.43881316185452	1.21652160116078
100	-3.08732752749269	-3.19265675141003	-7.44939271714252	-3.9607493895053	-6.47848593041292	-8.04497601599127	-7.23060470981666	-13.7780738161338	-1.08947024897123	-1.13066894334067	0.561099836600661	1.25627778064475	1.30091259863085	0.680981096202629	0.998520765681952	0.246808094982222	1.94443597068377	1.67144626163176	1.92842393459765	-0.68978276318215	-6.90484092800649	0.479569844334897	-0.105786221037837	-10.7347105147606	-8.62777748358863	-1.27164502044709	-9.63668540194604	-0.981188515439211	-1.44577214478847	-9.55776060447158	-2.83861837799208	-1.43049924237936	-3.84496654343126	-8.90500976064901	-8.39326830465324	-4.43399269493674	-1.90797450376689	-13.502731924883	-11.319017289154	-17.1370631870621	-1.24290668542296	-2.20145462061994	-6.37104025205018	1.3511575846561	-5.09016712409111	-1.36351539618431	-3.17507743551863	1.43881316185452	1.21652160116078
101	-1.20434101804993	-2.8770920605855	-7.16758696858971	-5.06588924918739	-3.45324256191273	-4.74838331241138	-14.7569890003317	-5.93823286589545	-1.08947024897123	-9.01608657243407	1.29233827716078	1.25627778064475	1.30091259863085	0.680981096202629	0.998520765681952	0.246808094982222	1.94443597068377	1.67144626163176	1.92842393459765	-0.68978276318215	-6.28743794942421	1.68423133823214	-0.105786221037837	-5.74332716663567	-3.17055363526361	-1.27164502044709	-0.437468138891306	-0.981188515439211	-8.10574631164894	-3.87422227631443	-2.89938570484769	-1.25356437483375	-3.84496654343126	-15.1170553904636	-9.5320138047882	-4.43399269493674	-8.95839537568258	-11.1517563520517	-11.689462419455	-17.1370631870621	-0.907208854434151	-2.20145462061994	-6.37104025205018	1.3511575846561	-7.99794136822723	-1.36351539618431	-3.17507743551863	1.46414613529281	1.47337536043552
102	-1.5615192903354	-2.8770920605855	-8.42198671242857	-3.70312309610928	-3.59298267100473	-12.5180303271655	-14.7569890003317	-5.93823286589545	-0.0639375673460247	-11.8132983162465	1.29233827716078	1.32401847189056	1.73287426846235	0.680981096202629	0.998520765681952	0.246808094982222	1.94443597068377	1.32509102675785	0.810272387117808	-7.44203763075278	-10.1341449707967	1.68423133823214	-0.105786221037837	-5.58641103465391	-6.72716030133134	-6.87245571057692	-0.437468138891306	-0.981188515439211	-0.451826330656996	-5.98078117292056	-2.3294684348483	-1.25356437483375	-3.84496654343126	-9.18997355395896	-9.5320138047882	-7.00495204021001	-10.2507263061077	-11.1517563520517	-11.689462419455	-17.1370631870621	-0.907208854434151	-5.02629336394361	-7.60383510343764	1.3511575846561	-7.84237275895218	-1.20913284988177	-0.355224906502597	1.74456296954407	1.47337536043552
103	-2.23477731561562	-4.66486251659988	-0.57303563965405	-3.70312309610928	-4.64645562140163	-13.4930871299466	-7.09149664784592	-7.3997872334966	-0.0639375673460247	-8.82766609290469	1.29233827716078	0.403207106959691	1.73287426846235	0.680981096202629	0.998520765681952	0.246808094982222	1.94443597068377	1.32509102675785	0.810272387117808	-0.743382003487823	-16.2256365580072	0.464134554797103	-0.204093218410453	-5.58641103465391	-6.63885905179516	-6.87245571057692	-0.437468138891306	-0.981188515439211	-0.772680849514292	-5.98078117292056	-3.10485043039022	-1.25356437483375	-3.84496654343126	-12.879621957834	-9.5320138047882	-7.00495204021001	-3.14742916365671	-7.89958997465891	-5.48368151344591	-16.4822612687906	-0.532148309029952	-5.50563174955672	-10.4077097000362	1.3511575846561	-6.45972885616067	-1.20913284988177	-0.355224906502597	1.74456296954407	1.47337536043552
104	-0.14065011609072	-4.66486251659988	-7.62367014890644	-3.21052473369517	-4.64645562140163	-8.88992393653281	-7.09149664784592	-6.2963407359483	-0.0639375673460247	-6.36492880553684	1.29233827716078	0.451932544266155	1.67197590746521	0.680981096202629	0.998520765681952	0.246808094982222	1.94443597068377	1.32509102675785	0.810272387117808	-2.41112523104	-16.2256365580072	0.464134554797103	-1.54133602660604	-8.98216222192039	-6.63885905179516	-2.55833027607326	-0.437468138891306	-6.48154598689574	-7.60826164531807	-2.88000048157047	-5.93914725122496	-1.25356437483375	-3.18489112579196	-9.30182212061644	-9.5320138047882	-6.09620469489487	-5.83712744760301	-7.76596231846835	-5.48368151344591	-16.8304380727964	-0.532148309029952	-5.50563174955672	-14.647812153248	0.162377469302845	-2.19426363024435	-1.20913284988177	-0.355224906502597	1.74456296954407	1.56545377750123
105	-0.216625993278908	-1.37077280738381	-6.30669784327867	-3.21052473369517	-4.64645562140163	-7.18655168460106	-6.57948520360203	-6.2963407359483	-0.0639375673460247	-4.54975830280564	1.5493405803233	0.451932544266155	1.67197590746521	1.18758819587525	0.998520765681952	0.246808094982222	1.94443597068377	1.32509102675785	0.810272387117808	-5.96450701006493	-10.8676857654853	0.464134554797103	-5.49288363489544	-5.64411863777601	-6.63885905179516	-2.55833027607326	-16.5786439248523	-8.10045713427029	-7.60826164531807	-7.89521791921183	-4.12164531922052	-4.60060929874238	-3.37633708955601	-2.7922829533645	-10.2506995872941	-6.09620469489487	-3.11535127392183	-7.76596231846835	-11.7525963587686	-18.5429662289688	-2.53409194539365	-5.50563174955672	-14.4867837711168	0.162377469302845	-2.19426363024435	-0.909161246170195	-1.95203707779202	1.74456296954407	0.472752631945864
106	-0.216625993278908	-1.37077280738381	-7.76952018796936	-3.21052473369517	-4.64645562140163	-2.50403510055065	-5.30082137406874	-6.2963407359483	-0.0639375673460247	-4.37461966527671	1.5493405803233	0.451932544266155	1.67197590746521	1.18758819587525	0.998520765681952	0.246808094982222	1.94443597068377	1.32509102675785	0.810272387117808	-3.30187644357194	-10.8676857654853	0.464134554797103	-11.2222727534755	-6.95662553548117	-6.63885905179516	-2.55833027607326	-14.3924136792452	-8.72217519994363	-5.95264730899707	-7.89521791921183	-8.92414424510352	-4.60060929874238	-6.82176351099912	-2.7922829533645	-4.26785139108407	-6.00484930685862	-3.49022983754843	-4.66554601737549	-7.86553233707773	-2.93131643765661	-5.1407785975444	-5.50563174955672	-8.38944567191549	0.162377469302845	-2.03276111432578	-1.30287022773268	-1.95203707779202	1.74456296954407	0.472752631945864
107	-3.80184298522923	-5.09069603619604	-6.73799877409927	-3.21052473369517	-4.64645562140163	-17.8080159903325	-7.24141127436544	-6.2963407359483	-1.42700950073418	-0.959600143029819	1.5493405803233	0.451932544266155	1.67197590746521	1.18758819587525	1.58067346214696	0.246808094982222	1.94443597068377	1.32509102675785	0.339142312487696	-3.30187644357194	-1.58561035587224	0.464134554797103	-11.2966996943912	-8.06221955331512	-6.63885905179516	-7.11166664055158	-12.6638787561528	-15.0624198389626	-4.50388866589071	-5.00429195714379	-4.72727896797539	-6.78180685996908	-6.82176351099912	-2.7922829533645	-6.82748722248673	-6.00484930685862	-4.57626995128432	-6.60284674053957	-6.05533047309502	-7.19271725810625	-5.1407785975444	-5.98456034108214	-4.02891546419725	0.162377469302845	-2.03276111432578	-1.90401052757667	-1.95203707779202	1.74456296954407	0.472752631945864
108	-6.03655450038302	-5.09069603619604	-6.83333599382972	-4.33344331606886	-6.45170000035431	-1.23316300059078	-8.43572414162076	-6.2963407359483	-1.42700950073418	-6.15866109651228	1.5493405803233	0.451932544266155	1.67197590746521	1.18758819587525	1.4237610320559	0.246808094982222	1.94443597068377	1.32509102675785	0.339142312487696	-3.30187644357194	-7.52292265029863	0.464134554797103	-0.52510176993321	-5.41705397998669	-4.89856163640819	-7.11166664055158	-12.6638787561528	-10.1356222792901	-4.50388866589071	-8.11472701000458	-5.19336340942725	-6.34977658405064	-2.27053071700327	-6.4328558087977	-6.82748722248673	-6.00484930685862	-4.57626995128432	-5.45798989573382	-4.49099673042393	-3.71671354892275	-3.47362381383009	-5.98456034108214	-4.795498383265	0.162377469302845	-2.03276111432578	-2.81383426336745	-1.95203707779202	1.74456296954407	0.472752631945864
109	-6.03655450038302	-7.00860182855347	-5.77437694363804	-4.33344331606886	-6.45170000035431	-11.0136182186499	-8.43572414162076	-8.6541978107274	-1.42700950073418	-5.86076575952223	1.5493405803233	0.451932544266155	1.67197590746521	1.18758819587525	1.4237610320559	0.246808094982222	1.94443597068377	0.800601726278773	0.339142312487696	-3.30187644357194	-8.5826401623994	0.464134554797103	-0.52510176993321	-2.97466920079925	-4.89856163640819	-4.88601141040869	-12.6638787561528	-1.57096476967537	-2.00871250859993	-8.11472701000458	-6.07856529623557	-6.34977658405064	-3.08556675838404	-8.25386956887563	-1.59166084848475	-6.00484930685862	-4.57626995128432	-5.45798989573382	-3.78285413196194	-10.5350736142401	-3.80928914042501	-5.98456034108214	-0.504005509349675	0.162377469302845	-2.03276111432578	-2.81383426336745	-0.921206551503168	1.74456296954407	0.472752631945864
110	-3.74121870120642	-9.6632613651612	-7.29650027067099	-4.33344331606886	-6.45170000035431	-24.1590258211972	-8.43572414162076	-8.6541978107274	-1.42700950073418	-6.34381998776661	1.5493405803233	0.828822980868883	1.72349909110917	1.18758819587525	1.4237610320559	0.246808094982222	0.220831161524497	0.10078334070765	0.339142312487696	-1.09234679036569	-5.15199794424442	1.47420007962941	-0.52510176993321	-7.70082087692388	-3.76915182645764	-4.88601141040869	-12.7633424669046	-1.57096476967537	-2.00871250859993	-8.11472701000458	-6.07856529623557	-2.87213054905538	-3.08556675838404	-9.47899777254381	-8.12282165679417	-3.87000111266113	-4.57626995128432	-1.38640545665217	-4.64812202270975	-8.19943855773887	-0.845696671780194	-5.98456034108214	-5.67031471906062	0.162377469302845	-2.03276111432578	-2.81383426336745	-3.34543253006534	1.83177050965961	0.472752631945864
111	-5.93271398172529	-9.31960586791048	-7.29650027067099	-4.79009741476404	-6.45170000035431	-13.7777410495161	-8.43572414162076	-8.6541978107274	-1.42700950073418	-0.996127276840562	1.5493405803233	0.828822980868883	1.72349909110917	1.18758819587525	0.159649217339763	0.246808094982222	0.220831161524497	0.10078334070765	0.702808384223462	-3.14767733808235	-1.07254402893908	2.15630509976211	-6.02243615700168	-11.3117241168369	-3.76915182645764	-0.531994545305143	-0.923046995143967	-0.564064583167413	-1.85658566795347	-7.71417783423261	-5.40762633629758	-2.87213054905538	-3.08556675838404	-11.1567569259108	-8.12282165679417	-3.87000111266113	-4.57626995128432	-1.38640545665217	-4.64812202270975	-6.14785742500677	-4.6175081529416	-3.69372828356799	-5.67031471906062	0.162377469302845	-0.707207438164498	-2.81383426336745	-2.5697339804517	1.83177050965961	0.472752631945864
112	-5.93271398172529	-4.81930052437743	-5.4613055630741	-7.49379780859936	-7.67529419644633	-13.7777410495161	-8.43572414162076	-9.11308178130706	-1.42700950073418	-2.91345548124705	1.5493405803233	0.828822980868883	0.447325268183051	1.18758819587525	1.81207795582756	0.246808094982222	0.220831161524497	0.10078334070765	0.702808384223462	-3.14767733808235	-5.42673878420554	2.15630509976211	-4.52639830301737	-0.825829108747451	-3.31232699415715	-0.531994545305143	-0.923046995143967	-0.564064583167413	-1.04351378792111	-1.83101200527837	-4.53062553206276	-7.02023315515915	-9.87670131703935	-10.6741583482224	-9.10109926902371	-3.87000111266113	-8.072862811183	-5.2223371882206	-4.64812202270975	-3.07175966940564	-4.6175081529416	-3.69372828356799	-5.97751486059667	0.162377469302845	-3.40321647412276	-2.81383426336745	-2.5697339804517	1.83177050965961	0.472752631945864
113	-5.93271398172529	-12.8957732074228	-3.95794897936773	-7.49379780859936	-5.0565276493946	-23.9475906051398	-8.43572414162076	-9.11308178130706	-1.42700950073418	-2.52817345009104	0.00296162726176519	0.828822980868883	1.24157113605369	1.18758819587525	1.81207795582756	0.246808094982222	0.220831161524497	0.10078334070765	0.702808384223462	-3.14767733808235	-8.45636439296973	2.16212510513214	-4.52639830301737	-0.825829108747451	-3.31232699415715	-0.531994545305143	-0.311621893890877	-3.43798213646181	-1.04351378792111	-3.5169674824177	-6.26925408263659	-7.02023315515915	-6.90287778363889	-1.28569870694617	-9.10109926902371	-6.3250828919517	-8.072862811183	-5.62548281000148	-6.9166484729083	-14.4691899375489	-4.6175081529416	-7.55229029145405	-0.913544060231956	1.28182427646668	-9.01394301322669	-1.17224457859384	-2.52342789230561	1.83177050965961	0.472752631945864
114	-3.66370266959782	-3.49964650450356	-3.04472441348565	-7.49379780859936	-7.53866695897022	-17.5183635794192	-8.43572414162076	-9.11308178130706	-1.42700950073418	-2.2855408342617	0.00296162726176519	0.828822980868883	1.24157113605369	1.18758819587525	0.627172838021097	0.246808094982222	0.220831161524497	0.949629232735368	1.34986809623311	-4.14348422485581	-6.54669203433375	2.16212510513214	-9.03175933855094	-3.09219830413682	-3.31232699415715	-0.552550359791057	-3.71139684764416	-3.43798213646181	-1.04351378792111	-3.5169674824177	-6.26925408263659	-7.01213471371199	-13.7664770736871	-1.28569870694617	-0.988391991380762	-8.90517133184509	-9.46475168679127	-7.12090673215114	-6.17203420114099	-8.67305623494433	-5.39191547687651	-3.28485832231849	-4.98911833896546	1.28182427646668	-8.54735564585615	-1.58442893978219	-2.52342789230561	1.83177050965961	0.472752631945864
115	-1.0586691024116	-6.07859228279268	-3.04472441348565	-4.7836641570718	-7.53866695897022	-17.7628791002512	-8.43572414162076	-6.04099354964761	-1.42700950073418	-2.2855408342617	0.00296162726176519	0.0137251492873173	1.24157113605369	0.82775825148945	0.627172838021097	0.246808094982222	0.220831161524497	0.949629232735368	1.34986809623311	-4.14348422485581	-5.27255508321819	2.16212510513214	-9.03175933855094	-6.40397403297244	-5.27226168857232	-3.28276849657114	-3.71139684764416	-9.03334616683556	-1.04351378792111	-2.2003622490569	-6.97942224775131	-7.01213471371199	-8.02661085680107	-1.28569870694617	-0.988391991380762	-11.1733587946227	-4.43684776384417	-7.12090673215114	-10.5766423143959	-3.7636221389624	-4.79819097883477	-6.37602141529444	-4.98911833896546	0.979876841218311	-7.14655364271497	-1.58442893978219	-3.41478114737069	1.83177050965961	0.472752631945864
116	-1.0586691024116	-9.07040092017304	-3.04472441348565	-9.39112183415361	-8.83600702772845	-8.92664864012065	-8.43572414162076	-10.0057516028028	-1.42700950073418	-2.2855408342617	0.00296162726176519	0.0137251492873173	2.2262096858343	0.82775825148945	0.627172838021097	0.246808094982222	0.220831161524497	1.45302553256927	1.34986809623311	-3.78312498617145	-1.69942262943337	2.16212510513214	-3.37964445186658	-0.634388186268454	-2.44779615189111	-3.62273735839339	-6.92043262945515	-8.20934831836231	-1.04351378792111	-0.720502629876114	-6.97236077530111	-8.20800525137583	-8.46347997014527	-1.5056542375443	-2.91495283157433	-12.0215267565268	-5.2058976507396	-5.47419408107256	-6.00777325338063	-5.93671326553767	-4.79819097883477	-1.8720392294438	-9.41644609087001	0.979876841218311	-0.550528811120711	-1.23162686046527	-4.91204328271077	2.05438819570903	0.472752631945864
117	-6.56760795553791	-2.52991669256024	-2.91057613448972	-9.39112183415361	-8.83600702772845	-14.5461093582395	-8.36038966715295	-10.0057516028028	-1.42700950073418	-2.2855408342617	0.00296162726176519	0.0137251492873173	2.2262096858343	1.37213544641423	0.627172838021097	0.490703074337237	0.220831161524497	1.45302553256927	1.34986809623311	-3.78312498617145	-9.47100015640207	2.16212510513214	-2.36854561275689	-11.7641448790976	-3.30466492229469	-7.54225015506612	-11.2732988659749	-5.86551048415195	-2.48332764368776	-0.720502629876114	-5.27938565886651	-7.39614239484602	-8.46347997014527	-3.96305280855947	-6.41599861674023	-12.0215267565268	-4.34136532031992	-4.67785679737491	-0.171421504292114	-1.14491130506444	-3.90831567390979	-1.8720392294438	-4.63268554837197	1.34125282716499	-0.550528811120711	-1.23162686046527	-4.91204328271077	1.32847163913633	0.472752631945864
118	-9.84360513138484	-7.91868384366157	-4.64987114129043	-5.95394944463188	-8.83600702772845	-11.7036931669091	-10.0514846314665	-10.0057516028028	-1.42700950073418	-2.2855408342617	0.00296162726176519	0.0137251492873173	2.2262096858343	1.37213544641423	1.88624416907235	0.490703074337237	0.502797879791314	2.07443562267392	1.34986809623311	-3.78312498617145	-2.90721174221967	2.16212510513214	-9.80642382122921	-11.6584478183196	-5.96188795181232	-7.54225015506612	-12.7531246590725	-5.86551048415195	-2.48332764368776	-0.590592743112153	-5.74437152677596	-8.36126159862981	-8.46347997014527	-0.5114642791878	-5.91123261746213	-12.0215267565268	-7.72540464661003	-4.67785679737491	-6.19103112598919	-7.50652096758879	-4.56616973441372	-0.662609190508372	-4.63268554837197	1.34125282716499	-0.550528811120711	-4.96223569512567	-4.91204328271077	1.32847163913633	0.472752631945864
119	-12.9060574909478	-3.32162528458744	-4.64987114129043	-5.95394944463188	-2.36541664117659	-6.74001115367234	-4.37578726268314	-9.55746676158848	-1.42700950073418	-2.2855408342617	0.00296162726176519	0.0137251492873173	2.2262096858343	1.37213544641423	1.88624416907235	0.490703074337237	1.72506963064677	1.44231296758228	1.34986809623311	-6.44493220789487	-11.5087778197971	2.16212510513214	-10.6583773168577	-5.79870153758855	-7.86598929070435	-7.54225015506612	-3.39704509962951	-7.34061315344604	-2.48332764368776	-0.590592743112153	-7.92741501335907	-8.36126159862981	-3.39912506993306	-0.5114642791878	-5.91123261746213	-12.0215267565268	-8.37224110547733	-4.67785679737491	-3.98221599561087	-9.9502705763205	-2.7668282016734	-0.547620507701401	-4.63268554837197	1.34125282716499	-0.550528811120711	-2.97832772000642	-5.27082879696791	0.494915926550756	0.472752631945864
120	-3.98331781232524	-5.98451676008551	-4.64987114129043	-5.95394944463188	-7.29453472479176	-6.74001115367234	-4.15677077697198	-4.76531404453027	-1.42700950073418	-2.2855408342617	1.00071239096743	0.0137251492873173	0.600612720661376	1.37213544641423	1.88624416907235	0.490703074337237	1.72506963064677	1.44231296758228	1.34986809623311	-4.47201256349138	-9.57089614025789	2.16212510513214	-4.36004759003459	-8.66285784200528	-7.86598929070435	-8.54657345296342	-8.63999202572736	-6.02586454474177	-2.0140315842025	-0.590592743112153	-7.92741501335907	-7.03827807855526	-11.0177933584356	-2.66829364315505	-5.91123261746213	-3.12151919546103	-4.01847466250094	-3.34713738896583	-9.25824047218597	-6.03281176582207	-2.7668282016734	-0.547620507701401	-4.63268554837197	1.34125282716499	-0.550528811120711	-3.38699630376541	-5.27082879696791	1.9304379452019	0.472752631945864
121	-3.96122163232032	-1.53546338711974	-7.19406873272551	-2.63085546106462	-8.64245768634509	-15.1638828437613	-9.15711999957316	-4.76531404453027	-1.42700950073418	-4.86504140563773	1.00071239096743	0.810735580122799	0.600612720661376	1.37213544641423	0.501410223933454	0.490703074337237	1.72506963064677	1.44231296758228	1.34986809623311	-5.00096035892934	-6.38206798542208	2.16212510513214	-4.36004759003459	-15.2659276320651	-2.70230177697511	-3.75392064099862	-7.56634964600489	-5.45432407933777	-6.71953606205049	-4.42584018086743	-3.67824119829168	-7.69117853093235	-2.08584072479479	-1.81580640291421	-6.8064137057742	-5.26357594762847	-15.8986580269384	-3.34713738896583	-11.3178052559864	-13.2375948704217	-2.81573525783186	-0.570675810771586	-0.954130514398091	1.34125282716499	-4.94089671451122	-0.887518279169291	-5.27082879696791	1.9304379452019	0.472752631945864
122	-1.38823206288099	-1.53546338711974	-5.38827876946122	-9.35412026270581	-8.64245768634509	-8.48279485971761	-9.15711999957316	-1.40926919424064	-1.42700950073418	-0.683796978281221	1.92130127088082	0.810735580122799	0.600612720661376	1.37213544641423	0.501410223933454	0.275633503631627	1.72506963064677	1.44231296758228	1.34986809623311	-6.10543088715913	-6.16426551772114	1.98723571635521	-2.46978175679289	-16.9222474437608	-4.59818173036834	-3.36775823449918	-7.56634964600489	-5.92283192532324	-10.7177459981657	-8.89754079828238	-5.76411418996518	-6.56453273538394	-1.28791176417981	-1.81580640291421	-6.8064137057742	-5.26357594762847	-6.58153730105552	-9.91369097899436	-2.57465406112897	-5.76000581654738	-2.81573525783186	-0.570675810771586	-4.15407780312948	1.34125282716499	-4.20383187955703	-3.76290109452758	-0.927073236840412	1.9304379452019	1.30995939913404
123	-2.53963671238773	-1.53546338711974	-7.83960654500863	-9.68305544856097	-14.7307127767626	-20.0920995713309	-8.90225223211777	-0.912318618888289	-1.42700950073418	-0.683796978281221	1.92130127088082	0.810735580122799	0.600612720661376	1.37213544641423	1.12307110267413	0.275633503631627	1.72506963064677	1.44231296758228	1.34986809623311	-7.31241237669158	-5.70395476546359	1.98723571635521	-2.46978175679289	-5.58852290564081	-4.59818173036834	-8.7377020696324	-2.26011356743035	-6.1073101143104	-13.5194765453986	-10.6817428093083	-7.19808733189568	-1.80344228791689	-5.81543863951454	-6.99740901323072	-4.31369204047639	-0.743201948783677	-6.58153730105552	-7.85303793135737	-12.747563060287	-4.87994824495648	-1.81011838611923	-0.570675810771586	-4.15407780312948	1.34125282716499	-4.07695945359003	-3.76290109452758	-0.927073236840412	0.159679478885327	1.30995939913404
124	-6.34672222178862	-4.02109428576026	-7.88775260099959	-10.0260356078487	-14.7307127767626	-13.6412189723584	-11.6560261539403	-0.4980980329787	-1.42700950073418	-0.683796978281221	1.92130127088082	0.810735580122799	0.600612720661376	1.37213544641423	1.12307110267413	0.275633503631627	1.72506963064677	1.44231296758228	0.98749823611027	-5.37013867525508	-5.70395476546359	1.98723571635521	-5.49605124389864	-5.58852290564081	-8.76400269125705	-4.84295887195825	-0.850838281387586	-2.36209604720282	-14.0072772462218	-10.6006015178032	-5.79289878844704	-1.80344228791689	-4.26837036144255	-0.232238968544429	-4.31369204047639	-0.743201948783677	-10.994511331194	-8.12087540828358	-11.8876573933967	-8.50681138525352	-4.70409281578216	-0.570675810771586	-4.38450735330369	1.34125282716499	-5.13194514741864	-3.76290109452758	-0.927073236840412	0.159679478885327	1.30995939913404
125	-6.28322179549881	-4.02109428576026	-1.85205511546413	-10.0260356078487	-7.80945602622437	-13.6412189723584	-11.6560261539403	-10.6009933527226	-1.42700950073418	-0.683796978281221	1.92130127088082	0.810735580122799	0.600612720661376	0.0446286585937508	1.12307110267413	0.275633503631627	1.72506963064677	1.44231296758228	0.978485301210869	-7.00887277493908	-5.03112155858678	1.32207917179017	-8.19771726698624	-10.3513344581522	-8.76400269125705	-8.58934604138751	-0.850838281387586	-2.36209604720282	-12.5326343708586	-7.44591775249544	-4.90880415066442	-4.58262750316	-4.26837036144255	-0.232238968544429	-4.31369204047639	-3.87034993929306	-4.1750094526522	-8.12087540828358	-20.1626976401179	-0.0860775148028079	-1.83263003384879	-1.21978430255197	-9.38670802003482	1.34125282716499	-3.174924661595	-3.76290109452758	-0.927073236840412	0.159679478885327	1.30995939913404
126	-5.12616316294535	-3.02457295788233	-3.06402293561125	-9.68172079145277	-7.80945602622437	-9.99622896287911	-15.5092830895034	-12.3634355637411	-1.42700950073418	-0.210494971419153	0.355722125990863	0.810735580122799	0.547702015555652	1.07262284479425	1.12307110267413	1.13847239801305	1.72506963064677	1.44231296758228	0.978485301210869	-7.08121787332372	-9.18180537117204	2.12468661453091	-8.19771726698624	-4.1193859835537	-7.46397256917263	-9.27597411872496	-4.25636102331415	-1.66088628800127	-10.116214795927	-7.44591775249544	-4.90880415066442	-3.98278507572503	-8.18781018192876	-0.562432997026374	-2.90059045175753	-3.87034993929306	-6.42888041811239	-8.12087540828358	-14.0468814158851	-6.04018154472052	-1.83263003384879	-1.21978430255197	-9.38670802003482	1.34125282716499	-6.8284832510826	-3.76290109452758	-0.927073236840412	0.159679478885327	1.17987349172338
127	-6.71311920351089	-3.02457295788233	-9.50113104094336	-12.8560806374433	-12.6919143707096	-22.5713161137095	-9.12918716206034	-16.0882374033639	-1.42700950073418	-5.29009036479518	0.355722125990863	0.810735580122799	0.547702015555652	1.94811519368005	1.12307110267413	1.13847239801305	1.72506963064677	1.44231296758228	0.978485301210869	-5.77065753826441	-3.28155280227162	2.12468661453091	-8.19771726698624	-4.1193859835537	-7.46397256917263	-9.27597411872496	-4.25636102331415	-1.66088628800127	-9.86735794843919	-7.56743313449929	-7.47934689602136	-3.98278507572503	-9.71185548940697	-0.562432997026374	-1.6369298210125	-3.87034993929306	-5.72828668162374	-8.12087540828358	-8.31443112264815	-0.661623685654333	-1.4783469194036	-1.21978430255197	-11.6197386818972	1.34125282716499	-9.4614788657989	-3.76290109452758	-0.927073236840412	0.159679478885327	1.17987349172338
128	-6.77926564886227	-3.02457295788233	-5.83699077524025	-8.5860714952528	-12.6919143707096	-24.2765462610959	-8.35036459784035	-10.4074089325542	-1.42700950073418	-7.50867978593138	0.355722125990863	0.810735580122799	0.547702015555652	1.94811519368005	0.761580992147967	1.13847239801305	1.72506963064677	1.44231296758228	0.978485301210869	-5.89886541375585	-6.29254239134204	2.12468661453091	-4.30232273620193	-14.0195950368292	-11.3150047837906	-5.00022959622901	-4.30708082937786	-1.66088628800127	-9.86735794843919	-7.56743313449929	-7.47934689602136	-4.61360059457327	-2.70020946880856	-5.04311323689041	-1.6369298210125	-3.87034993929306	-1.41142776432533	-8.12087540828358	-6.12194877529275	-5.66616410538672	-1.4783469194036	-2.03328210228138	-7.22781198590661	1.34125282716499	-5.37378573235135	-0.725683643762279	-3.9811653819533	0.891442495654239	1.17987349172338
129	-5.80692325463905	-2.11431516719081	-5.83699077524025	-12.4864739651283	-8.8349205955627	-5.81530008168317	-14.178817388524	-9.09057862459646	-1.42700950073418	-5.08839102473172	0.355722125990863	0.810735580122799	1.00343353964425	1.94811519368005	1.06262478918465	1.07552285427959	1.72506963064677	1.44231296758228	0.978485301210869	-0.601717870569257	-13.33603808015	2.12468661453091	-0.368456190472311	-5.17893739657954	-12.9384302479001	-13.325524659068	-4.30708082937786	-1.66088628800127	-9.86735794843919	-7.61439519893407	-7.47934689602136	-3.93985605201042	-1.79832257490267	-3.42520047151676	-2.63840965792861	-4.43452892057362	-1.95382201058094	-8.12087540828358	-4.40004067667951	-8.35834909716396	-6.44093532887935	-5.48024104318082	-8.89527453733059	1.34125282716499	-2.92937696312475	-4.75347037849824	-8.36971546521563	0.891442495654239	1.17987349172338
130	-2.38672163751229	-3.06627843597307	-9.21307882347715	-7.94554842871172	-8.8349205955627	-13.8854219997521	-10.0494514064073	-9.09057862459646	-1.42700950073418	-5.08839102473172	1.01765426257362	0.810735580122799	0.145862397803001	1.94811519368005	1.06262478918465	0.0974435812058628	1.72506963064677	1.50709773878622	0.978485301210869	-0.601717870569257	-3.41210197683741	2.12468661453091	-0.368456190472311	-9.60736506413286	-9.83519792571698	-8.67372192784208	-4.30708082937786	-4.81813190617196	-7.7063665075434	-12.766827662061	-7.47934689602136	-6.52501567372656	-8.66637632798057	-3.42520047151676	-2.63840965792861	-4.43452892057362	-3.50639542411857	-8.12087540828358	-4.40004067667951	-20.5444584953936	-8.37456806779616	-4.57517132197881	-1.31721145573188	1.8832774260609	-2.92937696312475	-4.75347037849824	-11.7452930906433	0.891442495654239	1.17987349172338
131	-4.732888561435	-0.132235488831663	-7.78340379085555	-7.94554842871172	-5.39374547183599	-12.7580106239494	-10.0494514064073	-6.5248948827182	-1.42700950073418	-6.24325905114579	1.01765426257362	0.810735580122799	0.145862397803001	1.94811519368005	1.06262478918465	0.0974435812058628	1.72506963064677	2.11589940854553	0.978485301210869	-8.80838734296192	-5.15473444287884	2.12468661453091	-12.1821394734976	-10.6125431015204	-9.83519792571698	-8.33524640282594	-2.70788313691664	-3.36357168000912	-7.7063665075434	-12.766827662061	-7.47934689602136	-6.52501567372656	-8.66637632798057	-3.42520047151676	-4.32401409465633	-6.98414333911401	-4.38978496209712	-8.12087540828358	-3.12988071730646	-11.9078191006472	-8.37456806779616	-2.99572788203496	-1.31721145573188	1.8832774260609	-3.30935090590253	-4.12783373958188	-5.36156861747697	0.891442495654239	1.17987349172338
132	-7.57898840190083	-4.16911915632869	-7.70536956218292	-7.94554842871172	-6.91521224437347	-6.15241546743633	-11.2607106159637	-5.58961523098565	-1.03781030449174	-2.10963426106147	1.01765426257362	0.810735580122799	2.10811722861246	0.969367440196462	0.877547646537395	0.0974435812058628	1.72506963064677	2.11589940854553	0.978485301210869	-9.37797002652465	-10.6619216079855	2.12468661453091	-7.58481318387283	-15.4213339572831	-12.5470155215527	-6.07979853183765	-7.20663633794097	-7.7813462598536	-7.7063665075434	-6.85314276328249	-7.80735646113701	-6.52501567372656	-8.66637632798057	-1.13083889490755	-3.4827531737801	-4.49711244217778	-5.94024023107986	-8.12087540828358	-1.08624902422968	-1.92076226050651	-4.89042836882652	-2.99572788203496	-4.23054544031225	1.8832774260609	-8.76098747994809	-4.12783373958188	-5.98625339763411	0.891442495654239	1.17987349172338
133	-2.01762542800774	-8.65835765615226	-11.148737620243	-6.24931739986136	-3.6003478568988	-15.8253915590414	-8.55471463440665	-13.1175236112655	-1.03781030449174	-3.85330952487634	0.965399466759551	0.810735580122799	2.10811722861246	0.969367440196462	0.877547646537395	0.0974435812058628	2.22105315381788	2.11589940854553	0.978485301210869	-5.4375198037529	-5.70613835303388	2.12468661453091	-3.58395136296426	-14.8495366066867	-12.5470155215527	-11.7560042725443	-7.20663633794097	-5.31335109067569	-9.50122205406112	-5.96397669447779	-7.80735646113701	-8.2753543816725	-8.66637632798057	-6.48499809877789	-3.4827531737801	-4.98437050228021	-5.94024023107986	-8.12087540828358	-1.69724670568822	-2.77982601436896	-4.53543863809089	-2.99572788203496	-0.214219775655348	1.8832774260609	-8.76098747994809	-4.12783373958188	-3.46403876458593	0.891442495654239	1.17987349172338
134	-8.22280950797034	-13.4660868646054	-12.233290061755	-6.24931739986136	-3.6003478568988	-18.1585683502417	-5.76880897199442	-3.28734677445795	-1.03781030449174	-3.52124185188159	0.965399466759551	2.01319423882665	2.10811722861246	0.969367440196462	0.877547646537395	0.0974435812058628	0.686225194653981	0.830218507431426	0.978485301210869	-1.61103009047347	-5.70613835303388	0.130294353770587	-5.46598921703056	-14.1475161178237	-12.850318580306	-1.92643364994163	-10.536603354805	-5.31335109067569	-10.2644454543204	-5.96397669447779	-7.80735646113701	-9.50410717548896	-8.66637632798057	-5.53870621641375	-2.28081861320678	-4.98437050228021	-5.94024023107986	-6.44612727225248	-6.57870830142118	-6.22444287103738	-4.53543863809089	-0.507878520819885	-4.80869448601103	1.8832774260609	-5.01195561653371	-1.60598332406276	-5.78667509711848	0.891442495654239	0.873646944313439
135	-3.6642461127116	-11.4689025488351	-12.233290061755	-8.52343775651466	-3.70765667614654	-9.46887231481535	-7.43937535330863	-3.30361127464079	-1.03781030449174	-1.01841972915453	0.965399466759551	2.01319423882665	2.10811722861246	0.969367440196462	1.36540696641287	0.0974435812058628	1.24038592899714	0.830218507431426	0.978485301210869	-1.07078992164028	-5.69121750694535	0.130294353770587	-5.46598921703056	-10.9248507955941	-12.850318580306	-5.80534513195428	-11.6205505259333	-5.99676841720937	-8.78983046081978	-7.32861969696162	-5.55761114573045	-5.28161796588423	-10.0446693431879	-5.65367233273595	-2.28081861320678	-4.30226203898654	-5.94024023107986	-4.40309447130981	-0.412569640383417	-4.69902678238895	-0.215824403659721	-1.88331629730346	-3.6365432162432	1.8832774260609	-5.4861346740755	-1.60598332406276	-5.92133581629568	1.06811490042787	0.873646944313439
136	-2.53857220929782	-12.1577096088361	-12.233290061755	-8.26643114119935	-3.57991834082558	-2.21500942512054	-8.41441549585398	-4.79786501905814	-1.03781030449174	-6.83470800698046	2.13820424535932	0.171683456041769	2.10811722861246	0.969367440196462	1.36540696641287	0.0974435812058628	1.24038592899714	0.830218507431426	0.978485301210869	-3.40484534349107	-9.78490854642314	0.130294353770587	-1.02568148977541	-10.3082647943991	-8.32206903934367	-5.80534513195428	-14.3670283021964	-6.23566012818276	-10.3640875644748	-4.77685365700827	-5.55761114573045	-5.28161796588423	-6.68309455290859	-2.70874375662793	-3.97035076055347	-4.30226203898654	-3.14156581059407	-8.77856719001589	-6.96244512776989	-16.2958720194515	-0.215824403659721	-1.88331629730346	-3.6365432162432	1.8832774260609	-3.61154191107021	-1.60598332406276	-3.78354286232554	2.29058230179439	0.873646944313439
137	-2.53857220929782	-8.51373501877147	-12.5745418579854	-8.26643114119935	-3.57991834082558	-14.9518545649577	-10.4153489592594	-4.79786501905814	-1.03781030449174	-9.66776538270415	0.306631340266126	0.171683456041769	2.10811722861246	0.969367440196462	1.00605346242287	0.0974435812058628	1.24038592899714	0.966778953487218	0.978485301210869	-3.40484534349107	-5.56255475136497	0.130294353770587	-1.3256076042415	-6.71032046087529	-8.89885032715057	-5.60251022587742	-13.1318791057181	-6.23566012818276	-8.18398766296958	-4.77685365700827	-5.55761114573045	-5.28161796588423	-6.40201435409917	-3.08294117999339	-2.54461669160411	-3.01563207748856	-3.14156581059407	-6.36580761284719	-4.7535018591289	-12.9255794359358	-5.93032246494737	-0.752008387887787	-2.16346723161188	1.8832774260609	-11.4156547884992	-4.03619229943961	-3.08781558058668	1.57606131050154	0.166086672173549
138	-2.23132097268755	-2.18818509001651	-5.97343627581158	-9.6196744784992	-6.79129739792688	-23.3118584965251	-5.34093822800528	-3.09384962143013	-1.03781030449174	-9.66776538270415	0.306631340266126	0.171683456041769	2.10811722861246	0.969367440196462	1.00605346242287	0.0974435812058628	1.24038592899714	0.966778953487218	0.978485301210869	-5.31336145495743	-14.5076566517107	0.130294353770587	-1.17458196294858	-6.4571825278928	-8.89885032715057	-5.60251022587742	-8.51778169970729	-7.59097554209963	-8.18398766296958	-10.6720439388712	-14.0135345450229	-7.67389895999502	-6.45357852415179	-7.99138117283463	-5.94827462406873	-3.7100739486513	-3.14156581059407	-6.36580761284719	-8.06002897478478	-11.1044930394199	-5.95518142373579	-0.79743459158883	-2.16346723161188	1.07021091061599	-14.5898142646332	-4.03619229943961	-3.84966381358814	1.57606131050154	0.739674264050777
139	-0.407428986036912	-1.92652388275856	-6.59610527611384	-9.6196744784992	-6.13203932242417	-7.48762221729606	-4.48492741871455	-3.09384962143013	-1.03781030449174	-0.842654449242378	0.306631340266126	0.171683456041769	2.10811722861246	0.969367440196462	1.00605346242287	0.0974435812058628	1.24038592899714	1.87174519524408	0.911859650334352	-0.951334920206565	-6.73869200506698	0.130294353770587	-6.83309442582274	-6.4571825278928	-10.0113579403877	-6.20290827924666	-8.75486637609062	-7.59097554209963	-14.0471269842725	-15.6385830719895	-14.0135345450229	-7.67389895999502	-2.98725185024986	-7.99138117283463	-4.67744881237048	-3.90940846416454	-0.805596512970008	-6.79453433896289	-7.54410814291633	-0.691818551880493	-2.98241812631874	-0.79743459158883	-3.31506139882921	1.07021091061599	-14.5898142646332	-4.03619229943961	-11.5044303492978	1.57606131050154	0.739674264050777
140	-4.32820074646322	-1.92652388275856	-4.78814602912356	-10.6362653704665	-10.6405450429519	-10.468060285228	-4.30962853267295	-3.017634836292	-1.03781030449174	-2.26718605558547	0.306631340266126	0.171683456041769	2.10811722861246	0.969367440196462	0.911230740299646	0.0974435812058628	1.24038592899714	1.87174519524408	0.911859650334352	-0.951334920206565	-1.39030153739361	0.130294353770587	-6.83309442582274	-9.50654556957779	-5.16318421330579	-7.7269867178416	-8.75486637609062	-7.59097554209963	-16.0746623137665	-16.3245415910716	-13.6061976190412	-6.64834732272345	-0.811681459430109	-7.96003167976469	-1.45758457589169	-3.90940846416454	-6.52063736166816	-5.09135674379877	-17.6501456980651	-6.97365625179743	-2.98241812631874	-0.79743459158883	-3.82443579275274	1.07021091061599	-14.7647215037775	-4.03619229943961	-11.1018554241463	1.57606131050154	0.77732033622318
141	-0.715108013226508	-4.19272809178203	-6.28278463055017	-8.14261329502837	-10.6405450429519	-6.55867273464101	-4.30962853267295	-6.5224000079795	-1.03781030449174	-4.86507716285472	0.306631340266126	0.171683456041769	2.10811722861246	0.969367440196462	0.911230740299646	0.0974435812058628	1.24038592899714	1.87174519524408	0.911859650334352	-0.951334920206565	-1.39030153739361	0.130294353770587	-1.26554053687421	-9.50654556957779	-5.16318421330579	-7.7269867178416	-12.0197330603213	-7.59097554209963	-16.0746623137665	-13.3918271373547	-13.4109707197319	-6.64834732272345	-2.46114037723718	-7.96003167976469	-1.45758457589169	-3.90940846416454	-6.38346794751499	-5.09135674379877	-8.26370607808791	-5.4439443668848	-2.98241812631874	-0.79743459158883	-2.63930360259031	1.07021091061599	-8.53111949582705	-5.53286022207385	-0.435891205594906	1.57606131050154	0.77732033622318
142	-0.715108013226508	-4.19272809178203	-6.28278463055017	-10.7836567242933	-10.6405450429519	-6.55867273464101	-4.30962853267295	-6.5224000079795	-1.03781030449174	-2.14754522416048	0.593621812821828	0.171683456041769	2.10811722861246	0.969367440196462	0.911230740299646	0.0974435812058628	1.24038592899714	1.87174519524408	0.911859650334352	-3.154817409412	-1.39030153739361	0.130294353770587	-4.34482107586781	-2.18680482473422	-4.3768061834841	-7.7269867178416	-7.91755092894082	-7.59097554209963	-16.0746623137665	-5.98165720984455	-9.37390226325522	-4.59694350502873	-2.40350468838918	-0.231778091313052	-6.23815592438182	-6.11278959992565	-6.38346794751499	-5.09135674379877	-9.59885981989921	-2.8256822009798	-2.98241812631874	-0.904988964825948	-0.916595100436037	1.07021091061599	-8.53111949582705	-5.94959931150548	-0.435891205594906	1.57606131050154	0.77732033622318
143	-6.50102101906865	-4.19272809178203	-9.68485247524808	-7.54664364885836	-10.6405450429519	-3.97394686196981	-8.21525731000872	-2.44252711349071	-1.03781030449174	-0.129406565285862	0.593621812821828	0.171683456041769	2.10811722861246	0.969367440196462	1.38882884607485	0.0974435812058628	0.135397690619846	1.87174519524408	0.911859650334352	-3.154817409412	-4.6520735178323	0.130294353770587	-8.20540098428553	-5.25822022709145	-4.3768061834841	-7.7269867178416	-7.91755092894082	-9.77076759242281	-14.5182773035307	-6.19206073463326	-5.13410825449643	-4.59694350502873	-4.75425340444703	-8.71309821950832	-4.01002417602931	-4.93037829867669	-6.38346794751499	-8.81187016494053	-9.59885981989921	-7.0173448276713	-2.98241812631874	-0.904988964825948	-0.916595100436037	0.159105621693133	-10.5337435794859	-3.69780136628099	-0.435891205594906	1.57606131050154	0.0344548523180336
144	-1.81067972848692	-5.38270895931233	-9.68485247524808	-7.54664364885836	-9.16041711952869	-8.15914459327228	-14.1331735748197	-2.77896883047099	-1.03781030449174	-0.129406565285862	0.593621812821828	0.171683456041769	2.10811722861246	1.61918144289989	1.21302750061265	0.0974435812058628	1.46485065008617	1.87174519524408	0.911859650334352	-2.26901520596354	-1.90007409209355	0.0787907790169057	-14.1800755500497	-5.25822022709145	-2.73917862897409	-7.7269867178416	-4.90805503414274	-9.4289543434785	-14.2737180575985	-5.15851790145365	-5.13410825449643	-9.20927074722696	-4.77399541597033	-6.14713558970075	-6.06001676064305	-4.93037829867669	-8.59873467224936	-5.96013306523385	-2.50885735327088	-5.66404943720693	-2.98241812631874	-4.9422552039591	-0.916595100436037	0.159105621693133	-7.36935943498287	-2.55245927612807	-0.435891205594906	1.57606131050154	0.0344548523180336
145	-1.81067972848692	-4.8337098677354	-6.75431333919325	-9.55636111499956	-9.16041711952869	-1.49984277641894	-1.17077151798638	-3.48455267366936	-1.03781030449174	-2.84484888177981	2.17047980196959	0.795265816762216	2.10811722861246	1.61918144289989	1.21302750061265	0.0974435812058628	1.46485065008617	1.87174519524408	0.911859650334352	-2.26901520596354	-11.3048128404133	0.0787907790169057	-2.29279153147354	-10.3900747597973	-2.73917862897409	-7.7269867178416	-6.51394794167593	-0.241838433746365	-14.2737180575985	-3.42698209244807	-4.3405072822473	-9.20927074722696	-4.77399541597033	-2.34778476853265	-6.06001676064305	-10.576088722739	-8.19874772005519	-8.72753511763889	-6.67582553066238	-0.0549135598540502	-7.12118210239456	-2.75991583285602	-7.2745436042368	0.159105621693133	-3.64577547220037	-2.45394021654965	-2.47870870603265	1.57606131050154	0.0344548523180336
146	-10.9505474688669	-8.68831244873379	-12.9808020766499	-5.15384096601502	-11.4015113217167	-5.02646502248185	-2.91119489776598	-6.45018727878798	-1.03781030449174	-2.84484888177981	2.17047980196959	0.795265816762216	2.10811722861246	1.48538486636907	1.1691468222578	0.0974435812058628	1.46485065008617	1.87174519524408	0.911859650334352	-2.26901520596354	-10.5486787118724	0.0787907790169057	-3.41287683023543	-14.6177332076662	-2.73917862897409	-7.96469091612946	-2.07075525770221	-5.61514867931582	-10.741574793982	-3.42698209244807	-4.3405072822473	-7.19434835099095	-7.65218910250117	-2.332359040988	-5.2394946413458	-8.72821253831259	-8.19874772005519	-7.86251124500264	-8.31883185741292	-1.40911989865829	-1.22423486455702	-8.48662645239669	-1.46336712888636	0.159105621693133	-4.41255512298793	-2.45394021654965	-2.34924226228027	1.24592809847117	0.0344548523180336
147	-10.9505474688669	-8.68831244873379	-8.18702049780094	-7.99525855259319	-8.09486339123804	-16.9124204299771	-2.91119489776598	-3.55815268920833	-1.03781030449174	-3.96289821888569	2.17047980196959	1.39959479138314	2.10811722861246	1.54409915450512	1.1691468222578	0.0974435812058628	1.46485065008617	1.87174519524408	1.67314628525003	-2.26901520596354	-10.5486787118724	0.0787907790169057	-3.41287683023543	-3.50367790823332	-5.13155918026742	-7.96469091612946	-8.98016589835949	-5.61514867931582	-8.25064044492801	-5.57827300640749	-11.4648114396659	-4.2391536250154	-2.19459637904106	-1.15595166218605	-1.54440864816449	-8.72821253831259	-4.4398025529465	-7.03299168449019	-15.4055818872462	-5.24081975830308	-9.14832732844319	-8.43755618951559	-1.46336712888636	0.159105621693133	-4.41255512298793	-0.432061963820592	-2.68761640207108	1.24592809847117	0.0344548523180336
148	-0.300459873169633	-8.68831244873379	-8.18702049780094	-7.29719542516423	-8.09486339123804	-1.96103069357998	-2.91119489776598	-2.94080033990075	-1.0780357482262	-7.70623043825918	2.17047980196959	1.39959479138314	0.456401760657037	1.18080138683618	0.162926360323718	0.0974435812058628	1.46485065008617	1.87174519524408	1.67314628525003	-2.26901520596354	-11.0464751829249	0.0787907790169057	-2.0478600209549	-10.239827876332	-6.35792072245067	-7.96469091612946	-4.17198443201352	-6.52317052929335	-3.76174344438683	-9.07092154649201	-8.0832345790472	-4.2391536250154	-4.2238373648259	-1.15595166218605	-1.70529024607483	-4.25796563125131	-1.88416868630015	-10.2000579941805	-7.48801478490669	-5.02410924680302	-9.94242151075821	-8.43755618951559	-3.00434826247605	0.159105621693133	-1.57113206721786	-0.432061963820592	-2.68761640207108	0.706090234364402	0.0344548523180336
149	-0.210188053166911	-12.6874443870899	-8.18702049780094	-6.39226985726615	-8.09486339123804	-9.22346448337926	-10.7555577243876	-9.10894195703062	-1.0780357482262	-4.31396857581633	1.49250138908316	1.39959479138314	0.456401760657037	1.08884985069249	0.162926360323718	0.0974435812058628	2.2565188874972	1.87174519524408	1.67314628525003	-5.58253907633523	-6.62051697937	0.0787907790169057	-2.0478600209549	-2.23098643259257	-4.80590796125846	-3.07935811881093	-10.8501405576965	-6.04321085764824	-3.76174344438683	-9.07092154649201	-8.0832345790472	-5.56822092822991	-4.80197951759331	-7.66758105697915	-1.70529024607483	-4.25796563125131	-5.56359490319787	-10.2000579941805	-7.48801478490669	-5.02410924680302	-9.94242151075821	-6.04976199950025	-3.00434826247605	0.159105621693133	-6.79278683193723	-0.633196200584288	-2.68761640207108	0.706090234364402	0.0344548523180336
150	-8.21836964212024	-11.6369010264185	-8.18702049780094	-6.39226985726615	-8.09486339123804	-4.896326652692	-6.95257403276943	-6.14785407806937	-1.0780357482262	-4.31396857581633	1.49250138908316	0.312728243684455	0.456401760657037	0.354754936634625	0.162926360323718	0.0974435812058628	2.2565188874972	1.58195303615549	2.04947088424298	-5.58253907633523	-5.6186875352439	0.0787907790169057	-0.443355972776512	-3.00850613010424	-4.80590796125846	-0.437989672937736	-2.70578585429424	-10.4926482868462	-3.76174344438683	-9.07092154649201	-8.0832345790472	-4.80963245318311	-4.80197951759331	-9.96517923753643	-7.32927064187386	-1.66935821637594	-8.62657981535653	-10.6933493771335	-13.0705427594126	-3.22040322472369	-9.94242151075821	-6.04976199950025	-0.898084714325697	0.159105621693133	-7.69106167390579	-0.633196200584288	-9.90754204239394	0.345609468675414	0.0344548523180336
151	-8.29235225803875	-9.3993957536889	-8.18702049780094	-7.12853598595963	-8.09486339123804	-20.1839481038082	-6.95257403276943	-6.14785407806937	-1.0780357482262	-4.31396857581633	1.49250138908316	2.41584270448546	1.64230241610878	0.354754936634625	0.534343595199334	0.0974435812058628	2.2565188874972	1.58195303615549	1.20345772408521	-3.45614288298948	-4.08369243171009	0.0787907790169057	-0.557186202606681	-8.8707081105293	-5.42108512620289	-0.437989672937736	-5.23451890012329	-14.4002860664921	-4.64346322901658	-9.07092154649201	-8.0832345790472	-9.65311884690733	-8.53312662273244	-9.96517923753643	-4.56163828784824	-4.02788310481246	-4.55363206615368	-8.40953383874179	-0.972798713381815	-0.772506435956759	-10.9924555369068	-2.5601337845285	-4.3769874779608	0.159105621693133	-6.31508474410843	-6.81806809143365	-1.13704638840606	0.345609468675414	0.530614300654732
152	-3.09138099004721	-7.79583995331219	-6.61834270734848	-7.12853598595963	-8.09486339123804	-24.8259833821967	-3.64189362937792	-11.1266921877095	-1.0780357482262	-4.31396857581633	1.49250138908316	2.41584270448546	1.64230241610878	0.00433137910232295	1.17632494225205	0.0974435812058628	2.2565188874972	1.58195303615549	1.5528598628154	-3.45614288298948	-2.58627468628331	0.0787907790169057	-0.557186202606681	-2.55551751990709	-5.42108512620289	-0.437989672937736	-6.34841782825492	-6.05720739093216	-9.80682767816216	-9.07092154649201	-5.88205721122386	-9.65311884690733	-8.53312662273244	-9.96517923753643	-2.46275727270515	-4.02788310481246	-4.55363206615368	-5.82302783252381	-8.9101136509818	-5.34435871534745	-3.56428627636443	-4.05751218783208	-5.07677191378306	0.159105621693133	-7.90982677878979	-4.09985490846435	-4.1366419472604	0.323638031868192	0.530614300654732
153	-0.405509726545425	-7.79583995331219	-7.28255788160088	-7.76702794793256	-8.35347154971863	-25.3455723106233	-8.05035558936733	-6.17273843985222	-1.0780357482262	-4.31396857581633	1.49250138908316	2.41584270448546	1.64230241610878	0.00433137910232295	1.17632494225205	0.0974435812058628	2.23032732043274	1.58195303615549	1.5528598628154	-1.94541589337039	-2.58627468628331	1.76479184207602	-1.04274863571427	-9.84795593890426	-4.00892357972753	-2.38432374491247	-7.5108598235793	-11.9775609904463	-8.14336470270108	-9.07092154649201	-8.02540170906298	-9.65311884690733	-7.22143926190619	-1.84006603954392	-3.09648900512935	-4.02788310481246	-7.04679786754457	-5.82302783252381	-8.9101136509818	-3.72988984099323	-3.56428627636443	-3.93271185978044	-3.68537135602583	0.159105621693133	-6.71788024441662	-4.09985490846435	-10.7571779235938	0.323638031868192	0.530614300654732
154	-0.405509726545425	-7.79583995331219	-2.18014882015621	-7.76702794793256	-9.25882433588293	-9.42060326958904	-6.2016821174843	-6.17273843985222	-2.11131818142182	-3.79363641112192	1.49250138908316	2.41584270448546	1.64230241610878	0.328466657872886	1.17632494225205	0.0974435812058628	2.23032732043274	1.46123169757335	1.5528598628154	-1.94541589337039	-2.58627468628331	1.76479184207602	-14.071950504559	-12.8230215759751	-4.00892357972753	-5.56529288710829	-11.3990340688482	-11.9775609904463	-8.14336470270108	-5.32631918311125	-7.9242806432446	-10.6463569265828	-7.22143926190619	-5.78436638453298	-1.65296651728844	-8.6383068032537	-5.39599070267444	-7.08435514869894	-6.04298891778648	-3.72988984099323	-3.56428627636443	-2.46983305131888	-1.8026006375481	0.159105621693133	-6.71788024441662	-5.08644088075139	-1.0098286537233	0.323638031868192	0.530614300654732
155	-9.29177585607742	-4.81044987674573	-11.3805194735918	-10.1294753639326	-9.47449451278094	-11.3901966665945	-6.39547587341819	-8.50874259084306	-2.11131818142182	-6.65956669766987	1.49250138908316	2.41584270448546	1.64230241610878	0.328466657872886	1.17632494225205	0.0974435812058628	1.23542115354342	0.0341616953100112	1.5528598628154	-4.05471080918772	-2.58627468628331	1.76479184207602	-8.88282968229272	-9.94945758974795	-4.65793021050816	-5.56529288710829	-8.52898619379168	-11.9775609904463	-8.14336470270108	-9.11218164065114	-7.9242806432446	-12.6878133613313	-10.8506482162355	-6.35513118471736	-1.65296651728844	-10.810705016541	-5.39599070267444	-0.51153867120815	-9.03046515725221	-0.785968377129332	-3.28038563787981	-2.46983305131888	-1.81010378748411	0.159105621693133	-13.2826556672379	-5.08644088075139	-0.127888746239189	0.323638031868192	0.530614300654732
156	-11.2911304923279	-4.81044987674573	-3.45595745089882	-7.88067612403674	-9.47449451278094	-15.83752011312	-12.7721723499234	-9.6322963276754	-2.11131818142182	-6.65956669766987	1.49250138908316	0.0708981815273941	1.64230241610878	0.328466657872886	1.89945055749423	0.362717661727084	1.23542115354342	0.54789072396269	1.5528598628154	-2.67693246920937	-2.58627468628331	1.76479184207602	-3.82332278638759	-4.28535841102763	-4.65793021050816	-3.38129407314159	-8.52898619379168	-10.2899037305872	-8.14336470270108	-9.11218164065114	-7.9242806432446	-8.91156601851798	-10.8506482162355	-10.7962338171104	-1.99307572941101	-10.810705016541	-5.39599070267444	-0.51153867120815	-7.9074521805175	-0.785968377129332	-3.28038563787981	-1.60580858149492	-5.82817095089003	0.159105621693133	-12.58465202112	-0.0700622622400484	-0.266296090734406	0.323638031868192	0.530614300654732
157	-6.3393822017307	-4.81044987674573	-5.10577824386739	-7.88067612403674	-9.47449451278094	-0.606329843149112	-10.8022528308755	-10.2555143675928	-2.11131818142182	-2.31823560191728	1.49250138908316	0.0708981815273941	1.64230241610878	0.328466657872886	0.507622747264815	0.362717661727084	1.23542115354342	0.54789072396269	0.601715954226664	-2.67693246920937	-4.07949898131624	1.76479184207602	-12.2892391405039	-0.726409918845111	-5.66192597570907	-4.35229252049579	-7.92869043528251	-4.30347274266111	-8.14336470270108	-9.11218164065114	-6.58984794854511	-8.91156601851798	-7.56575945128105	-6.31391584403466	-5.15129861884959	-6.21310044138157	-5.39599070267444	-6.75855705605001	-7.9074521805175	-3.44710023465716	-3.28038563787981	-1.60580858149492	-1.76600861502776	0.159105621693133	-14.4791445817465	-2.58257688696303	-4.27060120251447	0.323638031868192	0.530614300654732
158	-0.0917387785634016	-4.52011077826685	-6.33010094473895	-7.88067612403674	-7.86605784038419	-9.43986725508433	-7.65487693092586	-13.5379105905387	-0.912808774612981	-4.30199253490208	1.49250138908316	0.0708981815273941	1.64230241610878	1.83416151467261	0.507622747264815	0.362717661727084	0.509510523425963	0.54789072396269	1.50903905596293	-0.498284617475583	-9.59194849345428	1.76479184207602	-11.3608580641382	-10.4703733468209	-4.16241215707671	-4.35229252049579	-11.039494682499	-7.17658098886313	-10.4810973084343	-9.11218164065114	-6.58984794854511	-8.34752382486593	-7.56575945128105	-8.0216941383083	-9.91919061517933	-7.31216126752205	-2.58252097544261	-6.75855705605001	-15.7994345438023	-15.4826724302414	-3.28038563787981	-0.492720772792025	-1.76600861502776	0.159105621693133	-9.85225162665973	-2.58257688696303	-3.59026208629424	1.07311719107073	0.530614300654732
159	-0.0917387785634016	-2.74492369063408	-5.31911897066394	-7.88067612403674	-7.96286612085789	-9.43986725508433	-7.65487693092586	-3.11587268280869	-0.912808774612981	-4.64108442937801	1.40044565070264	2.59382776694615	1.64230241610878	1.98525242805107	1.82123940015092	0.362717661727084	0.509510523425963	0.54789072396269	1.50903905596293	-0.498284617475583	-3.20103009736505	1.13266190958502	-11.3608580641382	-10.4703733468209	-5.51725918340658	-5.02573949717219	-8.34947197852259	-8.65066737969528	-8.67203099560944	-9.11218164065114	-6.58984794854511	-8.66603172857816	-5.71360956077251	-8.0216941383083	-6.21656468282876	-5.92047269733864	-8.00895559308669	-10.6603294224674	-3.2351963181312	-9.17865039099976	-3.58872500152656	-1.29724595360929	-2.39147624752655	0.159105621693133	-9.85225162665973	-2.58257688696303	-3.59026208629424	1.07311719107073	0.530614300654732
160	-3.13797554650594	-5.45500336474682	-4.31533788075257	-4.21471749193254	-7.96286612085789	-13.4400054604789	-7.65487693092586	-3.11587268280869	-0.912808774612981	-5.51275050450741	0.392328545563391	2.59382776694615	2.35720607460112	1.98525242805107	1.27556765715875	0.362717661727084	1.53328056846217	0.54789072396269	1.50903905596293	-1.71280166584654	-3.39898244706161	0.434510169728996	-7.67838831670934	-10.7303119358234	-8.60144004188272	-5.02573949717219	-1.49580218780936	-9.83845568737494	-7.43445048883015	-9.11218164065114	-6.58984794854511	-8.66603172857816	-7.57783629327805	-8.0216941383083	-6.21656468282876	-5.92047269733864	-8.00895559308669	-5.44620033994779	-9.25863585044503	-11.3987855719152	-3.87906436910435	-1.29724595360929	-4.34461321482924	0.159105621693133	-10.7835151422695	-5.0266408331612	-3.59026208629424	1.3762301978405	0.530614300654732
161	-0.893504977255667	-1.57698175495407	-4.25530836320971	-3.71047503909616	-8.06844579607409	-16.3775363832232	-8.8996021706892	-13.7623685836885	-0.99996796939623	-4.27615451241585	0.392328545563391	1.39201436324079	2.35720607460112	1.98525242805107	1.84035645875522	0.362717661727084	1.456860700334	0.54789072396269	1.50903905596293	-6.59769299416453	-3.39898244706161	0.434510169728996	-7.82718298222568	-12.6296895852048	-8.60144004188272	-12.4366889599504	-12.8237827262894	-9.17076546284281	-7.43445048883015	-9.44816466330165	-6.31297081671313	-8.66603172857816	-9.50779633658797	-1.44066765769652	-6.21656468282876	-5.92047269733864	-8.63996068625098	-7.15292572706573	-4.34353893243614	-14.2421776550116	-3.87906436910435	-1.29724595360929	-2.20961888484705	0.159105621693133	-3.52955998646402	-5.0266408331612	-1.61152962690884	1.59995854797779	0.530614300654732
162	-0.893504977255667	-1.40940113791003	-5.65538629006457	-3.71047503909616	-5.30245279154346	-27.3455729563692	-8.8996021706892	-11.7513125700147	-1.49778217888047	-2.80389837447929	2.26893681142331	1.39201436324079	0.629789472386922	1.98525242805107	1.84035645875522	0.362717661727084	1.456860700334	0.867347041621711	1.50903905596293	-7.2464479993117	-9.41723745728066	0.922909896838437	-7.90350638009443	-11.4058095989787	-8.60144004188272	-12.4366889599504	-15.6895547256742	-9.17076546284281	-11.2439995407143	-9.44816466330165	-8.37662456792886	-8.66603172857816	-8.04803512503034	-8.06627861542346	-6.21656468282876	-5.92047269733864	-6.8689206153303	-7.15292572706573	-2.70065662397828	-7.78267014871978	-9.61281596896752	-1.29724595360929	-2.20961888484705	0.159105621693133	-3.52955998646402	-5.0266408331612	-9.57791394543803	1.59995854797779	0.530614300654732
163	-0.893504977255667	-1.40940113791003	-5.65538629006457	-5.76094951857685	-5.30245279154346	-30.640681557435	-7.17103937823658	-11.7513125700147	-1.49778217888047	-1.34088174568783	2.26893681142331	1.39201436324079	1.48139565880216	1.89340901169484	1.84035645875522	0.362717661727084	1.50786378596425	0.867347041621711	1.50903905596293	-6.35034543500868	-8.59530908070252	0.922909896838437	-3.1061057536683	-14.8436130497445	-8.60144004188272	-15.1257425218963	-9.02290272132913	-10.112730452864	-11.4303988629534	-11.1685145125125	-3.94674373754934	-8.16637217978853	-10.9389302307974	-8.06627861542346	-6.21656468282876	-5.92047269733864	-6.8689206153303	-7.15292572706573	-2.70065662397828	-10.9001072852453	-7.50195716367078	-0.881231939682501	-1.3317873506726	0.488829417625058	-4.88182928707787	-5.39616515658162	-1.75731798910088	1.59995854797779	0.530614300654732
164	-2.20221599505015	-7.38198506025613	-5.65538629006457	-5.76094951857685	-5.30245279154346	-6.8643292457919	-8.69493514896644	-8.88284274144531	-1.49778217888047	-1.25771459289557	2.26893681142331	2.38022790332114	1.48139565880216	1.89340901169484	1.84035645875522	0.362717661727084	1.50786378596425	0.867347041621711	1.50903905596293	-6.35034543500868	-10.0242400199557	2.26531623362323	-3.03057825209018	-4.16548424276005	-8.03485374638178	-8.15718800325924	-13.8408180755886	-7.32917504083513	-11.4303988629534	-10.687981935729	-3.4823567989472	-6.5630978833326	-10.9065905641857	-8.06627861542346	-5.72298641021971	-5.92047269733864	-6.8689206153303	-7.15292572706573	-12.217781794978	-1.78621992263929	-1.80144851480217	-3.63790618331502	-6.09862727355825	0.488829417625058	-2.1124751633683	-0.163141749561656	-1.75731798910088	1.59995854797779	0.530614300654732
165	-6.1615082188256	-6.21883530500349	-9.07287732495173	-5.76094951857685	-5.30245279154346	-0.58458192168838	-11.169542165092	-7.6956291025151	-1.41971906249577	-1.25771459289557	1.3541125285187	1.01639564055518	1.34503378495991	1.89340901169484	1.84035645875522	1.30821865057061	1.50786378596425	0.0615546326846457	2.35447772575182	-7.03636292409254	-6.3221978923685	2.26531623362323	-5.56644184757839	-4.37973640903909	-10.8361306838701	-6.73213991825197	-7.16378047384003	-8.47560874115445	-11.4303988629534	-10.687981935729	-6.498232394504	-4.60123279574742	-9.75923572135033	-11.8108031212481	-5.72298641021971	-6.64821768620246	-6.33985497097289	-13.1190943977699	-0.00341653571926415	-1.78621992263929	-6.44436362099117	-3.63790618331502	-6.09862727355825	0.488829417625058	-2.1124751633683	-4.41091534248163	-3.90661437906834	1.59995854797779	0.530614300654732
166	-6.1615082188256	-6.21883530500349	-7.49262688209268	-8.30379006469295	-8.45213975468007	-9.76069977934649	-9.93913458227188	-7.6956291025151	-1.41971906249577	-1.25771459289557	1.3541125285187	1.01639564055518	1.34503378495991	1.89340901169484	1.84035645875522	0.525046559758271	1.50786378596425	1.61061117706009	2.35447772575182	-4.95199601471956	-19.9813363322325	2.26531623362323	-5.94407990511161	-11.8940127472234	-10.8361306838701	-14.8089728905499	-7.16378047384003	-8.47560874115445	-12.2593283091925	-10.2937387447212	-7.17363868082546	-7.15358402692985	-10.2839032817913	-7.96690363992967	-10.6080216768632	-4.26208392539063	-6.54201125842938	-10.2534877338127	-6.58559030784201	-5.55520018092362	-8.66455923975246	-2.38880970738701	-12.5474522974579	0.488829417625058	-4.59224545002174	-7.13538556285567	-3.90661437906834	0.643504505304015	0.530614300654732
167	-3.30668837785547	-6.21883530500349	-7.98469921858955	-9.85948693079549	-6.28238139139763	-7.31417722369794	-9.20366884411103	-6.18549320529483	-1.41971906249577	-1.25771459289557	1.3541125285187	1.01639564055518	1.34503378495991	0.53325315464971	1.84035645875522	0.525046559758271	1.50786378596425	1.61061117706009	2.35447772575182	-0.256598056814174	-6.47308103894	1.15779063534699	-10.0986959091638	-15.6818254354595	-8.89194796374619	-12.8053941817431	-7.16378047384003	-9.21367007607525	-11.8184060589986	-10.2937387447212	-7.17363868082546	-7.33709961329782	-10.2839032817913	-7.96690363992967	-10.6080216768632	-4.26208392539063	-10.9409718225292	-6.25697319427242	-9.98005237488117	-4.1653646658812	-1.38483306058963	-2.75941744974107	-9.24935532853331	0.488829417625058	-2.00289788971661	-3.39215297855892	-0.991640150774471	0.643504505304015	0.530614300654732
168	-3.30668837785547	-6.21883530500349	-6.10134902436354	-5.83106020543887	-5.66332333212043	-0.491878882032315	-1.10763606713353	-6.18549320529483	-1.45964967820341	-1.25771459289557	1.3541125285187	1.01639564055518	1.34503378495991	0.53325315464971	0.262082510775996	0.525046559758271	1.50786378596425	1.61061117706009	1.92674450409137	-0.256598056814174	-6.6696536156218	0.0244119356810344	-7.54374958126059	-12.4388576478374	-8.89194796374619	-8.14192815557383	-7.53880233311564	-9.21367007607525	-11.8184060589986	-8.58614414016873	-7.17363868082546	-7.33709961329782	-10.4032522688331	-13.3563311201617	-5.27899514547211	-5.52894516864057	-10.9409718225292	-7.20536988913321	-13.8591453716137	-16.3091853208543	-4.91317923727254	-7.78806993980337	-8.83308404014322	0.488829417625058	-2.00289788971661	-3.39215297855892	-0.991640150774471	0.643504505304015	0.530614300654732
169	-16.2182436853489	-6.21883530500349	-6.17306939938846	-5.83106020543887	-6.05917422378034	-0.491878882032315	-7.27535566128962	-5.88829259829573	-1.45964967820341	-1.25771459289557	1.3541125285187	1.45386550255648	1.34503378495991	1.26665692565714	0.262082510775996	0.525046559758271	2.32612493551557	1.61061117706009	1.92674450409137	-0.256598056814174	-17.9617566369987	0.0244119356810344	-6.14975459951833	-7.17255606161329	-10.8731131753643	-15.271021651842	-7.53880233311564	-6.28067285725457	-11.8184060589986	-11.2042004834709	-6.6413086365608	-7.33709961329782	-4.92664713687082	-15.7703075777763	-9.42515882417356	-5.52894516864057	-8.49229868630588	-4.45573405847706	-8.99306786434698	-5.7429481039548	-3.07957777650271	-7.78806993980337	-8.83308404014322	0.488829417625058	-2.28860217927068	-7.71931384905911	-4.80991502193209	0.643504505304015	0.530614300654732
170	-3.72392218904225	-6.21883530500349	-6.17306939938846	-5.78273990462679	-1.77557299454207	-8.91274909994944	-6.07524660358292	-5.88829259829573	-1.45964967820341	-7.11402554902901	1.3541125285187	1.45386550255648	1.34503378495991	1.26665692565714	0.262082510775996	0.525046559758271	2.32612493551557	1.61061117706009	1.92674450409137	-2.46939996803924	-9.78864960030886	0.0244119356810344	-0.437392443498918	-10.7539925632472	-12.238938098696	-15.271021651842	-7.53880233311564	-13.8229721361126	-11.8184060589986	-11.2042004834709	-6.6413086365608	-6.76197382113315	-10.8380720709551	-10.1882059622457	-10.3246548670404	-5.80818707452636	-8.49229868630588	-6.08800354971237	-15.2947977804298	-5.45933144150305	-3.07957777650271	-7.78806993980337	-6.76620744461623	0.488829417625058	-13.744521674274	-4.68520746888568	-1.64138398284517	0.643504505304015	0.530614300654732
171	-9.03629926343539	-6.21883530500349	-6.17306939938846	-5.78273990462679	-2.73411182380298	-3.60102277683366	-6.07524660358292	-6.37059290465601	-1.45964967820341	-2.29240382368078	1.3541125285187	2.21405928793246	1.34503378495991	1.20530483951543	0.262082510775996	0.525046559758271	2.32612493551557	1.3940543853447	1.92674450409137	-10.0418200346459	-7.72185733002858	1.90360200683114	-7.06975906839854	-5.57832300409266	-12.238938098696	-2.02559544209584	-7.53880233311564	-12.5542122865092	-14.3217894151695	-4.83468844400531	-6.76840708584116	-6.76197382113315	-10.8380720709551	-11.5884495307046	-9.46256518210748	-5.37735987802305	-9.1845072382222	-9.63328830957299	-0.409491189701109	-5.45933144150305	-3.83332663893405	-4.4741554232936	-7.54002985814804	0.488829417625058	-13.744521674274	-4.68520746888568	-1.64138398284517	0.643504505304015	0.530614300654732
172	-12.1815418620896	-3.96360349853673	-9.283849553821	-5.78273990462679	-4.21503969326954	-10.3532715081042	-6.07524660358292	-6.797223180781	-1.45964967820341	-2.29240382368078	1.3541125285187	2.21405928793246	2.20082429656592	0.22000551476614	0.262082510775996	0.525046559758271	2.32612493551557	0.963034164387043	1.99664197692158	-7.89479465235503	-16.6566586386191	1.90360200683114	-3.43559279842458	-5.57832300409266	-12.238938098696	-2.93307647470638	-8.88521437294953	-13.0131055548626	-11.8609065847793	-8.38609031208217	-9.33368724465515	-4.39270917421943	-6.32475360691025	-10.764360787558	-7.04380353386196	-5.37735987802305	-8.08991851644549	-6.50733863969437	-3.81844848063243	-9.97056387549383	-1.85309952402722	-4.07693221819885	-1.09927431517942	1.01210586878707	-9.4754715289079	-4.68520746888568	-5.98496633955259	0.643504505304015	0.530614300654732
173	-1.24516132893971	-3.96360349853673	-6.21001439955221	-5.78273990462679	-7.28083351196256	-5.92971882646825	-7.13212294991676	-6.797223180781	-1.45964967820341	-3.42927425258081	1.3541125285187	2.21405928793246	1.87667500424597	0.862024871778111	0.262082510775996	0.525046559758271	2.2877344776429	0.963034164387043	1.99664197692158	-7.55666128016948	-17.8319741028239	1.90360200683114	-1.14027707612504	-5.66501595485244	-14.8710071032785	-12.8198623564439	-8.88521437294953	-11.3505566543514	-5.99613222288119	-9.73962420479948	-7.26708369621244	-6.94405742317585	-6.32475360691025	-1.97350499282766	-6.84171214318737	-7.67467009409269	-12.4773943565526	-10.3227555542584	-10.065290190861	-12.9755261438042	-5.06536000291017	-7.004206623786	-4.22555393696379	1.01210586878707	-7.6480056460702	-4.68520746888568	-5.98496633955259	0.643504505304015	0.530614300654732
174	-0.971594547642011	-3.96360349853673	-6.64825988318905	-8.36616893612386	-7.28083351196256	-25.6605898982617	-7.13212294991676	-6.56876053619471	-1.45964967820341	-3.42927425258081	2.02235869044466	2.49104649119519	2.55617242333414	0.862024871778111	0.262082510775996	0.917778665776815	2.2877344776429	0.963034164387043	1.99664197692158	-8.80834674801399	-8.01177644655489	1.87406769631076	-2.41264348480389	-5.66501595485244	-9.22049322865605	-7.16749791628429	-8.88521437294953	-12.9706477910965	-3.27904423394725	-3.44859875809923	-7.26708369621244	-6.94405742317585	-6.32475360691025	-1.97350499282766	-7.40480202610552	-9.9011063876853	-13.5169638545279	-7.56836995347739	-15.4725450040981	-12.67513135292	-10.527858831344	-7.004206623786	-1.49275021680715	1.01210586878707	-1.99444083011624	-4.68520746888568	-0.962535599691945	2.15504223127861	0.530614300654732
175	-12.3684437362963	-3.96360349853673	-6.12811598809263	-8.36616893612386	-5.32550298026051	-23.295765323207	-4.98467133375355	-8.77392829047901	-1.45964967820341	-2.2682708904148	2.02235869044466	1.99830185763469	2.55617242333414	1.7477773931144	0.262082510775996	0.08596738498872	2.2877344776429	0.963034164387043	1.99664197692158	-1.02037603581021	-2.53505322446178	1.38210381915738	-4.16684726658676	-13.2124967659906	-9.22049322865605	-14.7006181550644	-8.88521437294953	-9.64306136099188	-2.07317645945596	-3.44859875809923	-7.26708369621244	-3.91708451876085	-6.32475360691025	-5.76653509464852	-7.40480202610552	-10.7650429451768	-13.1749153381446	-7.56836995347739	-19.7299928940637	-13.145235503052	-0.337286610042224	-7.004206623786	-1.49275021680715	1.02359275439464	-1.99444083011624	-2.99942617404422	-0.962535599691945	2.15504223127861	0.530614300654732
176	-10.9859001981617	-4.91346711995382	-7.42033351402652	-8.36616893612386	-9.04101013425296	-10.8851689095018	-6.65746638052331	-5.44643220470041	-1.45964967820341	-12.0271754177701	2.02235869044466	1.99830185763469	2.55617242333414	1.7477773931144	0.262082510775996	0.08596738498872	2.2877344776429	1.08699164406133	1.99664197692158	-1.02037603581021	-3.78833451072344	1.38210381915738	-7.34865478115019	-25.1941350846054	-9.22049322865605	-14.1634902535537	-13.287052891638	-2.36554311643693	-9.78315702284988	-3.57907879882821	-6.32572056685582	-11.9464288592785	-7.04617410180311	-3.1234178959065	-7.40480202610552	-10.7650429451768	-12.1314923022355	-7.56836995347739	-4.74100269852412	-9.37680480300309	-0.356993033075655	-7.004206623786	-12.4072653151462	2.14589980715085	-1.99444083011624	-2.99942617404422	-8.36510609314724	2.15504223127861	0.530614300654732
177	-2.05152527734807	-3.45655161118399	-4.62659940573426	-8.36616893612386	-8.76107808924659	-10.8851689095018	-6.65746638052331	-6.48374748588937	-1.45964967820341	-10.9967251837833	2.02235869044466	0.442031610079116	2.41822064115935	1.7477773931144	0.262082510775996	0.08596738498872	2.2877344776429	1.08699164406133	2.64505221560622	-2.82689626995288	-3.78833451072344	1.38210381915738	-7.11457350959518	-15.8308787694591	-9.22049322865605	-14.1634902535537	-9.00265888776674	-2.71513415686626	-7.35447189943325	-8.71472328959139	-6.32572056685582	-1.89532740742711	-12.8497161870863	-2.38631601377512	-1.50304105584106	-10.7650429451768	-12.1314923022355	-7.56836995347739	-8.1593887433726	-13.783920298998	-3.35891302068051	-7.004206623786	-12.4072653151462	2.14589980715085	-4.67076999565319	-2.99942617404422	-6.66487882938121	2.15504223127861	0.968133738071761
178	-8.64356408333138	-3.45655161118399	-7.75338050876377	-8.36616893612386	-3.92177869006137	-9.39983014838796	-6.65746638052331	-8.76553214300295	-1.45964967820341	-9.95869630414338	1.34112308291842	0.442031610079116	1.55252766854994	1.7477773931144	0.262082510775996	0.08596738498872	2.2877344776429	2.49137903025926	2.64505221560622	-5.35549589468339	-13.7376817081172	0.694446328734277	-16.5186334131832	-15.8308787694591	-9.22049322865605	-9.13333271786757	-9.00265888776674	-6.32161183505132	-9.73039682181407	-8.71472328959139	-8.54521478720706	-5.6866842769239	-3.21489375977337	-1.83931660055287	-1.50304105584106	-10.7650429451768	-15.5278071721476	-7.41392047469876	-7.46231284098872	-12.7747414816594	-3.35891302068051	-2.01413489458291	-5.76953086576148	2.14589980715085	-2.29661451098009	-1.85122485664842	-8.29179348307733	2.15504223127861	0.968133738071761
179	-7.88216036343326	-6.01486915243549	-7.12255066289022	-8.36616893612386	-9.4009892124556	-9.0572212883157	-6.65746638052331	-8.89891349349462	-1.45964967820341	-9.95869630414338	1.34112308291842	2.61179831887566	1.55252766854994	1.7477773931144	0.262082510775996	0.08596738498872	2.2877344776429	2.49137903025926	2.64505221560622	-7.58534211197033	-10.6671712749122	0.694446328734277	-0.445284599097254	-8.7462913802092	-11.3592804096957	-13.3889553243019	-9.00265888776674	-6.32161183505132	-9.88834246324927	-8.71472328959139	-3.07824287561036	-5.6866842769239	-5.25246984087963	-1.83931660055287	-1.26270588850231	-10.7650429451768	-7.68363039295401	-8.67955705711627	-7.52263979953006	-3.35180984956539	-4.06656423503884	-2.01413489458291	-6.82376535599854	2.14589980715085	-2.29661451098009	-1.85122485664842	-7.75512254819564	2.15504223127861	0.968133738071761
180	-12.0012951791539	-6.01486915243549	-4.32635217444861	-8.36616893612386	-1.30390090452284	-8.35521842892308	-8.10150578116856	-4.91669389811862	-2.22923355905081	-9.212625900383	1.34112308291842	2.61179831887566	1.55252766854994	1.7477773931144	0.262082510775996	0.08596738498872	0.0397443067735934	2.49137903025926	2.64505221560622	-7.58534211197033	-17.9512789858037	0.694446328734277	-2.36017176922362	-16.7860293724582	-12.1781774339059	-9.48169469716749	-1.82284124370031	-6.32161183505132	-12.1277806118899	-6.99516544173339	-9.13445948262896	-4.27607089655154	-10.6192583341125	-2.19471491109337	-9.05742507704847	-11.1636560823907	-11.047703308433	-9.96095630826014	-5.82181727634026	-0.146461198707913	-7.72358899366887	-2.01413489458291	-3.965606897202	2.14589980715085	-1.92971637488959	-4.16371273714996	-7.39324361681355	2.15504223127861	0.968133738071761
181	-10.7425783762152	-7.82445067437212	-4.32635217444861	-4.75230165484552	-3.40690223237167	-9.89054875128771	-6.28531023206469	-6.84496408774059	-2.22923355905081	-2.52282146012706	1.34112308291842	2.2624851814375	1.55252766854994	1.61550399926956	0.262082510775996	0.08596738498872	0.0397443067735934	2.49137903025926	2.64505221560622	-7.58534211197033	-11.3841180876836	1.36511676479501	-1.43612153812187	-12.7201034478854	-12.1781774339059	-9.48169469716749	-1.82284124370031	-6.32161183505132	-8.42639178326654	-6.99516544173339	-8.62324784247971	-3.65556757811624	-11.2953817283056	-2.44411128711308	-12.2755554475063	-11.1636560823907	-8.14160895182981	-6.21279637886731	-9.17347703167946	-0.146461198707913	-11.5130907677163	-2.01413489458291	-3.965606897202	1.71006587838302	-1.92971637488959	-4.75254693543729	-5.30775491513611	2.06921476109944	0.968133738071761
182	-8.43331370516432	-7.82445067437212	-3.31381907405278	-4.75230165484552	-6.25480961021426	-12.4818786671627	-6.28531023206469	-4.07161645696165	-1.71536983033152	-1.06843608879302	1.34112308291842	2.2624851814375	0.0385514591633891	2.56828976103729	0.262082510775996	0.08596738498872	0.0397443067735934	2.49137903025926	2.64505221560622	-6.07939824818817	-1.00878202326115	0.368920081255192	-1.55072466592956	-3.57813220082824	-12.1781774339059	-10.0116480935867	-14.1286312405511	-6.32161183505132	-2.70506785926177	-6.99516544173339	-8.62324784247971	-4.85276048069714	-11.0241593282534	-11.7738498024065	-3.59086987947674	-3.64730026169858	-7.45927400492514	-5.6748703640598	-16.431210114114	-3.36691830835285	-0.619837442654463	-2.01413489458291	-12.0572181945493	1.71006587838302	-1.92971637488959	-3.53784165971812	-4.27932115283599	2.06921476109944	2.37696025225423
183	-6.17136226123651	-7.99460640018767	-3.31381907405278	-4.75230165484552	-6.25480961021426	-14.6149533628427	-6.28531023206469	-7.5418939265245	-2.18628797830321	-0.773161949966098	2.12878240854388	2.2624851814375	0.0385514591633891	1.9527221237875	0.262082510775996	0.08596738498872	0.0397443067735934	2.49137903025926	2.00297385387925	-4.22559424620264	-6.42652851195408	0.368920081255192	-0.878993324653822	-4.70256950791968	-12.1781774339059	-10.0116480935867	-13.1094668674999	-0.205821905707339	-2.70506785926177	-6.99516544173339	-8.62324784247971	-9.29578534308867	-10.2125903677505	-11.7738498024065	-11.4967359177256	-3.64730026169858	-0.0142001702172418	-5.6748703640598	-10.2787025965676	-7.67115676556733	-7.43396388439821	-2.01413489458291	-9.1924732539667	0.514543122537291	-1.92971637488959	-1.64931519777995	-4.27932115283599	2.06921476109944	2.37696025225423
184	-14.9866473172274	-5.63718151824416	-4.29260566338264	-5.78269547470738	-7.50964299419303	-17.1528760208445	-6.28531023206469	-7.5418939265245	-2.84811550932936	-0.773161949966098	2.12878240854388	2.2624851814375	0.0385514591633891	2.1595462932848	0.262082510775996	0.08596738498872	0.0397443067735934	2.49137903025926	2.00297385387925	-4.22559424620264	-4.65262811361333	0.368920081255192	-2.80635863898379	-1.29586530318001	-12.1781774339059	-9.66364000095659	-3.6187908826991	-0.0326224758098901	-4.61693228979802	-4.90999802531922	-8.62324784247971	-12.0125725510443	-5.27737390477996	-11.7738498024065	-10.3968311335449	-1.89963863055208	-6.05712660566397	-8.31412771396472	-10.2787025965676	-10.397268484817	-4.50250738107563	-2.01413489458291	-6.37540049937305	0.514543122537291	-1.02819017112427	-1.64931519777995	-2.89065238670222	0.978619617025129	2.37696025225423
185	-9.5110785777451	-5.63718151824416	-4.29260566338264	-5.78269547470738	-4.74466344246134	-14.4944035675577	-12.50148446164	-12.5499821265947	-2.84811550932936	-0.739398226158311	2.02061918862575	2.2624851814375	2.41644156093895	2.1595462932848	0.285317508345377	0.08596738498872	0.507797594219676	2.49137903025926	1.37803990039939	-0.406571995594485	-2.21927276779451	0.368920081255192	-12.0885348181121	-12.3834331039024	-9.28425784022293	-9.66364000095659	-3.6187908826991	-0.0326224758098901	-2.27619157637434	-4.90999802531922	-9.34405410162448	-12.0125725510443	-9.36769510913229	-9.59332410846373	-10.3968311335449	-2.10738253661152	-6.05712660566397	-8.31412771396472	-8.84661464929699	-11.7412384378416	-4.50250738107563	-2.25752469479293	-0.310370140871181	0.514543122537291	-0.507043503801633	-1.64931519777995	-3.29784854857647	0.978619617025129	2.37696025225423
186	-14.7500479393409	-1.58474722515606	-4.29260566338264	-5.78269547470738	-7.02069680010232	-10.8687356297078	-10.5169177733745	-15.3839186082686	-2.84811550932936	-0.739398226158311	2.02061918862575	2.2624851814375	2.6400188555478	0.781463320472093	0.285317508345377	0.08596738498872	0.507797594219676	2.49137903025926	1.37803990039939	-0.406571995594485	-10.0940813377371	0.368920081255192	-12.0885348181121	-11.2878646918211	-9.28425784022293	-9.61332288934206	-8.32486847600345	-0.0326224758098901	-5.45404143628431	-4.90999802531922	-9.34405410162448	-11.3124320805637	-11.724070191459	-9.59332410846373	-6.70769974059017	-5.99615928856476	-2.53716753505617	-8.31412771396472	-5.24877964963595	-9.10190104133785	-3.6596742552084	-2.25752469479293	-12.2527914494748	0.514543122537291	-0.507043503801633	-1.64931519777995	-1.23822588606071	0.978619617025129	1.73414048967526
187	-3.28308230810984	-0.845589857914513	-1.85184351858775	-3.58027664063149	-8.09609905224511	-11.4766432915107	-10.5169177733745	-15.3839186082686	-2.52907775212884	-0.739398226158311	0.846056681253034	1.00615199770465	2.6400188555478	0.180256770963493	0.285317508345377	0.245295408592288	0.507797594219676	2.49137903025926	0.869057892723169	-0.406571995594485	-17.6598937540074	0.368920081255192	-6.49537867171853	-14.0630864861069	-9.28425784022293	-13.7414711200132	-5.3665877096973	-0.352471006786187	-5.45404143628431	-4.33125934381755	-9.34405410162448	-5.87137159103244	-11.1826283248429	-9.59332410846373	-7.3625117166514	-8.92850254474023	-7.02677562821524	-8.63738792305255	-18.5821885877885	-15.2638817907308	-3.6596742552084	-2.25752469479293	-12.2527914494748	0.514543122537291	-0.635109781098593	-1.64931519777995	-1.23822588606071	0.978619617025129	1.28684139078446
188	-2.9792897116465	-4.5528071549423	-1.85184351858775	-3.79779438298162	-9.89875595529642	-5.66923586106593	-10.5169177733745	-12.1406035186975	-2.52907775212884	-2.85072919810959	0.846056681253034	1.00615199770465	2.6400188555478	0.180256770963493	0.574686843048575	0.245295408592288	0.507797594219676	2.49137903025926	0.869057892723169	-4.14453782289607	-19.9799221866983	1.64080254892823	-6.49537867171853	-14.0429101391257	-6.36263684734324	-9.56562560643952	-5.3665877096973	-7.10193974804177	-5.45404143628431	-4.33125934381755	-9.10415390290996	-7.22667854920472	-11.1826283248429	-9.59332410846373	-7.3625117166514	-8.92850254474023	-7.02677562821524	-8.63738792305255	-17.5631650665121	-5.37735392309421	-3.63533829393522	-2.25752469479293	-9.81725774759474	0.514543122537291	-0.827193143436948	-1.64931519777995	-1.23822588606071	0.978619617025129	1.28684139078446
189	-2.9792897116465	-6.70801542012033	-5.34384203239935	-3.79779438298162	-3.14229535557348	-17.4721492655988	-7.10319262550773	-14.4160483446454	-2.52907775212884	-3.51240799607043	0.846056681253034	1.00615199770465	2.6400188555478	1.72244323874463	0.662799500283185	0.245295408592288	2.46839763564138	2.49137903025926	0.869057892723169	-4.14453782289607	-10.1445154774309	1.64080254892823	-6.49537867171853	-19.1888881965211	-9.85551778443799	-9.73263439652658	-2.32204515324012	-9.63008154412703	-5.45404143628431	-5.90061596681716	-9.10415390290996	-7.22667854920472	-5.02049960623876	-7.73758321713262	-7.3625117166514	-8.92850254474023	-10.546672284175	-8.63738792305255	-13.6922623177771	-4.7085144533497	-8.86775676817413	-3.72143435334785	-2.62656075678236	0.514543122537291	-6.29233709490872	-1.64931519777995	-1.23822588606071	0.978619617025129	1.28684139078446
190	-2.9792897116465	-6.2292890710728	-8.0662367955909	-3.79779438298162	-1.00618729287597	-4.00903897631284	-11.4761701587772	-13.288817387614	-2.5737011114338	-3.51240799607043	0.846056681253034	1.00615199770465	2.6400188555478	1.72244323874463	0.662799500283185	0.245295408592288	2.46839763564138	2.57132831592148	0.869057892723169	-0.391631279417667	-3.14674580904666	0.600233384193794	-13.0737245212209	-19.1888881965211	-9.85551778443799	-9.73263439652658	-2.32204515324012	-9.63008154412703	-1.1653728501878	-4.52677804586744	-7.19306332878803	-6.08642261666749	-5.02049960623876	-7.73758321713262	-5.5875512858811	-8.92850254474023	-10.8750695424475	-7.77658363833378	-4.28099226553899	-14.4005415383794	-8.18125330339105	-5.76900623140008	-1.17461878822711	0.514543122537291	-6.29233709490872	-5.03535504685478	-1.23822588606071	0.978619617025129	1.28684139078446
191	-9.65307211957665	-6.2292890710728	-5.0009277808234	-3.79779438298162	-7.83866470788811	-4.48941249537112	-12.8656298790008	-13.288817387614	-2.5737011114338	-7.01795447782066	0.846056681253034	1.00615199770465	2.6400188555478	1.97093736048109	0.662799500283185	0.245295408592288	2.46839763564138	2.57132831592148	0.312736749060353	-3.72727943113328	-1.59216349930761	0.600233384193794	-14.8100901325945	-18.4183373417163	-9.85551778443799	-14.2476608326031	-10.7916401491449	-7.81163470925127	-3.22386182365589	-4.52677804586744	-6.42869124421772	-5.26725283265243	-5.02049960623876	-6.60033169955707	-5.5875512858811	-8.92850254474023	-10.8750695424475	-7.77658363833378	-4.28099226553899	-16.216401824177	-6.57345954266129	-0.0477906106838519	-1.60781748821177	0.514543122537291	-4.6779967033253	-5.03535504685478	-1.23822588606071	2.10876229701831	1.28684139078446
192	-6.41318872055851	-6.2292890710728	-6.77950736790273	-5.1090033729696	-5.54106959945164	-15.4109773363943	-12.8656298790008	-13.288817387614	-2.5737011114338	-4.43081633284683	1.26659690112454	1.00615199770465	2.72896063674209	1.97093736048109	0.662799500283185	2.25331149448182	2.46839763564138	0.700907921954679	0.312736749060353	-8.98925688504288	-8.34210815336959	0.209047653119087	-11.6086995283884	-1.39647286575447	-9.85551778443799	-15.7607992077187	-0.615576525923348	-7.81163470925127	-1.45632764005002	-3.79267445732036	-6.027664001105	-5.0792337222371	-5.02049960623876	-6.60033169955707	-5.5875512858811	-8.92850254474023	-10.8750695424475	-9.7697623748542	-5.13998732088331	-17.2780126612936	-8.72414942462806	-0.0477906106838519	-1.60781748821177	1.3093671654473	-3.94303432589541	-3.08286542906397	-3.9071378460393	2.10876229701831	1.28684139078446
193	-6.29935368169956	-8.3058183034122	-12.644820287138	-4.07192426536746	-5.51702597731616	-12.7717705717266	-12.8656298790008	-13.288817387614	-2.5737011114338	-5.83047129406259	1.26659690112454	2.9643595917921	1.2941345596954	1.97093736048109	0.662799500283185	2.25331149448182	2.46839763564138	0.700907921954679	0.312736749060353	-8.98925688504288	-26.1142351917333	0.209047653119087	-0.877760743452411	-11.2081773962465	-16.6831511928102	-15.7607992077187	-8.15124753022239	-8.84835838423364	-4.41255967752405	-2.0249488523884	-6.59629845351696	-2.20572491303294	-5.02049960623876	-6.50822958324718	-7.54304714004841	-7.39976250604314	-10.8750695424475	-13.4072850408751	-10.0953942437519	-16.5105868121024	-6.70854996075573	-0.0477906106838519	-1.60781748821177	1.3093671654473	-1.66130772949158	-0.896326838945122	-3.9071378460393	0.689850738612072	1.28684139078446
194	-6.29935368169956	-7.75088555315197	-3.42312220108934	-6.03793541694566	-6.39516615699316	-21.009935933558	-13.2741666085825	-13.288817387614	-2.5737011114338	-9.93393949143812	1.26659690112454	0.491703602732174	2.09274420064582	1.97093736048109	0.27564184019814	2.25331149448182	2.46839763564138	0.779546310577723	2.72071170898583	-3.59999467166751	-23.4419679268439	0.209047653119087	-1.69316341356866	-10.9736714414529	-11.3242532585939	-12.427550345384	-9.77636759395144	-4.07632486064399	-4.41255967752405	-2.0249488523884	-10.8261702050896	-4.81849939862262	-7.50257276987123	-7.55599257082923	-5.12135763409344	-9.09758557329846	-10.8750695424475	-13.4072850408751	-9.8866905053327	-0.957018258147132	-6.70854996075573	-2.95675005676575	-12.9129694016751	1.3093671654473	-1.66130772949158	-0.896326838945122	-0.3582118258103	0.689850738612072	1.28684139078446
195	-7.23618419000988	-7.75088555315197	-14.6890690251283	-6.03793541694566	-3.97574388372351	-16.9851310478374	-11.3684050545147	-16.864072690264	-2.5737011114338	-3.76667419521532	1.26659690112454	0.491703602732174	2.09274420064582	1.97093736048109	0.27564184019814	2.25331149448182	2.46839763564138	1.60592723051286	2.72071170898583	-3.59999467166751	-23.4419679268439	2.8837608524435	-0.818508796322787	-10.216392054482	-9.82205056197071	-15.3648686934607	-10.0249942416096	-4.07632486064399	-4.41255967752405	-4.63446628828796	-10.7676104098282	-4.81849939862262	-7.8476988148237	-4.81523347428048	-5.12135763409344	-9.90202157274325	-9.12738364506225	-13.4072850408751	-9.8866905053327	-0.957018258147132	-6.70854996075573	-7.94551276224366	-12.9129694016751	1.3093671654473	-1.66130772949158	-0.896326838945122	-0.3582118258103	0.579398214902067	1.28684139078446
196	-5.15275286462786	-7.75088555315197	-14.6890690251283	-6.03793541694566	-3.97574388372351	-4.96953203854308	-7.48025577815851	-12.5561959071081	-2.5737011114338	-3.76667419521532	1.26659690112454	0.491703602732174	2.09274420064582	2.6931819913886	0.27564184019814	2.25331149448182	2.46839763564138	1.60592723051286	2.00107823912054	-8.11584395976855	-11.8461419967822	2.8837608524435	-12.523788810185	-10.216392054482	-9.82205056197071	-9.04395596285159	-9.227064744497	-4.69059758340955	-4.41255967752405	-4.63446628828796	-10.7676104098282	-7.57831211112298	-7.8476988148237	-9.31584481614848	-6.85628510803132	-10.9795148736645	-8.84420446962016	-12.4725557637876	-13.8766109090881	-5.39104676457305	-5.8529912677921	-7.10224295158794	-5.82967005922232	1.3093671654473	-4.17542496633479	-0.896326838945122	-0.3582118258103	0.579398214902067	1.28684139078446
197	-2.91624292453481	-5.56698024120855	-8.6615418535145	-6.03793541694566	-6.35419586524921	-2.4165116766466	-14.8482023416705	-12.5561959071081	-2.5737011114338	-11.3349082814881	1.26659690112454	3.1036831688511	2.29433737217586	0.392781374963814	0.27564184019814	2.25331149448182	2.46839763564138	1.60592723051286	2.00107823912054	-0.227626878317718	-2.69711924120071	2.8837608524435	-6.77042956877401	-13.8753638245964	-10.6494008496135	-17.1698102286786	-5.15902008731942	-6.41274218347725	-5.17419817302202	-4.63446628828796	-10.7676104098282	-5.15668263364294	-9.14582722203337	-4.94816853851961	-10.2394190402075	-10.9795148736645	-9.58063799149643	-12.4725557637876	-11.6075554498525	-15.8800241189136	-10.3296242350526	-0.353471871278456	-4.53559182347378	1.3093671654473	-4.17542496633479	-0.896326838945122	-0.3582118258103	0.579398214902067	3.13541459171418
198	-8.12872454995598	-5.56698024120855	-8.6615418535145	-11.4976686702797	-11.1268622929216	-7.15712604967353	-11.3302867787458	-12.5561959071081	-2.5737011114338	-9.2362195773049	1.26659690112454	0.109589487394317	2.29433737217586	0.392781374963814	2.29516826403542	2.25331149448182	1.18821799404879	1.60592723051286	1.24743008973581	-0.227626878317718	-2.69711924120071	2.58954468072319	-3.15202117090287	-13.8753638245964	-10.6494008496135	-11.7999835692482	-1.81968745736657	-5.00126063199454	-5.17419817302202	-7.33120577968222	-6.39328459165179	-10.0597874049366	-9.14582722203337	-10.5622840325464	-10.2394190402075	-10.9795148736645	-7.04140100207345	-12.4725557637876	-6.46900715800767	-4.44754563738541	-4.7952934224573	-0.353471871278456	-11.7997834182308	1.3093671654473	-7.04027635317978	-5.49165454214638	-1.63751360519852	0.579398214902067	1.33885612983378
199	-5.20091159601318	-8.09279810961914	-9.55877387872287	-11.4976686702797	-10.3942329821265	-12.863342842894	-7.68261838959127	-10.8938315181353	-2.5737011114338	-7.26251945143717	1.08138873385962	0.109589487394317	2.29433737217586	1.00306459639663	2.29516826403542	2.25331149448182	1.18821799404879	1.60592723051286	1.62772026810421	-0.227626878317718	-0.342752282510505	1.84584747284145	-10.8920843404357	-17.3512927164608	-13.5374192186806	-11.7999835692482	-1.81968745736657	-5.00126063199454	-7.16617955328813	-3.74633107912504	-3.68009068957991	-7.93506547084908	-9.14582722203337	-12.3296661779493	-8.5764450105928	-9.01802337026822	-9.78290653554507	-11.6472412089159	-10.3073071951332	-1.34523063449603	-7.36396618777517	-2.38863268006919	-8.97259109119058	1.3093671654473	-7.04027635317978	-0.352429774425528	-1.63751360519852	0.579398214902067	1.33885612983378
200	-5.81376541517084	-9.54286032539938	-8.83805191126639	-11.4976686702797	-5.61776890677655	-4.35723732027573	-10.4706475585587	-13.6729020242438	-2.5737011114338	-9.10044125668435	1.08138873385962	0.109589487394317	2.29433737217586	0.742751749960598	1.61268125145095	1.5281324538405	1.18821799404879	1.60592723051286	2.66408771263723	-5.07745215423535	-19.360297131545	1.0356945031949	-10.8920843404357	-13.0277254868999	-13.5374192186806	-11.7999835692482	-5.75326646451949	-8.50357016364499	-7.16617955328813	-4.90153819561533	-6.84354216596824	-3.69474139885018	-2.97645043587442	-8.17827078846005	-11.286284305968	-9.01802337026822	-9.58290666031566	-11.6472412089159	-10.3073071951332	-0.427312203325111	-1.93897861440997	-3.27062842078385	-9.28689628996971	1.3093671654473	-12.251769396495	-0.352429774425528	-3.20701891441847	0.579398214902067	1.13456296589402
201	-0.786852888567239	-4.48667238729993	-6.226478413483	-7.20059325779243	-5.61776890677655	-9.46411479599076	-10.4706475585587	-13.6729020242438	-2.5737011114338	-3.29690241097255	1.48894785720716	2.9669832403212	2.29433737217586	0.742751749960598	1.61268125145095	1.5281324538405	1.18821799404879	1.65756232191014	2.66408771263723	-5.07745215423535	-10.6584461531798	1.0356945031949	-5.95139771436046	-13.0277254868999	-13.5374192186806	-11.7999835692482	-5.75326646451949	-8.50357016364499	-8.13186931723032	-12.7043763920442	-5.31389089554208	-3.69474139885018	-3.02168845991865	-8.17827078846005	-14.0059521701721	-8.02717272927555	-9.58290666031566	-11.6472412089159	-10.6787836427397	-7.19113632506854	-7.04547101341577	-3.27062842078385	-10.189510830026	1.3093671654473	-1.3706925121616	-0.904510388035175	-3.20701891441847	1.53032971493393	1.722639825702
202	-0.786852888567239	-4.48667238729993	-11.3887917449674	-7.20059325779243	-7.9147660241133	-10.4426648439588	-10.5466042587361	-13.6729020242438	-2.5737011114338	-6.16066730527585	1.48894785720716	1.07339820663415	2.29433737217586	0.742751749960598	1.61268125145095	1.5281324538405	1.18821799404879	1.65756232191014	2.66408771263723	-1.13826424184787	-23.1542972912933	1.0356945031949	-1.48419418356712	-9.60506004613197	-8.99869360384503	-12.4277197013081	-5.6019850894363	-2.27549075627146	-9.89136810817519	-13.6437095730373	-3.91679404562073	-4.22246293597493	-3.7790755057676	-10.4121212176069	-14.0059521701721	-8.02717272927555	-4.79428330052049	-9.04279681597626	-10.5429598723977	-13.9851131956262	-2.98087620216745	-3.27062842078385	-10.189510830026	1.78120513353038	-3.25399640140189	-0.904510388035175	-4.72959947896407	2.43698119116703	1.722639825702
203	-3.77550429505916	-4.48667238729993	-2.18290980840307	-8.59954760060058	-8.73031794110444	-11.4847278752146	-10.5466042587361	-12.4612940334721	-2.5737011114338	-6.16066730527585	2.44173178700695	1.96214123522166	1.20066995119496	0.742751749960598	1.61268125145095	2.17748956188405	1.18821799404879	2.53006172435982	2.66408771263723	-1.96767377102163	-12.7991421871518	1.0356945031949	-5.22698197020853	-13.5964483863166	-9.68280838606682	-16.5044985388419	-11.7955316727875	-6.73292895227642	-9.83784147175594	-13.6437095730373	-3.91679404562073	-5.61718896542569	-3.20501434282896	-7.07604582025575	-14.0059521701721	-8.02717272927555	-7.20976472445065	-10.0577842292481	-4.07197058832834	-10.1970627530847	-2.54074599648399	-3.27062842078385	-10.189510830026	1.78120513353038	-12.8441039078613	-0.904510388035175	-3.86218573116294	2.43698119116703	1.722639825702
204	-9.67085117072912	-6.95689971670209	-6.16540550041896	-8.59954760060058	-14.3957331145013	-2.59531890903496	-8.23873725692094	-12.4612940334721	-2.5737011114338	-8.25164184716522	2.44173178700695	1.99417005284842	1.20066995119496	0.742751749960598	1.61268125145095	2.17748956188405	1.18821799404879	1.58637846363239	2.66408771263723	-1.10344064606205	-4.8779288760404	1.37257790531866	-7.19795418062028	-3.31502583662817	-9.68280838606682	-10.6640944589111	-3.42008204983871	-6.73292895227642	-11.7354113541153	-11.932218583975	-1.18851157065469	-5.10103729446343	-3.20501434282896	-7.07604582025575	-5.89503743497804	-8.02717272927555	-7.20976472445065	-10.0577842292481	-12.525459607364	-18.1712967109023	-1.19351942366144	-8.1398969903817	-6.87928185707297	1.78120513353038	-0.721871699158663	-0.904510388035175	-3.86218573116294	2.43698119116703	2.15222000780047
205	-1.5781362241412	-9.79762092866209	-6.16540550041896	-8.3718815019314	-14.3957331145013	-25.1361369845192	-13.5978006350589	-12.4612940334721	-2.5737011114338	-6.44143508047543	1.29524444402706	1.99417005284842	1.38708396074157	0.742751749960598	1.61268125145095	2.17748956188405	1.28542736578012	0.774468176223797	2.4697789789959	-1.10344064606205	-14.595064906626	1.67067868966812	-14.4345342767594	-12.8736232804373	-9.26893148758323	-10.6640944589111	-2.17496261936632	-5.4552591906332	-11.7354113541153	-11.932218583975	-2.1344251333468	-4.03028866354387	-3.20501434282896	-9.45647873535158	-6.59112032488274	-8.02717272927555	-7.20976472445065	-10.0577842292481	-2.74293935029893	-6.38985104246835	-1.46790428113785	-4.7809185442502	-5.24617022921681	1.78120513353038	-0.721871699158663	-0.904510388035175	-0.938518917119373	1.78033480260265	2.15222000780047
206	-1.5781362241412	-10.0301085963961	-6.16540550041896	-8.3718815019314	-8.09137875192228	-10.7263324543871	-13.5978006350589	-12.4612940334721	-2.5737011114338	-6.73116933519842	1.28062587879009	2.66696320116306	1.38708396074157	1.26002686188219	2.24253871788823	2.17748956188405	1.28542736578012	1.10651147391735	2.4697789789959	-4.26220208561927	-10.303695364626	1.67067868966812	-13.2420753709094	-14.5530874412939	-9.26893148758323	-8.44584828529231	-2.17496261936632	-2.30282454537239	-13.8395552415748	-11.4470109986537	-4.46562729804513	-4.03028866354387	-3.11560143218067	-10.3040341635737	-6.59112032488274	-10.258033222455	-7.67768830642643	-5.7033225019329	-3.50126431689571	-6.05435908189428	-2.7894875694503	-4.7809185442502	-11.8819798509602	1.78120513353038	-7.68863942741948	-2.85462745494697	-0.938518917119373	2.0413797760891	2.15222000780047
207	-4.7589459162112	-10.7589036816348	-6.09362974736048	-8.3718815019314	-10.814085703499	-17.9590573085042	-15.1957922680992	-17.412792976466	-2.5737011114338	-3.39383322309451	1.28062587879009	2.66696320116306	1.38708396074157	1.26002686188219	2.24253871788823	2.17748956188405	2.70128613193508	1.10651147391735	2.4697789789959	-0.836826134887176	-14.8019747474585	1.67067868966812	-10.4766930025309	-9.98402618867636	-7.1361317250982	-9.2574825360314	-2.17496261936632	-1.91215231661763	-13.8395552415748	-8.99206571276974	-4.46562729804513	-4.03028866354387	-5.4272634619033	-10.3040341635737	-6.06510006977812	-10.258033222455	-7.67768830642643	-6.23682218067777	-13.6263959411634	-9.46553841050745	-5.53414491649471	-5.29924294228164	-3.24917405559225	1.78120513353038	-7.68863942741948	-1.75424548832203	-6.55873983700172	2.0413797760891	2.53991311896987
208	-2.94641846003459	-4.84511846054537	-5.59777542529296	-8.3718815019314	-12.3832568016275	-18.5415545992987	-16.0841148308064	-10.3279609287055	-2.5737011114338	-0.359031388491988	1.28062587879009	2.66696320116306	1.38708396074157	0.283138704115966	2.24253871788823	2.17748956188405	2.70128613193508	1.10651147391735	2.24766441257945	-0.836826134887176	-7.44294872710771	1.67067868966812	-8.8080702079253	-9.98402618867636	-7.1361317250982	-10.1128550864834	-2.17496261936632	-1.61889636043928	-7.03597248425132	-8.32766986099824	-1.43707872431426	-4.71261692877116	-2.55402724983343	-6.97578793150584	-3.00895341390791	-10.258033222455	-7.67768830642643	-13.248530126486	-8.13563813100307	-4.10769408460885	-5.05266085941123	-4.82088307578911	-7.70571453691877	1.78120513353038	-7.22233064360479	-1.75424548832203	-6.55873983700172	0.181781398148414	2.53991311896987
209	-0.724425633585589	-2.4357303649706	-5.59777542529296	-9.15084571998943	-12.3310455498885	-2.59266047542124	-16.0841148308064	-17.7092862349712	-2.59388203177	-2.1268594674314	0.80150624049127	1.76781621559064	2.95346915850189	0.283138704115966	0.7379662093721	2.17748956188405	2.70128613193508	0.503452233401849	2.24766441257945	-6.47635123667936	-6.78800618375575	1.67067868966812	-6.90313096978411	-9.98402618867636	-7.1361317250982	-10.1128550864834	-2.9636639019345	-1.61889636043928	-7.11057287555634	-8.32766986099824	-1.43707872431426	-4.71261692877116	-2.55402724983343	-9.4799150852421	-5.46466840302087	-10.258033222455	-9.65604048251877	-13.248530126486	-14.1591734350097	-3.20555415254956	-5.05266085941123	-4.07068849074901	-3.81629733492113	1.78120513353038	-0.0708859630892	-1.75424548832203	-6.10991056387611	0.206150549858443	2.53991311896987
210	-0.724425633585589	-2.4357303649706	-10.2666853183591	-9.15084571998943	-10.7346780018442	-8.44854158919515	-16.0841148308064	-18.7396419830236	-2.59388203177	-4.63846738569105	2.67824029927892	1.76781621559064	2.95346915850189	0.283138704115966	0.7379662093721	1.99116147824372	1.40347771452967	1.63716856244626	0.470803752038134	-9.74492895595175	-10.6414305515643	1.67067868966812	-6.49630689405834	-9.98402618867636	-12.1891944436545	-8.23854666583761	-5.27315455306297	-0.539632613147612	-8.93357449350346	-8.32766986099824	-6.73673665484713	-4.71261692877116	-3.75828183901151	-9.4799150852421	-7.30433812553484	-7.54100910944296	-7.3814243646286	-6.84180351050239	-14.1591734350097	-3.20555415254956	-5.05266085941123	-4.24927214443057	-6.71188926491742	1.08060044081963	-0.0708859630892	-4.01170525359766	-3.66248413729633	0.206150549858443	2.53991311896987
211	-3.95286739692761	-6.38917998530828	-10.3356911677673	-9.15084571998943	-6.69422576177846	-15.8354638006169	-16.0841148308064	-13.5515395902814	-2.59388203177	-0.635978667131879	0.627065212654181	1.37273036958846	2.95346915850189	2.92368899930568	2.38766778202373	1.99116147824372	1.7346331220807	1.63716856244626	0.164002900226683	-6.05592073519347	-1.61105209700653	1.67067868966812	-6.49630689405834	-12.9646414792131	-4.40749015382856	-10.5179668104255	-6.0419154520876	-0.539632613147612	-8.77787714638136	-4.29693456998809	-6.73673665484713	-2.17501153571926	-4.23574934331712	-4.65955932934745	-7.30433812553484	-7.54100910944296	-11.8657013299062	-6.84180351050239	-8.99214606451353	-3.20555415254956	-3.68417456627258	-4.24927214443057	-3.33668708618724	1.08060044081963	-0.0708859630892	-0.441219973058061	-6.01658922784355	1.79707009848178	2.53991311896987
212	-5.78083952364668	-6.38917998530828	-6.68372038130395	-9.15084571998943	-6.69422576177846	-14.7884402531113	-18.9427865488843	-13.6964929201764	-2.59388203177	-0.635978667131879	1.24267693353628	1.37273036958846	2.95346915850189	2.12892854995957	2.38766778202373	2.21825980509101	1.7346331220807	1.63716856244626	0.164002900226683	-4.38293710313464	-1.61105209700653	0.873088411170177	-6.00776231839193	-4.62141461566217	-8.87428483838665	-6.72489099005059	-4.24911252893273	-1.03237158716192	-4.8524020753269	-4.29693456998809	-6.73673665484713	-2.17501153571926	-8.74585639026195	-8.28127798763467	-7.00691986299367	-5.00150203344464	-11.8657013299062	-9.45085373925383	-11.6910092162674	-3.45908752035928	-0.556977170575811	-4.49978387733629	-3.33668708618724	1.08060044081963	-0.0708859630892	-0.441219973058061	-6.01658922784355	2.78961593834161	2.53991311896987
213	-5.78083952364668	-2.38242897193174	-7.80977885032024	-8.93522850322353	-10.239391501977	-4.34735974565376	-13.7470213130997	-13.6964929201764	-2.59388203177	-2.59703724036572	3.0604774681182	0.629414528553067	2.92158965229249	2.43133251526847	2.38766778202373	2.21825980509101	1.7346331220807	1.63716856244626	0.164002900226683	-2.66284461910949	-2.85793135092563	0.873088411170177	-4.61439321607941	-10.3225225850236	-6.47162346076636	-2.67908264100289	-4.24911252893273	-1.03237158716192	-10.8016963561922	-8.57543482093797	-6.73673665484713	-6.60785683816194	-0.750460166287084	-6.158013957021	-9.10826155769689	-4.26100554972701	-6.14662931382079	-5.19139095125909	-10.2755673997197	-11.3423408102736	-7.90820518546211	-4.49978387733629	-8.27987384519894	1.08060044081963	-3.30974116073269	-1.69282798042273	-1.17456943205669	2.78961593834161	2.53991311896987
214	-9.38066986221573	-2.17900885957836	-7.80977885032024	-10.1003167357041	-11.3403905477383	-5.84492126782416	-18.1696309342516	-19.0475483539914	-2.59388203177	-3.21234613177861	3.0604774681182	0.629414528553067	1.0440492864156	2.43133251526847	2.24031331380383	2.21825980509101	1.68220294295625	0.205062766795556	2.73039631451642	-7.60619171497813	-14.9192747951301	0.873088411170177	-0.0555620725406794	-9.26136050805725	-5.28995633919336	-4.92183623205843	-4.24911252893273	-1.03237158716192	-3.14081922516091	-8.57543482093797	-4.98085459050319	-6.60785683816194	-1.09635627621526	-6.158013957021	-7.92451124029162	-4.26100554972701	-6.1202616503038	-7.43558572072621	-10.3559984764636	-3.39260055765599	-7.90820518546211	-4.51701750932777	-11.0652962567881	1.08060044081963	-3.30974116073269	-3.72689232228664	-4.23376796486591	2.78961593834161	2.53991311896987
215	-5.88785381784592	-1.93593814220149	-4.67665296182748	-9.66711486274322	-11.3403905477383	-7.52700784325571	-19.8805025126286	-19.0475483539914	-2.59388203177	-2.28537779716179	3.0604774681182	0.629414528553067	1.0440492864156	2.43133251526847	2.24031331380383	2.21825980509101	1.5321145479527	1.23105657937779	0.881331144765682	-7.60619171497813	-2.41758007350465	0.873088411170177	-0.645728973779441	-14.01122492495	-1.83125816647433	-0.20407947860963	-4.24911252893273	-1.03237158716192	-3.14081922516091	-4.04773907503204	-4.98085459050319	-6.60785683816194	-1.09635627621526	-6.25585546214367	-7.92451124029162	-4.26100554972701	-6.1202616503038	-7.43558572072621	-6.10218445786839	-0.870966244102643	-4.35921536448685	-4.51701750932777	-11.1283386920329	1.08060044081963	-3.30974116073269	-3.72689232228664	-4.23376796486591	2.78961593834161	0.785217027042945
216	-10.2377056466303	-3.46801527053437	-6.15550785665916	-9.66711486274322	-9.77434460542292	-9.59828421544283	-19.8805025126286	-16.7993875174785	-2.59388203177	-4.78429464635899	3.0604774681182	0.67852490857127	1.0440492864156	2.43133251526847	2.24031331380383	2.21825980509101	1.5321145479527	2.20101098112794	0.881331144765682	-3.14294784738744	-5.94448608682939	1.49057918846742	-0.645728973779441	-13.2107362794613	-1.23568209483615	-4.35251561505766	-0.570968655171341	-1.03237158716192	-3.14081922516091	-4.04773907503204	-4.98085459050319	-2.95312559841977	-2.07535875061639	-6.02965109303747	-7.92451124029162	-8.69348849318425	-5.49304206991483	-7.43558572072621	-6.10218445786839	-7.3311430310645	-0.253799163577614	-4.51701750932777	-5.77621753655757	1.08060044081963	-2.7170677091646	-3.72689232228664	-4.23376796486591	2.78961593834161	0.785217027042945
217	-3.46992276253013	-0.688710505680347	-9.79245789726551	-9.66711486274322	-8.97306549620212	-1.11367111758268	-18.6739893539308	-17.2215374841289	-2.59388203177	-5.40345480183046	3.0604774681182	0.67852490857127	1.0440492864156	2.43133251526847	2.24031331380383	2.18841326393097	1.09399471273815	2.20101098112794	0.881331144765682	-3.07826469557578	-1.18902780387247	1.49057918846742	-0.645728973779441	-6.54308182532679	-1.23568209483615	-4.35251561505766	-0.570968655171341	-2.38610434656311	-5.21384632799119	-7.04726889936168	-4.98085459050319	-7.13368491471545	-1.7611216057399	-6.02965109303747	-4.59269563468095	-8.38339057637086	-12.5684760292667	-7.43558572072621	-6.9046311119578	-8.44874449639743	-3.12116830194405	-3.94660726449027	-11.0505494978607	1.08060044081963	-3.25097118602514	-3.72689232228664	-2.04127703121978	2.78961593834161	1.96096222946662
218	-8.15248848504307	-0.688710505680347	-7.3836699451422	-9.66711486274322	-11.106090814641	-19.0534325836583	-19.0161563153057	-14.9407333698838	-2.59388203177	-1.52768891753751	3.0604774681182	1.847017993566	1.0440492864156	2.43133251526847	2.6793870808189	2.18841326393097	2.99951237356114	0.865205377054866	0.881331144765682	-3.07826469557578	-8.59430270115999	2.67531404621443	-1.23335369086153	-0.767130539838994	-1.23568209483615	-2.03129629740577	-7.35636968187514	-2.38610434656311	-2.55480551381202	-9.18879949815216	-5.27576312019067	-5.66454633908051	-1.7611216057399	-2.67304767773934	-5.05119800049875	-9.73301119497514	-9.47299376840912	-5.1376693322726	-10.1312658803424	-1.48223299570186	-3.12116830194405	-6.91197657374364	-11.5626018825893	1.08060044081963	-2.52557616558664	-3.72689232228664	-4.68653463781505	2.88568885610836	1.96096222946662
219	-6.9346714867548	-6.59211130181509	-13.4368836425708	-7.78558617436646	-8.14006722452765	-14.1911941433674	-14.3508476270353	-16.8982469640153	-2.59388203177	-0.493711932788298	2.18287146391216	1.1019989038631	0.335841446785232	2.43133251526847	2.6793870808189	2.18841326393097	2.99951237356114	0.865205377054866	0.881331144765682	-7.73682002370054	-1.68623331316344	2.67531404621443	-2.14038405819754	-5.18498082033978	-2.96946665643	-5.19950182397306	-9.4938764073917	-2.38610434656311	-10.3329937618334	-11.1419069817782	-5.27576312019067	-5.66454633908051	-2.69527430287845	-2.67304767773934	-10.0405242595169	-9.73301119497514	-9.47299376840912	-8.52808855422792	-10.951631145539	-2.64907161833854	-3.12116830194405	-5.03045054921323	-2.76857189278093	1.08060044081963	-1.0203377076468	-6.1654942828717	-4.68653463781505	0.280431713555234	1.43908249890039
220	-10.8584906236438	-4.61406496855924	-5.48887843653019	-7.3867439201008	-8.14006722452765	-9.2301099031539	-10.0542376561671	-15.492667212269	-1.64592647993021	-0.493711932788298	2.18287146391216	1.1019989038631	0.335841446785232	3.15538676389808	2.6793870808189	2.18841326393097	1.99507372976129	0.906987029909317	0.881331144765682	-5.6360945152701	-4.25071524069876	2.67531404621443	-2.14038405819754	-5.57148088162489	-2.96946665643	-5.19950182397306	-4.78473375646239	-5.39231939742511	-10.3329937618334	-10.9817812459453	-5.27576312019067	-5.66454633908051	-2.69527430287845	-2.85164169809128	-7.90927081919573	-9.73301119497514	-9.44207856935028	-8.52808855422792	-3.94424330334219	-15.252318485858	-1.98778025358105	-5.8354482718516	-0.695910301244452	1.08060044081963	-0.144294917497841	-3.77789601423347	-2.70104207266768	0.280431713555234	1.68411201032781
221	-1.97239138753584	-0.415913794137318	-9.00579079705452	-6.39624694975672	-9.74918733886605	-7.84929975009126	-9.05586857591054	-11.929579597285	-3.17683257599626	-4.40558744028028	2.88213823302454	1.1019989038631	0.335841446785232	3.15538676389808	2.6793870808189	2.18841326393097	1.99507372976129	0.906987029909317	0.526645650170854	-9.25720467672274	-2.35484454711052	2.67531404621443	-11.1349359325176	-5.57148088162489	-3.22897326753326	-3.87065726587907	-2.59466095740755	-4.85959062805216	-10.3329937618334	-11.5914457792792	-5.27576312019067	-5.26450154759075	-5.26342153264604	-4.67240192117126	-7.90927081919573	-10.090105603048	-9.44207856935028	-8.52808855422792	-1.80913133876693	-6.07244534584842	-5.83188488839721	-1.5817415775417	-4.63142221651579	1.08060044081963	-4.86824993741591	-3.77789601423347	-2.70104207266768	2.34916550859166	1.25461709285567
222	-0.0998682865494205	-0.415913794137318	-4.52841779042701	-6.39624694975672	-9.74918733886605	-11.9601194526499	-8.22387116663622	-11.929579597285	-2.87852815070082	-12.0491954565012	2.88213823302454	0.552711783161776	0.335841446785232	3.10887879524803	2.6793870808189	2.18841326393097	1.99507372976129	0.906987029909317	0.526645650170854	-4.91422975704518	-12.5826339342477	2.67531404621443	-16.5351530831566	-5.57148088162489	-2.55018021829415	-6.41357886425957	-1.46627456110674	-5.87611555882615	-11.5020009881662	-11.8621619915608	-6.76112236541642	-5.72432089671732	-5.26342153264604	-4.67240192117126	-7.90927081919573	-11.3613133623297	-12.9328937502399	-8.52808855422792	-9.73448152937798	-2.00106284043166	-5.83188488839721	-1.5817415775417	-3.10223516806053	1.08060044081963	-0.0204693343293014	-3.75842933510313	-2.24107904282916	2.34916550859166	1.87180891998965
223	-3.62336972368593	-6.04891145027737	-2.92629303735128	-7.28714371123313	-9.74918733886605	-4.41653405757353	-6.91380270902077	-11.929579597285	-2.87852815070082	-10.8379323485097	2.88213823302454	0.552711783161776	0.335841446785232	2.90655210417591	2.6793870808189	2.18841326393097	1.99507372976129	0.906987029909317	2.05561876010286	-1.91598454115943	-17.6431098264306	2.67531404621443	-8.27480590356747	-15.0155741088116	-1.27171087807847	-6.41357886425957	-1.95723833629854	-1.94276595888702	-5.9981053385368	-9.70524963134321	-6.76112236541642	-7.30866611320563	-5.26342153264604	-2.11686462742817	-7.90927081919573	-11.3613133623297	-16.3278443189795	-8.52808855422792	-3.20343272124859	-3.87091362240522	-2.84978038442397	-1.21616814528962	-5.23579889569797	1.08060044081963	-0.228900835060126	-2.99368056092362	-2.18880640010951	0.0519893329840424	1.87180891998965
224	-0.298009511302477	-6.04891145027737	-13.0164047889714	-7.28714371123313	-9.76323953052374	-10.230943286168	-14.3561506692469	-14.2093137556085	-2.57079713866868	-5.57576651397984	1.60401645448808	0.552711783161776	0.335841446785232	1.1996174642158	1.88763215863325	2.18841326393097	1.99507372976129	0.906987029909317	2.05561876010286	-2.8774709963723	-16.8140732944216	2.99279966560581	-2.43504600108029	-8.31690874897603	-1.27171087807847	-2.78505317103854	-1.21730185796881	-1.94276595888702	-11.8355761551941	-9.62419642790735	-6.76112236541642	-3.04890386000267	-5.58455406193074	-8.8350353760519	-7.90927081919573	-11.3613133623297	-13.779686490021	-7.16057922323941	-4.08270081185954	-3.87091362240522	-6.41052475151686	-2.82783818928003	-5.23579889569797	1.08060044081963	-0.228900835060126	-2.99368056092362	-0.415862188009364	1.092229348989	0.178993583854572
225	-10.0786795599397	-4.29077950362595	-9.01275291100303	-6.31701075135042	-9.76323953052374	-12.306125111752	-14.3561506692469	-7.43851622957216	-1.80727051412235	-5.57576651397984	1.60401645448808	2.42122281542239	0.718939898774604	0.119645669274264	1.88763215863325	1.29559367967125	0.874683816386711	2.41659990073385	2.92792865590868	-4.27144156387658	-9.8851239274408	2.99279966560581	-15.1071561305902	-5.27381309497357	-1.27171087807847	-4.75858985851273	-7.10301143967861	-1.94276595888702	-11.8355761551941	-9.62419642790735	-9.07106776838819	-6.60731754164407	-4.88665856753144	-6.67827060911347	-7.90927081919573	-14.2050931314272	-13.779686490021	-9.97420246790749	-7.36845104051148	-1.04964846738892	-8.23228456553529	-2.82783818928003	-9.57343876472413	1.08060044081963	-0.0771255499380246	-2.99368056092362	-0.415862188009364	1.092229348989	0.178993583854572
226	-0.736164633392489	-4.29077950362595	-11.1376529550513	-6.31701075135042	-9.76323953052374	-4.51533961465062	-13.2101841462711	-8.59739533946608	-1.80727051412235	-1.11365959294528	1.60401645448808	2.42122281542239	0.718939898774604	0.119645669274264	2.37754584771977	1.29559367967125	0.874683816386711	1.43222474976643	1.90732337068163	-8.64095014843595	-1.67041582035176	2.99279966560581	-9.13767429985348	-3.38941154978284	-1.91416418133548	-4.75858985851273	-8.55868613255228	-1.94276595888702	-8.6622108929542	-7.54089650164772	-9.07106776838819	-1.87586499868699	-4.88665856753144	-2.95089446081544	-6.02818639634141	-14.2050931314272	-12.4647471046997	-6.39498699109812	-8.26379996713874	-4.77880563404944	-0.941272401556694	-9.65395642269961	-5.88781501853406	1.08060044081963	-1.27137921835357	-6.83653604397802	-0.415862188009364	1.092229348989	0.178993583854572
227	-5.88226368915083	-4.29077950362595	-5.11461726934935	-6.48072515006362	-4.61197061452335	-2.87598466919658	-8.07330100333097	-7.71689664721341	-1.80727051412235	-3.37023400108764	2.28602409636016	2.42122281542239	0.718939898774604	0.134512154174456	2.37754584771977	1.29559367967125	2.29872393318864	1.43222474976643	1.90732337068163	-9.21923444750947	-9.07122975714092	2.81347870260721	-2.06593304466272	-1.46381384515352	-0.760385130228746	-3.08719080785917	-6.02093487296374	-10.385998429222	-8.6622108929542	-11.6676200691336	-3.4199849495215	-0.594406148101984	-4.88665856753144	-8.17885054960733	-10.0310176294619	-14.2050931314272	-12.2124115735637	-6.39498699109812	-7.70925974641011	-1.78547135199895	-0.941272401556694	-9.65395642269961	-4.33370947770342	1.08060044081963	-7.72097207758888	-3.66719724256478	-4.31463688663605	1.6651463961637	0.178993583854572
228	-0.29030114349579	-6.50061160210089	-5.11461726934935	-6.48072515006362	-4.61197061452335	-3.74149472417565	-13.0041695777102	-13.6952450662439	-1.46947000805568	-2.19138430757025	1.93860353503314	2.42122281542239	0.718939898774604	0.134512154174456	2.99574966144109	1.29559367967125	2.29872393318864	1.43222474976643	1.90732337068163	-9.34658108384912	-3.67433262455433	1.10021256555291	-10.9365129741505	-6.59939468417354	-1.63376711164315	-5.66945143198441	-6.02093487296374	-10.9415109933204	-6.64905584313445	-6.63284893054436	-4.92882303163539	-0.594406148101984	-9.01502090970169	-1.09605006929627	-10.2117745752072	-14.2050931314272	-11.7980044488184	-6.39498699109812	-17.6255499936615	-2.87156865532322	-2.6259926637478	-9.65395642269961	-11.6035313078394	1.08060044081963	-7.72097207758888	-1.02749568654697	-5.61013983472886	2.85926311003953	0.178993583854572
229	-0.942857660928972	-9.48831780776479	-8.39296163112328	-4.63208314500446	-5.71585443709215	-2.51333132143412	-4.94073998194573	-11.3909170164813	-1.46947000805568	-2.19138430757025	1.93860353503314	2.42122281542239	2.30153878406403	0.134512154174456	2.99574966144109	1.55275757232727	2.29872393318864	1.43222474976643	1.90732337068163	-9.34658108384912	-0.810021736103104	1.10021256555291	-9.23172816190093	-6.59939468417354	-1.63376711164315	-5.66945143198441	-9.90171798437362	-10.9415109933204	-8.76809728167272	-6.63284893054436	-4.92882303163539	-2.08494769600623	-9.01502090970169	-6.75057675059963	-10.2117745752072	-10.0608457763687	-9.63311742856013	-11.4505440261414	-0.0138454980447307	-14.0838106318571	-2.6259926637478	-1.85817970134112	-8.80823544254267	2.49627908930533	-7.72097207758888	-1.02749568654697	-5.18937341343349	0.612658008644107	0.178993583854572
230	-1.13568555274024	-9.48831780776479	-5.97840963082994	-4.63208314500446	-16.1281246875085	-7.57662962504335	-19.1078859809478	-7.85358400967597	-1.46947000805568	-2.51394746148798	1.93860353503314	2.42122281542239	2.99668434190364	0.0884335755180493	2.99574966144109	0.859489290958687	2.29872393318864	1.48082876589665	0.969373136751872	-1.58409559362047	-3.46408422213306	1.10021256555291	-8.04765861444963	-8.45244222584741	-1.63376711164315	-5.66945143198441	-12.7654279237367	-10.9415109933204	-3.71789135491868	-6.63284893054436	-4.92882303163539	-2.08494769600623	-9.01502090970169	-12.3617085901764	-10.2117745752072	-10.0608457763687	-15.5167552561488	-11.4505440261414	-0.0138454980447307	-15.7220291762141	-7.94998304278081	-1.06711667753796	-3.17612296005971	1.84437125498477	-10.6103335510837	-0.216266073387418	-2.90003532400409	0.612658008644107	0.178993583854572
231	-2.60417391542947	-7.09702281196912	-9.81660694711939	-4.63208314500446	-16.1281246875085	-14.069207690923	-10.6181766136855	-9.35006125307914	-1.46947000805568	-2.51394746148798	1.93860353503314	2.42122281542239	2.99668434190364	3.1589382677472	2.99574966144109	0.859489290958687	2.40637250126623	1.48082876589665	0.969373136751872	-1.58409559362047	-7.64150079386162	1.10021256555291	-8.24745520541773	-12.9718646455139	-1.63376711164315	-6.76453114094379	-6.84523926349519	-4.94542221722445	-3.15534994609399	-2.12444815275198	-4.92882303163539	-4.97983700894904	-6.00858768733629	-6.0477879752232	-10.2117745752072	-14.872038026112	-13.501547932875	-11.4505440261414	-3.62335027484029	-16.6075615780483	-7.94998304278081	-1.06711667753796	-5.62548766155937	1.84437125498477	-7.76274094304461	-5.88331840876674	-2.90003532400409	0.612658008644107	0.178993583854572
232	-2.60417391542947	-5.76818251643442	-9.78503965657162	-6.55001836671344	-13.238715328157	-15.6015554058425	-10.6181766136855	-10.5510096235389	-2.10872163048535	-4.68878637398743	2.18413124926285	2.60883683022993	0.0405271309912139	3.1589382677472	2.99574966144109	1.31476273559832	2.40637250126623	1.48082876589665	0.969373136751872	-0.290287096819184	-13.4816488587261	0.0491314263014759	-8.24745520541773	-8.00816263277452	-1.63376711164315	-8.47140324927058	-6.08847739772571	-5.93537367450301	-2.15347529217779	-2.67525947854166	-4.92882303163539	-8.24070024711375	-6.00858768733629	-8.92721474788709	-10.2117745752072	-13.638051098215	-15.246886926101	-11.7750107263205	-10.7816749486751	-6.04530257189962	-7.94998304278081	-2.14975387116723	-1.57596801466291	1.84437125498477	-4.89865050450439	-0.379885870154531	-2.90003532400409	0.612658008644107	0.178993583854572
233	-1.77566061705884	-6.33832074318379	-9.72887909792572	-8.07098538774482	-5.52207137156188	-17.5444729574832	-18.1397838849633	-14.3343122191426	-2.10872163048535	-12.532483558038	2.18413124926285	2.60883683022993	0.0405271309912139	3.1589382677472	3.22492554018424	2.74775323918366	2.40637250126623	0.232357637869108	0.969373136751872	-0.290287096819184	-9.04857001164505	0.392208622821749	-8.24745520541773	-0.111696151673082	-1.63376711164315	-3.56072397321272	-5.82301306000053	-1.83533693132053	-2.15347529217779	-2.67525947854166	-2.10638849788163	-5.57329676168514	-6.87020206745725	-9.1877300855287	-11.393183259967	-10.0869229506344	-17.051860136077	-15.023003304629	-15.5600276221399	-3.82020381810658	-8.25898806279534	-2.14975387116723	-1.57596801466291	1.84437125498477	-6.74284406869661	-2.82467419415971	-0.200778291734121	0.612658008644107	1.22830227702293
234	-1.97651833039783	-5.25678455786043	-8.62673746505286	-10.8818309641127	-5.52207137156188	-11.9046710280783	-18.1397838849633	-14.3343122191426	-2.10872163048535	-2.3632080874041	0.684679811172347	0.956913108094035	0.0405271309912139	3.1589382677472	3.22492554018424	2.74775323918366	2.40637250126623	0.232357637869108	0.969373136751872	-7.59375682426099	-3.23077723390105	0.392208622821749	-8.24745520541773	-12.6031494805054	-1.63376711164315	-3.1555013309233	-2.79649616620405	-1.83533693132053	-4.07642416767787	-2.67525947854166	-6.34934300291616	-5.57329676168514	-3.59101598555326	-7.61798717588899	-15.5286086393552	-13.0155912972323	-15.5206334583329	-16.1366022645227	-10.9826581092853	-4.44675733984562	-10.0393577017727	-2.14975387116723	-4.90525149748246	1.84437125498477	-1.94946408477938	-0.645895502167904	-6.95429424284981	2.06236765846755	1.22830227702293
235	-0.130686873207307	-5.08407416728503	-8.62673746505286	-10.8818309641127	-9.19487986619357	-19.9458821558609	-10.205488108295	-18.3471896110659	-2.10872163048535	-3.51801544963528	0.684679811172347	0.956913108094035	0.372598144351573	1.45100630269814	3.22492554018424	1.52822890656117	2.40637250126623	0.789244201932563	0.969373136751872	-1.76902856157982	-5.63702171034135	3.21447142957423	-0.421783832155965	-3.95515625447593	-1.63376711164315	-3.2211045578886	-3.04932213588033	-8.44589678411466	-2.14232681002389	-5.06166449390268	-6.34934300291616	-5.57329676168514	-3.59101598555326	-7.61798717588899	-9.39261912133221	-9.1550516361964	-7.84310290346603	-15.8006111454044	-5.30367737756834	-4.44675733984562	-5.73840615433621	-2.87501645711531	-7.24741944586398	1.84437125498477	-4.04348055088082	-0.645895502167904	-2.52936924927715	1.53092508821503	1.22830227702293
236	-5.50958987590117	-5.08407416728503	-7.9288149963254	-9.72695098412667	-9.19487986619357	-9.57755014309608	-15.4626460698109	-14.1861482180886	-2.10872163048535	-3.51801544963528	0.296580735918271	0.956913108094035	0.372598144351573	1.45100630269814	3.22492554018424	1.52822890656117	2.30221740942298	1.49132797326646	0.969373136751872	-0.555656628741172	-20.1309177862469	3.21447142957423	-6.31314079348186	-12.519432125849	-1.63376711164315	-2.32144422205258	-7.75327288466048	-7.94170950092428	-6.73135684869021	-2.3349514101737	-4.3842161182019	-5.57329676168514	-3.59101598555326	-4.24699151010034	-13.7629402037227	-9.1550516361964	-10.1585222177137	-15.8006111454044	-12.5999065866608	-4.39538756204925	-1.95772601938772	-0.405414420017384	-3.51125680504249	0.639767125222247	-4.18321233776388	-0.645895502167904	-4.18404402611703	2.91820078186384	1.22830227702293
237	-5.95442152990447	-5.08407416728503	-7.9288149963254	-13.5159405030825	-9.75115830650469	-15.2512474032231	-12.8739161590989	-15.3795609232872	-2.31963114106538	-0.642895319927967	0.0854460380417984	0.956913108094035	0.372598144351573	1.45100630269814	3.22492554018424	1.52822890656117	1.62333684405111	1.49132797326646	0.969373136751872	-7.82942967825075	-27.5540208645442	3.21447142957423	-5.58698064393495	-12.519432125849	-1.63376711164315	-2.7625687951766	-7.75327288466048	-7.16310191644459	-7.71465179161816	-2.3349514101737	-4.3842161182019	-7.46019847578564	-4.92720023758336	-4.24699151010034	-13.7629402037227	-9.1550516361964	-16.4795367899486	-20.5326688329456	-24.0509944840961	-4.62201595449777	-1.95772601938772	-1.44734531144213	-5.43607681167402	0.639767125222247	-4.18321233776388	-0.757022340479726	-2.687987294595	2.91820078186384	1.22830227702293
238	-4.00230595173763	-4.24373726240929	-12.0033651729134	-12.5448298264239	-4.9560514398142	-27.9534648123152	-12.8739161590989	-9.46272871331812	-2.46652282875211	-0.840097796067468	0.0854460380417984	0.501870365269879	0.372598144351573	2.48358082798122	3.22492554018424	1.52822890656117	1.62333684405111	1.49132797326646	2.23829249265718	-7.84211006259989	-28.1911870330416	3.21447142957423	-2.10971402243959	-7.87068988495591	-1.63376711164315	-0.0456061093107856	-8.73853773733158	-5.14872522325603	-7.71465179161816	-2.3349514101737	-6.03342921956165	-7.46019847578564	-4.92720023758336	-10.7518314095329	-13.0556467810056	-9.1550516361964	-11.771851389963	-13.6946184993905	-24.7564948006784	-11.4480787365469	-3.33058950726902	-4.82166014817554	-5.71007950375576	0.639767125222247	-4.18321233776388	-0.757022340479726	-2.86036376677167	2.91820078186384	1.22830227702293
239	-6.72933756151469	-4.24373726240929	-12.0033651729134	-12.5448298264239	-13.6766113876189	-11.5569031978767	-10.3011089723257	-12.104870147329	-2.04358811881631	-1.8556261789147	0.0854460380417984	0.501870365269879	1.77139534398433	2.48358082798122	0.238702503883879	1.52822890656117	1.62333684405111	1.49132797326646	1.10455178281949	-9.63290766892634	-14.153054385169	3.21447142957423	-8.82077570256348	-7.87068988495591	-7.16703610551312	-0.0456061093107856	-7.87264553752315	-12.9599470466287	-7.71465179161816	-3.30030593667572	-6.03342921956165	-1.70162413454242	-6.35132592894213	-12.8328183431845	-9.41931801937645	-16.3501765158675	-14.5688338138638	-13.6946184993905	-11.0069963697114	-9.83672285475319	-4.60548275199492	-4.18216634028274	-4.49826938856498	0.639767125222247	-4.18321233776388	-0.757022340479726	-2.86036376677167	2.91820078186384	1.22830227702293
240	-2.30029324641097	-6.51357347673076	-8.69426438904692	-12.5448298264239	-11.8243859502044	-12.9383626215302	-10.3011089723257	-6.48336860589371	-2.04358811881631	-3.59724550411304	0.0854460380417984	2.16470996805202	1.77139534398433	1.92566146595899	0.238702503883879	1.52822890656117	1.62333684405111	1.49132797326646	1.14069825864918	-9.63290766892634	-11.0857090249727	3.21447142957423	-11.0617310473164	-8.26119091916567	-5.83156657575764	-3.64185881497199	-12.1860265479583	-12.9599470466287	-7.71465179161816	-3.30030593667572	-1.81103475178276	-9.60745638365598	-4.47048343538734	-12.8328183431845	-13.4909762421387	-17.7802421113574	-17.199891960931	-12.1334054676207	-11.0069963697114	-7.51451500650879	-4.60548275199492	-4.18216634028274	-4.49826938856498	0.639767125222247	-0.497617783260517	-0.757022340479726	-2.86036376677167	2.91820078186384	1.22830227702293
241	-1.82580586139965	-3.88523337784297	-8.69426438904692	-12.5864463687715	-10.4702159673882	-12.2581060415563	-10.3011089723257	-3.2648522405722	-2.04358811881631	-3.59724550411304	0.0854460380417984	3.1238846429193	0.347195430319064	1.92566146595899	3.00781997677683	1.52822890656117	1.62333684405111	1.08422836890789	1.14069825864918	-5.30185979433362	-0.322184742641976	3.21447142957423	-1.59500105255488	-11.4442503409307	-5.83156657575764	-1.33017052713215	-5.61960956217537	-8.95249882195069	-5.44150785478082	-3.30030593667572	-1.13062778963173	-9.60745638365598	-4.47048343538734	-12.7979790110778	-10.5769247254549	-17.7802421113574	-16.8272576177342	-9.91890625223403	-11.0069963697114	-5.16356343793373	-5.53469206640788	-2.08067362286593	-4.49826938856498	0.639767125222247	-5.91187393561362	-0.757022340479726	-5.02121568894507	2.91820078186384	1.05326085460986
242	-1.64396653065485	-2.13499382213297	-6.10597062333506	-12.5864463687715	-10.4702159673882	-4.32775363603578	-4.97369159413243	-3.2648522405722	-2.04358811881631	-4.13517850835735	0.0854460380417984	3.1238846429193	0.347195430319064	1.52966439729829	3.00781997677683	1.52822890656117	1.62333684405111	1.08422836890789	1.14069825864918	-5.30185979433362	-6.54196501499251	3.21447142957423	-1.04260648696095	-8.9105314645724	-5.83156657575764	-2.56605227427146	-3.16112725787273	-8.95249882195069	-2.43477217544118	-3.01512325223943	-1.13062778963173	-9.60745638365598	-4.99213163201832	-12.4932897110976	-10.5769247254549	-16.9321425115982	-16.4118674067907	-11.2320314745344	-11.1836591614888	-18.228607260414	-5.53469206640788	-2.08067362286593	-1.4762584287681	0.639767125222247	-4.15026401983343	-4.85897765404026	-7.53318498495859	2.91820078186384	2.84404033076441
243	-1.33063074329698	-4.93948642424684	-11.31248393363	-12.5864463687715	-10.4702159673882	-4.32775363603578	-3.88416725662605	-6.82197596671527	-2.04358811881631	-5.68112723832136	0.0854460380417984	3.1238846429193	0.347195430319064	1.52966439729829	2.75348205990313	1.52822890656117	1.62333684405111	1.08422836890789	1.14069825864918	-5.30185979433362	-21.5972536249859	3.21447142957423	-1.04260648696095	-6.92520082940149	-5.83156657575764	-2.334641537403	-12.3924421222668	-7.10241677365915	-1.57239991707379	-3.41051759171689	-1.13062778963173	-5.48993476334166	-4.99213163201832	-15.3360227722983	-11.1191462315005	-16.9321425115982	-16.2820370221766	-11.2320314745344	-16.4430991328102	-21.9649668951825	-7.21488926844381	-2.23870867869349	-1.4762584287681	0.639767125222247	-4.15026401983343	-6.02250575336911	-4.3926262480896	2.91820078186384	1.80271308445218
244	-1.33063074329698	-5.97977668540156	-11.31248393363	-5.59189296976429	-6.9058629618025	-4.32775363603578	-6.24047997569449	-5.4386104912923	-1.47585494498254	-5.68112723832136	1.59945949282501	3.1238846429193	0.347195430319064	2.99318392177828	1.52568396604961	1.52822890656117	1.62333684405111	1.08422836890789	1.14069825864918	-0.815585242020477	-8.20825489880048	3.21447142957423	-4.49807878103211	-1.13496071156182	-2.26380001520728	-5.8172283843727	-6.84370952196731	-7.10241677365915	-6.71421104048825	-6.95251327931671	-8.10488304960816	-5.48993476334166	-4.9586871322563	-15.3360227722983	-17.2543600309006	-16.9321425115982	-16.8601450897905	-16.8927440830428	-14.7203069876539	-10.5466858258723	-9.22404119739992	-2.23870867869349	-4.42202545039244	0.639767125222247	-4.15026401983343	-6.15959083689251	-0.0969605464102292	1.12008551429283	1.80271308445218
245	-4.39223006785706	-5.97977668540156	-11.31248393363	-5.59189296976429	-6.9058629618025	-5.60954659660512	-6.24047997569449	-8.49514136390856	-1.47585494498254	-5.68112723832136	1.59945949282501	3.1238846429193	1.44118794914103	2.99318392177828	1.52568396604961	1.52822890656117	1.62333684405111	1.08422836890789	1.14069825864918	-0.0968422591054701	-8.20825489880048	3.21447142957423	-5.85845079982687	-7.87001612111032	-11.0730124907608	-5.34397240277623	-6.84370952196731	-7.10241677365915	-6.2949971593193	-6.95251327931671	-3.05957519378836	-8.8938215049198	-4.9586871322563	-13.1507438418581	-17.2543600309006	-13.5500190048508	-10.804418352238	-14.1138870815563	-13.6901695869884	-7.41648967865617	-7.94582728828332	-2.23870867869349	-3.20349964426137	0.639767125222247	-4.15026401983343	-6.15959083689251	-0.0969605464102292	1.12008551429283	1.80271308445218
246	-4.39223006785706	-4.70708225364793	-11.31248393363	-5.59189296976429	-6.9058629618025	-1.50219806471468	-8.15068346358285	-8.71977948923975	-1.47585494498254	-7.62580562795665	1.59945949282501	3.1238846429193	3.0707966880835	2.99318392177828	1.52568396604961	1.52822890656117	1.62333684405111	1.08422836890789	1.13097821577379	-0.0968422591054701	-14.8670660349358	2.62331873603585	-3.01069302757489	-2.72710381002144	-3.88939011608441	-5.34397240277623	-7.28679293071913	-9.99265726926471	-5.26686877770534	-13.0901647573629	-3.05957519378836	-9.47927002698594	-5.2461305528015	-17.069006750863	-12.1994180388068	-13.5500190048508	-10.804418352238	-14.1138870815563	-11.5579460740873	-5.64273368520652	-2.42293059902546	-1.28515613709782	-5.6427982044233	1.50828740119619	-4.15026401983343	-3.08421890215134	-0.0969605464102292	1.12008551429283	1.80271308445218
247	-3.19068105025693	-4.82276289190065	-1.16649361070304	-5.59189296976429	-6.9058629618025	-7.48761939800023	-8.15068346358285	-8.71977948923975	-1.47585494498254	-2.30276069791788	2.14463035087567	3.1238846429193	3.0707966880835	2.99318392177828	3.19867943981224	1.52822890656117	2.48720568691478	1.08422836890789	1.13097821577379	-8.70524808914193	-6.50938102677503	1.25103503071685	-2.12106121203853	-7.63744426849865	-3.6920942519285	-5.34397240277623	-4.07709946379534	-9.30360116229115	-13.3155245055801	-13.475719354666	-2.19946432374875	-9.47927002698594	-5.2461305528015	-13.4875696054861	-13.624529056715	-13.5500190048508	-13.4806647576487	-14.3578862825443	-15.5032002349952	-10.5767775149909	-2.42293059902546	-5.05086493846967	-0.552039065138135	0.916648745775275	-2.40607422118977	-3.08421890215134	-2.64343444980681	1.12008551429283	1.80271308445218
248	-4.65700026093912	-4.82276289190065	-3.34020484173153	-6.33584179231697	-11.2106239176084	-3.605848587558	-5.85111715514056	-9.85479514899944	-2.11469622054215	-1.206810005368	2.14463035087567	1.27042477138211	0.556100411435307	2.99318392177828	2.02694108590635	1.52822890656117	2.48720568691478	1.08422836890789	1.13097821577379	-8.70524808914193	-0.08760763977849	0.677719183899268	-3.07904764839227	-6.10537214793948	-6.39445257349941	-5.34397240277623	-10.7891082074747	-9.30360116229115	-13.3155245055801	-7.24455653855196	-3.21627810225001	-9.47927002698594	-5.2461305528015	-13.4875696054861	-15.2172209436152	-15.309366174306	-13.4806647576487	-14.3578862825443	-15.5032002349952	-14.0907651027087	-2.42293059902546	-5.05086493846967	-5.43883174481892	0.916648745775275	-2.40607422118977	-8.04673009213407	-5.35943264993757	0.712613972735677	1.80271308445218
249	-7.47761608158847	-4.82276289190065	-4.37732262676094	-10.4097166280517	-10.4996011083031	-0.833851092483353	-7.14555142463996	-5.8905147156317	-2.11469622054215	-3.64200670947832	1.01746987743672	2.39493837455356	3.07713996318616	2.99318392177828	0.898001198142138	1.52822890656117	2.48720568691478	3.3829679806605	1.13097821577379	-8.04981332186601	-7.04056931520451	0.677719183899268	-16.0425852290086	-6.52733102348019	-1.42759692306012	-5.34397240277623	-8.96414039253045	-9.30360116229115	-8.74137618828341	-7.24455653855196	-3.21627810225001	-8.51449307604747	-5.2461305528015	-13.4770046704442	-15.2172209436152	-15.309366174306	-17.7911154591874	-18.4199674317426	-9.70290084047585	-9.80124674986422	-3.69347142778711	-5.05086493846967	-1.8190936070392	0.916648745775275	-6.09278688062223	-2.36031479552539	-4.43145449213682	2.24225798243193	1.80271308445218
250	-4.07253794952488	-2.72465025705589	-4.37732262676094	-9.32731629232772	-6.70727940959132	-0.833851092483353	-9.44795608205402	-8.66023511613246	-2.11469622054215	-3.64200670947832	1.01746987743672	2.39493837455356	3.07713996318616	2.99318392177828	0.617623233695197	1.52822890656117	2.48720568691478	2.92309413766108	0.706671635155467	-10.2582037990085	-1.7066634895811	0.883290923051431	-6.0456909668239	-3.24676938452722	-0.353514420467045	-1.82925564234982	-13.057561509512	-7.02361923669395	-7.6625679937257	-8.60952194638275	-3.21627810225001	-6.74109823673548	-3.82683733895633	-13.7774831452251	-16.9699192240098	-16.5689417201267	-10.009553094711	-19.6716553337064	-9.99866454356583	-12.798327979118	-5.3240169402108	-0.308456296370848	-10.0165090234381	0.916648745775275	-6.09278688062223	-2.36031479552539	-4.43145449213682	1.80981393554735	1.80271308445218
251	-9.46915151306014	-2.35454462029986	-4.37732262676094	-6.36586235466587	-6.70727940959132	-0.833851092483353	-10.4946575493266	-8.13808517416949	-2.11469622054215	-3.64200670947832	2.36181000252056	2.39493837455356	1.21908946461635	2.99318392177828	0.131764982323263	1.52822890656117	2.48720568691478	0.183859673213255	0.706671635155467	-1.07917218116133	-1.50394854119744	0.883290923051431	-6.0456909668239	-8.39571887817357	-0.779685330991557	-1.82925564234982	-3.4459286955916	-7.02361923669395	-10.4501603169803	-7.9603661936119	-2.38622673407239	-5.90271062553778	-5.11644287035464	-13.3613878173248	-16.9699192240098	-14.2553128736927	-10.009553094711	-17.7911060805321	-16.9122819468203	-13.1334166379066	-1.7629848343912	-0.738400427402227	-10.3762310124686	0.916648745775275	-6.09278688062223	-5.03037921183615	-5.60298357094901	1.80981393554735	1.80271308445218
252	-10.303710425518	-7.41779500377364	-7.03451491577021	-6.36586235466587	-7.02197821619187	-11.2290026457986	-10.4946575493266	-11.9363473631946	-2.40217782615636	-3.64200670947832	2.36181000252056	2.39493837455356	1.21908946461635	2.99318392177828	0.131764982323263	1.52822890656117	2.48720568691478	0.183859673213255	0.706671635155467	-4.24376189651002	-0.378638252502531	0.883290923051431	-6.0456909668239	-6.85435267200174	-0.779685330991557	-0.968671208180934	-12.6936107418077	-14.578949181917	-5.32589905400219	-8.38436549303521	-2.38622673407239	-5.90271062553778	-5.11644287035464	-14.9903998708409	-15.0614281056179	-11.8184016417226	-10.009553094711	-16.6952674662809	-7.70552479230524	-6.58634430345581	-3.89819858897804	-0.738400427402227	-11.2346329751795	0.916648745775275	-7.44857866620444	-3.35718158906711	-5.60298357094901	0.940587138458292	3.48896027525638
253	-13.8486831867464	-9.1795414669187	-4.83140156172943	-6.36586235466587	-7.02197821619187	-12.9579799272409	-10.3692910077662	-11.9363473631946	-2.40217782615636	-5.92333220524	2.36181000252056	2.53749411201621	1.21908946461635	2.6955301189983	0.131764982323263	1.52822890656117	2.48720568691478	0.183859673213255	1.13417298260991	-10.6829086669672	-7.56856751542708	3.35432211423112	-8.41186638866018	-6.44243114559522	-1.09179921336237	-0.968671208180934	-13.710932540851	-14.578949181917	-11.7586493216545	-12.0857901277393	-2.83632121799418	-1.70313937246184	-12.2158890062232	-13.2798498223399	-15.0614281056179	-12.5761917554514	-11.4387920663586	-16.6952674662809	-13.0444384741682	-2.80142592763744	-3.54916080999017	-1.17957342219063	-1.88259508919511	0.916648745775275	-7.44857866620444	-4.00560879924966	-4.64978427715769	0.940587138458292	3.48896027525638
254	-9.01037624531647	-9.1795414669187	-4.83140156172943	-6.36586235466587	-9.5291259987799	-24.222559785279	-10.3692910077662	-14.9502434024415	-2.40217782615636	-5.92333220524	2.36181000252056	2.53749411201621	0.732079099335361	2.6955301189983	0.131764982323263	1.52822890656117	2.48720568691478	0.183859673213255	1.13417298260991	-8.6757491004861	-11.0391153021984	2.94339504644226	-11.1849123864926	-8.77725145330355	-1.09179921336237	-0.968671208180934	-16.9191605835402	-12.9042019367905	-11.7586493216545	-10.5753693417322	-2.83632121799418	-5.68420598669006	-4.26654882393271	-15.7565917822965	-15.0614281056179	-12.5761917554514	-10.9034150100102	-12.4007426165703	-12.1505115332324	-7.78944456195153	-6.15669892425637	-1.17957342219063	-3.21388733711121	0.916648745775275	-8.64131726948195	-4.00560879924966	-8.36582781401338	0.940587138458292	3.48896027525638
255	-4.63390805352632	-7.21542635377817	-5.02360678493483	-6.36586235466587	-3.33325271882879	-8.40338485288137	-15.6130392860717	-6.0882926896409	-2.40217782615636	-6.18931555233905	2.36181000252056	2.53749411201621	0.732079099335361	2.6955301189983	0.131764982323263	1.52822890656117	2.48720568691478	0.183859673213255	1.13417298260991	-2.60834829445835	-14.799048969453	2.94339504644226	-1.68990612918909	-8.77725145330355	-0.398236085165296	-3.17950938675096	-14.050460870444	-12.9042019367905	-16.6991430705165	-10.8712805551361	-2.8378404626949	-8.92716314167428	-4.31934896453643	-12.4706200774249	-16.1284036351506	-12.5761917554514	-14.8168555283304	-12.4007426165703	-12.1505115332324	-14.875394983921	-4.24588074301892	-3.66448181291013	-11.1128593158018	0.916648745775275	-8.64131726948195	-4.00560879924966	-9.4935155263859	1.5380401959814	3.48896027525638
256	-8.10421805309234	-7.21542635377817	-5.02360678493483	-4.47538692527343	-3.33325271882879	-2.33312600674407	-15.6130392860717	-17.5573199763507	-3.50812115290993	-2.40018177822999	2.36181000252056	2.53749411201621	2.06810108129934	2.12092834705112	2.86388505714722	1.52822890656117	2.48720568691478	0.183859673213255	1.13417298260991	-2.7828670280735	-7.55745426280818	2.94339504644226	-4.97082779941406	-6.50335266918129	-0.398236085165296	-3.17950938675096	-12.4392572754913	-16.3221667811562	-14.4863992243143	-10.8712805551361	-2.8378404626949	-8.92716314167428	-4.31934896453643	-15.0214683429521	-16.1284036351506	-14.2860367744516	-18.732357034911	-12.4007426165703	-10.6456369026686	-15.2116600363607	-4.24588074301892	-3.66448181291013	-16.2430733852375	0.916648745775275	-1.09595727987102	-4.00560879924966	-9.4935155263859	1.6655560723951	3.48896027525638
257	-8.10421805309234	-1.19961995479122	-6.32178943585806	-6.67926402887927	-3.33325271882879	-10.2856197077991	-16.1626900262468	-14.7656592883548	-3.50812115290993	-4.81082212923913	2.90408941157575	0.35732964039875	2.06810108129934	2.12092834705112	2.86388505714722	1.52822890656117	2.48720568691478	0.7505958882873	1.13417298260991	-4.54873651492485	-7.37441853822853	2.94339504644226	-4.38131452276227	-2.95368567220615	-0.398236085165296	-5.20593018302731	-1.29439861650733	-10.5857794984982	-13.292579562246	-12.5808840119722	-2.71042574148196	-5.73111438112392	-4.31934896453643	-11.6241344260594	-15.6178754493508	-14.2860367744516	-18.732357034911	-12.4007426165703	-11.6968902719182	-7.07024529218813	-0.901276790582627	-0.444094348349746	-14.7942221009852	0.916648745775275	-1.15181027250052	-3.18029012607931	-6.27534628007764	1.6655560723951	3.46822654963534
258	-4.11301515488584	-3.88753335196871	-6.32178943585806	-2.74242832467531	-0.80636721197493	-6.57164316083097	-13.0090219731621	-8.16003586773037	-3.50812115290993	-2.76564243711077	2.90408941157575	0.418825964586899	2.60242169073062	2.12092834705112	1.86527860855331	1.52822890656117	2.81634290143799	0.7505958882873	1.249905393186	-10.1002293927081	-14.471053191935	2.94339504644226	-15.5064067577241	-2.95368567220615	-0.350400848322786	-2.36415551441022	-11.6118021889161	-10.5857794984982	-8.44722667561435	-15.2878455777889	-4.19049301884585	-5.73111438112392	-7.64501995339021	-11.6241344260594	-8.93544583304689	-14.2860367744516	-19.6722069440875	-18.0873516531058	-21.8302779091442	-15.9873792160454	-0.901276790582627	-0.444094348349746	-9.98804050236908	0.898523627257353	-1.15181027250052	-3.27580924488926	-6.27534628007764	0.0813761511685258	2.5627037440764
259	-4.11301515488584	-7.99445475161893	-6.32178943585806	-2.65068426024443	-0.80636721197493	-7.38559377845968	-7.62242991890363	-8.73133549538209	-2.35495695520564	-2.76564243711077	1.9982849018784	0.418825964586899	2.60242169073062	2.12092834705112	3.06947052621623	1.52822890656117	1.6012160811723	0.7505958882873	1.249905393186	-10.1002293927081	-11.8296428746383	2.94339504644226	-2.99878891461759	-2.95368567220615	-2.72287897274524	-2.36415551441022	-5.15514661838053	-7.01327067633171	-7.23534626210792	-15.2878455777889	-4.19049301884585	-5.73111438112392	-7.20062758597292	-15.0644270220871	-12.8225411974734	-14.2860367744516	-19.6722069440875	-18.0873516531058	-14.4580707918337	-6.83443471403944	-6.16290919661944	-2.12023053445905	-9.98804050236908	0.898523627257353	-1.15181027250052	-3.27580924488926	-6.27534628007764	0.890596318569655	2.5627037440764
260	-2.85633883736489	-5.57644211210091	-6.32178943585806	-3.76297817020749	-5.08900232776335	-3.56026682957848	-6.15803297736358	-7.60295741075459	-2.35495695520564	-1.58328790769893	1.9982849018784	0.418825964586899	2.60242169073062	0.420263800403457	3.06947052621623	1.52822890656117	1.6012160811723	0.7505958882873	1.249905393186	-10.1002293927081	-2.15902958240425	2.94339504644226	-0.552865892407758	-2.95368567220615	-2.72287897274524	-2.36415551441022	-5.15514661838053	-7.01327067633171	-8.69856623991959	-15.2878455777889	-1.47338204163888	-4.58785188362163	-4.89039091893973	-12.1151254481576	-15.9236071512882	-14.3139123664799	-14.5696659704654	-19.612497879163	-15.4256254846663	-6.47543901740966	-3.03592104482119	-0.302742579096947	-1.34694239067017	1.51050687187263	-3.381897325634	-1.1143364924671	-3.37727491297012	0.890596318569655	0.748063240242261
261	-2.85633883736489	-5.57644211210091	-6.91401090865969	-3.76297817020749	-4.58816583548551	-9.92202298661141	-6.15803297736358	-7.60295741075459	-2.35495695520564	-1.58328790769893	1.9982849018784	0.489901481915496	2.14650177850633	0.0433971656147507	3.06947052621623	1.52822890656117	1.6012160811723	2.7750511700898	2.10153640595778	-10.8556473974352	-3.05820092413753	1.76834571781635	-9.39486214274623	-3.68461318339436	-1.02082135332167	-1.63699661139742	-7.49619128709492	-7.01327067633171	-10.4178045277099	-10.63469893905	-4.07301886958194	-5.00029602877611	-4.89039091893973	-13.6924812274763	-14.7514347405834	-14.3139123664799	-14.5696659704654	-17.1570513495074	-23.6397593393195	-7.07374551265224	-2.32526330123309	-0.302742579096947	-4.50766375724224	1.51050687187263	-3.381897325634	-1.1143364924671	-1.03370848369738	0.890596318569655	0.806006577075418
262	-8.05073111976944	-5.57140617533108	-8.22931781367247	-0.410012378834349	-2.81261067468294	-5.76437643903652	-10.1972189307178	-7.19757082013902	-2.35495695520564	-1.08358250687822	1.9982849018784	0.489901481915496	3.26960060307797	0.0433971656147507	3.06947052621623	1.43691459269065	1.6012160811723	0.118426158460581	2.10153640595778	-10.2722042486468	-11.4634368438216	1.9072768962293	-6.23109905720102	-12.3446293890234	-1.02082135332167	-1.63699661139742	-3.81042667520677	-9.0688486668836	-13.1192530794738	-10.63469893905	-4.07301886958194	-5.93265996372164	-0.927714381558522	-11.721194359898	-14.0063288086726	-15.3770003286131	-11.6865464890877	-17.1570513495074	-23.6397593393195	-4.84773649955315	-2.32526330123309	-0.389028352152259	-8.36604159694158	1.51050687187263	-1.52953288531787	-1.83686502904443	-1.03370848369738	1.24809878908432	0.806006577075418
263	-2.82521954642503	-3.60650330831654	-5.93409620369763	-0.410012378834349	-2.81261067468294	-10.2365783023841	-10.1972189307178	-7.19757082013902	-2.35495695520564	-1.08358250687822	1.9982849018784	0.489901481915496	1.9410481170353	2.3663999994164	3.06947052621623	1.43691459269065	1.6012160811723	0.458904671771376	0.767313460017872	-11.2883059382896	-5.21171493446257	0.443944152174081	-7.08396759623022	-0.89684084893214	-2.86005975365812	-1.63699661139742	-6.68516753323183	-9.31910516209981	-3.56945595691997	-10.63469893905	-2.79859625816719	-5.93265996372164	-0.588264598566425	-5.79341286821695	-11.8241312677249	-15.3770003286131	-15.927277595009	-17.923055628016	-20.894330121978	-9.00219344758908	-2.32526330123309	-6.18604609653163	-2.70861578673713	1.51050687187263	-1.52953288531787	-2.40826444335798	-13.3567283194149	1.24809878908432	0.806006577075418
264	-2.82521954642503	-3.60650330831654	-6.36571636881147	-5.48734845763839	-2.65648057931359	-6.3808422600976	-8.10025271000812	-7.19757082013902	-2.35495695520564	-1.08358250687822	0.360080836555415	2.83009942874584	1.9410481170353	0.594395437360495	3.06947052621623	2.42249332469992	3.09465698864749	0.458904671771376	0.767313460017872	-12.5205799134986	-6.27524046693556	0.443944152174081	-6.00948274203296	-6.26796526932107	-1.98048345215596	-4.44745545172435	-13.9497818803315	-8.87446344585031	-14.6225433002965	-10.63469893905	-2.79859625816719	-3.53701815628159	-6.53385610320495	-3.31173385784502	-15.6274477311748	-15.4693435073077	-12.2282537115763	-17.923055628016	-15.4580802874509	-2.68236456420425	-8.12808280728216	-0.325381877173144	-3.49844756159139	1.51050687187263	-1.52953288531787	-2.51600418260908	-9.45086424390026	1.24809878908432	0.806006577075418
265	-9.05134049093275	-2.62563842936483	-4.67908763050875	-5.48734845763839	-2.65648057931359	-9.1840441976873	-8.80558986565227	-7.91736667324136	-2.35495695520564	-1.08358250687822	0.360080836555415	1.4996984089916	2.15091985681755	0.594395437360495	3.06947052621623	2.42249332469992	2.39459392529726	0.45974356295429	0.767313460017872	-1.98571622822545	-4.95728783207718	1.76891949906572	-5.07424027171986	-1.65276404134592	-1.98048345215596	-4.44745545172435	-14.6808588662224	-9.62191153608477	-6.07309054505713	-12.0691014383464	-2.79859625816719	-2.68576794764782	-8.67079099577508	-3.31173385784502	-11.4008398998886	-15.4693435073077	-12.2134743957387	-17.923055628016	-16.9718455441528	-6.31226167988386	-0.816699350204682	-5.59948606021398	-4.06628704690123	1.51050687187263	-1.69603396710481	-2.51600418260908	-0.746283824103454	0.954816539906371	0.806006577075418
266	-8.9442250417093	-2.62563842936483	-4.67908763050875	-5.48734845763839	-1.50880796541332	-16.6616623218038	-4.06796476920902	-7.91736667324136	-2.35495695520564	-6.92199935600549	0.360080836555415	1.4996984089916	2.15091985681755	1.05801674122458	3.06947052621623	2.42249332469992	2.39459392529726	1.17741740811984	0.767313460017872	-10.9725870308072	-11.1683562812967	1.76891949906572	-14.3459834192814	-10.0615420728743	-9.85302700105395	-4.44745545172435	-4.44093877610518	-9.62191153608477	-6.4653854388868	-7.46107413175411	-2.79859625816719	-2.05800446154139	-10.7789816749119	-9.80770550136777	-11.4008398998886	-15.4693435073077	-20.2318298023407	-17.6051331319778	-14.4737766824191	-13.204540751596	-0.816699350204682	-0.629610969332667	-3.16817280170883	1.51050687187263	-1.69603396710481	-3.74152874390339	-5.62532074712505	0.954816539906371	0.806006577075418
267	-8.9442250417093	-3.05255172635595	-1.41239999712928	-5.48734845763839	-6.38844562419884	-11.7645385482162	-6.90569962573783	-10.3624584994361	-2.35495695520564	-2.75771456998926	0.486167018311592	0.52151664871397	2.15091985681755	1.70597206851132	3.06947052621623	2.42249332469992	2.39459392529726	1.87661123470615	0.767313460017872	-11.3261167035732	-11.1683562812967	1.76891949906572	-14.3459834192814	-10.0615420728743	-5.10631287357285	-11.4069332725871	-5.67793740437555	-8.98654440271937	-8.72868686741035	-7.46107413175411	-1.27181956756831	-1.44605337812231	-10.7789816749119	-4.72129441173745	-8.67596642997737	-15.4693435073077	-12.7734748031239	-14.0698415474541	-19.6142935813557	-6.66299251458622	-0.816699350204682	-2.01264086396916	-7.04268109266094	0.95510670891024	-0.0671502629253105	-3.74152874390339	-0.429887966916495	0.664507938000038	0.806006577075418
268	-5.76387939451903	-3.92913091120302	-10.2271840747859	-7.29141145387695	-6.38844562419884	-1.65260197924196	-9.02158094306697	-9.30115275351105	-2.35495695520564	-2.75771456998926	0.486167018311592	3.4663932374378	2.15091985681755	0.204003275559227	3.06947052621623	2.42249332469992	2.39459392529726	3.49784308659553	0.767313460017872	-0.970822385654145	-7.77324915916664	1.76891949906572	-0.0819862677325955	-6.91054223681388	-10.3770878301667	-2.0260451728766	-6.23344959623405	-8.98654440271937	-4.7373801137713	-5.74285776378095	-2.35763927889594	-1.44605337812231	-2.58295611577281	-10.7254284644889	-9.5908043248454	-12.1802170034231	-8.14815846112032	-10.3655309130166	-11.8065551566628	-5.73375346030347	-10.8687598651533	-5.6316307441864	-19.6893573948763	0.95510670891024	-0.0671502629253105	-2.09182929803323	-2.38708108257718	0.664507938000038	1.62577165613557
269	-4.12361351087091	-3.92913091120302	-10.2271840747859	-7.32682876154718	-6.38844562419884	-4.51910120859325	-9.70203241990693	-11.9321808009801	-2.18670007987325	-1.18262834542364	0.486167018311592	2.99908677696644	2.15091985681755	0.2712735737254	3.06947052621623	2.42249332469992	3.03220977546261	3.49784308659553	0.204262046654292	-6.92154948024542	-12.9770550021105	1.76891949906572	-0.0819862677325955	-3.87597506473497	-6.13009463742284	-4.517197980443	-11.3234531865479	-12.0447614131344	-12.5146881340161	-7.19836193491643	-3.73521180429004	-1.44605337812231	-2.58295611577281	-7.83804264427231	-9.5908043248454	-13.8993135817843	-12.9639656028995	-10.3655309130166	-17.8447012004644	-3.44504818522481	-2.05184961174175	-3.14722830091038	-5.3613388544204	0.95510670891024	-0.0671502629253105	-2.09182929803323	-1.95616593991824	0.664507938000038	1.62577165613557
270	-2.37839845184883	-1.79187482751918	-0.385068609607774	-7.32682876154718	-5.8053693346381	-8.87520995932338	-12.340212826802	-10.730788697149	-2.18670007987325	-6.46398299629859	2.27637661943172	2.99908677696644	2.15091985681755	0.2712735737254	0.634103177175318	2.19816330163531	2.0015579383087	3.49784308659553	0.204262046654292	-9.50547289269092	-5.58164227660494	1.76891949906572	-2.61113101496653	-3.87597506473497	-6.4827608562526	-3.99227498875955	-6.79473647569552	-12.0447614131344	-12.5146881340161	-7.85008431348546	-3.73521180429004	-3.92147228946057	-4.24943657740105	-8.25646990815379	-10.2235392752337	-13.8993135817843	-18.4656475487968	-10.3655309130166	-10.7307733475972	-17.5801228154876	-6.35694464298321	-3.14722830091038	-1.38057672155085	0.95510670891024	-0.137535577889699	-0.312879044615014	-1.95616593991824	0.664507938000038	1.62577165613557
271	-4.371942671168	-1.79187482751918	-8.13052140710893	-7.32682876154718	-8.11186988542514	-8.55114281338057	-10.0701957818629	-10.730788697149	-2.18670007987325	-6.46398299629859	2.84015301741571	2.99908677696644	2.15091985681755	0.2712735737254	1.08695897285354	1.73099751669866	2.0015579383087	3.49784308659553	0.137028118258687	-9.50547289269092	-10.2854404828824	1.76891949906572	-3.39133293294581	-0.617210893985895	-6.4827608562526	-4.98839131481451	-11.0905420863019	-12.0447614131344	-8.92646203070669	-7.47053088989698	-1.57920385154412	-3.92147228946057	-4.24943657740105	-8.25646990815379	-7.15832555721498	-13.8993135817843	-12.3476250384126	-17.5818019552574	-19.2568962313775	-8.02203685976249	-6.35694464298321	-3.14722830091038	-1.38057672155085	0.95510670891024	-3.59299056205491	-0.927418336747491	-3.01322240066841	0.664507938000038	1.62577165613557
272	-4.32145783902037	-0.0768463040502647	-8.8764773248713	-7.32682876154718	-8.11186988542514	-17.0329156146001	-10.0701957818629	-11.3679916234313	-2.18670007987325	-4.04027105035313	2.84015301741571	2.99908677696644	2.15091985681755	0.2712735737254	1.08695897285354	1.73099751669866	2.0015579383087	3.49784308659553	0.137028118258687	-12.8040826300737	-13.7806625633652	1.76891949906572	-8.12157211952136	-0.617210893985895	-6.4827608562526	-0.430342146478487	-11.0905420863019	-13.8788073808703	-8.92646203070669	-8.61993827927515	-1.57920385154412	-3.48942324371229	-0.827264767309373	-2.54938780922669	-11.242693533682	-15.3119746140465	-14.680622381114	-17.5818019552574	-12.2587808320826	-1.63521382659374	-0.00451818967964424	-6.84846620130799	-3.23933988567552	1.22140415465416	-3.59299056205491	-0.927418336747491	-3.01322240066841	0.664507938000038	1.62577165613557
273	-4.03357297352042	-0.0768463040502647	-8.8764773248713	-7.32682876154718	-8.11186988542514	-12.1961874407099	-10.0701957818629	-8.64659557753916	-2.18670007987325	-4.04027105035313	2.84015301741571	2.99908677696644	3.08866441878839	0.980055153897131	3.60842274155888	1.73099751669866	1.56825233040142	3.49784308659553	0.137028118258687	-2.94821739921323	-5.01098303096268	1.76891949906572	-1.96091467727085	-0.617210893985895	-6.4827608562526	-0.430342146478487	-9.72559910818217	-15.9592841651033	-4.34744478938234	-8.61993827927515	-1.57920385154412	-4.05509293019533	-0.827264767309373	-12.0265231567033	-7.50353807898024	-13.7687374430494	-5.75084868277575	-16.7991981915178	-11.1192424382682	-10.259642244276	-7.62516177856994	-6.84846620130799	-3.23933988567552	1.22140415465416	-4.17394024776314	-0.927418336747491	-2.53809687652029	2.28508996969294	1.23712384377518
274	-14.0682198415491	-0.0768463040502647	-1.70719809007756	-6.52551891407598	-4.52400334146413	-7.74900910170425	-11.633161277249	-6.34481639419749	-2.18670007987325	-7.76282550790741	2.84015301741571	3.52070628867993	3.08866441878839	0.980055153897131	3.60842274155888	1.73099751669866	1.56825233040142	3.49784308659553	2.94031265997427	-0.916384398844839	-6.58801386141454	0.221492444623125	-12.3974266192298	-8.25362174795446	-6.4827608562526	-5.01916762844472	-9.72559910818217	-15.9592841651033	-10.0597187178841	-8.61993827927515	-3.41301243514757	-5.34215978184858	-0.819344578421454	-12.0265231567033	-7.72100072386436	-12.6331510815558	-5.75084868277575	-16.7991981915178	-13.6240635666738	-10.259642244276	-2.17162085925365	-5.76268396928102	-9.15946509581956	1.22140415465416	-0.140133450715718	-0.927418336747491	-2.53809687652029	2.28508996969294	1.23712384377518
275	-11.6249177041882	-0.0768463040502647	-5.43048593286797	-6.47140223855581	-4.52400334146413	-14.5367866512043	-4.9279035194945	-6.34481639419749	-2.18670007987325	-2.26813245308665	2.84015301741571	3.52070628867993	3.01178701224856	0.980055153897131	3.60842274155888	1.73099751669866	1.56825233040142	3.49784308659553	1.16933779632959	-6.41710666218022	-6.58801386141454	0.221492444623125	-3.16335554734498	-8.25362174795446	-4.42849489758507	-5.01916762844472	-19.6909181132434	-15.9592841651033	-10.0597187178841	-8.61993827927515	-3.41301243514757	-0.533957292423293	-0.819344578421454	-8.78384637089008	-7.72100072386436	-13.2674350191503	-7.03991541278605	-16.7991981915178	-20.6063030637039	-7.93687104599067	-2.17162085925365	-5.76268396928102	-6.00082155802382	0.925188106422251	-6.95987065254572	-10.4790583220812	-2.53809687652029	3.50139807906806	1.23712384377518
276	-4.14113584809115	-0.0768463040502647	-5.43048593286797	-4.14490680714583	-9.69062650983444	-12.3985418107284	-4.34697356974651	-8.09135037509676	-2.18670007987325	-2.26813245308665	2.84015301741571	3.64172938386287	3.01178701224856	3.17673873706019	3.60842274155888	1.73099751669866	3.89954866689582	3.49784308659553	0.051812791269739	-4.16164890267084	-0.896150851372894	2.55440409974493	-6.82354149558885	-13.3709453954612	-10.4109845319743	-6.56124106463533	-15.4512249355806	-15.232660997063	-10.0597187178841	-3.10090092245296	-3.62794557892356	-0.533957292423293	-0.819344578421454	-8.78384637089008	-9.52724425450465	-11.6230797950823	-3.98993414202017	-12.8934833405662	-20.6063030637039	-4.6352731230815	-2.25566127162503	-3.92774297016771	-6.02334226180066	0.925188106422251	-4.98941930202789	-10.4790583220812	-2.53809687652029	3.53545280194718	1.23712384377518
277	-4.14113584809115	-0.0768463040502647	-2.88275135932679	-8.3998614263576	-8.88996622861274	-9.11366251267708	-12.2101734562965	-8.09135037509676	-2.18670007987325	-2.76117460654015	2.84015301741571	3.07982908093663	1.2076003552134	3.24872875004956	3.60842274155888	1.16142411411632	0.855551920134296	2.421697307436	0.051812791269739	-4.21355573458857	-0.896150851372894	1.42056779671383	-2.52365945029049	-11.5217875884256	-10.4109845319743	-6.56124106463533	-14.9457351830771	-15.8245749470031	-1.35527586626758	-1.05231272975053	-1.5687244278076	-3.56362382940867	-0.819344578421454	-8.38198580860187	-12.6658880390117	-11.2174438356941	-12.11721977862	-10.6441852270598	-12.2856833803902	-12.082524773029	-4.38210282880802	-3.92774297016771	-2.80444429111881	0.925188106422251	-4.97698114766695	-10.4790583220812	-1.64731671447388	3.53545280194718	1.23712384377518
278	-4.14113584809115	-0.0768463040502647	-1.60614959897571	-8.3998614263576	-8.91223458508415	-21.4835031372746	-11.8079750611974	-8.85949895201164	-2.18670007987325	-2.96276947562443	3.77277240039252	1.33255495562141	1.2076003552134	3.24872875004956	3.60842274155888	1.16142411411632	0.855551920134296	2.421697307436	2.74932017305132	-4.21355573458857	-3.52167935534969	1.45684241029245	-6.44386368827654	-9.22643196112808	-10.967106993713	-12.6416642449816	-5.99557820222095	-10.8706383125777	-1.44878791623498	-1.05231272975053	-1.5687244278076	-3.56362382940867	-0.819344578421454	-8.38198580860187	-9.15022467376624	-11.2174438356941	-9.84181913384106	-14.2306126605529	-7.71372376213005	-4.19538480743214	-0.785634205458964	-0.00166180876164201	-2.80444429111881	0.925188106422251	-7.1286635178419	-5.01100951089139	-3.09383060340399	3.53545280194718	1.23712384377518
279	-2.9836728494808	-3.15959810653242	-1.60614959897571	-8.85842372199375	-7.12418014082079	-11.6138399838578	-11.8079750611974	-10.5325142275908	-2.18670007987325	-2.96276947562443	3.77277240039252	1.33255495562141	1.2076003552134	3.24872875004956	3.60842274155888	1.16142411411632	0.855551920134296	2.421697307436	2.74932017305132	-4.31759900401893	-0.485722646111203	1.45684241029245	-11.3344077637675	-9.2464702368263	-10.967106993713	-12.2669357905207	-8.09280895579394	-14.2888375155345	-1.44878791623498	-1.05231272975053	-4.63188029039924	-3.56362382940867	-0.819344578421454	-8.38198580860187	-7.06196716151921	-11.2174438356941	-5.73633795915807	-14.2306126605529	-16.5386964903995	-4.62837995962483	-0.785634205458964	-3.66340891549477	-4.34418056700443	0.925188106422251	-6.23062213044012	-4.54907646598223	-3.09383060340399	3.53545280194718	2.29953479728283
280	-2.87765154232881	-2.24743473712984	-1.60614959897571	-8.85842372199375	-9.27419694327954	-7.18678039158333	-17.3150249301478	-10.5325142275908	-2.23323917210609	-2.96276947562443	3.77277240039252	1.33255495562141	1.2076003552134	3.24872875004956	1.85689234322285	1.16142411411632	0.67385864410753	2.421697307436	2.74932017305132	-3.52332127427125	-1.27741135572689	1.45684241029245	-7.49514675560027	-2.75319616581466	-10.967106993713	-12.2669357905207	-12.8276356710249	-3.04210103279876	-2.27405750024673	-3.81533970807265	-4.63188029039924	-3.56362382940867	-2.97143932874686	-2.30649488600926	-11.9031380067926	-11.2174438356941	-15.1780605367399	-14.2306126605529	-12.3660882392258	-4.62837995962483	-3.6727324870095	-3.66340891549477	-3.63899772800029	0.260276050490112	-0.722633658449628	-4.54907646598223	-7.18281602323879	3.53545280194718	2.29953479728283
281	-11.6117257487676	-1.03737353013949	-6.47255045980728	-8.85842372199375	-8.53331191494872	-3.80697823348525	-9.6755899360353	-10.5325142275908	-2.23323917210609	-1.20934716517751	0.212775449987295	1.33255495562141	2.31201825171335	3.7244303392624	2.38474406761223	1.16142411411632	0.67385864410753	2.23031111263919	2.74932017305132	-10.4933282953122	-0.143354925345371	1.45684241029245	-8.8436990981979	-2.75319616581466	-7.33575298108421	-10.8087422564006	-9.67899726446264	-3.04210103279876	-0.476797784479553	-3.68678010805725	-4.63188029039924	-6.91755248795376	-2.02011981006076	-4.33716174021492	-8.1517587967409	-11.6038807062943	-15.1780605367399	-13.8430152946239	-20.6071818268588	-5.99329058759144	-1.38345401376298	-2.68137065733228	-3.63899772800029	0.260276050490112	-7.33738446050141	-4.54907646598223	-2.819532547496	2.9411757558804	0.0392433088956561
282	-10.6116878121879	-1.03737353013949	-6.47255045980728	-8.85842372199375	-8.53331191494872	-3.15296091173471	-9.92710015154339	-4.36815780981599	-2.23323917210609	-5.83249475752946	0.92436552231883	1.33255495562141	2.31201825171335	3.7244303392624	1.80417401868257	1.16142411411632	0.67385864410753	0.450099313306408	1.73017629245267	-13.0148605356404	-8.09737740327821	1.45684241029245	-2.84887616694866	-7.37647067697809	-9.61343994497361	-9.09216076121261	-12.0901202755939	-1.26733293341488	-0.476797784479553	-3.68678010805725	-4.63188029039924	-6.63624042418593	-9.91672050723155	-8.75021448636821	-8.1517587967409	-11.6038807062943	-13.8832799221879	-10.2762658935955	-17.8271749342532	-16.6329031963491	-3.29883107633372	-2.41376237909834	-3.63899772800029	0.260276050490112	-5.26041219575754	-4.54907646598223	-2.819532547496	1.42580398215928	0.0392433088956561
283	-6.37937764983008	-1.03737353013949	-6.47255045980728	-5.54045721852615	-8.53331191494872	-9.87128206026728	-9.92710015154339	-2.89102843629425	-2.23323917210609	-6.14446883756306	0.92436552231883	0.510669206078701	0.647694387309991	3.7244303392624	1.76356426949299	1.16142411411632	0.67385864410753	2.1906905402783	0.314321465861042	-11.2534538589055	-9.50776603573294	1.45684241029245	-3.61388880721027	-7.37647067697809	-9.40181355920664	-10.3180337565322	-3.90919271664185	-4.03401303696994	-0.391088679727252	-2.76829394934475	-6.54257848125822	-4.79109189606154	-0.966790839325361	-3.73633137860978	-7.52726278605526	-11.6038807062943	-16.4752202271296	-15.8283618393082	-12.6923747144397	-15.3720232330286	-4.88093776089844	-0.7688223518152	-8.79184512017206	0.260276050490112	-5.26041219575754	-4.54907646598223	-3.59351918613795	1.42580398215928	0.0392433088956561
284	-4.76735340095304	-6.98470569862477	-6.47255045980728	-5.81591021228221	-6.34631650737961	-13.1004225190328	-13.3171402424759	-13.8870781975924	-3.21867906222683	-6.14446883756306	2.0969861697893	0.510669206078701	0.647694387309991	1.40768933785063	2.41615861089382	1.16142411411632	3.20075239614814	2.1906905402783	0.314321465861042	-3.3379637142648	-4.7795701848426	0.156595446434109	-4.34256422628523	-6.07655558050264	-9.40181355920664	-5.59708011960567	-3.90919271664185	-2.41852059047344	-6.26232743157279	-2.76829394934475	-6.54257848125822	-4.02224705001307	-0.966790839325361	-6.19159969473778	-3.77205651577451	-10.3198409943418	-6.82050991832818	-12.0538232204992	-21.5766391861438	-4.87738050610775	-5.60246359968265	-10.529190254237	-3.83023820491085	0.260276050490112	-6.71127740929469	-4.11422346106181	-3.03058297107938	0.333947318800174	0.0392433088956561
285	-10.3870972029329	-2.79546381497044	-5.52136580972234	-5.81591021228221	-7.86030214476593	-2.97803337108935	-10.1591239180304	-5.27836231944112	-3.21867906222683	-6.14446883756306	1.314342178958	0.620387152101037	0.647694387309991	1.40768933785063	2.73540004761258	1.16142411411632	1.23542533619767	1.39061480407931	0.314321465861042	-3.3379637142648	-9.09783694143428	3.15112048890411	-4.34256422628523	-10.4780091390715	-6.30557501384133	-5.59708011960567	-3.90919271664185	-2.41852059047344	-4.69936174035144	-2.45995925132244	-6.54257848125822	-6.57767875870941	-6.62619735260243	-7.80626031665486	-10.0151411838261	-12.6658215737337	-10.3489432723884	-12.0538232204992	-11.5362250856956	-13.1140512556674	-5.05066072090682	-10.529190254237	-3.5628804023023	0.260276050490112	-6.71127740929469	-1.51677396468838	-0.208512908138226	0.333947318800174	0.0392433088956561
286	-6.44093714905822	-6.07110278090229	-6.27457083964796	-5.07064056162306	-8.54403879857769	-0.495500029433198	-7.85190537660612	-5.4365993284231	-3.21867906222683	-4.56903150014528	1.314342178958	0.620387152101037	0.647694387309991	1.40768933785063	3.84456158400194	1.16142411411632	1.23542533619767	1.39061480407931	0.314321465861042	-4.61860271545832	-8.17271862068205	3.15112048890411	-4.34256422628523	-3.19034083737554	-7.20548310631824	-8.70890910323718	-3.90919271664185	-2.41852059047344	-4.42982830977128	-2.45995925132244	-6.54257848125822	-6.57767875870941	-8.69084712480878	-4.77438149590393	-9.6578704238173	-11.136661259607	-8.61618890552502	-11.7690003134371	-9.15073838213184	-6.39811395722773	-0.868920648978631	-13.3008039509681	-0.742711437540386	0.260276050490112	-4.06033932185781	-1.75616690891629	-5.83380556569397	0.333947318800174	0.0392433088956561
287	-1.35277054265403	-5.54122315901804	-6.27457083964796	-5.17781727253671	-7.00863855435995	-9.03911828233191	-11.9631985929583	-5.4365993284231	-3.21867906222683	-4.56903150014528	1.314342178958	0.620387152101037	2.46117500637125	1.40768933785063	3.84456158400194	1.87675730548371	1.23542533619767	1.39061480407931	0.314321465861042	-7.36072372497354	-7.22932949300475	0.00303769537680615	-4.34256422628523	-2.23512487240779	-3.43556541346225	-8.70890910323718	-4.17351276740354	-2.41852059047344	-4.42982830977128	-2.45995925132244	-6.20689565937491	-6.57767875870941	-8.69084712480878	-4.77438149590393	-8.39296320663054	-11.136661259607	-6.60565845979456	-11.7690003134371	-15.6694001642372	-5.14346816759705	-0.868920648978631	-7.76973327973729	-0.742711437540386	0.260276050490112	-9.06834195013893	-1.75616690891629	-5.83380556569397	3.38335009875675	0.0392433088956561
288	-0.856590948357625	-4.22340520497908	-6.27457083964796	-5.17781727253671	-7.00863855435995	-6.83329011551063	-7.3104520453489	-9.71051700771183	-3.21867906222683	-4.56903150014528	0.69696129413407	0.620387152101037	2.46117500637125	1.40768933785063	3.84456158400194	0.973574278804904	1.23542533619767	1.39061480407931	1.14259465414823	-3.72862934059254	-1.6863842598043	0.00303769537680615	-6.10472273843782	-1.27668006098232	-3.29091588431229	-2.98128702354192	-4.17351276740354	-2.41852059047344	-1.02361513202668	-0.9128440635195	-5.53661389990666	-5.07031254849939	-7.71682671711326	-4.77438149590393	-12.1770313925777	-11.136661259607	-14.5596088930932	-13.6671775930663	-12.2089542343022	-14.2034974954416	-0.868920648978631	-7.76973327973729	-3.5620568200408	0.0646470608015561	-3.3796618693288	-1.75616690891629	-5.83380556569397	3.38335009875675	0.0392433088956561
289	-4.17437035683684	-2.37291594742994	-7.35473368038943	-2.90064794589056	-6.4429845334652	-6.83329011551063	-15.4299192819819	-9.71051700771183	-3.21867906222683	-4.56903150014528	0.69696129413407	2.11342016343416	2.20080497342795	1.82299569720373	0.283682041737798	0.973574278804904	3.19218332761293	3.47320232373403	0.435222928153236	-3.72862934059254	-9.25653076861941	0.00303769537680615	-6.29111283146025	-1.27668006098232	-2.46264831805465	-2.98128702354192	-4.17351276740354	-2.41852059047344	-0.755053271686866	-3.86992496243431	-4.00373515946947	-5.07031254849939	-1.53405950614698	-4.77438149590393	-13.0561358048841	-11.136661259607	-9.32866051436267	-13.6671775930663	-14.021847458775	-11.813967277521	-5.94112896590258	-7.54173095110068	-6.78970253444344	0.0646470608015561	-1.51147942412818	-1.37762264817119	-5.83380556569397	2.69319899222261	0.0392433088956561
290	-1.86802842016926	-0.939701322677534	-9.41690009283279	-2.79862015326982	-6.4429845334652	-4.1746018589401	-6.87822198510281	-9.71051700771183	-3.21867906222683	-8.78586454750623	0.69696129413407	2.11342016343416	2.20080497342795	1.82299569720373	0.571743949544664	0.973574278804904	1.84751431435784	3.47320232373403	0.435222928153236	-0.0984093135870485	-24.4370975804965	0.00303769537680615	-10.6653608697798	-2.26492850867752	-2.46264831805465	-2.98128702354192	-10.4624437759081	-4.33446277927169	-0.755053271686866	-3.4347135549086	-4.00373515946947	-5.07031254849939	-4.24251625679388	-4.77438149590393	-14.3549394191925	-11.136661259607	-9.32866051436267	-13.6671775930663	-10.7733398833231	-2.07476354513303	-5.94112896590258	-9.26053266875545	-0.237608453043737	0.0646470608015561	-1.51147942412818	-2.16530480239695	-9.24042631188401	4.02104362461018	0.0392433088956561
291	-0.0774169885192748	-0.939701322677534	-4.60878909201245	-3.89096789338525	-8.98294147194172	-0.906935158062305	-10.2274226712222	-6.46687921536205	-3.21867906222683	-11.374628779582	2.24867527415709	4.52870428786009	3.31220549004522	1.82299569720373	0.571743949544664	1.87485007657166	3.70250082023015	3.40972150540581	0.435222928153236	-0.0984093135870485	-12.7156037359653	0.00303769537680615	-3.10175584276074	-2.26492850867752	-3.05051859320633	-6.8747146599824	-12.1686808607833	-6.72153451570964	-0.755053271686866	-3.4347135549086	-4.00373515946947	-4.43655811043187	-5.91722676424945	-6.96148568145829	-14.9483724108182	-11.136661259607	-5.84540304806666	-13.6671775930663	-10.7733398833231	-2.07476354513303	-5.94112896590258	-9.26053266875545	-6.62249354138443	0.0646470608015561	-3.14553272316201	-2.16530480239695	-9.54078424754994	4.02104362461018	0.0392433088956561
292	-9.41984331676012	-0.939701322677534	-10.9614903574744	-2.96134409320339	-0.037186491854853	-0.906935158062305	-7.60502693693274	-6.46687921536205	-3.789795324435	-10.7224427120129	2.24867527415709	2.11834950883267	3.31220549004522	2.4633134948703	0.840432044143691	1.87485007657166	3.70250082023015	0.887447887050706	0.23337607542707	-4.29852670536027	-9.92619597933726	1.93093951921493	-2.10870457874849	-0.955394529237146	-9.41339375448959	-7.7960840973521	-12.1686808607833	-8.57928182579773	-4.84917141795158	-3.4347135549086	-0.837762119951345	-4.48672049114695	-3.48861610190101	-9.64557181410076	-10.2092844539076	-11.3598603985	-5.84540304806666	-7.77316127843131	-17.2314285414995	-17.259455697888	-5.94112896590258	-1.47480520678865	-1.01031930924648	0.0646470608015561	-2.73872437969775	-0.912519850666885	-1.88346551121018	4.02104362461018	0.0392433088956561
293	-14.1126807151394	-2.54284083563283	-8.29710862148393	-2.96134409320339	-3.79993443533025	-9.23905543691178	-7.60502693693274	-8.02591633540284	-3.70629245020596	-10.7224427120129	2.70232047385742	2.54945206752519	4.64900545896018	3.83595429417814	4.77230031097943	1.87485007657166	2.20161643504997	0.781669204254762	0.23337607542707	-4.29852670536027	-24.9690625714452	1.93093951921493	-2.10870457874849	-0.955394529237146	-9.41339375448959	-6.18047185711053	-13.1143890069532	-8.57928182579773	-4.84917141795158	-3.4347135549086	-6.76653217219624	-6.6015976370413	-3.97917662932991	-17.2461351562954	-9.49665944417981	-11.3598603985	-12.8609144488063	-8.42364956903166	-7.9546535416085	-3.67104458943801	-5.45737589211106	-0.504535069341483	-0.861081644937607	0.0646470608015561	-0.0036082405076856	-0.912519850666885	-7.37112782383198	4.02104362461018	0.0392433088956561
294	-14.1126807151394	-10.0067325828828	-3.94102686422514	-2.96134409320339	-3.79993443533025	-18.6012851499491	-7.0312278877198	-5.32770387510543	-3.70629245020596	-7.10459706034378	0.382126311329526	4.16338422295225	1.13629172489609	3.42549780386208	0.532089748480277	1.87485007657166	3.46292358372897	1.70719194998532	0.23337607542707	-0.230053957927396	-27.5071296020892	4.13798029089916	-10.9721742298088	-3.70927264492968	-10.3779447351282	-5.23663911953896	-2.14883804336247	-7.64867515250658	-6.42328123173746	-2.63107172501372	-7.7922702464343	-6.6015976370413	-3.97917662932991	-16.3531266151829	-12.8714572533111	-11.3598603985	-8.44065281496608	-8.42364956903166	-4.95529678906954	-0.730830352284935	-1.81569581203606	-0.504535069341483	-3.94086317760522	0.0646470608015561	-0.0036082405076856	-2.98133540650688	-6.28203735939974	4.02104362461018	0.0392433088956561
295	-9.70846924100579	-6.91465856698027	-3.94102686422514	-2.96134409320339	-3.79993443533025	-13.94860675855	-7.0312278877198	-7.02343445878937	-3.70629245020596	-9.10411165574631	0.382126311329526	4.09040760309324	1.13629172489609	1.1605988612075	0.532089748480277	1.87485007657166	3.46292358372897	1.70719194998532	0.23337607542707	-9.68854321821587	-18.5939260316398	4.13798029089916	-12.2862800202084	-7.81112435861482	-8.51238057160244	-4.12941046346127	-10.260347777449	-7.64867515250658	-8.70309892048134	-6.0835015842354	-7.7922702464343	-7.82557515394682	-6.93055817553243	-14.4762279734128	-14.8713415347079	-12.3667438943907	-11.4027739473836	-8.42364956903166	-11.6994349482903	-3.90133072193684	-1.41070249280122	-5.99017426283338	-9.02778944238133	0.0646470608015561	-2.87168177477837	-2.73731877626289	-0.553375740659087	4.02104362461018	0.0392433088956561
296	-9.70846924100579	-6.79926058429345	-3.94102686422514	-2.96134409320339	-9.83109771246456	-8.48257663538473	-7.0312278877198	-6.36438067686753	-3.70629245020596	-3.43054248167055	0.382126311329526	2.81904253743426	1.13629172489609	2.02037222078024	1.08668070705889	1.87485007657166	0.167866376898065	1.70719194998532	0.23337607542707	-1.3786110725606	-5.83725482974814	4.13798029089916	-6.18187556847518	-7.81112435861482	-8.51238057160244	-10.4464571986713	-9.56132847989426	-12.2898622611099	-8.70309892048134	-6.0835015842354	-6.16736004125259	-7.82557515394682	-6.618464820145	-8.7003100581396	-14.8713415347079	-11.7711955106158	-11.4027739473836	-8.42364956903166	-20.1679267253905	-2.86395185832423	-1.41070249280122	-5.99017426283338	-9.02778944238133	0.0646470608015561	-1.61511344363097	-6.82884538044565	-4.828551910347	4.02104362461018	0.0392433088956561
297	-3.78239355343731	-8.41035259069213	-4.74185457747041	-2.96134409320339	-7.54889040637508	-1.79111406629812	-7.0312278877198	-8.84021633895972	-5.1582903226016	-3.4694847340362	0.382126311329526	1.41175554252407	1.13629172489609	3.11979375487627	1.08668070705889	1.87485007657166	0.167866376898065	4.87752835826677	1.89895343128049	-5.39447876028181	-7.62483843200999	4.13798029089916	-11.5866370130824	-7.81112435861482	-8.51238057160244	-10.5919892067372	-3.64388144765353	-4.54968936926866	-10.7592875158589	-9.39715390968533	-6.16736004125259	-7.82557515394682	-3.69746050168331	-7.81329078638149	-14.3753400008572	-11.7711955106158	-11.4027739473836	-8.42364956903166	-8.94771393947146	-20.7924500412292	-4.82235568830438	-4.87367066419129	-1.45103350506634	0.592707670482471	-1.61511344363097	-0.753035811786221	-0.986656076913458	4.02104362461018	0.0392433088956561
298	-3.78239355343731	-8.45018934735888	-4.72038580639278	-6.02877559137539	-7.29987167277171	-3.54899174272922	-9.14345486176807	-8.84021633895972	-5.12216973224348	-3.4694847340362	3.85527235110064	3.45053205490641	0.739000434271808	4.27037180027101	1.08668070705889	1.52752186018219	0.167866376898065	1.8481069427923	1.89895343128049	-0.294828436005936	-7.45080514884242	4.27936712247245	-2.17511175443037	-13.9556464945409	-8.51238057160244	-10.5919892067372	-3.64388144765353	-12.0337101267933	-9.17374121991472	-8.75339772546813	-7.77640167716203	-7.4287126931458	-6.05949877646662	-8.39602475492328	-14.3753400008572	-12.9245194014004	-11.4027739473836	-8.42364956903166	-7.77666061832312	-22.1558554548506	-4.82235568830438	-4.87367066419129	-1.45103350506634	0.592707670482471	-5.53385074720034	-2.8273510459447	-2.86535268824225	0.855081869098181	2.31170990972248
299	-2.62577722724253	-8.43385888855162	-3.71575740977086	-6.02877559137539	-7.90147310614134	-7.76785189867624	-4.16671062506578	-9.41221970248273	-3.26724227989341	-5.24195255865718	3.85527235110064	3.45053205490641	3.18315881660268	2.80040440157561	1.08668070705889	1.52752186018219	2.60050890224032	1.8481069427923	3.82620143889682	-7.32028940111473	-8.92762899949671	4.72107911106723	-5.09411060610407	-9.97806324925879	-5.76766452677062	-6.11010906845205	-14.6253079564309	-8.46854624554064	-9.17374121991472	-8.75339772546813	-6.62674549200343	-7.4287126931458	-4.13665919787992	-7.75014583261502	-14.3753400008572	-12.9245194014004	-9.36491527148901	-8.28661212627916	-1.76045625962425	-1.906602946995	-8.1118686756897	-3.50619019516732	-9.27971041691399	0.592707670482471	-0.65500726398153	-2.8273510459447	-2.86535268824225	0.855081869098181	2.31170990972248
300	-13.2168450687841	-7.07364008288725	-7.74165803638134	-6.02877559137539	-6.01951987816221	-21.1260849381687	-3.07958199708592	-9.75790583596149	-3.26724227989341	-3.98080404455612	1.60240525240085	2.22852628284798	3.18315881660268	0.896945836000684	0.099295785767895	1.52752186018219	2.60050890224032	3.04841002362803	3.82620143889682	-3.92577047686127	-8.92762899949671	4.72107911106723	-2.92933146668918	-3.29495304829725	-5.76766452677062	-12.3504121253264	-18.3531783923966	-8.46854624554064	-6.00222754416879	-10.298703893233	-6.62674549200343	-5.62468869527167	-4.13665919787992	-12.0187996791402	-11.3505424304931	-12.1474397007864	-9.36491527148901	-12.8318643069409	-10.5688019079988	-1.65677352343697	-0.89199031453637	-6.14367875689395	-6.16205641831324	0.557348699107179	-5.0398636057696	-2.8273510459447	-16.0297442386361	1.39465923025507	2.31170990972248
301	-10.8813713385583	-7.07364008288725	-2.71359682616767	-6.02877559137539	-6.01951987816221	-11.3566907837471	-5.15462413391328	-4.59390577195121	-3.26724227989341	-6.8694213818758	0.195102706422055	2.22852628284798	3.18315881660268	2.05588638586602	2.08836715846981	1.52752186018219	1.71372799656535	3.04841002362803	2.37942564719327	-4.84455960020693	-9.47378825571495	1.68650620476241	-2.92933146668918	-3.5053526538247	-5.76766452677062	-9.61833919305102	-4.44474066166197	-8.46854624554064	-7.33610293609856	-10.298703893233	-6.62674549200343	-5.62468869527167	-4.13665919787992	-12.0187996791402	-11.3505424304931	-11.7277312267998	-9.36491527148901	-12.8318643069409	-8.67190909488275	-2.06891340001629	-0.424383863503807	-0.285245433736276	-11.3647806573756	1.09665777034318	-1.73103677145916	-3.29137724808474	-8.61715881069701	2.05141291882092	0.165407210346999
302	-3.50589180251483	-7.07364008288725	-10.1655848489542	-6.02877559137539	-6.01951987816221	-26.7834873810241	-5.8590501008952	-4.86394006539038	-4.87699621249496	-12.0244113643504	0.195102706422055	2.22852628284798	3.18315881660268	4.37341480891896	4.86263001902817	1.52752186018219	1.71372799656535	3.90126333206546	3.11369501840581	-6.6440103252331	-11.740565751411	1.68650620476241	-2.92933146668918	-3.20628407678361	-5.76766452677062	-7.69496608460725	-7.32540936039732	-7.77177740826235	-7.33610293609856	-9.28370348309399	-3.71271702327793	-4.58868165479718	-4.39188596398191	-8.84853579928333	-11.3505424304931	-14.5202965365272	-12.3332334009897	-12.8318643069409	-17.8323127442698	-0.407026610635922	-0.424383863503807	-5.04024373722553	-5.50121671769443	1.09665777034318	-13.8291687722652	-5.73807123846146	-12.0065730712194	2.254758239674	0.165407210346999
303	-3.50589180251483	-7.07364008288725	-7.41604881033686	-6.02877559137539	-10.0988581596105	-16.5781763208816	-3.94222092251425	-4.07608266111514	-4.87699621249496	-5.29840395405281	2.585761672927	2.22852628284798	3.18315881660268	4.37341480891896	4.86263001902817	1.52752186018219	2.694691500808	3.91191454419152	0.79229769927063	-5.62886937083866	-1.28098597740005	3.28228308390959	-7.17527771400056	-9.87286367776904	-5.76766452677062	-3.71202956844594	-7.4274987400048	-0.734921336828177	-7.33610293609856	-11.3129527313031	-3.69415642010532	-4.58868165479718	-5.46676133715868	-8.84853579928333	-11.3505424304931	-13.8039522188317	-11.1628625404688	-12.8318643069409	-17.8323127442698	-0.407026610635922	-1.13698825391109	-6.82521400818678	-2.2940591499569	1.09665777034318	-15.6637940451819	-0.44833585562517	-13.6418681870028	4.22032233050613	0.165407210346999
304	-3.50589180251483	-7.07364008288725	-7.41604881033686	-7.17937806247051	-10.6408440673202	-4.46949293742707	-7.9889245453993	-4.07608266111514	-4.87699621249496	-10.6260491002654	0.322818495621724	1.84335583229304	0.886996464445348	4.37341480891896	0.0142697221522514	1.52752186018219	2.694691500808	3.91191454419152	0.79229769927063	-5.62886937083866	-3.3469090220774	3.28228308390959	-1.59570754176866	-9.87286367776904	-5.76766452677062	-3.71202956844594	-7.4274987400048	-5.22257088577508	-4.338220063822	-5.85432131692094	-3.69415642010532	-4.58868165479718	-8.9900245161787	-2.28644571871163	-11.3505424304931	-13.6852393766846	-11.1628625404688	-12.8318643069409	-8.02035031872872	-2.42148338346595	-2.7762316150575	-6.82521400818678	-4.70121504445611	1.09665777034318	-12.6351584864994	-0.44833585562517	-10.1628383448223	2.3385224041275	0.0366913370538289
305	-0.688125886981521	-8.05827294876585	-10.5744266212017	-6.83885398879965	-10.6408440673202	-5.05007489759648	-6.26026267219568	-3.11014264421256	-4.87699621249496	-2.27679106308655	0.322818495621724	1.84335583229304	4.15335272644832	4.37341480891896	0.0142697221522514	1.52752186018219	2.694691500808	3.91191454419152	0.79229769927063	-13.5494772210004	-3.3469090220774	3.28228308390959	-4.33228425084014	-9.87286367776904	-5.99110375983643	-17.6524329302629	-6.84123177319782	-5.22257088577508	-5.2486053931032	-5.85432131692094	-3.69415642010532	-10.3795362268551	-4.38109910550161	-11.2461449593432	-11.3505424304931	-11.6492376523533	-11.1628625404688	-12.8318643069409	-8.35259113953816	-2.42148338346595	-2.7762316150575	-6.80334105425309	-9.95417899986234	1.09665777034318	-7.84753848158017	-0.432688340631566	-10.2404074145704	4.60746402451525	0.0366913370538289
306	-3.45142696819831	-8.05827294876585	-10.5744266212017	-6.83885398879965	-6.54791995229933	-4.62687905396661	-11.135127876159	-3.11014264421256	-4.9737767850751	-10.2204066144845	0.322818495621724	1.84335583229304	4.15335272644832	4.78392056507059	0.0142697221522514	1.52752186018219	2.694691500808	2.96452706529217	2.72850113940986	-3.81962830386817	-3.72650043649733	3.46491630485406	-2.93898503845409	-8.72423910276094	-5.99110375983643	-7.51980718521298	-6.46139384247396	-5.22257088577508	-7.03750592780375	-6.46130688095771	-3.69415642010532	-10.3795362268551	-4.38109910550161	-11.2461449593432	-9.41239576514416	-15.3337526437619	-11.1628625404688	-12.8318643069409	-20.2585680532227	-6.15119013029861	-3.78919184203994	-4.76359507172854	-9.95417899986234	1.16046196666189	-7.84753848158017	-1.52041909804829	-4.05331092663204	4.60746402451525	0.0366913370538289
307	-8.716485544293	-3.72741477774835	-3.06250923417185	-6.83885398879965	-3.42809887888768	-5.75236957318309	-5.60987176702625	-10.3544092911223	-4.9737767850751	-8.16781483393462	1.27050077861155	1.84335583229304	3.76749233128447	4.78392056507059	4.64633112995201	1.52752186018219	2.694691500808	2.31314780685436	3.63241567111252	-1.78058696873437	-3.72650043649733	3.46491630485406	-5.96922355111329	-8.72423910276094	-5.99110375983643	-7.51980718521298	-6.32646419047462	-4.17776508982453	-7.03750592780375	-5.32131708522282	-6.4939837031582	-7.43045357926892	-9.22839728859159	-10.3848058007112	-13.1863252867709	-13.0950849432195	-11.1628625404688	-12.655230899982	-14.8485727168838	-6.15119013029861	-4.69430446591315	-4.76359507172854	-8.45516914387465	1.16046196666189	-0.427692224885727	-1.52041909804829	-7.8311968190978	4.60746402451525	0.0366913370538289
308	-3.43860581353514	-3.72741477774835	-3.06250923417185	-3.99143481404482	-6.53711685226761	-13.3743285088617	-2.17849928878905	-5.22753915977224	-4.9737767850751	-4.22120964131643	3.42897484425552	0.942727809440133	3.76749233128447	1.95599799800002	4.64633112995201	1.52752186018219	2.4057668057096	2.31314780685436	3.63241567111252	-1.33276673028837	-7.72530954625632	2.98392448392389	-4.92706621646773	-1.47783657028404	-5.99110375983643	-5.17700967122721	-12.3608875324317	-12.8963021257921	-6.60392341399702	-7.03560873481534	-4.90359162061742	-6.0803589955602	-8.79903797825646	-10.3848058007112	-13.1863252867709	-13.0950849432195	-11.1628625404688	-12.2781253730861	-14.8485727168838	-15.461680214113	-6.77183174193924	-4.76359507172854	-13.5210683755528	1.16046196666189	-0.427692224885727	-0.804309377498367	-0.19758731170282	3.61949605751091	1.4175719808398
309	-2.12643693525791	-3.72741477774835	-4.41494581062867	-6.65416299687888	-7.19646090855115	-14.342775290577	-5.83730164348791	-3.60232633682955	-3.84550902119739	-2.0648417511907	4.53815139241483	0.942727809440133	2.89342276330076	0.0120997215827015	4.64633112995201	1.52752186018219	0.0378825552402109	2.31314780685436	3.02028096527087	-3.5615110989955	-4.86318432134656	2.98392448392389	-4.92706621646773	-2.24199237610126	-5.99110375983643	-4.53443268910693	-11.5040463810097	-9.11783090488681	-7.01781988521927	-8.53418833088614	-5.2253459039978	-6.0803589955602	-3.96488566211073	-11.5300572955132	-13.6774746550738	-13.0950849432195	-11.1628625404688	-14.472068868047	-15.477380672282	-12.5703210027021	-12.4505428847695	-3.89187020660509	-4.45008813875295	1.16046196666189	-7.61925368877345	-3.22140917264439	-1.65179181451632	3.33793893026492	1.4175719808398
310	-3.04466035299624	-5.29768243398734	-4.41494581062867	-6.65416299687888	-7.19646090855115	-0.112457066225168	-10.440783190837	-8.92520286616025	-3.84550902119739	-2.0903852851013	4.53815139241483	0.942727809440133	2.89342276330076	1.15148189775731	4.64633112995201	1.52752186018219	2.51084334302754	2.31314780685436	4.83524082048566	-3.79180148313717	-11.1733940846163	2.98392448392389	-2.13681659513265	-7.64083530433505	-4.38701064191278	-3.32302044645701	-11.5040463810097	-9.28047740689363	-8.26724772907725	-11.7312261223321	-9.13236317008209	-1.56806982950039	-1.37249879287082	-8.40743028020029	-10.2308341329602	-13.0950849432195	-11.1628625404688	-10.5326659919539	-13.0961513481821	-10.7545855731551	-7.63895756604244	-3.89187020660509	-10.0288306027052	1.16046196666189	-3.11714316931104	-2.84607685411749	-0.755923816570074	0.0662406506407009	1.4175719808398
311	-14.5311150867034	-6.24543579136662	-1.84438924354283	-6.65416299687888	-1.99757409241144	-15.5149933067904	-0.555701016962411	-8.92520286616025	-3.84550902119739	-2.0903852851013	4.53815139241483	0.942727809440133	3.13078408759721	1.15148189775731	4.29701451684281	1.52752186018219	3.47204507856371	2.31314780685436	4.83524082048566	-2.23564036491542	-7.36146166413009	2.98392448392389	-2.13681659513265	-7.64083530433505	-2.20635807091394	-3.32302044645701	-17.5074858132051	-7.09306512525838	-9.96211290430475	-8.7086502793896	-9.13236317008209	-1.69522247401244	-5.5835733570031	-5.66428173393673	-10.2308341329602	-13.9370541362265	-13.5618821295213	-12.1050604716499	-7.22889145223353	-14.3304108926766	-7.63895756604244	-3.89187020660509	-6.11333154334166	0.480234736567318	-4.06864955990913	-2.84607685411749	-3.0899256021617	0.0662406506407009	1.4175719808398
312	-8.36741827003981	-7.40619042087819	-5.46122024239923	-4.46863532758717	-6.29215475199098	-7.00562211725669	-2.93047461364628	-4.98411430110965	-3.84550902119739	-6.68221441833512	2.84732849256642	0.942727809440133	0.465209470732916	1.15148189775731	3.36298724247003	1.52752186018219	4.06684759492284	4.54960958751907	4.83524082048566	-10.2414334959332	-8.47626555139512	3.39753689012008	-2.13681659513265	-3.59582908198725	-2.20635807091394	-6.86519729059134	-5.50827761984391	-7.09306512525838	-9.96211290430475	-8.7086502793896	-9.13236317008209	-8.9502123360279	-5.5835733570031	-8.6084045491668	-9.984961681058	-13.9370541362265	-9.39522825908616	-12.7853960449917	-17.584510691211	-15.8185392533648	-0.975492283918719	-2.59790619786057	-6.49982191690433	0.480234736567318	-4.06864955990913	-2.84607685411749	-4.94582827548643	2.74396571412827	1.4175719808398
313	-8.36741827003981	-11.193396392504	-4.43634570238236	-4.7977230502451	-3.44773950181699	-7.22392576592562	-6.73172326845173	-7.68337912173042	-3.96035940100424	-5.61690470738725	2.84732849256642	3.13551104733196	0.465209470732916	1.15148189775731	3.36298724247003	1.79254474426689	4.06684759492284	4.54960958751907	2.22734499035377	-10.2414334959332	-3.19654258463655	3.39753689012008	-7.8377990176886	-8.07816273388771	-2.78916565285712	-3.52646133754381	-0.0951565242279955	-7.09306512525838	-9.96211290430475	-8.7086502793896	-3.84566602464847	-5.15570623788055	-5.5835733570031	-9.74742531539933	-8.54296073638288	-11.6109160824312	-15.3454584188697	-12.7853960449917	-15.6699647509813	-3.65475030987361	-0.453057516717402	-0.214147244490728	-1.39769058928441	0.480234736567318	-4.06864955990913	-2.2913176516514	-1.75020744088293	2.74396571412827	1.35915483813108
314	-7.45567264708668	-10.3471417672828	-4.43634570238236	-3.42984477233964	-3.44773950181699	-10.3593296814809	-12.6357089274914	-5.64664473160834	-3.96035940100424	-0.0902898911624055	0.649210401337875	3.13551104733196	0.465209470732916	1.15148189775731	0.143716214580746	1.79254474426689	4.06684759492284	4.54960958751907	2.22734499035377	-8.15699310044273	-9.33848853675611	3.39753689012008	-7.77998867567575	-0.177743972770008	-7.51398031245436	-3.52646133754381	-2.31066092597179	-7.09306512525838	-9.96211290430475	-8.7086502793896	-4.95803377801029	-5.15570623788055	-8.51838848624028	-4.0874556067185	-12.9440872450307	-11.6109160824312	-13.5780205721005	-15.3864644346001	-13.6713262591513	-14.9473500519842	-0.453057516717402	-0.214147244490728	-3.19900970184974	2.3580498288701	-3.42747657506492	-2.57034589963832	-1.43694565472047	2.74396571412827	1.23139633295894
315	-7.45567264708668	-7.06428458063526	-4.43634570238236	-3.42984477233964	-4.20828537068018	-18.5128085480735	-8.07232614266334	-3.6971162220166	-3.96035940100424	-4.94330230321546	3.78004116772574	4.14177042814554	0.465209470732916	1.15148189775731	0.143716214580746	2.29735662222603	4.46586099758628	4.54960958751907	3.58616742604643	-8.15699310044273	-17.9935677374852	0.263211266578673	-2.78806737271549	-6.84420220423993	-7.5925745209658	-4.91302450202134	-2.31066092597179	-6.70569973728944	-7.21170114254431	-10.6586492377432	-4.95803377801029	-5.15570623788055	-7.09991487040061	-1.95557610436809	-12.9440872450307	-11.6109160824312	-15.0211692855592	-18.3665079311255	-16.9950562406529	-3.24061761810571	-3.60862929026528	-0.214147244490728	-6.86367638145941	1.68181243499776	-3.64934408556279	-2.57034589963832	-3.51190357980875	2.74396571412827	1.23139633295894
316	-11.0361287661826	-1.95272409280232	-4.43634570238236	-3.42984477233964	-4.20828537068018	-0.196288634537498	-8.07232614266334	-10.8175712191123	-3.96035940100424	-3.50541415900296	3.78004116772574	3.47940847436205	0.465209470732916	1.15148189775731	0.143716214580746	2.29735662222603	4.53010746908998	3.65319431177568	4.44679867203037	-4.73031571265799	-10.5010856171278	0.263211266578673	-1.22362246186773	-1.37444839520922	-7.5925745209658	-7.59510745433742	-0.523449731069936	-6.70569973728944	-7.21170114254431	-10.0831673775178	-6.07227144872459	-10.4470553935044	-7.09991487040061	-1.95557610436809	-16.1104780556674	-11.6109160824312	-10.1077378310942	-20.0745286136917	-23.9278526758519	-10.0849349275594	-2.57266485415277	-1.22803627826431	-1.79460612674008	1.68181243499776	-1.69501527120383	-2.66676024142844	-2.54249209434431	2.74396571412827	0.899154110452409
317	-12.2085103402478	-6.67316321219292	-4.43634570238236	-6.48583022250868	-4.20828537068018	-5.01660322053815	-10.4220599872719	-10.683946522265	-3.96035940100424	-2.15940200730849	2.88730725229611	4.38576609348993	0.465209470732916	1.15148189775731	0.143716214580746	2.29735662222603	1.2525320866654	3.65319431177568	4.44679867203037	-4.73031571265799	-15.1543021006443	3.46861415922706	-4.92027604885109	-3.21600656361936	-7.62054848833136	-4.86273583809394	-3.04894899204689	-4.2046201212565	-10.4322165154104	-9.10939845631476	-7.660096503564	-10.4470553935044	-6.08863392040619	-1.95557610436809	-11.8377065422646	-11.6109160824312	-10.1077378310942	-17.4337022215967	-14.2888644102427	-10.0849349275594	-7.95236390126588	-1.22803627826431	-2.61033264970046	1.68181243499776	-1.6075831180064	-0.945030974553404	-2.54249209434431	2.74396571412827	0.899154110452409
318	-8.04266085098704	-6.57459721866187	-4.07317938177811	-6.84691253202709	-9.18206539546406	-1.7482117468556	-6.27968235227539	-10.6202071486604	-3.96035940100424	-2.15940200730849	2.43762219702392	4.61877920198596	0.465209470732916	1.15148189775731	0.143716214580746	2.29735662222603	1.2525320866654	4.84210684718546	4.40108705086367	-7.39165742295946	-7.82855931325463	3.46861415922706	-5.33419231210885	-0.287357834068993	-3.11771925869208	-3.51952362144156	-3.47047131500631	-7.95696277148479	-9.16936603608125	-10.2365932265626	-7.660096503564	-10.4470553935044	-3.56520889973651	-1.95557610436809	-12.8499059302237	-10.0359914163715	-14.7860364416937	-14.8749169127495	-9.67164211756762	-11.0608986640115	-7.48517212771574	-1.22803627826431	-5.62747648231624	1.68181243499776	-1.6075831180064	-0.945030974553404	-2.54249209434431	2.74396571412827	1.17062488533599
319	-2.23675780574839	-6.34810070229924	-8.19002359820663	-6.84691253202709	-4.54150886513099	-10.4448551115705	-6.34946729045488	-8.46600923321538	-3.96035940100424	-6.81286408881542	4.16688339493894	4.61877920198596	3.00479054052454	1.15148189775731	0.143716214580746	2.29735662222603	3.96100207883332	4.84210684718546	2.24926674099153	-5.2301039748888	-17.4672270428309	3.83792414828403	-5.33419231210885	-3.23797946172337	-3.11771925869208	-3.51952362144156	-7.16591439178422	-6.07595051808854	-12.5615748053796	-10.2365932265626	-7.660096503564	-5.07134600120167	-9.63957734694134	-8.27061643420373	-11.2496902994909	-10.7154355489719	-7.91441976880838	-9.1572838436138	-21.236941527296	-11.0608986640115	-5.28179590121456	-8.48423966785172	-5.62747648231624	1.68181243499776	-1.6075831180064	-0.945030974553404	-2.11296031420693	4.51798321192957	1.17062488533599
320	-2.23675780574839	-6.34810070229924	-8.19002359820663	-6.84691253202709	-4.54150886513099	-10.4448551115705	-9.06029233091658	-5.0236362293854	-3.96035940100424	-2.02164407069297	4.16688339493894	4.00725175613128	1.74559969712727	1.15148189775731	0.143716214580746	2.29735662222603	3.96100207883332	4.65040339499144	2.24926674099153	-5.2301039748888	-9.02796101283822	3.34995430472684	-5.33419231210885	-4.70244145615331	-7.33218313400784	-1.73204190247241	-3.71544543466819	-3.57534553263141	-12.5615748053796	-10.2365932265626	-7.660096503564	-5.07134600120167	-6.04623890121036	-12.9487521718274	-12.3329945137366	-11.8205496407626	-10.6736236758418	-13.8144129425305	-15.1678784493423	-10.4258741900335	-2.53738370630967	-8.48423966785172	-9.30372412396107	1.68181243499776	-1.6075831180064	-0.945030974553404	-1.73865101569802	1.6203651063518	1.17062488533599
321	-7.47560660294204	-4.42375430253707	-8.19002359820663	-6.84691253202709	-4.54150886513099	-8.2512816667702	-5.01330829824736	-9.35532008770019	-3.96035940100424	-4.22684839317481	4.16688339493894	4.13219865902416	1.74559969712727	1.15148189775731	0.143716214580746	2.29735662222603	0.308440849300456	4.65040339499144	2.24926674099153	-11.1381126829638	-9.58061049087298	3.34995430472684	-3.92874007905887	-5.3476394651483	-5.21290575725984	-5.87360795091685	-9.26732358150571	-3.12646576563165	-9.1444777284739	-11.7362567769701	-7.448389450528	-4.66397620351326	-6.49622272860483	-12.3977245377966	-12.3329945137366	-8.99480987087732	-10.6736236758418	-13.8144129425305	-15.1678784493423	-1.13237346351022	-0.439827009931181	-8.48423966785172	-1.65612089502415	1.68181243499776	-7.23481631832482	-1.77423471661462	-2.39642297727849	1.6203651063518	1.17062488533599
322	-9.92728900619139	-4.42375430253707	-5.53008074519207	-7.22346180120165	-4.54150886513099	-3.90218035725241	-5.01330829824736	-9.69316082135923	-3.96035940100424	-9.590533574839	1.91765263910282	3.57430698058879	1.74559969712727	1.15148189775731	2.59980077541165	1.74702429979323	4.64844134916567	4.65040339499144	2.24926674099153	-11.1381126829638	-12.4517717074918	3.34995430472684	-4.06203838565637	-4.9974376903931	-5.27199807536343	-5.87360795091685	-10.7220999006374	-3.26939859098199	-9.1444777284739	-9.42647011268028	-7.448389450528	-8.82823276777255	-7.3044821484849	-12.3977245377966	-12.3329945137366	-10.8314820221668	-6.78273641829031	-12.1775783052716	-8.49935505989019	-9.84686421141589	-7.30075017447263	-0.0458627736154451	-1.65612089502415	1.68181243499776	-7.43700157671911	-1.21689805078143	-2.39642297727849	1.6203651063518	2.23260649078264
323	-8.51260839995493	-4.42375430253707	-11.8132459543114	-5.79952193608926	-1.15408326826152	-3.90218035725241	-6.67791210259771	-9.4753306329896	-3.96035940100424	-13.3892772706347	1.91765263910282	3.57430698058879	1.74559969712727	1.15148189775731	4.45237037820587	1.74702429979323	4.64844134916567	5.04314937714238	2.24926674099153	-2.52135668384304	-0.846479222522786	3.34995430472684	-4.06203838565637	-6.62440546521637	-5.27199807536343	-6.20075800463688	-4.47179389538185	-6.59872923010004	-8.1568793071151	-9.42647011268028	-7.448389450528	-8.82823276777255	-11.6305399293313	-8.17869143490045	-11.3936430776732	-14.6612969738602	-11.3579723077294	-11.3072429937844	-16.3399915965345	-10.5912398919835	-8.45538201980329	-8.48575588359609	-1.65612089502415	1.68181243499776	-1.11541464191715	-1.92611081314572	-2.84491372736446	3.90170186956102	2.23260649078264
324	-14.2144038487856	-5.96185791332651	-11.8132459543114	-5.79952193608926	-0.92632884004584	-1.37924832072058	-6.67791210259771	-5.24563557666059	-3.96035940100424	-3.17800029534471	1.91765263910282	3.57430698058879	1.74559969712727	0.781577929767835	3.97455354303091	2.73546344122181	4.64844134916567	5.04314937714238	2.24926674099153	-4.26196042413515	-0.846479222522786	3.34995430472684	-13.4767452303492	-7.65962098021367	-6.86240771514625	-2.96525429343306	-4.47179389538185	-6.59872923010004	-8.68998511207946	-9.42647011268028	-7.448389450528	-6.62397333570852	-4.19792110563334	-8.17869143490045	-6.58803263487883	-14.6612969738602	-10.3123072176191	-10.1312027100387	-18.3304290009335	-5.60205694561435	-4.42839577716322	-10.1720525855966	-1.65612089502415	1.68181243499776	-1.11541464191715	-0.786047928067871	-2.02034275602836	0.552915062260181	2.23260649078264
325	-10.9963122893086	-3.93761166041481	-5.41803094768971	-5.79952193608926	-2.9180430728726	-8.31660669806106	-8.10669272075713	-8.90996756869293	-3.96035940100424	-0.861670191830649	4.35413982101339	0.445269560732563	1.74559969712727	0.707816697730365	3.97455354303091	2.73546344122181	4.64844134916567	2.25696871274272	2.24926674099153	-3.95772083963075	-2.46529855438544	3.34995430472684	-7.27123214899596	-13.6017219948483	-6.86240771514625	-3.3088527054422	-3.76602784246739	-6.59872923010004	-8.68998511207946	-9.42647011268028	-7.42914995844313	-5.47464642429662	-9.17942900886986	-15.8817241167981	-8.29199065298419	-13.0702356691851	-10.3123072176191	-10.1312027100387	-6.22779511405621	-8.04200508633426	-4.00412006676557	-10.580614356578	-1.65612089502415	1.68181243499776	-1.11541464191715	-0.786047928067871	-2.02034275602836	0.10630222806252	0.962825931170997
326	-10.9963122893086	-3.27745016782828	-5.41803094768971	-1.61093659452149	-3.95155984258705	-15.2541102753579	-11.8927903836569	-11.9931032619375	-3.96035940100424	-2.88099543943259	4.35413982101339	3.39900177036496	1.74559969712727	4.59982477506157	0.375586961936834	1.87500239413774	4.64844134916567	2.25696871274272	4.96801387277938	-7.99417386875464	-8.10459433377362	3.34995430472684	-7.27123214899596	-11.6182367905082	-5.82846067936103	-3.3088527054422	-1.25331074520435	-5.69838973560408	-6.25123102593021	-9.42812417301017	-7.42914995844313	-8.9559100414543	-8.46263318265504	-15.8817241167981	-8.34956897243151	-12.559607473326	-17.5884557736738	-10.1312027100387	-5.07345331722823	-6.43500941257096	-4.00412006676557	-2.76278248231807	-11.2456788120303	1.79546505192105	-0.629271993178929	-5.18196390009021	-4.67822175114336	0.10630222806252	0.962825931170997
327	-6.46734283070996	-3.08537149265347	-6.98615151750232	-1.61093659452149	-4.00934267412537	-21.2728812968627	-5.68312912571512	-5.10012397022681	-3.96035940100424	-2.88099543943259	4.35413982101339	3.28021480153741	0.562723609048255	1.50048159080707	2.01031674407102	1.87500239413774	4.64844134916567	2.57776496862295	4.13448789570493	-3.33130613822287	-8.19184375419871	3.34995430472684	-10.9137074988406	-2.35052047921793	-5.45455797589204	-5.99391650442329	-1.25331074520435	-12.3199492019902	-8.26275442979189	-5.67751222185145	-7.42914995844313	-7.08584710438842	-11.8169799871158	-8.53771694447559	-8.34956897243151	-12.559607473326	-19.6485106397802	-10.7915953690619	-10.7952714591558	-6.43500941257096	-4.00412006676557	-7.50967522579189	-11.2456788120303	1.87795655172569	-0.629271993178929	-1.76849997415027	-3.58936551585205	1.37032291300068	0.962825931170997
328	-9.72027477327513	-7.9740191141615	-6.98615151750232	-1.61093659452149	-2.75847238233431	-21.2728812968627	-3.72713274692208	-5.10012397022681	-3.96035940100424	-1.95742731639619	4.35413982101339	2.6825458347278	0.924139533044246	1.69112618323763	0.21836660642544	1.44208819087093	4.64844134916567	2.57776496862295	4.13448789570493	-12.6952935100437	-8.19021817328349	3.34995430472684	-15.5923442263602	-6.81058257366306	-1.56077490222647	-6.2740068117467	-11.427211228343	-11.6772329062349	-6.80568561336195	-7.32879671529517	-7.42914995844313	-5.96208112288455	-2.23280101478685	-5.94685818309064	-8.34956897243151	-12.559607473326	-15.5069086211386	-10.7915953690619	-13.6580777114773	-6.43500941257096	-5.14063141910142	-7.50967522579189	-3.08885445381627	2.08256271009193	-1.16245324451046	-6.28649937474141	-3.58936551585205	1.37032291300068	0.962825931170997
329	-13.2668219018706	-9.18929054008098	-4.88400931102916	-4.61929199104641	-9.6241399975361	-8.05968496412853	-12.0451794171939	-10.7290946263434	-3.96035940100424	-4.56096728983854	1.04339062263943	4.13992924781751	1.53399937608396	1.69112618323763	3.88874957161451	1.44208819087093	4.99002923854252	2.1295539631273	4.13448789570493	-10.8414637320933	-4.88040748273585	3.34995430472684	-15.5923442263602	-6.81058257366306	-8.65974727717416	-0.838503557296368	-9.58903017676735	-11.6772329062349	-6.80568561336195	-7.32879671529517	-7.42914995844313	-5.96208112288455	-8.31730911677199	-5.94685818309064	-8.34956897243151	-10.983728881795	-1.68503927792409	-10.7915953690619	-16.0095678723434	-11.4359227504813	-5.14063141910142	-5.2657475823344	-2.0567095268625	2.08256271009193	-3.65909814990734	-2.29638623481632	-3.16045714850073	1.37032291300068	0.962825931170997
330	-7.50041155337843	-4.25762608166556	-2.26733082632401	-4.52096942383655	-5.2467734322666	-16.2852069988906	-12.0451794171939	-3.33276185276159	-3.96035940100424	-3.02246858991479	1.04339062263943	4.13992924781751	1.53399937608396	0.519507108380219	3.88874957161451	1.44208819087093	0.0403304099444126	2.93081578882489	4.13448789570493	-9.71000740783067	-8.50393688030573	3.34995430472684	-5.33359349041351	-7.76171648026536	-10.1016670702006	-3.1585620557083	-9.58903017676735	-4.61761320675803	-4.34880218225939	-7.32879671529517	-7.92229661134798	-5.96208112288455	-11.7154872685017	-4.40197958934345	-8.61720422106538	-10.983728881795	-1.68503927792409	-8.94258723270636	-11.0880718598376	-6.20511313912859	-6.19427699896762	-3.03971410125943	-3.21629588482231	1.70623845015688	-5.47909490378327	-2.29638623481632	-3.16045714850073	1.37032291300068	0.655171819980966
331	-7.50041155337843	-4.25762608166556	-2.26733082632401	-4.52096942383655	-5.2467734322666	-15.5076102001904	-14.9325697418974	-7.11064914584498	-3.96035940100424	-3.64875918307242	4.01730626024494	2.10325256006435	4.71268621248009	2.38618462552688	0.480818040413499	0.698323263613029	0.0403304099444126	2.93081578882489	4.13448789570493	-9.17864870049157	-10.8194314014471	3.34995430472684	-5.31162178069564	-9.52016559349763	-5.75749857851366	-8.6705720988197	-6.01741929431042	-4.42990522030761	-6.12871159059155	-9.28280086482948	-5.0516291612278	-5.96208112288455	-6.07083362844681	-8.60553039295881	-3.93239283928236	-10.983728881795	-6.14355781398582	-11.4738590033348	-1.56205557055571	-3.83526751925588	-1.12833046832965	-3.03971410125943	-3.30687156296391	1.70623845015688	-4.0834116579226	-2.00950570246372	-3.8522542189955	1.37032291300068	2.63804367950169
332	-8.8993164426267	-6.08351752234403	-0.271795818958656	-4.52096942383655	-12.1451773412948	-25.6529235081165	-9.49678537873106	-8.48185413510696	-3.96035940100424	-3.64875918307242	3.22105147928006	1.42310223569061	1.711698559246	1.77504281985082	0.480818040413499	0.698323263613029	1.6651468760015	2.93081578882489	3.60497424588002	-9.97001055518224	-4.16079659805147	2.12916503062884	-4.55612566011749	-3.14140124494923	-11.2115073639043	-8.49124377828855	-5.52885512313756	-4.58840502167348	-6.12871159059155	-6.53792562738774	-8.06075114458323	-5.96208112288455	-13.4177995384058	-6.01811182969136	-5.01019114574927	-10.983728881795	-13.4535796307382	-11.4738590033348	-13.8461276091034	-3.81987830890615	-1.12833046832965	-3.03971410125943	-8.32778741901157	1.70623845015688	-6.78030680707485	-2.00950570246372	-3.8522542189955	1.37032291300068	0.813819156841295
333	-8.8993164426267	-5.4991252860053	-0.271795818958656	-4.52096942383655	-4.63943166921912	-25.6529235081165	-8.63075308255049	-8.48185413510696	-3.96035940100424	-8.01300966580662	3.22105147928006	1.42310223569061	1.711698559246	4.68379194065208	0.480818040413499	0.698323263613029	1.6651468760015	2.93081578882489	3.35790970550094	-1.21766555552492	-0.224796315966121	2.12916503062884	-0.484032368564286	-8.00450368200422	-7.82412738007142	-8.49124377828855	-5.52885512313756	-7.61899672351293	-6.12871159059155	-6.18553938012357	-5.24407186527944	-10.2441094935414	-13.4177995384058	-6.85710417704902	-5.01019114574927	-10.983728881795	-5.15818227317916	-11.4738590033348	-18.5576191146126	-11.5695864545258	-1.12833046832965	-3.29132381211403	-3.91647173630181	1.59768419223277	-2.04099111936537	-2.00950570246372	-2.02918466187243	1.37032291300068	0.813819156841295
334	-9.49609033669512	-5.4991252860053	-0.658707111474542	-6.23652408708406	-8.72882810653299	-17.6392945680294	-8.63075308255049	-11.8976029190241	-3.96035940100424	-7.19726766624641	3.22105147928006	1.42310223569061	2.59643991178751	2.21983550711085	4.06935243440878	0.698323263613029	1.6651468760015	2.93081578882489	1.07072319203789	-1.21766555552492	-1.00241382654402	1.60313338894045	-0.484032368564286	-1.14030236133366	-7.82412738007142	-6.32453151799243	-8.91765868128838	-8.36677364372006	-6.12871159059155	-5.38624864386386	-5.24407186527944	-10.2441094935414	-9.98089801086947	-6.85710417704902	-5.01019114574927	-10.983728881795	-5.15818227317916	-9.32203242466662	-8.91723812691581	-8.13684683060465	-1.12833046832965	-0.425060478122611	-5.18585124749573	1.59768419223277	-5.8956886634657	-2.00950570246372	-4.54972114738293	2.625389876355	1.08149972539631
335	-10.1112670040786	-6.32654337504668	-0.658707111474542	-4.23428084064657	-8.72882810653299	-20.1147933453884	-11.4346726482511	-11.8976029190241	-3.96035940100424	-7.19726766624641	4.06629571249479	2.07393306682231	2.59643991178751	2.21983550711085	4.06935243440878	0.698323263613029	1.6651468760015	2.93081578882489	0.0298022871414088	-4.17013134473584	-1.00241382654402	1.60313338894045	-2.62819310889619	-9.76024510224267	-7.59250381643477	-6.82203607925652	-11.6729582163682	-8.36677364372006	-6.12871159059155	-5.38624864386386	-7.07862826738927	-11.368298001956	-5.32065326860407	-8.17160371027835	-0.0945998689939866	-12.0910189951734	-7.71347572964215	-9.32203242466662	-10.1408612417705	-6.07575571540129	-1.12833046832965	-0.425060478122611	-7.29590948909054	1.42682741140341	-5.8956886634657	-2.00950570246372	-1.00425361932611	2.625389876355	1.08149972539631
336	-12.5013115563282	-6.21050798075234	-4.64987995798727	-4.23428084064657	-8.63733513858549	-9.75996337691113	-12.4672888375981	-10.8003052629897	-3.96035940100424	-7.19726766624641	4.06629571249479	2.07393306682231	2.59643991178751	2.21983550711085	2.77554627701497	0.698323263613029	0.995277146335666	2.27658705052553	2.61978994552507	-9.18873994652322	-10.1027092035663	1.60313338894045	-6.73766132704619	-9.76024510224267	-3.48734458497489	-11.3193484276925	-7.82122920055282	-8.36677364372006	-6.12871159059155	-5.38624864386386	-7.07862826738927	-10.9971863330026	-5.32065326860407	-7.59835190422115	-3.48600148770121	-11.3343245605491	-8.88975817600621	-9.32203242466662	-10.1408612417705	-13.4575694908446	-0.409462677472282	-0.425060478122611	-6.09844945591447	1.42682741140341	-4.15145163748871	-1.83697802647529	-1.00425361932611	3.38146376889827	1.32139713878394
337	-9.25391903989988	-2.22094002703864	-7.18896103266363	-8.05994202329002	-8.63733513858549	-4.42323891036777	-12.4672888375981	-10.8003052629897	-3.96035940100424	-0.427166737313047	4.06629571249479	2.07393306682231	2.59643991178751	2.21983550711085	1.61408399714465	0.698323263613029	0.995277146335666	2.88993647399048	2.61978994552507	-9.18873994652322	-3.44513764531115	1.60313338894045	-1.23716008300759	-0.757156951826708	-6.73113669784573	-2.50831841005255	-10.8285260565115	-8.36677364372006	-0.386887656714209	-4.08111186581093	-7.07862826738927	-7.21419004171622	-8.92015154799978	-8.58056252659278	-6.97893495494025	-8.42217207036543	-4.22762258273815	-9.90632055687429	-0.699153116698997	-7.59085855800692	-0.628980856714999	-2.05223917450402	-1.88243072092543	1.42682741140341	-4.15145163748871	-2.34595148365901	-1.00425361932611	0.286301524993402	1.32139713878394
338	-5.43798729278344	-3.42065867890949	-7.18896103266363	-6.93556294044639	-0.420063178744046	-10.3754161757806	-11.575113298021	-10.8003052629897	-3.96035940100424	-2.9145174326078	4.06629571249479	2.8073609106614	3.24792452875229	0.369292063172177	1.61408399714465	0.698323263613029	0.314136492633129	4.23188290548867	2.61978994552507	-10.4743417999128	-10.0450333737037	2.73473712998499	-1.23716008300759	-3.37696768268112	-6.73113669784573	-2.50831841005255	-4.69372661834269	-10.3613325803083	-5.57076538430665	-4.95711188562032	-4.16255284853379	-7.21419004171622	-8.92015154799978	-6.93578668129954	-6.47612250421079	-8.42217207036543	-1.75727144041117	-10.8635467309492	-2.53430920796805	-9.0274981154087	-3.21263535170881	-4.02845941636483	-5.71377044783952	1.42682741140341	-2.9551238646459	-3.04616904702907	-2.93575481833387	1.42635027298642	1.32139713878394
339	-5.17486240930612	-6.31700561026795	-4.70233930657312	-6.93556294044639	-6.32969244061775	-2.3130593929649	-13.3271393261737	-10.3925894642729	-3.96035940100424	-5.69329426245528	4.81086727869247	2.07577906828984	3.24792452875229	0.369292063172177	2.90280227921407	0.698323263613029	0.314136492633129	4.23188290548867	0.783649818759812	-12.1360908247392	-11.3954088801929	4.84759495307622	-7.71358899995758	-9.39321760093392	-7.37254314970388	-5.25206219993886	-7.2942683182868	-9.66039526863128	-5.57076538430665	-4.95711188562032	-6.21150086930524	-5.72728088980672	-10.1653518682714	-0.158911687694489	-2.91869480790205	-8.42217207036543	-2.8139985095054	-8.52393433227266	-9.74610409982368	-4.30801835393795	-0.900347090662381	-3.13999177044513	-2.69663353559407	1.42682741140341	-2.14691688658158	-3.0592022691932	-1.21138579861133	3.86657035763101	1.32139713878394
340	-11.5018751439866	-11.8699013621655	-6.80757854048807	-6.93556294044639	-6.32969244061775	-13.8425239335362	-11.4498509583687	-10.3925894642729	-3.96035940100424	-2.07392750714584	3.26176246507337	0.233987072298856	3.26971639607783	1.8262774864247	2.90280227921407	0.698323263613029	0.314136492633129	4.23188290548867	0.783649818759812	-2.68198677821576	-13.8463200354192	1.76199660139635	-1.52910897028481	-0.286453524349037	-6.5334045697229	-3.40671247143984	-9.83681102978515	-9.66039526863128	-10.7471611008659	-4.05944903096737	-4.88813284898173	-5.72728088980672	-9.09696531504393	-0.671584529446827	-6.00605712716603	-8.42217207036543	-6.09883030358874	-6.6157906947601	-2.24198694527634	-6.5612043155223	-4.97122601877269	-6.66522402177517	-2.69663353559407	1.42682741140341	-2.14691688658158	-4.39319434647734	-1.21138579861133	3.86657035763101	0.433108312502915
341	-4.44443291303801	-3.83259799310222	-6.80757854048807	-3.71384730705345	-6.32969244061775	-14.944901642605	-11.4498509583687	-10.3925894642729	-3.96035940100424	-4.11838956694699	3.26176246507337	0.233987072298856	3.26971639607783	1.8262774864247	1.25502405314671	0.698323263613029	3.48751858534563	4.23188290548867	0.783649818759812	-3.85531976389736	-10.5707485570544	5.02789457565205	-2.53800222379285	-14.4705958230138	-6.36995502039152	-8.99723777597118	-9.83681102978515	-9.66039526863128	-6.11248337624124	-7.33935791786993	-7.08126061362445	-10.9987010308516	-9.93848902536098	-0.844274222718414	-6.00605712716603	-8.42217207036543	-7.28411868874616	-5.25293153154232	-5.35104302290636	-12.2758346950258	-5.19828561628245	-4.16415061885967	-2.0430529102549	1.42682741140341	-5.14258235545053	-4.39319434647734	-1.21138579861133	3.86657035763101	0.433108312502915
342	-4.44443291303801	-2.17516666148341	-7.03750205099874	-6.73442267494932	-6.26989098955592	-28.0311872013085	-9.22046669127086	-10.3925894642729	-4.05025840074867	-9.97757109092833	2.05505116629083	0.233987072298856	4.69077706319775	1.8262774864247	1.25502405314671	0.698323263613029	0.152832822015791	0.417573560538873	0.783649818759812	-4.95292964160332	-3.50466826197813	2.26692977235135	-8.30439444774045	-9.41390900208003	-4.19720936112717	-0.914082043055256	-14.4857602489434	-9.66039526863128	-6.11248337624124	-7.33935791786993	-7.08126061362445	-10.9987010308516	-9.26250501086581	-3.57860416970828	-6.00605712716603	-7.60333971744423	-6.18967443521908	-5.00753357008182	-1.24555035104335	-2.32466153923004	-0.211889675025035	-1.82448529416748	-0.555254562119127	1.35572826732999	-5.14258235545053	-4.39319434647734	-1.21138579861133	0.584987717375535	0.433108312502915
343	-4.61584647755669	-6.74016832158293	-8.10966120640374	-6.73442267494932	-6.26989098955592	-19.2347415481684	-8.86097033571013	-10.3925894642729	-4.05025840074867	-6.11001158084325	2.05505116629083	2.24258840248739	4.49524601444703	0.964133697866903	1.07308028719568	0.698323263613029	0.152832822015791	0.417573560538873	1.61623035913008	-14.9743662379047	-8.06299816526438	2.26692977235135	-14.1017690686015	-5.15065206576537	-4.19720936112717	-3.51019545940743	-13.9169914909243	-9.66039526863128	-8.75048771053931	-6.36121147701145	-5.26530435192235	-10.9987010308516	-8.93549688738264	-9.92152156594704	-6.00605712716603	-7.60333971744423	-10.3141045429688	-6.83774917273163	-1.24555035104335	-5.2544681545171	-3.81036637338412	-7.06850351718042	-1.0128167149291	1.35572826732999	-4.3624938502312	-5.84797831749735	-2.66211253888711	0.371797268917032	0.433108312502915
344	-10.2387397492301	-11.660095910616	-4.45815127732799	-5.01204157875689	-8.24108479589259	-10.9509468303158	-8.86097033571013	-6.7585422425636	-4.05025840074867	-6.11001158084325	1.61288297460056	0.202195480300623	3.5481161623365	0.964133697866903	1.07308028719568	0.698323263613029	1.96122699423591	0.417573560538873	1.61623035913008	-1.46231137675368	-4.33156820335362	4.42888703012592	-10.7618213667655	-9.15681618789638	-4.19720936112717	-1.73453999411371	-11.3356787437726	-5.81041500907253	-8.75048771053931	-6.36121147701145	-8.12864746196419	-7.75690371222627	-8.93549688738264	-7.72418276701537	-8.35355554730884	-7.60333971744423	-10.3141045429688	-4.08296518698797	-7.91118974295022	-0.716284752028304	-6.42044088968648	-2.91321524906163	-1.0128167149291	1.35572826732999	-0.0791258976488693	-2.80643261351851	-2.83225642774301	1.32866062791533	0.433108312502915
345	-0.330396516009654	-9.89598345062834	-7.01567973409919	-5.01204157875689	-7.40700381895809	-21.8592026842725	-9.82899821994272	-11.4696343333216	-4.05025840074867	-3.67729214745257	2.48843326827953	4.29780829764102	3.48188237840433	3.5015988562459	1.07308028719568	0.698323263613029	2.01791511788213	0.275185523153697	1.61623035913008	-1.46231137675368	-4.33156820335362	4.42888703012592	-3.64954258247104	-9.74445213193914	-4.19720936112717	-1.43680437152906	-11.3356787437726	-9.72373825340655	-8.75048771053931	-11.7669867623201	-8.12864746196419	-7.73696345644693	-12.1536972167842	-1.9035349983795	-8.35355554730884	-5.65595251542523	-5.78175681724839	-4.08296518698797	-7.91118974295022	-1.48240432877429	-6.42044088968648	-2.91321524906163	-5.37562188280779	1.39983264373042	-0.0791258976488693	-0.686641003255931	-2.83225642774301	1.32866062791533	1.67385513846834
346	-10.2280124012648	-9.89598345062834	-11.7917655387799	-5.01204157875689	-4.6835774649489	-13.5121667113985	-6.84714540677345	-11.4696343333216	-4.05025840074867	-7.58026068573983	0.78992105320684	4.29780829764102	3.48188237840433	3.5015988562459	1.07308028719568	0.71044428965104	2.01791511788213	0.275185523153697	2.99885573827119	-7.52091779648594	-13.1321402058853	4.42888703012592	-3.87861486365352	-7.97579255265064	-4.56001006122202	-7.70943090156957	-9.55177619759295	-3.93977374640582	-8.75048771053931	-9.2240085907261	-8.75996290659164	-8.07419883597803	-9.73983947594001	-1.64894654851834	-6.97468844141478	-10.1142480650175	-3.70025110618569	-3.39456583670864	-12.3004848543256	-0.706771347261325	-5.85068586958686	-2.91321524906163	-5.37562188280779	2.12852467619488	-0.0791258976488693	-3.88467495994318	-3.46937910697639	1.32866062791533	1.67385513846834
347	-10.2280124012648	-12.7394383050893	-15.9985744391087	-5.6255810867365	-4.6835774649489	-8.33717513085236	-13.6401956331045	-6.94336429366366	-4.05025840074867	-2.39339331039425	3.6341248212007	4.29780829764102	4.4581516132379	3.5015988562459	0.60747688114006	0.71044428965104	1.19705275512985	0.275185523153697	2.99885573827119	-4.07969925130484	-10.0907253554903	4.42888703012592	-8.4962227848364	-10.1644942867588	-4.56001006122202	-7.89450870757668	-0.074488600165127	-4.18628495242911	-8.75048771053931	-9.2240085907261	-6.42576483571096	-7.64309857774272	-2.95696738544072	-1.60996211095072	-6.97468844141478	-10.1142480650175	-13.2979478090113	-5.22337754639416	-6.63464499556633	-0.706771347261325	-5.85068586958686	-1.91528755361817	-5.37562188280779	2.12852467619488	-0.00596328973062166	-5.12363378838445	-3.46937910697639	2.46402219182111	1.67385513846834
348	-4.30851011829158	-4.16487788046809	-2.6818227542321	-4.50477822454051	-4.6835774649489	-22.3389000284035	-9.01008958464044	-6.94336429366366	-4.05025840074867	-1.94061385435747	3.29594294743099	4.29780829764102	4.4581516132379	0.450009289145878	0.110371266014953	0.634993192475406	2.77897893779196	0.275185523153697	1.03795342120332	-3.43269946834366	-14.9332721043318	4.42888703012592	-15.0139231595277	-4.30160591635305	-7.47006582232756	-1.58529775943507	-7.60897746866456	-4.91405135177923	-6.80634169780071	-9.2240085907261	-6.42576483571096	-3.88231247484082	-5.70079532563607	-1.60996211095072	-6.97468844141478	-12.8540163574763	-13.2979478090113	-5.22337754639416	-6.63464499556633	-0.706771347261325	-4.49938384575817	-1.91528755361817	-6.4198935102728	2.12852467619488	-0.00596328973062166	-5.12363378838445	-3.46937910697639	2.46402219182111	1.67385513846834
349	-7.36677758157922	-5.15399947205748	-10.8347875594065	-4.50477822454051	-4.6835774649489	-14.9335527244936	-10.6982213561903	-6.68829448928011	-4.05025840074867	-2.07444116224072	3.07948305833111	4.29780829764102	4.4581516132379	0.450009289145878	4.36845341612043	0.634993192475406	0.000152784199688227	0.817421012636134	4.51746378260047	-3.43269946834366	-15.2445022041648	4.42888703012592	-18.8389320091717	-4.30160591635305	-7.47006582232756	-8.55800111412957	-7.60897746866456	-4.21871333397122	-10.4901024815781	-9.2240085907261	-6.42576483571096	-3.88231247484082	-5.70079532563607	-1.60996211095072	-6.97468844141478	-10.9017124429102	-14.5762721751603	-6.69243659040851	-6.63464499556633	-3.69202229085903	-4.49938384575817	-1.91528755361817	-7.61576681777407	2.12852467619488	-0.00596328973062166	-5.12363378838445	-3.46937910697639	2.46402219182111	1.67385513846834
350	-3.51278655281418	-5.11708489666366	-10.8347875594065	-3.23038699140785	-4.6835774649489	-14.9335527244936	-7.10874059824114	-6.68829448928011	-4.05025840074867	-10.3443434397356	2.61709877405784	4.29780829764102	3.40072923640601	0.450009289145878	1.93888628345179	0.904705362226182	1.00882970714862	0.817421012636134	1.40796200167876	-2.78356605987705	-8.25302193447566	4.42888703012592	-0.93639898032265	-12.1210056686514	-7.47006582232756	-1.187322421489	-7.60897746866456	-4.21871333397122	-10.4096977015913	-7.55290748312788	-6.42576483571096	-3.88231247484082	-0.0741450833432289	-6.97936505748583	-3.40388737873416	-10.2797211861229	-11.4584686625057	-6.69243659040851	-8.88384812428837	-6.52331220415997	-3.17481754399093	-1.91528755361817	-5.37581445355527	1.03391482029819	-0.00596328973062166	-6.93700186266061	-6.19534577166794	2.46402219182111	1.67385513846834
351	-6.5032665482368	-3.92856435681793	-10.8347875594065	-3.54980531123074	-5.47019039058907	-11.0014360242334	-5.26747093879641	-8.68315362644053	-4.05025840074867	-10.3443434397356	2.95102883352542	4.29780829764102	1.71037006474546	0.450009289145878	3.46183115525502	0.904705362226182	1.00882970714862	3.57418581652217	0.0135157253749989	-7.7860588605575	-14.2465413275236	4.42888703012592	-19.0583338521596	-4.64367988068602	-4.86908747191102	-3.98785225348923	-5.88442481629376	-4.21871333397122	-10.6264248360114	-7.55290748312788	-6.42576483571096	-4.84681367971521	-3.21897484332061	-6.97936505748583	-1.86008106728281	-10.2797211861229	-8.88434885093963	-5.95643384125214	-7.09692892577463	-16.3283787484703	-2.28347635564938	-1.91528755361817	-9.87655860760451	1.03391482029819	-3.87853022015867	-3.3976439945969	-6.19534577166794	3.83590898616197	1.67385513846834
352	-6.5032665482368	-8.93754726188729	-12.1932876928376	-3.54980531123074	-5.47019039058907	-1.27444697774131	-4.9213274887158	-9.91953237702804	-4.05025840074867	-3.60304794145099	1.75628078410006	4.29780829764102	1.71037006474546	0.450009289145878	0.154427611382826	0.904705362226182	0.854170897815185	3.57418581652217	0.0135157253749989	-4.2628899129472	-14.2465413275236	4.42888703012592	-15.0056893139386	-4.64367988068602	-7.42114505468711	-3.98785225348923	-7.87158411713107	-2.83854856279414	-1.10755408836505	-7.23218301111989	-6.42576483571096	-4.84681367971521	-3.21897484332061	-6.97936505748583	-1.86008106728281	-8.62249226005718	-8.88434885093963	-4.43106928916076	-2.28862249022419	-3.9619187019259	-1.38134209659263	-1.91528755361817	-13.4145620285955	1.03391482029819	-3.87853022015867	-1.94371972783058	-0.636769812249563	3.83590898616197	1.12909626328258
353	-8.19212202086134	-8.93754726188729	-10.2726095127345	-3.54980531123074	-5.47019039058907	-1.27444697774131	-7.50907927229978	-9.91953237702804	-4.05025840074867	-10.2486302440219	1.75628078410006	3.11099144278799	0.496388264102346	0.450009289145878	4.78104635470333	0.904705362226182	2.59983326496753	3.57418581652217	0.0135157253749989	-8.97816901589793	-18.4977759430654	3.35863577148574	-15.0056893139386	-4.64367988068602	-5.21869847211353	-5.5339397261614	-12.9937325351418	-8.06382543320575	-7.50419985253186	-8.36521372176428	-2.98466210954617	-2.30003363309061	-3.21897484332061	-6.97936505748583	-1.86008106728281	-8.62249226005718	-9.11397118088821	-12.8509023479796	-7.68290155389411	-4.50920057932002	-4.10880115492594	-1.91528755361817	-7.45942664568624	1.03391482029819	-6.31370835662426	-3.67776593637396	-4.39422210949476	3.83590898616197	1.12909626328258
354	-9.65504109551024	-1.96807499938524	-3.32237335961304	-3.54980531123074	-5.47019039058907	-1.27444697774131	-8.90553734380332	-9.91953237702804	-4.05025840074867	-5.513547067794	4.57917614410107	3.11099144278799	0.496388264102346	0.450009289145878	4.78104635470333	0.904705362226182	2.06335048811515	3.57418581652217	0.0135157253749989	-10.3821471534987	-16.6777820111159	0.890124927990453	-1.70982673148438	-11.17997699983	-5.21869847211353	-8.16720826615481	-12.9937325351418	-9.57682135109817	-7.50419985253186	-8.36521372176428	-2.98466210954617	-4.74856566933207	-0.429143586907772	-6.8138344903357	-9.21086328840548	-8.62249226005718	-9.11397118088821	-4.21668830327661	-7.76871881782844	-4.45782173880609	-4.10880115492594	-1.91528755361817	-6.86500478654827	1.03391482029819	-1.25387835383292	-3.67776593637396	-4.83787035680067	3.83590898616197	3.26760181447846
355	-14.2226412846886	-2.96661580468943	-1.90050675188079	-3.14137324238743	-4.27267746166166	-8.48472711388005	-8.90553734380332	-12.0003657427953	-4.05025840074867	-5.6871326301348	4.57917614410107	3.11099144278799	0.496388264102346	1.02568127108581	4.78104635470333	0.904705362226182	0.929148277667325	3.06026798303426	0.0135157253749989	-6.43266706136466	-15.9952106566209	0.15180873410993	-4.80461401724103	-7.34292171203468	-5.69588376468865	-8.16720826615481	-11.7227060194263	-7.75809242302096	-7.50419985253186	-4.40396534510442	-2.98466210954617	-0.785614446341811	-1.17036848757968	-6.8138344903357	-9.21086328840548	-8.71700608267488	-11.8033888375462	-7.25096591090701	-6.43916292051653	-11.5765275415319	-4.68147302910881	-5.52994675602899	-9.51369018094289	1.03391482029819	-9.34456913880449	-3.67776593637396	-4.83787035680067	3.83590898616197	3.26760181447846
356	-13.5210002621495	-3.22460811964734	-2.20085139735495	-3.14137324238743	-4.38669236021823	-10.2614966161425	-5.64889209365692	-7.55222085960973	-4.05025840074867	-7.59773089092883	1.08128943864582	3.6867542033653	0.496388264102346	1.02568127108581	3.62164647717988	0.904705362226182	2.35343171055653	1.93487726961273	0.0135157253749989	-3.28599849564321	-6.64669818966947	0.15180873410993	-15.472956332498	-14.2077412971213	-8.43790559097878	-5.48359350259126	-11.3898227904688	-4.76154539704998	-10.2683412824057	-4.40396534510442	-2.98466210954617	-6.5813362584531	-4.13320482598803	-6.8138344903357	-3.59767661542468	-11.2702884590982	-10.8762062755277	-8.19981050128627	-5.8602031830335	-2.15773398920494	-4.68147302910881	-5.59495143130098	-15.267206188751	1.03391482029819	-8.36985823759956	-0.114057377556551	-1.56342055230583	3.83590898616197	3.26760181447846
357	-9.23921033840583	-0.694493242621632	-2.20085139735495	-3.14137324238743	-4.21037066780698	-23.1629381232854	-9.36499020728485	-8.23803371187776	-3.91667106687312	-9.19404264176763	1.08128943864582	0.0747465412998842	2.00843176050462	1.02568127108581	3.62164647717988	0.904705362226182	2.35343171055653	3.77316852101807	0.0135157253749989	-9.40065642756264	-20.105327474159	0.15180873410993	-10.8279066456117	-14.2077412971213	-9.86579801877994	-0.408040747825931	-4.11733715164561	-13.5454572851136	-10.2683412824057	-7.87853202186847	-4.18471135580496	-6.5813362584531	-3.01890632310111	-5.18858013060886	-3.59767661542468	-11.2702884590982	-5.36910170223735	-6.79682404214445	-13.2369336124791	-8.71069438105244	-2.41151949775704	-3.09853439849163	-3.94087640085343	1.03391482029819	-1.3518111675831	-2.57591153771459	-3.66434202906121	3.83590898616197	3.26760181447846
358	-11.9134586379304	-2.3540288239147	-2.20085139735495	-2.17168900745331	-1.05933949252784	-26.0173259651592	-4.58827777163798	-8.23803371187776	-3.49726692775625	-3.15518749014213	1.08128943864582	4.48380668414013	1.64309820006418	0.226569695715582	4.27603888743362	0.904705362226182	0.224598746847205	3.77316852101807	2.34562115310799	-2.24824705504957	-0.842358354081282	0.15180873410993	-12.7117514050135	-12.8130174276536	-5.45564551146845	-0.408040747825931	-16.700625232905	-11.8770615404076	-7.99444818159099	-6.60549631923403	-4.09026328536354	-5.99424578643656	-0.267488371322326	-5.18858013060886	-6.15070414267108	-12.1351013678923	-7.38696210699344	-10.9061204506003	-4.16709559327222	-3.55170869971604	-7.84841065488554	-1.06662430273858	-1.35268268442215	1.03391482029819	-7.07485768779824	-2.57591153771459	-3.66434202906121	3.83590898616197	3.26760181447846
359	-3.95446865766624	-2.3540288239147	-2.20085139735495	-4.42880277398816	-3.08809679765476	-20.7523435525415	-11.3839169360278	-8.23803371187776	-4.88888327429032	-7.37637118311627	1.17292224677445	3.78222605749744	1.64309820006418	0.226569695715582	4.27603888743362	0.904705362226182	0.224598746847205	2.15719723452279	3.72305738378522	-2.24824705504957	-9.49306764043463	0.15180873410993	-3.85339851295632	-12.8130174276536	-5.45564551146845	-5.70408445269669	-5.46112746564459	-11.8770615404076	-7.99444818159099	-6.60549631923403	-5.71668429409851	-4.15393771469843	-3.17650103192364	-5.66384514636698	-6.15070414267108	-12.1351013678923	-6.79457344501439	-7.8380646149932	-4.01922230102332	-3.55170869971604	-0.0208894095663705	-1.06662430273858	-5.00087419402685	1.03391482029819	-5.70705557347814	-2.57591153771459	-3.66434202906121	3.83590898616197	3.26760181447846
360	-3.95446865766624	-2.3540288239147	-2.20085139735495	-4.22062875331046	-3.08809679765476	-14.2658619487506	-6.70671285591185	-8.23803371187776	-4.88888327429032	-9.28208598678337	1.17292224677445	4.35520336071929	1.48808416872112	0.226569695715582	4.27603888743362	0.904705362226182	0.839548181071379	2.15719723452279	4.84586736682178	-7.7097627416611	-4.21944345956253	0.15180873410993	-6.89547804918875	-10.1492378695112	-4.53213769504609	-8.50309170009786	-13.1526987781205	-8.38050416352362	-2.14955499919799	-6.60549631923403	-4.40332793434486	-4.15393771469843	-10.8857567188587	-8.37001448337795	-7.8176032340212	-12.1351013678923	-14.6396703582309	-9.60256762764294	-9.77186002468312	-0.778154564175307	-2.29113674014592	-3.70490572538975	-7.95500033641428	0.552710754690996	-5.70705557347814	-7.03074940511321	-3.66434202906121	4.28187269031848	3.26760181447846
361	-3.95446865766624	-2.3540288239147	-2.20085139735495	-4.22062875331046	-8.95496722044674	-2.55765904850627	-11.1931483263185	-8.23803371187776	-3.85937642603724	-5.61401542514417	1.96033411491339	2.17100775183716	2.86255842715817	4.42769473201743	4.27603888743362	0.904705362226182	0.839548181071379	2.15719723452279	4.84586736682178	-4.14965801128994	-4.26285773570701	0.15180873410993	-2.48276866974477	-2.59837274231166	-4.53213769504609	-9.27058071110684	-4.78342854610147	-8.38050416352362	-2.0513202723801	-6.60549631923403	-4.40332793434486	-4.15393771469843	-4.45304265379433	-8.37001448337795	-7.01514422351991	-12.1351013678923	-15.4870679973875	-9.60256762764294	-8.58281265818937	-0.778154564175307	-2.29113674014592	-3.70490572538975	-7.95500033641428	0.552710754690996	-3.08937281738773	-3.74036854132625	-0.515727831700589	1.10201471662752	3.26760181447846
362	-10.1247550560594	-2.3540288239147	-4.9793701650952	-5.89047025805348	-8.95496722044674	-10.4320468123277	-7.73242627418649	-2.55822055344993	-3.85937642603724	-1.41084939483092	1.96033411491339	2.17100775183716	2.86255842715817	1.39953622706374	0.542731890058349	1.42422099420799	0.839548181071379	4.21354742904073	1.42885860960998	-4.14965801128994	-1.14601329089492	0.15180873410993	-13.1237367521513	-2.59837274231166	-8.72429303978485	-9.27058071110684	-4.78342854610147	-3.66286601558546	-5.28255634851035	-3.5038655463905	-7.78074018872419	-2.15102390522088	-4.45304265379433	-8.37001448337795	-9.54064653206713	-12.1351013678923	-13.0281557652406	-9.60256762764294	-6.51997567828323	-5.02633773028378	-2.29113674014592	-2.37088373781667	-6.65898180890411	0.552710754690996	-0.120268457254486	-5.32859078986004	-0.515727831700589	1.10201471662752	3.26760181447846
363	-2.65914571550178	-1.73364440932546	-4.9793701650952	-6.33073447798823	-2.09810246520434	-10.264138162949	-7.31337357795573	-3.66065296057621	-3.85937642603724	-1.41084939483092	1.96033411491339	2.17100775183716	2.86255842715817	3.79306759202103	0.379905334268776	1.42422099420799	0.839548181071379	4.21354742904073	1.42885860960998	-1.70031822872007	-8.50392064771116	0.15180873410993	-13.1237367521513	-4.36507887835651	-5.08360037826351	-6.87748130575386	-6.49040783891796	-7.29438303782542	-3.17413300868751	-3.57522551000676	-7.78074018872419	-2.15102390522088	-3.36590420002641	-3.79151088579819	-9.54064653206713	-12.1351013678923	-13.1717850336382	-9.60256762764294	-6.18669731497419	-7.97396433797162	-2.29113674014592	-2.37088373781667	-6.65898180890411	0.552710754690996	-0.120268457254486	-4.21575953936569	-0.515727831700589	1.10201471662752	3.26760181447846
364	-12.5841735126932	-2.71915694401162	-6.00824600193354	-6.33073447798823	-2.09810246520434	-15.2608548109517	-10.5523905866214	-4.94758543554762	-4.60649237800205	-1.41084939483092	1.35748427515642	4.20671737879566	2.7348441714155	3.79306759202103	0.379905334268776	1.67455671179088	0.839548181071379	4.21354742904073	1.42885860960998	-1.70031822872007	-8.50392064771116	0.15180873410993	-13.1237367521513	-3.29684125785044	-8.88759301526096	-15.123726063182	-5.21512168833616	-7.29438303782542	-4.18226463588717	-2.89533187931383	-7.78074018872419	-2.15102390522088	-3.36590420002641	-7.35036426270264	-3.93419830834607	-12.1351013678923	-9.1327465968954	-9.60256762764294	-3.80258301813432	-5.29757611247512	-0.89215309433171	-2.37088373781667	-3.85175989193325	0.552710754690996	-5.73467848044812	-4.21575953936569	-0.515727831700589	0.895835348645192	3.26760181447846
365	-0.220065299155934	-5.4607647451294	-6.53909136829821	-3.4831206555627	-2.55970095555172	-17.3114532809859	-10.5523905866214	-6.46960903504045	-4.60649237800205	-4.50148523211652	2.29610096987545	1.14240945742489	2.7348441714155	1.18497287477872	1.23924087110431	1.67455671179088	4.95154324691439	4.21354742904073	1.42885860960998	-7.14796542818806	-3.78762428598278	0.15180873410993	-7.4546152317209	-10.6077203426088	-11.4315723319077	-17.8457944105093	-1.44659741618783	-5.10645441890616	-4.18226463588717	-2.89533187931383	-7.68761051736936	-7.74094491244668	-0.604987621945834	-8.22789835379501	-8.6593389473849	-7.35071979424797	-14.1624019055348	-5.15220190737483	-4.79641767322201	-6.47887052562418	-0.462233775087692	-0.359456853592259	-1.38552491558705	0.552710754690996	-3.41294789475888	-4.21575953936569	-0.515727831700589	0.39388557241151	3.26760181447846
366	-7.4646133094119	-5.62765465488374	-0.876833588580664	-0.796480162169309	-2.55970095555172	-15.6256330149596	-2.75786646214937	-5.61144704801602	-3.86175248658755	-9.66519906827708	0.112194015125841	3.49455276854614	2.7348441714155	2.28762382687201	1.23924087110431	1.67455671179088	4.70496868464031	4.21354742904073	1.42885860960998	-2.80723687182251	-3.61970213354738	3.16933088262137	-7.4546152317209	-16.6382647714283	-16.3201653306286	-12.4329625211177	-10.6416972410351	-9.61423191864654	-4.18226463588717	-2.89533187931383	-8.24231988465653	-4.42567472671045	-0.604987621945834	-5.39836763476557	-9.31729920658211	-5.96635845548304	-14.1624019055348	-5.15220190737483	-8.37936778273955	-10.0071835584094	-2.54772098461961	-0.359456853592259	-0.798607228655947	0.552710754690996	-2.04807622325912	-4.21575953936569	-4.41932952305526	3.95426496313381	3.26760181447846
367	-2.30150892289161	-0.1961560105808	-3.54710838926742	-0.796480162169309	-2.55970095555172	-11.47713387323	-4.26601022537562	-5.61144704801602	-3.86175248658755	-6.08577480676852	0.112194015125841	4.79041985915035	3.60289798563849	2.28762382687201	1.23924087110431	1.67455671179088	4.33876815097282	4.42401760049544	2.896354152274	-5.65955805303299	-3.61970213354738	3.45531786570716	-1.47686894823122	-13.4000325014925	-12.6061429708722	-8.3247520043789	-9.5218387953662	-9.61423191864654	-4.76641845246419	-2.89533187931383	-3.2149885271527	-2.14166406009608	-1.06667272215301	-4.72196122651854	-9.31729920658211	-5.96635845548304	-13.0236410966434	-5.41460078685381	-7.4691983530785	-10.7957302645145	-5.64507386232057	-0.359456853592259	-0.798607228655947	0.552710754690996	-1.49217680588099	-3.78297315577666	-5.22431168862932	0.0140598318601555	3.26760181447846
368	-9.80752485187673	-4.12560910793972	-9.21338709786017	-3.83819273490273	-2.81474373669288	-4.30798168489617	-4.26601022537562	-5.61144704801602	-3.86175248658755	-9.62056497575376	4.60718996667577	0.781138517674984	3.60289798563849	5.40071099116335	1.23924087110431	1.67455671179088	2.89110853784874	2.16947554198278	3.82045972338651	-4.44726994075617	-1.86127151932008	1.45366839762474	-5.83281263325303	-13.5687691725006	-14.5998854905893	-15.8012018280539	-3.61265444783475	-9.61423191864654	-4.75992299214471	-0.0888786560516892	-5.13641782104736	-2.14166406009608	-2.55011461051715	-4.72196122651854	-9.31729920658211	-8.68393935816892	-10.1561363387877	-5.41460078685381	-10.3530695586766	-1.43745331490896	-5.64507386232057	-1.16392829715774	-10.7243640932445	0.552710754690996	-6.1739259829449	-6.01717102729992	-5.55064098548586	2.1382914356466	3.26760181447846
369	-5.31152978874407	-4.12560910793972	-9.99730730302744	-3.83819273490273	-0.826809874746421	-3.52058988845699	-0.493956958723984	-5.61144704801602	-3.86175248658755	-7.2502115176879	4.60718996667577	0.781138517674984	4.29866125119889	2.34529831162152	4.3176859797669	1.67455671179088	1.82933053746871	2.16947554198278	3.82045972338651	-8.00570100534232	-11.1442330314615	3.701282410909	-5.83281263325303	-14.17074054697	-10.6717881266146	-11.4371049429695	-3.61265444783475	-13.7132116200288	-6.03473056763982	-0.0888786560516892	-6.1112483576182	-2.29591952660691	-2.96296360490466	-0.964468389273182	-9.31729920658211	-8.68393935816892	-9.63899842610546	-10.050183931649	-7.61351012302421	-2.13031249034844	-7.09645307802413	-6.14361684975261	-10.7243640932445	0.813617216798313	-9.00833242461831	-6.01717102729992	-5.55064098548586	2.1382914356466	3.26760181447846
370	-5.31152978874407	-11.2514233220296	-6.46843778233872	-3.83819273490273	-1.57764244688744	-2.0356914524094	-8.7705729796735	-7.34317700661914	-3.86175248658755	-7.81490061099739	4.60718996667577	3.35836604668509	4.29866125119889	1.32696000613633	4.59590441524279	1.67455671179088	1.92657881223106	2.16947554198278	0.746166233887391	-8.44569042876806	-6.81786223915469	3.701282410909	-5.83281263325303	-13.2376011856536	-14.5434197080066	-5.75524063104899	-4.82305715472142	-10.2398011100452	-1.30390454910054	-0.0888786560516892	-6.1112483576182	-5.14031427722137	-2.96296360490466	-0.964468389273182	-9.43145711250057	-8.68393935816892	-7.50278408546772	-12.1043957622263	-14.1821416130148	-2.21447417894631	-3.81369280970968	-4.93571739971881	-10.7243640932445	0.813617216798313	-5.49861020067308	-5.30869520722226	-0.65420803049413	2.1382914356466	2.18226169547868
371	-5.31152978874407	-4.18054225033244	-6.46843778233872	-3.83819273490273	-1.57764244688744	-3.4282644545235	-9.22610285528626	-3.67145325025443	-4.2878569950479	-8.54610053267663	1.21345385926073	3.35836604668509	2.22455330771616	5.02922658511419	0.967855195874054	1.67455671179088	1.92657881223106	2.16947554198278	0.746166233887391	-8.44569042876806	-2.88762020325386	3.701282410909	-2.92077116009205	-14.9516944740056	-11.7669439288423	-18.1585109431588	-10.7634100775844	-8.83088180979593	-1.30390454910054	-0.0888786560516892	-6.1112483576182	-5.14031427722137	-2.96296360490466	-5.37392093281619	-8.81022175359409	-8.68393935816892	-7.50278408546772	-7.06443997296262	-7.3848665900997	-2.21447417894631	-3.81369280970968	-4.93571739971881	-10.2106353784246	0.813617216798313	-5.49861020067308	-0.324441332380409	-3.52849704031803	1.5044929860529	2.18226169547868
372	-13.9326217291498	-1.25247223501063	-2.62636102476444	-3.35070772838848	-1.57764244688744	-4.32250539135684	-9.22610285528626	-8.43189239697752	-4.2878569950479	-5.31731509838613	1.21345385926073	4.75491813771091	2.22455330771616	5.02922658511419	0.967855195874054	1.67455671179088	0.499333533019002	2.16947554198278	3.8930795417836	-8.44569042876806	-5.00610749973263	1.94951547842274	-2.92077116009205	-12.4901128547786	-15.2072669309099	-8.59120518986953	-15.4657266393053	-13.2409634831244	-1.30390454910054	-0.0888786560516892	-6.1112483576182	-6.65095736813196	-6.93542858599787	-5.37392093281619	-8.81022175359409	-8.68393935816892	-6.30158106780301	-12.2320131933801	-10.1847737079423	-9.10058267326005	-3.81369280970968	-4.93571739971881	-10.2106353784246	0.813617216798313	-2.28590452446406	-3.83041772781034	-3.52849704031803	1.28067837304641	2.18226169547868
373	-5.12835287691924	-3.90132880505868	-2.62636102476444	-3.35070772838848	-1.57764244688744	-6.74089047591656	-8.41445384259033	-8.43189239697752	-4.2878569950479	-11.4582683221515	1.21345385926073	4.75491813771091	2.22455330771616	5.02922658511419	0.490459118942105	1.67455671179088	0.271367354862165	3.72298806597403	3.8930795417836	-2.16685347782362	-9.98745725716099	1.94951547842274	-11.9683072909802	-12.4901128547786	-13.2476650802815	-13.9391567792679	-10.6486474853266	-14.0364509290183	-0.0986839261485051	-0.0888786560516892	-6.1112483576182	-5.59515810716668	-6.93542858599787	-2.14617855003367	-8.50219689552589	-8.68393935816892	-9.80991870603802	-9.23930716611713	-2.89841302077578	-16.9800487990861	-3.81369280970968	-4.93571739971881	-7.16431015441833	0.813617216798313	-2.28590452446406	-1.73624037464094	-3.52849704031803	1.28067837304641	2.18226169547868
374	-5.91946958770242	-3.90132880505868	-2.62636102476444	-3.35070772838848	-6.45474467743388	-2.81753464960043	-9.21205667303604	-10.3047041264631	-4.2878569950479	-0.532212328289461	1.21345385926073	1.83408682058032	2.22455330771616	5.02922658511419	4.18765122149842	1.67455671179088	0.271367354862165	3.72298806597403	3.45221559314233	-2.16685347782362	-15.4762497697149	1.94951547842274	-14.4463970318535	-8.01070807656144	-15.2764704187579	-19.3657493949357	-9.20313768933166	-12.3937015391944	-0.0986839261485051	-0.0888786560516892	-6.1112483576182	-2.58337532952845	-6.53767972407749	-4.35899674318405	-10.3082777341311	-8.76571445526761	-9.59952201276894	-11.3529954319103	-11.2276553497283	-13.3371918522251	-3.95671911342205	-4.93571739971881	-4.36337337006286	0.813617216798313	-5.63240432894509	-1.73624037464094	-2.00634786729259	1.28067837304641	2.18226169547868
375	-5.91946958770242	-3.90132880505868	-2.62636102476444	-6.20264736537247	-3.17553711559096	-5.63084917991686	-7.60517115192064	-10.3047041264631	-4.2878569950479	-7.36903821884155	1.21345385926073	1.17558146211802	3.97745935374124	1.95329110111153	4.18765122149842	1.67455671179088	5.11728816285133	3.72298806597403	3.45221559314233	-7.99837352311691	-4.57966994340459	1.94951547842274	-7.93479859874535	-8.01070807656144	-11.7216731766841	-17.7280804864774	-8.48579374002973	-12.3937015391944	-0.0986839261485051	-0.0675817055161907	-6.1112483576182	-2.58337532952845	-5.9851813270047	-6.51834374428865	-2.44195786947148	-8.76571445526761	-6.93820568619909	-5.50189783924687	-1.71817392004057	-20.9529754365288	-6.33898516652224	-4.93571739971881	-4.36337337006286	0.813617216798313	-3.59176434218821	-1.73624037464094	-0.29991896751065	1.28067837304641	2.18226169547868
376	-0.475758082990783	-2.81333134676809	-2.62636102476444	-5.99580484695718	-3.17553711559096	-7.85842994489342	-3.30085429145042	-2.25371030693322	-4.2878569950479	-17.0926745379913	1.21345385926073	2.61438819986117	1.34199210795982	2.36096435992112	3.3858732120513	1.67455671179088	5.11728816285133	3.72298806597403	1.80876748895365	-7.99837352311691	-4.57966994340459	3.31684792555909	-5.02830265775227	-11.651678189997	-16.2390157510834	-17.7280804864774	-8.48579374002973	-12.3937015391944	-0.0986839261485051	-0.0675817055161907	-4.11293220384094	-3.35363221936794	-6.23972634879233	-6.78175245766896	-2.92849525434447	-8.76571445526761	-11.6774896090751	-6.86172951721088	-6.0099379381265	-10.8039168853643	-8.60737145966035	-4.93571739971881	-4.36337337006286	0.813617216798313	-3.59176434218821	-3.03785356004822	-0.29991896751065	1.28067837304641	0.242585146976059
377	-0.475758082990783	-2.81333134676809	-6.39986410516495	-4.2316957172366	-3.17553711559096	-5.69433673735153	-3.46997811065618	-2.25371030693322	-4.2878569950479	-13.7921941196533	2.84395630070217	1.46798562997563	4.54667956842101	1.65957513939341	3.91159669611494	1.67455671179088	5.33087969405932	3.837389029094	1.80876748895365	-5.16060005844344	-3.18883022289343	2.73387834376735	-11.1403948175042	-19.3610869388989	-8.82733714107864	-8.89616982275852	-16.7894971593626	-15.5913097056853	-0.0986839261485051	-0.0675817055161907	-8.5561142024628	-8.81896963214673	-6.34240111963907	-3.31760366425049	-6.54296093646522	-6.41985403267684	-10.3527824947593	-6.86172951721088	-1.09032786511983	-10.8039168853643	-3.25033948242755	-4.93571739971881	-0.227385258233809	0.813617216798313	-7.2719196613326	-3.03785356004822	-9.70805344345619	1.28067837304641	2.34989296855971
378	-11.6226127366163	-3.47728062130466	-7.05777031342419	-4.2316957172366	-3.56929450257895	-4.2594959167631	-8.66198650424796	-2.25371030693322	-4.2878569950479	-6.81403329287149	2.84395630070217	4.44695167919525	4.54667956842101	1.65957513939341	3.91159669611494	1.67455671179088	4.69053099216868	2.10908486516883	1.80876748895365	-5.16060005844344	-10.7310123841586	3.45342748936282	-11.1403948175042	-20.6333461456173	-13.0256834774045	-8.9401555846956	-13.9205386667123	-15.5913097056853	-0.0986839261485051	-0.0675817055161907	-7.94526665113349	-4.07602605041944	-6.34240111963907	-3.31760366425049	-6.54296093646522	-7.09014691303553	-10.3527824947593	-6.87726353304092	-0.720512046379979	-10.8039168853643	-4.77945261694597	-4.93571739971881	-0.227385258233809	0.813617216798313	-6.79249428827405	-3.03785356004822	-6.93400498763376	1.14201062871083	2.34989296855971
379	-7.59776401536451	-3.87531857791334	-6.02217024766724	-4.2316957172366	-3.56929450257895	-8.83501735928556	-8.66198650424796	-2.25371030693322	-4.2878569950479	-9.17777610004115	2.84395630070217	1.53889766139094	2.48771748901333	1.65957513939341	1.37121077361266	1.67455671179088	4.69053099216868	0.938754461706875	1.80876748895365	-8.22731062534536	-9.39795111977276	1.94363626188402	-1.10366859070432	-10.274009732511	-13.0256834774045	-11.4247457315201	-11.3244912469018	-15.5913097056853	-0.0986839261485051	-3.35121831441444	-5.78080004833457	-4.08252725363939	-0.65508359764134	-3.31760366425049	-6.54296093646522	-11.6711647449638	-2.47597040964131	-6.32435386769307	-1.29527581467203	-10.2789665866041	-4.13006976116347	-3.03812051430602	-0.227385258233809	0.813617216798313	-6.79249428827405	-3.03785356004822	-6.36168454739942	1.14201062871083	2.34989296855971
380	-12.1413859535094	-3.87531857791334	-6.02217024766724	-3.31423786786359	-5.74451328061631	-3.79830073191653	-6.524371927112	-2.71242663144089	-4.45671478208232	-11.1546749623214	4.44106678397892	0.267862291136331	2.48771748901333	3.88742734907003	1.04033292361521	1.67455671179088	4.27696019534167	0.938754461706875	2.70840617837188	-8.22731062534536	-4.40702468398289	4.3694558876349	-1.10366859070432	-14.8883235508763	-13.0256834774045	-14.6717021103496	-18.3393368490189	-11.550402915346	-0.0986839261485051	-3.35121831441444	-5.65896952750145	-4.08252725363939	-4.01226376372342	-4.20048094772139	-4.6141066479192	-2.89549345003613	-3.69075385583928	-6.32435386769307	-11.5862087611809	-1.67325803784634	-4.13006976116347	-3.03812051430602	-0.227385258233809	0.813617216798313	-6.29008864202946	-3.97436934810875	-3.37889717573251	1.14201062871083	1.79801448819207
381	-3.14773360426077	-6.27780446473664	-6.02217024766724	-3.31423786786359	-5.74451328061631	-3.79830073191653	-6.524371927112	-3.38897504597025	-4.45671478208232	-9.91585605040152	2.66666794075928	0.267862291136331	2.48771748901333	1.54611466196297	4.50611242581045	1.4455134115088	4.27696019534167	0.938754461706875	2.70840617837188	-7.81234037306949	-5.67973728939743	4.3694558876349	-2.82369694684669	-12.1890986945621	-13.0256834774045	-14.6717021103496	-8.2704999151528	-13.3730694590854	-0.0986839261485051	-1.2942206933753	-5.65896952750145	-4.08252725363939	-8.92890433142358	-4.20048094772139	-6.69775165053936	-10.3574128038805	-4.22557717782639	-6.32435386769307	-5.40765842728269	-2.34429756035616	-4.37083405950351	-3.03812051430602	-5.27031411474505	0.395985884982775	-2.08580728723739	-3.97436934810875	-7.40657346099115	1.14201062871083	2.3065098950037
382	-2.69637353890619	-6.27780446473664	-6.02217024766724	-3.31423786786359	-5.74451328061631	-7.83478819006665	-11.7364841974109	-7.38943146921368	-4.45671478208232	-9.77201999529117	2.66666794075928	0.267862291136331	1.0234579194033	2.21782405407209	4.50611242581045	1.78048359645065	4.27696019534167	2.1357767611504	4.73843549937803	-0.106750251250366	-3.36067870623932	4.12931702043308	-2.82369694684669	-13.536206085677	-8.13002295939989	-14.6717021103496	-11.6123769967604	-6.61984184753134	-1.02062035858546	-1.2942206933753	-5.65896952750145	-4.08252725363939	-8.92890433142358	-5.91713880706023	-2.40107429442169	-6.61711012056193	-11.5887098115738	-8.84747846890617	-2.61503112977211	-6.18294669791274	-3.48140256136611	-3.03812051430602	-5.27031411474505	0.395985884982775	-2.08580728723739	-4.78399504732401	-5.66664938247599	1.14201062871083	1.5513864083646
383	-5.10721193114359	-6.27780446473664	-5.22457176177947	-3.31423786786359	-5.74451328061631	-2.43318879566476	-8.33326005468216	-7.38943146921368	-4.45671478208232	-4.91160848631891	2.66666794075928	0.267862291136331	1.0234579194033	2.21782405407209	0.694271248883951	1.78048359645065	5.03791207036138	2.1357767611504	4.43057578311644	-0.788367056859285	-14.1403964042168	4.12931702043308	-13.4901144225904	-14.3045455193449	-12.7607462452795	-11.2062558323455	-10.6660367476066	-10.525212631685	-0.0171618653206267	-1.2942206933753	-4.19824588927966	-4.60478136422604	-7.03336365612713	-5.22064336288298	-10.1069883793487	-7.44532890296849	-6.67503711487521	-8.84747846890617	-2.61503112977211	-3.11702151604243	-5.78303000645688	-3.03812051430602	-11.6783591003598	0.395985884982775	-2.08580728723739	-4.4348102990639	-3.37004737527121	1.20182148301012	2.35666976142791
384	-9.16359853356163	-6.27780446473664	-5.22457176177947	-3.31423786786359	-2.52490805687347	-8.85029577415942	-8.33326005468216	-6.32541326061398	-4.45671478208232	-4.91160848631891	2.66666794075928	0.267862291136331	1.0234579194033	0.706568642839599	3.28520762764013	2.20298475698242	5.03791207036138	2.1357767611504	4.43057578311644	-0.605403003316639	-4.09896012242593	1.93634218683979	-2.11060636694962	-23.3670190468874	-9.19323867193758	-7.39545571974387	-4.84059005424708	-9.42004102010483	-2.24764912704981	-2.36240097316179	-4.19824588927966	-4.60478136422604	-0.996116255119507	-5.22064336288298	-10.1069883793487	-7.44532890296849	-8.86052822298591	-8.84747846890617	-7.05409389677778	-10.656588792097	-8.96487863344183	-3.03812051430602	-6.06813994392764	0.395985884982775	-6.97486905060108	-4.09994809289968	-7.88513939980621	0.61714917798929	2.35666976142791
385	-5.4397510274072	-2.49596197951526	-4.17362138143872	-3.31423786786359	-2.52490805687347	-14.3318120782913	-8.0492511211572	-13.3937804541079	-4.17795224006357	-7.50406853976872	3.43996199489984	0.267862291136331	1.0234579194033	3.65732836006845	3.28520762764013	2.08861492588862	4.70168094128409	0.536933431259236	0.371549691659332	-6.29900608703972	-17.2360342859033	1.93634218683979	-11.629470332474	-22.4120636092085	-8.50076590754845	-7.39545571974387	-10.2055252698219	-3.36561102195771	-4.93103661247646	-2.36240097316179	-5.74395128314216	-4.60478136422604	-0.996116255119507	-3.5563517424065	-10.2753648876075	-9.90792420806614	-6.23304912746322	-5.62326120122562	-2.56978634426085	-6.56577216098695	-8.96487863344183	-3.03812051430602	-6.06813994392764	0.395985884982775	-7.28135027952222	-4.09994809289968	-7.88513939980621	3.24243571863374	2.35666976142791
386	-1.91127690518107	-2.49596197951526	-4.17362138143872	-5.81899953381632	-10.2815705610692	-6.05486972440759	-8.0492511211572	-11.9947627493457	-4.17795224006357	-6.94439376800632	3.43996199489984	1.85038803667022	0.924308700558273	3.65732836006845	3.28520762764013	2.08861492588862	2.50157261763964	0.536933431259236	1.84247973891414	-4.51425274028888	-14.0022573132706	5.02207167840415	-5.16210601314083	-10.4401697036578	-10.1774574854445	-7.39545571974387	-15.1772865456342	-10.2926383399815	-4.93103661247646	-5.26409838932602	-5.74395128314216	-4.60478136422604	-6.57283141144323	-8.62510616868605	-5.4766812341998	-4.93545861175115	-6.23304912746322	-5.62326120122562	-2.56978634426085	-9.20729080158014	-1.70387073075058	-3.03812051430602	-6.06813994392764	0.561192720858787	-1.80318014211367	-4.09994809289968	-6.11677235650926	3.24243571863374	2.7333610893322
387	-0.451216455513891	-2.49596197951526	-2.00970786183027	-5.81899953381632	-6.53092280058628	-4.71573886568769	-7.23334067079405	-11.7553739746682	-4.17795224006357	-1.51763573988457	2.70294622766868	1.85038803667022	0.924308700558273	3.66792098613345	4.22045589073278	2.08861492588862	2.50157261763964	3.0149985920065	1.23734031745603	-10.0110806298733	-3.64086562927573	3.56636382595333	-14.25697463869	-8.02278392186604	-10.1774574854445	-10.0188074490563	-6.76225824064288	-7.06789949148588	-4.93103661247646	-3.44300221552462	-5.74395128314216	-4.60478136422604	-2.29323721574239	-8.62510616868605	-10.5290436801944	-4.93545861175115	-5.28663126001757	-7.70558546568377	-12.1217249612054	-4.03474900329414	-1.70387073075058	-1.13629689225727	-8.66041641609479	0.561192720858787	-1.80318014211367	-8.02682155012046	-5.13489061518793	3.24243571863374	2.7333610893322
388	-0.451216455513891	-2.49596197951526	-6.76631406255948	-5.81899953381632	-5.25023196175246	-24.1209695943016	-7.23334067079405	-2.18108287855192	-4.17795224006357	-1.51763573988457	2.70294622766868	0.104431886009286	0.924308700558273	1.9018514402197	4.22045589073278	2.08861492588862	5.34379978859863	5.38865406288112	1.23734031745603	-8.22262400750499	-3.64086562927573	3.56636382595333	-8.73611906033459	-8.02278392186604	-7.59194379182752	-9.48822073329071	-6.76225824064288	-11.6519417022188	-4.93103661247646	-5.08456579890411	-5.74395128314216	-1.57100915291912	-1.85732193409964	-7.75125840088888	-7.28508105755636	-1.49670447354453	-4.99861380677599	-5.2575870030862	-12.1217249612054	-1.95373862363337	-1.70387073075058	-1.13629689225727	-6.27265511511141	0.561192720858787	-5.38641651624397	-5.15577476442432	-5.13489061518793	4.48066328930539	2.7333610893322
389	-0.659193168384675	-2.79645363919729	-10.8277868394184	-5.81899953381632	-8.50104389591173	-23.925932150732	-7.23334067079405	-11.6332476184306	-5.42663789825548	-6.85155917663756	2.70294622766868	0.0771849336457754	0.924308700558273	1.9018514402197	0.134647577473131	2.08861492588862	5.40919314061659	4.78771739036074	3.21912515614779	-15.6578306096058	-5.4233043127405	5.37209077592712	-6.06357281373654	-5.58811965862091	-8.42306175319363	-7.60475556999263	-11.9283639432117	-16.7547613640455	-4.93103661247646	-5.08456579890411	-4.55350206353873	-3.99596220397052	-1.13067567584	-7.75125840088888	-8.39229990701825	-1.49670447354453	-8.96594498359984	-5.49837558780795	-18.6153017218433	-11.7119409453804	-1.30191488543509	-1.13629689225727	-9.89158654727506	2.44690777298397	-3.1664546697234	-1.30306627176593	-1.55452066289067	4.24321983737115	2.37005221502737
390	-0.509257310311255	-2.79645363919729	-10.8277868394184	-5.81899953381632	-5.23585008316927	-26.1061688538808	-7.23334067079405	-11.6332476184306	-5.42663789825548	-6.22232940024023	2.16677931203412	0.0771849336457754	2.31132025986609	1.9018514402197	0.134647577473131	2.08861492588862	5.40919314061659	3.3608488234254	3.41321716037828	-8.24016900817395	-12.4796429293559	0.638165918320173	-12.7199206507331	-6.4866286062558	-8.88283736443682	-5.42397753303364	-13.4888498863549	-16.7547613640455	-4.93820663692056	-5.08456579890411	-5.43857711794401	-3.99596220397052	-1.13067567584	-10.6688181097535	-6.53696256607208	-5.01410444706734	-8.96594498359984	-5.49837558780795	-1.50473925064147	-15.7741606843994	-3.09829736752701	-2.82396226015827	-7.68968253464739	2.44690777298397	-1.87487250457656	-2.49695752094551	-1.55452066289067	3.48094158705574	2.37005221502737
391	-0.509257310311255	-7.1730661903237	-10.8277868394184	-5.81899953381632	-6.07677409513277	-20.0199977624081	-11.3007189142086	-11.6332476184306	-4.29121854908851	-4.92414981811468	2.16677931203412	0.0771849336457754	3.71471453170765	1.9018514402197	0.980035868846218	0.967047556556266	5.40919314061659	3.3608488234254	0.190833311674623	-3.46971206004007	-7.40787378584486	3.29392695930784	-5.8803848836767	-2.85671812301385	-9.48191785930061	-5.42397753303364	-7.63306751854931	-4.82059267850591	-4.93820663692056	-5.08456579890411	-5.43857711794401	-4.99782511306454	-1.13067567584	-9.98802267542955	-3.38655457757171	-4.71507982862888	-2.14322983740905	-5.49837558780795	-0.25740510456258	-12.7471884778637	-3.52457394378951	-2.82396226015827	-0.251786107750632	2.44690777298397	-1.87487250457656	-2.49695752094551	-1.55452066289067	3.48094158705574	0.381090316655361
392	-12.1339038121091	-7.1730661903237	-4.16123866554029	-6.64370004309131	-6.07677409513277	-23.9753072691171	-11.3007189142086	-5.33084572110569	-4.29121854908851	-10.0113959952068	4.80614613206256	0.0771849336457754	3.71471453170765	5.46830954235566	3.4449349113793	0.967047556556266	0.6742297995819	3.3608488234254	0.190833311674623	-2.89365253975102	-6.12142992049765	3.5382114020265	-8.79338127661619	-8.26194779279135	-9.48191785930061	-6.93692417158826	-6.22704255377727	-4.82059267850591	-6.04227102226857	-5.08456579890411	-4.91357342193241	-4.99782511306454	-5.11963846467843	-9.25243615586606	-3.57520116594657	-4.99251158826101	-6.76222852479511	-6.03823151331759	-4.14125353579744	-4.85649023103774	-3.52457394378951	-2.82396226015827	-0.251786107750632	2.44690777298397	-3.52821995504411	-2.49695752094551	-2.43293442251801	3.48094158705574	0.381090316655361
393	-3.90502109652238	-8.10829121366008	-4.25377055988212	-5.4356868866744	-7.9807705199579	-23.9753072691171	-3.98905597415667	-5.13566485087271	-4.29121854908851	-6.62938496943885	4.80614613206256	4.13522479011958	3.71471453170765	3.25592750253233	1.83093621215485	1.88946831058505	0.449183734084097	3.76794571150093	0.190833311674623	-10.0044133950023	-5.55565887942398	2.95498234891035	-2.60833561906938	-8.26194779279135	-6.51427056054161	-6.93692417158826	-6.22704255377727	-7.1359971305994	-4.63691595883783	-5.89210838826734	-6.05529505484139	-4.99782511306454	-5.11963846467843	-9.25243615586606	-3.57520116594657	-5.44316547807926	-6.76222852479511	-6.03823151331759	-7.16165944513659	-6.65571779793641	-3.52457394378951	-2.33691530882185	-2.01096171008128	2.4133101651148	-3.52821995504411	-2.49695752094551	-3.38181067932338	0.214987249442845	0.381090316655361
394	-0.185916660027095	-8.10829121366008	-4.25377055988212	-5.4356868866744	-5.1635816754606	-20.1453138800342	-13.3505472952203	-5.13566485087271	-4.29121854908851	-9.82861480299267	2.77041215393211	4.13522479011958	3.71471453170765	3.25592750253233	1.887148823363	1.88946831058505	0.449183734084097	3.76794571150093	0.190833311674623	-13.2146642801203	-0.997798677255555	0.303170452349362	-2.60833561906938	-8.26194779279135	-7.00024035417979	-6.93692417158826	-8.15406494731766	-7.1359971305994	-4.63691595883783	-4.20219324399845	-5.00103154585159	-6.32651804575109	-4.15097780370529	-7.64433568509207	-7.56416440001444	-7.55542125278033	-7.82773109800059	-8.40858701135982	-9.92049340555236	-6.08117084266151	-9.10919521723791	-0.74230430455882	-2.82615866408968	2.4133101651148	-5.89971349636112	-2.49695752094551	-7.57168484729335	0.214987249442845	0.381090316655361
395	-0.185916660027095	-8.10829121366008	-4.25377055988212	-6.84991476647035	-2.93777297532432	-6.36006852632262	-10.2730629096056	-4.17264558311931	-4.29121854908851	-9.82861480299267	5.1381749783637	0.326859196712774	2.41747877375154	1.42709671857251	3.34565831483402	1.88946831058505	0.449183734084097	3.76794571150093	2.24260588050607	-13.2146642801203	-0.997798677255555	0.909187350454996	-5.89458316400232	-10.184074898952	-7.00024035417979	-11.4609784171332	-8.15406494731766	-11.9692209460107	-7.8759381423843	-5.54224725853539	-5.00103154585159	-8.73490821747045	-11.0098482417806	-6.99327037818275	-2.3036708341398	-4.13986262944134	-5.89197938201958	-8.40858701135982	-7.33214788200937	-4.42590681403629	-2.81909878563496	-3.36005936772565	-7.99405033354533	2.4133101651148	-1.22848404349855	-2.49695752094551	-0.52763582908851	0.214987249442845	0.732528815245429
396	-8.25221529945921	-8.35938323099771	-10.2016753825715	-6.84991476647035	-6.70986991155186	-6.36006852632262	-3.65591438522456	-14.5971692664566	-4.29121854908851	-5.10691084520576	5.1381749783637	3.338981039734	2.41747877375154	1.42709671857251	4.45975335852867	1.88946831058505	0.449183734084097	2.4967263470865	3.10522544153801	-13.6651183568202	-13.1795594737271	0.909187350454996	-0.0866262031472402	-1.7390465528472	-8.99403326573584	-9.50504621518785	-8.70903427069594	-3.28281011941165	-5.89658366007821	-4.58166159210665	-5.01931499553437	-5.49873551696828	-2.92923219852442	-10.5764654499365	-2.3036708341398	-4.13986262944134	-8.11640241588094	-9.91046299304451	-2.99427965035464	-14.3005226298089	-0.426770465041902	-3.36005936772565	-2.96830250285238	1.42533520654147	-0.155249970238146	-2.08513952455655	-0.52763582908851	0.214987249442845	0.732528815245429
397	-3.14711101042166	-8.35938323099771	-4.83586212401292	-6.84991476647035	-6.86312683040637	-0.823466668174409	-3.65591438522456	-14.5971692664566	-4.29121854908851	-7.46979092803736	5.1381749783637	3.338981039734	2.91903765947271	1.42709671857251	4.45975335852867	1.88946831058505	0.449183734084097	2.4967263470865	3.10522544153801	-8.80046532777631	-7.03679809275051	4.69396634234384	-1.82500473183844	-5.94415544132966	-8.99403326573584	-14.3382217610504	-8.70903427069594	-0.651141753207842	-5.01257655871568	-6.76460563159595	-5.01931499553437	-10.4388149539274	-4.84504619269053	-8.45735253919822	-4.12468982774227	-2.06983261779979	-7.2155231764081	-9.91046299304451	-2.59272294234861	-4.89857104598246	-0.426770465041902	-3.65845535219436	-1.97281127866505	0.21361357211721	-9.16612468071913	-2.39419664560133	-0.52763582908851	0.673594124038913	0.732528815245429
398	-3.14711101042166	-4.26319067943731	-7.01694633524334	-5.31663182196483	-3.47129459527784	-12.1796515325504	-5.00738627706453	-8.51894428401771	-4.29121854908851	-7.46979092803736	0.768674881171005	3.338981039734	4.83913937490312	1.42709671857251	4.45975335852867	1.67025488719091	0.449183734084097	2.4967263470865	2.46715026922156	-6.67914833515794	-3.91606556286614	4.32913384052171	-0.771541500854658	-7.43247468603761	-8.99403326573584	-10.9409403131343	-8.70903427069594	-9.47819108786881	-4.95261358282366	-6.88890290099445	-5.01931499553437	-10.4388149539274	-5.76081512882365	-6.63422311379641	-4.12468982774227	-5.89925279723058	-4.69012653354613	-9.91046299304451	-5.68463485813606	-4.39629650957343	-0.426770465041902	-3.03122531683369	-1.97281127866505	0.21361357211721	-6.79864175996194	-0.501790885693743	-8.59723372115151	0.673594124038913	0.732528815245429
399	-6.47752043416079	-4.26319067943731	-0.830833387974788	-5.31663182196483	-5.05255283407046	-11.4275604809762	-4.08492522964265	-8.51894428401771	-4.29121854908851	-7.46979092803736	3.62077639181417	3.338981039734	4.83913937490312	1.71066086957821	4.95582804887656	1.67025488719091	0.15792673065375	4.34067502154773	2.46715026922156	-3.55071460202593	-11.8654695439181	0.0175772212484921	-0.771541500854658	-7.43247468603761	-6.58875549403389	-10.9409403131343	-6.09526047521532	-9.08422117759173	-4.55045930165545	-7.15699121768553	-5.01931499553437	-8.45113336529788	-13.230304988493	-10.2100287735133	-8.27112312017874	-5.89925279723058	-4.69012653354613	-8.37066750794728	-2.81446771424326	-0.968838757117494	-0.426770465041902	-3.03122531683369	-7.63320629417934	0.21361357211721	-2.31504324967767	-5.95509170545055	-8.59723372115151	0.673594124038913	0.732528815245429
400	-8.94020241893839	-0.595942449713305	-6.32190731740826	-5.31663182196483	-7.65380920670911	-18.1710849955274	-4.08492522964265	-6.72904518237421	-4.29121854908851	-4.87829888435315	3.62077639181417	3.338981039734	4.66792750710116	4.90579013224998	4.95582804887656	1.67025488719091	0.15792673065375	4.13099053261059	2.44808622660646	-7.18267211898964	-8.77353230469112	0.0175772212484921	-5.83230118558198	-13.9706862036961	-7.09880530623393	-6.42583042619893	-13.3144294268052	-10.5206644034296	-3.83160094670324	-0.873443270397653	-5.20035622764884	-9.82644468831971	-13.230304988493	-10.2100287735133	-5.65736396167746	-5.89925279723058	-9.03237303422203	-8.37066750794728	-12.1575949819413	-10.8195398357903	-0.911499386579107	-1.71289620887184	-5.84391059462258	0.21361357211721	-2.45691642759576	-5.95509170545055	-9.06393131459908	0.819770123890875	0.732528815245429
401	-0.178254845242505	-4.45853917668049	-6.32190731740826	-5.31663182196483	-7.65380920670911	-7.3289336547418	-5.17411060175874	-10.0322523033105	-4.29121854908851	-1.88972415111454	0.515960778872607	2.4117774420204	4.66792750710116	1.15658265017708	5.13010176422965	1.67025488719091	0.882889641493329	4.17006841922407	3.22707272065266	-4.90292295812719	-3.26842402464152	0.0175772212484921	-4.1189426481383	-10.4802089513472	-7.09880530623393	-6.93484320367903	-8.27357563308915	-8.50433009311383	-3.83160094670324	-0.873443270397653	-8.81828067074832	-14.2038691161947	-13.230304988493	-10.2100287735133	-5.65736396167746	-4.44913162139664	-1.51390697592112	-8.37066750794728	-8.46130250078346	-3.82875586188679	-4.81415190211928	-1.15359289931169	-1.84233924333824	0.21361357211721	-2.45691642759576	-4.04615608782348	-5.26530182395707	0.819770123890875	0.732528815245429
402	-4.5145703455018	-5.06319319198035	-4.38538011568674	-5.31663182196483	-7.9239783790143	-6.19793237072977	-8.87637725443536	-8.62011209506818	-4.29121854908851	-0.776659497575958	0.515960778872607	2.4117774420204	1.01698952895843	2.27636645871023	3.21676953922285	1.07205397114335	0.882889641493329	4.17006841922407	4.62441017544833	-4.34411995078225	-13.2171394248152	0.0175772212484921	-4.1189426481383	-10.4802089513472	-10.2664550695328	-10.2675195616178	-11.8681295485766	-3.34021226539062	-5.85806449104269	-6.39257480027469	-8.81828067074832	-14.2038691161947	-9.89999582167074	-10.472406270216	-5.65736396167746	-3.57014589862725	-5.13078106534414	-8.37066750794728	-13.7745214672081	-0.705759664354472	-4.81415190211928	-0.65167946686781	-10.4409064786116	0.747227268136468	-2.45691642759576	-1.09287267112537	-5.26530182395707	0.103799299543965	0.732528815245429
403	-4.20159468011413	-5.06319319198035	-0.375614598554391	-5.31663182196483	-7.9239783790143	-12.7936839641466	-8.46196503335475	-8.62011209506818	-4.29121854908851	-4.94337504527852	0.515960778872607	0.254372556434179	1.01698952895843	2.27636645871023	3.21676953922285	1.07205397114335	1.2761843294763	1.15667501242322	1.09828006094795	-4.38828608459761	-13.7243243941854	0.0175772212484921	-10.2807079782425	-15.0634497949162	-10.2664550695328	-10.3632013308603	-11.8681295485766	-4.1284477335681	-5.85806449104269	-2.66183864701307	-4.6434885024638	-8.22316464046265	-15.3150986217559	-7.76728557079166	-8.13387509753658	-3.57014589862725	-7.11992844548055	-8.37066750794728	-6.20400647243888	-4.06215268634748	-7.71494385723793	-0.501608225048317	-3.26337434078405	0.808992204582204	-3.14176585391246	-0.459581013225126	-10.407544229732	0.103799299543965	1.40754527515
404	-3.85919959629482	-5.06319319198035	-8.44222183821108	-5.47689126684367	-7.9239783790143	-4.64393354807195	-3.86180226495226	-4.56987360885967	-4.29121854908851	-3.72317332999508	0.515960778872607	0.254372556434179	0.696469189686982	2.92800073052868	2.57753924645792	1.07205397114335	1.2761843294763	0.590234728831004	2.37916875055714	-7.01629380978846	-12.7967187515402	3.6676222175644	-2.74519412477286	-14.3280164149441	-10.2664550695328	-8.77915428521905	-11.8681295485766	-3.57539796125034	-1.73904158003912	-1.64290925072342	-4.6434885024638	-9.519766049793	-3.02661628609467	-7.76728557079166	-11.3053058703652	-3.57014589862725	-5.68810446543841	-9.85476544318748	-6.56115813561104	-6.8575494845847	-5.53320377510734	-2.10444347664447	-3.00706794633765	0.808992204582204	-3.95400837871899	-4.09649047615722	-2.25864684760969	0.103799299543965	1.40754527515
405	-4.41512036053002	-2.97086552238006	-1.99202958579369	-5.47689126684367	-2.48216509943643	-4.64393354807195	-3.86180226495226	-8.32719448765771	-4.29121854908851	-7.65661683157432	4.97230286148339	3.10154327703451	0.696469189686982	0.783844135229252	2.57753924645792	1.07205397114335	3.67651680840458	0.590234728831004	2.74295928938556	-7.01629380978846	-1.86756584530862	2.43787012981751	-2.74519412477286	-6.52393200414635	-10.6802224269255	-7.07699737827804	-9.3637290691897	-3.41194396352519	-3.90440115344825	-3.00690912143012	-4.6434885024638	-6.84939403603457	-3.02661628609467	-8.43746889612638	-11.3053058703652	-3.50484050619307	-1.08440085859062	-11.0098054077076	-8.19611194598739	-12.9944667082416	-5.53320377510734	-4.41242394890557	-8.55584015933438	0.808992204582204	-5.68165226357837	-4.09649047615722	-2.25864684760969	0.103799299543965	1.40754527515
406	-10.6544200722541	-10.0249134183757	-3.17901861706383	-8.32038662399816	-6.34248211758624	-13.9202589560608	-6.19088994417142	-3.769573226901	-4.29121854908851	-2.86240808302219	4.81651045627528	3.10154327703451	0.696469189686982	0.109691891950465	2.57753924645792	1.07205397114335	2.26848522602637	1.51772879071806	2.42311931231327	-2.41335737936092	-3.73575656343443	2.43787012981751	-9.04234607440564	-7.43624900948604	-10.6802224269255	-4.73557430768723	-7.15664817221618	-4.57653443377276	-3.90440115344825	-3.00690912143012	-4.6434885024638	-6.84939403603457	-3.38143746310345	-8.43746889612638	-8.96669531540886	-5.21478872797481	-0.91125009657323	-9.68326776656668	-7.54127129285771	-7.62160235706656	-5.53320377510734	-4.41242394890557	-8.55584015933438	0.808992204582204	-5.68165226357837	-3.45205183962346	-0.825692628845312	0.553816001738017	1.40754527515
407	-8.47701549634108	-10.0249134183757	-11.4692021086699	-8.32038662399816	-6.34248211758624	-13.9202589560608	-4.50229206368581	-3.769573226901	-4.29121854908851	-4.09596268482027	1.07462608802919	3.10154327703451	0.578724247742493	2.79076653186538	3.04029651385847	0.99113688834574	4.69899088916331	1.51772879071806	2.42311931231327	-9.52072714058697	-8.97847519960909	1.76241911738489	-0.315572717867024	-3.63658533696697	-9.75291705547329	-4.73557430768723	-7.15664817221618	-2.34715739966613	-0.92381924351657	-3.00690912143012	-3.83337357882588	-7.12541923317049	-4.4498008273365	-2.99206597322163	-14.0673999950516	-5.21478872797481	-4.75058301217815	-7.52631262966602	-15.8133936648784	-24.8438635160254	-6.35785967389612	-4.41242394890557	-3.0181348176537	0.808992204582204	-6.17164048985667	-3.45205183962346	-1.92653108360137	0.553816001738017	1.40754527515
408	-4.32579979896083	-10.0249134183757	-1.71537645590636	-5.14198349329485	-6.34248211758624	-10.4182594459473	-1.65535227074749	-2.76900964737739	-4.29121854908851	-6.51469005853644	1.07462608802919	1.21449523556075	2.79459987490372	3.52238607099189	2.14547859042104	2.18525676940297	4.69899088916331	1.51772879071806	5.3830676203955	-2.37875665827919	-8.97847519960909	1.76241911738489	-0.315572717867024	-2.0034802867981	-6.60194415203928	-4.73557430768723	-9.72084650029182	-2.34715739966613	-0.92381924351657	-3.00690912143012	-3.83337357882588	-7.30167864844491	-8.16216688421123	-13.3478907499278	-14.0673999950516	-5.21478872797481	-4.75058301217815	-7.52631262966602	-11.2313107622754	-15.8961137917405	-0.320859505032856	-4.41242394890557	-3.00159044646844	0.808992204582204	-6.17164048985667	-0.586729250810413	-8.96848929122228	0.553816001738017	1.40754527515
409	-10.7063211238992	-10.0249134183757	-1.71537645590636	-5.14198349329485	-6.34248211758624	-0.793504602812254	-1.31628768253842	-7.32572474901345	-4.29121854908851	-5.0370544752764	4.33163714869384	1.57137159530902	2.79459987490372	3.52238607099189	1.62866236599418	2.18525676940297	4.69899088916331	1.51772879071806	5.3830676203955	-3.84067258539146	-11.7651533396799	2.97769957746981	-6.34514076556821	-12.3373963270807	-6.60194415203928	-2.92303076275917	-0.264837249045232	-3.52006026493121	-5.20725916204011	-1.55570964267013	-3.83337357882588	-7.30167864844491	-8.64802427876757	-13.4222184614943	-14.0673999950516	-8.31255961497735	-4.75058301217815	-11.2549354006644	-18.0848239737882	-20.3829063906232	-1.49425067517038	-4.41242394890557	-9.91740086461408	0.733119572548625	-0.975415193358934	-0.586729250810413	-6.40988340794655	0.553816001738017	1.40754527515
410	-1.36845990549037	-5.86996898134763	-6.15244197227254	-4.53436866337018	-6.34248211758624	-8.77279566713625	-1.5168981200668	-7.32572474901345	-4.58110918308763	-5.0370544752764	4.33163714869384	1.57137159530902	2.79459987490372	3.52238607099189	2.3509156208917	2.18525676940297	5.14012690047812	1.51772879071806	5.3830676203955	-1.96187879130731	-9.34172034304936	5.12681192226808	-6.34514076556821	-17.1645829517933	-6.60194415203928	-8.47819259038763	-19.3288623422216	-3.52006026493121	-3.15384420342961	-1.55570964267013	-2.72435546888851	-7.30167864844491	-8.64802427876757	-3.83738729029427	-13.7428518585374	-4.85980474673955	-4.97366865901428	-10.4311604837177	-18.0848239737882	-20.1771874488348	-1.72778270203574	-4.41242394890557	-1.98074684765029	0.733119572548625	-6.20634860684888	-3.27246875765638	-6.40988340794655	0.553816001738017	1.46821580529989
411	-3.38852418953552	-5.66265414084488	-6.28988387288095	-4.53436866337018	-4.41888513834764	-2.35605424297191	-0.478992750476816	-2.87529453896922	-4.58110918308763	-2.20465791678427	4.33163714869384	1.57137159530902	1.63032778099014	4.48320764676867	4.98531526347977	2.18525676940297	0.484292209861473	0.610865355582619	3.95381148467315	-9.99210053521126	-11.3933505718952	5.12681192226808	-12.2859210928862	-10.9549607268129	-6.60194415203928	-8.47819259038763	-16.9510070931591	-12.3860803372148	-3.15384420342961	-2.10714984134074	-2.72435546888851	-5.30955318145553	-7.35049008846857	-5.02300198096843	-8.4816367395426	-4.85980474673955	-4.97366865901428	-13.2534287522803	-6.6949803743516	-9.50067332505596	-1.72778270203574	-4.41242394890557	-3.4777801136166	0.733119572548625	-6.20634860684888	-2.19234664174778	-6.28733979163413	0.553816001738017	1.46821580529989
412	-7.49714005971542	-8.88769091633555	-7.30907424461294	-6.02440270374098	-4.41888513834764	-14.1423434996119	-0.478992750476816	-2.87529453896922	-4.67389008224981	-9.9520864605328	3.82415129657675	3.51452117430558	1.76415197543922	5.08354051047601	4.98531526347977	2.18525676940297	3.78987497284688	0.610865355582619	3.95381148467315	-8.72666333396963	-11.880987380658	0.982150399077982	-5.33792027823976	-6.44794560112829	-6.60194415203928	-6.26048414124365	-16.9510070931591	-6.56135573718229	-3.15384420342961	-5.91082383887294	-3.02504157169119	-3.00328430619593	-7.35049008846857	-5.31808895922457	-16.3696215246399	-4.89514687616488	-3.89906637700301	-14.2739964096421	-21.035314418302	-4.23421566864405	-7.86911021607461	-5.29187024184107	-11.625846138431	0.733119572548625	-3.97957118462965	-2.19234664174778	-6.28733979163413	0.553816001738017	2.46911639833039
413	-7.34943856608214	-6.98908191648241	-7.30907424461294	-6.02440270374098	-4.41888513834764	-10.7864122692921	-5.22267153017367	-5.48301974190246	-4.67389008224981	-6.8946654642345	3.2268148059919	3.51452117430558	4.72392746635649	5.08354051047601	4.98531526347977	2.18525676940297	3.78987497284688	3.03090495457167	3.95381148467315	-7.74967506501825	-12.1928683049584	0.982150399077982	-7.08649569225688	-6.44794560112829	-6.60194415203928	-10.9948303810095	-8.19214632597478	-8.87252598634906	-3.15384420342961	-1.39153560427666	-3.02504157169119	-7.5253383449056	-13.8495445324421	-5.71355014839135	-16.3696215246399	-4.89514687616488	-5.92794440543605	-14.2739964096421	-6.18201534748932	-0.52368252103083	-7.79940085767378	-5.29187024184107	-4.74827036278895	0.733119572548625	-3.97957118462965	-2.86252722855327	-5.30172815011506	0.553816001738017	2.46911639833039
414	-2.75445568148599	-6.81437550310378	-7.30907424461294	-7.29934439206284	-3.43945814100942	-9.90385129701094	-5.4579805471131	-2.02764305136304	-4.67389008224981	-6.8946654642345	3.60795843066423	0.0235950386606354	4.72392746635649	1.10464381428857	3.84865850608366	2.18525676940297	3.78987497284688	4.50502320759984	3.95381148467315	-5.12582421707525	-3.22797544898994	3.91722682823568	-5.62089174370205	-6.44794560112829	-6.60194415203928	-12.2096459575173	-10.5479347746792	-12.1646455883068	-3.15384420342961	-5.03736895999669	-3.02504157169119	-5.61066675930085	-3.65817278464622	-11.9648004540235	-16.7753858034728	-4.89514687616488	-8.06276904387422	-14.2739964096421	-11.1180653012055	-6.39123743818954	-7.79940085767378	-5.29187024184107	-0.0639366648767794	0.733119572548625	-5.4586230337258	-2.86252722855327	-5.30172815011506	0.949053158254142	2.46911639833039
415	-8.92141640176735	-9.12224539333225	-10.1370173984981	-7.29934439206284	-3.43945814100942	-4.86673254914703	-6.88239851788533	-2.02764305136304	-4.29576308862369	-3.51294662898794	4.60108889272362	0.0235950386606354	4.72392746635649	1.50144431144684	3.84865850608366	2.18525676940297	1.33295855658307	0.611713654298454	3.35418937224374	-7.67448353021341	-12.896594196842	3.91722682823568	-5.62089174370205	-7.32232098176629	-6.60194415203928	-10.3343631563047	-10.5479347746792	-6.04220745651134	-5.33899605365445	-6.61626606804657	-4.09961947468913	-6.99956001985088	-3.65817278464622	-13.9149113889159	-8.72884621220985	-5.18354399668519	-8.06276904387422	-11.5592795860149	-6.20100039245172	-3.41054042425431	-7.79940085767378	-5.29187024184107	-0.0639366648767794	0.733119572548625	-3.96670876912284	-3.72888987829874	-5.30172815011506	0.949053158254142	0.54618128898285
416	-10.3900395730483	-3.28892686300821	-10.1370173984981	-7.01839492116371	-11.6511099950349	-2.25145951049104	-4.16339225384705	-2.02764305136304	-4.29576308862369	-3.51294662898794	3.83014709026207	2.02624873682601	4.72392746635649	1.50144431144684	4.78102264533665	2.18525676940297	1.33295855658307	2.02867765040474	3.35418937224374	-7.19538214167227	-5.17877066817278	3.96003821437613	-5.62089174370205	-11.0882971790393	-9.72166134945153	-11.5348994887285	-10.5479347746792	-13.8124097187124	-3.37311872157829	-3.50944626160435	-3.4072692080676	-4.45232085791736	-1.73675143250865	-10.9539896226252	-12.0991273551273	-4.28019050723073	-5.67800992291192	-7.47147524233044	-6.42409303685515	-18.8984420450352	-6.295448777103	-5.33839410963937	-5.55587599451547	0.733119572548625	-0.293716804886206	-3.72888987829874	-3.1835691886206	0.949053158254142	0.54618128898285
417	-9.81681805001368	-6.8992308435471	-10.8917605848207	-8.58309027037416	-11.7031043276484	-2.25145951049104	-4.16339225384705	-9.78339074024005	-4.29576308862369	-7.73681709553662	1.17852140493044	1.99615966462893	4.55448262849237	1.50144431144684	1.22100899171134	2.18525676940297	0.719595083537418	1.77319401760627	3.35418937224374	-10.4455816727319	-9.09895134068068	3.96003821437613	-5.62089174370205	-11.0882971790393	-10.8491787014983	-14.7452014183642	-10.5479347746792	-10.5967326800134	-3.37311872157829	-3.41819249307197	-3.4072692080676	-4.45232085791736	-3.20709537585797	-9.87743511465637	-12.0991273551273	-4.28019050723073	-1.23892161993533	-10.6369122792922	-4.45765640514645	-20.1665006411598	-7.36745361779949	-7.41551104620733	-5.55587599451547	0.733119572548625	-2.78547415118433	-2.80084897798243	-3.29294283297684	1.09038284518224	4.4262300022884
418	-0.038472171248884	-3.66253102371266	-11.3530998231488	-8.58309027037416	-8.18726058697318	-7.54211831001443	-2.38115447394796	-7.15307438700869	-4.29576308862369	-4.43944695153728	3.95731811419614	1.99615966462893	4.97971552964809	1.97419763444536	2.4322627691794	2.18525676940297	0.719595083537418	1.63321332881145	4.42679218940468	-1.02024366372771	-5.53623146506615	1.345155788852	-6.83941762047699	-14.0405033435051	-12.9858768854413	-18.2480967757323	-8.88117001780668	-11.4068820640972	-3.37311872157829	-4.16294626644047	-2.68918233379374	-4.45232085791736	-3.20709537585797	-15.6819354215732	-12.0991273551273	-2.65058845971855	-12.051928271245	-8.78198806968966	-10.0014765983111	-12.4581813498103	-8.49383048904414	-7.07867522831362	-2.45377510518156	0.733119572548625	-2.78547415118433	-2.80084897798243	-0.746337241431321	0.892038397979907	2.27719902726002
419	-11.2496329170859	-8.41238088168073	-11.3530998231488	-8.58309027037416	-6.38786876654674	-8.91430556502388	-10.2910643327007	-7.15307438700869	-4.29576308862369	-6.72498482095748	3.53580409471068	4.09922562234622	4.97971552964809	3.46855992184392	2.4322627691794	2.18525676940297	3.12530516308706	3.54180494857919	1.79665665254437	-1.02024366372771	-8.88131660099571	2.38201648085358	-20.4516058535302	-7.81097954214464	-12.4643790433126	-10.1922524755244	-8.88117001780668	-7.75863582366316	-3.37311872157829	-4.16294626644047	-0.453634878408138	-8.09270301767998	-3.20709537585797	-10.4340702773603	-12.4008912290917	-3.03184200086542	-3.26459597766006	-8.78198806968966	-14.1688425121521	-2.33036774940666	-8.49383048904414	-1.82485136829806	-2.27983980212416	0.220024036628669	-3.56454929341177	-0.122625328519046	-8.7561232742836	2.53966198560143	0.775875525313019
420	-7.41349067901879	-10.0247671020282	-9.62968518139354	-8.58309027037416	-6.38786876654674	-9.16343225103937	-5.59311400548874	-6.25909564183278	-4.29576308862369	-11.6562308137036	3.53580409471068	4.09922562234622	4.97971552964809	0.525971899102257	4.80666057227439	2.18525676940297	2.93977733554739	3.54180494857919	1.79665665254437	-8.03053559697899	-6.56871264973867	4.30275181459569	-11.8429806462769	-0.275312599978729	-8.07694713603232	-13.0669400584619	-8.71502329505412	-7.75863582366316	-8.28279872155821	-4.81807593597351	-0.453634878408138	-4.08201083674692	-2.73803944288656	-10.4340702773603	-17.9819550158475	-9.7258627719973	-3.26459597766006	-9.46393458667681	-14.7987159290759	-7.68036335695373	-8.49383048904414	-6.58174605052099	-3.12156711406869	0.220024036628669	-7.62981409313757	-0.122625328519046	-4.25370820932351	2.53966198560143	2.88239812955759
421	-5.55140094914897	-9.03427031503846	-9.66638902026326	-8.58309027037416	-8.57029299999432	-25.3045569202546	-8.58975296298941	-7.64047178222605	-4.29576308862369	-12.7593010432751	0.263227109643658	1.7521016112953	1.83322997039268	3.76126180365372	4.80666057227439	2.18525676940297	2.93977733554739	2.1149663838034	1.79665665254437	-5.30945568496368	-12.8810382570136	4.30275181459569	-1.17993962585854	-0.540000519787075	-8.07694713603232	-12.154783010987	-10.7433226864335	-9.76621429569209	-8.28279872155821	-4.81807593597351	-0.453634878408138	-6.9319473522332	-1.05806250129119	-15.1747144893843	-9.37846883426026	-6.04724211641899	-3.49793197832392	-9.46393458667681	-8.4641065912477	-7.18700209286619	-2.87210971905218	-0.310554655350268	-3.12156711406869	0.220024036628669	-7.62981409313757	-0.122625328519046	-4.70900614253576	2.53966198560143	1.71171735337917
422	-6.03261278945301	-9.03427031503846	-1.19609648550769	-7.10738391753729	-7.72238020465468	-12.6376108821227	-8.63327675522114	-8.66486888153894	-4.29576308862369	-8.13361210798758	2.51837283259841	1.7521016112953	1.08219277114274	0.296482309578448	3.52123195477946	2.18525676940297	4.92231333391224	0.195165091903572	1.79665665254437	-9.00616353528562	-12.9932606930738	1.39260568884623	-1.17993962585854	-2.8667834021888	-9.17602045715335	-5.73421499469711	-5.68030656018256	-6.05614911392018	-8.28279872155821	-4.81807593597351	-0.453634878408138	-6.9319473522332	-7.29032837909115	-16.8456277431306	-11.570455124442	-9.11402763961361	-4.67280056238482	-9.46393458667681	-8.4641065912477	-7.18700209286619	-2.87210971905218	-7.25283586165878	-0.508517482173361	0.220024036628669	-5.24370984687267	-0.122625328519046	-3.822666543988	2.53966198560143	1.71171735337917
423	-6.03261278945301	-8.42939390194552	-1.19609648550769	-7.10738391753729	-6.33907154269787	-7.01946693660751	-8.63327675522114	-8.66486888153894	-4.29576308862369	-1.16052550362495	2.51837283259841	1.7521016112953	1.08219277114274	3.59395092820728	3.52123195477946	2.18525676940297	4.92231333391224	2.69503122608234	1.79665665254437	-9.00616353528562	-18.1624686103906	1.39260568884623	-1.17993962585854	-15.3126968712669	-9.17602045715335	-8.62977692472888	-6.83450233949537	-5.83018328388482	-8.28279872155821	-7.91301559750211	-2.92011249760357	-6.09276283077791	-6.78825554689885	-8.39021438734555	-11.570455124442	-9.11402763961361	-4.67280056238482	-9.02986686142699	-9.91495378194988	-2.83724241819362	-2.87210971905218	-7.25283586165878	-1.20249757072882	0.220024036628669	-4.86144780036325	-0.122625328519046	-3.822666543988	2.53966198560143	1.71171735337917
424	-6.03261278945301	-4.05168328838594	-1.19609648550769	-6.40886604094185	-6.33907154269787	-2.69703728398558	-8.63327675522114	-12.5851604713949	-4.29576308862369	-1.16052550362495	2.51837283259841	1.7521016112953	0.0638025756261302	3.59395092820728	3.52123195477946	2.32803345507789	4.92231333391224	2.69503122608234	4.87342383058991	-2.06113901221073	-26.0952339266505	1.39260568884623	-2.82902526799558	-4.09573591251156	-9.17602045715335	-8.62977692472888	-6.83450233949537	-6.72743767515806	-7.89874287846415	-7.91301559750211	-2.92011249760357	-6.09276283077791	-6.78825554689885	-8.39021438734555	-11.570455124442	-9.11402763961361	-11.2179298617837	-9.02986686142699	-0.134933984297083	-3.79250617169646	-2.6329148273748	-4.45896482439228	-5.26486659674077	2.94667084362821	-8.39480270842038	-2.69377721571591	-4.59599743205977	2.53966198560143	1.71171735337917
425	-11.3030434672557	-6.38891563699285	-4.25422965144557	-6.40886604094185	-6.33907154269787	-15.7363807501942	-8.63327675522114	-12.5851604713949	-5.02536850503217	-1.16052550362495	2.51837283259841	1.7521016112953	0.095227570526787	1.50081367633074	3.52123195477946	3.34612309953162	4.92231333391224	4.85019210613655	3.07139964999403	-7.46516020019408	-19.551605837807	1.39260568884623	-16.3321187480976	-4.97278309638471	-4.0092365181613	-1.59010105067576	-12.8366341623513	-5.60324159887038	-6.21211705107478	-7.91301559750211	-2.92011249760357	-5.41796974621507	-6.78825554689885	-8.92958685566846	-12.7783679249833	-9.11402763961361	-11.2179298617837	-9.02986686142699	-3.31063284606919	-1.01118363879227	-7.71445452450982	-2.98209416837576	-3.4475134946063	2.94667084362821	-2.67347612765038	-2.69377721571591	-3.50683403642374	4.43803627428432	1.71171735337917
426	-5.09223033504724	-6.38891563699285	-5.56512869710893	-8.01875638679313	-6.33907154269787	-13.0529942224099	-10.4198057392719	-11.2618463410343	-5.02536850503217	-3.40865045473214	2.51837283259841	1.7521016112953	0.095227570526787	0.430886626111185	0.196420914471795	3.34612309953162	4.92231333391224	4.85019210613655	1.94403704257899	-2.43424702488135	-1.76336343214844	4.14993353582084	-5.97221929565161	-4.97278309638471	-4.0092365181613	-1.59010105067576	-10.5042312302666	-6.43483437301341	-6.21211705107478	-6.62364771301683	-2.92011249760357	-3.13245597160387	-5.80443129271581	-16.629194115329	-9.20193664100909	-9.11402763961361	-15.2572271745712	-9.02986686142699	-4.01518960195161	-1.01118363879227	-4.58818436087638	-1.40266132385599	-4.3885263769874	0.384997793342976	-2.67347612765038	-2.69377721571591	-3.50683403642374	4.43803627428432	1.71171735337917
427	-8.19339383233224	-6.38891563699285	-5.57195535368555	-7.85144313371898	-9.63836276850845	-6.41918157186261	-10.4198057392719	-7.05634292401405	-5.02536850503217	-6.41300336404166	2.33424827168526	1.7521016112953	0.095227570526787	5.27952293265582	0.196420914471795	2.18605835315069	4.92231333391224	3.25066618835004	1.09348446969283	-2.43424702488135	-1.05764978511817	4.40942847426387	-7.03628760671187	-8.05426035090487	-1.56620755236381	-0.962470213711421	-13.1877464178559	-8.56214902524652	-8.88959503336858	-6.62364771301683	-2.92011249760357	-3.13245597160387	-7.95654581533618	-10.4677086396454	-8.27031206649654	-9.11402763961361	-10.0435942938861	-9.02986686142699	-13.9688749467628	-6.01626344383493	-6.83412089332225	-1.40266132385599	-6.50963716001223	0.384997793342976	-0.230223047454817	-2.69377721571591	-1.12890671673343	4.43803627428432	1.71171735337917
428	-8.86547513164968	-6.38891563699285	-11.2361678466768	-7.78586705729476	-7.11928834243997	-0.0296215526027792	-10.4198057392719	-7.05634292401405	-5.02536850503217	-8.47635780341562	4.34602381902208	1.7521016112953	0.095227570526787	5.27952293265582	0.196420914471795	2.18605835315069	3.16332070974009	4.55531670377156	1.09348446969283	-0.368491992379846	-5.15706859109174	1.20533813117194	-7.03628760671187	-4.02094563060448	-6.04332266484513	-0.962470213711421	-13.2870223254189	-14.288811291655	-4.49832016498746	-6.62364771301683	-2.92011249760357	-3.13245597160387	-3.04958976415551	-10.4677086396454	-11.7465985379358	-9.11402763961361	-12.9136167240296	-6.48449692975905	-9.08860028335739	-10.1033728422507	-6.89459678215443	-1.40266132385599	-8.00040369584632	0.384997793342976	-1.82108945331185	-2.69377721571591	-1.12890671673343	4.43803627428432	1.71171735337917
429	-1.13343952436711	-9.01828591382561	-10.4806668379053	-7.8937905278502	-7.11928834243997	-14.9057978552163	-10.5813988519882	-7.05634292401405	-5.02536850503217	-8.47635780341562	3.4691527658552	1.7521016112953	0.095227570526787	4.56222301858887	0.196420914471795	2.18605835315069	3.16332070974009	4.77793788059973	1.09348446969283	-3.77533978542677	-0.127143230634069	1.20533813117194	-2.32259687858983	-4.3672450736364	-6.04332266484513	-5.03591413454348	-9.96712665666196	-11.0299454465237	-4.35843156853308	-6.62364771301683	-2.92011249760357	-3.13245597160387	-8.1463611726999	-8.10967573546189	-11.7465985379358	-9.11402763961361	-12.9136167240296	-11.1055405856263	-1.08019343011437	-7.27107418580618	-8.37306256785066	-0.966036550766197	-10.6501972031197	0.384997793342976	-12.1638274179943	-3.93637990409575	-0.65499275072863	5.19518427428455	1.71171735337917
430	-7.70943407450513	-9.01828591382561	-9.55844002519948	-6.20324104980221	-3.70874421226988	-13.2100555776872	-4.42540802769982	-5.82506208717547	-5.02536850503217	-8.58467652255691	3.4691527658552	4.1121278355307	0.095227570526787	0.190184642200085	4.46007289016538	2.18605835315069	3.16332070974009	4.77793788059973	1.09348446969283	-2.83542867355867	-4.49561351344799	1.20533813117194	-2.32259687858983	-4.3672450736364	-4.96364961746072	-5.84940381113473	-5.10079938685317	-10.7743059395993	-11.4450574587955	-10.7133501034339	-2.92011249760357	-3.13245597160387	-7.21795595497981	-1.974600255769	-11.7465985379358	-13.8504111316338	-11.3541078656853	-11.1055405856263	-8.31146674802738	-4.91052975673021	-11.2061924010218	-5.58591500408794	-3.63733916486208	0.384997793342976	-12.1638274179943	-3.93637990409575	-3.29809250782432	5.19518427428455	1.71171735337917
431	-6.73813114724406	-2.54239596638923	-9.55844002519948	-2.53228415548945	-3.70874421226988	-18.3011031467502	-5.14509920095828	-5.82506208717547	-5.02536850503217	-8.58467652255691	4.07855742906993	4.1121278355307	0.095227570526787	0.255245334795649	1.84841916998919	2.18605835315069	3.16332070974009	4.77793788059973	1.09348446969283	-7.05432231742218	-3.45725519677713	3.82930148385025	-13.6001445264342	-1.99986686460622	-7.13983976772762	-5.55272945460328	-6.91139387653564	-8.86791220886944	-11.4450574587955	-10.7133501034339	-4.26767314846379	-5.06650512050612	-7.21795595497981	-5.5090147351874	-10.4345865734123	-12.9460286893259	-15.9039898736227	-11.1055405856263	-10.3764716621218	-5.80356153097158	-2.29660550443916	-6.02123123802327	-3.09678422969069	0.384997793342976	-2.20155617564141	-3.93637990409575	-4.57599329948861	0.342647490373873	2.19229614516163
432	-10.8711462822977	-8.61083053833847	-9.55844002519948	-10.7801410977802	-3.70874421226988	-22.2216960748963	-1.45477389948026	-4.46817725743904	-5.02536850503217	-0.642259619241113	4.11677233435094	4.1121278355307	0.095227570526787	0.255245334795649	1.84841916998919	2.18605835315069	3.16332070974009	4.9107064680294	4.51689722437888	-2.35406603860413	-3.45725519677713	3.82930148385025	-4.27541138669611	-1.40974336131685	-7.13983976772762	-13.1679147673672	-7.39081428271693	-8.92505345671791	-13.9366742642719	-10.7133501034339	-4.88750169996218	-6.21830840667245	-5.60329011376496	-13.6468240205629	-11.6139269159773	-12.9460286893259	-15.9039898736227	-11.1055405856263	-14.7252954803788	-4.68854682572707	-2.02430947166195	-4.58669985733569	-7.36029678015312	0.384997793342976	-2.20155617564141	-2.65092467380682	-4.03301899147246	1.90897397262763	2.19229614516163
433	-10.7288587568951	-8.61083053833847	-9.88482559661609	-10.7801410977802	-10.60687320169	-21.943454452361	-7.04967809330877	-4.46817725743904	-5.02536850503217	-0.642259619241113	4.10432021145853	4.1121278355307	1.29915069205214	0.703334813775067	1.84841916998919	2.18605835315069	1.05727253447362	4.9107064680294	4.51689722437888	-2.35406603860413	-8.41049593855771	3.82930148385025	-2.73403575607712	-2.17295898850315	-7.13983976772762	-5.29593407217229	-5.55875916177619	-7.87006363640681	-12.1729679414151	-9.23266920937799	-7.60287828548155	-6.07779428637661	-3.34967258804183	-14.5228893021894	-11.6139269159773	-15.3712727783933	-15.9615871010936	-5.76599529103028	-8.8537989386318	-10.4906875081225	-6.25494520693925	-4.58669985733569	-0.770651409900003	0.384997793342976	-5.26206634802717	-2.65092467380682	-4.79848670524317	1.90897397262763	2.19229614516163
434	-8.48319988591895	-8.954236574658	-12.1835476034217	-7.46110341364975	-10.60687320169	-14.1341074595832	-7.04967809330877	-4.46817725743904	-5.02536850503217	-0.642259619241113	4.10432021145853	4.1121278355307	3.77847563775581	0.703334813775067	1.84841916998919	2.18605835315069	1.05727253447362	4.9107064680294	3.30741908738867	-13.2784176305485	-1.95887731840171	2.93164821339646	-2.73403575607712	-2.17295898850315	-7.33334590864529	-8.27936032310078	-0.741950595934378	-3.73153190802707	-12.1729679414151	-9.23266920937799	-1.25662419611654	-4.31461838226417	-1.95433111419259	-14.5228893021894	-12.2620782501799	-13.9272955914031	-15.2574453735949	-5.76599529103028	-3.36798608950949	-7.81076907260793	-5.78015199015182	-5.51926497522877	-4.61927432175293	0.384997793342976	-5.26206634802717	-0.813402844866328	-4.79848670524317	1.69698635675342	2.19229614516163
435	-13.9375244195808	-8.954236574658	-7.52544644623139	-8.29746910633925	-5.81149917158152	-6.43495007591701	-4.77355792261131	-2.36451394210109	-5.02536850503217	-7.06642758394882	4.10432021145853	1.95534747876815	3.77847563775581	3.55969464771557	0.159891723457277	2.18605835315069	0.300408921324787	4.9107064680294	2.8760886347685	-7.42427265828582	-6.4157573843216	2.58725848144534	-6.29497562589857	-2.17295898850315	-5.41831386037952	-1.85467727881633	-11.5197988267514	-3.73153190802707	-12.1729679414151	-3.23162159554122	-5.1656219812071	-6.03535955681007	-1.36485421254698	-11.6874542592533	-12.2620782501799	-12.8246545883172	-14.4970461134493	-9.72170880302614	-9.83740492324575	-2.76572388998961	-4.22720925829621	-0.585879631841959	-5.73155425942862	0.384997793342976	-9.07750299521882	-0.813402844866328	-6.82866610270406	1.69698635675342	2.19229614516163
436	-0.531577139137963	-4.97793761163733	-3.66491528497814	-8.94929353990864	-8.25606007830258	-6.43495007591701	-4.77355792261131	-3.52502420577326	-5.02536850503217	-7.23838292620388	4.10432021145853	1.95534747876815	3.77847563775581	3.55969464771557	5.447431273877	2.18605835315069	2.91662804081547	0.855186440372106	2.59948264618895	-5.36616661589315	-6.4157573843216	5.09100745344761	-1.22030777219204	-9.50699318391252	-2.01109609122665	-2.02911754201312	-13.0781376548096	-3.73153190802707	-6.07656362740003	-4.64851762507463	-2.64140631303293	-6.03535955681007	-5.23452634889556	-17.9475316543645	-10.9830988729424	-12.2325851795629	-14.4970461134493	-7.59955244082569	-5.48125555844174	-0.45757300481954	-5.48691036925416	-5.00201096254516	-5.73155425942862	0.384997793342976	-4.7870919449723	-0.376992443875328	-3.92443329613096	2.61649694756958	2.19229614516163
437	-4.50134164533649	-4.52292439541155	-9.3078438595854	-8.30452831152929	-10.7923264950921	-3.89336327018593	-10.752221741379	-3.52502420577326	-5.02536850503217	-9.01447296616367	4.17602706543699	4.25852532133906	0.985716158256624	3.55969464771557	3.99201684140182	2.48724195920695	2.91662804081547	0.855186440372106	1.2097147843955	-6.81842763369152	-0.633389397753736	5.09100745344761	-1.22030777219204	-11.223465050588	-2.01109609122665	-1.36438597223921	-13.0781376548096	-7.27403746841872	-3.61438231319792	-4.64851762507463	-2.64140631303293	-1.49970011986583	-5.23452634889556	-19.1069805188831	-10.9830988729424	-12.2325851795629	-14.4970461134493	-7.59955244082569	-5.48125555844174	-1.93657082680641	-6.02739632312933	-4.29798370714788	-6.44958598876271	0.384997793342976	-4.7870919449723	-0.376992443875328	-3.78854790655439	2.61649694756958	2.19229614516163
438	-11.3791904851168	-3.29673209846532	-9.4179966940305	-8.30452831152929	-7.51823684520485	-15.8053267954245	-9.8952045484459	-3.2744469604146	-5.02536850503217	-7.61147216387683	4.17602706543699	0.715695257402944	0.985716158256624	3.55969464771557	0.591849645500798	2.48724195920695	2.91662804081547	0.855186440372106	1.2097147843955	-2.31056311485688	-15.5690417265409	5.09100745344761	-1.22030777219204	-8.37457356775214	-3.45324797650007	-9.20256263506094	-13.0109152491786	-11.6548585152363	-3.61438231319792	-4.64851762507463	-3.52322276789663	-1.49970011986583	-5.23452634889556	-17.3062864852455	-12.7821727856074	-12.039245449643	-14.4970461134493	-8.18705915134897	-6.3290081984754	-5.15833505095374	-6.02739632312933	-4.29798370714788	-4.07364397916114	0.384997793342976	-3.95504251320949	-0.376992443875328	-10.0504389330341	2.61649694756958	2.19229614516163
439	-14.9953078673214	-3.16367525633979	-3.34160747667601	-8.47476557360474	-7.51823684520485	-16.719267718289	-9.8952045484459	-6.65190165825767	-5.02536850503217	-4.98859812408109	4.17602706543699	0.715695257402944	0.985716158256624	3.55969464771557	1.24006714868746	2.48724195920695	2.91662804081547	3.78213875808029	2.49846030035146	-2.81298389412994	-14.7926594710225	0.342997114918779	-1.00825933796671	-6.77661485169902	-3.45324797650007	-9.20256263506094	-9.63855627971294	-10.9904467832263	-3.61438231319792	-4.64851762507463	-4.18169565069263	-3.21697505120269	-3.55376286797589	-17.3062864852455	-13.2013978838226	-11.5481180810511	-9.06394088160411	-8.18705915134897	-0.192872179314295	-14.9079847989188	-1.1709976254629	-4.29798370714788	-4.07364397916114	0.384997793342976	-0.923271991778972	-0.376992443875328	-10.5305321666415	1.02926718871402	2.19229614516163
440	-16.3916565440991	-4.658545258188	-8.24635799337553	-8.47476557360474	-7.51823684520485	-16.719267718289	-5.302663154169	-6.65190165825767	-5.02536850503217	-12.6367261967034	4.17602706543699	2.0177212988861	3.69229484093691	0.153112839110811	1.84638292080113	2.48724195920695	3.31925002961989	2.84489853785509	3.44235770821178	-4.50428426399466	-17.3090718772148	3.10427264692171	-5.16876680720228	-4.16708078203077	-3.45324797650007	-7.50686641652332	-7.58725428909603	-10.2852760515625	-3.61438231319792	-4.64851762507463	-6.57180994734704	-4.15156706451737	-3.55376286797589	-11.0881477184272	-12.0651405535647	-10.1394289707736	-14.0846970813309	-8.42785208955141	-8.21728115195917	-6.65612005821486	-1.1709976254629	-6.44545216311679	-2.30687727607245	0.384997793342976	-3.13734891549577	-2.33827975263428	-4.98675134284012	1.02926718871402	2.19229614516163
441	-5.52820406622562	-4.658545258188	-8.24635799337553	-8.72525195947008	-6.42162268916088	-21.267147929915	-9.82720348759195	-7.32857786145205	-6.13393341311684	-9.03756961277059	4.17602706543699	2.0177212988861	3.18931886455152	4.81796833464235	1.84638292080113	2.48724195920695	3.31925002961989	2.84489853785509	0.282436052660973	-5.79767854224288	-4.38102863422203	3.10427264692171	-5.79191959313632	-1.36125664872716	-5.75340465554837	-7.50686641652332	-11.5946978917562	-10.2852760515625	-3.61438231319792	-4.64851762507463	-6.57180994734704	-4.15156706451737	-1.12835040671649	-11.0881477184272	-12.0651405535647	-10.1394289707736	-16.2621681387434	-12.6114906799978	-14.3299556415443	-9.42560034551678	-1.1709976254629	-3.47429834153071	-2.30687727607245	0.384997793342976	-1.41352431009153	-2.33827975263428	-4.98675134284012	1.02926718871402	0.67140289890663
442	-7.26505247807176	-5.12777056138983	-8.24635799337553	-8.72525195947008	-7.38029392527048	-7.95286914896553	-4.12983776094789	-3.22192753524252	-5.64470563341649	-6.10902937024726	2.50376287027523	3.17583556633534	3.18931886455152	3.19973837295961	1.3949592006675	2.62915651732091	0.0482403736679107	2.59031468742404	2.49143078176996	-7.6838802088145	-16.9802725525519	2.21418570441026	-5.79191959313632	-1.62371523210917	-5.75340465554837	-4.40053812079562	-6.78524159801053	-10.2852760515625	-4.74409956740818	-4.53753669020739	-6.57180994734704	-4.15156706451737	-1.12835040671649	-14.1046644633378	-12.8944266648704	-11.4226544566795	-14.3854531634212	-12.6114906799978	-13.4907252026624	-9.42560034551678	-3.13893490456914	-3.47429834153071	-2.1723276688346	0.384997793342976	-0.856083597095771	-2.33827975263428	-1.58841142608935	3.2638930939696	0.67140289890663
443	-13.3314410525048	-5.12777056138983	-8.24635799337553	-8.72525195947008	-12.1502907005552	-9.17244935978469	-4.12983776094789	-4.57916783475856	-5.64470563341649	-8.5083308754213	1.60718304795706	1.50051529889857	3.18931886455152	2.54754433322737	1.3949592006675	2.62915651732091	0.0482403736679107	1.02658532908077	4.08846259213335	-7.19943650477344	-8.48564123919163	2.21418570441026	-0.88069723879517	-3.74981621253396	-5.75340465554837	-4.40053812079562	-6.78524159801053	-12.2349523212818	-4.74409956740818	-4.53753669020739	-2.22202442990781	-4.15156706451737	-0.922129947152779	-12.7806405782934	-15.6335385926962	-9.89892550947469	-10.5244767536489	-14.1545041376592	-1.49881679527917	-4.95829009140551	-6.55108448130526	-3.47429834153071	-5.20942180379756	1.30904026229533	-0.343547480304778	-0.953788892748757	-7.49364042064416	3.2638930939696	0.67140289890663
444	-9.09536529853338	-5.12777056138983	-2.59810908374965	-8.72525195947008	-6.89441192538378	-9.00672309728813	-2.97954115300351	-4.82521027118305	-5.64470563341649	-2.7681801088261	1.60718304795706	1.3641011544709	3.18931886455152	0.143774215013821	4.93111656349112	2.62915651732091	0.0482403736679107	1.83669349272818	4.29196605923157	-9.54846118205423	-1.87328902056544	2.21418570441026	-11.8851417002983	-10.8509454464476	-7.53561692926773	-0.509178975600454	-6.8589017898159	-4.31209136928351	-3.43516819373361	-6.8363575168527	-2.22202442990781	-1.05218250937382	-3.30669906904386	-10.2841642133602	-11.4241951178523	-9.89892550947469	-9.09409558981142	-10.1393560675422	-12.9143804144954	-8.67458268220825	-3.6558047425754	-4.4892355986299	-3.92184459461757	1.30904026229533	-0.343547480304778	-0.953788892748757	-7.49364042064416	3.15179699948568	0.67140289890663
445	-11.9623679101026	-5.12777056138983	-8.66611336390003	-8.72525195947008	-11.7130964213581	-15.1725107230436	-2.97954115300351	-10.9009556133853	-5.64470563341649	-3.7473519454226	1.60718304795706	2.79177915169469	5.36304311708054	0.143774215013821	4.93111656349112	2.62915651732091	0.0482403736679107	1.83669349272818	4.29196605923157	-9.54846118205423	-12.8924864035832	2.21418570441026	-3.77390820234495	-2.06754765347866	-4.01262705085505	-7.95561779481376	-6.8589017898159	-9.76717705169666	-4.4665504783204	-8.36395379578106	-2.22202442990781	-6.48187499732163	-3.30669906904386	-13.7725843671747	-11.8512387853606	-12.2494162130172	-11.3001164162755	-10.5483287676823	-8.85326590903786	-3.876623384871	-3.6558047425754	-4.65299360255044	-6.73360057687349	1.30904026229533	-5.76585472411491	-0.953788892748757	-7.49364042064416	0.0921918893940319	1.04272183662017
446	-5.79159658865906	-6.806103033059	-8.4702105464847	-10.952117828902	-7.8981593513572	-12.4906886195193	-11.0404809258448	-10.9009556133853	-5.64470563341649	-6.42746308491068	4.33068045783331	2.79177915169469	5.36304311708054	0.143774215013821	1.45582238523865	2.62915651732091	0.0482403736679107	3.24685608154638	3.21904939394506	-2.74706857271737	-7.46725300149027	2.21418570441026	-7.55054478561285	-4.13498019061876	-4.01262705085505	-10.5943679984013	-4.76119607222326	-2.79107761862782	-4.84106495532205	-8.36395379578106	-6.29623867272403	-3.16771099019979	-3.30669906904386	-13.7725843671747	-11.8512387853606	-13.4347394729554	-7.13845575568865	-10.5483287676823	-6.31002040875276	-6.68104309724467	-0.449410449836922	-1.02521245741447	-13.2847545446849	1.30904026229533	-2.76981070819748	-0.615438118874475	-2.51049763100961	0.910220840070949	1.04272183662017
447	-5.07056211642657	-6.806103033059	-10.6126622037326	-6.5964279655108	-7.8981593513572	-15.6710465802907	-12.9552392378805	-10.9009556133853	-5.64470563341649	-6.42746308491068	4.33068045783331	2.79177915169469	5.36304311708054	0.143774215013821	4.48987969118093	2.62915651732091	0.0482403736679107	4.86687949368428	3.21904939394506	-4.72017641372048	-5.05610633861452	2.21418570441026	-2.69966056438586	-4.54591931687398	-4.01262705085505	-5.04223849885565	-5.18399942114108	-2.79107761862782	-1.2709239846234	-8.36395379578106	-6.29623867272403	-3.16771099019979	-0.435501796596435	-11.8574222675098	-14.0259290051402	-11.3035823179292	-13.6396685411055	-10.5483287676823	-12.1432299630694	-28.6734132871676	-4.81390355839309	-1.01467436674207	-5.25427608655915	1.30904026229533	-3.23524424027747	-0.615438118874475	-7.4200677930476	5.04961390792927	1.04272183662017
448	-10.936273327888	-4.94722121569979	-11.5624188163134	-6.5964279655108	-6.85601040559187	-11.8350985459201	-12.9552392378805	-10.1666870328319	-5.3871014883687	-2.8136225842955	4.33068045783331	4.22731549482284	4.31765589667158	2.16179990375479	5.52524302586721	1.67462091710099	0.0482403736679107	4.86687949368428	3.21904939394506	-4.72017641372048	-3.07202518870765	2.21418570441026	-4.175677174198	-4.65065872164141	-8.67356300710459	-5.04223849885565	-4.25554433431455	-1.31956163729425	-0.676637704487215	-2.16331303532904	-6.29623867272403	-3.16771099019979	-0.796012709561721	-11.8574222675098	-12.8670113390249	-11.3035823179292	-13.6396685411055	-10.8002279971991	-12.1011778976882	-9.75899434547308	-2.79415441527861	-4.6697113408858	-3.14892154108032	1.30904026229533	-3.23524424027747	-0.615438118874475	-1.74555152760906	5.04961390792927	1.04272183662017
449	-8.64038115827964	-4.94722121569979	-11.5624188163134	-7.43059540648641	-7.29381865321526	-6.04537888416096	-12.9552392378805	-10.4697077241366	-5.3871014883687	-6.62114392695641	0.505642213228862	4.49936757841296	4.28362336726422	5.08352175983923	5.52524302586721	1.67462091710099	0.0482403736679107	5.28039140786228	3.74016497710545	-2.12525909130216	-7.64490935853121	0.695968955535251	-3.02691620777963	-5.5836616029267	-8.53943249310465	-2.38075715192553	-8.1497092864243	-6.48861782216656	-6.87950702643444	-2.16331303532904	-6.29623867272403	-1.05493942784845	-5.74944648966388	-11.8574222675098	-8.92875081357503	-11.3035823179292	-6.10211622309475	-10.8002279971991	-13.1432320892203	-12.9049544475853	-2.79415441527861	-5.59866280202373	-2.70822005279824	1.30904026229533	-4.20346181235802	-0.134022677505866	-8.86110798715761	0.277152490257174	1.04272183662017
450	-9.24052039396486	-8.01581466621322	-8.93745864150464	-7.43059540648641	-7.29381865321526	-10.5217905691844	-13.7068050244733	-10.4697077241366	-5.3871014883687	-6.62114392695641	0.505642213228862	4.49936757841296	4.28362336726422	5.08352175983923	5.52524302586721	1.67462091710099	5.07023749051393	4.4813030483679	3.84145065645512	-5.47029771513871	-8.70235343088409	0.695968955535251	-7.09042003621695	-3.31914457616546	-4.29448578093498	-0.89103552207721	-8.1497092864243	-5.17792065977767	-2.51264942989089	-2.16331303532904	-6.29623867272403	-1.05493942784845	-2.15837306619053	-7.63738626181292	-8.92875081357503	-11.3035823179292	-6.76860349553046	-10.8002279971991	-12.3425775500617	-4.2690983623034	-3.79405311890068	-5.59866280202373	-17.6954249637978	1.03954408193249	-4.20346181235802	-0.904460074246504	-10.2539573647381	1.19159726322931	1.04272183662017
451	-0.293456235311742	-3.73988305128753	-8.93745864150464	-9.09028791160766	-7.29381865321526	-13.3527440490418	-11.2780551888425	-10.4697077241366	-5.3871014883687	-8.22152782635074	0.505642213228862	5.04200662387549	1.65765896696862	4.68969845547296	3.09905755009674	1.67462091710099	1.9655763330554	4.4813030483679	3.84145065645512	-3.82160807514865	-3.01551091481703	0.695968955535251	-1.7469149580603	-9.53752388492502	-5.03543347068558	-1.45763729430733	-11.6755399483331	-9.4759214177906	-7.80952507017366	-3.58362906335426	-6.29623867272403	-1.05493942784845	-2.37002893974156	-7.63738626181292	-9.77460907100438	-9.58061022774252	-6.76860349553046	-10.8002279971991	-8.82546968735787	-5.04143955863134	-2.80465268829602	-4.80590883152199	-7.27359413859485	0.0146578233002288	-3.55145591463226	-0.904460074246504	-1.52804369321726	2.06859672980791	1.04272183662017
[truncated: 9,550 more rows]
[truncated: 291 more columns]
