# Supplementary material for: Early amphibians evolved distinct vertebrae for habitat invasions
Source: PLoS One. 2021 Jun 9;16(6):e0251983. doi: 10.1371/journal.pone.0251983 (PMC8189462; doi:10.1371/journal.pone.0251983)
Supplement: S1 Data — (ZIP) [file pone.0251983.s002.zip › ancThreshBMmcmcMostRecent.csv]

	173	174	175	176	177	178	179	180	181	182	183	184	185	186	187	188	189	190	191	192	193	194	195	196	197	198	199	200	201	202	203	204	205	206	207	208	209	210	211	212	213	214	215	216	217	218	219	220	221
1	A	A	SA	A	T	SA	T	SA	A	T	SA	A	SA	T	SA	SA	A	A	T	A	A	A	SA	SA	A	A	SA	T	A	A	T	T	SA	A	SA	T	SA	T	SA	SA	SA	T	SA	T	SA	T	SA	T	A
2	A	A	SA	A	T	SA	T	SA	A	T	SA	SA	SA	A	SA	SA	T	SA	T	A	A	A	SA	SA	A	SA	T	T	A	A	T	T	SA	A	SA	T	SA	T	SA	SA	SA	T	SA	T	A	A	SA	T	A
3	A	A	T	A	T	SA	T	T	A	T	SA	A	SA	T	SA	SA	T	SA	SA	A	SA	A	SA	SA	SA	SA	T	SA	SA	SA	SA	T	SA	T	SA	T	SA	T	T	SA	SA	T	SA	T	A	A	SA	T	A
4	A	A	SA	A	T	SA	T	A	A	T	SA	A	SA	T	SA	SA	T	T	A	A	SA	A	SA	SA	SA	A	T	SA	T	SA	T	T	SA	T	SA	T	A	A	T	T	A	T	SA	T	A	A	SA	T	A
5	A	A	SA	A	A	SA	T	T	A	A	A	A	A	T	SA	SA	T	SA	A	A	SA	A	SA	SA	SA	T	T	SA	SA	SA	T	T	T	T	SA	A	T	A	T	T	SA	T	T	T	A	A	SA	T	A
6	A	A	T	A	A	SA	SA	T	A	T	A	A	A	T	SA	SA	T	T	A	A	SA	SA	SA	SA	SA	T	T	SA	T	A	T	T	T	T	SA	A	SA	A	T	T	SA	T	T	T	A	A	SA	T	A
7	A	A	T	A	SA	SA	T	T	A	T	T	A	A	T	SA	A	T	SA	T	A	SA	SA	SA	SA	SA	T	T	SA	T	SA	T	T	T	T	SA	T	SA	T	T	T	SA	T	T	T	T	A	A	T	A
8	A	A	T	A	SA	SA	T	A	A	T	T	A	A	SA	SA	A	A	A	T	A	SA	SA	SA	SA	SA	T	T	SA	T	SA	T	T	T	T	SA	T	T	T	T	T	SA	A	T	T	T	T	T	T	A
9	A	A	T	A	SA	T	T	T	A	T	T	A	A	T	SA	A	A	A	T	A	SA	SA	SA	SA	SA	A	T	T	T	SA	T	T	T	T	SA	T	T	T	T	T	SA	A	T	T	T	T	A	T	A
10	A	A	T	A	T	T	T	T	A	T	T	A	A	T	SA	A	A	T	SA	A	SA	SA	SA	A	SA	A	T	T	T	SA	T	T	T	T	SA	T	T	T	T	T	SA	A	SA	T	T	T	A	SA	A
11	A	A	T	T	T	T	T	T	A	A	T	A	A	A	SA	A	A	T	T	A	SA	SA	SA	A	SA	T	T	T	T	SA	T	T	T	T	SA	T	T	T	T	T	SA	A	SA	T	T	T	A	SA	A
12	A	A	T	T	T	T	T	T	A	A	T	A	A	A	SA	A	A	SA	T	A	SA	SA	SA	SA	SA	T	A	SA	A	SA	T	T	T	T	SA	T	T	T	T	T	SA	A	T	T	T	T	A	SA	A
13	A	A	T	T	T	T	T	T	A	A	T	A	A	A	A	A	A	SA	T	A	SA	SA	SA	SA	A	T	A	T	T	SA	T	T	T	T	SA	T	T	T	T	T	A	T	A	T	T	T	A	A	A
14	A	A	T	T	T	T	T	T	A	A	T	A	A	T	A	A	A	SA	SA	A	SA	SA	SA	SA	A	T	T	T	T	T	T	T	T	T	T	T	T	T	T	T	A	T	A	SA	T	T	A	T	A
15	A	A	T	T	T	T	T	T	A	A	SA	A	A	T	A	A	T	T	SA	A	SA	SA	SA	SA	A	T	T	T	T	T	T	T	T	T	T	T	T	T	T	T	A	T	T	SA	T	T	A	T	A
16	A	A	T	T	T	T	T	T	A	A	SA	A	A	T	A	A	T	T	SA	A	SA	SA	SA	SA	A	T	T	T	T	T	T	T	T	T	T	T	T	T	T	T	A	SA	SA	SA	T	T	A	A	A
17	A	A	T	T	T	T	T	T	A	A	A	A	A	T	A	A	T	T	SA	A	SA	SA	SA	SA	A	T	T	T	T	T	T	T	T	T	T	T	T	T	T	T	A	SA	SA	A	A	T	A	A	SA
18	A	A	A	SA	T	T	T	T	A	A	T	A	A	A	A	A	T	T	SA	A	SA	SA	SA	SA	A	T	T	T	A	T	T	T	T	T	T	T	T	T	T	T	A	SA	SA	A	A	T	A	A	SA
19	A	A	A	T	T	T	T	T	A	T	T	A	A	SA	A	T	T	T	SA	A	SA	SA	SA	SA	A	SA	T	T	T	T	T	T	T	T	T	T	T	T	T	T	A	SA	SA	A	A	SA	A	SA	SA
20	A	A	T	T	T	T	T	T	T	T	T	T	A	A	A	T	T	A	SA	A	A	SA	SA	SA	A	T	T	T	T	T	T	T	T	T	T	T	T	T	T	T	SA	SA	SA	A	SA	A	A	SA	SA
21	A	A	A	T	T	T	T	T	T	T	A	T	A	A	T	T	T	A	SA	A	A	SA	SA	SA	A	T	T	T	T	T	T	T	T	T	T	A	T	T	T	T	SA	SA	SA	A	SA	A	SA	SA	SA
22	A	A	T	T	T	T	T	T	T	T	A	T	A	A	T	A	T	SA	T	A	A	SA	SA	SA	A	T	T	T	T	T	T	T	T	T	T	A	T	T	T	T	SA	SA	A	A	SA	A	SA	T	T
23	A	T	T	T	A	T	T	T	T	T	A	T	A	SA	T	A	T	T	T	A	A	SA	SA	A	A	T	T	T	T	T	T	T	T	T	A	T	T	T	T	T	SA	SA	SA	A	SA	A	T	T	T
24	A	T	T	T	A	A	T	T	T	T	A	T	A	SA	T	A	T	T	T	A	A	SA	SA	A	A	T	T	T	A	T	T	T	T	T	A	T	T	T	A	T	SA	SA	SA	SA	SA	A	A	A	T
25	A	T	T	T	T	A	SA	T	T	T	A	T	A	SA	A	A	A	T	T	A	A	SA	SA	A	A	T	T	T	A	T	T	T	T	T	A	T	T	T	A	A	SA	SA	SA	SA	SA	A	A	A	T
26	A	T	T	T	T	T	T	T	T	T	A	T	A	SA	A	A	A	T	T	A	A	SA	SA	A	A	T	T	T	T	T	T	T	T	T	A	T	T	T	T	A	SA	SA	SA	SA	SA	A	A	A	A
27	A	T	T	T	T	T	T	T	T	T	A	T	A	SA	A	A	A	T	T	A	A	SA	SA	A	A	T	T	T	T	T	T	T	T	T	A	T	T	T	T	T	A	SA	SA	SA	SA	A	SA	A	SA
28	T	T	T	T	T	T	T	T	T	T	A	T	A	SA	A	A	A	A	T	A	T	SA	SA	A	T	T	T	T	T	A	T	T	T	T	A	T	T	T	T	T	A	SA	SA	SA	A	A	T	SA	SA
29	T	T	T	T	T	T	T	T	T	T	A	T	A	SA	A	A	A	A	T	A	T	SA	SA	A	T	T	T	A	T	A	T	T	T	T	A	T	T	T	T	T	A	SA	SA	SA	A	A	T	SA	SA
30	T	T	T	T	T	T	T	T	T	T	A	T	A	A	T	A	A	SA	T	A	T	SA	A	T	T	T	T	A	T	A	T	T	T	T	A	T	T	T	T	T	A	A	SA	SA	A	A	T	A	SA
31	T	T	T	T	T	A	T	T	T	T	A	SA	A	A	T	A	A	T	T	A	SA	SA	A	T	T	T	T	A	T	A	T	T	T	T	A	T	T	T	T	T	A	A	SA	SA	A	SA	T	T	T
32	T	T	T	T	T	T	T	T	T	T	A	SA	A	T	T	A	A	T	SA	A	A	A	T	A	T	T	T	A	T	A	T	T	T	T	A	T	T	T	T	T	A	T	SA	SA	A	SA	T	T	T
33	T	T	T	T	T	T	T	T	T	T	T	SA	A	T	T	A	A	SA	SA	A	A	A	T	T	T	T	T	A	T	A	T	T	T	T	A	T	T	T	T	T	A	T	SA	A	A	SA	T	T	T
34	T	T	T	T	T	T	T	T	T	T	T	A	A	T	T	A	A	T	A	A	A	A	T	T	T	A	T	A	T	A	T	T	T	T	A	T	T	T	T	T	T	T	T	T	SA	SA	T	T	T
35	T	T	T	T	T	T	T	T	T	T	T	A	A	SA	T	A	A	SA	T	A	T	A	T	A	T	A	T	A	T	A	T	T	T	T	A	T	T	T	T	T	T	T	T	T	T	SA	T	T	T
36	T	T	T	T	T	T	T	T	T	T	A	A	A	SA	T	A	A	SA	SA	A	T	A	T	A	T	T	T	A	T	A	T	T	T	T	A	T	T	T	T	T	T	T	T	T	A	SA	T	T	T
37	T	T	T	T	T	T	T	T	T	T	T	A	A	A	A	A	A	SA	SA	A	A	A	T	T	T	T	T	A	T	A	T	T	T	T	T	T	T	T	T	T	T	T	T	T	A	SA	T	T	T
38	T	T	T	T	T	T	T	T	T	T	T	A	A	A	A	A	A	T	T	A	A	A	T	T	T	T	T	A	T	A	T	T	T	T	T	T	T	T	T	T	T	T	T	T	A	T	T	T	T
39	T	T	T	T	T	T	T	T	T	A	T	A	A	T	A	A	A	SA	T	A	A	A	T	A	T	T	T	A	T	A	T	T	T	T	T	T	T	T	T	T	T	T	T	T	A	T	T	T	T
40	T	T	T	T	T	T	T	T	T	T	T	A	A	SA	A	A	A	A	SA	A	A	A	T	A	T	T	T	A	T	A	T	T	T	T	T	T	T	T	T	T	T	T	T	T	A	T	T	A	T
41	T	T	T	T	T	T	T	T	T	T	T	A	A	T	A	A	A	SA	SA	A	A	A	T	A	T	T	T	A	T	A	T	T	T	T	T	T	T	T	T	T	T	T	T	T	A	T	T	T	T
42	T	T	T	T	T	T	T	T	T	T	T	A	A	T	A	A	A	SA	SA	A	T	A	T	A	T	T	T	A	T	A	T	T	T	T	T	T	T	T	T	SA	T	T	T	T	T	T	T	T	T
43	T	T	T	T	T	T	T	T	T	T	T	A	A	T	A	A	A	SA	SA	A	T	A	T	T	A	T	T	A	T	A	T	T	T	T	T	T	T	A	T	T	T	T	T	T	T	T	T	T	T
44	T	T	T	T	T	T	T	T	T	T	T	A	A	T	A	A	T	SA	SA	T	T	A	T	T	A	T	T	A	T	A	T	T	T	T	T	T	T	A	T	T	T	T	T	T	T	T	T	T	T
45	T	T	T	T	T	T	T	T	T	T	T	A	A	T	A	A	T	SA	SA	T	T	A	SA	SA	A	T	T	A	T	A	T	T	T	T	T	T	T	T	T	T	T	T	T	T	T	T	T	T	T
46	T	T	T	T	T	T	T	T	T	T	T	A	A	T	A	A	T	SA	T	T	A	A	SA	A	SA	T	T	A	T	A	T	T	T	T	T	T	T	T	T	T	T	T	T	T	T	T	T	T	T
47	T	T	T	T	T	T	T	T	T	T	T	A	A	A	A	A	T	SA	A	T	A	SA	SA	A	A	T	T	SA	T	A	T	T	T	T	T	T	T	T	T	T	T	T	T	T	T	T	T	T	T
48	T	T	T	T	T	T	T	T	T	T	T	A	A	A	A	A	T	SA	SA	T	A	SA	SA	A	A	T	T	T	T	SA	T	T	T	T	SA	T	T	T	T	T	T	T	T	T	T	T	T	T	T
49	T	T	T	T	T	T	T	T	T	T	T	A	A	T	T	A	T	SA	SA	SA	A	SA	SA	A	A	T	T	SA	T	SA	T	T	T	T	SA	T	T	T	T	T	A	T	T	T	T	T	T	T	T
50	T	T	T	T	T	T	T	T	T	T	T	A	T	A	T	A	T	SA	T	SA	A	SA	SA	A	A	T	T	SA	A	SA	T	T	T	T	A	T	T	T	T	T	A	T	T	T	T	A	A	T	T
51	T	T	T	T	T	T	T	T	T	T	T	A	T	A	T	A	T	T	T	T	A	SA	SA	A	SA	T	T	A	A	A	T	T	T	T	A	T	T	T	T	T	T	T	T	T	T	A	A	T	T
52	T	T	T	T	T	T	T	T	T	T	T	A	T	A	T	A	A	SA	T	T	A	SA	SA	A	SA	T	T	A	T	A	T	T	T	T	A	T	T	T	T	T	T	T	T	T	T	A	A	A	T
53	T	T	T	T	T	T	T	T	T	T	T	A	T	A	T	A	A	SA	SA	T	A	SA	SA	A	A	T	T	A	T	A	T	T	T	T	A	A	T	T	T	T	T	T	T	T	T	SA	A	A	T
54	T	T	T	T	T	T	T	T	T	T	T	A	T	A	T	A	A	SA	A	A	A	SA	SA	A	A	T	T	A	T	T	T	T	T	T	A	A	T	T	T	T	T	T	T	T	T	SA	SA	A	T
55	A	T	T	T	T	T	T	T	T	T	T	A	T	A	T	A	A	T	A	A	A	SA	SA	A	A	T	T	A	T	T	T	T	T	T	A	A	T	T	T	T	T	T	T	T	T	SA	T	T	T
56	A	T	T	T	T	T	T	T	T	T	T	A	T	A	T	A	A	A	T	A	A	SA	SA	A	A	T	T	A	T	T	T	T	T	T	A	SA	T	T	T	T	T	T	T	T	T	SA	A	T	T
57	A	T	T	T	T	T	T	T	T	T	T	T	T	A	T	A	A	SA	T	T	A	SA	SA	A	A	T	T	A	T	T	T	T	T	T	A	T	T	T	T	T	T	T	T	T	T	T	A	T	T
58	A	T	T	A	T	T	T	T	T	T	T	T	T	T	T	A	A	A	SA	T	A	SA	SA	SA	SA	T	T	A	T	A	T	T	T	T	A	T	T	T	T	T	T	T	T	T	T	T	T	T	T
59	A	T	T	T	T	T	T	T	T	T	T	T	T	A	T	T	A	A	A	T	A	SA	SA	SA	T	T	T	A	T	A	T	T	T	T	A	A	T	T	T	T	T	T	T	T	T	SA	T	T	T
60	A	T	T	T	T	T	T	T	T	T	T	T	T	A	T	T	A	T	A	T	A	SA	SA	SA	T	T	T	A	T	A	T	T	T	T	A	A	T	T	T	T	T	T	T	T	T	SA	T	T	T
61	A	T	T	T	T	T	T	T	T	T	T	T	T	A	T	A	A	A	A	T	A	SA	SA	SA	T	T	T	A	T	A	T	T	T	T	A	A	T	T	T	T	T	T	T	T	T	A	T	T	T
62	A	T	T	T	T	T	T	T	T	T	T	T	T	T	T	A	A	A	A	T	A	A	SA	SA	T	T	T	A	A	T	T	T	T	T	A	A	T	T	T	T	T	T	T	T	T	A	T	T	T
63	A	T	T	T	T	T	T	T	T	T	T	T	T	T	T	A	A	A	A	T	A	A	SA	SA	T	T	T	A	T	T	T	T	T	T	T	T	T	T	T	T	T	T	T	T	T	A	T	T	T
64	A	T	T	T	T	T	T	T	T	T	T	T	T	A	T	A	A	SA	T	T	A	A	SA	SA	T	T	T	A	T	T	T	T	T	T	A	T	T	T	T	T	T	T	T	T	T	A	T	T	T
65	A	T	T	T	T	T	T	T	T	T	T	T	T	A	T	A	A	A	T	T	A	A	SA	SA	T	T	T	A	T	T	T	T	T	T	A	T	T	T	T	T	T	T	T	T	A	A	T	T	T
66	T	T	T	T	T	T	T	T	T	T	T	T	T	A	T	A	A	SA	T	T	T	A	SA	SA	T	T	T	A	T	T	T	T	T	T	A	T	T	T	T	T	A	T	T	T	A	T	T	T	T
67	T	T	T	T	T	T	T	T	T	T	T	T	T	T	T	A	A	T	T	T	T	A	SA	SA	A	T	T	A	T	T	T	T	T	T	T	T	T	T	T	A	A	T	T	T	A	T	T	T	T
68	T	T	T	T	T	T	T	T	T	T	T	T	T	T	T	A	A	T	T	T	T	A	SA	SA	SA	T	T	A	T	T	T	T	T	T	T	T	T	T	T	T	T	T	T	T	A	T	T	T	T
69	T	T	T	T	T	T	T	T	T	T	T	T	T	T	T	A	A	A	A	T	T	A	SA	SA	SA	T	T	A	T	T	T	T	T	T	T	T	T	T	T	T	T	T	T	T	T	T	T	T	T
70	T	T	T	T	T	T	T	T	T	T	T	T	T	T	T	A	A	A	SA	A	T	A	SA	SA	SA	T	T	A	T	T	T	T	T	T	T	T	T	T	T	T	T	T	T	T	T	A	T	T	T
71	T	T	T	T	T	T	T	T	T	T	T	T	T	T	T	A	A	A	A	A	T	A	SA	SA	SA	T	T	A	T	T	T	T	T	T	T	T	T	T	T	T	T	T	T	T	T	A	T	T	T
72	T	T	T	T	T	T	T	T	T	T	A	T	T	SA	T	A	A	SA	A	A	T	A	SA	SA	SA	T	T	A	T	T	T	T	T	T	T	T	T	T	T	T	T	T	T	T	T	A	T	T	T
73	T	T	T	T	T	T	T	T	T	T	A	T	T	A	T	A	A	T	T	A	T	A	SA	SA	SA	T	T	A	T	T	T	T	T	T	T	T	T	T	T	T	T	T	T	T	T	A	T	T	T
74	T	T	T	T	T	T	T	T	T	T	A	T	T	A	T	A	A	T	A	A	T	A	SA	SA	SA	A	T	A	T	T	T	T	T	T	T	T	T	T	T	T	T	T	T	T	T	A	T	T	T
75	T	T	T	T	T	T	T	T	T	T	A	T	T	A	T	A	A	SA	T	A	T	A	SA	SA	SA	T	T	T	T	T	T	T	T	T	T	T	T	T	T	T	T	T	T	T	T	A	T	T	T
76	T	T	T	T	T	T	T	T	T	T	T	T	T	A	T	A	A	SA	T	A	T	SA	SA	SA	SA	T	T	T	T	T	T	T	T	T	T	T	T	T	T	T	T	T	T	T	A	T	T	T	T
77	T	T	T	T	T	T	T	T	T	T	T	T	T	SA	T	A	A	SA	A	A	SA	SA	SA	SA	A	A	T	T	T	T	T	T	T	T	T	T	T	T	T	T	T	T	T	T	A	A	T	T	T
78	T	T	T	T	T	T	T	T	T	T	T	T	T	A	T	A	A	SA	A	A	SA	SA	SA	SA	A	A	T	T	T	T	T	T	T	T	T	T	T	T	T	T	T	T	T	T	A	A	A	T	T
79	T	T	T	T	T	T	T	T	T	T	T	T	T	A	T	A	A	SA	A	A	SA	SA	SA	SA	A	T	T	A	T	T	T	T	T	T	T	T	T	T	T	T	T	T	T	T	A	A	A	T	T
80	T	T	T	T	T	T	T	T	T	T	T	T	T	T	T	A	A	SA	A	A	SA	SA	SA	SA	A	T	T	A	T	T	T	T	T	T	T	T	T	T	T	T	T	T	T	T	T	A	T	T	T
81	T	T	T	T	T	T	T	T	T	T	T	T	T	T	T	A	A	SA	SA	A	SA	SA	SA	SA	SA	T	T	A	T	T	T	T	T	T	T	T	T	T	T	T	T	T	T	T	A	A	T	T	T
82	T	T	T	T	T	T	T	T	T	T	T	T	T	A	T	A	A	SA	SA	A	A	SA	SA	SA	SA	T	T	A	T	T	T	T	T	T	T	T	T	T	T	T	T	T	T	T	SA	A	T	T	T
83	T	T	T	T	T	T	T	T	T	T	T	T	T	A	A	A	A	SA	SA	A	SA	SA	A	SA	SA	T	T	A	T	T	T	T	T	T	T	T	T	T	T	T	T	T	T	T	SA	A	T	T	T
84	T	T	T	T	T	T	T	T	T	T	T	T	T	A	A	A	A	SA	A	A	A	A	A	SA	A	T	T	A	T	T	T	T	T	T	T	T	T	T	T	T	T	T	T	A	SA	A	T	T	T
85	T	T	T	T	T	T	T	T	T	T	T	T	T	A	A	A	A	SA	SA	A	T	A	A	T	A	T	T	A	T	T	T	T	T	T	T	T	T	T	T	T	T	T	T	A	SA	A	T	T	T
86	T	T	T	T	T	T	T	T	T	T	T	T	T	A	A	A	A	SA	A	T	T	A	A	A	A	T	T	A	T	T	T	T	T	T	T	T	T	T	T	T	T	T	T	A	SA	A	T	T	A
87	T	T	T	T	T	T	T	T	T	T	T	T	T	A	A	A	A	SA	A	T	T	A	A	A	A	T	T	A	T	T	T	T	T	T	T	T	T	T	T	T	T	T	T	A	SA	A	T	T	A
88	T	T	T	T	T	T	T	T	T	T	T	T	T	SA	A	A	A	A	A	T	T	A	A	A	A	T	T	A	T	T	T	T	T	T	T	T	T	T	T	T	T	T	T	A	SA	A	T	T	A
89	T	T	T	T	T	T	T	T	T	T	T	T	T	A	A	A	A	T	A	T	T	A	A	A	T	T	T	T	A	T	T	T	T	T	T	T	T	T	T	T	T	T	A	A	T	A	T	T	A
90	T	T	T	T	T	T	T	T	T	T	T	T	T	T	A	A	A	T	A	T	T	T	A	A	T	T	T	T	A	T	T	T	T	T	T	T	T	T	T	T	T	T	A	T	T	A	T	T	A
91	T	T	T	T	T	T	T	T	T	T	T	T	T	T	A	A	A	SA	A	T	T	T	A	A	T	T	T	T	SA	T	T	T	T	T	T	T	T	T	T	T	A	T	A	T	T	T	T	T	A
92	T	T	T	T	T	T	T	T	T	T	T	T	T	A	A	T	A	SA	SA	T	T	T	T	A	T	T	T	T	SA	T	T	T	T	T	T	T	T	T	T	T	A	A	A	A	T	T	T	T	A
93	T	T	T	T	T	T	T	T	T	T	T	T	T	A	A	T	A	SA	A	T	T	T	T	A	T	T	T	T	SA	T	T	T	T	T	T	T	T	T	T	T	A	A	A	A	T	T	T	T	A
94	T	T	T	T	T	T	T	T	T	T	T	T	T	SA	A	T	A	SA	SA	T	T	T	T	A	T	T	T	T	T	T	T	T	T	T	T	T	T	T	T	T	A	A	A	A	A	T	T	T	A
95	T	T	A	T	T	T	T	T	T	T	T	T	T	SA	A	T	A	SA	SA	T	T	T	T	A	T	T	T	T	T	T	T	T	T	T	T	T	T	T	T	T	A	A	A	A	A	T	T	T	A
96	T	T	T	T	T	T	T	T	T	T	T	T	T	T	A	T	A	SA	SA	A	T	T	T	T	T	T	T	T	T	T	T	T	T	A	T	T	T	T	T	T	A	A	A	A	A	A	T	T	A
97	T	T	T	T	T	T	T	T	T	T	A	T	T	T	A	T	A	SA	T	A	T	T	T	T	T	T	T	T	T	T	T	T	T	T	T	T	T	T	T	T	T	A	A	A	A	A	T	T	A
98	T	T	T	T	T	T	T	T	T	T	A	T	T	T	A	T	A	A	T	T	T	A	T	T	T	T	T	T	T	T	T	T	T	T	T	T	T	T	T	T	T	A	A	A	A	A	T	A	A
99	T	T	T	T	T	T	T	T	T	T	A	T	T	A	A	T	A	SA	T	T	T	A	T	T	T	T	T	T	T	T	T	T	T	T	T	T	T	T	T	T	T	A	A	SA	A	A	T	A	A
100	T	T	T	T	T	T	T	T	T	T	A	A	T	A	A	T	A	A	A	T	T	T	T	T	T	T	T	T	T	T	T	T	T	T	T	T	T	T	T	T	T	A	A	SA	A	A	T	T	T
101	T	T	T	T	T	T	T	T	T	T	A	A	T	A	A	T	A	A	SA	T	T	T	T	A	T	T	T	T	T	T	T	T	T	T	T	T	T	T	T	T	A	A	A	SA	A	A	T	A	T
102	T	T	T	T	T	T	T	T	T	T	T	A	T	A	A	A	A	A	SA	T	T	T	T	A	T	T	T	T	T	T	T	T	T	T	T	T	T	T	T	T	T	A	A	SA	SA	A	T	A	T
103	T	T	T	T	T	T	T	T	T	T	T	A	T	A	A	A	A	T	T	T	T	T	T	A	T	T	T	T	T	T	T	T	T	T	T	T	T	T	T	T	T	A	A	SA	SA	A	T	A	T
104	T	T	T	T	T	T	T	T	T	T	T	A	T	A	T	A	A	A	T	T	T	T	T	A	T	T	T	T	T	T	T	T	T	T	T	T	T	T	T	T	T	A	A	SA	SA	A	T	T	T
105	T	T	T	T	T	T	T	T	T	T	T	A	T	A	T	A	A	A	T	T	T	A	T	T	T	T	T	T	T	T	T	T	T	T	T	T	T	T	T	T	T	T	A	SA	A	A	T	T	A
106	T	T	T	T	T	T	T	T	T	T	T	T	T	A	T	A	A	T	T	T	T	A	A	T	T	T	T	T	T	T	T	T	T	T	T	T	T	T	T	T	T	T	A	T	A	T	T	T	A
107	T	T	T	T	T	T	T	T	T	T	T	T	T	A	T	A	A	SA	SA	T	T	A	A	T	T	T	T	T	T	T	T	T	T	T	T	T	T	T	T	T	T	T	T	T	A	A	T	T	A
108	T	T	T	T	T	T	T	T	T	T	T	T	T	A	A	A	A	SA	SA	T	T	A	A	A	T	T	T	T	T	T	T	T	T	T	T	T	T	T	T	T	T	T	T	T	A	A	T	T	A
109	T	T	T	T	T	T	T	T	T	T	T	T	T	A	A	A	A	SA	A	T	A	A	T	A	T	T	T	T	T	T	T	T	T	T	T	T	T	T	T	T	T	T	T	T	A	A	T	SA	A
110	T	T	T	T	T	T	T	T	T	T	A	T	T	A	A	A	A	A	T	A	A	T	T	A	T	T	T	T	T	T	T	T	T	T	T	T	T	T	T	T	T	T	T	T	A	A	T	A	A
111	T	T	T	T	T	T	T	T	T	T	T	T	T	A	A	A	A	A	SA	A	A	T	T	A	T	T	T	T	T	T	T	T	T	T	T	T	T	T	T	T	T	T	T	T	A	A	T	A	A
112	T	T	T	T	T	T	T	T	T	T	T	A	A	A	A	A	A	T	T	A	A	T	T	A	T	T	T	T	T	T	T	T	T	T	T	T	T	T	T	T	T	T	T	T	A	A	T	A	A
113	T	T	T	T	T	T	T	T	T	T	T	A	A	A	A	A	A	T	T	A	A	T	T	A	T	T	T	T	T	T	T	T	T	T	T	T	T	T	T	T	T	T	T	T	A	A	T	A	A
114	T	T	T	T	T	T	T	T	T	T	T	A	A	A	A	A	A	T	T	A	A	T	T	T	T	T	T	T	T	T	T	T	T	T	T	T	T	T	T	T	T	T	T	T	A	A	T	T	A
115	T	T	T	T	T	T	T	T	T	T	T	A	A	A	A	A	A	T	T	T	A	T	T	T	T	T	T	T	T	T	T	T	T	T	T	T	T	T	T	T	T	T	T	T	A	A	T	T	A
116	T	T	T	T	T	T	T	T	T	T	T	A	A	A	A	A	A	T	T	T	A	T	T	T	T	T	T	T	T	T	T	T	T	T	T	T	T	T	T	T	T	T	T	T	A	A	T	T	A
117	T	T	T	T	T	T	T	T	T	T	T	A	A	A	A	A	A	T	T	T	T	T	T	T	T	T	T	T	T	T	T	T	T	T	T	T	T	T	T	T	T	T	T	T	A	A	T	T	T
118	T	T	T	T	T	T	T	T	T	T	T	A	A	A	A	A	A	A	SA	T	T	T	T	T	T	T	T	T	T	T	T	T	T	T	T	T	T	T	T	T	T	T	T	T	A	A	T	T	T
119	T	T	T	T	T	T	T	T	T	T	T	A	A	A	A	A	A	A	SA	T	T	T	T	T	T	T	T	T	T	T	T	T	T	T	T	T	T	T	T	T	T	T	T	T	A	A	T	T	T
120	T	T	T	T	T	T	T	T	T	T	T	A	A	A	A	A	A	A	SA	T	T	T	T	T	T	T	T	T	T	T	T	T	T	T	T	A	T	T	T	T	T	T	T	A	A	A	T	T	T
121	T	T	T	T	T	T	T	T	T	T	T	A	A	A	A	T	A	A	SA	T	T	T	T	T	T	T	T	T	T	T	T	T	T	T	T	T	T	T	T	T	T	T	T	A	A	A	T	T	T
122	T	T	T	T	T	T	T	T	T	T	T	A	A	A	A	T	A	SA	SA	T	T	T	T	T	T	T	T	T	T	T	T	T	T	T	T	T	T	T	T	T	T	T	T	A	A	A	T	T	T
123	T	T	T	T	T	T	T	T	T	T	T	A	A	SA	A	T	A	A	SA	T	T	T	T	T	T	T	T	T	T	T	T	T	T	T	T	T	T	T	T	T	T	T	T	T	A	T	T	T	T
124	T	T	T	T	T	T	T	T	T	T	T	A	A	T	A	T	T	SA	T	T	T	T	T	T	T	T	T	T	T	T	T	T	T	T	T	T	T	T	T	T	T	T	T	T	T	T	T	T	A
125	T	T	T	T	T	T	T	T	T	T	T	A	A	A	A	T	T	T	T	T	T	T	T	T	T	T	T	T	T	T	T	T	T	T	T	T	T	T	T	T	T	T	T	T	T	T	T	T	A
126	T	T	T	T	T	T	T	T	T	T	T	A	A	A	A	T	T	T	A	A	T	T	T	T	T	T	T	T	T	T	T	T	T	T	T	T	T	T	T	T	T	T	T	T	T	T	T	T	A
127	T	T	T	T	T	T	T	T	T	T	T	A	A	A	A	T	T	SA	A	T	T	T	T	T	T	T	T	T	T	T	T	T	T	T	T	T	T	T	T	T	T	T	T	T	T	T	T	T	A
128	T	T	T	T	T	T	T	T	T	T	T	A	A	A	A	T	T	SA	SA	T	T	T	T	T	T	T	T	T	T	T	T	T	T	T	T	T	T	T	T	T	T	T	T	T	T	T	T	T	A
129	T	T	T	T	T	T	T	T	T	T	T	A	A	A	A	T	A	SA	A	T	T	T	T	T	T	T	T	T	T	T	T	T	T	T	T	T	T	T	T	T	T	T	T	T	T	A	T	T	A
130	T	T	T	T	T	T	T	T	T	T	T	A	A	A	A	T	A	SA	A	T	T	T	T	T	T	T	T	T	T	T	T	T	T	T	T	T	T	T	T	T	T	T	T	T	T	A	T	T	A
131	T	T	T	T	T	T	T	T	T	T	T	A	A	A	A	T	T	SA	SA	T	T	T	T	T	T	T	T	T	T	T	T	T	T	T	T	T	T	T	T	T	T	T	T	T	T	A	T	T	A
132	T	T	T	T	T	T	T	T	T	T	T	A	A	A	A	T	T	T	A	T	T	T	T	T	T	T	T	T	T	T	T	T	T	T	T	T	T	T	T	T	T	T	T	T	T	A	T	T	A
133	T	T	T	T	T	T	T	T	T	T	T	A	A	T	A	T	A	T	A	T	T	T	T	T	T	T	T	T	T	T	T	T	T	T	T	T	T	T	T	T	T	T	T	T	T	A	T	T	T
134	T	T	T	T	T	T	T	T	T	T	T	A	A	T	A	T	T	A	A	T	T	T	T	T	T	T	T	T	T	T	T	T	T	T	T	T	T	T	T	T	T	T	T	T	T	A	T	T	T
135	T	T	T	T	T	T	T	T	T	T	T	A	A	T	A	T	T	T	A	T	T	T	T	T	T	T	T	T	T	T	T	T	T	T	T	T	T	T	T	T	T	T	T	T	T	A	T	T	A
136	T	T	T	T	T	T	T	T	T	T	T	A	A	SA	A	T	T	T	SA	T	T	T	T	T	T	T	T	T	T	T	T	T	T	T	T	T	T	T	T	T	T	T	T	T	T	T	T	T	A
137	T	T	T	T	T	T	T	T	T	T	T	A	A	A	A	T	T	T	T	T	T	T	A	T	T	T	T	T	T	T	T	T	T	T	T	T	T	T	T	T	T	A	T	T	T	T	T	T	T
138	T	T	T	T	T	T	T	T	T	T	T	A	A	A	A	T	T	A	A	T	T	T	T	T	T	T	T	T	T	T	T	T	T	T	T	T	T	T	T	T	T	T	T	T	T	T	T	T	T
139	T	T	T	T	T	T	T	T	T	T	T	A	A	SA	A	A	T	A	A	T	T	T	T	T	T	T	T	T	T	T	T	T	T	T	T	T	T	T	T	T	T	T	T	A	T	T	T	T	T
140	T	T	T	T	T	T	T	T	T	T	T	A	A	T	A	A	T	A	SA	T	T	T	T	T	T	T	T	T	T	T	T	T	T	T	T	T	T	T	T	T	T	T	T	A	T	T	T	T	T
141	T	T	T	T	T	T	T	T	T	T	T	A	A	T	A	A	T	T	T	T	T	T	T	T	T	T	T	T	T	T	T	T	T	T	T	T	T	T	T	T	T	T	T	T	T	T	T	T	T
142	T	T	T	T	T	T	T	T	T	T	T	A	A	SA	A	A	T	T	T	T	T	T	T	T	T	T	T	T	T	T	T	T	T	T	T	T	T	T	T	T	T	T	T	T	T	T	T	T	T
143	T	T	T	T	T	T	T	T	T	T	T	A	A	T	A	A	T	T	T	T	T	T	T	T	T	T	T	T	T	T	T	T	T	T	T	T	T	T	T	T	T	T	T	T	T	T	T	T	T
144	T	T	T	T	T	T	T	T	T	T	T	A	A	A	A	A	T	A	T	T	T	T	T	T	T	T	T	T	T	T	T	T	T	T	T	T	T	T	T	T	T	T	T	T	T	T	T	T	T
145	T	T	T	T	T	T	T	T	T	T	T	A	A	A	A	A	T	T	T	T	T	T	T	T	T	T	T	T	T	T	T	T	T	T	T	T	T	T	T	T	T	T	T	T	T	T	T	T	T
146	T	T	T	T	T	T	T	T	T	T	T	A	A	A	A	A	T	T	T	T	T	T	T	T	T	T	T	T	T	T	T	T	T	T	T	T	T	T	T	T	T	T	T	T	T	T	T	T	T
147	T	T	T	T	T	T	T	T	T	T	T	A	A	T	A	A	T	SA	T	T	T	T	T	T	T	T	T	T	T	T	T	T	T	T	T	T	T	T	T	T	T	T	T	T	T	T	T	T	T
148	T	T	T	T	T	T	T	T	T	T	T	A	A	T	A	A	T	T	A	T	T	T	T	T	T	T	T	T	T	T	T	T	T	T	T	T	T	T	T	T	T	T	T	T	T	T	T	T	T
149	T	T	T	T	T	T	T	T	T	T	T	A	A	T	A	A	T	A	A	T	T	T	T	T	T	T	T	T	T	T	T	T	T	T	T	T	T	T	T	T	T	T	T	T	T	T	T	T	T
150	T	T	T	T	T	T	T	T	T	T	T	A	A	T	A	A	T	SA	A	T	T	T	T	T	T	T	T	T	T	T	T	T	T	T	T	T	T	T	T	T	T	T	T	T	T	T	T	T	T
151	T	T	T	T	T	T	T	T	T	T	T	A	A	A	A	A	T	SA	SA	T	T	T	T	T	T	T	T	T	T	T	T	T	T	T	T	T	T	T	T	T	T	T	T	T	T	T	T	T	T
152	T	T	T	T	T	T	T	T	T	T	T	A	A	T	A	A	T	A	SA	T	T	T	T	T	T	T	T	T	T	T	T	T	T	T	T	T	T	T	T	T	T	T	T	T	T	T	T	T	T
153	T	T	T	T	T	T	T	T	T	T	T	A	A	T	A	A	T	A	SA	T	T	T	T	T	T	T	T	T	T	T	T	T	T	T	T	T	T	T	T	T	T	T	T	T	T	T	T	T	T
154	T	T	T	T	T	T	T	T	T	T	T	A	A	T	A	A	T	A	SA	T	T	T	T	T	T	T	T	T	T	T	T	T	T	T	T	T	T	T	T	T	T	T	T	T	T	T	T	T	T
155	T	T	T	T	T	T	T	T	T	T	T	A	A	T	A	A	A	T	A	T	T	T	T	T	T	T	T	T	T	T	T	T	T	T	T	T	T	T	T	T	T	T	T	T	T	T	T	T	T
156	T	T	T	T	T	T	T	T	T	T	T	A	A	SA	A	A	A	T	A	T	T	T	T	T	T	T	T	T	T	T	T	T	T	T	T	T	T	T	T	T	T	T	T	T	T	T	T	T	T
157	T	T	T	T	T	T	T	T	T	T	T	A	A	A	A	A	T	T	A	T	T	T	T	T	T	T	T	T	T	T	T	T	T	T	T	T	T	T	T	T	T	T	T	T	T	T	T	T	T
158	T	T	T	T	T	T	T	T	T	T	T	A	A	A	A	A	T	T	A	T	T	T	T	T	T	T	T	T	T	T	T	T	T	T	T	T	T	T	T	T	T	T	T	T	T	T	T	T	T
159	T	T	T	T	T	T	T	T	T	T	T	A	A	A	A	A	T	A	SA	T	T	T	T	T	T	T	T	T	T	T	T	T	T	T	T	T	T	T	T	T	T	T	T	T	T	T	T	T	T
160	T	T	T	T	T	T	T	T	T	T	T	A	A	A	A	A	T	T	T	T	T	T	T	T	T	T	T	T	T	T	T	T	T	T	T	T	T	T	T	T	T	T	T	T	T	T	T	T	T
161	T	T	T	T	T	T	T	T	T	T	T	A	A	A	A	A	A	T	T	T	T	T	T	T	T	T	T	T	T	T	T	T	T	T	T	T	T	T	T	T	T	T	T	T	T	T	T	T	A
162	T	T	T	T	T	T	T	T	T	T	T	A	A	A	A	A	A	T	T	T	T	T	T	T	T	T	T	T	T	T	T	T	T	T	T	T	T	T	T	T	T	T	T	T	T	T	T	T	A
163	T	T	T	T	T	T	T	T	T	T	T	A	A	A	A	A	A	T	T	T	T	T	T	T	T	T	T	T	T	T	T	T	T	T	T	T	T	T	T	T	T	T	T	T	T	T	T	T	A
164	T	T	T	T	T	T	T	T	T	T	T	A	A	A	A	A	A	T	T	T	T	T	T	T	T	T	T	T	T	T	T	T	T	T	T	T	T	T	T	T	T	T	T	T	T	T	T	T	A
165	T	T	T	T	T	T	T	T	T	T	T	A	A	A	A	A	A	T	A	T	T	T	T	T	T	T	T	T	T	T	T	T	T	T	T	T	T	T	T	T	T	T	T	T	T	T	T	T	A
166	T	T	T	T	T	T	T	T	T	T	T	A	A	A	A	A	A	T	A	T	T	T	T	T	T	T	T	T	T	T	T	T	T	T	T	T	T	T	T	T	T	T	T	T	T	T	T	T	A
167	T	T	T	T	T	T	T	T	T	T	T	A	A	A	A	A	A	T	T	T	T	T	T	T	T	T	T	T	T	T	T	T	T	T	T	T	T	T	T	T	T	T	T	T	T	T	T	A	A
168	T	T	T	T	T	T	T	T	T	T	T	A	A	A	A	A	A	T	T	T	T	T	T	T	T	T	T	T	T	T	T	T	T	T	T	T	T	T	T	T	T	T	T	T	T	A	T	T	T
169	T	T	T	T	T	T	T	T	T	T	T	A	A	A	A	A	A	A	T	T	T	T	T	T	T	T	T	T	T	T	T	T	T	T	T	T	T	T	T	T	T	T	T	T	T	T	T	T	T
170	T	T	T	T	T	T	T	T	T	T	T	A	A	A	A	A	A	SA	SA	T	T	T	T	T	T	T	T	T	T	T	T	T	T	T	T	T	T	T	T	T	T	T	T	T	T	T	T	T	T
171	T	T	T	T	T	T	T	T	T	T	T	A	A	A	A	A	A	T	SA	T	T	T	T	T	T	T	T	T	T	T	T	T	T	T	T	T	T	T	T	T	T	T	T	T	T	T	T	T	T
172	T	T	T	T	T	T	T	T	T	T	T	A	A	SA	A	A	A	T	T	T	T	T	T	T	T	T	T	T	T	T	T	T	T	T	T	T	T	T	T	T	T	T	T	T	T	T	T	T	T
173	T	T	T	T	T	T	T	T	T	T	T	A	A	SA	A	A	A	T	T	T	T	T	T	T	T	T	T	T	T	T	T	T	T	T	T	T	T	T	T	T	T	T	T	T	T	T	T	T	T
174	T	T	T	T	T	T	T	T	T	T	T	A	A	SA	A	A	A	T	T	T	T	T	T	T	T	T	T	T	T	T	T	T	T	T	T	T	T	T	T	T	T	T	T	T	T	T	T	T	T
175	T	T	T	T	T	T	T	T	T	T	T	A	A	A	A	A	A	SA	T	T	T	T	T	T	T	T	T	T	T	T	T	T	T	T	T	T	T	T	T	T	T	T	T	T	T	T	T	T	T
176	T	T	T	T	T	T	T	T	T	T	T	A	A	A	A	A	A	SA	T	T	T	T	T	T	T	T	T	T	T	T	T	T	T	T	T	T	T	T	T	T	T	T	T	T	T	T	T	T	T
177	T	T	T	T	T	T	T	T	T	T	T	A	A	A	A	A	A	SA	T	T	T	T	T	T	T	T	T	T	T	T	T	T	T	T	T	T	T	T	T	T	T	T	T	T	T	T	T	T	T
178	T	T	T	T	T	T	T	T	T	T	T	A	A	A	A	A	A	SA	T	T	T	T	T	T	T	T	T	T	T	T	T	T	T	T	T	T	T	T	T	T	T	T	T	T	T	A	T	T	T
179	T	T	T	T	T	T	T	T	T	T	T	A	A	A	A	A	A	SA	SA	T	T	T	T	T	T	T	T	T	T	T	T	T	T	T	T	T	T	T	T	T	T	T	T	T	T	A	T	T	T
180	T	T	T	T	T	T	T	T	T	T	T	A	A	A	A	A	A	SA	A	T	T	T	T	T	T	T	T	T	T	T	T	T	T	T	T	T	T	T	T	T	T	T	T	T	T	T	T	T	T
181	T	T	T	T	T	T	T	T	T	T	T	A	A	A	A	A	A	T	T	T	T	T	T	T	T	T	T	T	T	T	T	T	T	T	T	T	T	T	T	T	T	T	T	T	T	T	T	T	T
182	T	T	T	T	T	T	T	T	T	T	T	A	A	A	A	A	T	T	A	T	T	T	T	T	T	T	T	T	T	T	T	T	T	T	T	T	T	T	T	T	T	T	T	T	T	T	T	T	T
183	T	T	T	T	T	T	T	T	T	T	T	A	A	A	A	A	T	SA	T	T	T	T	T	T	T	T	T	T	T	T	T	T	T	T	T	T	T	T	T	T	T	T	T	T	T	T	T	T	T
184	T	T	T	T	T	T	T	T	T	T	T	A	A	A	A	T	T	SA	SA	T	T	T	T	T	T	T	T	T	T	T	T	T	T	T	T	T	T	T	T	T	T	T	T	T	T	T	T	T	T
185	T	T	T	T	T	T	T	T	T	T	T	A	A	SA	A	T	T	SA	T	T	T	T	T	T	T	T	T	T	A	T	T	T	T	T	T	T	T	T	T	T	T	T	T	T	T	T	T	T	T
186	T	T	T	T	T	T	T	T	T	T	T	A	A	SA	A	T	T	T	A	T	T	T	T	T	T	T	T	T	T	T	T	T	T	T	T	T	T	T	T	T	T	T	T	T	T	T	T	T	T
187	T	T	T	T	T	T	T	T	T	T	T	A	A	SA	A	T	T	T	T	T	T	T	T	T	T	T	T	T	T	T	T	T	T	T	T	T	T	T	T	T	T	T	T	T	T	T	T	T	T
188	T	T	T	T	T	T	T	T	T	T	T	A	A	A	A	T	A	T	T	T	T	T	T	T	T	T	T	T	T	T	T	T	T	T	T	T	T	T	T	T	T	T	T	T	T	T	T	T	T
189	T	T	T	T	T	T	T	T	T	T	T	A	A	SA	A	T	A	A	T	T	T	T	T	T	T	T	T	T	T	T	T	T	T	T	T	T	T	T	T	T	T	T	T	T	T	T	T	T	T
190	T	T	T	T	T	T	T	T	T	T	T	A	A	A	A	A	A	A	T	T	T	T	T	T	T	T	T	T	T	T	T	T	T	T	T	T	T	T	T	T	T	T	T	T	T	T	T	A	A
191	T	T	T	T	T	T	T	T	T	T	T	A	A	SA	A	A	A	T	T	T	T	T	T	T	T	T	T	T	T	T	T	T	T	T	T	T	T	T	T	T	T	T	T	T	T	T	A	A	A
192	T	T	T	T	T	T	T	T	T	T	T	A	A	A	A	A	A	A	A	T	T	T	T	T	T	T	T	T	T	T	T	T	T	T	T	T	T	T	T	T	T	T	T	T	T	T	A	A	A
193	T	T	T	T	T	T	T	T	T	T	T	A	A	A	A	A	A	T	A	T	T	T	T	T	T	T	T	T	T	T	T	T	T	T	T	T	T	T	T	T	T	T	T	T	T	T	A	A	A
194	T	T	T	T	T	T	T	T	T	T	T	T	A	A	A	A	A	T	A	T	T	T	T	T	T	T	T	T	T	T	T	T	T	T	T	T	T	T	T	T	T	T	T	T	T	T	A	A	A
195	T	T	T	T	T	T	T	T	T	T	T	T	A	A	A	A	A	T	A	T	T	T	T	T	T	T	T	T	T	T	T	T	T	T	T	T	T	T	T	T	T	T	T	T	T	T	A	A	A
196	T	T	T	T	T	T	T	T	T	T	T	A	A	A	A	A	A	T	A	T	T	T	T	T	T	T	T	T	T	T	T	T	T	T	T	T	T	T	T	T	T	T	T	T	T	T	T	A	A
197	T	T	T	T	T	T	T	T	T	T	T	A	A	A	A	A	A	SA	A	T	T	T	T	T	T	T	T	T	T	T	T	T	T	T	T	T	T	T	T	T	T	T	T	T	T	T	T	A	T
198	T	T	T	T	T	T	T	T	T	T	T	A	A	A	A	A	A	A	T	T	T	T	T	T	T	T	T	T	T	T	T	T	T	T	T	T	T	T	T	T	T	T	T	T	T	T	T	T	T
199	T	T	T	T	T	T	T	T	T	T	T	A	A	A	A	A	A	A	T	T	T	T	T	T	T	T	T	T	T	T	T	T	T	T	T	T	T	T	T	T	T	T	T	T	T	T	T	T	A
200	T	T	T	T	T	T	T	T	T	T	T	A	A	A	A	A	A	SA	T	T	T	T	T	T	T	T	T	T	T	T	T	T	T	T	T	T	T	T	T	T	T	T	T	T	T	T	T	T	A
201	T	T	T	T	T	T	T	T	T	T	T	A	A	SA	A	A	A	T	T	T	T	T	T	T	T	T	T	T	T	T	T	T	T	T	T	T	T	T	T	T	T	T	T	T	T	T	T	T	A
202	T	T	T	T	T	T	T	T	T	T	T	A	A	SA	A	A	A	T	T	T	T	T	T	T	T	T	T	T	T	T	T	T	T	T	T	T	T	T	T	T	T	T	T	T	T	T	T	T	A
203	T	T	T	T	T	T	T	T	T	T	T	A	A	T	A	A	A	T	T	T	T	T	T	T	T	T	T	T	T	T	T	T	T	T	T	T	T	T	T	T	T	T	T	T	T	T	T	T	A
204	T	T	T	T	T	T	T	T	T	T	T	A	A	T	A	A	A	SA	T	T	T	T	T	T	T	T	T	T	T	T	T	T	T	T	T	T	T	T	T	T	T	T	T	T	T	T	T	T	A
205	T	T	T	T	T	T	T	T	T	T	T	A	A	T	A	A	A	T	A	T	T	T	T	T	T	T	T	T	T	T	T	T	T	T	T	T	T	T	T	T	T	T	T	T	T	T	T	T	A
206	T	T	T	T	T	T	T	T	T	T	T	A	A	SA	A	A	A	A	A	T	T	T	T	T	T	T	T	T	T	T	T	T	T	T	T	T	T	T	T	T	T	T	T	T	T	T	T	T	A
207	T	T	T	T	T	T	T	T	T	T	T	A	A	SA	A	A	A	A	T	T	T	T	T	T	T	T	T	T	T	T	T	T	T	T	T	T	T	T	T	T	T	T	T	T	T	T	T	T	A
208	T	T	T	T	T	T	T	T	T	T	T	A	A	A	A	A	A	A	T	T	T	T	T	T	T	T	T	T	T	T	T	T	T	T	T	T	T	T	T	T	T	T	T	T	T	T	T	T	A
209	T	T	T	T	T	T	T	T	T	T	T	A	A	A	A	A	A	T	T	T	T	T	T	T	T	T	T	T	T	T	T	T	T	T	T	T	T	T	T	T	T	T	T	T	T	T	T	T	A
210	T	T	T	T	T	T	T	T	T	T	T	A	A	A	A	A	A	T	SA	T	T	T	T	T	T	T	T	T	T	T	T	T	T	T	T	T	T	T	T	T	T	T	T	T	T	T	T	T	A
211	T	T	T	T	T	T	T	T	T	T	T	A	A	A	A	A	A	SA	SA	T	T	T	T	T	T	T	T	T	A	T	T	T	T	T	T	T	T	T	T	T	T	T	T	T	T	T	T	T	A
212	T	T	T	T	T	T	T	T	T	T	T	A	A	A	A	A	A	SA	SA	T	T	T	T	T	T	T	T	T	A	T	T	T	T	T	T	T	T	T	T	T	T	T	T	T	T	A	T	T	A
213	T	T	T	T	T	T	T	T	T	T	T	A	A	A	A	A	A	A	A	T	T	T	T	T	T	T	T	T	A	T	T	T	T	T	T	T	T	T	T	T	T	T	T	T	T	A	T	T	A
214	T	T	T	T	T	T	T	T	T	T	T	A	A	A	A	A	A	SA	A	T	T	T	T	T	T	T	T	T	A	T	T	T	T	T	T	T	T	T	T	T	T	T	T	T	T	A	T	T	A
215	T	T	T	T	T	T	T	T	T	T	T	A	A	A	A	A	A	A	A	T	T	T	T	T	T	T	A	T	T	T	T	T	T	T	T	T	T	T	T	T	T	T	T	T	T	A	T	T	A
216	T	T	T	T	T	T	T	T	T	T	T	A	A	A	A	A	A	A	A	T	T	T	T	T	T	T	A	T	A	T	T	T	T	T	T	T	T	T	T	T	T	T	T	T	T	A	T	T	A
217	T	T	T	T	T	T	T	T	T	T	T	A	A	A	A	A	A	A	A	T	T	T	T	T	T	T	A	T	A	T	T	T	T	T	T	T	T	T	T	T	T	T	T	T	T	A	T	A	A
218	T	T	T	T	T	T	T	T	T	T	T	A	A	T	A	A	A	A	A	T	T	T	T	T	T	A	T	T	T	T	T	T	T	T	T	T	T	T	T	T	T	T	T	T	T	T	T	A	A
219	T	T	T	T	T	T	T	T	T	T	T	A	A	T	A	A	A	SA	A	T	T	T	T	T	T	A	T	T	T	T	T	T	T	T	T	T	T	T	T	T	T	T	T	T	T	A	T	A	A
220	T	T	T	T	T	T	T	T	T	T	T	A	A	T	A	A	A	A	A	T	T	T	T	T	T	A	T	T	T	T	T	T	T	T	T	T	T	T	T	T	T	T	T	T	T	A	T	A	A
221	T	T	T	T	T	T	T	T	T	T	T	A	A	T	A	A	A	T	A	T	T	T	T	T	T	A	A	T	T	T	T	T	T	T	T	T	T	T	T	T	T	T	T	T	T	A	A	A	A
222	T	T	T	T	T	T	T	T	T	T	T	A	A	T	A	A	A	T	T	T	T	T	T	T	T	T	T	T	T	T	T	T	T	T	T	T	T	T	T	T	T	T	T	T	T	A	A	A	A
223	T	T	T	T	T	T	T	T	T	T	T	A	A	A	A	A	A	T	T	T	T	T	T	T	T	T	T	T	T	T	T	T	T	T	T	T	T	T	T	T	T	T	T	T	T	A	A	A	A
224	T	T	T	T	T	T	T	T	T	T	T	A	A	A	A	A	A	T	T	T	T	T	T	T	T	T	T	T	T	T	T	T	T	T	T	T	T	T	T	T	T	T	T	T	T	A	T	A	A
225	T	T	T	T	T	T	T	T	T	T	T	A	A	A	A	A	A	T	T	T	T	T	T	T	T	T	T	T	T	T	T	T	T	T	T	T	T	T	T	T	T	T	T	T	T	A	T	A	A
226	T	T	T	T	T	T	T	T	T	T	T	A	A	T	A	A	A	T	A	T	T	T	T	T	T	T	T	T	T	T	T	T	T	T	T	T	T	T	T	T	T	T	T	T	T	A	T	A	A
227	T	T	T	T	T	T	T	T	T	T	T	A	A	T	A	A	A	A	A	T	T	T	T	T	T	T	T	T	T	T	T	T	T	T	T	T	T	T	T	T	T	T	T	T	T	A	T	T	T
228	T	T	T	T	T	T	T	T	T	T	T	A	A	A	A	A	A	SA	T	T	T	T	T	T	T	T	T	T	T	T	T	T	T	T	T	T	T	T	T	T	T	T	T	T	T	A	T	T	T
229	T	T	T	T	T	T	T	T	T	T	T	A	A	A	A	A	A	A	A	T	T	T	T	T	T	T	T	T	T	T	T	T	T	T	T	T	T	T	T	T	T	T	T	T	T	A	T	T	T
230	T	T	T	T	T	T	T	T	T	T	T	A	A	A	A	A	A	A	A	T	T	T	T	T	T	T	T	T	T	T	T	T	T	T	T	T	T	T	T	T	T	T	T	T	T	A	T	T	T
231	T	T	T	T	T	T	T	T	T	T	T	A	A	SA	A	A	A	A	T	T	T	T	T	T	T	T	T	T	T	T	T	T	T	T	T	T	T	T	T	T	T	T	T	T	T	T	T	T	T
232	T	T	T	T	T	T	T	T	T	T	T	A	A	A	A	A	A	SA	T	T	T	T	T	T	T	T	T	T	T	T	T	T	T	T	T	T	T	T	T	T	T	T	T	T	T	T	T	T	T
233	T	T	T	T	T	T	T	T	T	T	T	A	A	T	A	A	A	SA	A	T	T	T	T	T	T	T	T	T	T	T	T	T	T	T	T	T	T	T	T	T	T	T	T	T	T	T	T	T	T
234	T	T	T	T	T	T	T	T	T	T	T	A	A	T	A	A	A	SA	A	T	T	T	T	T	T	T	T	T	A	T	T	T	T	T	T	T	T	T	T	T	T	T	T	T	T	T	T	T	T
235	T	T	T	T	T	T	T	T	T	T	T	A	A	T	A	A	A	T	A	T	T	T	T	T	T	T	T	T	T	T	T	T	T	T	T	T	T	T	T	T	A	T	T	T	T	T	T	T	T
236	T	T	T	T	T	T	T	T	T	T	T	A	A	A	A	A	A	T	A	T	T	T	T	T	T	T	T	T	T	T	T	T	T	T	T	T	T	T	T	T	T	T	T	T	T	A	T	T	T
237	T	T	T	T	T	T	T	T	T	T	T	A	A	A	A	A	A	A	A	T	T	T	T	T	T	T	T	T	T	T	T	T	T	T	T	T	T	T	T	T	T	T	T	T	T	A	T	T	T
238	T	T	T	T	T	T	T	T	T	T	T	A	A	A	A	A	A	A	T	T	T	T	T	T	T	T	T	T	T	T	T	T	T	T	T	T	T	T	T	T	T	T	T	T	T	T	T	T	T
239	T	T	T	T	T	T	T	T	T	T	T	A	A	A	A	A	A	T	T	T	T	T	T	T	T	T	T	T	T	T	T	T	T	T	T	T	T	T	T	T	T	T	T	T	T	T	T	T	T
240	T	T	T	T	T	T	T	T	T	T	T	A	A	A	A	A	A	T	T	T	T	T	T	T	T	T	T	T	T	T	T	T	T	T	T	T	T	T	T	T	T	T	T	T	T	T	T	T	T
241	T	T	T	T	T	T	T	T	T	T	T	A	A	A	A	A	A	A	T	T	T	T	T	T	T	T	T	T	T	T	T	T	T	T	T	T	T	T	T	T	T	T	T	T	T	T	T	T	T
242	T	T	T	T	T	T	T	T	T	T	T	A	A	A	A	A	A	T	T	T	T	T	T	T	T	T	T	T	T	T	T	T	T	T	T	T	T	T	T	T	T	T	T	T	T	T	T	T	T
243	T	T	T	T	T	T	T	T	T	T	T	A	A	A	A	A	A	T	T	T	T	T	T	T	T	T	T	T	T	T	T	T	T	T	T	T	T	T	T	T	T	T	T	T	T	T	T	T	T
244	T	T	T	T	T	T	T	T	T	T	T	A	A	A	A	A	A	A	T	T	T	T	T	T	T	T	T	T	T	T	T	T	T	T	T	T	T	T	T	T	T	T	T	T	T	T	T	T	T
245	T	T	T	T	T	T	T	T	T	T	T	A	A	A	A	A	A	T	T	T	T	T	T	T	T	T	T	T	T	T	T	T	T	T	T	T	T	T	T	T	T	T	T	T	T	T	T	T	T
246	T	T	T	T	T	T	T	T	T	T	T	A	A	A	A	A	A	T	T	T	T	T	T	T	T	T	T	T	T	T	T	T	T	T	T	T	T	T	T	T	T	T	T	T	T	T	T	T	T
247	T	T	T	T	T	T	T	T	T	T	T	A	A	A	A	A	A	T	T	T	T	T	T	T	T	T	T	T	T	T	T	T	T	T	T	T	T	T	T	T	T	T	T	T	T	T	T	T	A
248	T	T	T	T	T	T	T	T	T	T	T	A	A	A	A	A	A	SA	T	T	T	T	T	T	T	T	T	T	T	T	T	T	T	T	T	T	T	T	T	T	T	T	T	T	T	T	T	T	A
249	T	T	T	T	T	T	T	T	T	T	T	A	A	A	A	A	A	A	SA	T	T	T	T	T	T	T	T	T	T	T	T	T	T	T	T	T	T	T	T	T	T	T	T	T	T	T	T	T	A
250	T	T	T	T	T	T	T	T	T	T	T	A	A	A	A	A	A	SA	T	T	T	T	T	T	T	T	A	T	T	T	T	T	T	T	T	T	T	T	T	T	T	T	T	T	T	T	T	T	A
251	T	T	T	T	T	T	T	T	T	T	T	A	A	SA	A	A	A	SA	T	T	T	T	T	T	T	T	A	T	T	T	T	T	T	T	T	T	T	T	T	T	T	T	T	T	T	T	T	T	A
252	T	T	T	T	T	T	T	T	T	T	T	A	A	SA	A	A	A	A	A	T	T	T	T	T	T	T	A	T	T	T	T	T	T	T	T	T	T	T	T	T	T	T	T	T	T	T	T	T	A
253	T	T	T	T	T	T	T	T	T	T	T	A	A	SA	A	A	A	T	T	T	T	T	T	T	T	T	A	T	T	T	T	T	T	T	T	T	T	T	T	T	T	T	T	T	T	T	T	T	A
254	T	T	T	T	T	T	T	T	T	T	T	A	A	A	A	A	A	A	T	T	T	T	T	T	T	T	A	T	T	T	T	T	T	T	T	T	T	T	T	T	T	T	T	T	T	T	T	T	A
255	T	T	T	T	T	T	T	T	T	T	T	A	A	A	A	A	A	T	T	T	T	T	T	T	T	T	A	T	T	T	T	T	T	T	T	T	T	T	T	T	T	T	T	T	T	T	T	T	A
256	T	T	T	T	T	T	T	T	T	T	T	A	A	A	A	A	A	A	SA	T	T	T	T	T	T	T	A	T	T	T	T	T	T	T	T	T	T	T	T	T	T	T	T	T	T	T	T	T	T
257	T	T	T	T	T	T	T	T	T	T	T	A	A	A	A	A	A	SA	SA	T	T	T	T	T	T	A	A	T	T	T	T	T	T	T	T	T	T	T	T	T	T	T	T	T	T	T	T	T	A
258	T	T	T	T	T	T	T	T	T	T	T	A	A	A	A	A	A	T	A	T	T	T	T	T	T	A	A	T	T	T	T	T	T	T	T	T	T	T	T	T	T	T	T	T	T	T	T	A	A
259	T	T	T	T	T	T	T	T	T	T	T	A	A	A	A	A	A	T	T	T	T	T	T	T	T	T	A	T	T	T	T	T	T	T	T	T	T	T	T	T	T	T	T	T	T	T	T	T	A
260	T	T	T	T	T	T	T	T	T	T	T	A	A	T	A	A	A	A	A	T	T	T	T	T	T	T	A	T	T	T	T	T	T	T	T	T	T	T	T	T	T	T	T	T	T	T	T	T	A
261	T	T	T	T	T	T	T	T	T	T	T	A	A	T	A	A	A	T	A	T	T	T	T	T	T	T	A	T	T	T	T	T	T	T	T	T	T	T	T	T	T	T	T	T	T	T	T	T	T
262	T	T	T	T	T	T	T	T	T	T	T	A	A	T	A	A	A	SA	A	T	T	T	T	T	T	T	T	T	T	T	T	T	T	T	T	T	T	T	T	T	T	T	T	T	T	A	T	T	T
263	T	T	T	T	T	T	T	T	T	T	T	A	A	A	A	A	A	SA	A	T	T	T	T	T	T	T	T	T	T	T	T	T	T	T	T	T	T	T	T	T	T	T	T	T	T	A	T	T	T
264	T	T	T	T	T	T	T	T	T	T	T	A	A	A	A	A	A	SA	A	T	T	T	T	T	T	T	T	T	T	T	T	T	T	T	T	T	T	T	T	T	T	T	T	T	T	T	T	T	T
265	T	T	T	T	T	T	T	T	T	T	T	A	A	A	A	A	A	SA	T	T	T	T	T	T	T	T	T	T	T	T	T	T	T	T	T	T	T	T	T	T	T	T	T	T	T	T	T	T	T
266	T	T	T	T	T	T	T	T	T	T	T	A	A	A	A	A	A	T	T	T	T	T	T	T	T	T	T	T	T	T	T	T	T	T	T	T	T	T	T	T	T	T	T	T	T	T	T	T	T
267	T	T	T	T	T	T	T	T	T	T	T	A	A	A	A	A	A	T	A	T	T	T	T	T	T	T	T	T	T	T	T	T	T	T	T	T	T	T	T	T	T	T	T	T	T	T	T	T	T
268	T	T	T	T	T	T	T	T	T	T	T	A	A	A	A	A	A	SA	A	T	T	T	T	T	T	T	T	T	T	T	T	T	T	T	T	T	T	T	T	T	T	T	T	T	T	T	T	T	T
269	T	T	T	T	T	T	T	T	T	T	T	A	A	A	A	A	A	SA	A	T	T	T	T	T	T	T	T	T	T	T	T	T	T	T	T	T	T	T	T	T	T	T	T	T	T	T	T	T	A
270	T	T	T	T	T	T	T	T	T	T	T	A	A	A	A	A	A	A	A	T	T	T	T	T	T	T	T	T	T	T	T	T	T	T	T	T	T	T	T	T	T	T	T	T	T	T	T	T	T
271	T	T	T	T	T	T	T	T	T	T	T	A	A	A	A	A	A	SA	A	T	T	T	T	T	T	T	T	T	T	T	T	T	T	T	T	T	T	T	T	T	T	T	T	T	T	T	T	T	T
272	T	T	T	T	T	T	T	T	T	T	T	A	A	A	A	A	A	A	A	T	T	T	T	T	T	T	T	T	T	T	T	T	T	T	T	T	T	T	T	T	T	T	T	T	T	T	T	T	T
273	T	T	T	T	T	T	T	T	T	T	T	A	A	SA	A	A	A	SA	A	T	T	T	T	T	T	T	T	T	T	T	T	T	T	T	T	T	T	T	T	T	T	T	T	T	T	T	T	T	A
274	T	T	T	T	T	T	T	T	T	T	T	A	A	SA	A	A	A	A	T	T	T	T	T	T	T	T	T	T	T	T	T	T	T	T	T	T	T	T	T	T	T	T	T	T	T	T	T	T	T
275	T	T	T	T	T	T	T	T	T	T	T	A	A	A	A	A	A	A	SA	T	T	T	T	T	T	T	T	T	T	T	T	T	T	T	T	T	T	T	T	T	T	T	T	T	T	T	T	T	T
276	T	T	T	T	T	T	T	T	T	T	T	A	A	A	A	A	A	T	A	T	T	T	T	T	T	T	T	T	T	T	T	T	T	T	T	T	T	T	T	T	T	T	T	T	T	T	T	T	T
277	T	T	T	T	T	T	T	T	T	T	T	A	A	T	A	A	A	SA	A	T	T	T	T	T	T	T	T	T	T	T	T	T	T	T	T	T	T	T	T	T	T	T	T	T	T	T	T	T	T
278	T	T	T	T	T	T	T	T	T	T	T	A	A	A	A	A	A	T	A	T	T	T	T	T	T	T	T	T	T	T	A	T	T	T	T	T	T	T	T	T	T	T	T	T	T	T	T	T	T
279	T	T	T	T	T	T	T	T	T	T	T	A	A	A	A	A	A	T	A	T	T	T	T	T	T	T	T	T	T	T	T	T	T	T	T	T	T	T	T	T	T	T	T	T	T	T	T	T	T
280	T	T	T	T	T	T	T	T	T	T	T	A	A	A	A	A	A	T	A	T	T	T	T	T	T	T	T	T	T	T	T	T	T	T	T	T	T	T	T	T	T	T	T	T	T	A	T	T	T
281	T	T	T	T	T	T	T	T	T	T	T	A	A	A	A	A	A	SA	A	T	T	T	T	T	T	T	T	T	T	T	T	T	T	T	T	T	T	T	T	T	T	T	T	T	T	T	T	T	T
282	T	T	T	T	T	T	T	T	T	T	T	A	A	A	A	A	A	SA	T	T	T	T	T	T	T	T	T	T	T	T	T	T	T	T	T	T	T	T	T	T	T	T	T	T	T	T	T	T	T
283	T	T	T	T	T	T	T	T	T	T	T	A	A	A	A	A	A	A	T	T	T	T	T	T	T	T	T	T	T	T	T	T	T	T	T	T	T	T	T	T	T	T	T	T	T	T	T	T	T
284	T	T	T	T	T	T	T	T	T	T	T	A	A	T	A	A	A	A	T	T	T	T	T	T	T	T	T	T	T	T	T	T	T	T	T	T	T	T	T	T	T	T	T	T	T	T	T	T	T
285	T	T	T	T	T	T	T	T	T	T	T	A	A	T	A	A	A	A	T	T	T	T	T	T	T	T	T	T	T	T	T	T	T	T	T	T	T	T	T	T	T	T	T	T	T	T	T	T	T
286	T	T	T	T	T	T	T	T	T	T	T	A	A	T	A	A	A	A	A	T	T	T	T	T	T	T	T	T	T	T	T	T	T	T	T	T	T	T	T	T	T	T	T	T	T	A	T	T	T
287	T	T	T	T	T	T	T	T	T	T	T	A	A	A	A	A	A	A	A	T	T	T	T	T	T	T	T	T	T	T	T	T	T	T	T	T	T	T	T	T	T	T	T	T	T	A	T	T	T
288	T	T	T	T	T	T	T	T	T	T	T	A	A	A	A	A	A	A	A	T	T	T	T	T	T	T	T	T	T	T	T	T	T	T	T	T	T	T	T	T	T	T	T	T	T	A	T	T	T
289	T	T	T	T	T	T	T	T	T	T	T	A	A	A	A	A	A	A	A	T	T	T	T	T	T	T	T	T	T	T	T	T	T	T	T	T	T	T	T	T	T	T	T	T	A	A	A	T	T
290	T	T	T	T	T	T	T	T	T	T	T	A	A	A	A	A	A	A	A	T	T	T	T	T	T	T	T	T	T	T	T	T	T	T	T	T	T	T	T	T	T	T	T	T	A	A	A	T	T
291	T	T	T	T	T	T	T	T	T	T	T	A	A	A	A	A	A	A	A	T	T	T	T	T	T	T	T	T	T	T	T	T	T	T	T	T	T	T	T	T	T	T	T	T	T	A	A	A	T
292	T	T	T	T	T	T	T	T	T	T	T	A	A	A	A	A	A	T	A	T	T	T	T	T	T	T	T	T	T	T	T	T	T	T	T	T	T	T	T	T	T	T	T	T	T	A	T	T	A
293	T	T	T	T	T	T	T	T	T	T	T	A	A	A	A	A	A	A	A	T	T	T	T	T	T	T	T	T	T	T	T	T	T	T	T	T	T	T	T	T	T	T	T	T	T	A	T	T	A
294	T	T	T	T	T	T	T	T	T	T	T	A	A	A	A	A	A	A	A	T	T	T	T	T	T	T	T	T	T	T	T	T	T	T	T	T	T	T	T	T	T	T	T	T	T	T	T	T	A
295	T	T	T	T	T	T	T	T	T	T	T	A	A	A	A	A	A	A	A	T	T	T	T	T	T	T	T	T	T	T	T	T	T	T	T	T	T	T	T	T	T	T	T	T	T	T	T	T	A
296	T	T	T	T	T	T	T	T	T	T	T	A	A	A	A	A	A	A	A	T	T	T	T	T	T	T	T	T	T	T	T	T	T	T	T	T	T	T	T	T	T	T	T	T	T	T	T	T	A
297	T	T	T	T	T	T	T	T	T	T	T	A	A	A	A	A	A	A	A	T	T	T	T	T	T	T	T	T	T	T	T	T	T	T	T	T	T	T	T	T	T	T	T	T	T	T	T	T	A
298	T	T	T	T	T	T	T	T	T	T	T	A	A	A	A	A	A	A	A	T	T	T	T	T	T	T	T	T	T	T	T	T	T	T	T	T	T	T	T	T	T	T	T	T	T	T	T	T	A
299	T	T	T	T	T	T	T	T	T	T	T	A	A	A	A	A	A	T	T	T	T	T	T	T	T	T	T	T	T	T	T	T	T	T	T	T	T	T	T	T	T	T	T	T	T	T	T	T	A
300	T	T	T	T	T	T	T	T	T	T	T	A	A	A	A	A	A	SA	A	T	T	T	T	T	T	T	T	T	T	T	T	T	T	T	T	T	T	T	T	T	T	T	T	T	T	T	T	T	A
301	T	T	T	T	T	T	T	T	T	T	T	A	A	A	A	A	A	SA	SA	T	T	T	T	T	T	T	T	T	T	T	T	T	T	T	T	T	T	T	T	T	T	T	T	T	T	T	T	T	A
302	T	T	T	T	T	T	T	T	T	T	T	A	A	A	A	A	A	SA	SA	T	T	T	T	T	T	T	T	T	T	T	T	T	T	T	T	T	T	T	T	T	T	T	T	T	T	T	T	T	A
303	T	T	T	T	T	T	T	T	T	T	T	A	A	A	A	A	A	SA	A	T	T	T	T	T	T	T	T	T	T	T	T	T	T	T	T	T	T	T	T	T	T	T	T	T	T	T	T	T	A
304	T	T	T	T	T	T	T	T	T	T	T	A	A	A	A	A	A	SA	A	T	T	T	T	T	T	T	T	T	T	T	T	T	T	T	T	T	T	T	T	T	T	T	T	T	T	T	T	T	A
305	T	T	T	T	T	T	T	T	T	T	T	A	A	A	A	A	A	SA	A	T	T	T	T	T	T	T	T	T	T	T	T	T	T	T	T	T	T	T	T	T	T	T	T	T	T	T	T	T	A
306	T	T	T	T	T	T	T	T	T	T	T	A	A	A	A	A	A	SA	SA	T	T	T	T	T	T	T	T	T	T	T	T	T	T	T	T	T	T	T	T	T	T	T	T	T	T	T	T	T	A
307	T	T	T	T	T	T	T	T	T	T	T	A	A	A	A	A	A	SA	SA	T	T	T	T	T	T	T	T	T	T	T	T	T	T	T	T	T	T	T	T	T	T	T	T	T	T	T	T	T	A
308	T	T	T	T	T	T	T	T	T	T	T	A	A	A	A	A	A	A	A	T	T	T	T	T	T	T	T	T	T	T	T	T	T	T	T	T	T	T	T	T	T	T	T	T	T	T	T	T	A
309	T	T	T	T	T	T	T	T	T	T	T	A	A	T	A	A	A	A	A	T	T	T	T	T	T	T	T	T	T	T	T	T	T	T	T	T	T	T	T	T	T	T	T	T	T	T	T	T	A
310	T	T	T	T	T	T	T	T	T	T	T	A	A	A	A	A	A	A	A	T	T	T	T	T	T	T	T	T	T	T	T	T	T	T	T	T	T	T	T	T	T	T	T	T	T	T	T	A	A
311	T	T	T	T	T	T	T	T	T	T	T	A	A	A	A	A	A	A	A	T	T	T	T	T	T	T	T	T	T	T	T	T	T	T	T	T	T	T	T	T	T	T	T	T	T	T	T	A	A
312	T	T	T	T	T	T	T	T	T	T	T	A	A	A	A	A	A	A	A	T	T	T	T	T	T	T	T	T	T	T	T	T	T	T	T	T	T	T	T	T	T	T	T	T	T	T	T	T	A
313	T	T	T	T	T	T	T	T	T	T	T	A	A	A	A	A	A	A	SA	T	T	T	T	T	T	T	T	T	T	T	T	T	T	T	T	T	T	T	T	T	T	T	T	T	T	T	T	T	T
314	T	T	T	T	T	T	T	T	T	T	T	A	A	A	A	A	A	A	A	T	T	T	T	T	T	T	T	T	T	T	T	T	T	T	T	T	T	T	T	T	T	T	T	T	T	T	T	T	T
315	T	T	T	T	T	T	T	T	T	T	T	A	A	A	A	A	A	A	A	T	T	T	T	T	T	T	T	T	T	T	T	T	T	T	T	T	T	T	T	T	T	T	T	T	T	A	T	T	T
316	T	T	T	T	T	T	T	T	T	T	T	A	A	A	A	A	A	SA	A	T	T	T	T	T	T	T	T	T	T	T	T	T	T	T	T	T	T	T	T	T	T	T	T	T	T	A	A	T	T
317	T	T	T	T	T	T	T	T	T	T	T	A	A	A	A	A	A	A	A	T	T	T	T	T	T	T	T	T	T	T	T	T	T	T	T	T	T	T	T	T	T	T	T	T	T	A	A	T	T
318	T	T	T	T	T	T	T	T	T	T	T	A	A	A	A	A	A	A	A	T	T	T	T	T	T	T	T	T	T	T	T	T	T	T	T	T	T	T	T	T	T	T	T	T	T	A	A	T	A
319	T	T	T	T	T	T	T	T	T	T	T	A	A	A	A	A	A	A	A	T	T	T	T	T	T	T	T	T	T	T	T	T	T	T	T	T	T	T	T	T	T	T	T	T	T	A	T	A	A
320	T	T	T	T	T	T	T	T	T	T	T	A	A	A	A	A	A	A	A	T	T	T	T	T	T	T	T	T	T	T	T	T	T	T	T	T	T	T	T	T	T	T	T	T	T	A	T	A	A
321	T	T	T	T	T	T	T	T	T	T	T	A	A	A	A	A	A	A	A	T	T	T	T	T	T	T	T	T	T	T	T	T	T	T	T	T	T	T	T	T	T	T	T	T	T	A	T	A	A
322	T	T	T	T	T	T	T	T	T	T	T	A	A	A	A	A	A	A	SA	T	T	T	T	T	T	T	T	T	T	T	T	T	T	T	T	T	T	T	T	T	T	T	T	T	T	A	T	A	A
323	T	T	T	T	T	T	T	T	T	T	T	A	A	T	A	A	A	SA	A	T	T	T	T	T	T	T	T	T	T	T	T	T	T	T	T	T	T	T	T	T	T	T	T	T	T	A	T	A	A
324	T	T	T	T	T	T	T	T	T	T	T	A	A	T	A	A	A	A	A	T	T	T	T	T	T	T	T	T	T	T	T	T	T	T	T	T	T	T	T	T	T	T	T	T	T	A	T	A	A
325	T	T	T	T	T	T	T	T	T	T	T	A	A	T	A	A	A	SA	A	T	T	T	T	T	T	T	T	T	T	T	T	T	T	T	T	T	T	T	T	T	T	T	T	T	T	A	T	A	A
326	T	T	T	T	T	T	T	T	T	T	T	A	A	A	A	A	A	A	T	T	T	T	T	T	T	T	T	T	T	T	T	T	T	T	T	T	T	T	T	T	T	T	T	T	T	A	T	A	A
327	T	T	T	T	T	T	T	T	T	T	T	A	A	A	A	A	A	A	T	T	T	T	T	T	T	T	T	T	T	T	T	T	T	T	T	T	T	T	T	T	T	T	T	T	A	A	T	A	A
328	T	T	T	T	T	T	T	T	T	T	T	A	A	A	A	A	A	A	A	T	T	T	T	T	T	T	T	T	T	T	T	T	T	T	T	T	T	T	T	T	T	T	T	T	A	A	T	A	A
329	T	T	T	T	T	T	T	T	T	T	T	A	A	A	A	A	A	A	A	T	T	T	T	T	T	T	T	T	T	T	T	T	T	T	T	T	T	T	T	T	T	T	T	T	A	A	T	A	A
330	T	T	T	T	T	T	T	T	T	T	T	A	A	A	A	A	A	A	SA	T	T	T	T	T	T	T	T	T	T	T	T	T	T	T	T	T	T	T	T	T	T	T	T	T	A	A	T	A	A
331	T	T	T	T	T	T	T	T	T	T	T	A	A	A	A	A	A	A	SA	T	T	T	T	T	T	T	T	T	T	T	T	T	T	T	T	T	T	T	T	T	T	T	T	T	T	A	T	T	T
332	T	T	T	T	T	T	T	T	T	T	T	A	A	T	A	A	A	SA	SA	T	T	T	T	T	T	T	T	T	T	T	T	T	T	T	T	T	T	T	T	T	T	T	T	T	A	A	T	T	T
333	T	T	T	T	T	T	T	T	T	T	T	A	A	A	A	A	A	A	SA	T	T	T	T	T	T	T	T	T	T	T	T	T	T	T	T	T	T	T	T	T	T	T	T	T	A	A	T	T	T
334	T	T	T	T	T	T	T	T	T	T	T	A	A	A	A	A	A	T	T	T	T	T	T	T	T	T	T	T	T	T	T	T	T	T	T	T	T	T	T	T	T	T	T	T	A	A	T	T	T
335	T	T	T	T	T	T	T	T	T	T	T	A	A	A	A	A	A	A	T	T	T	T	T	T	T	T	T	T	T	T	T	T	T	T	T	T	T	T	T	T	T	T	T	T	A	T	T	T	T
336	T	T	T	T	T	T	T	T	T	T	T	A	A	A	A	A	A	T	T	T	T	T	T	T	T	T	T	T	T	T	T	T	T	T	T	T	T	T	T	T	T	T	T	T	A	T	T	T	T
337	T	T	T	T	T	T	T	T	T	T	T	A	A	A	A	A	A	T	SA	T	T	T	T	T	T	T	T	T	T	T	T	T	T	T	T	T	T	T	T	T	T	T	T	T	A	A	T	A	T
338	T	T	T	T	T	T	T	T	T	T	T	A	A	A	A	A	A	A	SA	T	T	T	T	T	T	T	T	T	T	T	T	T	T	T	T	T	T	T	T	T	T	T	T	T	A	A	T	A	T
339	T	T	T	T	T	T	T	T	T	T	T	A	A	A	A	A	A	A	A	T	T	T	T	T	T	T	T	T	T	T	T	T	T	T	T	T	T	T	T	T	T	T	T	T	A	A	T	T	T
340	T	T	T	T	T	T	T	T	T	T	T	A	A	A	A	A	A	A	A	T	T	T	T	T	T	T	T	T	T	T	T	T	T	T	T	T	T	T	T	T	T	T	T	T	A	T	T	T	T
341	T	T	T	T	T	T	T	T	T	T	T	A	A	A	A	A	A	A	A	T	T	T	T	T	T	T	T	T	T	T	T	T	T	T	T	T	T	T	T	T	T	T	T	T	A	A	T	T	T
342	T	T	T	T	T	T	T	T	T	T	T	A	A	A	A	A	A	A	A	T	T	T	T	T	T	T	T	T	T	T	T	T	T	T	T	T	T	T	T	T	T	T	T	T	A	A	T	T	T
343	T	T	T	T	T	T	T	T	T	T	T	A	A	A	A	A	A	A	T	T	T	T	T	T	T	T	T	T	T	T	T	T	T	T	T	T	T	T	T	T	T	T	T	T	A	A	T	T	T
344	T	T	T	T	T	T	T	T	T	T	T	A	A	SA	A	A	A	A	T	T	T	T	T	T	T	T	T	T	T	T	T	T	T	T	T	T	T	T	T	T	T	T	T	T	A	A	T	T	T
345	T	T	T	T	T	T	T	T	T	T	T	A	A	SA	A	A	A	A	T	T	T	T	T	T	T	T	T	T	T	T	T	T	T	T	T	T	T	T	T	T	T	T	T	T	A	A	T	T	T
346	T	T	T	T	T	T	T	T	T	T	T	A	A	SA	A	A	A	T	A	T	T	T	T	T	T	T	T	T	T	T	T	T	T	T	T	T	T	T	T	T	T	T	T	T	A	A	T	T	T
347	T	T	T	T	T	T	T	T	T	T	T	A	A	A	A	A	A	T	A	T	T	T	T	T	T	T	T	T	T	T	T	T	T	T	T	T	T	T	T	T	T	T	T	T	A	A	T	T	T
348	T	T	T	T	T	T	T	T	T	T	T	A	A	A	A	A	A	A	T	T	T	T	T	T	T	T	T	T	T	T	T	T	T	T	T	T	T	T	T	T	T	T	T	T	A	A	T	T	T
349	T	T	T	T	T	T	T	T	T	T	T	A	A	A	A	A	A	T	T	T	T	T	T	T	T	T	T	T	T	T	T	T	T	T	T	T	T	T	T	T	T	T	T	T	A	A	T	T	T
350	T	T	T	T	T	T	T	T	T	T	T	A	A	A	A	A	A	T	T	T	T	T	T	T	T	T	T	T	T	T	T	T	T	T	T	T	T	T	T	T	T	T	T	T	A	A	T	A	T
351	T	T	T	T	T	T	T	T	T	T	T	A	A	A	A	A	A	A	A	T	T	T	T	T	T	T	T	T	T	T	T	T	T	T	T	T	T	T	T	T	T	T	T	T	A	A	T	T	T
352	T	T	T	T	T	T	T	T	T	T	T	A	A	A	A	A	A	T	A	T	T	T	T	T	T	T	T	T	T	T	T	T	T	T	T	T	T	T	T	T	T	T	T	T	A	T	T	T	T
353	T	T	T	T	T	T	T	T	T	T	T	A	A	A	A	A	A	T	A	T	T	T	T	T	T	T	T	T	T	T	T	T	T	T	T	T	T	T	T	T	T	T	T	T	A	T	T	T	T
354	T	T	T	T	T	T	T	T	T	T	T	A	A	A	A	A	A	T	T	T	T	T	T	T	T	T	T	T	T	T	T	T	T	T	T	T	T	T	T	T	T	T	T	T	T	T	T	T	T
355	T	T	T	T	T	T	T	T	T	T	T	A	A	T	A	A	A	T	T	T	T	T	T	T	T	T	T	T	T	T	T	T	T	T	T	T	T	T	T	T	T	T	T	T	T	T	T	T	T
356	T	T	T	T	T	T	T	T	T	T	T	A	A	A	A	A	A	A	SA	T	T	T	T	T	T	T	T	T	T	T	T	T	T	T	T	T	T	T	T	T	T	T	T	T	A	T	T	T	T
357	T	T	T	T	T	T	T	T	T	T	T	A	A	A	A	A	A	A	A	T	T	T	T	T	T	T	T	T	T	T	T	T	T	T	T	T	T	T	T	T	T	T	T	T	A	T	T	T	T
358	T	T	T	T	T	T	T	T	T	T	T	A	A	A	A	A	A	A	A	T	T	T	T	T	T	T	T	T	T	T	T	T	T	T	T	T	T	T	T	T	T	T	T	A	A	T	T	T	T
359	T	T	T	T	T	T	T	T	T	T	T	A	A	A	A	A	A	A	A	T	T	T	T	T	T	T	T	T	T	T	T	T	T	T	T	T	T	T	T	T	T	T	T	A	A	T	T	T	A
360	T	T	T	T	T	T	T	T	T	T	T	A	A	A	A	A	A	A	A	T	T	T	T	T	T	T	T	T	T	T	T	T	T	T	T	T	T	T	T	T	T	T	T	A	A	T	T	T	A
361	T	T	T	T	T	T	T	T	T	T	T	A	A	A	A	A	A	T	SA	T	T	T	T	T	T	T	T	T	T	T	T	T	T	T	T	T	T	T	T	T	T	T	T	T	A	A	T	T	A
362	T	T	T	T	T	T	T	T	T	T	T	A	A	A	A	A	A	SA	SA	T	T	T	T	T	T	T	T	T	T	T	T	T	T	T	T	T	T	T	T	T	T	T	T	T	A	A	T	T	A
363	T	T	T	T	T	T	T	T	T	T	T	A	A	A	A	A	A	SA	SA	T	T	T	T	T	T	T	T	T	T	T	T	T	T	T	T	T	T	T	T	T	T	T	T	T	A	A	T	T	A
364	T	T	T	T	A	T	T	T	T	T	T	A	A	SA	A	A	A	A	SA	T	T	T	T	T	T	T	T	T	T	T	T	T	T	T	T	T	T	T	T	T	T	T	T	T	T	A	T	T	A
365	T	T	T	T	A	T	T	T	T	T	T	A	A	A	A	A	A	SA	SA	T	T	T	T	T	T	T	T	T	T	T	T	T	T	T	T	T	T	T	T	T	T	T	T	T	T	A	T	T	A
366	T	T	T	T	T	T	T	T	T	T	T	A	A	A	A	A	A	SA	A	T	T	T	T	T	T	T	T	T	T	T	T	T	T	T	T	T	T	T	T	T	T	T	T	T	T	A	T	T	A
367	T	T	T	T	T	T	T	T	T	T	T	A	A	A	A	A	A	SA	A	T	T	T	T	T	T	T	T	T	T	T	T	T	T	T	T	T	T	T	T	T	T	T	T	T	T	A	T	T	A
368	T	T	T	T	T	T	T	T	T	T	T	A	A	A	A	A	A	SA	A	T	T	T	T	T	T	T	T	T	T	T	T	T	T	T	T	T	T	T	T	T	T	T	T	T	T	A	T	T	A
369	T	T	T	T	T	T	T	T	T	T	T	A	A	A	A	A	A	SA	A	T	T	T	T	T	T	T	T	T	T	T	T	T	T	T	T	T	T	T	T	T	T	T	T	T	T	A	T	T	A
370	T	T	T	T	T	T	T	T	T	T	T	A	A	A	A	A	A	SA	A	T	T	T	T	T	T	T	T	T	T	T	T	T	T	T	T	T	T	T	T	T	T	T	T	T	T	A	T	T	T
371	T	T	T	T	T	T	T	T	T	T	T	A	A	A	A	A	A	SA	A	T	T	T	T	T	T	T	T	T	T	T	T	A	T	T	T	T	T	T	T	T	T	T	T	T	T	A	T	T	T
372	T	T	T	T	T	T	T	T	T	T	T	A	A	A	A	A	A	T	A	T	T	T	T	T	T	T	T	T	T	T	T	A	T	T	T	T	T	T	T	T	T	T	T	T	T	T	A	T	T
373	T	T	T	T	T	T	T	T	T	T	T	A	A	A	A	A	A	T	SA	T	T	T	T	T	T	T	T	T	T	T	T	A	T	T	T	T	T	T	T	T	T	T	T	T	T	T	T	T	T
374	T	T	T	T	T	T	T	T	T	T	T	A	A	A	A	A	A	T	SA	T	T	T	T	T	T	T	T	T	T	T	T	A	T	T	T	T	T	T	T	T	T	T	T	T	T	T	T	T	T
375	T	T	T	T	T	T	T	T	T	T	T	A	A	A	A	A	A	SA	SA	T	T	T	T	T	T	T	T	T	T	T	T	A	T	T	T	T	T	T	T	T	T	A	T	T	T	T	T	T	T
376	T	T	T	T	T	T	T	T	T	T	T	A	A	A	A	A	A	A	SA	T	T	T	T	T	T	T	T	T	T	T	T	A	T	T	T	T	T	T	T	T	T	A	T	T	A	T	T	T	T
377	T	T	T	T	T	T	T	T	T	T	T	A	A	A	A	A	A	SA	A	T	T	T	T	T	T	T	T	T	T	T	T	A	T	T	T	T	T	T	T	T	T	A	T	T	A	T	T	T	T
378	T	T	T	T	T	T	T	T	T	T	T	A	A	T	A	A	A	SA	A	T	T	T	T	T	T	T	T	T	T	T	T	T	T	T	T	T	T	T	T	T	T	A	T	T	T	T	T	T	T
379	T	T	T	T	T	T	T	T	T	T	T	A	A	A	A	A	A	SA	A	T	T	T	T	T	T	T	T	T	T	T	T	T	T	T	T	T	T	T	T	T	T	T	T	T	T	T	T	T	T
380	T	T	T	T	T	T	T	T	T	T	T	A	A	A	A	A	A	A	A	T	T	T	T	T	T	T	T	T	T	T	T	T	T	T	T	T	T	T	T	T	T	T	T	T	T	T	T	T	T
381	T	T	T	T	T	T	T	T	T	T	T	A	A	A	A	A	A	A	A	T	T	T	T	T	T	T	T	T	T	T	T	T	T	T	T	T	T	T	T	T	T	T	T	T	T	T	T	T	T
382	T	T	T	T	T	T	T	T	T	T	T	A	A	A	A	A	A	A	A	T	T	T	T	T	T	T	T	T	T	T	T	T	T	T	T	T	T	T	T	T	T	T	T	T	T	T	T	T	T
383	T	T	T	T	T	T	T	T	T	T	T	A	A	T	A	A	A	A	A	T	T	T	T	T	T	T	T	T	T	T	T	T	T	T	T	T	T	T	T	T	T	T	T	T	T	T	T	T	T
384	T	T	T	T	T	T	T	T	T	T	T	A	A	T	A	A	A	A	A	T	T	T	T	T	T	T	T	T	T	T	T	T	T	T	T	T	T	T	T	T	T	T	T	T	T	T	T	A	A
385	T	T	T	T	T	T	T	T	T	T	T	A	A	T	A	A	A	A	A	T	T	T	T	T	T	T	T	T	T	T	T	T	T	T	T	T	T	T	T	T	T	T	T	T	T	T	T	T	A
386	T	T	T	T	T	T	T	T	T	T	T	A	A	T	A	A	A	A	SA	T	T	T	T	T	T	T	T	T	T	T	T	T	T	T	T	T	T	T	T	T	T	T	T	T	T	T	T	T	A
387	T	T	T	T	T	T	T	T	T	T	T	A	A	T	A	A	A	A	A	T	T	T	T	T	T	T	T	T	T	T	T	T	T	T	T	T	T	T	T	T	T	T	T	T	T	T	T	T	A
388	T	T	T	T	T	T	T	T	T	T	T	A	A	T	A	A	A	A	A	T	T	T	T	T	T	T	T	T	T	T	T	T	T	T	T	T	T	T	T	T	T	T	T	T	T	T	T	T	A
389	T	T	T	T	T	T	T	T	T	T	T	A	A	T	A	A	A	T	A	T	T	T	T	T	T	T	T	T	T	T	T	T	T	T	T	T	T	T	T	T	T	T	A	T	T	T	T	T	A
390	T	T	T	T	T	T	T	T	T	T	T	A	A	T	A	A	A	A	A	T	T	T	T	T	T	T	T	T	T	T	T	T	T	T	T	T	T	T	T	T	T	T	T	T	T	T	T	T	A
391	T	T	T	T	T	T	T	T	T	T	T	A	A	A	A	A	A	T	A	T	T	T	T	T	T	T	T	T	T	T	T	T	T	T	T	T	T	T	T	T	T	T	T	T	T	T	T	T	A
392	T	T	T	T	T	T	T	T	T	T	T	A	A	A	A	A	A	A	A	T	T	T	T	T	T	T	T	T	T	T	T	T	T	T	T	T	T	T	T	T	T	T	T	T	T	A	T	T	A
393	T	T	T	T	T	T	T	T	T	T	T	A	A	A	A	A	A	SA	T	T	T	T	T	T	T	T	T	T	T	T	T	T	T	T	T	T	T	T	T	T	T	T	T	T	T	A	T	T	T
394	T	T	T	T	T	T	T	T	T	T	T	A	A	A	A	A	A	T	A	T	T	T	T	T	T	T	T	T	T	T	T	T	T	T	T	T	T	T	T	T	T	T	T	T	T	A	T	T	T
395	T	T	T	T	T	T	T	T	T	T	T	A	A	A	A	A	A	T	A	T	T	T	T	T	T	T	T	T	T	T	T	T	T	T	T	T	T	T	T	T	T	T	T	T	T	A	T	T	T
396	T	T	T	T	T	T	T	T	T	T	T	A	A	A	A	A	A	T	T	T	T	T	T	T	T	T	T	T	T	T	T	T	T	T	T	T	T	T	T	T	T	T	T	T	T	T	T	T	T
397	T	T	T	T	T	T	T	T	T	T	T	A	A	A	A	A	A	SA	A	T	T	T	T	T	T	T	T	T	T	T	T	T	T	T	T	T	T	T	T	T	T	T	T	T	T	A	T	T	T
398	T	T	T	T	T	T	T	T	T	T	T	A	A	A	A	A	A	SA	A	T	T	T	T	T	T	T	T	T	T	T	T	T	T	T	T	T	T	T	T	T	T	T	T	T	T	A	T	T	T
399	T	T	T	T	T	T	T	T	T	T	T	A	A	A	A	A	A	T	A	T	T	T	T	T	T	T	T	T	T	T	T	T	T	T	T	T	T	T	T	T	T	T	T	T	T	T	T	T	T
400	T	T	T	T	T	T	T	T	T	T	T	A	A	A	A	A	A	A	A	T	T	T	T	T	T	T	T	T	T	T	T	T	T	T	T	T	T	T	T	T	T	T	T	T	T	T	T	T	T
401	T	T	T	T	T	T	T	T	T	T	T	A	A	A	A	A	A	T	A	T	T	T	T	T	T	T	T	T	T	T	T	T	T	T	T	T	T	T	T	T	T	T	T	T	T	T	T	T	T
402	T	T	T	T	T	T	T	T	T	T	T	A	A	T	A	A	A	T	A	T	T	T	T	T	T	T	T	T	T	T	T	T	T	T	T	T	T	T	T	T	T	T	T	T	T	A	T	T	T
403	T	T	T	T	T	T	T	T	T	T	T	A	A	T	A	A	A	A	A	T	T	T	T	T	T	T	T	T	T	T	T	T	T	T	T	T	T	T	T	T	T	T	T	T	T	T	T	T	T
404	T	T	T	T	T	T	T	T	T	T	T	A	A	A	A	A	A	A	A	T	T	T	T	T	T	T	T	T	T	T	T	T	T	T	T	T	T	T	T	T	T	T	T	T	T	T	T	T	T
405	T	T	T	T	T	T	T	T	T	T	T	A	A	T	A	A	A	A	A	T	T	T	T	T	T	T	T	T	T	T	T	T	T	T	T	T	T	T	T	T	T	T	T	A	T	T	T	T	T
406	T	T	T	T	T	T	T	T	T	T	T	A	A	T	A	A	A	A	A	T	T	T	T	T	T	T	T	T	T	T	T	A	T	T	T	T	T	T	T	T	T	T	T	A	T	T	T	T	T
407	T	T	T	T	T	T	T	T	T	T	T	A	A	A	A	A	A	A	A	T	T	T	T	T	T	T	T	T	T	T	T	A	T	T	T	T	T	T	T	T	T	T	T	T	T	A	T	T	T
408	T	T	T	T	T	T	T	T	T	T	T	A	A	A	A	A	A	SA	SA	T	T	T	T	T	T	T	T	T	T	T	T	T	T	T	T	T	T	T	T	T	T	T	T	T	T	T	T	T	T
409	T	T	T	T	T	T	T	T	T	T	T	A	A	A	A	A	A	SA	SA	T	T	T	T	T	T	T	T	T	T	T	T	T	T	T	T	T	T	T	T	T	T	T	T	T	T	T	T	T	T
410	T	T	T	T	T	T	T	T	T	T	T	A	A	A	A	A	A	SA	SA	T	T	T	T	T	T	T	T	T	T	T	T	T	T	T	T	T	T	T	T	T	T	T	T	T	T	T	T	T	T
411	T	T	T	T	T	T	T	T	T	T	T	A	A	A	A	A	A	A	SA	T	T	T	T	T	T	T	T	T	T	T	T	T	T	T	T	T	T	T	T	T	T	T	T	T	T	T	T	T	A
412	T	T	T	T	T	T	T	T	T	T	T	A	A	A	A	A	A	SA	A	T	T	T	T	T	T	T	T	T	T	T	T	T	T	T	T	T	T	T	T	T	T	T	T	T	T	T	T	T	A
413	T	T	T	T	T	T	T	T	T	T	T	A	A	A	A	A	A	SA	SA	T	T	T	T	T	T	T	T	T	T	T	T	T	T	T	T	T	T	T	T	T	T	T	T	T	T	T	T	T	A
414	T	T	T	T	T	T	T	T	T	T	T	A	A	A	A	A	A	SA	SA	T	T	T	T	T	T	T	T	T	T	T	T	T	T	T	T	T	T	T	T	T	T	T	T	T	T	T	T	T	T
415	T	T	T	T	T	T	T	T	T	T	T	A	A	A	A	A	A	SA	A	T	T	T	T	T	T	T	T	T	T	T	T	T	T	T	T	T	T	T	T	T	T	T	T	T	T	T	T	T	T
416	T	T	T	T	T	T	T	T	T	T	T	A	A	A	A	A	A	SA	T	T	T	T	T	T	T	T	T	T	T	T	T	T	T	T	T	T	T	T	T	T	T	T	T	T	T	T	T	T	T
417	T	T	T	T	T	T	T	T	T	T	T	A	A	SA	A	A	A	SA	A	T	T	T	T	T	T	T	T	T	T	T	T	T	T	T	T	T	T	T	T	T	T	T	T	T	T	T	T	T	T
418	T	T	T	T	T	T	T	T	T	T	T	A	A	A	A	A	A	A	A	T	T	T	T	T	T	T	T	T	T	T	T	T	T	T	T	T	T	T	T	T	T	T	T	T	T	A	T	A	T
419	T	T	T	T	T	T	T	T	T	T	T	A	A	A	A	A	A	A	A	T	T	T	T	T	T	T	T	T	T	T	T	T	T	T	T	T	T	T	T	T	T	T	T	T	T	A	T	T	T
420	T	T	T	T	T	T	T	T	T	T	T	A	A	A	A	A	A	SA	A	T	T	T	T	T	T	T	T	T	T	T	T	T	T	T	T	T	T	T	T	T	T	T	T	T	T	A	T	T	T
421	T	T	T	T	T	T	T	T	T	T	T	A	A	A	A	A	A	A	A	T	T	T	T	T	T	T	T	T	T	T	T	T	T	T	T	T	T	T	T	T	T	T	T	T	T	A	T	T	T
422	T	T	T	T	T	T	T	T	T	T	T	A	A	A	A	A	A	A	A	T	T	T	T	T	T	T	T	T	T	T	T	T	T	T	T	T	T	T	T	T	T	T	T	T	T	A	T	T	T
423	T	T	T	T	T	T	T	T	T	T	T	A	A	T	A	A	A	A	T	T	T	T	T	T	T	T	T	T	T	T	T	T	T	T	T	T	T	T	T	T	T	T	T	T	T	A	T	T	T
424	T	T	T	T	T	T	T	T	T	T	T	A	A	T	A	A	A	A	A	T	T	T	T	T	T	T	T	T	T	T	T	T	T	T	T	T	T	T	T	T	T	T	T	T	T	A	T	T	A
425	T	T	T	T	T	T	T	T	T	T	T	A	A	T	A	A	A	A	A	T	T	T	T	T	T	T	T	T	T	T	T	T	T	T	T	T	T	T	T	T	T	T	T	T	T	T	T	T	A
426	T	T	T	T	T	T	T	T	T	T	T	A	A	T	A	A	A	A	A	T	T	T	T	T	T	T	T	T	T	T	T	T	T	T	T	T	T	T	T	T	T	T	T	T	A	A	T	T	A
427	T	T	T	T	T	T	T	T	T	T	T	A	A	T	A	A	A	T	A	T	T	T	T	T	T	T	T	T	T	T	T	T	T	T	T	T	T	T	T	T	T	T	T	T	T	A	T	T	A
428	T	T	T	T	T	T	T	T	T	T	T	A	A	T	A	A	A	T	A	T	T	T	T	T	T	T	T	T	T	T	T	T	T	T	T	T	T	T	T	T	T	T	T	T	T	T	T	T	A
429	T	T	T	T	T	T	T	T	T	T	T	A	A	A	A	A	A	A	A	T	T	T	T	T	T	T	T	T	T	T	T	T	T	T	T	T	T	T	T	T	T	T	T	T	T	T	T	T	A
430	T	T	T	T	T	T	T	T	T	T	T	A	A	T	A	A	A	A	SA	T	T	T	T	T	T	T	T	T	T	T	T	T	T	T	T	T	T	T	T	T	T	T	T	T	T	A	T	T	A
431	T	T	T	T	T	T	T	T	T	T	T	A	A	T	A	A	A	A	SA	T	T	T	T	T	T	T	T	T	T	T	T	T	T	T	T	T	T	T	T	T	T	T	T	T	T	T	T	T	T
432	T	T	T	T	T	T	T	T	T	T	T	A	A	A	A	A	A	SA	A	T	T	T	T	T	T	T	T	T	T	T	T	T	T	T	T	T	T	T	T	T	T	T	T	T	T	T	T	T	A
433	T	T	T	T	T	T	T	T	T	T	T	A	A	A	A	A	A	SA	SA	T	T	T	T	T	T	T	T	T	T	T	T	T	T	T	T	T	T	T	T	T	T	T	T	T	T	T	T	T	A
434	T	T	T	T	T	T	T	T	T	T	T	A	A	A	A	A	A	A	A	T	T	T	T	T	T	T	T	T	T	T	T	T	T	T	T	T	T	T	T	T	T	T	T	T	T	T	T	A	A
435	T	T	T	T	T	T	T	T	T	T	T	A	A	A	A	A	A	A	A	T	T	T	T	T	T	T	T	T	T	T	T	T	T	T	T	T	T	T	T	T	T	T	T	T	T	T	A	A	A
436	T	T	T	T	T	T	T	T	T	T	T	A	A	A	A	A	A	SA	SA	T	T	T	T	T	T	T	T	T	T	T	T	T	T	T	T	T	T	T	T	T	T	T	T	T	T	T	T	A	A
437	T	T	T	T	T	T	T	T	T	T	T	A	A	A	A	A	A	SA	A	T	T	T	T	T	T	T	T	T	T	T	T	T	T	T	T	T	T	T	T	T	T	T	T	T	T	T	T	T	T
438	T	T	T	T	T	T	T	T	T	T	T	A	A	A	A	A	A	SA	A	T	T	T	T	T	T	T	T	T	T	T	T	T	T	T	T	T	T	T	T	T	T	T	T	T	T	T	T	T	T
439	T	T	T	T	T	T	T	T	T	T	T	A	A	A	A	A	A	A	A	T	T	T	T	T	T	T	T	T	T	T	T	T	T	T	T	T	T	T	T	T	T	T	T	T	T	T	T	T	A
440	T	T	T	T	T	T	T	T	T	T	T	A	A	A	A	A	A	A	A	T	T	T	T	T	T	T	T	T	T	T	T	T	T	T	T	T	T	T	T	T	T	T	T	T	T	T	T	T	A
441	T	T	T	T	T	T	T	T	T	T	T	A	A	A	A	A	A	SA	A	T	T	T	T	T	T	T	T	T	T	T	T	T	T	T	T	T	T	T	T	T	T	T	T	T	T	T	T	A	A
442	T	T	T	T	T	T	T	T	T	T	T	A	A	A	A	A	A	SA	A	T	T	T	T	T	T	T	T	T	T	T	T	T	T	T	T	T	T	T	T	T	T	T	T	T	T	T	T	A	A
443	T	T	T	T	T	T	T	T	T	T	T	A	A	T	A	A	A	SA	SA	T	T	T	T	T	T	T	T	T	T	T	T	T	T	T	T	T	T	T	T	T	T	T	T	T	T	T	T	A	A
444	T	T	T	T	T	T	T	T	T	T	T	A	A	A	A	A	A	A	T	T	T	T	T	T	T	T	T	T	T	T	T	T	T	T	T	T	T	T	T	T	T	T	T	T	T	T	T	A	A
445	T	T	T	T	T	T	T	T	T	T	T	A	A	A	A	A	A	T	A	T	T	T	T	T	T	T	T	T	T	T	T	T	T	T	T	T	T	T	T	T	T	T	T	T	T	A	T	A	A
446	T	T	T	T	T	T	T	T	T	T	T	A	A	A	A	A	A	T	A	T	T	T	T	T	T	T	T	T	T	T	T	T	T	T	T	T	T	T	T	T	T	T	T	T	T	A	T	A	A
447	T	T	T	T	T	T	T	T	T	T	T	A	A	A	A	A	A	A	SA	T	T	T	T	T	T	T	T	T	T	T	T	T	T	T	T	T	T	T	T	T	T	T	T	T	T	A	T	T	A
448	T	T	T	T	T	T	T	T	T	T	T	A	A	A	A	A	A	A	SA	T	T	T	T	T	T	T	T	T	T	T	T	T	T	T	T	T	T	T	T	T	T	T	T	T	T	A	T	T	T
449	T	T	T	T	T	T	T	T	T	T	T	A	A	A	A	A	A	T	T	T	T	T	T	T	T	T	T	T	T	T	T	T	T	T	T	T	T	T	T	T	T	T	T	T	T	A	T	T	T
450	T	T	T	T	T	T	T	T	T	T	T	A	A	SA	A	A	A	A	SA	T	T	T	T	T	T	T	T	T	T	T	T	T	T	T	T	T	T	T	T	T	T	T	T	T	T	T	T	T	T
451	T	T	T	T	T	T	T	T	T	T	T	A	A	A	A	A	A	SA	A	T	T	T	T	T	T	T	T	T	T	T	T	T	T	T	T	T	T	T	T	T	T	T	T	T	T	A	T	T	A
452	T	T	T	T	T	T	T	T	T	T	T	A	A	A	A	A	A	A	A	T	T	T	T	T	T	T	T	T	T	T	T	T	T	T	T	T	T	T	T	T	T	T	T	T	T	A	T	A	A
453	T	T	T	T	T	T	T	T	T	T	T	A	A	A	A	A	A	A	A	T	T	T	T	T	T	T	T	T	T	T	T	T	T	T	T	T	T	T	T	T	T	T	T	T	T	A	A	A	A
454	T	T	T	T	T	T	T	T	T	T	T	A	A	A	A	A	A	T	A	T	T	T	T	T	T	T	T	T	T	T	T	T	T	T	T	T	T	T	T	T	T	T	T	T	T	A	T	A	A
455	T	T	T	T	T	T	T	T	T	T	T	A	A	A	A	A	A	A	A	T	T	T	T	T	T	T	T	T	T	T	T	T	T	T	T	T	T	T	T	T	T	T	T	T	T	A	T	A	T
456	T	T	T	T	T	T	T	T	T	T	T	A	A	A	A	A	A	A	T	T	T	T	T	T	T	T	T	T	T	T	T	T	T	T	T	T	T	T	T	T	T	T	T	T	T	A	T	A	T
457	T	T	T	T	T	T	T	T	T	T	T	A	A	A	A	A	A	A	SA	T	T	T	T	T	T	T	T	T	T	T	T	T	T	T	T	T	T	T	T	T	T	T	T	T	T	A	T	A	T
458	T	T	T	T	T	T	T	T	T	T	T	A	A	A	A	A	A	A	SA	T	T	T	T	T	T	T	T	T	T	T	T	T	T	T	T	T	T	T	T	T	T	T	T	T	T	A	T	T	T
459	T	T	T	T	T	T	T	T	T	T	T	A	A	A	A	A	A	A	A	T	T	T	T	T	T	T	T	T	T	T	T	T	T	T	T	T	T	T	T	T	T	T	T	T	T	A	T	T	T
460	T	T	T	T	T	T	T	T	T	T	T	A	A	SA	A	A	A	SA	A	T	T	T	T	T	T	T	T	T	T	T	T	T	T	T	T	T	T	T	T	T	T	T	T	T	A	A	T	A	T
461	T	T	T	T	T	T	T	T	T	T	T	A	A	SA	A	A	A	SA	A	T	T	T	T	T	T	T	T	T	T	T	T	T	T	T	T	T	T	T	T	T	T	T	T	T	A	A	T	T	T
462	T	T	T	T	T	T	T	T	T	T	T	A	A	SA	A	A	A	A	A	T	T	T	T	T	T	T	T	T	T	T	T	T	T	T	T	T	T	T	T	T	T	T	T	T	A	A	T	T	T
463	T	T	T	T	T	T	T	T	T	T	T	A	A	SA	A	A	A	A	A	T	T	T	T	T	T	T	T	T	T	T	T	T	T	T	T	T	T	T	T	T	T	T	T	A	A	A	T	T	T
464	T	T	T	T	T	T	T	T	T	T	T	A	A	SA	A	A	A	A	A	T	T	T	T	T	T	T	T	T	T	T	T	T	T	T	T	T	T	T	T	T	T	T	T	A	A	A	T	A	T
465	T	T	T	T	T	T	T	T	T	T	T	A	A	A	A	A	A	T	A	T	T	T	T	T	T	T	T	T	A	T	T	T	T	T	T	T	T	T	T	T	T	T	T	A	A	A	T	A	T
466	T	T	T	T	T	T	T	T	T	T	T	A	A	SA	A	A	A	A	T	T	T	T	T	T	T	T	T	T	T	T	T	T	T	T	T	T	T	T	T	T	T	T	T	A	A	A	T	A	T
467	T	T	T	T	T	T	T	T	T	T	T	A	A	SA	A	A	A	A	A	T	T	T	T	T	T	T	T	T	T	T	T	T	T	T	T	T	T	T	T	T	T	A	T	A	A	A	T	A	T
468	T	T	T	T	T	T	T	T	T	T	T	A	A	A	A	A	A	A	A	T	T	T	T	T	T	T	T	T	T	T	T	T	T	T	T	T	T	T	T	T	T	A	T	A	A	A	T	A	A
469	T	T	T	T	T	T	T	T	T	T	T	A	A	A	A	A	A	T	A	T	T	T	T	T	T	T	T	T	T	T	T	T	T	T	T	T	T	T	T	T	T	T	T	A	A	A	T	A	A
470	T	T	T	T	T	T	T	T	T	T	T	A	A	A	A	A	A	A	A	T	T	T	T	T	T	T	T	T	T	T	T	T	T	T	T	T	T	T	T	T	T	T	A	A	A	A	T	A	A
471	T	T	T	T	T	T	T	T	T	T	T	A	A	T	A	A	A	A	A	T	T	T	T	T	T	T	T	T	T	T	T	T	T	T	T	T	T	T	T	T	T	T	A	A	A	A	T	A	A
472	T	T	T	T	T	T	T	T	T	T	T	A	A	A	A	A	A	A	A	T	T	T	T	T	T	T	T	T	T	T	T	T	T	T	T	T	T	T	T	T	T	T	A	A	A	A	T	A	A
473	T	T	T	T	T	T	T	T	T	T	T	A	A	A	A	A	A	A	A	T	T	T	T	T	T	T	T	T	T	T	T	T	T	T	T	T	T	T	T	T	T	T	A	A	T	A	T	A	A
474	T	T	T	T	T	T	T	T	T	T	T	A	A	A	A	A	A	A	A	T	T	T	T	T	T	T	T	T	T	T	T	T	T	T	T	T	T	T	T	T	T	T	A	A	T	A	T	A	A
475	T	T	T	T	T	T	T	T	T	T	T	A	A	A	A	A	A	A	A	T	T	T	T	T	T	T	T	T	T	T	T	T	T	T	T	T	T	T	T	T	T	T	A	T	T	A	T	A	A
476	T	T	T	T	T	T	T	T	T	T	T	A	A	A	A	A	A	A	SA	T	T	T	T	T	T	T	T	T	T	T	T	T	T	T	T	T	T	T	T	T	T	T	A	T	A	A	T	A	A
477	T	T	T	T	T	T	T	T	T	T	T	A	A	A	A	A	A	SA	A	T	T	T	T	T	T	T	T	T	T	T	T	T	T	T	T	T	T	T	T	T	T	T	T	T	A	A	T	A	A
478	T	T	T	T	T	T	T	T	T	T	T	A	A	A	A	A	A	SA	SA	T	T	T	T	T	T	T	T	T	T	T	T	T	T	T	T	T	T	T	T	T	T	T	T	A	A	A	T	A	A
479	T	T	T	T	T	T	T	T	T	T	T	A	A	SA	A	A	A	SA	SA	T	T	T	T	T	T	T	T	T	T	T	T	T	T	T	T	T	T	T	T	T	T	T	T	A	A	A	A	T	A
480	T	T	T	T	T	T	T	T	T	T	T	A	A	SA	A	A	A	SA	SA	T	T	T	T	T	T	T	T	T	T	T	T	T	T	T	T	T	T	T	T	T	T	T	T	T	A	A	A	T	A
481	T	T	T	T	T	T	T	T	T	T	T	A	A	SA	A	A	A	SA	SA	T	T	T	T	T	T	T	T	T	T	T	T	T	T	T	T	T	T	T	T	T	T	T	T	T	A	A	A	A	A
482	T	T	T	T	T	T	T	T	T	T	T	A	A	A	A	A	A	SA	SA	T	T	T	T	T	T	T	T	T	T	T	T	T	T	T	T	T	T	T	T	T	T	T	T	T	A	A	A	A	A
483	T	T	T	T	T	T	T	T	T	T	T	A	A	A	A	A	A	SA	A	T	T	T	T	T	T	T	T	T	T	T	T	T	T	T	T	T	T	T	T	T	T	T	T	T	A	A	A	A	A
484	T	T	T	T	T	T	T	T	T	T	T	A	A	A	A	A	A	SA	A	T	T	T	T	T	T	T	T	T	T	T	T	T	T	T	T	T	T	T	T	T	T	T	T	A	A	A	A	A	A
485	T	T	T	T	T	T	T	T	T	T	T	A	A	A	A	A	A	T	A	T	T	T	T	T	T	T	T	T	T	T	T	T	T	T	T	T	T	T	T	T	T	T	T	A	A	A	A	A	A
486	T	T	T	T	T	T	T	T	T	T	T	A	A	A	A	A	A	A	SA	T	T	T	T	T	T	T	T	T	T	T	T	T	T	T	T	T	T	T	T	T	T	T	T	A	A	A	A	A	A
487	T	T	T	T	T	T	T	T	T	T	T	A	A	A	A	A	A	A	A	T	T	T	T	T	T	T	T	T	T	T	T	T	T	T	T	T	T	T	T	T	T	T	T	A	A	A	A	A	A
488	T	T	T	T	T	T	T	T	T	T	T	A	A	A	A	A	A	A	A	T	T	T	T	T	T	T	T	T	T	T	T	T	T	T	T	T	T	T	T	T	T	T	T	A	A	A	A	A	A
489	T	T	T	T	T	T	T	T	T	T	T	A	A	A	A	A	A	A	A	T	T	T	T	T	T	T	T	T	T	T	T	T	T	T	T	T	T	T	T	T	T	T	T	A	A	A	A	A	A
490	T	T	T	T	T	T	T	T	T	T	T	A	A	SA	A	A	A	A	A	T	T	T	T	T	T	T	T	T	T	T	T	T	T	T	T	T	T	T	T	T	T	T	A	A	A	A	A	A	A
491	T	T	T	T	T	T	T	T	T	T	T	A	A	SA	A	A	A	A	A	T	T	T	T	T	T	T	T	T	T	T	T	T	T	T	T	T	T	T	T	T	T	T	A	A	A	A	T	T	A
492	T	T	T	T	T	T	T	T	T	T	T	A	A	SA	A	A	A	SA	T	T	T	T	T	T	T	T	T	T	T	T	T	T	T	T	T	T	T	T	T	T	T	T	T	A	A	A	T	T	A
493	T	T	T	T	T	T	T	T	T	T	T	A	A	SA	A	A	A	A	A	T	T	T	T	T	T	T	T	T	T	T	T	T	T	T	T	T	T	T	T	T	T	T	T	A	A	A	T	T	A
494	T	T	T	T	T	T	T	T	T	T	T	A	A	SA	A	A	A	A	T	T	T	T	T	T	T	T	T	T	T	T	T	T	T	T	T	T	T	T	T	T	T	T	T	A	A	A	T	T	T
495	T	T	T	T	T	T	T	T	T	T	T	A	A	A	A	A	A	A	SA	T	T	T	T	T	T	T	T	T	T	T	T	T	T	T	T	T	T	T	T	T	T	T	T	A	A	A	T	T	T
496	T	T	T	T	T	T	T	T	T	T	T	A	A	A	A	A	A	A	T	T	T	T	T	T	T	T	T	T	T	T	T	T	T	T	T	T	T	T	T	T	T	T	T	T	A	A	T	T	T
497	T	T	T	T	T	T	T	T	T	T	T	A	A	A	A	A	A	A	SA	T	T	T	T	T	T	T	T	T	T	T	T	T	T	T	T	T	T	T	T	T	T	T	T	T	T	A	T	T	T
498	T	T	T	T	T	T	T	T	T	T	T	A	A	A	A	A	A	A	SA	T	T	T	T	T	T	T	T	T	T	T	T	T	T	T	T	T	T	T	T	T	T	T	T	T	T	A	T	T	T
499	T	T	T	T	T	T	T	T	T	T	T	A	A	A	A	A	A	A	SA	T	T	T	T	T	T	T	T	T	T	T	T	T	T	T	T	T	T	T	T	T	T	T	T	T	T	A	T	T	T
500	T	T	T	T	T	T	T	T	T	T	T	A	A	A	A	A	A	SA	SA	T	T	T	T	T	T	T	T	T	T	T	T	T	T	T	T	T	T	T	T	T	T	T	T	T	T	A	T	T	T
501	T	T	T	T	T	T	T	T	T	T	T	A	A	A	A	A	A	SA	A	T	T	T	T	T	T	T	T	T	T	T	T	T	T	T	T	T	T	T	T	T	T	T	T	T	T	A	T	T	T
502	T	T	T	T	T	T	T	T	T	T	T	A	A	A	A	A	A	T	A	T	T	T	T	T	T	T	T	T	T	T	T	T	T	T	T	T	T	T	T	T	T	T	T	T	A	A	T	T	T
503	T	T	T	T	T	T	T	T	T	T	T	A	A	A	A	A	A	T	A	T	T	T	T	T	T	T	T	T	T	T	T	T	T	T	T	T	T	T	T	T	T	T	T	T	A	T	T	T	T
504	T	T	T	T	T	T	T	T	T	T	T	A	A	A	A	A	A	T	A	T	T	T	T	T	T	T	T	T	T	T	T	T	T	T	T	T	T	T	T	T	T	T	T	T	A	T	T	T	T
505	T	T	T	T	T	T	T	T	T	T	T	A	A	A	A	A	A	T	T	T	T	T	T	T	T	T	T	T	T	T	T	T	T	T	T	T	T	T	T	T	T	T	T	T	A	T	T	T	T
506	T	T	T	T	T	T	T	T	T	T	T	A	A	A	A	A	A	A	T	T	T	T	T	T	T	T	T	T	T	T	T	T	T	T	T	T	T	T	T	T	T	T	T	T	A	T	T	T	T
507	T	T	T	T	T	T	T	T	T	T	T	A	A	A	A	A	A	A	T	T	T	T	T	T	T	T	T	T	T	T	T	T	T	T	T	T	T	T	T	T	T	T	T	T	T	T	T	T	T
508	T	T	T	T	T	T	T	T	T	T	T	A	A	A	A	A	A	A	A	T	T	T	T	T	T	T	T	T	T	T	T	T	T	T	T	T	T	T	T	T	T	T	T	T	T	T	T	T	T
509	T	T	T	T	T	T	T	T	T	T	T	A	A	A	A	A	A	A	A	T	T	T	T	T	T	T	T	T	T	T	T	T	T	T	T	T	T	T	T	T	T	T	T	T	T	T	T	T	T
510	T	T	T	T	T	T	T	T	T	T	T	A	A	A	A	A	A	A	A	T	T	T	T	T	T	T	T	T	T	T	T	T	T	T	T	T	T	T	T	T	T	T	T	T	T	T	T	T	T
511	T	T	T	T	T	T	T	T	T	T	T	A	A	A	A	A	A	SA	A	T	T	T	T	T	T	T	T	T	T	T	T	T	T	T	T	T	T	T	T	T	T	T	T	T	T	T	T	T	T
512	T	T	T	T	T	T	T	T	T	T	T	A	A	A	A	A	A	A	A	T	T	T	T	T	T	T	T	T	T	T	T	T	T	T	T	T	T	T	T	T	T	T	T	T	T	A	T	T	T
513	T	T	T	T	T	T	T	T	T	T	T	A	A	A	A	A	A	A	A	T	T	T	T	T	T	T	T	T	T	T	T	T	T	T	T	T	T	T	T	T	T	T	T	T	A	A	T	T	T
514	T	T	T	T	T	T	T	T	T	T	T	A	A	A	A	A	A	A	A	T	T	T	T	T	T	T	T	T	T	T	T	T	T	T	T	T	T	T	T	T	T	T	T	T	A	A	T	T	A
515	T	T	T	T	T	T	T	T	T	T	T	A	A	A	A	A	A	A	A	T	T	T	T	T	T	T	T	T	T	T	T	T	T	T	T	T	T	T	T	T	T	T	T	T	A	A	T	T	A
516	T	T	T	T	T	T	T	T	T	T	T	A	A	A	A	A	A	SA	A	T	T	T	T	T	T	T	T	T	T	T	T	T	T	T	T	T	T	T	T	T	T	T	T	T	T	A	T	T	A
517	T	T	T	T	T	T	T	T	T	T	T	A	A	A	A	A	A	SA	A	T	T	T	T	T	T	T	T	T	T	T	T	T	T	T	T	T	T	T	T	T	T	T	T	T	T	A	T	T	A
518	T	T	T	T	T	T	T	T	T	T	T	A	A	A	A	A	A	A	A	T	T	T	T	T	T	T	T	T	T	T	T	T	T	T	T	T	T	T	T	T	T	T	T	T	T	A	T	T	A
519	T	T	T	T	T	T	T	T	T	T	T	A	A	A	A	A	A	SA	A	T	T	T	T	T	T	T	T	T	T	T	T	T	T	T	T	T	T	T	T	T	T	T	T	T	T	A	T	A	A
520	T	T	T	T	T	T	T	T	T	T	T	A	A	A	A	A	A	SA	A	T	T	T	T	T	T	T	T	T	T	T	T	T	T	T	T	T	T	T	T	T	T	T	T	T	T	A	T	A	A
521	T	T	T	T	T	T	T	T	T	T	T	A	A	A	A	A	A	A	A	T	T	T	T	T	T	T	T	T	T	T	T	T	T	T	T	T	T	T	T	T	T	T	T	T	T	A	T	A	A
522	T	T	T	T	T	T	T	T	T	T	T	A	A	A	A	A	A	SA	A	T	T	T	T	T	T	T	T	T	T	T	T	T	T	T	T	T	T	T	T	T	T	T	T	T	T	T	T	A	A
523	T	T	T	T	T	T	T	T	T	T	T	A	A	A	A	A	A	SA	SA	T	T	T	T	T	T	T	T	T	T	T	T	T	T	T	T	T	T	T	T	T	T	T	T	T	T	T	T	A	A
524	T	T	T	T	T	T	T	T	T	T	T	A	A	A	A	A	A	SA	A	T	T	T	T	T	T	T	T	T	T	T	T	T	T	T	T	T	T	T	T	T	T	T	T	T	T	T	T	A	A
525	T	T	T	T	T	T	T	T	T	T	T	A	A	A	A	A	A	SA	A	T	T	T	T	T	T	T	T	T	T	T	T	T	T	T	T	T	T	T	T	T	T	T	T	T	T	T	A	A	A
526	T	T	T	T	T	T	T	T	T	T	T	A	A	A	A	A	A	A	A	T	T	T	T	T	T	T	T	T	T	T	T	T	T	T	T	T	T	T	T	T	T	T	T	T	T	T	A	A	A
527	T	T	T	T	T	T	T	T	T	T	T	A	A	A	A	A	A	A	A	T	T	T	T	T	T	T	T	T	T	T	T	T	T	T	T	T	T	T	T	T	T	T	T	T	T	T	A	A	A
528	T	T	T	T	T	T	T	T	T	T	T	A	A	A	A	A	A	A	A	T	T	T	T	T	T	T	T	T	T	T	T	T	T	T	T	T	T	T	T	T	T	T	T	T	T	T	A	T	A
529	T	T	T	T	T	T	T	T	T	T	T	A	A	A	A	A	A	A	A	T	T	T	T	T	T	T	T	T	T	T	T	T	T	T	T	T	T	T	T	T	T	T	T	T	T	A	A	T	A
530	T	T	T	T	T	T	T	T	T	T	T	A	A	A	A	A	A	A	A	T	T	T	T	T	T	T	T	T	T	T	T	T	T	T	T	T	T	T	T	T	T	T	T	T	T	T	A	T	A
531	T	T	T	T	T	T	T	T	T	T	T	A	A	A	A	A	A	SA	A	T	T	T	T	T	T	T	T	T	T	T	T	T	T	T	T	T	T	T	T	T	T	T	T	T	T	T	A	T	A
532	T	T	T	T	T	T	T	T	T	T	T	A	A	A	A	A	A	A	SA	T	T	T	T	T	T	T	T	T	T	T	T	T	T	T	T	T	T	T	T	T	T	T	T	T	T	T	A	A	A
533	T	T	T	T	T	T	T	T	T	T	T	A	A	A	A	A	A	A	SA	T	T	T	T	T	T	T	T	T	T	T	T	T	T	T	T	T	T	T	T	T	T	T	T	T	T	T	A	A	A
534	T	T	T	T	T	T	T	T	T	T	T	A	A	A	A	A	A	SA	SA	T	T	T	T	T	T	T	T	T	T	T	T	T	T	T	T	T	T	T	T	T	T	T	T	T	T	T	A	A	A
535	T	T	T	T	T	T	T	T	T	T	T	A	A	A	A	A	A	SA	A	T	T	T	T	T	T	T	T	T	T	T	T	T	T	T	T	T	T	T	T	T	T	T	T	T	T	A	A	A	A
536	T	T	T	T	T	T	T	T	T	T	T	A	A	A	A	A	A	A	A	T	T	T	T	T	T	T	T	T	T	T	T	T	T	T	T	T	T	T	T	T	T	T	T	T	T	T	A	A	A
537	T	T	T	T	T	T	T	T	T	T	T	A	A	A	A	A	A	A	SA	T	T	T	T	T	T	T	T	T	T	T	T	T	T	T	T	T	T	T	T	T	T	T	T	T	T	T	A	A	A
538	T	T	T	T	T	T	T	T	T	T	T	A	A	A	A	A	A	A	SA	T	T	T	T	T	T	T	T	T	T	T	T	T	T	T	T	T	T	T	T	T	T	T	T	T	T	T	A	A	A
539	T	T	T	T	T	T	T	T	T	T	T	A	A	A	A	A	A	SA	SA	T	T	T	T	T	T	T	T	T	T	T	T	T	T	T	T	T	T	T	T	T	T	T	T	T	T	T	T	A	A
540	T	T	T	T	T	T	T	T	T	T	T	A	A	A	A	A	A	A	T	T	T	T	T	T	T	T	T	T	T	T	T	T	T	T	T	T	T	T	T	T	T	T	T	T	T	A	T	A	A
541	T	T	T	T	T	T	T	T	T	T	T	A	A	T	A	A	A	A	SA	T	T	T	T	T	T	T	T	T	T	T	T	T	T	T	T	T	T	T	T	T	T	T	T	T	T	A	T	A	A
542	T	T	T	T	T	T	T	T	T	T	T	A	A	A	A	A	A	SA	SA	T	T	T	T	T	T	T	T	T	T	T	T	T	T	T	T	T	T	T	T	T	T	T	T	T	T	A	T	A	A
543	T	T	T	T	T	T	T	T	T	T	T	A	A	A	A	A	A	A	A	T	T	T	T	T	T	T	T	T	T	T	T	T	T	T	T	T	T	T	T	T	T	T	T	T	T	A	T	A	A
544	T	T	T	T	T	T	T	T	T	T	T	A	A	A	A	A	A	A	T	T	T	T	T	T	T	T	T	T	T	T	T	T	T	T	T	T	T	T	T	T	T	T	T	T	T	A	T	A	A
545	T	T	T	T	T	T	T	T	T	T	T	A	A	A	A	A	A	A	A	T	T	T	T	T	T	T	T	T	T	T	T	T	T	T	T	T	T	T	T	T	T	T	T	T	A	A	T	A	A
546	T	T	T	T	T	T	T	T	T	T	T	A	A	A	A	A	A	A	T	T	T	T	T	T	T	T	T	T	T	T	T	T	T	T	T	T	T	T	T	T	T	T	T	T	T	A	T	A	A
547	T	T	T	T	T	T	T	T	T	T	T	A	A	A	A	A	A	T	T	T	T	T	T	T	T	T	T	T	T	T	T	T	T	T	T	T	T	T	T	T	T	T	T	T	T	A	T	A	A
548	T	T	T	T	T	T	T	T	T	T	T	A	A	A	A	A	A	T	A	T	T	T	T	T	T	T	T	T	T	T	T	T	T	T	T	T	T	T	T	T	T	T	T	T	T	A	T	T	A
549	T	T	T	T	T	T	T	T	T	T	T	A	A	A	A	A	A	T	A	T	T	T	T	T	T	T	T	T	T	T	T	T	T	T	T	T	T	T	T	T	T	T	T	T	T	A	T	T	A
550	T	T	T	T	T	T	T	T	T	T	T	A	A	A	A	A	A	T	A	T	T	T	T	T	T	T	T	T	T	T	T	T	T	T	T	T	T	T	T	T	T	T	T	T	T	A	T	T	A
551	T	T	T	T	T	T	T	T	T	T	T	A	A	A	A	A	A	T	A	T	T	T	T	T	T	T	T	T	T	T	T	T	T	T	T	T	T	T	T	T	T	T	T	T	T	A	T	T	A
552	T	T	T	T	T	T	T	T	T	T	T	A	A	A	A	A	A	T	A	T	T	T	T	T	T	T	T	T	T	T	T	T	T	T	T	T	T	T	T	T	T	T	T	T	T	A	T	T	A
553	T	T	T	T	T	T	T	T	T	T	T	A	A	A	A	A	A	A	A	T	T	T	T	T	T	T	T	T	T	T	T	T	T	T	T	T	T	T	T	T	T	T	T	T	T	A	T	T	A
554	T	T	T	T	T	T	T	T	T	T	T	A	A	A	A	A	A	A	A	T	T	T	T	T	T	T	T	T	T	T	T	T	T	T	T	T	T	T	T	T	T	T	T	T	T	A	T	T	T
555	T	T	T	T	T	T	T	T	T	T	T	A	A	SA	A	A	A	A	A	T	T	T	T	T	T	T	T	T	T	T	T	T	T	T	T	T	T	T	T	T	T	T	T	T	T	A	T	A	T
556	T	T	T	T	T	T	T	T	T	T	T	A	A	A	A	A	A	A	A	T	T	T	T	T	T	T	T	T	T	T	T	T	T	T	T	T	T	T	T	T	T	T	T	T	T	T	T	T	T
557	T	T	T	T	T	T	T	T	T	T	T	A	A	A	A	A	A	A	A	T	T	T	T	T	T	T	T	T	T	T	T	T	T	T	T	T	T	T	T	T	T	T	T	T	T	T	T	T	T
558	T	T	T	T	T	T	T	T	T	T	T	A	A	SA	A	A	A	A	A	T	T	T	T	T	T	T	T	T	T	T	T	T	T	T	T	T	T	T	T	T	T	T	T	T	T	T	T	T	T
559	T	T	T	T	T	T	T	T	T	T	T	A	A	A	A	A	A	A	A	T	T	T	T	T	T	T	T	T	T	T	T	T	T	T	T	T	T	T	T	T	T	T	T	T	T	T	T	T	T
560	T	T	T	T	T	T	T	T	T	T	T	A	A	A	A	A	A	T	A	T	T	T	T	T	T	T	T	T	T	T	T	T	T	T	T	T	T	T	T	T	T	T	T	T	T	T	T	T	T
561	T	T	T	T	T	T	T	T	T	T	T	A	A	A	A	A	A	A	A	T	T	T	T	T	T	T	T	T	T	T	T	T	T	T	T	T	T	T	T	T	T	T	T	T	T	A	T	T	T
562	T	T	T	T	T	T	T	T	T	T	T	A	A	A	A	A	A	A	A	T	T	T	T	T	T	T	T	T	T	T	T	T	T	T	T	T	T	T	T	T	T	A	T	T	A	A	T	T	T
563	T	T	T	T	T	T	T	T	T	T	T	A	A	A	A	A	A	A	A	T	T	T	T	T	T	T	T	T	T	T	T	T	T	T	T	T	T	T	T	T	T	T	T	T	T	A	T	T	T
564	T	T	T	T	T	T	T	T	T	T	T	A	A	A	A	A	A	SA	SA	T	T	T	T	T	T	T	T	T	T	T	T	T	T	T	T	T	T	T	T	T	T	T	T	T	T	A	T	T	T
565	T	T	T	T	T	T	T	T	T	T	T	A	A	A	A	A	A	SA	A	T	T	T	T	T	T	T	T	T	T	T	T	T	T	T	T	T	T	T	T	T	T	T	T	T	T	A	T	T	T
566	T	T	T	T	T	T	T	T	T	T	T	A	A	A	A	A	A	A	A	T	T	T	T	T	T	T	T	T	T	T	T	A	T	T	T	T	T	T	T	T	T	T	T	T	T	A	T	T	T
567	T	T	T	T	T	T	T	T	T	T	T	A	A	A	A	A	A	A	A	T	T	T	T	T	T	T	T	T	T	T	T	A	T	T	T	T	T	T	T	T	T	T	T	T	T	A	T	T	T
568	T	T	T	T	T	T	T	T	T	T	T	A	A	A	A	A	A	A	A	T	T	T	T	T	T	T	T	T	T	T	T	A	T	T	T	T	T	T	T	T	T	T	T	T	T	A	T	T	T
569	T	T	T	T	T	T	T	T	T	T	T	A	A	A	A	A	A	A	T	T	T	T	T	T	T	T	T	T	T	T	T	T	T	T	T	T	T	T	T	T	T	T	T	T	T	A	T	T	T
570	T	T	T	T	T	T	T	T	T	T	T	A	A	A	A	A	A	A	A	T	T	T	T	T	T	T	T	T	T	T	T	T	T	T	T	T	T	T	T	T	T	T	T	T	A	A	T	T	T
571	T	T	T	T	T	T	T	T	T	T	T	A	A	A	A	A	A	A	A	T	T	T	T	T	T	T	T	T	T	T	T	T	T	T	T	T	T	T	T	T	T	T	T	T	A	A	T	T	T
572	T	T	T	T	T	T	T	T	T	T	T	A	A	A	A	A	A	A	A	T	T	T	T	T	T	T	T	T	T	T	T	T	T	T	T	T	T	T	T	T	T	T	T	T	A	A	T	T	T
573	T	T	T	T	T	T	T	T	T	T	T	A	A	A	A	A	A	A	A	T	T	T	T	T	T	T	T	T	T	T	T	T	T	T	T	T	T	T	T	T	T	T	T	T	A	A	T	T	T
574	T	T	T	T	T	T	T	T	T	T	T	A	A	A	A	A	A	A	A	T	T	T	T	T	T	T	T	T	T	T	T	T	T	T	T	T	T	T	T	T	T	T	T	T	A	A	T	T	T
575	T	T	T	T	T	T	T	T	T	T	T	A	A	A	A	A	A	T	T	T	T	T	T	T	T	T	T	T	T	T	T	T	T	T	T	T	T	T	T	T	T	T	T	T	T	A	T	T	T
576	T	T	T	T	T	T	T	T	T	T	T	A	A	A	A	A	A	T	T	T	T	T	T	T	T	T	T	T	T	T	T	T	T	T	T	T	T	T	T	T	T	T	T	T	T	A	T	T	T
577	T	T	T	T	T	T	T	T	T	T	T	A	A	A	A	A	A	A	T	T	T	T	T	T	T	T	T	T	T	T	T	T	T	T	T	T	T	T	T	T	T	T	T	T	T	A	T	T	T
578	T	T	T	T	T	T	T	T	T	T	T	A	A	A	A	A	A	A	A	T	T	T	T	T	T	T	T	T	T	T	T	T	T	T	T	T	T	T	T	T	T	T	T	T	T	A	T	T	T
579	T	T	T	T	T	T	T	T	T	T	T	A	A	A	A	A	A	A	A	T	T	T	T	T	T	T	T	T	T	T	T	T	T	T	T	T	T	T	T	T	T	T	T	T	T	A	T	T	T
580	T	T	T	T	T	T	T	T	T	T	T	A	A	A	A	A	A	A	A	T	T	T	T	T	T	T	A	T	T	T	T	T	T	T	T	T	T	T	T	T	T	T	T	T	T	A	T	T	T
581	T	T	T	T	T	T	T	T	T	T	T	A	A	A	A	A	A	A	A	T	T	T	T	T	T	A	A	T	T	T	T	T	T	T	T	T	T	T	T	T	T	T	T	T	A	A	T	T	T
582	T	T	T	T	T	T	T	T	T	T	T	A	A	A	A	A	A	A	A	T	T	T	T	T	T	T	T	T	T	T	T	T	T	T	T	T	T	T	T	T	T	T	T	T	A	A	T	T	T
583	T	T	T	T	T	T	T	T	T	T	T	A	A	A	A	A	A	A	A	T	T	T	T	T	T	T	T	T	T	T	T	T	T	T	T	T	T	T	T	T	T	T	T	T	A	A	T	T	T
584	T	T	T	T	T	T	T	T	T	T	T	A	A	A	A	A	A	A	A	T	T	T	T	T	T	T	T	T	T	T	T	T	T	T	T	T	T	T	T	T	T	T	T	T	A	A	T	A	T
585	T	T	T	T	T	T	T	T	T	T	T	A	A	A	A	A	A	A	A	T	T	T	T	T	T	T	T	T	T	T	T	T	T	T	T	T	T	T	T	T	T	T	T	T	A	T	T	A	T
586	T	T	T	T	T	T	T	T	T	T	T	A	A	A	A	A	A	A	A	T	T	T	T	T	T	T	T	T	T	T	T	T	T	T	T	T	T	T	T	T	T	T	T	T	A	A	A	A	A
587	T	T	T	T	T	T	T	T	T	T	T	A	A	A	A	A	A	A	T	T	T	T	T	T	T	T	T	T	T	T	T	T	T	T	T	T	T	T	T	T	T	T	T	A	A	A	A	A	A
588	T	T	T	T	T	T	T	T	T	T	T	A	A	A	A	A	A	A	T	T	T	T	T	T	T	T	T	T	T	T	T	T	T	T	T	T	T	T	T	T	T	T	A	T	A	A	A	A	A
589	T	T	T	T	T	T	T	T	T	T	T	A	A	A	A	A	A	A	T	T	T	T	T	T	T	T	T	T	T	T	T	T	T	T	T	T	T	T	T	T	T	T	T	T	A	A	T	A	A
590	T	T	T	T	T	T	T	T	T	T	T	A	A	A	A	A	A	T	T	T	T	T	T	T	T	T	T	T	T	T	T	T	T	T	T	T	T	T	T	T	T	T	T	T	A	A	T	A	A
591	T	T	T	T	T	T	T	T	T	T	T	A	A	A	A	A	A	A	A	T	T	T	T	T	T	T	T	T	T	T	T	T	T	T	T	T	T	T	T	T	T	T	T	T	T	T	T	A	A
592	T	T	T	T	T	T	T	T	T	T	T	A	A	A	A	A	A	A	T	T	T	T	T	T	T	T	T	T	T	T	T	T	T	T	T	T	T	T	T	T	T	T	A	A	T	T	T	A	A
593	T	T	T	T	T	T	T	T	T	T	T	A	A	A	A	A	A	A	A	T	T	T	T	T	T	T	T	T	T	T	T	T	T	T	T	T	T	T	T	T	T	T	A	A	A	T	T	A	A
594	T	T	T	T	T	T	T	T	T	T	T	A	A	A	A	A	A	A	A	T	T	T	T	T	T	T	T	T	T	T	T	T	T	T	T	T	T	T	T	T	T	T	T	A	T	T	T	A	A
595	T	T	T	T	T	T	T	T	T	T	T	A	A	A	A	A	A	T	A	T	T	T	T	T	T	T	T	T	T	T	T	T	T	T	T	T	T	T	T	T	T	T	T	T	T	T	T	T	A
596	T	T	T	T	T	T	T	T	T	T	T	A	A	A	A	A	A	A	A	T	T	T	T	T	T	T	T	T	T	T	T	T	T	T	T	T	T	T	T	T	T	T	T	T	T	T	T	T	A
597	T	T	T	T	T	T	T	T	T	T	T	A	A	A	A	A	A	A	A	T	T	T	T	T	T	T	T	T	T	T	T	T	T	T	T	T	T	T	T	T	T	T	T	T	T	T	T	T	T
598	T	T	T	T	T	T	T	T	T	T	T	A	A	A	A	A	A	SA	A	T	T	T	T	T	T	T	T	T	T	T	T	T	T	T	T	T	T	T	T	T	T	T	T	T	T	T	T	T	T
599	T	T	T	T	T	T	T	T	T	T	T	A	A	A	A	A	A	A	A	T	T	T	T	T	T	T	T	T	T	T	T	T	T	T	T	T	T	T	T	T	T	T	T	T	T	T	T	T	T
600	T	T	T	T	T	T	T	T	T	T	T	A	A	A	A	A	A	A	A	T	T	T	T	T	T	T	T	T	T	T	T	T	T	T	T	T	T	T	T	T	T	T	T	T	T	T	T	T	T
601	T	T	T	T	T	T	T	T	T	T	T	A	A	A	A	A	A	A	A	T	T	T	T	T	T	T	T	T	T	T	T	T	T	T	T	T	T	T	T	T	T	T	T	T	T	A	T	T	T
602	T	T	T	T	T	T	T	T	T	T	T	A	A	A	A	A	A	A	A	T	T	T	T	T	T	T	T	T	T	T	T	T	T	T	T	T	T	T	T	T	T	T	T	T	T	A	T	T	T
603	T	T	T	T	T	T	T	T	T	T	T	A	A	A	A	A	A	A	A	T	T	T	T	T	T	T	T	T	T	T	T	T	T	T	T	T	T	T	T	T	T	T	T	T	T	T	T	T	T
604	T	T	T	T	T	T	T	T	T	T	T	A	A	A	A	A	A	SA	A	T	T	T	T	T	T	T	T	T	T	T	T	T	T	T	T	T	T	T	T	T	T	T	T	T	T	T	T	T	A
605	T	T	T	T	T	T	T	T	T	T	T	A	A	A	A	A	A	T	A	T	T	T	T	T	T	T	T	T	T	T	T	T	T	T	T	T	T	T	T	T	T	T	T	T	T	T	T	T	A
606	T	T	T	T	T	T	T	T	T	T	T	A	A	A	A	A	A	A	A	T	T	T	T	T	T	T	T	T	T	T	T	T	T	T	T	T	T	T	T	T	T	T	T	T	T	T	T	T	A
607	T	T	T	T	T	T	T	T	T	T	T	A	A	A	A	A	A	A	A	T	T	T	T	T	T	T	T	T	T	T	T	T	T	T	T	T	T	T	T	T	T	T	T	T	T	T	T	T	A
608	T	T	T	T	T	T	T	T	T	T	T	A	A	A	A	A	A	SA	SA	T	T	T	T	T	T	T	T	T	T	T	T	T	T	T	T	T	T	T	T	T	T	T	T	T	T	T	T	T	A
609	T	T	T	T	T	T	T	T	T	T	T	A	A	A	A	A	A	A	A	T	T	T	T	T	T	T	T	T	T	T	T	T	T	T	T	T	T	T	T	T	T	T	T	T	T	T	T	T	T
610	T	T	T	T	T	T	T	T	T	T	T	A	A	A	A	A	A	SA	SA	T	T	T	T	T	T	T	T	T	T	T	T	T	T	T	T	T	T	T	T	T	T	T	T	T	T	T	T	T	T
611	T	T	T	T	T	T	T	T	T	T	T	A	A	A	A	A	A	T	T	T	T	T	T	T	T	T	T	T	T	T	T	T	T	T	T	T	T	T	T	T	T	T	T	T	T	T	T	T	T
612	T	T	T	T	T	T	T	T	T	T	T	A	A	A	A	A	A	T	A	T	T	T	T	T	T	T	T	T	T	T	T	T	T	T	T	T	T	T	T	T	T	T	T	T	T	T	T	T	T
613	T	T	T	T	T	T	T	T	T	T	T	A	A	A	A	A	A	A	A	T	T	T	T	T	T	T	T	T	T	T	T	T	T	T	T	T	T	T	T	T	T	T	T	T	T	T	T	T	T
614	T	T	T	T	T	T	T	T	T	T	T	A	A	A	A	A	A	A	A	T	T	T	T	T	T	A	T	T	T	T	T	T	T	T	T	T	T	T	T	T	T	T	T	T	T	T	T	T	T
615	T	T	T	T	T	T	T	T	T	T	T	A	A	A	A	A	A	A	A	T	T	T	T	T	T	T	T	T	T	T	T	T	T	T	T	T	T	T	T	T	T	T	A	T	T	T	T	T	T
616	T	T	T	T	T	T	T	T	T	T	T	A	A	A	A	A	A	A	A	T	T	T	T	T	T	T	T	T	T	T	T	T	T	T	T	T	T	T	T	T	T	T	A	T	T	T	T	T	T
617	T	T	T	T	T	T	T	T	T	T	T	A	A	A	A	A	A	SA	SA	T	T	T	T	T	T	T	T	T	T	T	T	T	T	T	T	T	T	T	T	T	T	T	A	T	T	T	T	T	T
618	T	T	T	T	T	T	T	T	T	T	T	A	A	A	A	A	A	SA	A	T	T	T	T	T	T	T	T	T	T	T	T	T	T	T	T	T	T	T	T	T	T	T	A	T	T	A	T	T	T
619	T	T	T	T	T	T	T	T	T	T	T	A	A	A	A	A	A	SA	A	T	T	T	T	T	T	T	T	T	T	T	T	T	T	T	T	T	T	T	T	T	T	T	A	T	T	T	T	T	T
620	T	T	T	T	T	T	T	T	T	T	T	A	A	A	A	A	A	A	SA	T	T	T	T	T	T	T	T	T	T	T	T	T	T	T	T	T	T	T	T	T	T	T	A	T	T	T	T	T	T
621	T	T	T	T	T	T	T	T	T	T	T	A	A	SA	A	A	A	A	SA	T	T	T	T	T	T	T	T	T	T	T	T	T	T	T	T	T	T	T	T	T	T	T	T	T	T	T	T	T	T
622	T	T	T	T	T	T	T	T	T	T	T	A	A	SA	A	A	A	T	T	T	T	T	T	T	T	T	T	T	T	T	T	T	T	T	T	T	T	T	T	T	T	T	T	T	T	T	T	T	T
623	T	T	T	T	T	T	T	T	T	T	T	A	A	A	A	A	A	T	A	T	T	T	T	T	T	T	T	T	T	T	T	T	T	T	T	T	T	T	T	T	T	T	T	T	T	T	T	T	T
624	T	T	T	T	T	T	T	T	T	T	T	A	A	A	A	A	A	T	A	T	T	T	T	T	T	T	T	T	T	T	T	T	T	T	T	T	T	T	T	T	T	T	T	T	T	T	T	T	T
625	T	T	T	T	T	T	T	T	T	T	T	A	A	A	A	A	A	T	A	T	T	T	T	T	T	T	T	T	T	T	T	T	T	T	T	T	T	T	T	T	T	T	T	T	T	T	T	T	T
626	T	T	T	T	T	T	T	T	T	T	T	A	A	A	A	A	A	A	A	T	T	T	T	T	T	T	T	T	T	T	T	T	T	T	T	T	T	T	T	T	T	T	T	T	T	A	T	T	T
627	T	T	T	T	T	T	T	T	T	T	T	A	A	A	A	A	A	A	A	T	T	T	T	T	T	T	T	T	T	T	T	T	T	T	T	T	T	T	T	T	T	T	T	T	T	A	T	T	T
628	T	T	T	T	T	T	T	T	T	T	T	A	A	A	A	A	A	A	A	T	T	T	T	T	T	T	T	T	T	T	T	T	T	T	T	T	T	T	T	T	T	T	T	T	A	A	T	T	T
629	T	T	T	T	T	T	T	T	T	T	T	A	A	A	A	A	A	A	A	T	T	T	T	T	T	T	T	T	T	T	T	T	T	T	T	T	T	T	T	T	T	T	T	T	A	A	T	T	T
630	T	T	T	T	T	T	T	T	T	T	T	A	A	A	A	A	A	A	A	T	T	T	T	T	T	T	T	T	T	T	T	T	T	T	T	T	T	T	T	T	T	T	T	T	A	A	T	T	T
631	T	T	T	T	T	T	T	T	T	T	T	A	A	SA	A	A	A	SA	A	T	T	T	T	T	T	T	T	T	T	T	T	T	T	T	T	T	T	T	T	T	T	T	T	T	A	A	T	T	T
632	T	T	T	T	T	T	T	T	T	T	T	A	A	A	A	A	A	SA	A	T	T	T	T	T	T	T	T	T	T	T	T	T	T	T	T	T	T	T	T	T	T	T	T	T	A	A	T	T	T
633	T	T	T	T	T	T	T	T	T	T	T	A	A	A	A	A	A	SA	A	T	T	T	T	T	T	T	T	T	T	T	T	T	T	T	T	T	T	T	T	T	T	T	T	T	A	A	T	T	T
634	T	T	T	T	T	T	T	T	T	T	T	A	A	A	A	A	A	SA	A	T	T	T	T	T	T	T	T	T	T	T	T	T	T	T	T	T	T	T	T	T	T	T	T	T	A	A	T	T	T
635	T	T	T	T	T	T	T	T	T	T	T	A	A	A	A	A	A	A	SA	T	T	T	T	T	T	T	T	T	T	T	T	T	T	T	T	T	T	T	T	T	T	T	T	T	A	A	T	T	T
636	T	T	T	T	T	T	T	T	T	T	T	A	A	A	A	A	A	A	SA	T	T	T	T	T	T	T	T	T	T	T	T	T	T	T	T	T	T	T	T	T	T	T	T	A	A	A	T	T	T
637	T	T	T	T	T	T	T	T	T	T	T	A	A	A	A	A	A	SA	A	T	T	T	T	T	T	T	T	T	T	T	T	T	T	T	T	T	T	T	T	T	T	T	T	A	A	A	T	T	T
638	T	T	T	T	T	T	T	T	T	T	T	A	A	A	A	A	A	SA	A	T	T	T	T	T	T	T	T	T	T	T	T	T	T	T	T	T	T	T	T	T	T	T	T	A	A	A	T	T	T
639	T	T	T	T	T	T	T	T	T	T	T	A	A	A	A	A	A	A	A	T	T	T	T	T	T	T	T	T	T	T	T	T	T	T	T	T	T	T	T	T	T	T	T	A	A	A	T	T	T
640	T	T	T	T	T	T	T	T	T	T	T	A	A	A	A	A	A	A	SA	T	T	T	T	T	T	T	T	T	T	T	T	T	T	T	T	T	T	T	T	T	T	T	T	A	A	A	T	T	T
641	T	T	T	T	T	T	T	T	T	T	T	A	A	A	A	A	A	A	A	T	T	T	T	T	T	T	T	T	T	T	T	T	T	T	T	T	T	T	T	T	T	T	T	A	A	A	T	T	T
642	T	T	T	T	T	T	T	T	T	T	T	A	A	A	A	A	A	A	A	T	T	T	T	T	T	T	T	T	T	T	T	T	T	T	T	T	T	T	T	T	T	T	T	A	A	A	T	T	T
643	T	T	T	T	T	T	T	T	T	T	T	A	A	SA	A	A	A	A	SA	T	T	T	T	T	T	T	T	T	T	T	T	T	T	T	T	T	T	T	T	T	T	T	T	A	A	A	T	T	T
644	T	T	T	T	T	T	T	T	T	T	T	A	A	SA	A	A	A	A	A	T	T	T	T	T	T	T	T	T	T	T	T	T	T	T	T	T	T	T	T	T	T	T	T	A	A	A	T	T	T
645	T	T	T	T	T	T	T	T	T	T	T	A	A	A	A	A	A	A	A	T	T	T	T	T	T	T	T	T	T	T	T	T	T	T	T	T	T	T	T	T	T	T	T	A	A	A	T	T	T
646	T	T	T	T	T	T	T	T	T	T	T	A	A	A	A	A	A	A	A	T	T	T	T	T	T	T	T	T	T	T	T	T	T	T	T	T	T	T	T	T	T	T	T	A	A	A	T	T	T
647	T	T	T	T	T	T	T	T	T	T	T	A	A	A	A	A	A	A	A	T	T	T	T	T	T	T	T	T	T	T	T	T	T	T	T	T	T	T	T	T	T	T	T	A	A	A	T	T	T
648	T	T	T	T	T	T	T	T	T	T	T	A	A	A	A	A	A	A	A	T	T	T	T	T	T	T	T	T	T	T	T	T	T	T	T	T	T	T	T	T	T	T	T	T	A	A	T	T	T
649	T	T	T	T	T	T	T	T	T	T	T	A	A	A	A	A	A	A	A	T	T	T	T	T	T	T	T	T	T	T	T	T	T	T	T	T	T	T	T	T	T	T	T	T	A	A	T	T	T
650	T	T	T	T	T	T	T	T	T	T	T	A	A	SA	A	A	A	A	A	T	T	T	T	T	T	T	T	T	T	T	T	T	T	T	T	T	T	T	T	T	T	T	T	T	A	A	T	T	T
651	T	T	T	T	T	T	T	T	T	T	T	A	A	SA	A	A	A	SA	A	T	T	T	T	T	T	T	T	T	T	T	T	T	T	T	T	T	T	T	T	T	T	T	T	T	A	A	T	T	T
652	T	T	T	T	T	T	T	T	T	T	T	A	A	A	A	A	A	A	A	T	T	T	T	T	T	T	T	T	T	T	T	T	T	T	T	T	T	T	T	T	T	T	T	T	A	A	T	T	T
653	T	T	T	T	T	T	T	T	T	T	T	A	A	A	A	A	A	A	A	T	T	T	T	T	T	T	T	T	T	T	T	T	T	T	T	T	T	T	T	T	T	T	T	T	T	A	T	T	T
654	T	T	T	T	T	T	T	T	T	T	T	A	A	A	A	A	A	A	A	T	T	T	T	T	T	T	T	T	T	T	T	T	T	T	T	T	T	T	T	T	T	T	T	T	T	A	T	T	T
655	T	T	T	T	T	T	T	T	T	T	T	A	A	A	A	A	A	A	T	T	T	T	T	T	T	T	T	T	T	T	T	T	T	T	T	T	T	T	T	T	T	T	T	T	T	A	T	T	T
656	T	T	T	T	T	T	T	T	T	T	T	A	A	A	A	A	A	T	A	T	T	T	T	T	T	T	T	T	T	T	T	T	T	T	T	T	T	T	T	T	T	T	T	T	T	A	T	T	T
657	T	T	T	T	T	T	T	T	T	T	T	A	A	A	A	A	A	A	A	T	T	T	T	T	T	T	T	T	T	T	T	T	T	T	T	T	T	T	T	T	T	T	T	T	T	A	T	T	T
658	T	T	T	T	T	T	T	T	T	T	T	A	A	A	A	A	A	A	A	T	T	T	T	T	T	T	T	T	T	T	T	T	T	T	T	T	T	T	T	T	T	T	T	T	T	A	T	T	T
659	T	T	T	T	T	T	T	T	T	T	T	A	A	SA	A	A	A	A	A	T	T	T	T	T	T	T	T	T	T	T	T	T	T	T	T	T	T	T	T	T	T	T	T	T	T	A	T	T	T
660	T	T	T	T	T	T	T	T	T	T	T	A	A	SA	A	A	A	A	A	T	T	T	T	T	T	T	T	T	T	T	T	T	T	T	T	T	T	T	T	T	T	T	T	T	T	A	T	T	T
661	T	T	T	T	T	T	T	T	T	T	T	A	A	SA	A	A	A	T	A	T	T	T	T	T	T	T	T	T	T	T	T	T	T	T	T	T	T	T	T	T	T	T	T	T	T	A	T	T	T
662	T	T	T	T	T	T	T	T	T	T	T	A	A	SA	A	A	A	A	A	T	T	T	T	T	T	T	T	T	T	T	T	T	T	T	T	T	T	T	T	T	T	T	T	T	T	A	T	T	A
663	T	T	T	T	T	T	T	T	T	T	T	A	A	A	A	A	A	A	A	T	T	T	T	T	T	T	T	T	T	T	T	T	T	T	T	T	T	T	T	T	T	T	T	T	T	A	T	T	A
664	T	T	T	T	T	T	T	T	T	T	T	A	A	A	A	A	A	SA	A	T	T	T	T	T	T	T	T	T	T	T	T	T	T	T	T	T	T	T	T	T	T	T	T	T	T	A	T	T	A
665	T	T	T	T	T	T	T	T	T	T	T	A	A	A	A	A	A	A	A	T	T	T	T	T	T	T	T	T	T	T	T	T	T	T	T	T	T	T	T	T	T	T	T	T	T	A	T	T	A
666	T	T	T	T	T	T	T	T	T	T	T	A	A	A	A	A	A	A	A	T	T	T	T	T	T	T	T	T	T	T	T	T	T	T	T	T	T	T	T	T	T	T	T	T	T	A	T	T	T
667	T	T	T	T	T	T	T	T	T	T	T	A	A	A	A	A	A	A	A	T	T	T	T	T	T	T	T	T	T	T	T	T	T	T	T	T	T	T	T	T	T	T	T	T	T	T	T	T	T
668	T	T	T	T	T	T	T	T	T	T	T	A	A	A	A	A	A	A	A	T	T	T	T	T	T	T	T	T	T	T	T	T	T	T	T	T	T	T	T	T	T	T	T	T	T	T	T	T	T
669	T	T	T	T	T	T	T	T	T	T	T	A	A	A	A	A	A	A	A	T	T	T	T	T	T	T	T	T	T	T	T	T	T	T	T	T	T	T	T	T	T	T	T	T	T	T	T	T	T
670	T	T	T	T	T	T	T	T	T	T	T	A	A	T	A	A	A	A	A	T	T	T	T	T	T	T	T	T	T	T	T	T	T	T	T	T	T	T	T	T	T	T	T	T	T	T	T	T	T
671	T	T	T	T	T	T	T	T	T	T	T	A	A	T	A	A	A	A	A	T	T	T	T	T	T	T	T	T	T	T	T	T	T	T	T	T	T	T	T	T	T	T	T	T	T	T	A	T	T
672	T	T	T	T	T	T	T	T	T	T	T	A	A	T	A	A	A	T	T	T	T	T	T	T	T	T	T	T	T	T	T	T	T	T	T	T	T	T	T	T	T	T	T	T	T	T	A	A	T
673	T	T	T	T	T	T	T	T	T	T	T	A	A	T	A	A	A	T	T	T	T	T	T	T	T	T	T	T	T	T	T	T	T	T	T	T	T	T	T	T	T	T	T	T	T	T	T	A	T
674	T	T	T	T	T	T	T	T	T	T	T	A	A	A	A	A	A	T	A	T	T	T	T	T	T	T	T	T	T	T	T	T	T	T	T	T	T	T	T	T	T	T	T	T	T	T	T	A	A
675	T	T	T	T	T	T	T	T	T	T	T	A	A	A	A	A	A	SA	A	T	T	T	T	T	T	T	T	T	T	T	T	T	T	T	T	T	T	T	T	T	T	T	T	T	T	T	T	T	A
676	T	T	T	T	T	T	A	T	T	T	T	A	A	A	A	A	A	A	A	T	T	T	T	T	T	T	T	T	T	T	T	T	T	T	T	T	T	T	T	T	T	T	T	T	T	T	T	T	A
677	T	T	T	T	T	T	T	T	T	T	T	A	A	A	A	A	A	A	A	T	T	T	T	T	T	T	T	T	T	T	T	T	T	T	T	T	T	T	T	T	T	T	T	T	T	T	T	T	A
678	T	T	T	T	T	T	T	T	T	T	T	A	A	A	A	A	A	A	A	T	T	T	T	T	T	T	T	T	T	T	T	T	T	T	T	T	T	T	T	T	T	T	T	T	T	T	T	T	A
679	T	T	T	T	T	T	T	T	T	T	T	A	A	A	A	A	A	A	A	T	T	T	T	T	T	T	T	T	T	T	T	T	T	T	T	T	T	T	T	T	T	T	T	T	T	T	T	T	A
680	T	T	T	T	T	T	T	T	T	T	T	A	A	A	A	A	A	A	A	T	T	T	T	T	T	T	T	T	T	T	T	T	T	T	T	T	T	T	T	T	T	T	T	T	T	T	T	T	A
681	T	T	T	T	T	T	T	T	T	T	T	A	A	A	A	A	A	SA	A	T	T	T	T	T	T	T	T	T	T	T	T	T	T	T	T	T	T	T	T	T	T	T	T	T	T	T	T	T	T
682	T	T	T	T	T	T	T	T	T	T	T	A	A	A	A	A	A	T	A	T	T	T	T	T	T	T	T	T	T	T	T	T	T	T	T	T	T	T	T	T	T	T	T	T	T	T	T	T	T
683	T	T	T	T	T	T	T	T	T	T	T	A	A	A	A	A	A	T	A	T	T	T	T	T	T	T	T	T	T	T	T	T	T	T	T	T	T	T	T	T	T	T	T	T	T	T	T	T	T
684	T	T	T	T	T	T	T	T	T	T	T	A	A	A	A	A	A	T	A	T	T	T	T	T	T	T	T	T	T	T	T	T	T	T	T	T	T	T	T	T	T	T	T	T	T	T	T	T	T
685	T	T	T	T	T	T	T	T	T	T	T	A	A	A	A	A	A	T	A	T	T	T	T	T	T	T	T	T	T	T	T	T	T	T	T	T	T	T	T	T	T	T	T	T	T	T	T	T	T
686	T	T	T	T	T	T	T	T	T	T	T	A	A	A	A	A	A	T	A	T	T	T	T	T	T	T	T	T	T	T	T	T	T	T	T	T	T	T	T	T	T	T	T	T	T	T	T	T	T
687	T	T	T	T	T	T	T	T	T	T	T	A	A	A	A	A	A	T	A	T	T	T	T	T	T	T	T	T	T	T	T	T	T	T	T	T	T	T	T	T	T	T	T	T	T	T	T	T	T
688	T	T	T	T	T	T	T	T	T	T	T	A	A	A	A	A	A	A	A	T	T	T	T	T	T	T	T	T	T	T	T	T	T	T	T	T	T	T	T	T	T	T	T	T	T	T	T	T	T
689	T	T	T	T	T	T	T	T	T	T	T	A	A	A	A	A	A	SA	A	T	T	T	T	T	T	T	T	T	T	T	T	T	T	T	T	T	T	T	T	T	T	T	T	T	T	T	T	T	T
690	T	T	T	T	T	T	T	T	T	T	T	A	A	A	A	A	A	SA	A	T	T	T	T	T	T	T	T	T	T	T	T	T	T	T	T	T	T	T	T	T	T	T	T	T	T	T	T	T	T
691	T	T	T	T	T	T	T	T	T	T	T	A	A	A	A	A	A	SA	A	T	T	T	T	T	T	T	T	T	T	T	T	T	T	T	T	T	T	T	T	T	T	T	T	T	T	T	T	T	T
692	T	T	T	T	T	T	T	T	T	T	T	A	A	A	A	A	A	SA	A	T	T	T	T	T	T	T	T	T	T	T	T	T	T	T	T	T	T	T	T	T	T	T	T	T	T	T	T	T	T
693	T	T	T	T	T	T	T	T	T	T	T	A	A	A	A	A	A	A	A	T	T	T	T	T	T	T	T	T	T	T	T	T	T	T	T	T	T	T	T	T	T	T	T	T	T	T	T	T	T
694	T	T	T	T	T	T	T	T	T	T	T	A	A	A	A	A	A	A	A	T	T	T	T	T	T	T	T	T	T	T	T	T	T	T	T	T	T	T	T	T	T	T	T	T	T	T	T	T	T
695	T	T	T	T	T	T	T	T	T	T	T	A	A	A	A	A	A	A	A	T	T	T	T	T	T	T	T	T	T	T	T	T	T	T	T	T	T	T	T	T	T	T	T	T	T	T	T	T	T
696	T	T	T	T	T	T	T	T	T	T	T	A	A	A	A	A	A	A	T	T	T	T	T	T	T	T	T	T	T	T	T	T	T	T	T	T	T	T	T	T	T	T	T	T	T	T	T	T	T
697	T	T	T	T	T	T	T	T	T	T	T	A	A	SA	A	A	A	A	SA	T	T	T	T	T	T	T	T	T	T	T	T	T	T	T	T	T	T	T	T	T	T	T	T	T	T	T	T	T	T
698	T	T	T	T	T	T	T	T	T	T	T	A	A	A	A	A	A	A	A	T	T	T	T	T	T	T	T	T	T	T	T	T	T	T	T	T	T	T	T	T	T	T	T	T	T	T	T	T	T
699	T	T	T	T	T	T	T	T	T	T	T	A	A	A	A	A	A	A	A	T	T	T	T	T	T	T	T	T	T	T	T	T	T	T	T	T	T	T	T	T	T	T	T	T	T	T	T	T	A
700	T	T	T	T	T	T	T	T	T	T	T	A	A	A	A	A	A	A	A	T	T	T	T	T	T	T	T	T	A	T	T	T	T	T	T	T	T	T	T	T	T	T	T	T	T	T	T	T	A
701	T	T	T	T	T	T	T	T	T	T	T	A	A	A	A	A	A	A	T	T	T	T	T	T	T	T	T	T	T	T	T	T	T	T	T	T	T	T	T	T	T	T	T	T	T	T	T	T	T
702	T	T	T	T	T	T	T	T	T	T	T	A	A	A	A	A	A	A	A	T	T	T	T	T	T	T	T	T	T	T	T	T	T	T	T	T	T	T	T	T	T	T	T	T	T	T	T	T	T
703	T	T	T	T	T	T	T	T	T	T	T	A	A	A	A	A	A	A	A	T	T	T	T	T	T	T	T	T	T	T	T	T	T	T	T	T	T	T	T	T	T	T	T	T	T	T	T	T	T
704	T	T	T	T	T	T	T	T	T	T	T	A	A	A	A	A	A	A	A	T	T	T	T	T	T	T	T	T	T	T	T	T	T	T	T	T	T	T	T	T	T	T	T	T	T	T	T	T	A
705	T	T	T	T	T	T	T	T	T	T	T	A	A	A	A	A	A	SA	A	T	T	T	T	T	T	T	T	T	T	T	T	T	T	T	T	T	T	T	T	T	T	T	T	T	T	T	T	T	T
706	T	T	T	T	T	T	T	T	T	T	T	A	A	A	A	A	A	A	A	T	T	T	T	T	T	T	T	T	T	T	T	T	T	T	T	T	T	T	T	T	T	T	T	T	T	T	T	T	T
707	T	T	T	T	T	T	T	T	T	T	T	A	A	A	A	A	A	A	A	T	T	T	T	T	T	T	T	T	T	T	T	T	T	T	T	T	T	T	T	T	T	T	T	T	T	T	T	T	T
708	T	T	T	T	T	T	T	T	T	T	T	A	A	A	A	A	A	A	A	T	T	T	T	T	T	T	T	T	T	T	T	T	T	T	T	T	T	T	T	T	T	T	T	T	T	T	T	T	A
709	T	T	T	T	T	T	T	T	T	T	T	A	A	A	A	A	A	A	A	T	T	T	T	T	T	T	T	T	T	T	T	T	T	T	T	T	T	T	T	T	T	T	T	T	T	T	T	T	A
710	T	T	T	T	T	T	T	T	T	T	T	A	A	T	A	A	A	A	A	T	T	T	T	T	T	T	T	T	T	T	T	T	T	T	T	T	T	T	T	T	T	T	T	T	A	T	T	T	A
711	T	T	T	T	T	T	T	T	T	T	T	A	A	T	A	A	A	T	A	T	T	T	T	T	T	T	T	T	T	T	T	T	T	T	T	T	T	T	T	T	T	T	T	T	A	T	T	T	A
712	T	T	T	T	T	T	T	T	T	T	T	A	A	A	A	A	A	T	A	T	T	T	T	T	T	T	T	T	T	T	T	T	T	T	T	T	T	T	T	T	T	T	T	T	A	T	T	T	A
713	T	T	T	T	T	T	T	T	T	T	T	A	A	A	A	A	A	T	A	T	T	T	T	T	T	T	T	T	A	T	T	T	T	T	T	T	T	T	T	T	T	T	T	T	A	T	T	T	A
714	T	T	T	T	T	T	T	T	T	T	T	A	A	T	A	A	A	A	A	T	T	T	T	T	T	T	T	T	A	T	T	T	T	T	T	T	T	T	T	T	T	T	T	T	A	T	T	T	A
715	T	T	T	T	T	T	T	T	T	T	T	A	A	A	A	A	A	T	A	T	T	T	T	T	T	T	T	T	T	T	T	T	T	T	T	T	T	T	T	T	T	T	T	T	A	T	T	T	A
716	T	T	T	T	T	T	T	T	T	T	T	A	A	A	A	A	A	T	A	T	T	T	T	T	T	T	T	T	T	T	T	T	T	T	T	T	T	T	T	T	T	T	T	T	A	T	T	T	A
717	T	T	T	T	T	T	T	T	T	T	T	A	A	A	A	A	A	T	A	T	T	T	T	T	T	T	T	T	T	T	T	T	T	T	T	T	T	T	T	T	T	T	T	T	A	A	T	T	T
718	T	T	T	T	T	T	T	T	T	T	T	A	A	A	A	A	A	A	A	T	T	T	T	T	T	T	T	T	T	T	T	T	T	T	T	T	T	T	T	T	T	T	T	T	A	A	T	T	A
719	T	T	T	T	T	T	T	T	T	T	T	A	A	SA	A	A	A	T	A	T	T	T	T	T	T	T	T	T	T	T	T	T	T	T	T	T	T	T	T	T	T	T	T	T	A	A	T	T	A
720	T	T	T	T	T	T	T	T	T	T	T	A	A	SA	A	A	A	A	A	T	T	T	T	T	T	T	T	T	T	T	T	T	T	T	T	T	T	T	T	T	T	T	T	T	A	A	T	T	A
721	T	T	T	T	T	T	T	T	T	T	T	A	A	SA	A	A	A	A	T	T	T	T	T	T	T	T	T	T	T	T	T	T	T	T	T	T	T	T	T	T	T	T	T	T	A	A	T	T	A
722	T	T	T	T	T	T	T	T	T	T	T	A	A	SA	A	A	A	T	T	T	T	T	T	T	T	T	T	T	T	T	T	T	T	T	T	T	T	T	T	T	T	T	T	T	A	A	T	T	A
723	T	T	T	T	T	T	T	T	T	T	T	A	A	SA	A	A	A	T	T	T	T	T	T	T	T	T	T	T	T	T	T	T	T	T	T	T	T	T	T	T	T	T	T	T	A	A	T	T	A
724	T	T	T	T	T	T	T	T	T	T	T	A	A	A	A	A	A	A	SA	T	T	T	T	T	T	T	T	T	T	T	T	T	T	T	T	T	T	T	T	T	T	T	T	T	A	A	T	T	A
725	T	T	T	T	T	T	T	T	T	T	T	A	A	A	A	A	A	A	A	T	T	T	T	T	T	T	T	T	T	T	T	T	T	T	T	T	T	T	T	T	T	T	T	T	A	A	T	T	T
726	T	T	T	T	T	T	T	T	T	T	T	A	A	A	A	A	A	A	A	T	T	T	T	T	T	T	T	T	T	T	T	T	T	T	T	T	T	T	T	T	T	T	T	T	A	A	T	T	T
727	T	T	T	T	T	T	T	T	T	T	T	A	A	A	A	A	A	A	A	T	T	T	T	T	T	T	T	T	T	T	T	T	T	T	T	T	T	T	T	T	T	T	T	T	A	A	T	T	T
728	T	T	T	T	T	T	T	T	T	T	T	A	A	A	A	A	A	A	A	T	T	T	T	T	T	T	T	T	T	T	T	T	T	T	T	T	T	T	T	T	T	T	T	T	A	A	T	T	T
729	T	T	T	T	T	T	T	T	T	T	T	A	A	A	A	A	A	T	A	T	T	T	T	T	T	T	T	T	T	T	T	T	T	T	T	T	T	T	T	T	T	T	T	T	A	A	T	T	T
730	T	T	T	T	T	T	T	T	T	T	T	A	A	A	A	A	A	T	A	T	T	T	T	T	T	T	T	T	T	T	T	T	T	T	T	T	T	T	T	T	T	T	T	T	A	A	T	T	T
731	T	T	T	T	T	T	T	T	T	T	T	A	A	A	A	A	A	T	A	T	T	T	T	T	T	T	T	T	T	T	T	T	T	T	T	T	T	T	T	T	T	T	T	T	T	T	T	T	T
732	T	T	T	T	T	T	T	T	T	T	T	A	A	A	A	A	A	T	A	T	T	T	T	T	T	T	T	T	T	T	T	T	T	T	T	T	T	T	T	T	T	T	T	T	T	T	T	T	T
733	T	T	T	T	T	T	T	T	T	T	T	A	A	A	A	A	A	A	A	T	T	T	T	T	T	T	T	T	T	T	T	T	T	T	T	T	T	T	T	T	T	T	T	T	T	T	T	T	T
734	T	T	T	T	T	T	T	T	T	T	T	A	A	A	A	A	A	SA	A	T	T	T	T	T	T	T	T	T	T	T	T	T	T	T	T	T	T	T	T	T	T	T	T	T	T	T	T	T	A
735	T	T	T	T	T	T	T	T	T	T	T	A	A	A	A	A	A	SA	A	T	T	T	T	T	T	T	T	T	T	T	T	T	T	T	T	T	T	T	T	T	T	T	T	T	T	T	T	T	A
736	T	T	T	T	T	T	T	T	T	T	T	A	A	A	A	A	A	A	T	T	T	T	T	T	T	T	T	T	T	T	T	T	T	T	T	T	T	T	T	T	T	T	T	T	T	T	T	A	A
737	T	T	T	T	T	T	T	T	T	T	T	A	A	A	A	A	A	A	A	T	T	T	T	T	T	T	T	T	T	T	T	T	T	T	T	T	T	T	T	T	T	T	T	T	T	T	T	A	A
738	T	T	T	T	T	T	T	T	T	T	T	A	A	A	A	A	A	A	A	T	T	T	T	T	T	T	T	T	T	T	T	T	T	T	T	T	T	T	T	T	T	T	T	T	T	T	T	A	A
739	T	T	T	T	T	T	T	T	T	T	T	A	A	A	A	A	A	A	A	T	T	T	T	T	T	T	T	T	T	T	T	T	T	T	T	T	T	T	T	T	T	T	T	T	T	T	T	A	A
740	T	T	T	T	T	T	T	T	T	T	T	A	A	A	A	A	A	A	A	T	T	T	T	T	T	T	T	T	T	T	T	T	T	T	T	T	T	T	T	T	T	T	T	T	T	T	T	A	A
741	T	T	T	T	T	T	T	T	T	T	T	A	A	A	A	A	A	A	SA	T	T	T	T	T	T	T	T	T	T	T	T	T	T	T	T	T	T	T	T	T	T	T	T	T	T	T	T	A	A
742	T	T	T	T	T	T	T	T	T	T	T	A	A	A	A	A	A	A	A	T	T	T	T	T	T	T	T	T	T	T	T	T	T	T	T	T	T	T	T	T	T	T	T	T	T	T	T	A	A
743	T	T	T	T	T	T	T	T	T	T	T	A	A	A	A	A	A	A	A	T	T	T	T	T	T	T	T	T	T	T	T	T	T	T	T	T	T	T	T	T	T	T	T	T	T	T	A	A	A
744	T	T	T	T	T	T	T	T	T	T	T	A	A	A	A	A	A	A	A	T	T	T	T	T	T	T	T	T	T	T	T	T	T	T	T	T	T	T	T	T	T	T	T	T	T	T	A	A	A
745	T	T	T	T	T	T	T	T	T	T	T	A	A	T	A	A	A	A	A	T	T	T	T	T	T	T	T	T	T	T	T	T	T	T	T	T	T	T	T	T	T	T	T	T	T	A	A	A	A
746	T	T	T	T	T	T	T	T	T	T	T	A	A	T	A	A	A	A	A	T	T	T	T	T	T	T	T	T	T	T	T	T	T	T	T	T	T	T	T	T	T	T	T	T	T	A	A	A	A
747	T	T	T	T	T	T	T	T	T	T	T	A	A	A	A	A	A	T	T	T	T	T	T	T	T	T	T	T	T	T	T	T	T	T	T	T	T	T	T	T	T	T	T	T	T	A	A	A	A
748	T	T	T	T	T	T	T	T	T	T	T	A	A	A	A	A	A	A	A	T	T	T	T	T	T	T	T	T	T	T	T	T	T	T	T	T	T	T	T	T	T	T	T	T	T	A	A	A	A
749	T	T	T	T	T	T	T	T	T	T	T	A	A	A	A	A	A	A	A	T	T	T	T	T	T	T	T	T	T	T	T	T	T	T	T	T	T	T	T	T	T	T	T	T	T	A	A	A	A
750	T	T	T	T	T	T	T	T	T	T	T	A	A	A	A	A	A	A	A	T	T	T	T	T	T	T	T	T	T	T	T	T	T	T	T	T	T	T	T	T	T	T	T	T	T	T	A	A	A
751	T	T	T	T	T	T	T	T	T	T	T	A	A	A	A	A	A	SA	A	T	T	T	T	T	T	T	T	T	T	T	T	T	T	T	T	T	T	T	T	T	T	T	T	T	T	T	A	A	A
752	T	T	T	T	T	T	T	T	T	T	T	A	A	A	A	A	A	A	T	T	T	T	T	T	T	T	T	T	T	T	T	T	T	T	T	T	T	T	T	T	T	T	T	T	T	T	T	A	A
753	T	T	T	T	T	T	T	T	T	T	T	A	A	A	A	A	A	A	T	T	T	T	T	T	T	T	T	T	T	T	T	T	T	T	T	T	T	T	T	T	T	T	T	T	T	T	T	A	A
754	T	T	T	T	T	T	T	T	T	T	T	A	A	A	A	A	A	T	T	T	T	T	T	T	T	T	T	T	T	T	T	T	T	T	T	T	T	T	T	T	T	T	T	T	T	T	A	A	A
755	T	T	T	T	T	T	T	T	T	T	T	A	A	A	A	A	A	T	T	T	T	T	T	T	T	T	T	T	T	T	T	T	T	T	T	T	T	T	T	T	T	T	T	T	T	T	A	A	A
756	T	T	T	T	T	T	T	T	T	T	T	A	A	A	A	A	A	T	T	T	T	T	T	T	T	T	T	T	T	T	T	T	T	T	T	T	T	T	T	T	T	T	T	T	T	T	A	A	A
757	T	T	T	T	T	T	T	T	T	T	T	A	A	A	A	A	A	A	A	T	T	T	T	T	T	T	T	T	T	T	T	T	T	T	T	T	T	T	T	T	T	T	T	T	T	T	A	A	A
758	T	T	T	T	T	T	T	T	T	T	T	A	A	T	A	A	A	A	A	T	T	T	T	T	T	T	T	T	T	T	T	T	T	T	T	T	T	T	T	T	T	T	T	T	T	T	A	A	A
759	T	T	T	T	T	T	T	T	T	T	T	A	A	T	A	A	A	T	SA	T	T	T	T	T	T	T	T	T	T	T	T	T	T	T	T	T	T	T	T	T	T	T	T	T	T	T	T	T	A
760	T	T	T	T	T	T	T	T	T	T	T	A	A	A	A	A	A	SA	SA	T	T	T	T	T	T	T	T	T	T	T	T	T	T	T	T	T	T	T	T	T	T	T	T	T	T	T	T	A	A
761	T	T	T	T	T	T	T	T	T	T	T	A	A	A	A	A	A	A	SA	T	T	T	T	T	T	T	T	T	T	T	T	T	T	T	T	T	T	T	T	T	T	T	T	T	T	T	T	A	A
762	T	T	T	T	T	T	T	T	T	T	T	A	A	SA	A	A	A	A	SA	T	T	T	T	T	T	T	T	T	T	T	T	T	T	T	T	T	T	T	T	T	T	T	T	T	T	T	T	A	A
763	T	T	T	T	T	T	T	T	T	T	T	A	A	A	A	A	A	A	SA	T	T	T	T	T	T	T	T	T	T	T	T	T	T	T	T	T	T	T	T	T	T	T	T	T	T	T	T	T	A
764	T	T	T	T	T	T	T	T	T	T	T	A	A	A	A	A	A	A	T	T	T	T	T	T	T	T	T	T	T	T	T	T	T	T	T	T	T	T	T	T	T	T	T	T	T	T	T	T	A
765	T	T	T	T	T	T	T	T	T	T	T	A	A	A	A	A	A	A	A	T	T	T	T	T	T	T	T	T	T	T	T	T	T	T	T	T	T	T	T	T	T	T	T	T	T	T	T	A	A
766	T	T	T	T	T	T	T	T	T	T	T	A	A	A	A	A	A	A	A	T	T	T	T	T	T	T	T	T	T	T	T	T	T	T	T	T	T	T	T	T	T	T	T	T	T	T	A	A	A
767	T	T	T	T	T	T	T	T	T	T	T	A	A	A	A	A	A	A	A	T	T	T	T	T	T	T	T	T	T	T	T	T	T	T	T	T	T	T	T	T	T	T	T	T	T	T	A	A	A
768	T	T	T	T	T	T	T	T	T	T	T	A	A	A	A	A	A	A	T	T	T	T	T	T	T	T	T	T	T	T	T	T	T	T	T	T	T	T	T	T	T	T	T	T	T	T	A	A	A
769	T	T	T	T	T	T	T	T	T	T	T	A	A	A	A	A	A	A	A	T	T	T	T	T	T	T	T	T	T	T	T	T	T	T	T	T	T	T	T	T	T	T	T	T	T	T	A	A	A
770	T	T	T	T	T	T	T	T	T	T	T	A	A	SA	A	A	A	A	A	T	T	A	T	T	T	T	T	T	T	T	T	T	T	T	T	T	T	T	T	T	T	T	T	T	T	T	A	A	A
771	T	T	T	T	T	T	T	T	T	T	T	A	A	A	A	A	A	A	A	T	T	T	T	T	T	T	T	T	T	T	T	T	T	T	T	T	T	T	T	T	T	T	T	T	T	T	T	A	A
772	T	T	T	T	T	T	T	T	T	T	T	A	A	A	A	A	A	A	A	T	T	T	T	T	T	T	T	T	T	T	T	T	T	T	T	T	T	T	T	T	T	T	T	T	T	T	T	T	A
773	T	T	T	T	T	T	T	T	T	T	T	A	A	A	A	A	A	A	A	T	T	T	T	T	T	T	T	T	T	T	T	T	T	T	T	T	T	T	T	T	T	T	T	T	T	T	T	A	A
774	T	T	T	T	T	T	T	T	T	T	T	A	A	A	A	A	A	A	A	T	T	T	T	T	T	T	T	T	A	T	T	T	T	T	T	T	T	T	T	T	T	T	T	T	T	T	T	A	A
775	T	T	T	T	T	T	T	T	T	T	T	A	A	A	A	A	A	A	A	T	T	T	T	T	T	T	T	T	T	T	T	T	T	T	T	T	T	T	T	T	T	T	T	T	T	T	T	A	A
776	T	T	T	T	T	T	T	T	T	T	T	A	A	A	A	A	A	A	A	T	T	T	T	T	T	T	T	T	T	T	T	T	T	T	T	T	T	T	T	T	T	T	T	T	T	T	T	A	A
777	T	T	T	T	T	T	T	T	T	T	T	A	A	A	A	A	A	A	SA	T	T	T	T	T	T	T	T	T	T	T	T	T	T	T	T	T	T	T	T	T	T	T	T	T	T	T	T	A	A
778	T	T	T	T	T	T	T	T	T	T	T	A	A	T	A	A	A	A	A	T	T	T	T	T	T	T	T	T	T	T	T	T	T	T	T	T	T	T	T	T	T	T	T	T	T	T	T	A	A
779	T	T	T	T	T	T	T	T	T	T	T	A	A	T	A	A	A	A	A	T	T	T	T	T	T	T	T	T	T	T	T	T	T	T	T	T	T	T	T	T	T	T	T	T	T	T	T	A	A
780	T	T	T	T	T	T	T	T	T	T	T	A	A	T	A	A	A	A	A	T	T	T	T	T	T	T	T	T	T	T	T	T	T	T	T	T	T	T	T	T	T	T	T	T	T	T	A	A	A
781	T	T	T	T	T	T	T	T	T	T	T	A	A	A	A	A	A	A	A	T	T	T	T	T	T	T	T	T	T	T	T	T	T	T	T	T	T	T	T	T	T	T	T	T	T	T	A	A	A
782	T	T	T	T	T	T	T	T	T	T	T	A	A	A	A	A	A	A	A	T	T	T	T	T	T	T	T	T	T	T	T	T	T	T	T	T	T	T	T	T	T	T	T	T	T	T	A	A	A
783	T	T	T	T	T	T	T	T	T	T	T	A	A	A	A	A	A	A	A	T	T	T	T	T	T	T	T	T	A	T	T	T	T	T	T	T	T	T	T	T	T	T	T	T	T	T	A	A	A
784	T	T	T	T	T	T	T	T	T	T	T	A	A	A	A	A	A	SA	A	T	T	T	T	T	T	T	T	T	T	T	T	T	T	T	T	T	T	T	T	T	T	T	T	T	T	T	A	A	A
785	T	T	T	T	T	T	T	T	T	T	T	A	A	T	A	A	A	A	T	T	T	T	T	T	T	T	T	T	T	T	T	T	T	T	T	T	T	T	T	T	T	T	T	T	T	T	T	A	A
786	T	T	T	T	T	T	T	T	T	T	T	A	A	A	A	A	A	A	A	T	T	T	T	T	T	T	T	T	T	T	T	T	T	T	T	T	T	T	T	T	T	T	T	T	T	T	T	A	T
787	T	T	T	T	T	T	T	T	T	T	T	A	A	SA	A	A	A	T	A	T	T	T	T	T	T	T	T	T	T	T	T	T	T	T	T	T	T	T	T	T	T	T	T	T	T	T	T	T	T
788	T	T	T	T	T	T	T	T	T	T	T	A	A	T	A	A	A	T	T	T	T	T	T	T	T	T	T	T	T	T	T	T	T	T	T	T	T	T	T	T	T	T	T	T	T	T	T	T	T
789	T	T	T	T	T	T	T	T	T	T	T	A	A	T	A	A	A	A	A	T	T	T	T	T	T	T	T	T	T	T	T	T	T	T	T	T	T	T	T	T	T	T	T	T	T	T	T	T	T
790	T	T	T	T	T	T	T	T	T	T	T	A	A	A	A	A	A	T	A	T	T	T	T	T	T	T	T	T	T	T	T	T	T	T	T	T	T	T	T	T	T	T	T	T	T	T	T	A	T
791	T	T	T	T	T	T	T	T	T	T	T	A	A	A	A	A	A	A	SA	T	T	T	T	T	T	T	T	T	T	T	T	T	T	T	T	T	T	T	T	T	T	T	T	T	T	T	T	A	A
792	T	T	T	T	T	T	T	T	T	T	T	A	A	A	A	A	A	A	SA	T	T	T	T	T	T	T	T	T	T	T	T	T	T	T	T	T	T	T	T	T	T	T	T	T	T	T	T	A	A
793	T	T	T	T	T	T	T	T	T	T	T	A	A	A	A	A	A	A	A	T	T	T	T	T	T	T	T	T	T	T	T	T	T	T	T	T	T	T	T	T	T	T	T	T	T	T	T	A	A
794	T	T	T	T	T	T	T	T	T	T	T	A	A	A	A	A	A	A	A	T	T	T	T	T	T	T	T	T	T	T	T	T	T	T	T	T	T	T	T	T	T	T	T	T	T	T	T	A	A
795	T	T	T	T	T	T	T	T	T	T	T	A	A	A	A	A	A	A	A	T	T	T	T	T	T	T	T	T	T	T	T	T	T	T	T	T	T	T	T	T	T	T	T	T	T	T	T	T	A
796	T	T	T	T	T	T	T	T	T	T	T	A	A	A	A	A	A	A	A	T	T	T	T	T	T	T	T	T	T	T	T	T	T	T	T	T	T	T	T	T	T	T	T	T	T	T	T	T	A
797	T	T	T	T	T	T	T	T	T	T	T	A	A	A	A	A	A	A	A	T	T	T	T	T	T	T	T	T	T	T	T	T	T	T	T	T	T	T	T	T	T	T	T	T	T	T	T	T	A
798	T	T	T	T	T	T	T	T	T	T	T	A	A	A	A	A	A	A	A	T	T	T	T	T	T	T	T	T	T	T	T	T	T	T	T	T	T	T	T	T	T	T	T	T	T	T	T	T	A
799	T	T	T	T	T	T	T	T	T	T	T	A	A	A	A	A	A	A	A	T	T	T	T	T	T	T	T	T	T	T	T	T	T	T	T	T	T	T	T	T	T	T	T	T	T	T	T	T	A
800	T	T	T	T	T	T	T	T	T	T	T	A	A	A	A	A	A	SA	SA	T	T	T	T	T	T	T	T	T	T	T	T	T	T	T	T	T	T	T	T	T	T	T	T	T	T	T	T	T	A
801	T	T	T	T	T	T	T	T	T	T	T	A	A	A	A	A	A	SA	SA	T	T	T	T	T	T	T	T	T	T	T	T	T	T	T	T	T	T	T	T	T	T	T	T	T	T	T	T	T	A
802	T	T	T	T	T	T	T	T	T	T	T	A	A	A	A	A	A	SA	A	T	T	T	T	T	T	T	T	T	T	T	T	T	T	T	T	T	T	T	T	T	T	T	T	T	T	T	T	T	A
803	T	T	T	T	T	T	T	T	T	T	T	A	A	A	A	A	A	SA	A	T	T	T	T	T	T	T	T	T	T	T	T	T	T	T	T	T	T	T	T	T	T	T	T	T	T	T	T	T	A
804	T	T	T	T	T	T	T	T	T	T	T	A	A	A	A	A	A	SA	A	T	T	T	T	T	T	T	T	T	T	T	T	T	T	T	T	T	T	T	T	T	T	T	T	T	T	T	T	T	A
805	T	T	T	T	T	T	T	T	T	T	T	A	A	SA	A	A	A	T	A	T	T	T	T	T	T	T	T	T	T	T	T	T	T	T	T	T	T	T	T	T	T	T	T	T	T	T	T	A	A
806	T	T	T	T	T	T	T	T	T	T	T	A	A	A	A	A	A	A	A	T	T	T	T	T	T	T	T	T	T	T	T	T	T	T	T	T	T	T	T	T	T	T	T	T	T	T	T	A	A
807	T	T	T	T	T	T	T	T	T	T	T	A	A	A	A	A	A	SA	A	T	T	T	T	T	T	T	T	T	T	T	T	T	T	T	T	T	T	T	T	T	T	T	T	T	T	T	T	A	A
808	T	T	T	T	T	T	T	T	T	T	T	A	A	A	A	A	A	SA	A	T	T	T	T	T	T	T	T	T	T	T	T	T	T	T	T	T	T	T	T	T	T	T	T	T	T	T	T	A	A
809	T	T	T	T	T	T	T	T	T	T	T	A	A	A	A	A	A	A	A	T	T	T	T	T	T	T	T	T	T	T	T	T	T	T	T	T	T	T	T	T	T	T	T	T	T	T	T	A	A
810	T	T	T	T	T	T	T	T	T	T	T	A	A	A	A	A	A	A	A	T	T	T	T	T	T	T	T	T	T	T	T	T	T	T	T	T	T	T	T	T	T	T	T	T	T	T	T	A	A
811	T	T	T	T	T	T	T	T	T	T	T	A	A	A	A	A	A	SA	A	T	T	T	T	T	T	T	T	T	T	T	T	T	T	T	T	T	T	T	T	T	T	T	T	T	T	T	T	A	T
812	T	T	T	T	T	T	T	T	T	T	T	A	A	A	A	A	A	SA	A	T	T	T	T	T	T	T	T	T	T	T	T	T	T	T	T	T	T	T	T	T	T	T	T	T	T	T	T	A	T
813	T	T	T	T	T	T	T	T	T	T	T	A	A	A	A	A	A	SA	A	T	T	T	T	T	T	T	T	T	T	T	T	T	T	T	T	T	T	T	T	T	T	T	T	T	T	T	T	T	T
814	T	T	T	T	T	T	T	T	T	T	T	A	A	A	A	A	A	SA	SA	T	T	T	T	T	T	T	T	T	T	T	T	T	T	T	T	T	T	T	T	T	T	T	T	T	T	T	T	T	T
815	T	T	T	T	T	T	T	T	T	T	T	A	A	A	A	A	A	A	A	T	T	T	T	T	T	T	T	T	T	T	T	T	T	T	T	T	T	T	T	T	T	T	T	T	T	T	T	T	T
816	T	T	T	T	T	T	T	T	T	T	T	A	A	A	A	A	A	A	T	T	T	T	T	T	T	T	T	T	T	T	T	T	T	T	T	T	T	T	T	T	T	T	T	T	T	T	T	T	T
817	T	T	T	T	T	T	T	T	T	T	T	A	A	A	A	A	A	A	A	T	T	T	T	T	T	T	T	T	T	T	T	T	T	T	T	T	T	T	T	T	T	T	T	T	T	T	T	T	A
818	T	T	T	T	T	T	T	T	T	T	T	A	A	SA	A	A	A	A	A	T	T	T	T	T	T	T	T	T	T	T	T	T	T	T	T	T	T	T	T	T	T	T	T	T	T	T	T	A	A
819	T	T	T	T	T	T	T	T	T	T	T	A	A	A	A	A	A	A	A	T	T	T	T	T	T	T	T	T	T	T	T	T	T	T	T	T	T	T	T	T	T	T	T	T	T	T	T	T	A
820	T	T	T	T	T	T	T	T	T	T	T	A	A	A	A	A	A	A	A	T	T	T	T	T	T	T	T	T	T	T	T	T	T	T	T	T	T	T	T	T	T	T	T	T	T	T	T	T	A
821	T	T	T	T	T	T	T	T	T	T	T	A	A	A	A	A	A	A	A	T	T	T	T	T	T	T	T	T	T	T	T	T	T	T	T	T	T	T	T	T	T	T	T	T	T	T	T	T	T
822	T	T	T	T	T	T	T	T	T	T	T	A	A	A	A	A	A	A	T	T	T	T	T	T	T	T	T	T	T	T	T	T	T	T	T	T	T	T	T	T	T	T	T	T	T	T	T	T	T
823	T	T	T	T	T	T	T	T	T	T	T	A	A	A	A	A	A	T	A	T	T	T	T	T	T	T	T	T	T	T	T	T	T	T	T	T	T	T	T	T	T	T	T	T	T	T	T	T	T
824	T	T	T	T	T	T	T	T	T	T	T	A	A	A	A	A	A	A	SA	T	T	T	T	T	T	T	T	T	T	T	T	T	T	T	T	T	T	T	T	T	T	T	T	T	T	T	T	T	T
825	T	T	T	T	T	T	T	T	T	T	T	A	A	A	A	A	A	A	A	T	T	T	T	T	T	T	T	T	T	T	T	T	T	T	T	T	T	T	T	T	T	T	T	T	T	T	T	T	T
826	T	T	T	T	T	T	T	T	T	T	T	A	A	A	A	A	A	A	A	T	T	T	T	T	T	T	T	T	T	T	T	T	T	T	T	T	T	T	T	T	T	T	T	T	T	T	T	T	T
827	T	T	T	T	T	T	T	T	T	T	T	A	A	A	A	A	A	A	A	T	T	T	T	T	T	T	T	T	A	T	T	T	T	T	T	T	T	T	T	T	T	T	T	T	T	T	T	T	T
828	T	T	T	T	T	T	T	T	T	T	T	A	A	A	A	A	A	A	SA	T	T	T	T	T	T	T	T	T	T	T	T	T	T	T	T	T	T	T	T	T	T	T	T	T	T	T	T	T	T
829	T	T	T	T	T	T	T	T	T	T	T	A	A	A	A	A	A	SA	SA	T	T	T	T	T	T	T	T	T	T	T	T	T	T	T	T	T	T	T	T	T	T	T	T	T	T	T	T	T	A
830	T	T	T	T	T	T	T	T	T	T	T	A	A	A	A	A	A	SA	A	T	T	T	T	T	T	T	T	T	A	T	T	T	T	T	T	T	T	T	T	T	T	T	T	T	T	T	T	T	T
831	T	T	T	T	T	T	T	T	T	T	T	A	A	A	A	A	A	A	A	T	T	T	T	T	T	T	T	T	A	T	T	A	T	T	T	T	T	T	T	T	T	T	T	T	T	T	T	T	T
832	T	T	T	T	T	T	T	T	T	T	T	A	A	A	A	A	A	A	A	T	T	T	T	T	T	T	T	T	A	T	T	A	T	T	T	T	T	T	T	T	T	T	T	T	T	T	T	T	T
833	T	T	T	T	T	T	T	T	T	T	T	A	A	A	A	A	A	A	A	T	T	T	T	T	T	T	T	T	A	T	T	T	T	T	T	T	T	T	T	T	T	T	T	T	T	T	T	T	T
834	T	T	T	T	T	T	T	T	T	T	T	A	A	A	A	A	A	A	A	T	T	T	T	T	T	T	T	T	T	T	T	T	T	T	T	T	T	T	T	T	T	T	T	T	T	T	T	T	T
835	T	T	T	T	T	T	T	T	T	T	T	A	A	A	A	A	A	SA	A	T	T	T	T	T	T	T	T	T	T	T	T	T	T	T	T	T	T	T	T	T	T	T	T	T	T	T	T	T	T
836	T	T	T	T	T	T	T	T	T	T	T	A	A	T	A	A	A	A	A	T	T	T	T	T	T	T	T	T	T	T	T	T	T	T	T	T	T	T	T	T	T	T	T	T	T	T	T	T	T
837	T	T	T	T	T	T	T	T	T	T	T	A	A	A	A	A	A	A	A	T	T	T	T	T	T	T	T	T	T	T	T	T	T	T	T	T	T	T	T	T	T	T	T	T	T	T	T	T	T
838	T	T	T	T	T	T	T	T	T	T	T	A	A	A	A	A	A	A	A	T	T	T	T	T	T	T	T	T	T	T	T	T	T	T	T	T	T	T	T	T	T	T	T	T	T	T	T	T	T
839	T	T	T	T	T	T	T	T	T	T	T	A	A	A	A	A	A	SA	A	T	T	T	T	T	T	T	T	T	T	T	T	T	T	T	T	T	T	T	T	T	T	T	T	T	T	A	T	T	T
840	T	T	T	T	T	T	T	T	T	T	T	A	A	A	A	A	A	SA	A	T	T	T	T	T	T	T	T	T	T	T	T	T	T	T	T	T	T	T	A	T	T	T	T	T	T	A	T	T	T
841	T	T	T	T	T	T	T	T	T	T	T	A	A	A	A	A	A	SA	A	T	T	T	T	T	T	T	T	T	T	T	T	T	T	T	T	T	T	T	T	T	T	T	T	T	T	A	T	T	T
842	T	T	T	T	T	T	T	T	T	T	T	A	A	A	A	A	A	SA	A	T	T	T	T	T	T	T	T	T	T	T	T	T	T	T	T	T	T	T	T	T	T	T	T	T	T	T	T	T	T
843	T	T	T	T	T	T	T	T	T	T	T	A	A	A	A	A	A	SA	SA	T	T	T	T	T	T	T	T	T	T	T	T	T	T	T	T	T	T	T	T	T	T	T	T	T	T	T	T	T	T
844	T	T	T	T	T	T	T	T	T	T	T	A	A	A	A	A	A	A	T	T	T	T	T	T	T	T	T	T	T	T	T	T	T	T	T	T	T	T	T	T	T	T	T	T	T	T	T	T	T
845	T	T	T	T	T	T	T	T	T	T	T	A	A	A	A	A	A	A	A	T	T	T	T	T	T	T	T	T	T	T	T	T	T	T	T	T	T	T	T	T	T	T	T	T	T	T	T	T	T
846	T	T	T	T	T	T	T	T	T	T	T	A	A	A	A	A	A	SA	A	T	T	T	T	T	T	T	T	T	T	T	T	T	T	T	T	T	T	T	T	T	T	T	T	T	T	T	T	T	T
847	T	T	T	T	T	T	T	T	T	T	T	A	A	SA	A	A	A	T	A	T	T	T	T	T	T	T	T	T	T	T	T	T	T	T	T	T	T	T	T	T	T	T	T	T	T	T	T	T	T
848	T	T	T	T	T	T	T	T	T	T	T	A	A	A	A	A	A	A	A	T	T	T	T	T	T	T	T	T	T	T	T	T	T	T	T	T	T	T	T	T	T	T	T	T	T	T	T	T	T
849	T	T	T	T	T	T	T	T	T	T	T	A	A	A	A	A	A	A	SA	T	T	T	T	T	T	T	T	T	T	T	T	T	T	T	T	T	T	T	T	T	T	T	T	T	T	T	T	T	T
850	T	T	T	T	T	T	T	T	T	T	T	A	A	A	A	A	A	A	A	T	T	T	T	T	T	T	T	T	T	T	T	T	T	T	T	T	T	T	T	T	T	T	T	T	T	T	T	T	T
851	T	T	T	T	T	T	T	T	T	T	T	A	A	A	A	A	A	A	A	T	T	T	T	T	T	T	T	T	T	T	T	T	T	T	T	T	T	T	T	T	T	T	T	T	T	T	T	T	T
852	T	T	T	T	T	T	T	T	T	T	T	A	A	A	A	A	A	A	A	T	T	T	T	T	T	T	T	T	T	T	T	T	T	T	T	T	T	T	T	T	T	T	T	T	T	T	T	T	A
853	T	T	T	T	T	T	T	T	T	T	T	A	A	A	A	A	A	A	T	T	T	T	T	T	T	T	T	T	T	T	T	T	T	T	T	T	T	T	T	T	T	T	T	T	T	T	T	T	A
854	T	T	T	T	T	T	T	T	T	T	T	A	A	A	A	A	A	A	T	T	T	T	T	T	T	T	T	T	T	T	T	T	T	T	T	T	T	T	T	T	T	T	T	T	T	T	T	T	A
855	T	T	T	T	T	T	T	T	T	T	T	A	A	A	A	A	A	A	A	T	T	T	T	T	T	T	T	T	T	T	T	T	T	T	T	T	T	T	T	T	T	T	T	T	T	T	T	T	A
856	T	T	T	T	T	T	T	T	T	T	T	A	A	A	A	A	A	A	A	T	T	T	T	T	T	T	T	T	T	T	T	T	T	T	T	T	T	T	T	T	T	T	T	T	T	T	T	T	A
857	T	T	T	T	T	T	T	T	T	T	T	A	A	A	A	A	A	A	A	T	T	T	T	T	T	T	T	T	T	T	T	T	T	T	T	T	T	T	T	T	T	T	T	T	T	T	T	T	A
858	T	T	T	T	T	T	T	T	T	T	T	A	A	A	A	A	A	A	A	T	T	T	T	T	T	T	T	T	T	T	T	T	T	T	T	T	T	T	T	T	T	T	T	T	T	T	T	T	A
859	T	T	T	T	T	T	T	T	T	T	T	A	A	A	A	A	A	A	A	T	T	T	T	T	T	T	T	T	T	T	T	T	T	T	T	T	T	T	T	T	T	T	T	T	T	T	T	T	A
860	T	T	T	T	T	T	T	T	T	T	T	A	A	A	A	A	A	T	T	T	T	T	T	T	T	T	T	T	T	T	T	T	T	T	T	T	T	T	T	T	T	T	T	T	T	A	T	T	A
861	T	T	T	T	T	T	T	T	T	T	T	A	A	A	A	A	A	T	T	T	T	T	T	T	T	T	T	T	T	T	T	T	T	T	T	T	T	T	T	T	T	T	T	T	T	A	T	T	A
862	T	T	T	T	T	T	T	T	T	T	T	A	A	A	A	A	A	SA	T	T	T	T	T	T	T	T	T	T	T	T	T	T	T	T	T	T	T	T	T	T	T	T	T	T	T	A	T	T	A
863	T	T	T	T	T	T	T	T	T	T	T	A	A	A	A	A	A	T	T	T	T	T	T	T	T	T	T	T	T	T	T	T	T	T	T	T	T	T	T	T	T	T	T	T	T	A	T	T	A
864	T	T	T	T	T	T	T	T	T	T	T	A	A	A	A	A	A	T	A	T	T	T	T	T	T	T	T	T	T	T	T	T	T	T	T	T	T	T	T	T	T	T	T	T	T	A	T	T	A
865	T	T	T	T	T	T	T	T	T	T	T	A	A	A	A	A	A	T	T	T	T	T	T	T	T	T	T	T	T	T	T	T	T	T	T	T	T	T	T	T	T	T	T	T	T	A	T	T	A
866	T	T	T	T	T	T	T	T	T	T	T	A	A	A	A	A	A	T	T	T	T	T	T	T	T	T	T	T	T	T	T	T	T	T	T	T	T	T	T	T	T	T	T	T	T	A	T	T	T
867	T	T	T	T	T	T	T	T	T	T	T	A	A	A	A	A	A	T	A	T	T	T	T	T	T	T	T	T	T	T	T	T	T	T	T	T	T	T	T	T	T	T	T	T	T	A	T	T	T
868	T	T	T	T	T	T	T	T	T	T	T	A	A	A	A	A	A	T	A	T	T	T	T	T	T	T	T	T	T	T	T	T	T	T	T	T	T	T	T	T	T	T	T	T	T	A	T	T	T
869	T	T	T	T	T	T	T	T	T	T	T	A	A	A	A	A	A	T	A	T	T	T	T	T	T	T	T	T	T	T	T	T	T	T	T	T	T	T	T	T	T	T	T	T	T	A	T	T	T
870	T	T	T	T	T	T	T	T	T	T	T	A	A	A	A	A	A	T	T	T	T	T	T	T	T	T	T	T	T	T	T	T	T	T	T	T	T	T	T	T	T	T	T	T	T	A	T	T	T
871	T	T	T	T	T	T	T	T	T	T	T	A	A	A	A	A	A	A	T	T	T	T	T	T	T	T	T	T	T	T	T	T	T	T	T	T	T	T	T	T	T	T	T	T	T	A	T	T	T
872	T	T	T	T	T	T	T	T	T	T	T	A	A	A	A	A	A	A	A	T	T	T	T	T	T	T	T	T	T	T	T	T	T	T	T	T	T	T	T	T	T	T	T	T	T	A	T	T	T
873	T	T	T	T	T	T	T	T	T	T	T	A	A	A	A	A	A	A	A	T	T	T	T	T	T	T	T	T	T	T	T	T	T	T	T	T	T	T	T	T	T	T	T	T	T	A	T	T	T
874	T	T	T	T	T	T	T	T	T	T	T	A	A	A	A	A	A	A	SA	T	T	T	T	T	T	T	T	T	T	T	T	T	T	T	T	T	T	T	T	T	T	T	T	T	T	A	T	T	T
875	T	T	T	T	T	T	T	T	T	T	T	A	A	A	A	A	A	A	A	T	T	T	T	T	T	T	T	T	T	T	T	T	T	T	T	T	T	T	T	T	T	T	T	T	T	T	T	T	T
876	T	T	T	T	T	T	T	T	T	T	T	A	A	A	A	A	A	A	A	T	T	T	T	T	T	T	T	T	T	T	T	T	T	T	T	T	T	T	T	T	T	T	T	T	T	T	T	T	T
877	T	T	T	T	T	T	T	T	T	T	T	A	A	A	A	A	A	A	SA	T	T	T	T	T	T	T	T	T	T	T	T	T	T	T	T	T	T	T	T	T	T	T	T	T	T	T	T	T	T
878	T	T	T	T	T	T	T	T	T	T	T	A	A	A	A	A	A	A	A	T	T	T	T	T	T	T	T	T	T	T	T	T	T	T	T	T	T	T	T	T	T	T	T	T	T	T	T	T	T
879	T	T	T	T	T	T	T	T	T	T	T	A	A	A	A	A	A	A	A	T	T	T	T	T	T	T	T	T	T	T	T	T	T	T	T	T	T	T	T	T	T	T	T	T	T	T	T	T	T
880	T	T	T	T	T	T	T	T	T	T	T	A	A	A	A	A	A	A	A	T	T	T	T	T	T	T	T	T	T	T	T	T	T	T	T	T	T	T	T	T	T	T	T	T	T	T	T	T	T
881	T	T	T	T	T	T	T	T	T	T	T	A	A	A	A	A	A	A	A	T	T	T	T	T	T	T	T	T	T	T	T	A	T	T	T	T	T	T	T	T	T	T	T	T	T	T	T	T	T
882	T	T	T	T	T	T	T	T	T	T	T	A	A	A	A	A	A	A	A	T	T	T	T	T	T	T	T	T	T	T	T	T	T	T	T	T	T	T	T	T	T	T	T	T	T	T	T	T	T
883	T	T	T	T	T	T	T	T	T	T	T	A	A	T	A	A	A	A	A	T	T	T	T	T	T	T	T	T	T	T	T	T	T	T	T	T	T	T	T	T	T	T	T	T	T	T	T	T	T
884	T	T	T	T	T	T	T	T	T	T	T	A	A	A	A	A	A	A	A	T	T	T	T	T	T	T	T	T	T	T	T	T	T	T	T	T	T	T	T	T	T	T	T	T	T	T	T	T	T
885	T	T	T	T	T	T	T	T	T	T	T	A	A	A	A	A	A	A	A	T	T	T	T	T	T	T	T	T	T	T	T	T	T	T	T	T	T	T	T	T	T	T	T	T	T	T	T	T	T
886	T	T	T	T	T	T	T	T	T	T	T	A	A	A	A	A	A	T	A	T	T	T	T	T	T	T	T	T	T	T	T	T	T	T	T	T	T	T	T	T	T	T	T	T	T	T	T	T	T
887	T	T	T	T	T	T	T	T	T	T	T	A	A	A	A	A	A	T	A	T	T	T	T	T	T	T	T	T	T	T	T	T	T	T	T	T	T	T	T	T	T	T	T	T	T	T	T	T	T
888	T	T	T	T	T	T	T	T	T	T	T	A	A	A	A	A	A	A	A	T	T	T	T	T	T	T	T	T	T	T	T	T	T	T	T	T	T	T	T	T	T	T	T	T	T	T	T	T	T
889	T	T	T	T	T	T	T	T	T	T	T	A	A	A	A	A	A	A	A	T	T	T	T	T	T	T	T	T	T	T	T	T	T	T	T	T	T	T	T	T	T	T	T	T	T	T	T	A	T
890	T	T	T	T	T	T	T	T	T	T	T	A	A	A	A	A	A	T	A	T	T	T	T	T	T	T	T	T	T	T	T	T	T	T	T	T	T	T	T	T	T	T	T	T	T	T	T	T	T
891	T	T	T	T	T	T	T	T	T	T	T	A	A	T	A	A	A	T	A	T	T	T	T	T	T	T	T	T	T	T	T	T	T	T	T	T	T	T	T	T	T	T	T	T	T	T	T	T	T
892	T	T	T	T	T	T	T	T	T	T	T	A	A	T	A	A	A	A	A	T	T	T	T	T	T	T	T	T	T	T	T	T	T	T	T	T	T	T	T	T	T	T	T	T	T	T	A	T	T
893	T	T	T	T	T	T	T	T	T	T	T	A	A	A	A	A	A	A	A	T	T	T	T	T	T	T	T	T	T	T	T	T	T	T	T	T	T	T	T	T	T	T	T	T	T	T	A	T	T
894	T	T	T	T	T	T	T	T	T	T	T	A	A	A	A	A	A	SA	A	T	T	T	T	T	T	T	T	T	T	T	T	T	T	T	T	T	T	T	T	T	T	T	T	T	T	T	A	T	T
895	T	T	T	T	T	T	T	T	T	T	T	A	A	A	A	A	A	A	A	T	T	T	T	T	T	T	T	T	T	T	T	T	T	T	T	T	T	T	T	T	T	T	T	T	T	T	A	T	T
896	T	T	T	T	T	T	T	T	T	T	T	A	A	A	A	A	A	A	A	T	T	T	T	T	T	T	T	T	T	T	T	T	T	T	T	T	T	T	T	T	T	T	T	T	T	T	T	T	T
897	T	T	T	T	T	T	T	T	T	T	T	A	A	A	A	A	A	A	A	T	T	T	T	T	T	T	T	T	T	T	T	T	T	T	T	T	T	T	T	T	T	T	T	T	T	T	T	T	A
898	T	T	T	T	T	T	T	T	T	T	T	A	A	A	A	A	A	A	A	T	T	T	T	T	T	T	T	T	T	T	T	T	T	T	T	T	T	T	T	T	T	T	T	T	T	T	T	A	A
899	T	T	T	T	T	T	T	T	T	T	T	A	A	A	A	A	A	A	A	T	T	T	T	T	T	T	T	T	T	T	T	T	T	T	T	T	T	T	T	T	T	T	T	T	T	T	T	A	A
900	T	T	T	T	T	T	T	T	T	T	T	A	A	A	A	A	A	A	A	T	T	T	T	T	T	T	T	T	T	T	T	T	T	T	T	T	T	T	T	T	T	T	T	T	T	T	T	A	A
901	T	T	T	T	T	T	T	T	T	T	T	A	A	A	A	A	A	A	SA	T	T	T	T	T	T	T	T	T	T	T	T	T	T	T	T	T	T	T	T	T	T	T	T	T	T	T	A	A	A
902	T	T	T	T	T	T	T	T	T	T	T	A	A	A	A	A	A	A	A	T	T	T	T	T	T	T	T	T	T	T	T	T	T	T	T	T	T	T	T	T	T	T	T	T	T	T	A	A	A
903	T	T	T	T	T	T	T	T	T	T	T	A	A	A	A	A	A	T	A	T	T	T	T	T	T	T	T	T	T	T	T	T	T	T	T	T	T	T	T	T	T	T	T	T	T	T	A	A	A
904	T	T	T	T	T	T	T	T	T	T	T	A	A	A	A	A	A	A	A	T	T	T	T	T	T	T	T	T	T	T	T	T	T	T	T	T	T	T	T	T	T	T	T	T	T	T	A	A	A
905	T	T	T	T	T	T	T	T	T	T	T	A	A	A	A	A	A	A	A	T	T	T	T	T	T	T	T	T	T	T	T	T	T	T	T	T	T	T	T	T	T	T	T	T	T	T	A	A	A
906	T	T	T	T	T	T	T	T	T	T	T	A	A	A	A	A	A	A	SA	T	T	T	T	T	T	T	T	T	T	T	T	T	T	T	T	T	T	T	T	T	T	T	T	T	T	T	A	A	A
907	T	T	T	T	T	T	T	T	T	T	T	A	A	A	A	A	A	A	SA	T	T	T	T	T	T	T	T	T	T	T	T	T	T	T	T	T	T	T	T	T	T	T	T	T	T	T	A	A	A
908	T	T	T	T	T	T	T	T	T	T	T	A	A	A	A	A	A	A	A	T	T	T	T	T	T	T	T	T	T	T	T	T	T	T	T	T	T	T	T	T	T	T	T	T	T	T	A	A	A
909	T	T	T	T	T	T	T	T	T	T	T	A	A	A	A	A	A	A	A	T	T	T	T	T	T	T	T	T	T	T	T	T	T	T	T	T	T	T	T	T	T	T	T	T	T	T	T	A	A
910	T	T	T	T	T	T	T	T	T	T	T	A	A	A	A	A	A	A	SA	T	T	T	T	T	T	T	T	T	T	T	T	T	T	T	T	T	T	T	T	T	T	T	T	T	T	T	T	A	A
911	T	T	T	T	T	T	T	T	T	T	T	A	A	A	A	A	A	A	A	T	T	T	T	T	T	T	T	T	T	T	T	T	T	T	T	T	T	T	T	T	T	T	T	T	T	T	T	A	A
912	T	T	T	T	T	T	T	T	T	T	T	A	A	A	A	A	A	A	A	T	T	T	T	T	T	T	T	T	T	T	T	T	T	T	T	T	T	T	T	T	T	T	T	T	T	T	T	A	A
913	T	T	T	T	T	T	T	T	T	T	T	A	A	A	A	A	A	A	A	T	T	T	T	T	T	T	T	T	T	T	T	T	T	T	T	T	T	T	T	T	T	T	T	T	T	T	T	A	A
914	T	T	T	T	T	T	T	T	T	T	T	A	A	A	A	A	A	SA	SA	T	T	T	T	T	T	T	T	T	T	T	T	T	T	T	T	T	T	T	T	T	T	T	T	T	T	T	A	A	A
915	T	T	T	T	T	T	T	T	T	T	T	A	A	A	A	A	A	A	A	T	T	T	T	T	T	T	T	T	T	T	T	T	T	T	T	T	T	T	T	T	T	T	T	T	T	T	T	A	A
916	T	T	T	T	T	T	T	T	T	T	T	A	A	A	A	A	A	A	A	T	T	T	T	T	T	T	T	T	T	T	T	T	T	T	T	T	T	T	T	T	T	T	T	T	T	T	T	A	A
917	T	T	T	T	T	T	T	T	T	T	T	A	A	A	A	A	A	T	T	T	T	T	T	T	T	T	T	T	T	T	T	T	T	T	T	T	T	T	T	T	T	T	T	T	T	T	T	A	A
918	T	T	T	T	T	T	T	T	T	T	T	A	A	A	A	A	A	T	T	T	T	T	T	T	T	T	T	T	T	T	T	T	T	T	T	T	T	T	T	T	T	T	T	T	T	A	T	A	A
919	T	T	T	T	T	T	T	T	T	T	T	A	A	A	A	A	A	T	T	T	T	T	T	T	T	T	T	T	T	T	T	T	T	T	T	T	T	T	T	T	T	T	T	T	T	A	T	A	A
920	T	T	T	T	T	T	T	T	T	T	T	A	A	A	A	A	A	T	T	T	T	T	T	T	T	T	T	T	T	T	T	T	T	T	T	T	T	T	T	T	T	T	T	T	T	A	T	A	A
921	T	T	T	T	T	T	T	T	T	T	T	A	A	A	A	A	A	A	T	T	T	T	T	T	T	T	T	T	T	T	T	T	T	T	T	T	T	T	T	T	T	T	T	T	T	A	T	A	A
922	T	T	T	T	T	T	T	T	T	T	T	A	A	A	A	A	A	SA	A	T	T	T	T	T	T	T	T	T	T	T	T	T	T	T	T	T	T	T	T	T	T	T	T	T	T	A	T	T	A
923	T	T	T	T	T	T	T	T	T	T	T	A	A	A	A	A	A	T	T	T	T	T	T	T	T	T	T	T	T	T	T	T	T	T	T	T	T	T	T	T	T	T	T	T	T	A	T	T	A
924	T	T	T	T	T	T	T	T	T	T	T	A	A	A	A	A	A	T	A	T	T	T	T	T	T	T	T	T	T	T	T	T	T	T	T	T	T	T	T	T	T	T	T	T	T	A	T	T	A
925	T	T	T	T	T	T	T	T	T	T	T	A	A	A	A	A	A	T	A	T	T	T	T	T	T	T	T	T	T	T	T	T	T	T	T	T	T	T	T	T	T	T	T	T	T	A	T	T	A
926	T	T	T	T	T	T	T	T	T	T	T	A	A	A	A	A	A	A	A	T	T	T	T	T	T	T	T	T	T	T	T	T	T	T	T	T	T	T	T	T	T	T	T	T	T	T	T	T	A
927	T	T	T	T	T	T	T	T	T	T	T	A	A	A	A	A	A	A	A	T	T	T	T	T	T	T	T	T	T	T	T	T	T	T	T	T	T	T	T	T	T	T	T	T	T	T	T	T	A
928	T	T	T	T	T	T	T	T	T	T	T	A	A	A	A	A	A	A	A	T	T	T	T	T	T	T	T	T	T	T	T	T	T	T	T	T	T	T	T	T	T	T	T	T	T	T	T	T	A
929	T	T	T	T	T	T	T	T	T	T	T	A	A	A	A	A	A	A	SA	T	T	T	T	T	T	T	T	T	T	T	T	T	T	T	T	T	T	T	T	T	T	T	T	T	T	T	T	T	A
930	T	T	T	T	T	T	T	A	T	T	T	A	A	A	A	A	A	A	SA	T	T	T	T	T	T	T	T	T	T	T	T	T	T	T	T	T	T	T	T	T	T	T	T	T	T	T	T	T	A
931	T	T	T	T	T	T	T	A	T	T	T	A	A	A	A	A	A	A	A	T	T	T	T	T	T	T	T	T	T	T	T	T	T	T	T	T	T	T	T	T	T	T	T	T	T	T	T	T	A
932	T	T	T	T	T	T	A	A	T	T	T	A	A	A	A	A	A	A	A	T	T	T	T	T	T	T	T	T	T	T	T	T	T	T	T	T	T	T	T	T	T	T	T	T	T	T	T	T	A
933	T	T	T	T	T	T	A	A	T	T	T	A	A	A	A	A	A	A	T	T	T	T	T	T	T	T	T	T	T	T	T	T	T	T	T	T	T	T	T	T	T	T	T	T	T	A	T	T	A
934	T	T	T	T	T	T	T	T	T	T	T	A	A	A	A	A	A	A	A	T	T	T	T	T	T	T	T	T	T	T	T	T	T	T	T	T	T	T	T	T	T	T	T	T	T	A	T	A	A
935	T	T	T	T	T	T	T	T	T	T	T	A	A	A	A	A	A	A	A	T	T	T	T	T	T	T	T	T	T	T	T	T	T	T	T	T	T	T	T	T	T	T	T	T	T	A	T	A	A
936	T	T	T	T	T	T	T	T	T	T	T	A	A	SA	A	A	A	A	A	T	T	T	T	T	T	T	T	T	T	T	T	T	T	T	T	T	T	T	T	T	T	T	T	T	T	A	T	T	A
937	T	T	T	T	T	T	T	T	T	T	T	A	A	A	A	A	A	A	A	T	T	T	T	T	T	T	T	T	T	T	T	T	T	T	T	T	T	T	T	T	T	T	T	T	T	A	T	T	A
938	T	T	T	T	T	T	T	T	T	T	T	A	A	A	A	A	A	A	A	T	T	T	T	T	T	T	T	T	A	T	T	T	T	T	T	T	T	T	T	T	T	T	T	T	T	A	T	T	A
939	T	T	T	T	T	T	T	T	T	T	T	A	A	A	A	A	A	A	A	T	T	T	T	T	T	T	T	T	A	T	T	T	T	T	T	T	T	T	T	T	T	T	T	T	T	A	T	A	A
940	T	T	T	T	T	T	T	T	T	T	T	A	A	A	A	A	A	A	SA	T	T	T	T	T	T	T	T	T	T	T	T	T	T	T	T	T	T	T	T	T	T	T	T	T	T	A	T	A	A
941	T	T	T	T	T	T	T	T	T	T	T	A	A	A	A	A	A	A	SA	T	T	T	T	T	T	T	T	T	T	T	T	T	T	T	T	T	T	T	T	T	T	T	T	T	T	A	T	A	A
942	T	T	T	T	T	T	T	T	T	T	T	A	A	A	A	A	A	A	SA	T	T	T	T	T	T	T	T	T	T	T	T	T	T	T	T	T	T	T	T	T	T	T	T	T	T	A	T	A	A
943	T	T	T	T	T	T	T	T	T	T	T	A	A	A	A	A	A	SA	A	T	T	T	T	T	T	T	T	T	T	T	T	T	T	T	T	T	T	T	T	T	T	T	T	T	T	A	T	T	A
944	T	T	T	T	T	T	T	T	T	T	T	A	A	A	A	A	A	SA	A	T	T	T	T	T	T	T	T	T	T	T	T	T	T	T	T	T	T	T	T	T	T	T	T	T	T	A	T	T	A
945	T	T	T	T	T	T	T	T	T	T	T	A	A	A	A	A	A	A	A	T	T	T	T	T	T	T	T	T	T	T	T	T	T	T	T	T	T	T	T	T	T	T	T	T	A	A	T	T	A
946	T	T	T	T	T	T	T	T	T	T	T	A	A	A	A	A	A	SA	A	T	T	T	T	T	T	T	T	T	T	T	T	T	T	T	T	T	T	T	T	T	T	T	T	T	A	A	T	T	A
947	T	T	T	T	T	T	T	T	T	T	T	A	A	A	A	A	A	A	A	T	T	T	T	T	T	T	T	T	T	T	T	T	T	T	T	T	T	T	T	T	T	T	T	T	T	A	T	T	A
948	T	T	T	T	T	T	T	T	T	T	T	A	A	A	A	A	A	A	A	T	T	T	T	T	T	T	T	T	T	T	T	T	T	T	T	T	T	T	T	T	T	T	T	T	T	A	T	T	A
949	T	T	T	T	T	T	T	T	T	T	T	A	A	A	A	A	A	A	A	T	T	T	T	T	T	T	T	T	T	T	T	T	T	T	T	T	T	T	T	T	T	T	T	T	T	A	T	T	A
950	T	T	T	T	T	T	T	T	T	T	T	A	A	A	A	A	A	A	A	T	T	T	T	T	T	T	T	T	T	T	T	T	T	T	T	T	T	T	T	T	T	T	T	T	T	A	T	T	A
951	T	T	T	T	T	T	T	T	T	T	T	A	A	SA	A	A	A	A	A	T	T	T	T	T	T	T	T	T	T	T	T	T	T	T	T	T	T	T	T	T	T	T	T	T	A	A	T	T	A
952	T	T	T	T	T	T	T	T	T	T	T	A	A	A	A	A	A	A	A	T	T	T	T	T	T	T	T	T	T	T	T	T	T	T	T	T	T	T	T	T	T	T	T	T	A	A	T	T	A
953	T	T	T	T	T	T	T	T	T	T	T	A	A	T	A	A	A	A	T	T	T	T	T	T	T	T	T	T	T	T	T	T	T	T	T	T	T	T	T	T	T	T	T	T	T	A	T	A	A
954	T	T	T	T	T	T	T	T	T	T	T	A	A	A	A	A	A	A	A	T	T	T	T	T	T	T	T	T	T	T	T	T	T	T	T	T	T	T	T	T	T	T	T	T	T	A	T	A	A
955	T	T	T	T	T	T	T	T	T	T	T	A	A	A	A	A	A	SA	A	T	T	T	T	T	T	T	T	T	T	T	T	T	T	T	T	T	T	T	T	T	T	T	T	T	T	A	T	A	A
956	T	T	T	T	T	T	T	T	T	T	T	A	A	A	A	A	A	A	A	T	T	T	T	T	T	T	T	T	T	T	T	T	T	T	T	T	T	T	T	T	T	T	T	T	T	A	T	T	A
957	T	T	T	T	T	T	T	T	T	T	T	A	A	T	A	A	A	SA	SA	T	T	T	T	T	T	T	T	T	T	T	T	T	T	T	T	T	T	T	T	T	T	T	T	T	A	A	T	T	T
958	T	T	T	T	T	T	T	T	T	T	T	A	A	A	A	A	A	A	A	T	T	T	T	T	T	T	T	T	T	T	T	T	T	T	T	T	T	T	T	T	T	T	T	T	A	A	T	T	T
959	T	T	T	T	T	T	T	T	T	T	T	A	A	A	A	A	A	A	A	T	T	T	T	T	T	T	T	T	T	T	T	A	T	T	T	T	T	T	T	A	T	T	T	T	A	A	T	T	T
960	T	T	T	T	T	T	T	T	T	T	T	A	A	A	A	A	A	A	T	T	T	T	T	T	T	T	T	T	T	T	T	A	T	T	T	T	T	T	T	T	T	T	T	T	A	A	T	T	T
961	T	T	T	T	T	T	T	T	T	T	T	A	A	A	A	A	A	SA	T	T	T	T	T	T	T	T	T	T	T	T	A	A	T	T	T	T	T	T	T	T	T	T	T	T	A	A	T	T	T
962	T	T	T	T	T	T	T	T	T	T	T	A	A	A	A	A	A	T	T	T	T	T	T	T	T	T	T	T	T	T	A	T	T	T	T	T	T	T	T	T	T	T	T	T	A	A	T	T	T
963	T	T	T	T	T	T	T	T	T	T	T	A	A	A	A	A	A	SA	T	T	T	T	T	T	T	T	T	T	T	T	A	T	T	T	T	T	T	T	T	T	T	T	T	A	A	A	T	T	T
964	T	T	T	T	T	T	T	T	T	T	T	A	A	A	A	A	A	SA	A	T	T	T	T	T	T	T	T	T	T	T	A	T	T	T	T	T	T	T	T	T	T	T	T	T	A	A	T	T	T
965	T	T	T	T	T	T	T	T	T	T	T	A	A	A	A	A	A	A	A	T	T	T	T	T	T	T	T	T	T	T	T	T	T	T	T	T	T	T	T	T	T	T	T	T	A	A	T	T	T
966	T	T	T	T	T	T	T	T	T	T	T	A	A	A	A	A	A	SA	A	T	T	T	T	T	T	T	T	T	T	T	T	T	T	T	T	T	T	T	T	T	T	T	T	T	A	A	T	T	T
967	T	T	T	T	T	T	T	T	T	T	T	A	A	A	A	A	A	SA	A	T	T	T	T	T	T	T	T	T	T	T	T	T	T	T	T	T	T	T	T	A	T	T	T	T	A	A	T	T	T
968	T	T	T	T	T	T	T	T	T	T	T	A	A	A	A	A	A	SA	A	T	T	T	T	T	T	T	T	T	T	T	T	T	T	T	T	T	T	T	T	T	T	T	T	T	A	A	T	T	T
969	T	T	T	T	T	T	T	T	T	T	T	A	A	A	A	A	A	T	A	T	T	T	T	T	T	T	T	T	T	T	T	T	T	T	T	T	T	T	T	T	T	T	T	T	A	A	T	T	T
970	T	T	T	T	T	T	T	T	T	T	T	A	A	A	A	A	A	A	A	T	T	T	T	T	T	T	T	T	T	T	T	T	T	T	T	T	T	T	T	T	T	T	T	T	T	T	T	T	T
971	T	T	T	T	T	T	T	T	T	T	T	A	A	A	A	A	A	A	A	T	T	T	T	T	T	T	T	T	T	T	T	T	T	T	T	T	T	T	T	T	T	T	T	T	T	T	T	T	T
972	T	T	T	T	T	T	T	T	T	T	T	A	A	A	A	A	A	A	A	T	T	T	T	T	T	T	T	T	T	T	T	T	T	T	T	T	T	T	T	T	T	T	T	T	T	T	T	T	T
973	T	T	T	T	T	T	T	T	T	T	T	A	A	A	A	A	A	A	A	T	T	T	T	T	T	T	T	T	T	T	T	T	T	A	T	T	T	T	T	T	T	T	T	T	T	A	T	T	T
974	T	T	T	T	T	T	T	T	T	T	T	A	A	A	A	A	A	A	A	T	T	T	T	T	T	T	T	T	T	T	T	T	T	A	T	T	T	T	T	T	T	T	T	T	T	A	T	T	A
975	T	T	T	T	T	T	T	T	T	T	T	A	A	A	A	A	A	A	A	T	T	T	T	T	T	T	T	T	T	T	T	T	T	T	T	T	T	T	T	T	T	T	T	T	A	A	T	T	A
976	T	T	T	T	T	T	T	T	T	T	T	A	A	A	A	A	A	A	SA	T	T	T	T	T	T	T	T	T	T	T	T	T	T	T	T	T	T	T	T	T	T	T	T	T	T	A	T	T	A
977	T	T	T	T	T	T	T	T	T	T	T	A	A	A	A	A	A	A	SA	T	T	T	T	T	T	T	T	T	T	T	T	T	T	T	T	T	T	T	T	T	T	T	T	T	T	A	T	T	A
978	T	T	T	T	T	T	T	T	T	T	T	A	A	A	A	A	A	A	SA	T	T	T	T	T	T	T	T	T	T	T	T	T	T	T	T	T	T	T	T	T	T	T	T	T	T	A	T	T	T
979	T	T	T	T	T	T	T	T	T	T	T	A	A	A	A	A	A	A	A	T	T	T	T	T	T	T	T	T	T	T	T	T	T	T	T	T	T	T	T	T	T	T	T	T	T	T	T	T	T
980	T	T	T	T	T	T	T	T	T	T	T	A	A	A	A	A	A	A	A	T	T	T	T	T	T	T	T	T	T	T	T	T	T	T	T	T	T	T	T	T	T	T	T	T	T	A	T	T	T
981	T	T	T	T	T	T	T	T	T	T	T	A	A	A	A	A	A	A	T	T	T	T	T	T	T	T	T	T	T	T	T	T	T	T	T	T	T	T	T	T	T	T	T	T	T	A	T	T	T
982	T	T	T	T	T	T	T	T	T	T	T	A	A	A	A	A	A	A	T	T	T	T	T	T	T	T	T	T	T	T	T	T	T	T	T	T	T	T	T	T	T	T	T	T	T	A	T	T	T
983	T	T	T	T	T	T	T	T	T	T	T	A	A	A	A	A	A	A	SA	T	T	T	T	T	T	T	T	T	T	T	T	T	T	T	T	T	T	T	T	T	T	T	T	T	T	A	T	T	A
984	T	T	T	T	T	T	T	T	T	T	T	A	A	A	A	A	A	A	SA	T	T	T	T	T	T	T	T	T	T	T	T	T	T	T	T	T	T	T	T	T	T	T	T	T	T	A	T	T	A
985	T	T	T	T	T	T	T	T	T	T	T	A	A	A	A	A	A	A	A	T	T	T	T	T	T	T	T	T	T	T	T	T	T	T	T	T	T	T	T	T	T	T	T	T	T	T	T	T	A
986	T	T	T	T	T	T	T	T	T	T	T	A	A	A	A	A	A	A	A	T	T	T	T	T	T	T	T	T	T	T	T	T	T	T	T	T	T	T	T	T	T	T	T	T	T	T	T	T	A
987	T	T	T	T	T	T	T	T	T	T	T	A	A	A	A	A	A	A	A	T	T	T	T	T	T	T	T	T	T	T	T	T	T	T	T	T	T	T	T	T	T	T	T	T	T	T	A	T	A
988	T	T	T	T	T	T	T	T	T	T	T	A	A	A	A	A	A	T	A	T	T	T	T	T	T	T	T	T	T	T	T	T	T	T	T	T	T	T	T	T	T	T	T	T	T	T	A	T	T
989	T	T	T	T	T	T	T	T	T	T	T	A	A	A	A	A	A	T	A	T	T	T	T	T	T	T	T	T	T	T	T	T	T	T	T	T	T	T	T	T	T	T	T	T	T	T	A	A	T
990	T	T	T	T	T	T	T	T	T	T	T	A	A	A	A	A	A	A	A	T	T	T	T	T	T	T	T	T	T	T	T	T	T	T	T	T	T	T	T	T	T	T	T	T	T	T	A	T	T
991	T	T	T	T	T	T	T	T	T	T	T	A	A	A	A	A	A	A	SA	T	T	T	T	T	T	T	T	T	T	T	T	T	T	T	T	T	T	T	T	T	T	T	T	T	T	T	A	T	T
992	T	T	T	T	T	T	T	T	T	T	T	A	A	A	A	A	A	A	A	T	T	T	T	T	T	T	T	T	T	T	T	T	T	T	T	T	T	T	T	T	T	T	T	T	T	T	T	T	T
993	T	T	T	T	T	T	T	T	T	T	T	A	A	A	A	A	A	A	A	T	T	T	T	T	T	T	T	T	T	T	T	T	T	T	T	T	T	T	T	T	T	T	T	T	T	T	T	T	T
994	T	T	T	T	T	T	T	T	T	T	T	A	A	A	A	A	A	A	A	T	T	T	T	T	T	T	T	T	T	T	T	T	T	T	T	T	T	T	T	T	T	T	T	T	T	T	T	T	T
995	T	T	T	T	T	T	T	T	T	T	T	A	A	A	A	A	A	A	A	T	T	T	T	T	T	T	T	T	T	T	T	T	T	T	T	T	T	T	T	T	T	T	T	T	T	T	T	T	A
996	T	T	T	T	T	T	T	T	T	T	T	A	A	A	A	A	A	A	A	T	T	T	T	T	T	T	T	T	T	T	T	T	T	T	T	T	T	T	T	T	T	T	T	T	T	T	T	T	A
997	T	T	T	T	T	T	T	T	T	T	T	A	A	A	A	A	A	A	SA	T	T	T	T	A	T	T	T	T	T	T	T	T	T	T	T	T	T	T	T	T	T	T	T	T	T	T	T	T	A
998	T	T	T	T	T	T	T	T	T	T	T	A	A	A	A	A	A	A	SA	T	T	T	T	A	T	T	T	T	T	T	T	T	T	T	T	T	T	T	T	T	T	T	T	T	T	T	T	T	A
999	T	T	T	T	T	T	T	T	T	T	T	A	A	A	A	A	A	A	A	T	T	T	T	T	T	T	T	T	T	T	T	T	T	T	T	T	T	T	T	T	T	T	T	T	T	T	T	T	A
1000	T	T	T	T	T	T	T	T	T	T	T	A	A	A	A	A	A	A	A	T	T	T	T	T	T	T	T	T	T	T	T	T	T	T	T	T	T	T	T	T	T	T	T	T	T	T	T	T	A
1001	T	T	T	T	T	T	T	T	T	T	T	A	A	A	A	A	A	A	A	T	T	T	T	T	T	T	T	T	T	T	T	T	T	T	T	T	T	T	T	T	T	T	T	T	T	T	T	T	A
1002	T	T	T	T	T	T	T	T	T	T	T	A	A	A	A	A	A	A	A	T	T	T	T	T	T	T	T	T	T	T	T	T	T	T	T	T	T	T	T	T	T	T	T	T	T	T	T	T	A
1003	T	T	T	T	T	T	T	T	T	T	T	A	A	A	A	A	A	T	A	T	T	T	T	T	T	T	T	T	T	T	T	T	T	T	T	T	T	T	T	T	T	T	T	T	T	T	T	T	A
1004	T	T	T	T	T	T	T	T	T	T	T	A	A	A	A	A	A	A	A	T	T	T	T	T	T	T	T	T	T	T	T	T	T	T	T	T	T	T	T	T	T	T	T	T	T	T	T	T	A
1005	T	T	T	T	T	T	T	T	T	T	T	A	A	A	A	A	A	A	A	T	T	T	T	T	T	T	T	T	T	T	T	T	T	T	T	T	T	T	T	T	T	T	T	T	T	T	T	T	A
1006	T	T	T	T	T	T	T	T	T	T	T	A	A	A	A	A	A	A	A	T	T	T	T	T	T	T	T	T	T	T	T	T	T	T	T	T	T	T	T	T	T	T	T	T	T	T	T	T	A
1007	T	T	T	T	T	T	T	T	T	T	T	A	A	T	A	A	A	A	A	T	T	T	T	T	T	T	T	T	T	T	T	T	T	T	T	T	T	T	T	T	T	T	T	T	T	T	T	T	T
1008	T	T	T	T	T	T	T	T	T	T	T	A	A	T	A	A	A	A	A	T	T	T	T	T	T	T	T	T	T	T	T	T	T	T	T	T	T	T	T	T	T	T	T	T	T	T	T	T	T
1009	T	T	T	T	T	T	T	T	T	T	T	A	A	T	A	A	A	A	SA	T	T	T	T	T	T	T	T	T	T	T	T	T	T	T	T	T	T	T	T	T	T	T	T	T	T	T	T	T	A
1010	T	T	T	T	T	T	T	T	T	T	T	A	A	A	A	A	A	A	A	T	T	T	T	T	T	T	T	T	T	T	T	T	T	T	T	T	T	T	T	T	T	T	T	T	T	T	T	T	A
1011	T	T	T	T	T	T	T	T	T	T	T	A	A	A	A	A	A	A	A	T	T	T	T	T	T	T	T	T	T	T	T	T	T	T	T	T	T	T	T	T	T	T	T	T	T	T	T	T	A
1012	T	T	T	T	T	T	T	T	T	T	T	A	A	A	A	A	A	T	A	T	T	T	T	T	T	T	T	T	T	T	T	T	T	T	T	T	T	T	T	T	T	T	T	T	T	A	T	T	A
1013	T	T	T	T	T	T	T	T	T	T	T	A	A	A	A	A	A	A	A	T	T	T	T	T	T	T	T	T	T	T	T	T	T	T	T	T	T	T	T	T	T	T	T	T	T	T	T	T	A
1014	T	T	T	T	T	T	T	T	T	T	T	A	A	A	A	A	A	A	A	T	T	T	T	T	T	T	T	T	T	T	T	T	T	T	T	T	T	T	T	T	T	T	T	T	T	T	T	A	T
1015	T	T	T	T	T	T	T	T	T	T	T	A	A	A	A	A	A	A	A	T	T	T	T	T	T	T	T	T	T	T	T	T	T	A	T	T	T	T	T	T	T	T	T	T	T	T	T	A	T
1016	T	T	T	T	T	T	T	T	T	T	T	A	A	A	A	A	A	A	A	T	T	T	T	T	T	T	T	T	T	T	T	T	T	T	T	T	T	T	T	T	T	T	T	T	T	T	T	A	T
1017	T	T	T	T	T	T	T	T	T	T	T	A	A	A	A	A	A	A	A	T	T	T	T	T	T	T	T	T	T	T	T	T	T	T	T	T	T	T	T	T	T	T	T	T	T	T	T	A	T
1018	T	T	T	T	T	T	T	T	T	T	T	A	A	A	A	A	A	A	A	T	T	T	T	T	T	T	T	T	T	T	T	T	T	T	T	T	T	T	T	T	T	T	T	T	T	T	T	A	T
1019	T	T	T	T	T	T	T	T	T	T	T	A	A	A	A	A	A	A	A	T	T	T	T	T	T	T	T	T	T	T	T	T	T	T	T	T	T	T	T	T	T	T	T	T	T	T	T	T	T
1020	T	T	T	T	T	T	T	T	T	T	T	A	A	A	A	A	A	A	A	T	T	T	T	T	T	T	T	T	T	T	T	T	T	T	T	T	T	T	T	T	T	T	T	T	T	T	T	T	T
1021	T	T	T	T	T	T	T	T	T	T	T	A	A	A	A	A	A	A	T	T	T	T	T	T	T	T	T	T	T	T	T	T	T	T	T	T	T	T	T	T	T	T	T	T	T	T	T	T	T
1022	T	T	T	T	T	T	T	T	T	T	T	A	A	A	A	A	A	A	T	T	T	T	T	T	T	T	T	T	T	T	T	T	T	T	T	T	T	T	T	T	T	T	T	T	T	T	T	T	T
1023	T	T	T	T	T	T	T	T	T	T	T	A	A	A	A	A	A	A	A	T	T	T	T	T	T	T	T	T	T	T	T	T	T	T	T	T	T	T	T	T	T	T	T	T	T	T	T	T	T
1024	T	T	T	T	T	T	T	T	T	T	T	A	A	A	A	A	A	A	A	T	T	T	T	T	T	T	T	T	T	T	T	T	T	T	T	T	T	T	T	T	T	T	T	T	T	T	T	T	T
1025	T	T	T	T	T	T	T	T	T	T	T	A	A	A	A	A	A	A	A	T	T	T	T	T	T	T	T	T	T	T	T	T	T	T	T	T	T	T	T	T	T	T	T	T	T	T	T	T	T
1026	T	T	T	T	T	T	T	T	T	T	T	A	A	A	A	A	A	A	A	T	T	T	T	T	T	T	T	T	T	T	T	T	T	T	T	T	T	T	T	T	T	T	T	T	T	T	T	T	T
1027	T	T	T	T	T	T	T	T	T	T	T	A	A	A	A	A	A	A	A	T	T	T	T	T	T	T	T	T	T	T	T	T	T	T	T	T	T	T	T	T	T	T	T	T	T	T	T	T	A
1028	T	T	T	T	T	T	T	T	T	T	T	A	A	A	A	A	A	T	A	T	T	T	T	T	T	T	T	T	T	T	T	T	T	T	T	T	T	T	T	T	T	T	T	T	T	T	T	T	A
1029	T	T	T	T	T	T	T	T	T	T	T	A	A	A	A	A	A	T	A	T	T	T	T	T	T	T	T	T	T	T	T	T	T	T	T	T	T	T	T	T	T	T	T	T	T	T	T	T	A
1030	T	T	T	T	T	T	T	T	T	T	T	A	A	T	A	A	A	A	A	T	T	T	T	T	T	T	T	T	T	T	T	T	T	T	T	T	T	T	T	T	T	T	T	T	T	T	T	A	A
1031	T	T	T	T	T	T	T	T	T	T	T	A	A	A	A	A	A	A	A	T	T	T	T	T	T	T	T	T	T	T	T	T	T	T	T	T	T	T	T	T	T	T	T	T	T	A	T	A	A
1032	T	T	T	T	T	T	T	T	T	T	T	A	A	A	A	A	A	T	A	T	T	T	T	T	T	T	T	T	T	T	T	T	T	T	T	T	T	T	T	T	T	T	T	T	T	A	T	T	A
1033	T	T	T	T	T	T	T	T	T	T	T	A	A	A	A	A	A	A	A	T	T	T	T	T	T	T	T	T	T	T	T	T	T	T	T	T	T	T	T	T	T	T	T	T	T	A	T	T	A
1034	T	T	T	T	T	T	T	T	T	T	T	A	A	A	A	A	A	A	T	T	T	T	T	T	T	T	T	T	T	T	T	T	T	T	T	T	T	T	T	T	T	T	T	T	T	A	T	T	A
1035	T	T	T	T	T	T	T	T	T	T	T	A	A	A	A	A	A	A	T	T	T	T	T	T	T	T	T	T	T	T	T	T	T	T	T	T	T	T	T	T	T	T	T	T	T	A	T	T	A
1036	T	T	T	T	T	T	T	T	T	T	T	A	A	A	A	A	A	T	T	T	T	T	T	T	T	T	T	T	T	T	T	T	T	T	T	T	T	T	T	T	T	T	T	T	T	A	T	T	A
1037	T	T	T	T	T	T	T	T	T	T	T	A	A	A	A	A	A	T	A	T	T	T	T	T	T	T	T	T	T	T	T	T	T	T	T	T	T	T	T	T	T	T	T	T	T	A	T	T	A
1038	T	T	T	T	T	T	T	T	T	T	T	A	A	SA	A	A	A	T	A	T	T	T	T	T	T	T	T	T	T	T	T	T	T	T	T	T	T	T	T	T	T	T	T	T	T	A	T	T	A
1039	T	T	T	T	T	T	T	T	T	T	T	A	A	A	A	A	A	T	T	T	T	T	T	T	T	T	T	T	T	T	T	T	T	T	T	T	T	T	T	T	T	T	T	T	T	A	T	T	A
1040	T	T	T	T	T	T	T	T	T	T	T	A	A	A	A	A	A	T	A	T	T	T	T	T	T	T	T	T	T	T	T	T	T	T	T	T	T	T	T	T	T	T	T	T	T	A	T	T	T
1041	T	T	T	T	T	T	T	T	T	T	T	A	A	A	A	A	A	A	A	T	T	T	T	T	T	T	T	T	T	T	T	T	T	T	T	T	T	T	T	T	T	T	T	T	T	A	A	A	A
1042	T	T	T	T	T	T	T	T	T	T	T	A	A	A	A	A	A	SA	A	T	T	T	T	T	T	T	T	T	T	T	T	T	T	T	T	T	T	T	T	T	T	T	T	T	T	A	A	A	A
1043	T	T	T	T	T	T	T	T	T	T	T	A	A	A	A	A	A	T	A	T	T	T	T	T	T	T	T	T	T	T	T	T	T	T	T	T	T	T	T	T	T	T	T	T	T	T	A	A	A
1044	T	T	T	T	T	T	T	T	T	T	T	A	A	A	A	A	A	A	A	T	T	T	T	T	T	T	T	T	T	T	T	T	T	T	T	T	T	T	T	T	T	T	T	T	T	T	A	A	A
1045	T	T	T	T	T	T	T	T	T	T	T	A	A	A	A	A	A	A	A	T	T	T	T	T	T	T	T	T	T	T	T	T	T	T	T	T	T	T	T	T	T	T	T	T	T	T	A	A	A
1046	T	T	T	T	T	T	T	T	T	T	T	A	A	A	A	A	A	A	A	T	T	T	T	T	T	T	T	T	T	T	T	T	T	T	T	T	T	T	T	T	T	T	T	T	T	T	A	A	A
1047	T	T	T	T	T	T	T	T	T	T	T	A	A	A	A	A	A	A	T	T	T	T	T	T	T	T	T	T	T	T	T	T	T	T	T	T	T	T	T	T	T	T	T	T	T	T	A	T	A
1048	T	T	T	T	T	T	T	T	T	T	T	A	A	A	A	A	A	A	T	T	T	T	T	T	T	T	T	T	T	T	T	T	T	T	T	T	T	T	T	T	T	T	T	T	T	T	A	T	A
1049	T	T	T	T	T	T	T	T	T	T	T	A	A	A	A	A	A	A	A	T	T	T	T	T	T	T	T	T	T	T	T	T	T	T	T	T	T	T	T	T	T	T	T	T	T	T	T	T	A
1050	T	T	T	T	T	T	T	T	T	T	T	A	A	A	A	A	A	A	A	T	T	T	T	T	T	T	T	T	T	T	T	T	T	T	T	T	T	T	T	T	T	T	T	T	T	A	T	T	A
1051	T	T	T	T	T	T	T	T	T	T	T	A	A	A	A	A	A	A	A	T	T	T	T	T	T	A	T	T	T	T	T	T	T	T	T	T	T	T	T	T	T	T	T	T	T	A	T	T	A
1052	T	T	T	T	T	T	T	T	T	T	T	A	A	A	A	A	A	A	T	T	T	T	T	T	T	T	T	T	T	T	T	T	T	T	T	T	T	T	T	T	T	T	T	T	T	A	T	T	A
1053	T	T	T	T	T	T	T	T	T	T	T	A	A	A	A	A	A	A	T	T	T	T	T	T	T	T	T	T	T	T	T	T	T	T	T	T	T	T	T	T	T	T	T	T	T	T	T	T	A
1054	T	T	T	T	T	T	T	T	T	T	T	A	A	A	A	A	A	A	A	T	T	T	T	T	T	T	T	T	T	T	T	T	T	T	T	T	T	T	T	T	T	T	T	T	T	T	T	T	A
1055	T	T	T	T	T	T	T	T	T	T	T	A	A	A	A	A	A	A	A	T	T	T	A	T	T	T	T	T	T	T	T	T	T	T	T	T	T	T	T	T	T	T	T	T	T	A	A	T	A
1056	T	T	T	T	T	T	T	T	T	T	T	A	A	A	A	A	A	A	T	T	T	T	A	T	T	T	T	T	T	T	T	T	T	T	T	T	T	T	T	T	T	T	T	T	T	A	T	T	A
1057	T	T	T	T	T	T	T	T	T	T	T	A	A	A	A	A	A	A	T	T	T	T	A	A	A	T	T	T	T	T	T	T	T	T	T	T	T	T	T	T	T	T	T	T	T	A	T	T	T
1058	T	T	T	T	T	T	T	T	T	T	T	A	A	A	A	A	A	A	A	T	T	T	A	A	T	T	T	T	T	T	T	T	T	T	T	T	T	T	T	T	T	T	T	T	T	A	T	T	T
1059	T	T	T	T	T	T	T	T	T	T	T	A	A	A	A	A	A	A	A	T	T	T	A	A	T	T	T	T	T	T	T	T	T	T	T	T	T	T	T	T	T	T	T	T	A	A	T	T	T
1060	T	T	T	T	T	T	T	T	T	T	T	A	A	A	A	A	A	A	A	T	T	T	A	A	T	T	T	T	T	T	T	T	T	T	T	T	T	T	T	T	T	T	T	T	T	A	T	T	A
1061	T	T	T	T	T	T	T	T	T	T	T	A	A	A	A	A	A	A	A	T	T	T	A	T	T	T	T	T	T	T	T	T	T	T	T	T	T	T	T	T	T	T	T	T	T	A	T	T	A
1062	T	T	T	T	T	T	T	T	T	T	T	A	A	A	A	A	A	A	A	T	T	T	A	T	T	T	T	T	T	T	T	T	T	T	T	T	T	T	T	T	T	A	T	T	T	T	T	T	A
1063	T	T	T	T	T	T	T	T	T	T	T	A	A	A	A	A	A	A	A	T	T	T	T	T	T	T	T	T	T	T	T	T	T	T	T	T	T	T	T	T	T	A	T	T	T	A	T	T	T
1064	T	T	T	T	T	T	T	T	T	T	T	A	A	A	A	A	A	A	A	T	T	T	T	T	T	T	T	T	T	T	T	T	T	T	T	T	T	T	T	T	T	T	T	A	A	A	T	T	A
1065	T	T	T	T	T	T	T	T	T	T	T	A	A	A	A	A	A	A	A	T	T	T	T	A	T	T	T	T	T	T	T	T	T	T	T	T	T	T	T	T	T	T	T	A	A	A	T	A	T
1066	T	T	T	T	T	T	T	T	T	T	T	A	A	A	A	A	A	T	T	T	T	T	T	A	A	T	T	T	T	T	T	T	T	T	T	T	T	T	T	T	T	T	T	A	A	A	T	A	A
1067	T	T	T	T	T	T	T	T	T	T	T	A	A	A	A	A	A	A	T	T	T	T	T	T	A	T	T	T	T	T	T	T	T	T	T	T	T	T	T	T	T	T	T	A	A	A	T	A	A
1068	T	T	T	T	T	T	T	T	T	T	T	A	A	A	A	A	A	T	A	T	T	T	T	T	T	T	T	T	T	T	T	T	T	T	T	T	T	T	T	T	T	T	T	A	A	A	T	T	A
1069	T	T	T	T	T	T	T	T	T	T	T	A	A	A	A	A	A	T	A	T	T	T	T	T	T	T	T	T	T	T	T	T	T	T	T	T	T	T	T	T	T	T	T	T	A	A	T	T	A
1070	T	T	T	T	T	T	T	T	T	T	T	A	A	A	A	A	A	T	A	T	T	T	T	T	T	T	T	T	T	T	T	T	T	T	T	T	T	T	T	T	T	T	T	A	A	A	T	T	T
1071	T	T	T	T	T	T	T	T	T	T	T	A	A	SA	A	A	A	SA	A	T	T	T	T	T	T	T	T	T	T	T	T	T	T	T	T	T	T	T	T	T	T	T	T	A	A	A	T	T	T
1072	T	T	T	T	T	T	T	T	T	T	T	A	A	A	A	A	A	T	A	T	T	T	T	T	T	T	T	T	T	T	T	T	T	T	T	T	T	T	T	T	T	T	T	A	A	A	T	T	T
1073	T	T	T	T	T	T	T	T	T	T	T	A	A	A	A	A	A	A	A	A	A	A	T	T	T	T	T	T	T	T	T	T	T	T	T	T	T	T	T	T	T	T	T	A	A	A	T	A	T
1074	T	T	T	T	T	T	T	T	T	T	T	A	A	A	A	A	A	A	A	A	A	A	T	T	T	T	T	T	T	T	T	T	T	T	T	T	T	T	T	T	T	T	T	T	A	A	T	A	A
1075	T	T	T	T	T	T	T	T	T	T	T	A	A	A	A	A	A	A	A	A	A	A	T	T	T	T	T	T	T	T	T	T	T	T	T	T	T	T	T	T	T	A	T	T	A	A	T	A	A
1076	T	T	T	T	T	T	A	T	T	T	T	A	A	A	A	A	A	A	A	A	A	T	T	T	T	T	T	T	T	T	T	T	T	T	T	T	T	T	T	T	T	A	T	T	A	A	T	A	A
1077	T	T	T	T	T	T	A	T	T	T	T	A	A	A	A	A	A	A	A	A	A	T	T	T	T	T	T	T	T	T	T	T	T	T	T	T	T	T	T	T	T	A	T	T	A	A	T	A	A
1078	T	T	T	T	T	T	T	T	T	T	T	A	A	A	A	A	A	SA	A	A	A	T	T	T	T	T	T	T	T	T	T	T	T	T	T	T	T	T	T	T	T	A	T	T	A	A	T	A	A
1079	T	T	T	T	T	T	T	T	T	T	T	A	A	A	A	A	A	A	A	A	A	A	T	T	T	T	T	T	T	T	T	T	T	T	T	T	T	T	T	T	T	T	T	T	A	A	T	A	A
1080	T	T	A	T	T	T	T	T	T	T	T	A	A	A	A	A	A	A	A	T	A	A	T	T	T	T	T	T	T	T	T	T	T	T	T	T	T	T	T	T	T	T	T	T	A	A	A	A	A
1081	T	T	A	T	T	T	A	T	T	T	T	A	A	A	A	A	A	A	A	T	A	T	T	T	T	T	T	T	T	T	T	T	T	T	T	T	T	T	T	T	T	T	T	T	A	A	A	A	A
1082	T	T	T	T	T	T	T	T	T	T	T	A	A	SA	A	A	A	A	A	T	A	T	T	T	T	T	T	T	T	T	T	T	T	T	T	T	T	T	T	T	T	T	T	T	T	A	A	A	A
1083	T	T	T	T	T	T	T	T	T	T	T	A	A	A	A	A	A	A	A	T	A	T	T	T	T	T	T	T	T	T	T	T	T	T	T	T	T	T	T	T	T	T	T	T	T	A	A	T	A
1084	T	T	T	T	T	T	T	T	T	T	T	A	A	A	A	A	A	A	A	T	A	T	T	T	T	T	T	T	T	T	T	T	T	T	T	T	T	T	T	T	T	T	T	A	T	T	A	T	A
1085	T	T	T	T	T	T	T	T	T	T	T	A	A	A	A	A	A	A	A	T	A	T	T	T	T	T	T	T	T	T	T	T	T	T	T	T	T	T	T	T	T	T	T	T	T	T	A	A	A
1086	T	T	T	T	T	T	T	T	T	T	T	A	A	A	A	A	A	A	A	T	A	T	T	T	T	T	T	T	T	T	T	T	T	T	T	T	T	T	T	T	T	T	T	T	T	T	T	A	A
1087	T	T	T	T	T	T	T	T	T	T	T	A	A	A	A	A	A	A	A	T	A	T	T	T	T	T	T	T	T	T	T	T	T	T	T	T	T	T	T	T	T	T	T	T	T	T	T	A	A
1088	T	T	T	T	T	T	T	T	T	T	T	A	A	A	A	A	A	A	A	A	A	T	T	T	T	T	T	T	T	T	T	T	T	T	T	T	T	T	T	T	T	T	T	T	T	T	A	A	A
1089	T	T	T	T	T	T	T	T	T	A	T	A	A	A	A	A	A	A	A	A	A	T	T	T	T	T	T	T	T	T	T	T	T	T	T	T	T	T	T	T	T	T	T	T	T	T	A	A	A
1090	T	T	T	T	T	T	T	T	T	A	T	A	A	A	A	A	A	A	A	A	A	T	T	T	T	T	T	T	T	T	A	T	T	T	T	T	T	T	T	T	T	T	T	A	T	T	A	A	A
1091	T	T	T	T	T	T	T	T	T	A	A	A	A	A	A	A	A	A	A	A	T	T	T	T	T	T	T	T	T	T	A	T	T	T	T	T	T	T	T	T	T	T	T	T	T	A	A	A	A
1092	T	T	T	T	T	T	T	T	T	A	T	A	A	A	A	A	A	A	A	T	T	T	T	T	T	T	T	T	T	T	T	A	T	T	T	T	T	T	T	T	T	T	T	T	T	T	A	A	A
1093	T	T	T	T	T	T	T	T	T	A	T	A	A	A	A	A	A	A	A	T	T	T	T	T	T	T	A	T	T	T	A	A	T	T	T	T	T	T	T	T	T	T	T	T	T	A	A	A	A
1094	T	T	T	T	T	T	T	T	T	A	T	A	A	A	A	A	A	A	A	T	T	T	T	T	T	A	A	T	T	T	A	A	T	T	T	T	T	T	T	T	T	T	T	T	T	A	A	A	A
1095	T	T	T	T	T	T	T	T	T	A	T	A	A	A	A	A	A	T	T	T	T	T	T	T	T	A	T	T	T	T	A	T	T	T	T	T	T	T	T	T	T	T	T	T	T	A	A	A	A
1096	T	T	T	T	T	T	T	T	T	A	T	A	A	A	A	A	A	T	T	T	T	T	T	T	T	T	T	T	T	T	A	T	T	T	T	T	T	T	T	T	T	T	T	T	T	T	A	A	A
1097	T	T	T	T	T	T	T	T	T	T	T	A	A	A	A	A	A	A	A	T	T	A	T	T	T	T	T	T	T	T	A	T	T	T	T	T	T	T	T	T	T	T	T	T	T	T	A	A	A
1098	T	T	T	T	T	T	T	T	T	T	T	A	A	A	A	A	A	SA	A	T	T	A	T	T	T	T	T	T	T	T	A	T	T	T	T	T	T	T	T	T	T	T	T	T	T	T	T	A	A
1099	T	T	T	T	T	T	T	T	T	T	T	A	A	A	A	A	A	SA	A	T	T	T	T	T	T	T	T	T	T	T	T	T	T	T	T	T	T	T	T	T	T	T	T	T	T	T	T	A	A
1100	T	T	T	T	T	T	T	T	T	T	T	A	A	A	A	A	A	SA	A	T	T	T	T	T	T	T	T	T	T	T	T	T	T	T	T	T	T	T	T	T	T	T	A	T	T	T	T	T	A
1101	T	T	T	T	T	T	T	T	T	T	T	A	A	A	A	A	A	A	SA	T	T	T	T	T	T	T	T	T	T	T	T	T	T	T	T	T	T	T	T	T	T	T	T	T	T	T	T	T	A
1102	T	T	T	T	T	T	T	T	T	T	T	A	A	A	A	A	A	A	A	T	T	T	T	T	T	T	T	T	T	T	T	T	T	T	T	T	T	T	T	T	T	T	T	T	T	T	T	T	A
1103	T	T	T	T	T	T	T	T	T	T	T	A	A	A	A	A	A	A	A	T	T	T	T	T	T	T	T	T	T	T	T	T	T	T	T	T	T	T	T	T	T	T	T	T	T	T	T	T	A
1104	T	T	T	T	T	T	T	T	T	T	T	A	A	A	A	A	A	SA	A	T	T	T	T	T	T	T	T	T	T	T	T	T	T	T	T	T	T	T	T	T	T	T	T	T	A	T	T	T	T
1105	T	T	T	T	T	T	T	T	T	T	T	A	A	A	A	A	A	SA	A	T	T	A	T	T	T	T	T	T	T	T	T	T	T	T	T	A	T	T	T	T	T	T	T	T	T	T	T	T	T
1106	T	T	T	T	T	T	T	T	T	T	T	A	A	A	A	A	A	A	SA	T	T	A	T	T	T	T	T	T	T	T	T	T	T	T	T	T	T	T	T	T	T	T	T	T	T	T	T	T	T
1107	T	T	T	T	T	T	T	T	T	T	T	A	A	A	A	A	A	A	A	T	T	A	T	T	T	T	T	T	T	T	T	T	T	T	T	T	T	T	T	T	T	T	T	T	T	T	T	T	A
1108	T	T	T	T	T	T	T	T	T	T	T	A	A	A	A	A	A	A	A	T	T	A	A	T	T	T	T	T	T	T	T	T	T	T	T	T	T	T	T	T	T	T	T	T	T	T	T	A	A
1109	T	T	T	T	T	T	T	T	T	T	T	A	A	A	A	A	A	A	A	T	T	A	A	T	T	T	T	T	T	T	T	T	T	T	T	T	T	T	T	T	T	T	T	T	T	T	T	A	A
1110	T	T	T	T	T	T	T	T	T	T	T	A	A	A	A	A	A	T	A	T	T	A	A	T	T	T	T	T	T	T	T	T	T	T	T	T	T	T	T	T	T	T	T	T	T	A	T	T	A
1111	T	T	T	T	T	T	T	T	T	T	T	A	A	A	A	A	A	SA	A	T	T	T	A	T	T	T	T	T	T	T	T	T	T	T	T	T	T	T	T	T	T	T	T	T	T	A	T	T	A
1112	T	T	T	T	T	T	T	T	T	T	T	A	A	A	A	A	A	A	A	T	T	T	A	T	T	T	T	T	T	T	T	T	T	T	T	T	T	T	T	T	T	T	T	T	T	A	T	T	A
1113	T	T	T	T	T	T	T	T	T	T	T	A	A	A	A	A	A	A	A	T	T	T	A	T	A	T	T	T	T	T	T	T	T	T	T	T	T	T	T	T	T	T	T	T	T	A	T	T	A
1114	T	T	T	T	T	T	T	T	T	T	T	A	A	A	A	A	A	A	A	T	T	T	T	T	A	A	T	T	T	T	T	T	T	T	T	T	T	T	T	T	T	T	T	T	T	A	T	T	A
1115	T	T	T	T	T	T	T	T	T	T	T	A	A	A	A	A	A	A	A	T	T	T	T	T	A	A	T	T	T	T	T	T	T	T	T	T	A	T	T	T	T	T	T	T	T	A	T	T	A
1116	T	T	T	T	T	T	T	T	T	T	T	A	A	A	A	A	A	A	T	T	T	T	T	T	T	T	T	T	T	T	T	T	T	T	T	T	T	T	T	T	T	T	T	T	T	A	T	A	A
1117	T	T	T	T	T	T	T	T	T	T	T	A	A	A	A	A	A	T	A	T	T	T	T	T	T	T	T	T	T	T	T	T	T	T	T	T	T	T	T	T	T	T	T	T	A	A	T	A	A
1118	T	T	T	T	T	T	T	T	T	T	T	A	A	A	A	A	A	A	A	T	T	T	T	T	T	T	T	T	T	T	T	T	T	T	T	T	T	T	T	T	T	T	T	T	T	A	T	A	A
1119	T	T	T	T	T	T	T	T	T	T	T	A	A	A	A	A	A	A	A	T	T	T	T	T	T	T	T	T	T	T	T	T	T	T	T	T	T	T	T	T	T	T	T	T	T	A	A	A	A
1120	T	T	T	T	T	T	T	T	T	T	T	A	A	A	A	A	A	A	A	T	T	T	T	T	T	T	T	T	T	T	T	T	T	T	T	T	T	T	T	T	T	T	T	T	T	A	T	A	A
1121	T	T	T	T	T	T	T	T	T	T	T	A	A	A	A	A	A	SA	A	T	T	T	T	T	T	T	T	T	T	T	T	T	T	T	T	T	T	T	T	T	T	T	T	T	T	A	A	A	A
1122	T	T	T	T	T	T	T	T	T	T	T	A	A	A	A	A	A	A	A	T	T	T	T	T	T	T	T	T	T	T	T	T	T	T	T	T	T	T	T	T	T	T	T	T	T	A	A	A	A
1123	T	T	T	T	T	T	T	T	T	T	T	A	A	A	A	A	A	A	A	T	T	T	T	T	T	T	T	T	T	T	T	T	T	T	T	T	T	T	T	T	T	T	T	T	T	T	A	A	A
1124	T	T	T	T	T	T	T	T	T	T	T	A	A	A	A	A	A	A	A	T	T	T	T	T	T	T	T	T	T	T	T	T	T	T	T	T	T	T	T	T	T	T	T	T	T	T	A	A	A
1125	T	T	T	T	T	T	T	T	T	T	T	A	A	A	A	A	A	A	A	T	T	T	T	T	T	T	T	T	T	T	T	T	T	T	T	T	T	T	T	T	T	T	T	T	T	T	A	A	A
1126	T	T	T	T	T	T	T	T	T	T	T	A	A	A	A	A	A	A	A	T	T	T	T	T	T	T	T	A	T	T	T	T	T	T	T	T	T	T	T	T	T	T	T	T	T	T	A	A	A
1127	T	T	T	T	T	T	T	T	T	T	T	A	A	A	A	A	A	A	A	T	T	T	T	T	T	T	T	T	T	T	T	T	T	T	T	T	T	T	T	T	T	T	T	T	T	T	A	A	A
1128	T	T	T	T	T	T	T	T	T	T	T	A	A	A	A	A	A	A	A	T	T	T	T	T	T	T	T	T	T	T	T	T	T	T	T	T	T	T	T	T	T	T	T	T	T	T	A	A	A
1129	T	T	T	T	T	T	T	T	T	T	T	A	A	T	A	A	A	A	A	T	T	T	T	T	T	T	T	T	T	T	T	T	T	T	T	T	T	T	T	T	T	T	T	T	T	T	T	A	A
1130	T	T	T	T	T	T	T	T	T	T	T	A	A	A	A	A	A	A	A	T	T	T	T	T	T	T	T	T	T	T	T	T	T	T	T	T	T	T	T	T	T	T	T	T	T	T	T	A	A
1131	T	T	T	T	T	T	T	T	T	T	T	A	A	A	A	A	A	A	A	T	T	T	T	T	T	T	T	T	T	T	T	T	T	T	T	T	T	T	T	T	T	T	T	T	T	T	T	A	A
1132	T	T	T	T	T	T	T	T	T	T	T	A	A	A	A	A	A	A	A	T	T	T	T	T	T	T	T	T	T	T	T	T	T	T	T	T	T	T	T	T	T	T	T	T	T	T	T	A	A
1133	T	T	T	T	T	T	T	T	T	T	T	A	A	A	A	A	A	A	A	T	T	T	T	T	T	T	T	T	T	T	T	T	T	T	T	T	T	T	T	T	T	T	T	T	T	T	T	A	A
1134	T	T	T	T	T	T	T	T	T	T	T	A	A	T	A	A	A	A	A	T	T	T	T	T	T	T	T	T	T	T	T	T	T	T	T	T	T	T	T	T	T	T	T	T	T	T	T	A	A
1135	T	T	T	T	T	T	T	T	T	T	T	A	A	T	A	A	A	A	A	T	T	T	T	T	T	T	T	T	T	T	T	T	T	T	T	T	T	T	T	T	T	T	T	T	T	T	T	A	A
1136	T	T	T	T	T	T	T	T	T	T	T	A	A	A	A	A	A	A	A	T	T	T	T	T	T	T	T	T	T	T	T	T	T	T	T	T	T	T	T	T	T	T	T	T	T	A	T	A	A
1137	T	T	T	T	T	T	T	T	T	T	T	A	A	A	A	A	A	A	A	T	T	T	T	T	T	T	T	T	T	T	T	T	T	T	T	T	T	T	T	T	T	T	T	T	T	A	T	T	A
1138	T	T	T	T	T	T	T	T	T	T	T	A	A	A	A	A	A	A	A	T	T	T	T	T	T	T	T	T	T	T	T	T	T	T	T	T	T	T	T	T	T	T	T	T	A	A	T	T	A
1139	T	T	T	T	T	T	T	T	T	T	T	A	A	A	A	A	A	A	A	T	T	T	T	T	T	T	T	T	T	T	T	T	T	T	T	A	T	T	T	T	T	T	T	T	A	A	T	T	A
1140	T	T	T	T	T	T	T	T	T	T	T	A	A	A	A	A	A	A	A	T	T	T	T	T	T	T	T	T	T	T	T	T	T	T	T	T	T	T	T	T	T	T	T	T	A	A	T	T	A
1141	T	T	T	T	T	T	T	T	T	T	T	A	A	A	A	A	A	A	A	T	T	A	T	T	T	T	T	T	T	T	T	T	T	T	T	T	T	T	T	T	T	T	T	T	A	A	T	T	A
1142	T	T	T	T	T	T	T	T	T	T	T	A	A	A	A	A	A	A	A	T	T	A	T	T	T	A	T	T	T	T	T	T	T	T	T	T	T	T	T	T	T	T	T	T	A	A	T	A	A
1143	T	T	T	T	T	T	T	T	T	T	T	A	A	A	A	A	A	A	T	T	T	A	T	T	T	A	T	T	T	T	T	T	T	T	T	T	T	T	T	T	T	T	T	T	T	A	T	A	A
1144	T	T	T	T	T	T	T	T	T	T	T	A	A	SA	A	A	A	A	T	T	T	A	T	T	T	A	T	T	T	T	T	T	T	T	T	T	T	T	T	T	T	T	T	T	T	A	T	A	A
1145	T	T	T	T	T	T	T	T	T	T	T	A	A	A	A	A	A	T	T	T	T	A	T	T	T	T	T	T	T	T	T	T	T	T	T	T	T	T	T	T	T	T	A	T	T	A	T	T	A
1146	T	T	T	T	T	T	T	T	T	T	T	A	A	A	A	A	A	T	A	T	T	A	T	T	A	T	T	T	T	T	T	T	T	T	T	T	T	T	T	T	T	T	A	T	A	A	T	T	A
1147	T	T	T	T	T	T	T	T	T	T	T	A	A	A	A	A	A	T	A	T	T	T	T	T	T	T	T	T	T	A	T	T	T	T	T	T	T	T	T	T	T	T	A	T	A	T	T	T	A
1148	T	T	T	T	T	T	T	T	T	T	T	A	A	A	A	A	A	A	A	T	T	T	T	T	T	T	T	T	T	A	T	T	T	T	T	T	T	T	T	T	T	T	A	T	T	T	T	T	T
1149	T	T	T	T	T	T	T	T	T	T	T	A	A	A	A	A	A	A	A	T	T	T	T	T	T	T	T	T	T	T	T	T	T	T	T	T	T	T	T	T	T	A	A	T	T	T	T	T	T
1150	T	T	T	T	T	T	T	T	T	T	T	A	A	A	A	A	A	T	A	T	T	T	T	T	T	T	T	T	T	T	T	T	T	T	T	T	T	T	T	T	T	A	A	T	T	T	T	T	T
1151	T	T	T	T	T	T	T	T	T	T	T	A	A	A	A	A	A	T	A	T	T	T	T	T	T	T	T	T	T	T	T	T	T	T	T	T	T	T	T	T	T	A	A	T	T	T	T	T	T
1152	T	T	T	T	T	T	T	T	T	T	T	A	A	A	A	A	A	T	A	T	T	T	T	T	T	T	T	T	T	T	T	T	T	T	T	T	T	T	T	T	T	A	A	T	T	T	T	T	T
1153	T	T	T	T	T	T	T	T	T	T	T	A	A	A	A	A	A	T	A	T	T	T	T	T	T	A	T	T	T	T	T	T	T	T	T	T	T	T	T	T	T	A	A	T	T	T	T	T	T
1154	T	T	T	T	T	T	T	T	T	T	T	A	A	A	A	A	A	T	A	T	T	T	T	T	T	T	T	T	T	T	T	T	T	T	T	T	T	T	T	T	T	T	T	T	T	T	T	T	T
1155	T	T	T	T	T	T	T	T	T	T	T	A	A	A	A	A	A	A	A	T	T	T	T	T	T	T	T	A	T	T	T	T	T	T	T	T	T	T	T	T	T	T	T	T	T	T	T	T	T
1156	T	T	T	T	T	T	T	T	T	T	T	A	A	A	A	A	A	A	A	T	T	T	T	T	T	T	T	A	T	T	T	T	T	T	T	T	T	T	T	T	T	T	T	T	T	A	T	T	T
1157	T	T	T	T	T	T	T	T	T	T	T	A	A	A	A	A	A	A	A	T	T	T	T	T	T	T	T	A	T	T	T	T	T	T	T	T	T	T	T	T	T	T	T	T	T	A	T	T	T
1158	T	T	T	T	T	T	T	T	T	T	T	A	A	A	A	A	A	A	A	T	T	T	T	T	T	T	T	T	T	T	T	T	T	T	T	T	T	T	T	T	T	T	T	T	T	A	T	T	T
1159	T	T	T	T	T	T	T	T	T	T	T	A	A	A	A	A	A	A	A	T	T	T	T	T	T	T	T	T	T	T	T	T	T	T	T	T	T	T	T	T	T	T	T	T	T	A	T	T	T
1160	T	T	T	T	T	T	T	T	T	T	T	A	A	A	A	A	A	A	A	T	T	T	T	T	T	T	T	T	T	T	T	T	T	T	T	T	T	T	T	T	T	T	T	T	T	A	T	T	T
1161	T	T	T	T	T	T	T	T	T	T	T	A	A	A	A	A	A	A	A	T	T	T	T	T	T	T	T	T	T	T	T	T	T	T	T	T	T	T	T	T	T	T	T	T	T	A	A	A	T
1162	T	T	T	T	T	T	T	T	T	T	T	A	A	A	A	A	A	A	A	T	T	T	T	T	T	T	T	T	T	A	T	T	T	T	T	T	T	T	T	T	T	T	T	T	T	A	A	A	A
1163	T	T	T	T	T	T	T	T	T	T	T	A	A	A	A	A	A	A	A	T	T	T	T	T	T	T	T	T	T	A	T	T	T	T	T	T	T	T	T	T	T	T	T	T	T	A	A	A	A
1164	T	T	T	T	T	T	T	T	T	T	T	A	A	A	A	A	A	T	A	T	T	T	T	T	T	T	T	T	T	A	T	T	T	T	T	T	T	T	T	T	T	T	T	T	T	T	A	A	T
1165	T	T	T	T	T	T	T	T	T	T	T	A	A	A	A	A	A	T	A	T	T	T	T	T	T	T	T	T	T	A	T	T	T	T	T	T	T	T	T	T	T	T	T	T	T	T	A	A	T
1166	T	T	T	T	T	T	T	T	T	T	T	A	A	A	A	A	A	T	A	T	T	T	T	T	T	T	T	T	T	T	T	T	T	T	T	T	T	T	T	T	T	T	T	T	T	T	A	A	A
1167	T	T	T	T	T	T	T	T	T	T	T	A	A	A	A	A	A	A	A	T	T	T	T	T	T	T	T	T	T	T	T	T	T	T	T	T	T	T	T	T	T	T	T	T	T	T	A	A	A
1168	T	T	T	T	T	T	T	T	T	T	T	A	A	A	A	A	A	A	A	T	T	A	T	T	T	T	T	T	T	T	T	T	T	T	T	T	T	T	T	T	T	T	T	T	A	T	T	A	A
1169	T	T	T	T	T	T	T	T	T	T	T	A	A	A	A	A	A	SA	A	T	T	A	A	T	T	T	T	T	T	T	T	T	T	T	T	T	T	T	T	T	T	T	T	T	A	T	T	A	A
1170	T	T	T	T	T	T	T	T	T	T	T	A	A	A	A	A	A	SA	A	T	A	A	A	T	T	T	T	T	T	T	T	T	T	T	T	T	T	T	T	T	T	T	T	T	T	T	A	A	A
1171	T	T	T	T	T	T	T	T	T	T	T	A	A	A	A	A	A	SA	SA	T	A	A	A	T	T	T	T	T	T	T	T	T	T	T	T	T	T	T	T	T	T	T	T	T	T	T	A	A	A
1172	T	T	T	T	T	T	T	T	T	T	T	A	A	A	A	A	A	SA	SA	T	A	A	A	T	T	T	T	T	T	T	T	T	T	T	T	T	T	T	T	T	T	T	T	T	T	T	A	A	A
1173	T	T	T	T	T	T	T	T	T	T	T	A	A	A	A	A	A	A	SA	A	A	A	A	T	T	T	T	T	T	T	T	T	T	T	T	T	T	T	T	T	T	T	T	T	T	T	A	A	A
1174	T	T	T	T	T	T	T	T	T	T	T	A	A	A	A	A	A	A	A	A	A	A	A	A	T	T	T	T	T	T	T	T	T	T	T	T	T	T	T	T	T	T	T	T	T	T	T	A	A
1175	T	T	T	T	T	T	T	T	T	T	T	A	A	A	A	A	A	A	A	A	A	A	A	A	T	T	T	T	T	T	T	T	T	T	T	T	T	T	T	T	T	T	T	T	T	T	T	A	A
1176	T	T	T	T	T	T	T	T	T	T	A	A	A	A	A	A	A	A	A	A	A	A	A	A	T	T	T	T	T	T	T	T	T	T	T	T	T	T	T	T	T	T	T	T	T	T	T	T	A
1177	T	T	T	T	T	T	T	T	T	T	A	A	A	A	A	A	A	A	T	A	A	A	A	A	T	T	T	T	T	T	T	T	T	T	T	T	T	T	T	T	T	T	T	T	T	T	T	T	A
1178	T	T	T	T	T	T	T	T	T	T	A	A	A	SA	A	A	A	T	T	A	A	A	A	A	T	T	T	T	T	T	T	T	T	T	T	T	T	T	T	T	T	T	T	T	T	T	T	T	A
1179	T	T	T	T	T	T	T	T	T	T	A	A	A	A	A	A	A	T	T	A	A	A	A	A	T	T	T	T	T	T	T	T	T	T	T	T	T	T	T	T	T	T	T	T	T	T	T	A	A
1180	T	T	T	T	T	T	T	T	T	T	A	A	A	A	A	A	A	T	A	A	A	A	A	A	T	T	T	T	T	T	T	T	T	T	T	T	T	T	T	T	T	T	T	A	T	T	T	A	A
1181	T	T	T	T	T	T	T	T	T	T	A	A	A	A	A	A	A	A	A	A	A	A	A	A	T	T	T	T	T	T	T	T	T	T	T	T	T	T	T	T	T	T	T	T	T	T	A	A	A
1182	T	T	T	T	T	T	T	T	T	T	A	A	A	A	A	A	A	SA	SA	A	A	A	A	A	T	T	T	T	T	T	T	T	T	T	T	T	T	T	T	T	T	A	T	T	A	T	A	A	A
1183	T	T	T	T	T	T	T	T	T	T	A	A	A	A	A	A	A	A	A	A	A	A	A	T	T	T	T	T	T	T	T	T	T	T	T	T	T	T	T	T	T	T	T	T	A	T	T	T	A
1184	T	T	T	T	T	T	T	T	T	T	A	A	A	A	A	A	A	A	A	A	A	A	A	T	T	T	T	T	T	T	T	T	T	T	T	T	T	T	T	T	T	T	T	T	A	T	T	T	A
1185	T	T	T	T	T	T	T	T	T	T	A	A	A	A	A	A	A	A	A	A	A	A	A	T	A	T	T	T	T	T	T	T	T	T	T	T	T	T	T	T	T	T	T	T	A	T	T	T	A
1186	T	T	T	T	T	T	T	T	T	T	T	A	A	A	A	A	A	A	A	A	A	A	A	T	T	T	T	T	T	T	T	T	T	T	T	T	T	T	T	T	T	T	T	T	A	T	T	T	A
1187	T	T	T	T	T	T	T	T	T	T	A	A	A	A	A	A	A	T	A	A	A	A	A	A	T	T	T	T	T	T	T	T	T	T	T	T	T	T	T	T	T	T	T	T	T	T	T	T	A
1188	T	T	T	T	T	T	T	T	T	T	A	A	A	A	A	A	A	SA	A	A	A	T	A	A	T	T	T	T	T	T	T	T	T	T	T	T	T	T	T	T	T	T	T	T	A	A	A	A	A
1189	T	T	T	T	T	T	T	T	T	T	A	A	A	A	A	A	A	A	A	A	A	T	A	A	T	T	T	T	T	T	T	T	T	T	T	T	T	T	T	T	T	T	T	T	A	A	A	A	A
1190	T	T	T	T	T	T	T	T	T	T	A	A	A	A	A	A	A	A	A	A	A	T	A	A	T	T	T	T	T	T	T	T	T	T	T	T	T	T	T	T	T	T	T	T	A	A	A	T	A
1191	T	T	T	T	T	T	T	T	T	T	T	A	A	A	A	A	A	A	A	A	A	T	A	A	T	T	T	T	T	T	T	T	T	T	T	T	T	T	T	T	T	T	T	T	A	A	A	T	A
1192	T	T	T	T	T	T	T	T	T	T	T	A	A	A	A	A	A	A	A	A	A	T	A	A	A	T	T	T	T	T	T	T	T	T	T	T	T	T	T	T	T	T	T	T	A	A	A	T	A
1193	T	T	T	T	T	T	T	T	T	T	T	A	A	A	A	A	A	A	A	A	A	T	A	A	A	T	T	T	T	T	T	T	T	T	T	T	T	T	T	T	T	T	T	T	A	A	A	T	A
1194	T	T	T	T	T	T	T	T	T	T	T	A	A	A	A	A	A	A	A	A	A	T	A	A	A	T	T	T	T	T	T	T	T	T	T	T	T	T	T	T	T	T	T	T	A	A	A	T	A
1195	T	T	T	T	T	T	A	T	T	T	T	A	A	A	A	A	A	T	A	T	A	A	A	A	T	T	T	T	T	T	T	T	T	T	T	T	T	T	T	T	T	T	T	T	A	A	A	T	A
1196	T	T	T	T	T	T	A	T	T	T	T	A	A	A	A	A	A	SA	SA	T	A	A	A	A	A	T	T	A	T	A	T	T	T	T	T	T	T	T	T	T	T	T	T	T	A	A	A	T	A
1197	T	T	T	T	T	T	A	T	T	T	T	A	A	A	A	A	A	T	T	T	A	A	A	A	A	T	T	A	A	A	T	T	T	T	A	T	T	T	T	T	T	T	T	T	A	T	T	T	A
1198	T	T	T	T	T	T	T	T	T	T	T	A	A	A	A	A	A	A	A	T	A	A	A	A	A	T	T	A	A	A	T	T	T	T	A	T	T	T	T	T	T	T	T	T	A	T	T	T	A
1199	T	T	T	T	T	T	T	T	T	T	T	A	A	A	A	A	A	A	A	T	T	A	A	A	A	T	T	A	A	A	T	T	T	T	T	T	T	T	T	T	T	T	T	T	T	T	A	T	A
1200	T	T	T	T	T	T	T	T	T	T	T	A	A	A	A	A	A	A	A	T	T	A	A	A	A	T	T	A	T	T	T	T	T	T	T	T	T	T	T	T	T	T	T	T	T	T	A	T	A
1201	T	T	T	T	T	T	A	T	T	T	T	A	A	A	A	A	A	SA	A	T	A	A	A	A	A	T	T	A	T	T	T	T	T	T	T	T	T	T	A	T	T	T	T	T	T	T	T	T	A
1202	T	T	A	T	T	T	T	T	T	T	T	A	A	A	A	A	A	SA	A	T	A	A	A	A	A	T	T	A	T	A	T	T	T	T	T	T	T	T	A	T	T	T	T	T	T	T	T	T	A
1203	T	T	A	A	T	T	T	T	T	T	T	A	A	A	A	A	A	A	A	T	A	A	A	A	A	T	T	A	T	A	T	T	T	T	T	T	T	T	T	T	T	T	T	T	T	T	T	T	A
1204	T	T	T	A	T	T	T	T	T	T	T	A	A	A	A	A	A	A	A	T	T	A	A	A	A	T	T	A	T	A	T	T	T	T	T	T	T	T	T	T	T	T	T	T	T	T	T	T	A
1205	T	T	T	T	T	T	T	T	T	T	T	A	A	A	A	A	A	A	A	T	T	A	A	A	A	T	T	A	T	A	T	T	T	T	T	T	T	T	T	T	T	T	T	T	T	T	T	T	A
1206	T	T	T	T	T	T	T	T	T	T	T	A	A	A	A	A	A	A	A	T	T	A	A	A	A	T	T	T	T	A	T	T	T	T	T	T	T	T	T	T	T	T	T	A	T	T	T	T	A
1207	T	T	T	T	T	T	T	T	T	T	T	A	A	T	A	A	A	A	A	T	T	T	A	A	A	T	T	A	T	A	T	T	T	T	T	T	T	T	T	T	T	A	T	A	T	A	T	A	A
1208	T	T	T	T	T	T	T	T	T	T	T	A	A	A	A	A	A	A	A	T	T	A	A	A	A	T	T	A	T	A	T	T	T	T	T	T	T	T	T	T	T	A	A	A	A	A	A	A	A
1209	T	T	T	T	T	T	T	T	T	T	T	A	A	A	A	A	A	A	A	T	T	T	A	A	A	T	T	A	T	A	T	T	T	T	T	T	T	T	T	T	T	A	A	A	T	A	A	T	A
1210	T	T	T	T	T	T	T	T	T	T	T	A	A	A	A	A	A	A	A	T	T	T	A	A	A	T	T	A	T	T	T	T	T	T	T	T	T	T	T	T	T	A	A	A	T	A	A	T	A
1211	T	T	T	T	T	T	T	T	T	T	T	A	A	A	A	A	A	A	A	T	T	T	A	A	A	T	T	A	T	A	T	T	T	T	A	T	T	T	T	T	A	A	A	A	A	A	A	T	A
1212	T	T	T	T	T	T	T	T	T	T	T	A	A	A	A	A	A	A	A	T	T	A	A	A	A	T	T	A	T	A	T	T	T	T	A	T	T	T	T	T	A	A	A	A	A	A	A	T	T
1213	T	T	T	T	T	T	T	T	T	T	T	A	A	A	A	A	A	A	A	T	T	A	A	A	A	T	T	A	T	A	T	T	T	T	A	T	T	T	T	T	A	A	A	A	A	A	A	A	T
1214	T	T	T	T	T	T	T	T	T	T	T	A	A	A	A	A	A	T	A	T	A	A	A	T	A	T	T	A	T	A	T	T	T	T	A	T	T	T	T	T	A	A	A	A	A	A	A	A	A
1215	T	T	T	T	T	T	T	T	T	T	T	A	A	A	A	A	A	T	A	T	A	A	A	T	A	T	T	A	T	A	T	T	T	T	A	T	T	T	T	T	A	A	A	A	A	A	T	A	A
1216	T	T	T	T	T	T	T	T	T	T	T	A	A	A	A	A	A	T	A	T	T	A	A	T	A	T	T	A	T	A	T	T	T	T	A	T	T	T	T	T	A	A	A	A	A	A	T	T	A
1217	T	T	T	T	A	T	T	T	T	T	T	A	A	A	A	A	A	A	A	T	T	A	A	T	A	T	T	A	T	A	T	T	T	T	A	T	T	T	T	T	A	A	A	A	A	A	A	A	A
1218	T	T	T	T	A	T	T	T	T	T	T	A	A	A	A	A	A	A	A	T	T	A	A	T	A	T	T	A	T	A	T	T	T	T	A	T	T	T	T	T	A	A	A	A	A	A	A	A	A
1219	T	T	T	T	A	T	T	T	T	T	T	A	A	A	A	A	A	A	A	T	T	A	A	T	A	T	T	A	T	A	T	T	T	T	A	T	T	T	T	T	A	A	A	A	A	A	A	A	A
1220	T	T	T	T	T	T	T	T	T	T	T	A	A	A	A	A	A	A	A	T	A	A	A	T	A	T	T	A	T	A	T	T	T	T	A	T	T	T	T	T	A	A	A	A	A	A	A	T	A
1221	T	T	T	T	T	T	T	T	T	T	T	A	A	A	A	A	A	A	A	T	A	A	A	T	A	T	T	T	T	A	T	T	T	T	A	T	T	T	T	T	A	A	A	A	A	A	A	A	A
1222	T	T	T	T	T	T	T	T	T	T	T	A	A	A	A	A	A	A	A	T	A	A	A	T	T	T	T	T	T	A	T	T	T	T	A	T	T	T	T	T	A	A	A	A	A	A	A	A	A
1223	T	T	T	T	T	T	T	T	T	T	T	A	A	A	A	A	A	T	A	T	A	A	A	T	T	T	T	T	T	A	T	T	T	T	A	T	T	T	T	T	A	A	A	A	A	A	A	A	A
1224	T	T	T	T	T	T	T	T	T	T	T	A	A	A	A	A	A	SA	A	T	A	T	A	T	T	A	T	T	T	A	T	T	T	A	A	T	T	T	T	T	A	A	A	A	A	A	A	A	A
1225	T	T	T	T	T	T	T	T	T	T	T	A	A	A	A	A	A	A	A	T	T	T	A	A	T	A	T	T	T	A	T	T	T	T	A	T	T	T	T	T	A	A	A	A	T	A	A	A	A
1226	T	T	T	T	T	T	T	T	T	T	A	A	A	A	A	A	A	A	A	T	T	T	T	T	T	A	T	T	T	A	T	T	T	T	A	T	T	T	T	T	A	A	A	A	A	A	A	A	A
1227	T	T	T	T	T	T	T	T	T	T	A	A	A	A	A	A	A	A	A	T	T	T	T	A	T	T	T	T	T	A	T	T	T	T	A	T	T	T	T	T	A	A	T	A	A	A	A	A	A
1228	T	T	T	T	T	T	T	T	T	T	T	A	A	A	A	A	A	A	A	T	T	T	T	A	T	T	T	T	T	A	T	T	T	T	A	T	T	T	T	T	A	A	A	A	A	A	A	A	A
1229	T	T	T	T	T	T	T	T	T	T	T	A	A	A	A	A	A	A	A	T	T	T	T	T	T	T	T	T	T	A	T	T	T	T	A	T	T	T	T	T	A	A	A	A	A	A	A	A	A
1230	T	T	T	T	T	T	T	T	T	T	T	A	A	A	A	A	A	T	A	T	T	T	T	T	T	T	T	A	T	A	T	T	T	T	A	T	T	T	T	T	A	A	A	A	T	A	A	A	A
1231	T	T	T	T	T	T	T	T	T	T	T	A	A	A	A	A	A	A	A	T	T	T	T	T	T	T	T	A	T	T	T	T	T	T	A	T	T	T	T	T	A	A	T	T	A	A	A	A	A
1232	T	T	T	T	T	T	T	T	T	T	T	A	A	A	A	A	A	A	A	T	T	T	T	T	T	T	T	T	T	T	T	T	T	T	A	T	T	T	T	T	A	A	T	A	A	T	A	A	A
1233	T	T	T	T	T	T	T	T	T	T	T	A	A	A	A	A	A	A	A	T	T	T	T	T	T	T	T	T	T	T	T	T	T	T	A	T	T	T	T	T	A	T	A	A	A	A	A	A	A
1234	T	T	T	T	T	T	A	T	T	T	T	A	A	A	A	A	A	A	A	T	T	T	T	T	T	T	T	T	T	T	T	T	T	T	A	T	T	A	T	T	A	T	A	A	A	A	A	A	A
1235	T	T	T	T	T	T	A	T	T	T	T	A	A	A	A	A	A	A	A	T	T	T	T	T	T	T	T	T	T	T	T	T	T	T	A	T	A	A	T	T	A	A	A	A	A	A	A	A	A
1236	T	T	T	T	T	T	T	T	T	T	A	A	A	A	A	A	A	A	A	T	T	T	T	T	T	T	T	T	T	A	T	T	T	T	A	T	A	T	T	A	A	A	A	A	A	A	A	A	A
1237	T	T	T	T	T	T	T	T	T	T	A	A	A	A	A	A	A	A	A	T	T	T	T	T	T	T	T	T	T	A	T	T	T	T	A	T	A	A	T	A	A	A	A	A	A	A	A	A	A
1238	T	T	T	T	T	T	T	T	T	T	A	A	A	A	A	A	A	A	A	T	T	T	T	T	T	T	T	T	T	A	T	T	T	T	A	T	A	A	T	A	A	A	A	A	A	A	A	A	A
1239	T	T	T	T	T	T	T	T	T	T	A	A	A	A	A	A	A	A	A	T	T	T	A	T	T	T	T	T	T	A	T	T	T	T	A	T	A	T	T	A	A	A	A	A	A	A	A	A	A
1240	T	T	T	T	T	T	T	T	T	T	T	A	A	A	A	A	A	A	A	T	T	T	A	T	T	T	T	T	T	A	T	T	T	T	A	T	A	T	T	T	A	A	A	A	A	A	A	A	A
1241	T	T	T	T	T	T	T	T	T	T	T	A	A	A	A	A	A	T	A	T	T	T	T	T	T	T	T	T	T	T	T	T	T	T	T	A	A	T	T	T	A	A	A	A	T	A	A	A	A
1242	T	T	T	T	T	T	T	T	T	T	T	A	A	A	A	A	A	A	T	T	T	A	T	T	T	T	T	T	T	T	T	T	T	T	T	A	T	T	T	T	A	A	A	A	A	A	A	A	A
1243	T	T	T	T	T	T	T	T	T	T	T	A	A	A	A	A	A	A	T	T	T	T	T	T	T	T	T	T	T	T	T	T	T	T	T	T	T	T	T	T	A	A	A	A	A	A	A	A	A
1244	T	T	T	T	T	T	T	T	T	T	A	A	A	A	A	A	A	A	A	T	T	T	T	T	T	T	T	T	T	T	T	T	T	T	T	T	T	T	T	T	A	A	A	A	A	A	A	A	A
1245	T	T	T	T	T	T	T	T	T	T	A	A	A	A	A	A	A	A	T	T	T	T	T	T	T	T	T	T	T	T	T	T	T	T	T	T	T	T	T	T	A	A	A	A	A	A	T	T	A
1246	T	T	T	T	T	T	T	T	T	T	T	A	A	A	A	A	A	A	T	T	T	T	T	T	T	T	T	T	T	T	T	T	T	T	T	T	T	T	T	T	A	A	A	A	A	A	T	T	A
1247	T	T	T	T	T	T	T	T	T	T	T	A	A	SA	A	A	A	A	A	T	T	T	T	T	T	T	T	T	T	T	T	T	T	T	T	T	T	T	T	T	A	A	A	A	A	A	T	T	A
1248	T	T	T	T	T	T	T	T	T	T	T	A	A	SA	A	A	A	A	A	T	T	T	T	T	T	T	T	T	T	T	T	T	T	T	A	T	T	T	T	T	T	A	A	A	A	A	T	T	A
1249	T	T	T	T	T	T	T	T	T	T	T	A	A	A	A	A	A	A	SA	T	T	T	T	T	T	T	T	T	T	T	T	T	T	T	A	T	T	T	T	T	T	A	A	T	A	A	T	T	A
1250	T	T	T	T	T	T	T	T	T	T	T	A	A	A	A	A	A	A	SA	T	T	T	T	T	T	T	A	T	T	A	T	T	T	T	A	T	T	T	T	T	T	T	A	A	A	A	T	T	A
1251	T	T	T	T	T	T	T	T	T	T	T	A	A	A	A	A	A	A	A	T	T	T	T	T	T	T	T	T	T	A	T	T	T	T	A	T	T	T	T	T	T	T	A	A	A	A	T	T	A
1252	T	T	T	T	T	T	T	T	T	T	T	A	A	A	A	A	A	A	A	T	T	T	T	T	T	T	T	T	T	A	T	T	T	T	A	T	T	T	T	T	T	A	A	A	A	A	T	T	A
1253	T	T	T	T	T	T	T	T	T	T	T	A	A	A	A	A	A	SA	A	T	T	T	T	T	T	T	T	T	T	T	T	T	T	T	A	T	T	T	T	T	T	T	A	A	A	A	T	T	A
1254	T	T	T	T	T	T	T	T	T	T	T	A	A	A	A	A	A	A	A	T	T	T	T	T	T	T	T	T	T	T	T	T	T	T	A	T	T	T	T	T	T	T	A	T	A	A	T	T	A
1255	T	T	T	T	T	T	T	T	T	T	T	A	A	A	A	A	A	A	A	T	T	T	T	T	T	T	T	T	T	T	T	T	T	T	A	T	T	T	T	T	A	T	A	A	A	A	T	T	A
1256	T	T	T	T	T	T	T	T	T	T	T	A	A	A	A	A	A	A	A	T	A	T	T	T	T	T	T	T	T	T	T	T	T	T	A	T	T	T	T	T	A	T	A	A	A	A	T	T	A
1257	T	T	T	T	T	T	T	T	T	T	T	A	A	A	A	A	A	T	A	T	A	A	T	T	T	T	T	T	T	T	T	T	T	T	T	T	T	T	T	T	A	T	A	A	A	A	T	T	A
1258	T	T	T	T	T	T	T	T	T	T	T	A	A	A	A	A	A	T	A	T	A	A	T	T	T	T	T	T	T	T	T	T	T	T	T	T	T	T	T	T	A	T	A	A	A	A	T	T	A
1259	T	T	T	T	T	T	T	T	T	T	T	A	A	A	A	A	A	T	T	T	T	A	T	A	T	T	T	T	T	T	T	T	T	T	T	T	T	T	T	T	A	T	A	A	A	A	T	A	A
1260	T	T	T	T	T	T	T	T	T	T	T	A	A	T	A	A	A	T	A	T	T	A	T	A	T	T	T	T	T	T	T	T	T	T	T	T	T	T	T	T	A	A	A	A	A	A	T	A	A
1261	T	T	T	T	T	T	T	T	T	T	T	A	A	A	A	A	A	T	A	T	T	A	A	A	T	T	T	T	A	T	T	T	T	T	T	T	T	T	T	T	A	A	A	A	T	A	T	T	A
1262	T	T	T	T	T	T	T	T	T	T	T	A	A	A	A	A	A	A	A	T	T	A	A	A	T	T	T	T	T	T	T	T	T	T	T	T	T	T	T	T	A	T	T	A	T	A	T	T	A
1263	T	T	T	T	T	T	T	T	T	T	T	A	A	A	A	A	A	A	A	T	T	A	A	A	T	T	T	T	T	T	T	T	T	T	T	T	T	T	T	T	A	T	T	A	T	A	T	T	A
1264	T	T	T	T	T	T	T	T	T	T	T	A	A	A	A	A	A	A	A	T	T	A	A	A	T	T	T	T	T	T	T	T	T	T	T	T	T	T	T	T	A	T	A	A	T	A	T	T	A
1265	T	T	T	T	T	T	T	T	T	T	T	A	A	A	A	A	A	T	A	T	T	A	A	A	T	T	T	T	T	T	T	T	T	T	T	T	T	T	T	T	T	T	A	A	A	A	A	T	A
1266	T	T	T	T	T	T	T	T	T	T	T	A	A	A	A	A	A	A	A	T	T	A	A	A	T	T	T	T	T	T	T	T	T	T	T	T	T	T	T	T	T	T	A	A	A	A	A	T	A
1267	T	T	T	T	T	T	T	T	T	T	T	A	A	A	A	A	A	A	A	T	T	A	A	A	T	T	T	T	T	T	T	T	T	T	T	T	T	T	T	T	T	T	A	A	A	A	A	T	A
1268	T	T	T	T	T	T	T	T	T	T	T	A	A	A	A	A	A	A	A	T	T	A	T	A	T	T	T	T	T	T	T	T	T	T	T	T	T	T	T	T	T	T	A	A	A	A	A	A	A
1269	T	T	T	T	T	T	T	T	T	T	T	A	A	A	A	A	A	T	T	T	T	A	T	A	T	T	T	T	T	T	T	T	T	T	T	T	T	T	T	T	T	T	T	A	A	A	A	A	A
1270	T	T	T	T	T	T	T	T	T	T	T	A	A	T	A	A	A	T	A	T	T	T	T	A	T	T	T	T	T	T	T	T	T	T	T	T	T	T	T	T	T	T	T	A	A	A	A	A	A
1271	T	T	T	T	T	T	T	T	T	T	T	A	A	T	A	A	A	T	A	T	T	T	T	A	T	T	T	T	T	T	T	T	T	T	T	T	T	T	T	T	T	T	T	T	A	A	A	A	A
1272	T	T	T	T	T	T	T	T	T	T	T	A	A	T	A	A	A	T	T	T	T	T	T	A	T	T	T	T	T	T	T	T	T	T	T	T	T	T	T	T	T	T	T	T	A	A	A	A	A
1273	T	T	T	T	T	T	T	T	T	T	T	A	A	T	A	A	A	T	T	T	T	T	T	A	T	T	T	T	T	T	T	T	T	T	T	T	T	T	T	T	T	T	T	T	A	A	A	A	A
1274	T	T	T	T	T	T	T	T	T	T	T	A	A	T	A	A	A	T	T	T	T	T	T	A	T	T	T	T	T	T	T	T	T	T	T	T	T	T	T	T	T	T	T	T	A	A	A	A	A
1275	T	T	T	T	T	T	T	T	T	T	T	A	A	A	A	A	A	A	T	T	T	A	T	A	A	T	T	T	T	T	T	T	T	T	T	T	T	T	T	T	T	T	T	T	A	A	A	A	A
1276	T	T	T	T	T	T	T	T	T	T	T	A	A	A	A	A	A	A	T	T	T	A	T	A	A	T	T	T	T	T	T	T	T	T	T	T	T	T	T	T	T	T	T	T	T	A	A	A	A
1277	T	T	T	T	T	T	T	T	T	T	T	A	A	A	A	A	A	A	T	T	T	T	T	A	T	T	T	T	T	T	T	T	T	T	T	T	T	T	T	T	T	T	T	T	T	T	A	A	A
1278	T	T	T	T	T	T	T	T	T	T	T	A	A	A	A	A	A	A	A	T	T	T	T	T	T	T	T	T	T	T	T	T	T	T	T	T	T	T	T	T	T	T	T	T	T	T	A	A	A
1279	T	T	T	T	T	T	T	T	T	T	T	A	A	A	A	A	A	A	A	T	T	T	T	T	T	T	T	T	T	T	T	T	T	T	T	T	T	T	T	T	T	T	T	T	T	T	A	A	A
1280	T	T	T	T	T	T	T	T	T	T	T	A	A	A	A	A	A	T	A	T	T	T	T	T	T	T	T	T	T	T	T	T	T	T	T	T	T	T	T	T	T	T	T	T	T	T	A	A	A
1281	T	T	T	T	T	T	T	T	T	T	T	A	A	A	A	A	A	A	A	T	T	T	T	A	T	T	T	T	T	T	T	T	T	T	T	T	T	T	T	T	T	T	T	T	T	A	T	A	A
1282	T	T	T	T	T	T	T	T	T	T	T	A	A	A	A	A	A	A	A	T	A	T	T	A	T	T	T	T	T	T	T	T	T	T	T	T	T	T	T	T	T	T	T	T	T	A	T	A	A
1283	T	T	T	T	T	T	A	T	T	T	T	A	A	A	A	A	A	A	A	T	T	T	T	A	T	T	T	T	T	T	T	T	T	T	T	T	T	T	T	T	T	T	T	T	T	A	T	T	A
1284	T	T	T	T	T	T	T	T	T	T	T	A	A	A	A	A	A	A	A	T	T	T	T	T	T	T	T	T	T	T	T	T	T	T	T	T	T	T	T	T	T	T	T	T	T	A	T	A	A
1285	T	T	T	T	T	T	T	T	T	T	T	A	A	A	A	A	A	A	A	T	T	T	A	T	T	T	T	T	T	T	T	T	T	T	T	T	T	T	T	T	T	T	T	T	T	A	T	A	A
1286	T	T	T	T	T	T	T	T	T	T	A	A	A	A	A	A	A	T	T	T	T	T	T	T	T	T	T	T	T	T	T	T	T	T	T	T	T	T	T	T	T	T	T	T	A	A	A	A	A
1287	T	T	T	T	T	T	T	T	T	T	A	A	A	A	A	A	A	T	T	T	T	T	T	T	T	T	T	T	T	T	T	T	T	T	T	T	T	T	T	T	T	T	T	T	A	A	A	A	A
1288	T	T	T	T	T	T	T	T	T	T	A	A	A	A	A	A	A	A	T	T	T	T	A	T	T	T	T	T	T	T	T	T	T	T	T	T	T	T	T	T	T	T	T	T	A	A	A	A	A
1289	T	T	T	T	T	T	T	T	T	T	A	A	A	A	A	A	A	A	T	T	A	T	T	T	T	T	T	T	T	T	T	T	T	T	T	T	T	T	T	T	T	T	T	T	A	A	A	A	A
1290	T	T	T	T	T	T	T	T	T	T	A	A	A	A	A	A	A	A	A	T	T	T	T	T	T	T	T	T	T	T	T	T	T	T	T	T	T	T	T	T	T	T	T	T	A	A	A	A	A
1291	T	T	T	T	T	T	T	T	T	T	A	A	A	A	A	A	A	A	A	T	T	T	T	T	T	T	T	T	T	T	T	T	T	T	T	T	T	T	T	T	T	T	T	T	A	A	A	A	A
1292	T	T	T	T	T	T	T	T	T	T	A	A	A	A	A	A	A	T	A	T	T	T	T	T	T	T	T	T	T	T	T	T	T	T	T	T	T	T	T	T	T	T	T	T	A	A	A	A	A
1293	T	T	T	T	T	T	T	T	T	T	A	A	A	A	A	A	A	T	A	T	T	T	T	T	T	T	T	T	T	T	T	T	T	T	T	T	T	T	T	T	T	T	T	T	A	A	A	A	A
1294	T	T	T	T	T	T	T	T	T	T	A	A	A	A	A	A	A	A	A	T	T	T	T	T	T	T	T	T	T	T	T	T	T	T	T	T	T	T	T	T	T	T	T	T	A	A	A	A	A
1295	T	T	T	T	T	T	T	T	T	T	A	A	A	A	A	A	A	A	A	T	T	T	T	T	T	T	T	T	T	T	T	T	T	T	T	T	T	T	T	T	T	T	T	T	A	A	T	A	A
1296	T	T	T	T	T	T	T	T	T	T	T	A	A	A	A	A	A	A	T	T	T	T	T	T	T	T	T	T	T	T	T	T	T	T	T	T	T	T	T	T	T	T	T	T	A	A	T	A	A
1297	T	T	T	T	T	T	T	T	T	T	T	A	A	A	A	A	A	A	A	T	T	T	T	T	T	T	T	T	T	T	T	T	T	T	T	T	T	T	T	T	T	T	T	T	A	A	T	A	A
1298	T	T	T	T	T	T	T	T	T	T	T	A	A	A	A	A	A	A	A	T	T	T	T	T	T	T	T	T	T	T	T	T	T	T	T	T	T	T	T	T	T	T	T	T	A	A	T	A	A
1299	T	T	T	T	T	T	T	T	T	T	T	A	A	A	A	A	A	SA	A	T	T	T	T	T	T	T	T	T	T	T	T	T	T	T	T	T	T	T	T	T	T	T	T	T	A	A	A	A	A
1300	T	T	T	T	T	T	T	T	T	T	T	A	A	A	A	A	A	SA	A	T	T	T	T	T	T	T	T	T	T	T	T	T	T	T	T	T	T	T	T	T	T	T	T	A	A	A	A	A	A
1301	T	T	T	T	T	T	T	T	T	T	T	A	A	A	A	A	A	A	A	T	T	T	T	T	T	T	T	T	T	T	T	T	T	T	T	T	T	T	T	T	T	T	T	A	A	A	A	A	A
1302	T	T	T	T	T	T	T	T	T	T	T	A	A	A	A	A	A	A	SA	A	T	T	T	T	T	T	T	T	T	T	T	T	T	T	T	T	T	T	T	T	T	T	T	A	A	A	A	A	A
1303	T	T	T	T	T	T	T	T	T	T	T	A	A	A	A	A	A	A	A	A	T	T	T	T	T	T	T	T	T	T	T	T	T	T	T	T	T	T	T	T	T	T	T	A	A	A	A	A	A
1304	T	T	T	T	T	T	T	T	T	T	T	A	A	A	A	A	A	A	A	A	T	T	T	T	T	T	T	T	T	T	T	T	T	T	T	T	T	T	T	T	T	T	A	A	A	A	A	A	A
1305	T	T	T	T	T	T	T	T	T	T	T	A	A	A	A	A	A	A	SA	T	T	T	A	T	T	T	T	T	T	T	T	T	T	T	T	T	T	T	T	T	T	T	T	A	A	A	A	A	A
1306	T	T	T	T	T	T	T	T	T	T	T	A	A	A	A	A	A	A	SA	T	T	T	A	T	T	T	T	T	T	T	T	T	T	T	T	T	T	T	T	T	T	T	T	T	A	A	A	A	A
1307	T	T	T	T	T	T	T	T	T	T	T	A	A	A	A	A	A	A	SA	T	T	T	T	T	T	T	T	T	T	T	T	T	T	T	T	T	T	T	T	T	T	T	T	T	A	A	A	A	A
1308	T	T	A	T	T	T	T	T	T	T	T	A	A	A	A	A	A	T	A	T	T	T	T	T	T	A	T	T	T	T	T	T	T	T	T	T	T	T	T	T	T	T	T	T	A	A	A	A	A
1309	T	T	A	T	T	T	T	T	T	T	T	A	A	A	A	A	A	T	A	T	T	T	T	T	T	A	A	T	T	T	T	T	T	T	T	T	T	T	T	T	T	T	T	T	A	A	A	A	A
1310	T	T	A	T	T	T	T	T	T	T	T	A	A	A	A	A	A	T	A	T	T	T	T	T	T	A	A	T	T	T	T	T	T	T	T	T	T	T	T	T	T	T	T	T	A	A	A	A	A
1311	T	T	T	T	T	T	T	T	T	T	T	A	A	A	A	A	A	T	A	T	T	T	T	T	T	A	T	T	T	T	T	T	T	T	T	T	T	T	T	T	T	T	T	T	A	A	T	A	A
1312	T	T	T	T	T	T	T	T	T	T	T	A	A	A	A	A	A	T	A	T	T	T	T	T	T	A	A	T	T	T	T	T	T	T	T	T	T	T	T	T	T	T	T	T	A	A	T	A	A
1313	T	T	T	T	T	T	T	T	T	T	A	A	A	A	A	A	A	T	T	T	T	A	T	T	T	A	A	T	T	T	T	T	T	T	T	T	T	T	T	T	T	T	T	T	A	A	T	A	A
1314	T	T	T	T	T	T	T	T	T	T	A	A	A	A	A	A	A	T	T	T	T	A	T	T	T	A	A	T	T	T	T	T	T	T	T	T	T	T	T	T	T	T	T	T	A	A	T	A	A
1315	T	T	T	T	T	T	T	T	T	T	A	A	A	A	A	A	A	A	A	T	T	A	T	T	T	A	A	T	T	T	T	T	T	T	T	T	T	T	T	T	T	T	T	T	A	A	T	A	A
1316	T	T	T	T	T	T	T	T	T	T	T	A	A	A	A	A	A	A	A	T	T	A	A	T	T	A	A	T	T	T	T	T	T	T	T	T	T	T	T	T	T	T	T	T	A	A	T	A	A
1317	T	T	T	T	T	T	T	T	T	T	T	A	A	A	A	A	A	A	A	T	T	T	T	T	T	T	A	T	T	T	T	T	T	T	T	T	T	T	T	T	T	T	T	T	A	A	T	T	A
1318	T	T	T	T	T	T	T	T	T	T	T	A	A	A	A	A	A	A	A	T	T	T	T	T	T	T	T	T	T	T	T	T	T	T	T	T	T	T	T	T	T	T	T	T	A	A	T	T	A
1319	T	T	T	T	T	T	T	T	T	T	A	A	A	A	A	A	A	A	A	T	T	T	A	T	T	T	T	T	T	T	T	T	T	T	T	T	T	T	T	T	T	T	T	T	A	A	T	T	A
1320	T	T	T	T	T	T	T	T	T	T	T	A	A	A	A	A	A	A	A	T	T	T	T	T	T	T	T	T	T	T	T	T	T	T	T	T	T	T	T	T	T	T	T	T	A	A	T	T	A
1321	T	T	T	T	T	T	T	T	T	T	T	A	A	A	A	A	A	A	A	T	T	T	T	T	T	T	T	T	T	T	T	T	T	T	T	T	T	T	T	T	T	T	T	T	A	A	T	T	T
1322	T	T	T	T	T	T	T	T	T	T	T	A	A	A	A	A	A	A	A	T	T	T	T	T	T	T	T	T	T	T	T	T	T	T	T	T	T	T	T	T	T	T	T	T	A	A	T	T	T
1323	T	T	T	T	T	T	T	T	T	T	T	A	A	A	A	A	A	A	A	T	T	T	T	T	T	T	T	T	T	T	T	T	T	T	T	T	T	T	T	T	T	T	T	T	A	A	T	T	T
1324	T	T	T	T	T	T	T	T	T	T	T	A	A	A	A	A	A	A	A	T	T	T	T	T	T	T	T	T	T	T	T	T	T	T	T	T	T	T	T	T	T	T	T	T	T	A	T	T	T
1325	T	T	T	T	T	T	T	T	T	T	A	A	A	A	A	A	A	A	A	T	T	T	T	T	T	T	T	T	T	T	T	T	T	T	T	T	T	T	T	T	T	T	T	T	T	T	T	T	T
1326	T	T	T	T	T	T	T	T	T	T	T	A	A	A	A	A	A	A	A	T	T	T	T	T	T	T	T	T	T	T	T	T	T	T	T	T	T	T	T	T	T	T	T	T	T	T	T	T	T
1327	T	T	T	T	T	T	T	T	T	T	T	A	A	A	A	A	A	A	A	T	T	T	T	T	T	A	T	T	T	T	T	T	T	T	T	T	T	T	T	T	T	T	T	A	T	T	T	T	T
1328	T	T	T	T	T	T	T	T	T	T	T	A	A	A	A	A	A	A	A	T	T	T	T	T	T	A	A	T	T	T	T	T	T	T	T	T	T	T	T	T	T	T	T	A	T	T	T	T	A
1329	T	T	T	T	T	T	T	T	T	T	T	A	A	A	A	A	A	A	A	T	T	T	T	T	T	A	A	T	T	T	T	T	T	T	T	T	T	T	T	T	T	T	T	A	T	A	T	T	A
1330	T	T	T	T	T	T	T	T	T	T	T	A	A	A	A	A	A	A	T	T	A	T	T	T	T	A	A	T	T	T	T	T	T	T	T	T	T	T	T	T	T	T	T	A	T	A	T	T	T
1331	T	T	T	T	T	T	T	T	T	T	T	A	A	T	A	A	A	T	A	T	A	T	T	T	T	A	A	T	T	T	T	T	T	T	T	T	T	T	T	T	T	T	A	A	T	A	T	T	A
1332	T	T	T	T	T	T	T	T	T	T	T	A	A	A	A	A	A	A	A	T	A	T	T	T	T	A	A	T	T	T	T	T	T	T	T	T	T	T	T	T	T	T	T	A	T	A	T	T	A
1333	T	T	T	T	T	T	T	T	T	T	T	A	A	A	A	A	A	A	A	T	T	T	T	T	T	A	A	T	T	T	T	T	T	T	T	T	T	T	T	T	T	T	A	A	T	A	T	T	A
1334	T	T	T	T	T	T	T	T	T	T	T	A	A	A	A	A	A	A	A	T	T	T	T	T	T	A	A	T	T	T	T	T	T	T	T	T	A	T	T	T	T	T	A	A	T	A	T	T	T
1335	T	T	T	T	T	T	T	T	T	T	T	A	A	A	A	A	A	A	A	T	T	T	T	T	T	A	A	T	T	T	T	T	T	T	T	T	T	T	T	T	T	T	A	A	T	A	T	T	T
1336	T	T	T	T	T	T	T	T	T	T	T	A	A	A	A	A	A	A	A	T	T	T	T	T	T	T	T	T	T	T	T	T	T	T	T	T	T	T	T	T	T	T	A	A	T	A	T	T	T
1337	T	T	T	T	T	T	T	T	T	T	T	A	A	A	A	A	A	A	A	T	T	T	T	T	T	T	T	T	T	T	T	T	T	T	T	T	T	T	T	T	T	T	A	A	T	A	T	T	T
1338	T	T	T	T	T	T	T	T	T	T	T	A	A	A	A	A	A	A	A	T	T	T	T	T	T	T	T	T	T	T	T	T	T	T	T	T	T	T	T	T	T	T	T	A	T	A	T	T	T
1339	T	T	T	T	T	T	T	T	T	T	T	A	A	A	A	A	A	T	T	T	T	T	T	T	T	T	T	T	T	T	T	T	T	T	T	T	T	T	T	T	T	T	T	A	T	A	T	T	T
1340	T	T	T	T	T	T	T	T	T	T	T	A	A	A	A	A	A	T	A	T	T	T	T	T	T	T	T	T	T	T	T	T	T	T	T	T	T	T	T	T	T	T	T	A	A	A	T	T	T
1341	T	T	T	T	T	T	T	T	T	T	T	A	A	A	A	A	A	T	A	T	T	T	T	T	T	T	T	T	T	T	T	T	T	T	T	A	T	T	T	T	T	T	T	A	A	A	T	T	T
1342	T	T	T	T	T	T	T	T	T	T	T	A	A	A	A	A	A	T	A	T	T	T	T	T	T	T	T	T	T	T	T	T	T	T	T	T	T	T	T	T	T	T	T	A	A	A	T	T	T
1343	T	T	T	T	T	T	T	T	T	T	T	A	A	A	A	A	A	T	A	T	T	T	T	T	T	T	T	T	T	T	T	T	T	T	T	T	T	T	T	T	T	T	T	A	A	A	T	T	A
1344	T	T	T	T	T	T	T	T	T	T	T	A	A	A	A	A	A	A	A	T	T	T	T	T	T	T	T	T	T	T	T	T	T	T	T	T	T	T	T	T	T	T	T	A	A	T	T	T	A
1345	T	T	T	T	T	T	T	T	T	T	T	A	A	A	A	A	A	A	A	T	T	T	T	T	T	T	T	T	T	T	T	T	T	T	T	T	T	T	T	T	T	T	T	A	T	A	T	T	A
1346	T	T	T	T	T	T	T	T	T	T	T	A	A	A	A	A	A	A	A	T	T	T	T	T	T	T	T	T	T	T	T	T	T	T	T	T	T	T	T	T	T	T	T	A	A	A	T	T	A
1347	T	T	T	T	T	T	T	T	T	T	T	A	A	A	A	A	A	A	A	T	A	T	T	T	T	T	T	T	T	T	T	T	T	T	T	T	T	T	T	T	T	T	T	A	T	A	A	T	A
1348	T	T	T	T	T	T	T	T	T	T	T	A	A	A	A	A	A	A	A	T	T	T	T	T	T	T	T	T	T	T	T	T	T	T	T	T	T	T	T	T	T	T	T	A	A	T	A	A	A
1349	T	T	T	T	T	T	T	T	T	T	T	A	A	A	A	A	A	A	T	T	T	T	T	T	T	T	T	T	T	T	T	T	T	T	T	T	T	T	T	T	T	T	T	A	A	T	A	A	A
1350	T	T	T	T	T	T	T	T	T	T	A	A	A	A	A	A	A	A	A	T	T	T	T	T	T	T	T	T	T	T	T	T	T	T	T	T	T	T	T	T	T	T	T	A	A	T	A	T	A
1351	T	T	T	T	T	T	T	T	T	T	A	A	A	A	A	A	A	T	A	T	T	T	T	T	T	T	T	T	T	T	T	T	T	T	T	T	T	T	T	T	T	T	T	T	T	T	A	A	A
1352	T	T	T	T	T	T	T	T	T	T	A	A	A	A	A	A	A	T	A	T	T	T	T	T	T	T	T	T	T	T	T	T	T	T	T	T	T	T	T	T	T	T	T	T	T	T	A	A	A
1353	T	T	T	T	T	T	T	T	T	T	A	A	A	A	A	A	A	A	A	T	T	T	T	T	T	T	T	T	T	T	T	T	T	T	T	T	T	T	T	T	T	T	T	T	T	T	A	A	A
1354	T	T	T	T	T	T	T	T	T	T	T	A	A	A	A	A	A	A	A	T	T	T	T	T	T	T	T	T	T	T	T	T	T	T	T	T	T	T	T	T	T	T	T	T	T	T	T	T	A
1355	T	T	T	T	T	T	T	T	T	T	T	A	A	A	A	A	A	A	A	T	T	T	T	T	T	T	T	T	T	T	T	T	T	T	T	T	T	T	T	T	T	T	T	A	A	T	T	T	A
1356	T	T	T	T	T	T	T	T	T	T	T	A	A	A	A	A	A	A	A	T	A	T	T	T	T	T	T	T	T	T	T	T	T	T	T	T	T	T	T	T	T	T	T	A	T	T	T	T	A
1357	T	T	T	T	T	T	T	T	T	T	T	A	A	A	A	A	A	T	A	T	T	T	T	T	T	T	T	T	T	T	T	T	T	T	T	T	T	T	T	T	T	T	T	T	T	T	T	A	A
1358	T	T	T	T	T	T	T	T	T	T	T	A	A	A	A	A	A	A	A	A	T	T	T	T	T	T	T	T	T	T	T	T	T	T	T	T	T	T	T	T	T	T	T	T	T	T	T	T	T
1359	T	T	T	T	T	T	T	T	T	T	T	A	A	A	A	A	A	A	A	T	T	T	T	T	T	T	T	T	T	T	T	T	T	T	T	T	T	T	T	T	T	T	T	T	T	T	T	T	T
1360	T	T	T	T	T	T	T	T	T	T	T	A	A	A	A	A	A	A	A	T	T	T	T	T	T	T	T	T	T	T	T	T	T	T	T	T	T	T	T	T	T	T	T	T	T	T	T	T	T
1361	T	T	T	T	T	T	T	T	T	T	T	A	A	A	A	A	A	A	A	T	T	T	T	T	T	T	T	T	T	T	T	T	T	T	T	T	T	T	T	T	T	T	T	T	T	A	T	T	T
1362	T	T	T	T	T	T	T	T	T	T	T	A	A	A	A	A	A	A	A	T	T	T	T	T	T	T	T	T	T	T	T	T	T	T	T	T	T	T	T	T	T	T	T	T	T	A	T	T	A
1363	T	T	T	T	T	T	T	T	T	T	T	A	A	A	A	A	A	A	A	T	T	T	T	T	T	T	T	T	T	T	T	T	T	T	T	T	T	T	T	T	T	T	T	T	T	A	T	T	T
1364	T	T	T	T	T	T	T	T	T	T	T	A	A	A	A	A	A	A	A	T	T	T	T	T	T	T	T	T	T	T	T	T	T	T	T	T	T	T	T	T	T	T	T	T	T	A	T	T	A
1365	T	T	T	T	T	T	T	T	T	T	T	A	A	A	A	A	A	A	T	T	T	T	T	T	T	T	T	T	T	T	T	T	T	T	T	T	T	T	T	T	T	T	A	T	T	A	T	T	A
1366	T	T	T	T	T	T	T	T	T	T	T	A	A	A	A	A	A	A	A	T	T	T	T	T	T	T	T	T	T	T	T	T	T	T	T	T	T	T	T	T	T	T	T	T	T	A	T	T	A
1367	T	T	T	T	T	T	T	T	T	T	T	A	A	A	A	A	A	A	A	T	T	T	T	T	T	T	T	T	T	T	T	T	T	T	T	T	T	T	T	T	T	T	T	T	T	A	T	T	A
1368	T	T	T	T	T	T	T	T	T	T	T	A	A	A	A	A	A	A	A	T	T	T	T	T	T	T	T	T	T	T	T	T	T	T	T	T	T	T	T	T	T	T	T	T	T	A	T	T	A
1369	T	T	T	T	T	T	T	T	T	T	T	A	A	A	A	A	A	T	A	T	T	T	T	T	T	T	T	T	T	T	T	T	T	T	T	T	T	T	T	T	T	T	T	T	T	A	T	T	A
1370	T	T	T	T	T	T	T	T	T	T	T	A	A	A	A	A	A	A	A	T	T	T	T	T	T	T	T	T	T	T	T	T	T	T	T	T	T	T	T	T	T	T	T	T	T	A	T	T	A
1371	T	T	T	T	T	T	T	T	T	T	T	A	A	A	A	A	A	T	A	T	T	T	T	T	T	T	T	T	T	T	T	T	T	T	T	T	T	T	T	T	T	T	T	T	T	A	T	T	A
1372	T	T	T	T	T	T	T	T	T	T	T	A	A	A	A	A	A	A	A	T	T	T	T	T	T	T	T	T	T	T	T	T	T	T	T	T	T	T	T	T	T	T	T	T	T	A	T	T	A
1373	T	T	T	T	T	T	T	T	T	T	T	A	A	A	A	A	A	T	T	T	T	T	T	T	T	T	T	T	T	T	T	T	T	T	T	T	T	T	T	T	T	T	T	T	T	T	T	T	A
1374	T	T	T	T	T	T	T	T	T	T	T	A	A	A	A	A	A	A	A	T	T	T	T	T	T	T	T	T	T	T	T	T	T	T	T	T	T	T	T	T	T	T	T	T	T	T	T	T	A
1375	T	T	T	T	T	T	T	T	T	T	T	A	A	A	A	A	A	A	A	T	T	T	T	T	T	T	T	T	T	T	T	T	T	T	T	T	T	T	T	T	T	T	T	T	T	T	T	T	A
1376	T	T	T	T	T	T	T	T	T	T	T	A	A	A	A	A	A	A	A	T	T	T	T	T	T	T	T	T	T	T	T	T	T	T	T	T	T	T	T	T	T	T	T	T	T	T	T	T	A
1377	T	T	T	T	T	T	T	T	T	T	T	A	A	A	A	A	A	A	A	T	T	T	T	T	T	T	T	T	T	T	T	T	T	T	T	T	T	T	T	T	T	T	T	T	T	T	T	T	A
1378	T	T	T	T	T	T	T	T	T	T	T	A	A	A	A	A	A	A	A	T	T	T	T	T	T	T	T	T	T	T	T	T	T	T	T	T	T	T	T	T	T	T	T	T	T	T	T	T	A
1379	T	T	T	T	T	T	T	T	T	T	T	A	A	A	A	A	A	A	A	T	T	T	T	T	T	T	T	T	T	T	T	T	T	T	T	T	T	T	T	T	T	T	T	T	T	T	T	T	T
1380	T	T	T	T	T	T	T	T	T	T	T	A	A	A	A	A	A	A	A	T	T	T	T	T	T	T	T	T	A	T	T	T	T	T	T	T	T	T	T	T	T	T	T	T	T	T	T	T	T
1381	T	T	T	T	T	T	T	T	T	T	T	A	A	A	A	A	A	T	A	T	T	T	T	T	T	T	T	T	A	T	T	T	T	T	T	T	T	T	T	T	T	T	T	T	T	T	T	T	A
1382	T	T	T	T	T	T	T	T	T	T	T	A	A	A	A	A	A	T	A	T	T	T	T	T	T	T	T	T	A	T	T	T	T	T	T	T	T	T	T	T	T	T	T	T	T	T	T	T	A
1383	T	T	T	T	T	T	T	T	T	T	T	A	A	A	A	A	A	A	A	T	T	T	T	T	T	T	T	T	T	T	T	T	T	T	T	T	T	T	T	T	T	T	T	T	T	T	T	T	A
1384	T	T	T	T	T	T	T	T	T	T	T	A	A	A	A	A	A	A	A	T	T	T	T	T	T	T	T	T	T	T	T	A	T	T	T	T	T	T	T	T	T	T	T	T	T	T	T	T	A
1385	T	T	T	T	T	T	T	T	T	T	T	A	A	A	A	A	A	A	A	T	T	T	T	T	T	T	T	T	T	T	T	A	T	T	T	T	T	T	T	T	T	T	T	T	T	T	T	T	A
1386	T	T	T	T	T	T	T	T	T	T	T	A	A	A	A	A	A	A	A	T	T	T	T	T	T	T	T	T	T	T	T	T	T	T	T	T	T	T	T	T	T	T	T	T	T	T	T	T	A
1387	T	T	T	T	T	T	T	T	T	T	T	A	A	A	A	A	A	A	A	T	T	T	T	T	T	T	T	T	A	T	T	T	T	T	T	T	T	T	T	T	T	T	T	T	T	T	T	T	A
1388	T	T	T	T	T	T	T	T	T	T	T	A	A	A	A	A	A	SA	A	T	T	T	T	T	T	T	T	T	T	T	T	T	T	T	T	T	T	T	T	T	T	T	T	T	T	T	T	T	A
1389	T	T	T	T	T	T	T	T	T	T	T	A	A	A	A	A	A	SA	A	T	T	T	T	T	T	T	T	T	T	T	T	T	T	T	T	T	T	T	T	T	T	T	T	T	T	T	T	T	T
1390	T	T	T	T	T	T	T	T	T	T	T	A	A	A	A	A	A	A	A	T	T	T	T	T	T	T	T	T	T	T	T	T	T	T	T	T	T	T	T	T	T	T	T	T	T	T	T	T	T
1391	T	T	T	T	T	T	T	T	T	T	T	A	A	A	A	A	A	A	A	T	T	T	T	T	T	T	T	T	T	T	T	T	T	T	T	T	T	T	T	T	T	T	T	T	T	T	T	T	T
1392	T	T	T	T	T	T	T	T	T	T	T	A	A	A	A	A	A	A	A	T	T	T	T	T	T	T	T	T	T	T	T	T	T	T	T	T	T	T	T	T	T	T	T	T	T	T	T	T	T
1393	T	T	T	T	T	T	T	T	T	T	T	A	A	A	A	A	A	T	A	T	T	T	T	T	T	T	T	T	T	T	T	T	T	T	T	T	T	T	T	T	T	T	T	T	T	T	T	T	T
1394	T	T	T	T	T	T	T	T	T	T	T	A	A	A	A	A	A	T	A	T	T	T	T	T	T	T	T	T	T	T	T	T	T	T	T	T	T	T	T	T	T	T	T	T	T	T	T	T	T
1395	T	T	T	T	T	T	T	T	T	T	T	A	A	A	A	A	A	T	A	T	T	T	T	T	T	T	T	T	T	T	T	T	T	T	T	T	T	T	T	T	T	T	T	T	T	T	T	T	T
1396	T	T	T	T	T	T	T	T	T	T	T	A	A	A	A	A	A	T	A	T	T	T	T	T	T	T	T	T	T	T	T	T	T	T	T	T	T	T	T	T	T	T	T	T	T	T	T	T	A
1397	T	T	T	T	T	T	T	T	T	T	T	A	A	A	A	A	A	T	A	T	T	T	T	T	T	T	T	T	T	T	T	T	T	T	T	T	T	T	T	T	T	T	T	T	T	T	T	T	A
1398	T	T	T	T	T	T	T	T	T	T	T	A	A	A	A	A	A	T	A	T	T	T	T	T	T	T	T	T	T	T	T	T	T	T	T	T	T	T	T	T	T	T	T	T	T	T	T	T	A
1399	T	T	T	T	T	T	T	T	T	T	T	A	A	A	A	A	A	T	T	T	T	T	T	T	T	T	T	T	T	T	T	T	T	T	T	T	T	T	T	T	T	T	T	T	T	A	T	T	A
1400	T	T	T	T	T	T	T	T	T	T	T	A	A	A	A	A	A	T	T	T	T	T	T	T	T	T	T	T	T	T	T	T	T	T	T	T	T	T	T	T	T	T	T	T	T	A	T	T	A
1401	T	T	T	T	T	T	T	T	T	T	T	A	A	A	A	A	A	T	A	T	T	T	T	T	T	T	T	T	T	T	T	T	T	T	T	T	T	T	T	T	T	T	T	T	T	A	T	T	A
1402	T	T	T	T	T	T	T	T	T	T	T	A	A	A	A	A	A	T	A	T	T	T	T	T	T	T	T	T	T	T	T	T	T	T	T	T	T	T	T	T	T	T	T	T	T	A	T	T	A
1403	T	T	T	T	T	T	T	T	T	T	T	A	A	A	A	A	A	T	T	T	T	T	T	T	T	T	T	T	T	T	T	T	T	T	T	T	T	T	T	T	T	T	T	T	T	A	T	T	A
1404	T	T	T	T	T	T	T	T	T	T	T	A	A	A	A	A	A	A	T	T	T	T	T	T	T	T	T	T	T	T	T	T	T	T	T	T	T	T	T	T	T	T	T	T	T	A	T	T	A
1405	T	T	T	T	T	T	T	T	T	T	T	A	A	A	A	A	A	A	T	T	T	T	T	T	T	A	T	T	T	T	T	T	T	T	T	T	T	T	T	T	T	T	T	T	T	A	T	T	A
1406	T	T	T	T	T	T	T	T	T	T	T	A	A	A	A	A	A	A	A	T	T	T	T	T	T	A	T	T	T	T	T	T	T	T	T	T	T	T	T	T	T	T	T	T	T	A	T	T	A
1407	T	T	T	T	T	T	T	T	T	T	T	A	A	A	A	A	A	A	A	T	T	T	T	T	T	T	T	T	T	T	T	T	T	T	T	T	T	T	T	T	T	T	T	T	T	A	T	T	T
1408	T	T	T	T	T	T	T	T	T	T	T	A	A	A	A	A	A	A	A	T	T	A	T	T	T	T	T	T	T	T	T	T	T	T	T	T	T	T	T	T	T	T	T	T	T	A	T	T	T
1409	T	T	T	T	T	T	T	T	T	T	T	A	A	A	A	A	A	A	A	T	T	A	T	T	T	T	T	T	T	T	T	T	T	T	T	T	T	T	T	T	T	T	T	T	T	A	T	T	A
1410	T	T	T	T	T	T	T	T	T	T	T	A	A	A	A	A	A	A	A	T	T	A	T	A	T	T	T	T	T	T	T	T	T	T	T	T	T	T	T	T	T	T	T	T	A	A	T	T	A
1411	T	T	T	T	T	T	T	T	T	T	T	A	A	A	A	A	A	A	A	T	T	T	A	A	T	T	T	T	T	T	T	T	T	T	T	T	T	T	T	T	T	T	T	T	A	T	T	T	A
1412	T	T	T	T	T	T	T	T	T	T	T	A	A	A	A	A	A	A	A	T	T	T	A	T	T	T	T	T	T	T	T	T	T	T	T	T	T	T	T	T	T	T	T	T	A	A	T	T	A
1413	T	T	T	T	T	T	T	T	T	T	T	A	A	A	A	A	A	SA	A	T	T	T	T	T	T	T	T	T	T	T	T	T	T	T	T	T	T	T	T	T	T	T	T	T	A	A	T	T	T
1414	T	T	T	T	T	T	T	T	T	T	T	A	A	A	A	A	A	T	A	T	T	T	T	T	T	T	T	T	T	T	T	T	T	T	T	T	T	T	T	T	T	T	T	T	A	A	T	T	A
1415	T	T	T	T	T	T	T	T	T	T	T	A	A	A	A	A	A	T	T	T	T	T	T	T	T	T	T	T	T	T	T	T	T	T	T	T	T	T	T	T	T	T	T	T	T	T	T	T	A
1416	T	T	T	T	T	T	T	T	T	T	T	A	A	A	A	A	A	A	T	T	T	T	T	T	T	A	T	T	T	T	T	T	T	T	T	T	T	T	T	T	T	T	T	T	T	T	T	T	T
1417	T	T	T	T	T	T	T	T	T	T	A	A	A	A	A	A	A	SA	A	T	T	T	T	T	T	T	T	T	T	T	T	T	T	T	T	T	T	T	T	T	T	T	T	T	T	T	T	T	T
1418	T	T	T	T	T	T	T	T	T	T	T	A	A	A	A	A	A	A	A	T	T	T	T	T	T	A	T	T	T	T	T	T	T	T	T	T	T	T	T	T	T	T	T	T	T	T	T	T	T
1419	T	T	T	T	T	T	T	T	T	T	T	A	A	A	A	A	A	A	A	T	T	T	A	T	T	T	T	T	T	T	T	T	T	T	T	T	T	T	T	T	T	T	T	T	T	T	T	T	T
1420	T	T	T	T	T	T	T	T	T	T	T	A	A	A	A	A	A	A	A	T	T	T	T	T	T	A	T	T	T	T	T	T	A	T	T	T	T	T	T	T	T	T	T	T	T	T	T	T	T
1421	T	T	T	T	T	T	T	T	T	T	T	A	A	A	A	A	A	A	A	T	T	T	T	T	T	A	T	T	T	T	T	T	T	T	T	T	T	T	T	T	T	T	T	T	T	T	T	T	T
1422	T	T	T	T	T	T	T	T	T	T	A	A	A	A	A	A	A	A	A	T	T	T	T	T	T	T	T	T	T	T	T	T	T	T	T	T	T	T	T	T	T	T	T	T	T	T	T	T	T
1423	T	T	T	T	T	T	T	T	T	T	A	A	A	A	A	A	A	A	A	T	T	T	T	T	T	T	T	T	T	T	T	T	T	T	T	T	T	T	T	T	T	T	T	T	T	T	A	T	T
1424	T	T	T	T	T	T	T	T	T	T	A	A	A	A	A	A	A	A	A	T	T	T	T	T	T	T	T	T	T	T	T	T	T	T	T	T	T	T	T	T	T	T	T	T	T	T	T	T	A
1425	T	T	T	T	T	T	T	T	T	T	A	A	A	A	A	A	A	A	A	T	T	T	T	T	T	T	T	T	T	T	T	T	T	T	T	T	T	T	T	T	T	T	T	T	T	T	T	T	A
1426	T	T	T	T	T	T	T	T	T	T	A	A	A	A	A	A	A	T	A	T	T	T	T	T	T	T	T	T	T	T	T	T	T	T	T	T	T	T	T	T	T	T	T	T	T	T	T	T	T
1427	T	T	T	T	T	T	T	T	T	T	A	A	A	A	A	A	A	T	A	T	T	T	T	T	T	T	T	T	T	T	T	T	T	T	T	T	T	T	T	T	T	T	T	T	T	A	T	T	T
1428	T	T	T	T	T	T	T	T	T	T	T	A	A	A	A	A	A	A	A	T	T	T	T	T	T	T	T	T	T	T	T	T	T	T	T	T	T	T	T	T	T	T	T	T	T	A	T	T	T
1429	T	T	T	T	T	T	T	T	T	T	T	A	A	A	A	A	A	A	SA	T	T	T	T	T	T	T	T	T	T	T	T	T	T	T	T	T	T	T	T	T	T	T	T	T	T	A	T	T	T
1430	T	T	T	T	T	T	T	T	T	T	T	A	A	A	A	A	A	A	SA	T	T	T	T	T	T	T	T	T	T	T	T	T	T	T	T	T	T	T	T	T	T	T	T	T	T	A	T	T	T
1431	T	T	T	T	T	T	T	T	T	T	T	A	A	A	A	A	A	SA	SA	T	T	T	T	T	T	T	T	T	T	T	A	T	T	T	T	T	T	T	T	T	T	T	T	T	T	T	T	T	T
1432	T	T	T	T	T	T	T	T	T	T	T	A	A	A	A	A	A	A	SA	T	T	T	T	T	T	T	T	T	T	T	T	T	T	T	T	T	T	T	T	T	T	T	T	T	T	T	T	T	T
1433	T	T	T	T	T	T	T	T	T	T	T	A	A	A	A	A	A	A	A	A	T	T	T	T	T	T	T	T	T	T	T	T	T	T	T	T	T	T	T	T	T	T	T	T	T	A	T	T	T
1434	T	T	T	T	T	T	T	T	T	T	T	A	A	T	A	A	A	A	SA	A	T	A	T	T	T	T	T	T	T	T	T	T	T	T	T	T	T	T	T	T	T	T	T	T	T	A	T	T	T
1435	T	T	T	T	T	T	T	T	T	T	T	A	A	A	A	A	A	A	A	T	T	A	T	T	T	T	T	T	T	T	T	T	T	T	T	T	T	T	T	T	T	T	T	T	T	T	T	A	T
1436	T	T	T	T	T	T	T	T	T	T	T	A	A	A	A	A	A	A	A	T	T	T	T	T	T	T	T	T	T	T	T	T	T	T	T	T	T	T	T	T	T	T	T	T	T	T	T	A	T
1437	T	T	T	T	T	T	T	T	T	T	T	A	A	A	A	A	A	T	A	T	T	T	T	T	T	T	T	T	T	T	T	T	T	T	T	T	T	T	T	T	T	T	T	T	T	T	A	A	T
1438	T	T	T	T	T	T	T	T	T	T	T	A	A	A	A	A	A	A	A	T	T	T	T	T	T	T	T	T	T	T	T	T	T	T	T	T	T	T	T	T	T	T	T	T	T	T	A	T	T
1439	T	T	T	T	T	T	T	T	T	T	T	A	A	A	A	A	A	A	A	T	T	T	T	T	T	T	T	T	T	T	T	T	T	T	T	T	T	T	T	T	T	T	T	T	T	A	A	T	T
1440	T	T	T	T	T	T	T	T	T	T	T	A	A	A	A	A	A	A	A	T	T	T	T	T	T	T	T	T	T	T	T	T	T	A	T	T	T	T	T	T	T	T	T	T	T	T	A	A	T
1441	T	T	T	T	T	T	T	T	T	T	T	A	A	A	A	A	A	A	A	T	T	T	T	T	T	T	T	T	T	T	T	T	T	T	T	T	T	T	T	T	T	T	T	T	T	T	A	A	T
1442	T	T	T	T	T	T	T	T	T	T	T	A	A	A	A	A	A	A	A	T	T	T	T	T	T	T	T	T	T	T	T	T	T	T	T	T	T	T	T	T	T	T	T	T	T	T	A	A	A
1443	T	T	T	T	T	T	T	T	T	T	T	A	A	A	A	A	A	A	A	T	T	T	T	T	T	T	T	T	T	T	T	T	T	T	T	T	T	T	T	T	T	T	T	T	T	T	A	A	A
1444	T	T	T	T	T	T	T	T	T	T	T	A	A	A	A	A	A	A	A	T	T	T	T	T	T	T	T	T	A	T	T	T	A	T	T	T	T	T	T	T	T	T	T	T	T	T	A	A	A
1445	T	T	T	T	T	T	T	T	T	T	T	A	A	A	A	A	A	A	A	T	T	T	T	T	T	T	T	T	T	T	T	T	A	T	T	T	T	T	T	T	T	T	T	T	T	T	T	A	A
1446	T	T	T	T	T	T	T	T	T	T	T	A	A	A	A	A	A	SA	A	T	T	T	T	T	T	T	T	T	T	T	T	A	A	T	T	T	T	T	T	T	T	T	T	T	T	T	T	A	A
1447	T	T	T	T	T	T	T	T	T	T	T	A	A	A	A	A	A	SA	A	T	T	T	T	T	T	T	T	T	T	T	T	A	T	T	T	T	T	T	T	T	T	T	T	T	T	T	T	T	A
1448	T	T	T	T	T	T	T	T	T	T	T	A	A	T	A	A	A	A	A	T	T	T	T	T	T	T	T	T	T	T	T	T	T	T	T	T	T	T	T	T	T	T	T	T	T	T	T	A	A
1449	T	T	T	T	T	T	T	T	T	T	T	A	A	T	A	A	A	A	A	T	T	T	T	T	T	T	T	T	T	T	T	T	A	T	T	T	T	T	T	T	T	T	T	T	T	A	T	A	A
1450	T	T	T	T	T	T	T	T	T	T	T	A	A	A	A	A	A	A	A	T	T	T	T	T	T	T	T	T	T	T	T	T	A	T	T	T	T	T	T	T	T	T	T	T	T	A	T	T	A
1451	T	T	T	T	T	T	T	T	T	T	T	A	A	A	A	A	A	A	A	T	T	T	T	T	T	T	T	T	T	T	T	T	T	T	T	T	T	T	T	T	T	T	T	T	T	A	T	A	A
1452	T	T	T	T	T	T	T	T	T	T	T	A	A	A	A	A	A	A	A	T	T	T	T	T	T	T	T	T	T	T	T	T	T	T	T	T	T	T	T	T	T	T	T	T	A	A	T	A	A
1453	T	T	T	T	T	T	T	T	T	T	T	A	A	A	A	A	A	T	A	T	T	T	T	T	T	T	T	T	T	T	T	T	T	T	T	T	T	T	T	T	T	T	T	T	A	A	T	A	A
1454	T	T	T	T	T	T	T	T	T	T	T	A	A	A	A	A	A	A	A	T	T	T	A	A	T	T	T	T	T	T	T	T	T	T	T	T	T	T	T	T	T	T	T	A	A	A	T	A	A
1455	T	T	T	T	T	T	T	T	T	T	T	A	A	A	A	A	A	A	A	T	T	A	A	A	T	T	T	T	T	T	T	T	T	T	T	T	T	T	T	T	T	T	T	T	A	A	T	A	T
1456	T	T	T	T	T	T	T	T	T	T	T	A	A	A	A	A	A	A	A	T	T	A	T	A	T	T	T	T	T	T	T	T	T	T	T	T	T	T	T	T	T	T	T	T	A	A	T	T	T
1457	T	T	T	T	T	T	T	T	T	T	T	A	A	A	A	A	A	A	SA	T	T	A	T	A	A	T	T	T	T	T	A	T	T	T	T	T	T	T	T	T	T	T	T	T	A	A	T	A	A
1458	T	T	T	T	T	T	T	T	T	T	T	A	A	A	A	A	A	A	A	T	T	A	T	A	A	T	T	T	T	T	A	T	T	T	T	T	T	T	T	T	T	T	T	T	A	A	T	A	A
1459	T	T	T	T	T	T	T	T	T	T	T	A	A	A	A	A	A	A	A	T	T	T	T	A	A	T	T	A	T	T	A	T	T	T	T	T	T	T	T	T	T	T	T	T	T	A	T	A	A
1460	T	T	T	T	T	T	T	T	T	T	T	A	A	A	A	A	A	A	A	T	T	T	T	A	A	T	T	A	T	T	A	T	T	T	T	T	T	T	T	T	T	T	T	T	T	A	T	A	A
1461	T	T	T	T	T	T	T	T	T	T	T	A	A	A	A	A	A	A	T	T	T	T	T	A	A	T	T	A	T	T	T	T	T	T	T	T	T	T	T	T	T	T	T	T	T	A	T	A	A
1462	T	T	T	T	T	T	T	T	T	T	T	A	A	A	A	A	A	T	A	T	T	T	T	A	A	A	T	A	T	T	T	T	T	T	T	T	T	T	T	T	T	T	T	T	T	A	T	A	A
1463	T	T	T	T	T	T	T	T	T	T	T	A	A	A	A	A	A	A	A	T	T	T	T	A	A	T	T	T	A	T	T	T	T	T	T	T	T	T	T	T	T	T	T	T	T	A	T	A	A
1464	T	T	T	T	T	T	T	T	T	T	T	A	A	A	A	A	A	A	A	T	T	T	T	A	A	T	T	T	T	T	T	T	T	T	T	T	T	T	T	T	T	T	T	T	T	T	T	A	A
1465	T	T	T	T	T	T	T	T	T	T	T	A	A	A	A	A	A	A	A	T	T	T	T	A	A	T	T	T	T	T	T	T	T	T	T	T	T	T	T	T	T	T	T	T	T	T	T	A	A
1466	T	T	T	T	T	T	T	T	T	T	T	A	A	A	A	A	A	T	A	T	T	T	T	A	A	T	T	T	T	T	T	T	T	T	T	T	T	T	T	T	T	T	T	T	T	T	T	T	A
1467	T	T	T	T	T	T	T	T	T	T	T	A	A	A	A	A	A	A	A	T	T	T	A	A	A	T	T	T	T	T	T	T	T	T	T	T	T	T	T	T	T	T	T	T	T	A	T	T	A
1468	T	T	T	T	T	T	T	T	T	T	T	A	A	A	A	A	A	SA	A	T	T	T	A	A	A	T	T	T	T	T	T	T	T	T	T	T	T	T	T	T	T	T	T	T	T	A	T	T	A
1469	T	T	T	T	T	T	T	T	T	T	T	A	A	A	A	A	A	SA	A	T	T	T	A	A	A	T	T	T	T	T	T	T	T	T	T	T	T	T	T	T	T	T	T	T	T	A	T	T	A
1470	T	T	T	T	T	T	T	T	T	T	T	A	A	A	A	A	A	T	T	T	T	T	T	T	A	T	T	T	T	T	T	T	T	T	T	T	T	T	T	T	T	T	T	T	T	T	T	T	A
1471	T	T	T	T	T	T	T	T	T	T	T	A	A	A	A	A	A	A	A	T	T	T	T	A	A	T	T	T	T	T	T	T	T	T	T	T	T	T	T	T	T	T	T	T	T	T	T	T	A
1472	T	T	T	T	T	T	T	T	T	T	T	A	A	A	A	A	A	A	A	T	T	T	T	A	A	T	T	T	T	T	T	T	T	T	T	T	T	T	T	T	T	T	T	T	T	T	T	T	A
1473	T	T	T	T	T	T	T	T	T	T	T	A	A	A	A	A	A	A	A	T	T	T	T	A	A	T	T	T	T	T	T	T	T	T	T	T	T	T	T	T	T	T	T	T	A	T	T	T	A
1474	T	T	T	T	T	T	T	T	T	T	T	A	A	A	A	A	A	A	A	T	T	T	T	A	A	T	T	A	A	T	T	T	T	T	T	T	T	T	T	T	T	T	T	T	A	T	T	T	A
1475	T	T	T	T	T	T	T	T	T	T	T	A	A	A	A	A	A	A	A	T	T	T	T	T	A	T	T	A	T	T	T	T	T	T	T	T	T	T	T	T	T	T	T	T	A	T	T	T	A
1476	T	T	T	T	T	T	T	T	T	T	T	A	A	A	A	A	A	A	A	T	T	T	T	T	T	T	T	T	T	T	T	T	T	T	T	T	T	T	T	T	T	T	T	T	A	A	T	T	T
1477	T	T	T	T	T	T	T	T	T	T	T	A	A	T	A	A	A	A	A	T	T	T	T	T	T	T	T	T	T	T	T	T	T	T	T	T	T	T	T	T	T	T	T	T	A	T	T	T	A
1478	T	T	T	T	T	T	T	T	T	T	T	A	A	T	A	A	A	A	A	T	T	T	T	T	T	T	T	T	T	T	T	T	T	T	T	T	T	T	T	T	T	T	T	T	A	T	T	T	T
1479	T	T	T	T	T	T	T	T	T	T	T	A	A	T	A	A	A	A	A	T	T	T	A	T	T	T	T	T	T	T	T	T	T	T	T	T	T	T	T	T	T	T	T	T	T	T	T	T	T
1480	T	T	T	T	T	T	T	T	T	T	T	A	A	A	A	A	A	A	A	T	T	T	A	T	T	T	T	T	T	T	T	T	T	T	T	T	T	T	T	T	T	T	T	T	T	T	T	T	T
1481	T	T	T	T	T	T	T	T	T	T	T	A	A	A	A	A	A	A	A	T	T	T	A	T	T	T	T	T	T	T	T	T	T	T	T	T	T	T	T	T	T	T	T	T	T	T	T	T	T
1482	T	T	T	T	T	T	T	T	T	T	T	A	A	A	A	A	A	A	A	T	T	T	A	A	T	T	T	T	T	T	T	T	T	T	T	T	T	T	T	T	T	T	T	T	T	T	T	T	T
1483	T	T	T	T	T	T	T	T	T	T	T	A	A	A	A	A	A	A	A	T	T	T	A	A	T	T	T	T	T	T	T	T	T	T	T	T	T	T	T	T	T	T	T	T	T	T	T	T	T
1484	T	T	T	T	T	T	T	T	T	T	T	A	A	A	A	A	A	A	A	T	T	T	T	A	T	T	T	T	T	T	T	T	T	T	T	T	T	T	T	T	T	T	T	T	T	T	T	T	T
1485	T	T	T	T	T	T	T	T	T	T	T	A	A	A	A	A	A	A	A	T	T	T	T	A	T	T	T	T	T	T	T	T	T	T	T	T	T	T	T	T	T	T	T	T	T	T	T	T	T
1486	T	T	T	T	T	T	T	T	T	T	T	A	A	A	A	A	A	A	A	T	T	T	A	A	T	T	T	T	T	T	T	T	T	T	T	T	T	T	T	T	T	T	T	T	T	T	T	T	T
1487	T	T	T	T	T	T	T	T	T	T	T	A	A	A	A	A	A	A	A	T	T	T	A	T	T	T	T	T	T	T	T	T	T	T	T	T	T	T	T	T	T	T	T	T	T	T	T	T	T
1488	T	T	T	T	T	T	T	T	T	T	T	A	A	A	A	A	A	A	A	T	T	T	T	T	T	T	T	T	T	T	T	T	T	T	T	T	T	T	T	T	T	T	T	T	T	T	A	T	T
1489	T	T	T	T	T	T	T	T	T	T	T	A	A	A	A	A	A	A	A	T	T	T	T	T	T	T	T	T	T	T	T	T	T	T	T	T	T	T	T	T	T	T	T	T	T	T	T	T	T
1490	T	T	T	T	T	T	T	T	T	T	T	A	A	A	A	A	A	A	A	T	T	T	T	T	T	T	T	T	T	T	T	T	T	T	T	T	T	T	T	T	T	T	T	T	T	T	T	T	T
1491	T	T	T	T	T	T	T	T	T	T	T	A	A	A	A	A	A	A	A	T	T	T	T	T	T	T	T	T	T	T	T	T	T	T	T	T	T	T	T	T	T	T	T	T	T	T	T	T	T
1492	T	T	T	T	T	T	T	T	T	T	T	A	A	A	A	A	A	SA	A	T	T	T	T	T	T	T	T	T	T	T	T	T	T	T	T	T	T	T	T	T	T	T	T	T	T	T	T	T	T
1493	T	T	T	T	T	T	T	T	T	T	T	A	A	A	A	A	A	A	A	T	T	T	T	T	T	T	T	T	T	T	T	T	T	T	T	T	T	T	T	T	T	T	T	T	T	T	T	T	T
1494	T	T	T	T	T	T	T	T	T	T	T	A	A	A	A	A	A	A	A	T	T	T	T	T	T	T	T	T	T	T	T	T	T	T	T	T	T	T	T	T	T	T	T	T	T	T	T	T	A
1495	T	T	T	T	T	T	T	T	T	T	T	A	A	A	A	A	A	T	T	T	T	T	T	T	T	T	A	T	T	T	T	T	T	T	T	T	T	T	T	T	T	T	T	A	T	T	T	T	A
1496	T	T	T	T	T	T	T	T	T	T	T	A	A	A	A	A	A	A	T	T	T	T	T	T	T	T	A	T	T	T	T	T	T	T	T	T	T	T	T	T	T	T	T	A	T	T	T	T	A
1497	T	T	T	T	T	T	T	T	T	T	T	A	A	A	A	A	A	T	A	T	T	T	T	T	T	T	A	T	T	T	T	T	T	T	T	T	T	T	T	T	T	T	T	A	T	T	T	T	A
1498	T	T	T	T	T	T	T	T	T	T	T	A	A	A	A	A	A	A	A	T	T	T	T	T	T	T	A	T	T	T	T	T	T	T	T	T	T	T	T	T	T	T	T	A	A	A	A	T	T
1499	T	T	T	T	T	T	T	T	T	T	T	A	A	A	A	A	A	A	A	T	T	T	T	T	T	T	A	T	T	T	T	T	T	T	T	T	T	T	T	T	T	T	T	A	A	A	A	A	A
1500	T	T	T	T	T	T	T	T	T	T	T	A	A	A	A	A	A	A	A	T	T	T	T	T	T	A	A	T	T	T	T	T	T	T	T	T	T	T	T	T	T	T	T	A	A	A	A	A	A
1501	T	T	T	T	T	T	T	T	T	T	T	A	A	A	A	A	A	A	A	T	T	T	T	T	T	A	A	T	T	T	T	T	T	T	T	T	T	T	T	T	T	T	T	A	A	A	A	A	A
1502	T	T	T	T	T	T	T	T	T	T	T	A	A	A	A	A	A	A	T	T	T	T	T	T	T	T	T	T	T	T	T	T	T	T	T	T	T	T	T	T	T	T	T	A	A	A	A	A	A
1503	T	T	T	T	T	T	T	T	T	T	T	A	A	A	A	A	A	A	A	T	T	T	T	T	T	T	T	T	T	T	T	T	T	T	T	T	T	T	T	T	T	T	A	A	A	A	A	A	A
1504	T	T	T	T	T	T	T	T	T	T	T	A	A	A	A	A	A	A	A	T	T	T	T	T	T	T	T	T	T	T	T	T	T	T	T	T	T	T	T	T	T	T	A	A	A	A	A	A	A
1505	T	T	T	T	T	T	T	T	T	T	T	A	A	A	A	A	A	A	A	T	T	T	T	T	T	T	T	T	T	T	T	T	T	T	T	T	T	T	T	T	T	T	A	A	T	A	T	A	A
1506	T	T	T	T	T	T	T	T	T	T	T	A	A	A	A	A	A	A	A	T	T	T	T	T	T	T	T	T	T	T	T	T	T	T	T	T	T	T	T	T	T	T	A	A	A	A	T	A	A
1507	T	T	T	T	T	T	T	T	T	T	T	A	A	A	A	A	A	A	T	T	T	T	A	T	T	T	T	T	T	T	T	T	T	T	T	T	T	T	T	T	T	T	T	A	A	A	T	A	A
1508	T	T	T	T	T	T	T	T	T	T	T	A	A	A	A	A	A	A	A	T	T	A	A	T	T	T	T	T	T	T	T	T	T	T	T	T	T	T	T	T	T	T	T	A	A	A	T	A	A
1509	T	T	T	T	T	T	T	T	T	T	T	A	A	A	A	A	A	A	A	A	T	A	A	T	T	T	T	T	T	T	T	T	T	T	T	T	T	T	T	T	T	T	T	A	A	A	T	A	A
1510	T	T	T	T	T	T	T	T	T	T	T	A	A	A	A	A	A	A	A	T	A	T	A	T	T	T	T	T	T	T	T	T	T	T	T	T	T	T	T	T	T	T	T	T	T	A	T	A	A
1511	T	T	T	T	T	T	T	T	T	T	T	A	A	A	A	A	A	A	A	T	A	A	A	T	T	T	T	T	T	T	T	T	T	T	T	T	T	T	T	T	T	T	T	T	T	A	T	A	A
1512	T	T	T	T	T	T	T	T	T	T	T	A	A	A	A	A	A	A	A	T	A	A	A	T	T	T	T	T	T	T	T	T	T	T	T	T	T	T	T	T	T	T	T	T	T	A	T	A	A
1513	T	T	T	T	T	T	T	T	T	T	T	A	A	A	A	A	A	A	A	T	A	A	A	T	T	T	T	T	T	T	T	T	T	T	T	T	T	T	T	T	T	T	T	T	T	T	T	A	A
1514	T	T	T	T	T	T	T	T	T	T	T	A	A	A	A	A	A	A	A	T	A	A	A	T	T	T	T	T	T	T	T	T	T	T	T	T	T	T	T	T	T	T	T	T	T	T	T	A	A
1515	T	T	T	T	T	T	T	T	T	T	T	A	A	A	A	A	A	A	A	T	A	T	T	T	T	T	T	T	T	T	T	T	T	T	T	T	T	T	T	T	T	T	T	T	T	T	T	A	A
1516	T	T	T	T	T	T	T	T	T	T	T	A	A	A	A	A	A	A	A	T	T	T	T	T	T	T	T	T	T	T	T	T	T	T	T	T	T	T	T	T	T	T	T	T	T	T	T	A	A
1517	T	T	T	T	T	T	T	T	T	T	T	A	A	A	A	A	A	A	A	T	T	T	A	T	T	T	T	T	T	T	T	T	T	T	T	T	T	T	T	T	T	T	T	T	T	T	T	A	A
1518	T	T	T	T	T	T	T	T	T	T	T	A	A	A	A	A	A	A	A	T	T	T	A	T	T	T	T	T	T	T	T	T	T	T	T	T	T	T	T	T	T	T	T	T	T	T	T	A	A
1519	T	T	T	T	T	T	T	T	T	T	T	A	A	A	A	A	A	A	A	A	T	T	T	T	T	T	T	T	T	T	T	T	T	T	T	T	T	T	T	T	T	T	T	T	T	T	T	A	A
1520	T	T	T	T	T	T	T	T	T	T	T	A	A	A	A	A	A	A	A	T	T	T	T	T	T	T	T	T	T	T	T	T	T	T	T	T	T	T	T	T	T	T	T	T	T	T	A	A	A
1521	T	T	T	T	T	T	T	T	T	T	T	A	A	A	A	A	A	T	A	T	T	T	T	T	T	T	T	T	T	T	T	T	T	T	T	T	T	T	T	T	T	T	T	T	T	T	A	A	A
1522	T	T	T	T	T	T	T	T	T	T	T	A	A	A	A	A	A	A	A	A	T	T	T	T	T	T	T	T	T	T	T	T	T	T	T	T	T	T	T	T	T	T	T	T	T	T	A	A	A
1523	T	T	T	T	T	T	T	T	T	T	T	A	A	A	A	A	A	A	A	T	T	T	T	T	T	T	T	T	T	T	T	T	T	T	T	T	T	T	T	T	T	T	T	T	T	T	A	A	A
1524	T	T	T	T	T	T	T	T	T	T	T	A	A	A	A	A	A	A	A	T	T	A	A	T	T	T	T	T	T	T	T	T	T	T	T	T	T	T	T	T	T	T	T	T	T	T	A	A	A
1525	T	T	T	T	T	T	T	T	T	T	T	A	A	A	A	A	A	SA	A	T	T	A	A	A	T	T	T	T	T	T	T	T	T	T	T	T	T	T	T	T	T	T	T	T	T	T	A	A	A
1526	T	T	T	T	T	T	T	T	T	T	T	A	A	A	A	A	A	SA	SA	T	T	T	T	T	T	T	T	T	T	T	T	T	T	T	T	T	T	T	T	T	T	T	T	T	T	T	A	A	A
1527	T	T	T	T	T	T	T	T	T	T	T	A	A	A	A	A	A	A	A	T	T	T	T	T	T	T	T	T	T	T	T	T	T	T	T	T	T	T	T	T	T	T	T	T	T	T	A	A	A
1528	T	T	T	T	T	T	T	T	T	T	T	A	A	A	A	A	A	A	A	T	T	T	T	T	T	T	T	T	A	T	T	T	T	T	T	T	T	T	T	T	T	T	T	T	T	T	A	A	A
1529	T	T	T	T	T	T	T	T	T	T	T	A	A	A	A	A	A	A	A	T	T	T	T	A	T	T	T	T	A	T	T	T	T	T	T	T	T	T	T	T	T	T	T	T	T	A	A	A	A
1530	T	T	T	T	T	T	T	T	T	T	T	A	A	A	A	A	A	A	A	T	T	T	T	A	T	T	T	T	A	T	T	T	T	T	T	T	T	T	T	T	T	T	T	T	T	A	A	A	A
1531	T	T	T	T	T	T	T	T	T	T	T	A	A	A	A	A	A	A	A	T	T	T	T	A	T	T	T	T	T	T	T	T	T	T	T	T	T	T	T	T	T	T	T	T	T	A	A	A	A
1532	T	T	T	T	T	T	T	T	T	T	T	A	A	A	A	A	A	A	A	T	T	T	A	A	T	T	T	T	T	T	T	T	T	T	T	T	T	T	T	T	T	T	T	T	T	A	A	A	A
1533	T	T	T	T	T	T	T	T	T	T	T	A	A	A	A	A	A	A	A	T	T	T	A	A	T	T	T	T	T	T	T	T	T	T	T	T	T	T	T	T	T	T	T	T	A	A	A	T	A
1534	T	T	T	T	T	T	T	T	T	T	T	A	A	A	A	A	A	A	A	T	T	T	A	A	T	T	T	T	T	T	T	T	T	T	T	T	T	T	T	T	T	T	T	T	T	A	A	T	A
1535	T	T	T	T	T	T	T	T	T	T	T	A	A	A	A	A	A	A	A	T	T	T	T	A	T	T	T	T	T	T	T	T	T	T	T	T	T	T	T	T	T	T	T	T	T	A	T	T	A
1536	T	T	T	T	T	T	T	T	T	T	T	A	A	A	A	A	A	T	T	T	T	A	T	A	T	T	T	T	T	T	T	T	T	T	T	T	T	T	T	T	T	T	T	T	T	A	T	A	A
1537	T	T	T	T	T	T	T	T	T	T	T	A	A	A	A	A	A	T	T	T	T	T	T	T	T	T	T	T	T	T	T	T	T	T	T	T	T	T	T	T	T	T	T	T	T	A	T	A	A
1538	T	T	T	T	T	T	T	T	T	T	T	A	A	A	A	A	A	A	T	T	T	T	T	T	T	T	T	T	T	T	T	T	T	T	T	T	T	T	T	T	T	T	T	T	T	A	T	A	A
1539	T	T	T	T	T	T	T	T	T	T	T	A	A	A	A	A	A	A	A	T	T	T	T	T	T	T	T	T	T	T	T	T	T	T	T	T	T	T	T	T	T	T	T	T	T	A	T	A	A
1540	T	T	T	T	T	T	T	T	T	T	T	A	A	A	A	A	A	A	T	T	T	T	T	T	T	T	T	T	T	T	T	T	T	T	T	T	T	T	T	T	T	T	T	T	T	A	T	T	A
1541	T	T	T	T	T	T	T	T	T	T	T	A	A	A	A	A	A	A	A	T	T	T	T	T	T	T	T	T	T	T	T	T	T	T	T	T	T	T	T	T	T	T	T	T	T	A	T	T	A
1542	T	T	T	T	T	T	T	T	T	T	T	A	A	T	A	A	A	A	A	T	T	T	T	T	T	T	T	T	T	T	T	T	T	T	T	T	T	T	T	T	T	T	T	T	T	A	T	T	A
1543	T	T	T	T	T	T	T	T	T	T	T	A	A	A	A	A	A	A	A	T	T	T	T	T	T	T	T	T	T	T	T	T	T	T	T	T	T	T	T	T	T	T	T	T	T	A	T	T	A
1544	T	T	T	T	T	T	T	T	T	T	T	A	A	A	A	A	A	A	A	T	T	T	T	T	T	T	T	T	T	T	T	T	T	T	T	T	T	T	T	T	T	T	T	T	T	A	T	T	A
1545	T	T	T	T	T	T	T	T	T	T	T	A	A	A	A	A	A	A	A	T	T	T	T	T	T	T	T	T	T	T	T	T	T	T	T	T	T	T	T	T	T	T	T	T	T	A	T	T	A
1546	T	T	T	T	T	T	T	T	T	T	T	A	A	A	A	A	A	A	A	T	T	T	T	T	T	T	T	T	T	T	T	T	T	T	T	T	T	T	T	T	T	T	T	T	T	A	T	T	A
1547	T	T	T	T	T	T	T	T	T	T	T	A	A	A	A	A	A	A	A	T	T	T	A	T	T	T	T	T	T	T	T	T	T	T	T	T	T	T	T	T	T	T	T	T	T	T	T	T	A
1548	T	T	T	T	T	T	T	T	T	T	T	A	A	A	A	A	A	A	A	T	T	T	A	T	T	T	T	T	T	T	T	T	T	T	T	T	T	T	T	T	T	T	T	T	T	T	A	T	A
1549	T	T	T	T	T	T	T	T	T	T	T	A	A	A	A	A	A	A	A	T	T	T	T	T	T	T	T	T	T	T	T	T	T	T	T	T	T	T	T	T	T	T	T	T	T	T	A	T	A
1550	T	T	T	T	T	T	T	T	T	T	T	A	A	A	A	A	A	A	A	T	T	T	T	T	T	T	T	T	T	T	T	T	T	T	T	T	T	T	T	T	T	T	T	T	T	T	A	T	T
1551	T	T	T	T	T	T	T	T	T	T	T	A	A	A	A	A	A	A	SA	T	T	T	T	T	T	T	T	T	T	T	T	T	T	T	T	T	T	T	T	T	T	T	T	T	T	T	T	T	T
1552	T	T	T	T	T	T	T	T	T	T	T	A	A	T	A	A	A	A	A	T	T	T	T	T	T	T	T	T	T	T	T	T	T	T	T	T	T	T	T	T	T	T	T	T	T	T	T	T	A
1553	T	T	T	T	T	T	T	T	T	T	T	A	A	T	A	A	A	A	A	T	T	T	T	T	T	T	T	T	T	T	T	T	T	T	T	T	T	T	T	T	T	T	T	T	T	T	T	T	A
1554	T	T	T	T	T	T	T	T	T	T	T	A	A	A	A	A	A	T	A	T	T	T	T	T	T	T	T	T	T	T	T	T	T	T	T	T	T	T	T	T	T	T	T	T	T	T	T	T	A
1555	T	T	T	T	T	T	T	T	T	T	T	A	A	A	A	A	A	A	A	T	T	T	T	T	T	T	T	T	T	T	T	T	T	T	T	T	T	T	T	T	T	T	T	T	T	T	T	T	A
1556	T	T	T	T	T	T	T	T	T	T	T	A	A	A	A	A	A	A	A	T	T	T	T	T	T	T	T	T	T	T	T	T	T	T	T	T	T	T	T	T	T	T	T	T	T	T	T	T	A
1557	T	T	T	T	T	T	T	T	T	T	T	A	A	A	A	A	A	A	A	T	T	T	T	T	T	T	T	T	T	T	T	T	T	T	T	T	T	T	T	T	T	T	T	T	T	T	T	T	A
1558	T	T	T	T	T	T	T	T	T	T	T	A	A	A	A	A	A	A	A	T	T	T	T	T	T	T	T	T	T	T	T	T	T	T	T	T	T	T	T	T	T	T	T	T	T	T	T	A	A
1559	T	T	T	T	T	T	T	T	T	T	T	A	A	A	A	A	A	A	A	T	T	T	T	T	T	T	T	T	T	T	T	T	T	T	T	T	T	T	T	T	T	T	T	T	T	T	T	T	A
1560	T	T	T	T	T	T	T	T	T	T	T	A	A	A	A	A	A	A	A	T	T	T	T	T	T	T	T	T	T	T	T	T	T	T	T	T	T	T	T	T	T	T	T	T	T	T	T	T	A
1561	T	T	T	T	T	T	T	T	T	T	T	A	A	A	A	A	A	A	A	T	T	T	T	T	T	T	T	T	T	T	T	T	T	T	T	T	T	T	T	T	T	T	T	T	T	T	T	T	A
1562	T	T	T	T	T	T	T	T	T	T	T	A	A	A	A	A	A	A	A	T	T	T	T	T	T	T	T	T	T	T	T	T	T	T	T	T	T	T	T	T	T	T	T	T	T	T	T	T	A
1563	T	T	T	T	T	T	T	T	T	T	T	A	A	T	A	A	A	A	A	T	T	T	T	T	T	T	T	T	T	T	T	T	T	T	T	T	T	T	T	T	T	T	T	T	T	T	T	T	T
1564	T	T	T	T	T	T	T	T	T	T	T	A	A	T	A	A	A	A	A	T	T	T	T	T	T	T	T	T	T	T	T	T	T	T	T	T	T	T	T	T	T	T	T	T	T	T	T	T	T
1565	T	T	T	T	T	T	T	T	T	T	T	A	A	A	A	A	A	A	A	T	T	T	T	T	T	T	T	T	T	T	T	T	T	T	T	T	T	T	T	T	T	T	T	T	T	T	T	T	T
1566	T	T	T	T	T	T	T	T	T	T	T	A	A	A	A	A	A	A	A	T	T	T	T	T	T	T	T	T	T	T	T	T	T	T	T	T	T	T	T	T	T	T	T	T	T	T	T	T	T
1567	T	T	T	T	T	T	T	T	T	T	T	A	A	A	A	A	A	A	A	T	T	T	T	T	T	T	T	T	T	T	T	T	T	T	T	T	T	T	T	T	T	T	T	T	T	T	T	T	T
1568	T	T	T	T	T	T	T	T	T	T	T	A	A	A	A	A	A	A	A	T	T	T	T	T	T	T	T	T	T	T	T	T	T	T	T	T	T	T	T	T	T	T	T	T	T	T	T	T	A
1569	T	T	T	T	T	T	T	T	T	T	T	A	A	A	A	A	A	A	A	T	T	T	T	T	T	T	T	T	T	T	T	T	T	T	T	T	T	T	T	T	T	T	T	T	T	T	T	T	A
1570	T	T	T	T	T	T	T	T	T	T	T	A	A	A	A	A	A	A	A	T	T	T	T	T	T	T	T	T	T	T	T	T	T	T	T	T	T	T	T	T	T	T	T	T	T	T	T	T	A
1571	T	T	T	T	T	T	T	T	T	T	T	A	A	A	A	A	A	A	A	T	T	T	T	T	T	T	T	T	T	T	T	T	T	T	T	T	T	T	T	T	T	T	T	T	T	T	T	T	A
1572	T	T	T	T	T	T	T	T	T	T	T	A	A	A	A	A	A	A	A	T	T	T	T	T	T	T	T	T	T	T	T	T	T	T	T	T	T	T	T	T	T	T	T	T	T	T	T	T	A
1573	T	T	T	T	T	T	T	T	T	T	T	A	A	A	A	A	A	A	A	T	T	T	T	T	T	T	T	T	T	T	T	T	T	T	T	T	T	T	T	T	T	T	T	T	T	A	T	T	A
1574	T	T	T	T	T	T	T	T	T	T	T	A	A	A	A	A	A	A	A	T	T	T	T	T	T	T	T	T	T	T	T	T	T	T	T	T	T	T	T	T	T	T	T	T	T	A	T	T	A
1575	T	T	T	T	T	T	T	T	T	T	T	A	A	A	A	A	A	A	A	T	T	T	T	T	T	T	T	T	T	T	T	T	T	T	T	T	T	T	T	T	T	T	T	T	T	A	T	T	A
1576	T	T	T	T	T	T	T	T	T	T	T	A	A	A	A	A	A	A	A	T	T	T	T	T	T	T	T	T	T	T	T	T	T	T	T	T	T	T	T	T	T	T	T	T	T	A	T	T	A
1577	T	T	T	T	T	T	T	T	T	T	T	A	A	A	A	A	A	A	A	T	T	T	T	T	T	A	T	T	T	T	T	T	T	T	T	T	T	T	T	T	T	T	T	T	T	A	T	T	A
1578	T	T	T	T	T	T	T	T	T	T	T	A	A	A	A	A	A	A	A	T	T	T	T	T	T	T	T	T	T	T	T	T	T	T	T	T	T	T	T	T	T	T	T	T	T	A	T	T	A
1579	T	T	T	T	T	T	T	T	T	T	T	A	A	A	A	A	A	T	A	T	T	T	T	T	T	A	T	T	T	T	T	T	T	T	T	T	T	T	T	T	T	T	T	T	T	A	T	T	A
1580	T	T	T	T	T	T	T	T	T	T	T	A	A	A	A	A	A	A	T	T	T	T	T	T	T	T	T	T	T	T	T	T	T	T	T	T	T	T	T	T	T	T	T	T	A	A	T	T	A
1581	T	T	T	T	T	T	T	T	T	T	T	A	A	A	A	A	A	A	A	T	T	T	T	T	T	T	T	T	T	T	T	T	T	T	T	T	T	T	T	T	T	T	T	T	T	A	T	T	A
1582	T	T	T	T	T	T	T	T	T	T	T	A	A	A	A	A	A	A	A	T	T	T	T	T	T	T	T	T	T	T	T	T	T	T	T	T	T	T	T	T	T	T	T	T	T	A	T	T	A
1583	T	T	T	T	T	T	T	T	T	T	T	A	A	A	A	A	A	A	A	T	T	T	T	T	T	T	T	T	T	T	T	T	T	T	T	T	T	T	T	T	T	T	T	T	T	T	T	T	A
1584	T	T	T	T	T	T	T	T	T	T	T	A	A	A	A	A	A	A	A	T	T	T	T	T	T	T	T	T	T	T	T	T	T	T	T	T	T	T	T	T	T	T	T	T	T	T	T	T	A
1585	T	T	T	T	T	T	T	T	T	T	T	A	A	A	A	A	A	A	T	T	T	T	T	T	T	T	T	T	T	T	T	T	T	T	T	T	T	T	T	T	T	T	T	T	T	T	T	T	A
1586	T	T	T	T	T	T	T	T	T	T	T	A	A	A	A	A	A	A	T	T	T	T	T	T	T	T	T	T	T	T	T	T	T	T	T	T	T	T	T	T	T	T	T	T	T	T	T	T	A
1587	T	T	T	T	T	T	T	T	T	T	T	A	A	A	A	A	A	A	A	T	T	T	T	T	T	T	T	T	A	T	T	T	T	T	T	T	T	T	T	T	T	T	T	T	T	T	T	T	A
1588	T	T	T	T	T	T	T	T	T	T	T	A	A	A	A	A	A	A	A	T	T	T	T	T	T	T	T	T	T	T	T	T	T	T	T	T	T	T	T	T	T	T	T	T	T	T	T	T	A
1589	T	T	T	T	T	T	T	T	T	T	T	A	A	A	A	A	A	A	A	T	T	T	T	T	T	T	T	T	T	T	T	T	T	T	T	T	T	T	T	T	T	T	T	T	T	T	T	T	A
1590	T	T	T	T	T	T	T	T	T	T	T	A	A	A	A	A	A	A	A	T	T	T	T	T	T	T	T	T	T	T	T	T	T	T	T	T	T	T	T	T	T	T	T	T	T	T	T	T	A
1591	T	T	T	T	T	T	T	T	T	T	T	A	A	A	A	A	A	A	A	T	T	T	T	T	T	T	T	T	T	T	T	T	T	T	T	T	T	T	T	T	T	T	T	T	T	A	T	T	A
1592	T	T	T	T	T	T	T	T	T	T	T	A	A	A	A	A	A	A	A	T	T	T	T	T	T	T	T	T	T	T	T	T	T	T	T	T	T	T	T	T	T	T	T	T	T	T	T	T	A
1593	T	T	T	T	T	T	T	T	T	T	T	A	A	A	A	A	A	A	A	T	T	T	T	T	T	T	T	T	T	T	T	T	T	T	T	T	T	T	T	T	T	T	T	T	T	T	T	T	A
1594	T	T	T	T	T	T	T	T	T	T	T	A	A	A	A	A	A	T	A	T	T	T	T	T	T	T	T	T	T	T	T	T	T	T	T	T	T	T	T	T	T	T	T	T	T	T	T	T	T
1595	T	T	T	T	T	T	T	T	T	T	T	A	A	A	A	A	A	A	A	T	T	T	T	T	T	T	T	T	T	T	T	T	T	T	T	T	T	T	T	T	T	T	T	T	T	A	T	T	A
1596	T	T	T	T	T	T	T	T	T	T	T	A	A	A	A	A	A	T	A	T	T	T	T	T	T	T	T	T	T	T	T	T	T	T	T	T	T	T	T	T	T	T	T	T	T	A	T	T	A
1597	T	T	T	T	T	T	T	T	T	T	T	A	A	A	A	A	A	SA	A	T	T	T	T	T	T	A	T	T	T	T	T	T	T	T	T	T	T	T	T	T	T	T	T	T	T	A	T	T	A
1598	T	T	T	T	T	T	T	T	T	T	T	A	A	A	A	A	A	A	A	T	T	T	T	T	T	A	T	T	T	T	T	T	T	T	T	T	T	T	T	T	T	T	T	T	T	A	T	T	A
1599	T	T	T	T	T	T	T	T	T	T	T	A	A	A	A	A	A	A	A	T	T	T	T	T	T	T	T	T	A	T	T	T	T	T	T	T	T	T	T	T	T	T	T	T	T	A	T	A	A
1600	T	T	T	T	T	T	T	T	T	T	T	A	A	A	A	A	A	A	A	T	T	T	T	T	T	T	A	T	A	T	T	T	T	T	T	T	T	T	T	T	T	T	T	T	T	A	T	A	A
1601	T	T	T	T	T	T	T	T	T	T	T	A	A	A	A	A	A	A	A	T	T	T	T	T	T	T	T	T	A	T	T	T	T	T	T	T	T	T	T	T	T	T	T	T	A	A	T	A	A
1602	T	T	T	T	T	T	T	T	T	T	T	A	A	A	A	A	A	A	A	T	T	T	T	T	T	T	T	T	A	T	T	T	T	T	T	T	T	T	T	T	T	T	T	T	A	A	A	A	A
1603	T	T	T	T	T	T	T	T	T	T	T	A	A	A	A	A	A	A	A	T	T	T	T	T	T	T	T	T	T	T	T	T	T	T	T	T	T	T	T	T	T	T	T	T	A	A	A	A	A
1604	T	T	T	T	T	T	T	T	T	T	T	A	A	A	A	A	A	A	A	T	T	T	T	T	T	T	T	T	T	T	T	T	T	T	T	T	T	T	T	T	T	T	T	T	A	A	T	A	A
1605	T	T	T	T	T	T	T	T	T	T	T	A	A	A	A	A	A	A	A	T	T	T	T	T	T	T	T	T	T	T	T	T	T	T	T	T	T	T	T	T	T	T	T	T	A	A	T	A	A
1606	T	T	T	T	T	T	T	T	T	T	T	A	A	A	A	A	A	A	SA	T	T	T	T	T	T	T	T	T	T	T	T	T	T	T	T	T	T	T	T	T	T	T	T	T	A	A	T	T	A
1607	T	T	T	T	T	T	T	T	T	T	T	A	A	A	A	A	A	A	SA	T	T	T	T	T	T	T	T	T	T	T	T	T	T	T	T	T	T	T	T	T	T	T	T	T	T	A	T	A	A
1608	T	T	T	T	T	T	T	T	T	T	T	A	A	A	A	A	A	T	A	T	T	T	T	T	T	T	T	T	T	T	T	T	T	T	T	T	T	T	T	T	T	T	T	T	T	A	T	A	A
1609	T	T	T	T	T	T	T	T	T	T	T	A	A	A	A	A	A	T	A	T	T	T	T	T	T	T	T	T	T	T	T	T	T	T	T	T	T	T	T	T	T	T	T	T	T	A	T	A	A
1610	T	T	T	T	T	T	T	T	T	T	T	A	A	A	A	A	A	A	A	T	T	T	T	T	T	T	T	T	T	T	T	T	T	T	T	T	T	T	T	T	T	T	T	T	T	A	T	A	A
1611	T	T	T	T	T	T	T	T	T	T	T	A	A	A	A	A	A	A	A	T	T	T	T	T	T	T	T	T	T	T	T	T	T	T	T	T	T	T	T	T	T	T	T	T	T	A	T	A	A
1612	T	T	T	T	T	T	T	T	T	T	T	A	A	A	A	A	A	A	A	T	T	T	T	T	T	T	T	T	T	T	T	T	T	T	T	T	T	T	T	T	T	T	T	T	T	A	T	A	A
1613	T	T	T	T	T	T	T	T	T	T	T	A	A	A	A	A	A	A	A	T	T	T	T	T	T	T	T	T	T	T	T	T	T	T	T	T	T	T	T	T	T	T	T	T	T	A	T	A	A
1614	T	T	T	T	T	T	T	T	T	T	T	A	A	A	A	A	A	A	A	T	T	T	T	T	T	T	T	T	T	T	T	T	T	T	T	T	T	T	T	T	T	T	T	T	T	A	T	A	A
1615	T	T	T	T	T	T	T	T	T	T	T	A	A	A	A	A	A	A	A	T	T	T	T	T	T	T	T	T	T	T	T	T	T	T	T	T	T	T	T	T	T	T	T	T	T	A	T	A	A
1616	T	T	T	T	T	T	T	T	T	T	T	A	A	A	A	A	A	A	A	T	T	T	T	T	T	T	T	T	T	T	T	T	T	T	T	T	T	T	T	T	T	T	T	T	T	A	T	A	A
1617	T	T	T	T	T	T	T	T	T	T	T	A	A	A	A	A	A	A	A	T	T	T	T	T	T	T	T	T	T	T	T	T	T	T	T	T	T	T	T	T	T	T	T	T	T	A	T	A	A
1618	T	T	T	T	T	T	T	T	T	T	T	A	A	A	A	A	A	A	A	T	T	T	T	T	T	T	T	T	T	T	T	T	T	T	T	T	T	T	T	T	T	T	T	T	T	A	T	A	A
1619	T	T	T	T	T	T	T	T	T	T	T	A	A	SA	A	A	A	A	A	T	T	T	T	T	T	T	T	T	T	T	T	T	T	T	T	T	T	T	T	T	T	T	T	T	T	A	T	T	A
1620	T	T	T	T	T	T	T	T	T	T	T	A	A	SA	A	A	A	T	A	T	T	T	T	T	T	T	T	T	T	T	T	T	T	T	T	T	T	T	T	T	T	T	T	T	T	A	T	A	A
1621	T	T	T	T	T	T	T	T	T	T	T	A	A	SA	A	A	A	A	A	T	T	T	T	T	T	T	T	T	T	T	T	T	T	T	T	T	T	T	T	T	T	T	T	T	T	A	T	A	A
1622	T	T	T	T	T	T	T	T	T	T	T	A	A	A	A	A	A	A	A	T	T	T	T	T	T	T	T	T	T	T	T	T	T	T	T	T	T	T	T	T	T	T	T	T	T	A	T	A	A
1623	T	T	T	T	T	T	T	T	T	T	T	A	A	A	A	A	A	A	A	T	T	T	T	T	T	T	T	T	T	T	T	T	T	T	T	T	T	T	T	T	T	T	T	T	T	A	T	A	A
1624	T	T	T	T	T	T	T	T	T	T	T	A	A	A	A	A	A	A	A	T	T	T	T	T	T	T	T	T	T	T	T	T	T	T	T	T	T	T	T	T	T	T	T	T	T	A	T	A	A
1625	T	T	T	T	T	T	T	T	T	T	T	A	A	A	A	A	A	A	A	T	T	T	T	T	T	T	T	T	T	T	T	T	T	T	T	T	T	T	T	T	T	T	T	T	T	A	T	A	A
1626	T	T	T	T	T	T	T	T	T	T	T	A	A	A	A	A	A	A	A	T	T	T	T	T	T	T	T	T	T	T	T	T	T	T	T	T	T	T	T	T	T	T	T	T	T	A	T	A	A
1627	T	T	T	T	T	T	T	T	T	T	T	A	A	A	A	A	A	A	A	T	T	T	T	T	T	T	T	T	T	T	T	T	T	T	T	T	T	T	T	T	T	T	T	T	T	A	T	A	A
1628	T	T	T	T	T	T	T	T	T	T	T	A	A	A	A	A	A	A	A	T	T	T	T	T	T	T	T	T	T	T	T	T	T	T	T	T	T	T	T	T	T	T	T	T	T	A	T	A	A
1629	T	T	T	T	T	T	T	T	T	T	T	A	A	A	A	A	A	A	A	T	T	T	T	T	T	T	T	T	T	T	T	T	T	T	T	T	T	T	T	T	T	T	T	T	T	T	T	A	A
1630	T	T	T	T	T	T	T	T	T	T	T	A	A	A	A	A	A	A	A	T	T	T	T	T	T	T	T	T	T	T	T	T	T	T	T	T	T	T	T	T	T	T	T	T	T	T	A	A	A
1631	T	T	T	T	T	T	T	T	T	T	T	A	A	A	A	A	A	A	T	T	T	T	T	T	T	T	T	T	T	T	T	T	T	T	T	T	T	T	T	T	T	T	T	T	T	T	A	A	A
1632	T	T	T	T	T	T	T	T	T	T	T	A	A	A	A	A	A	SA	A	T	T	T	T	T	T	T	T	T	T	T	T	T	T	T	T	T	T	T	T	T	T	T	T	T	T	T	A	A	A
1633	T	T	T	T	T	T	T	T	T	T	T	A	A	A	A	A	A	SA	A	T	T	T	T	T	T	T	T	T	T	T	T	T	T	T	T	T	T	T	T	T	T	T	T	T	T	T	T	A	A
1634	T	T	T	T	T	T	T	T	T	T	T	A	A	A	A	A	A	A	A	T	T	T	T	T	T	T	T	T	T	T	T	T	T	T	T	T	T	T	T	T	T	T	T	T	T	T	T	A	A
1635	T	T	T	T	T	T	T	T	T	T	T	A	A	A	A	A	A	A	A	T	T	T	T	T	T	T	T	T	T	T	T	T	T	T	T	T	T	T	T	T	T	T	T	T	T	T	T	A	A
1636	T	T	T	T	T	T	T	T	T	T	T	A	A	A	A	A	A	A	A	T	T	T	T	T	T	T	T	T	T	T	T	T	T	T	T	T	T	T	T	T	T	T	T	T	T	A	T	A	A
1637	T	T	T	T	T	T	T	T	T	T	T	A	A	A	A	A	A	T	A	T	T	T	T	T	T	T	T	T	T	T	T	T	T	T	T	T	T	T	T	T	T	T	T	T	T	A	T	A	A
1638	T	T	T	T	T	T	T	T	T	T	T	A	A	A	A	A	A	A	A	T	T	T	T	T	T	T	T	T	T	T	T	T	T	T	T	T	T	T	T	T	T	T	T	T	T	A	T	A	A
1639	T	T	T	T	T	T	T	T	T	T	T	A	A	A	A	A	A	A	A	T	T	T	T	T	T	T	T	T	T	T	T	T	T	T	T	T	T	T	T	T	T	T	T	T	T	A	T	A	A
1640	T	T	T	T	T	T	T	T	T	T	T	A	A	A	A	A	A	A	A	T	T	T	T	T	T	T	T	T	T	T	T	T	T	T	T	T	T	T	T	T	T	T	T	T	T	A	T	A	A
1641	T	T	T	T	T	T	T	T	T	T	T	A	A	T	A	A	A	A	A	T	T	T	T	T	T	T	T	T	T	T	T	T	T	T	T	T	T	T	T	T	T	T	T	T	T	A	T	A	A
1642	T	T	T	T	T	T	T	T	T	T	T	A	A	A	A	A	A	A	A	T	T	T	T	T	T	T	T	T	T	T	T	T	T	T	T	T	T	T	T	T	T	T	T	T	T	A	T	A	A
1643	T	T	T	T	T	T	T	T	T	T	T	A	A	A	A	A	A	A	A	T	T	T	T	T	T	T	T	T	T	T	T	T	T	T	T	T	T	T	T	T	T	T	T	T	T	A	T	A	A
1644	T	T	T	T	T	T	T	T	T	T	T	A	A	A	A	A	A	A	A	T	T	T	T	T	T	T	T	T	T	T	T	T	T	T	T	T	T	T	T	T	T	T	T	T	T	A	T	A	A
1645	T	T	T	T	T	T	T	T	T	T	T	A	A	A	A	A	A	A	A	T	T	T	T	T	T	T	T	T	T	T	T	T	T	T	T	T	T	T	T	T	T	T	T	T	T	A	T	A	A
1646	T	T	T	T	T	T	T	T	T	T	T	A	A	A	A	A	A	A	A	T	T	T	T	T	T	T	T	T	T	T	T	T	T	T	T	T	T	T	T	T	T	T	T	T	T	A	T	A	A
1647	T	T	T	T	T	T	T	T	T	T	T	A	A	A	A	A	A	T	A	T	T	T	T	T	T	T	T	T	T	T	T	T	T	T	T	T	T	T	T	T	T	T	T	T	T	A	T	A	T
1648	T	T	T	T	T	T	T	T	T	T	T	A	A	A	A	A	A	T	T	T	T	T	T	T	T	T	T	T	T	T	T	T	T	T	T	T	T	T	T	T	T	T	T	T	T	T	T	A	T
1649	T	T	T	T	T	T	T	T	T	T	T	A	A	A	A	A	A	T	T	T	T	T	T	T	T	T	T	T	T	T	T	T	T	T	T	T	T	T	T	T	T	T	T	T	T	T	T	T	T
1650	T	T	T	T	T	T	T	T	T	T	T	A	A	A	A	A	A	T	T	T	T	T	T	T	T	T	T	T	T	T	T	T	T	T	T	T	T	T	T	T	T	T	T	T	T	T	T	T	A
1651	T	T	T	T	T	T	T	T	T	T	T	A	A	A	A	A	A	A	A	T	T	T	T	T	T	T	T	T	T	T	T	T	T	T	T	T	T	T	T	T	T	T	T	T	T	A	T	T	A
1652	T	T	T	T	T	T	T	T	T	T	T	A	A	A	A	A	A	A	A	T	T	T	T	T	T	T	T	T	T	T	T	T	T	T	T	T	T	T	T	T	T	T	T	T	T	A	T	T	A
1653	T	T	T	T	T	T	T	T	T	T	T	A	A	A	A	A	A	A	A	T	T	T	T	T	T	T	T	T	T	T	T	T	T	T	T	T	T	T	T	T	T	T	T	T	T	A	T	T	T
1654	T	T	T	T	T	T	T	T	T	T	T	A	A	A	A	A	A	A	A	T	T	T	T	T	T	T	T	T	T	T	T	T	T	T	T	T	T	T	T	T	T	T	T	T	T	A	T	T	A
1655	T	T	T	T	T	T	T	T	T	T	T	A	A	T	A	A	A	A	A	T	T	T	T	T	T	T	T	T	T	T	T	T	T	T	T	T	T	T	T	T	T	T	T	T	T	A	A	T	A
1656	T	T	T	T	T	T	T	T	T	T	T	A	A	T	A	A	A	A	A	T	T	T	T	T	T	T	T	T	T	T	T	T	T	T	T	T	T	T	T	T	T	T	T	T	T	A	T	T	A
1657	T	T	T	T	T	T	T	T	T	T	T	A	A	A	A	A	A	A	A	T	T	T	T	T	T	T	T	T	T	T	T	T	T	T	T	T	T	T	T	T	T	T	T	T	T	A	T	T	A
1658	T	T	T	T	T	T	T	T	T	T	T	A	A	T	A	A	A	A	A	T	T	T	T	T	T	T	T	T	T	T	T	T	T	T	T	T	T	T	T	T	T	T	T	T	T	A	T	T	A
1659	T	T	T	T	T	T	T	T	T	T	T	A	A	T	A	A	A	A	A	T	T	T	T	T	T	T	T	T	T	T	T	T	T	T	T	T	T	T	T	T	T	T	T	T	T	A	T	T	A
1660	T	T	T	T	T	T	T	T	T	T	T	A	A	A	A	A	A	A	A	T	T	T	T	T	T	T	T	T	T	T	T	T	T	T	T	T	T	T	T	T	T	T	T	T	T	A	T	T	A
1661	T	T	T	T	T	T	T	T	T	T	T	A	A	A	A	A	A	A	T	T	T	T	T	T	T	T	T	T	T	T	T	T	T	T	T	T	T	T	T	T	T	T	T	T	T	A	T	T	A
1662	T	T	T	T	T	T	T	T	T	T	T	A	A	A	A	A	A	A	T	T	T	T	T	T	T	T	T	T	T	T	T	T	T	A	T	T	T	T	T	T	T	T	T	A	T	A	T	T	A
1663	T	T	T	T	T	T	T	T	T	T	T	A	A	A	A	A	A	A	T	T	T	T	T	T	T	T	T	T	T	T	T	T	T	T	T	T	T	T	T	T	T	T	T	A	T	A	T	T	A
1664	T	T	T	T	T	T	T	T	T	T	T	A	A	A	A	A	A	A	A	T	T	T	T	T	T	T	T	T	T	T	T	T	T	T	T	T	T	T	T	T	T	T	T	A	A	A	T	T	A
1665	T	T	T	T	T	T	T	T	T	T	T	A	A	A	A	A	A	T	T	T	T	T	T	T	T	T	T	T	T	T	T	T	T	T	T	T	T	T	T	T	T	T	T	A	A	A	T	T	A
1666	T	T	T	T	T	T	T	T	T	T	T	A	A	A	A	A	A	T	T	T	T	T	T	T	T	T	T	T	T	T	T	T	T	T	T	T	T	T	T	T	T	T	T	T	A	A	T	T	A
1667	T	T	T	T	T	T	T	T	T	T	T	A	A	A	A	A	A	A	A	T	T	T	T	T	T	T	T	T	T	T	T	T	T	T	T	T	T	T	T	T	T	T	T	T	A	A	T	T	A
1668	T	T	T	T	T	T	T	T	T	T	T	A	A	A	A	A	A	A	A	T	T	T	T	T	T	T	T	T	T	T	T	T	T	T	T	T	T	T	T	T	T	T	T	T	A	A	T	T	A
1669	T	T	T	T	T	T	T	T	T	T	T	A	A	A	A	A	A	A	A	T	T	T	T	T	T	T	T	T	T	T	T	T	T	T	T	T	T	T	T	T	T	T	T	T	A	A	T	T	A
1670	T	T	T	T	T	T	T	T	T	T	T	A	A	A	A	A	A	A	A	T	T	T	T	T	T	T	T	T	T	T	T	T	T	T	T	T	T	T	T	T	T	T	T	T	A	A	T	T	A
1671	T	T	T	T	T	T	T	T	T	T	T	A	A	A	A	A	A	A	T	T	T	T	T	T	T	T	T	T	T	T	T	T	T	T	T	T	T	T	T	T	T	T	T	T	A	A	T	A	A
1672	T	T	T	T	T	T	T	T	T	T	T	A	A	A	A	A	A	A	T	T	T	T	T	T	T	T	T	T	T	T	T	T	T	T	T	T	T	T	T	T	T	T	T	T	A	A	A	A	A
1673	T	T	T	T	T	T	T	T	T	T	T	A	A	A	A	A	A	A	A	T	T	T	T	T	T	T	T	T	T	T	T	T	T	T	T	T	T	T	T	T	T	T	T	T	A	A	A	A	A
1674	T	T	T	T	T	T	T	T	T	T	T	A	A	T	A	A	A	A	A	T	T	T	T	T	T	T	T	T	T	T	T	T	T	T	T	T	T	T	T	T	T	T	T	T	A	A	A	A	A
1675	T	T	T	T	T	T	T	T	T	T	T	A	A	T	A	A	A	A	A	T	T	T	T	T	T	T	T	T	T	T	T	T	T	T	T	T	T	T	T	T	T	T	T	T	A	A	A	A	A
1676	T	T	T	T	T	T	T	T	T	T	T	A	A	T	A	A	A	A	A	T	T	T	T	T	T	T	T	T	T	T	T	T	T	T	T	T	T	T	T	T	T	T	T	T	A	A	A	A	A
1677	T	T	T	T	T	T	T	T	T	T	T	A	A	T	A	A	A	A	A	T	T	T	T	T	T	T	T	T	T	T	T	T	T	T	T	T	T	T	T	T	T	T	T	T	A	A	T	T	A
1678	T	T	T	T	T	T	T	T	T	T	T	A	A	A	A	A	A	A	A	T	T	T	T	T	T	T	T	T	T	T	T	T	T	T	T	T	T	T	T	T	T	T	T	T	A	A	T	T	A
1679	T	T	T	T	T	T	T	T	T	T	T	A	A	A	A	A	A	A	A	T	T	T	T	T	T	T	T	T	T	T	T	T	T	T	T	T	T	T	T	T	T	T	T	T	T	A	T	T	T
1680	T	T	T	T	T	T	T	T	T	T	T	A	A	A	A	A	A	A	A	T	T	T	T	T	T	T	T	T	T	T	T	T	T	T	T	T	T	T	T	T	T	T	T	T	T	A	T	T	T
1681	T	T	T	T	T	T	T	T	T	T	T	A	A	A	A	A	A	A	A	T	T	T	T	T	T	T	T	T	T	T	T	T	T	T	T	T	T	T	T	T	T	T	T	T	T	A	T	T	A
1682	T	T	T	T	T	T	T	T	T	T	T	A	A	A	A	A	A	A	A	T	T	T	T	T	T	T	T	T	T	T	T	T	T	T	T	T	T	T	T	T	T	T	T	T	A	A	T	T	A
1683	T	T	T	T	T	T	T	T	T	T	T	A	A	A	A	A	A	T	A	T	T	T	T	T	T	T	T	T	T	T	T	T	T	T	T	T	T	T	T	T	T	T	T	T	A	A	T	T	A
1684	T	T	T	T	T	T	T	T	T	T	T	A	A	A	A	A	A	SA	A	T	T	T	T	T	T	T	T	T	T	T	T	T	T	T	T	T	T	T	T	T	T	T	T	T	A	A	T	T	A
1685	T	T	T	T	T	T	T	T	T	T	T	A	A	A	A	A	A	A	A	T	T	T	T	T	T	T	T	T	T	T	T	T	T	T	T	T	T	T	T	T	T	T	T	T	A	A	T	T	A
1686	T	T	T	T	T	T	T	T	T	T	T	A	A	A	A	A	A	A	A	T	T	T	T	T	T	T	T	T	T	T	T	T	T	T	T	T	T	T	T	T	T	T	T	T	A	A	T	T	A
1687	T	T	T	T	T	T	T	T	T	T	T	A	A	A	A	A	A	A	A	T	T	T	T	T	T	T	T	T	T	T	T	T	T	T	T	T	T	T	T	T	T	T	T	A	A	A	T	T	A
1688	T	T	T	T	T	T	T	T	T	T	T	A	A	A	A	A	A	A	A	T	T	T	T	T	T	T	T	T	T	T	T	T	T	T	T	T	T	T	T	T	T	T	T	A	A	A	T	T	A
1689	T	T	T	T	T	T	T	T	T	T	T	A	A	A	A	A	A	T	A	T	T	T	T	T	T	T	T	T	T	T	T	T	T	T	T	T	T	T	T	T	T	T	T	A	A	A	T	A	A
1690	T	T	T	T	T	T	T	T	T	T	T	A	A	A	A	A	A	A	A	T	T	T	T	T	T	T	T	T	T	T	T	T	T	T	T	T	T	T	T	T	T	T	T	A	A	A	T	A	A
1691	T	T	T	T	T	T	T	T	T	T	T	A	A	A	A	A	A	A	A	T	T	T	T	T	T	T	T	T	T	T	T	T	T	T	T	T	T	T	T	T	T	T	T	A	A	A	A	A	A
1692	T	T	T	T	T	T	T	T	T	T	T	A	A	A	A	A	A	A	A	T	T	T	T	T	T	T	T	T	T	T	T	T	T	T	T	T	T	T	T	T	T	T	T	T	A	A	A	A	A
1693	T	T	T	T	T	T	T	T	T	T	T	A	A	A	A	A	A	A	A	T	T	T	T	T	T	T	T	T	T	T	T	T	T	T	T	T	T	T	T	T	T	T	T	T	T	A	A	A	A
1694	T	T	T	T	T	T	T	T	T	T	T	A	A	A	A	A	A	A	A	T	T	T	T	T	T	T	T	T	T	T	T	T	T	T	T	T	T	T	T	T	T	T	T	T	A	A	A	A	A
1695	T	T	T	T	T	T	T	T	T	T	T	A	A	A	A	A	A	A	A	T	T	T	T	T	T	T	T	T	T	T	T	T	T	T	T	T	T	T	T	T	T	T	T	T	A	A	T	A	A
1696	T	T	T	T	T	T	T	T	T	T	T	A	A	A	A	A	A	A	A	T	T	T	T	T	T	T	T	T	T	T	T	T	T	T	T	T	T	T	T	T	T	T	T	T	A	A	T	A	A
1697	T	T	T	T	T	T	T	T	T	T	T	A	A	A	A	A	A	A	A	T	T	T	T	T	T	T	T	T	T	T	T	T	T	T	T	T	T	T	T	T	T	T	T	T	A	A	T	T	A
1698	T	T	T	T	T	T	T	T	T	T	T	A	A	A	A	A	A	A	A	T	T	T	T	T	T	T	T	T	T	T	T	T	T	T	T	T	T	T	T	T	T	T	T	T	T	A	T	T	A
1699	T	T	T	T	T	T	T	T	T	T	T	A	A	A	A	A	A	A	A	T	T	T	T	T	T	T	T	T	T	T	T	T	T	T	T	T	T	T	T	T	T	T	T	T	T	A	T	T	A
1700	T	T	T	T	T	T	T	T	T	T	T	A	A	A	A	A	A	A	A	T	T	T	T	T	T	T	T	T	T	T	T	T	T	T	T	T	T	T	T	T	T	T	T	T	T	A	T	T	A
1701	T	T	T	T	T	T	T	T	T	T	T	A	A	A	A	A	A	A	A	T	T	T	T	T	T	T	T	T	T	T	T	T	T	T	T	T	T	T	T	T	T	T	T	T	T	A	T	T	A
1702	T	T	T	T	T	T	T	T	T	T	T	A	A	A	A	A	A	A	A	T	T	T	T	T	T	T	T	T	T	T	T	T	T	T	T	T	T	T	T	T	T	T	T	T	T	A	T	T	A
1703	T	T	T	T	T	T	T	T	T	T	T	A	A	A	A	A	A	A	A	T	T	T	T	T	T	T	T	T	T	T	T	T	T	T	T	T	T	T	T	T	T	T	T	T	A	A	T	T	A
1704	T	T	T	T	T	T	T	T	T	T	T	A	A	A	A	A	A	A	A	T	T	T	T	T	T	T	T	T	T	T	T	T	T	T	T	T	T	T	T	T	T	T	T	T	A	A	T	T	A
1705	T	T	T	T	T	T	T	T	T	T	T	A	A	A	A	A	A	A	A	T	T	T	T	T	T	T	T	T	T	T	T	T	T	T	T	T	T	T	T	T	T	T	T	T	A	A	T	T	A
1706	T	T	T	T	T	T	T	T	T	T	T	A	A	A	A	A	A	A	A	T	T	T	T	T	T	T	T	T	T	T	T	T	T	T	T	T	T	T	T	T	T	T	A	T	A	A	T	T	A
1707	T	T	T	T	T	T	T	T	T	T	T	A	A	A	A	A	A	A	A	T	T	T	T	T	T	T	T	T	T	T	T	T	A	T	T	T	T	T	T	T	T	T	A	T	A	A	T	T	A
1708	T	T	T	T	T	T	T	T	T	T	T	A	A	A	A	A	A	A	A	T	T	T	T	T	T	T	T	T	T	T	T	T	A	T	T	T	T	T	T	T	T	T	A	T	A	A	T	T	A
1709	T	T	T	T	T	T	T	T	T	T	T	A	A	A	A	A	A	T	A	T	T	T	T	T	T	T	T	T	T	T	A	T	A	A	T	T	T	T	T	T	T	T	A	T	A	A	T	T	A
1710	T	T	T	T	T	T	T	T	T	T	T	A	A	A	A	A	A	A	A	T	T	T	T	T	T	T	T	T	T	T	T	T	A	A	T	T	T	T	T	T	T	T	T	T	A	A	T	T	T
1711	T	T	T	T	T	T	T	T	T	T	T	A	A	A	A	A	A	SA	A	T	T	T	T	T	T	T	T	T	T	T	T	T	T	A	T	T	T	T	T	T	T	T	T	T	A	A	T	T	T
1712	T	T	T	T	T	T	T	T	T	T	T	A	A	A	A	A	A	A	A	T	T	T	T	T	T	T	T	T	T	T	T	T	T	T	T	T	T	T	T	T	T	T	T	T	T	A	T	A	T
1713	T	T	T	T	T	T	T	T	T	T	T	A	A	A	A	A	A	A	A	T	T	T	T	T	T	T	T	T	T	T	T	T	T	T	T	T	T	T	T	T	T	T	T	T	T	A	T	T	T
1714	T	T	T	T	T	T	T	T	T	T	T	A	A	A	A	A	A	A	A	T	T	T	T	T	T	T	T	T	T	T	T	T	T	T	T	T	T	T	T	T	T	T	T	T	T	A	T	T	T
1715	T	T	T	T	T	T	T	T	T	T	T	A	A	A	A	A	A	A	A	T	T	T	T	T	T	T	T	T	T	T	T	T	T	T	T	T	T	T	T	T	T	T	T	T	T	A	T	T	T
1716	T	T	T	T	T	T	T	T	T	T	T	A	A	A	A	A	A	A	A	T	T	T	T	T	T	T	T	T	T	T	T	T	T	T	T	T	T	T	T	T	T	T	T	T	T	A	T	T	T
1717	T	T	T	T	T	T	T	T	T	T	T	A	A	A	A	A	A	A	A	T	T	T	T	T	T	T	T	T	T	T	T	T	T	T	T	T	T	T	T	T	T	T	T	T	T	A	T	T	T
1718	T	T	T	T	T	T	T	T	T	T	T	A	A	A	A	A	A	A	A	T	T	T	T	T	T	T	T	T	T	T	T	T	T	T	T	T	T	T	T	T	T	T	T	T	T	A	T	T	T
1719	T	T	T	T	T	T	T	T	T	T	T	A	A	A	A	A	A	A	T	T	T	T	T	T	T	T	T	T	T	T	T	A	T	T	T	T	T	T	T	T	T	T	T	T	T	A	T	T	T
1720	T	T	T	T	T	T	T	T	T	T	T	A	A	A	A	A	A	A	A	T	T	T	T	T	T	T	T	T	T	T	T	A	T	T	T	T	T	T	T	T	T	T	T	T	T	T	T	T	T
1721	T	T	T	T	T	T	T	T	T	T	T	A	A	A	A	A	A	A	A	T	T	T	T	T	T	T	T	T	T	T	T	T	T	T	T	T	T	T	T	T	T	T	T	T	T	T	T	T	A
1722	T	T	T	T	T	T	T	T	T	T	T	A	A	A	A	A	A	A	A	T	T	T	T	T	T	T	T	T	A	T	T	T	T	T	T	T	T	T	T	T	T	T	T	T	T	T	T	T	A
1723	T	T	T	T	T	T	T	T	T	T	T	A	A	A	A	A	A	A	A	T	T	T	T	T	T	T	T	T	T	T	T	T	T	T	T	T	T	T	T	T	T	T	T	T	T	A	T	T	T
1724	T	T	T	T	T	T	T	T	T	T	T	A	A	A	A	A	A	A	A	T	T	T	T	T	T	T	T	T	T	T	T	T	T	T	T	T	T	T	T	T	T	T	T	T	T	A	T	T	T
1725	T	T	T	T	T	T	T	T	T	T	T	A	A	A	A	A	A	A	A	T	T	T	T	T	T	T	T	T	T	T	T	T	T	T	T	T	T	T	T	T	T	T	T	T	T	A	T	T	T
1726	T	T	T	T	T	T	T	T	T	T	T	A	A	A	A	A	A	SA	A	T	T	T	T	T	T	T	T	T	A	T	T	T	T	T	T	T	T	T	T	T	T	T	T	T	T	A	T	T	T
1727	T	T	T	T	T	T	T	T	T	T	T	A	A	A	A	A	A	A	A	T	T	T	T	T	T	T	T	T	A	T	T	T	T	T	T	T	T	T	T	T	T	T	T	T	T	A	T	T	T
1728	T	T	T	T	T	T	T	T	T	T	T	A	A	A	A	A	A	A	A	T	T	T	T	T	T	T	T	T	T	T	T	T	T	T	T	T	T	T	T	T	T	T	T	T	T	A	T	T	T
1729	T	T	T	T	T	T	T	T	T	T	T	A	A	A	A	A	A	A	A	T	T	T	T	T	T	T	T	T	T	T	T	T	T	T	T	T	T	T	T	T	T	T	T	T	T	A	T	T	T
1730	T	T	T	T	T	T	T	T	T	T	T	A	A	A	A	A	A	A	A	T	T	T	T	T	T	T	T	T	T	T	T	T	T	T	T	T	T	T	T	T	T	T	T	T	T	T	T	T	T
1731	T	T	T	T	T	T	T	T	T	T	T	A	A	A	A	A	A	T	A	T	T	T	T	T	T	T	T	T	A	T	T	T	T	T	T	T	T	T	T	T	T	T	T	T	T	A	T	T	T
1732	T	T	T	T	T	T	T	T	T	T	T	A	A	A	A	A	A	A	A	T	T	T	T	T	T	T	T	T	A	T	T	T	T	T	T	T	T	T	T	T	T	T	T	T	T	A	T	T	T
1733	T	T	T	T	T	T	T	T	T	T	T	A	A	A	A	A	A	A	T	T	T	T	T	T	T	T	T	T	A	T	T	T	T	T	T	T	T	T	T	T	T	T	T	T	T	A	T	T	T
1734	T	T	T	T	T	T	T	T	T	T	T	A	A	A	A	A	A	A	A	T	T	T	T	T	T	T	T	T	T	T	T	T	T	T	T	T	T	T	T	T	T	T	T	T	T	A	T	T	A
1735	T	T	T	T	T	T	T	T	T	T	T	A	A	A	A	A	A	A	A	T	T	T	T	T	T	T	T	T	T	T	T	T	T	T	T	T	T	T	T	T	T	T	T	T	T	A	T	T	A
1736	T	T	T	T	T	T	T	T	T	T	T	A	A	A	A	A	A	A	A	T	T	T	T	T	T	T	T	T	T	T	T	T	T	T	T	T	T	T	T	T	T	T	T	A	T	A	T	T	T
1737	T	T	T	T	T	T	T	T	T	T	T	A	A	A	A	A	A	A	A	T	T	T	T	T	T	T	T	T	T	T	T	T	T	T	T	T	T	T	T	T	T	T	A	A	T	A	T	T	T
1738	T	T	T	T	T	T	T	T	T	T	T	A	A	A	A	A	A	A	SA	T	T	T	T	T	T	T	T	T	T	T	T	T	T	T	T	A	T	T	T	T	T	T	T	A	T	A	T	T	A
1739	T	T	T	T	T	T	T	T	T	T	T	A	A	A	A	A	A	A	SA	T	T	T	T	T	T	T	T	T	T	T	T	T	T	T	T	T	T	T	T	T	T	T	T	A	A	A	T	T	A
1740	T	T	T	T	T	T	T	T	T	T	T	A	A	A	A	A	A	A	SA	T	T	T	T	T	T	T	T	T	T	T	T	T	T	T	T	T	T	T	T	T	T	T	T	A	A	A	T	A	A
1741	T	T	T	T	T	T	T	T	T	T	T	A	A	A	A	A	A	A	T	T	T	T	T	T	T	T	T	T	T	T	T	T	T	T	T	T	T	T	T	T	T	T	T	A	A	A	T	A	A
1742	T	T	T	T	T	T	T	T	T	T	T	A	A	T	A	A	A	A	A	T	T	T	T	T	T	T	T	T	T	T	T	T	T	T	T	T	T	T	T	T	T	T	T	A	A	A	T	T	A
1743	T	T	T	T	T	T	T	T	T	T	T	A	A	T	A	A	A	SA	A	T	T	T	T	T	T	T	T	T	T	T	T	T	T	T	T	T	T	T	T	T	T	T	T	T	A	A	T	T	A
1744	T	T	T	T	T	T	T	T	T	T	T	A	A	T	A	A	A	SA	A	T	T	T	T	T	T	T	T	T	T	T	T	T	T	T	T	T	T	T	T	T	T	T	T	T	A	A	T	T	A
1745	T	T	T	T	T	T	T	T	T	T	T	A	A	T	A	A	A	SA	A	T	T	T	T	T	T	T	T	T	T	T	T	T	T	T	T	T	T	T	T	T	T	T	T	A	A	A	T	T	A
1746	T	T	T	T	T	T	T	T	T	T	T	A	A	T	A	A	A	T	A	T	T	T	T	T	T	T	T	T	T	T	T	T	T	T	T	A	T	T	T	T	T	T	T	A	A	A	T	A	A
1747	T	T	T	T	T	T	T	T	T	T	T	A	A	T	A	A	A	T	A	T	T	T	T	T	T	T	T	T	T	T	T	T	T	T	T	T	T	T	T	T	T	T	T	A	A	A	T	A	A
1748	T	T	T	T	T	T	T	T	T	T	T	A	A	A	A	A	A	A	A	T	T	T	T	T	T	T	T	T	T	T	T	A	T	T	T	T	T	T	T	T	T	T	T	A	A	A	T	A	A
1749	T	T	T	T	T	T	T	T	T	T	T	A	A	A	A	A	A	A	A	T	T	T	T	T	T	T	T	T	T	T	T	A	T	T	T	T	T	T	T	T	T	T	T	A	A	A	T	A	A
1750	T	T	T	T	T	T	T	T	T	T	T	A	A	A	A	A	A	A	A	T	T	T	T	T	T	T	T	T	T	T	T	A	T	T	T	A	T	T	T	T	T	T	T	T	A	A	T	A	A
1751	T	T	T	T	T	T	T	T	T	T	T	A	A	A	A	A	A	A	A	T	T	T	T	T	T	T	T	T	T	T	T	T	T	T	T	T	T	T	T	T	T	T	T	T	A	A	T	A	A
1752	T	T	T	T	T	T	T	T	T	T	T	A	A	A	A	A	A	T	A	T	T	T	T	T	T	T	T	T	T	T	T	T	T	T	T	T	T	T	T	T	T	T	T	T	A	A	T	A	A
1753	T	T	T	T	T	T	T	T	T	T	T	A	A	A	A	A	A	T	A	T	T	T	T	T	T	T	T	T	T	T	T	T	T	T	T	T	T	T	T	T	T	T	T	T	A	T	T	A	A
1754	T	T	T	T	T	T	T	T	T	T	T	A	A	A	A	A	A	T	A	T	T	T	T	T	T	T	T	T	T	T	T	T	T	T	T	T	T	T	T	T	T	T	T	T	A	T	T	A	A
1755	T	T	T	T	T	T	T	T	T	T	T	A	A	A	A	A	A	T	T	T	T	T	T	T	T	T	T	T	T	T	A	T	T	T	T	T	T	T	T	T	T	T	T	T	A	T	A	A	A
1756	T	T	T	T	T	T	T	T	T	T	T	A	A	A	A	A	A	A	A	T	T	T	T	T	T	T	T	T	T	T	T	T	T	T	T	T	T	T	T	T	T	T	T	T	A	A	A	A	A
1757	T	T	T	T	T	T	T	T	T	T	T	A	A	A	A	A	A	A	A	T	T	T	T	T	T	T	T	T	A	T	T	T	T	T	T	T	T	T	T	T	T	T	T	T	A	A	A	A	A
1758	T	T	T	T	T	T	T	T	T	T	T	A	A	A	A	A	A	A	A	T	T	T	T	T	T	T	T	T	T	T	T	T	T	T	T	T	T	T	T	T	T	T	T	T	A	A	A	A	A
1759	T	T	T	T	T	T	T	T	T	T	T	A	A	A	A	A	A	T	A	T	T	T	T	T	T	T	T	T	T	T	T	A	T	T	T	T	T	T	T	T	T	T	T	T	A	A	A	A	A
1760	T	T	T	T	T	T	T	T	T	T	T	A	A	A	A	A	A	A	A	T	T	T	T	T	T	T	T	T	T	T	T	T	T	T	T	T	T	T	T	T	T	T	T	T	A	A	A	T	A
1761	T	T	T	T	T	T	T	T	T	T	T	A	A	A	A	A	A	A	A	T	T	T	T	T	T	T	T	T	T	T	T	T	T	T	T	T	T	T	T	T	T	T	T	T	T	A	A	T	A
1762	T	T	T	T	T	T	T	T	T	T	T	A	A	A	A	A	A	A	A	T	T	T	T	T	T	T	T	T	T	T	T	T	T	T	T	T	T	T	T	T	T	T	T	T	T	A	T	T	A
1763	T	T	T	T	T	T	T	T	T	T	T	A	A	A	A	A	A	A	T	T	T	T	T	T	T	T	T	T	T	T	T	T	T	T	T	T	T	T	T	T	T	T	T	T	T	A	T	T	A
1764	T	T	T	T	T	T	T	T	T	T	T	A	A	T	A	A	A	A	T	T	T	T	T	T	T	T	T	T	T	T	T	T	T	T	T	T	T	T	T	T	T	T	T	T	T	A	T	T	A
1765	T	T	T	T	T	T	T	T	T	T	T	A	A	T	A	A	A	A	A	T	T	T	T	T	T	T	T	T	T	T	T	T	T	T	T	T	T	T	T	T	T	T	T	T	T	A	T	A	A
1766	T	T	T	T	T	T	T	T	T	T	T	A	A	A	A	A	A	T	T	T	T	T	T	T	T	T	T	T	T	T	T	T	T	T	T	T	T	T	T	T	T	T	T	T	T	A	T	T	A
1767	T	T	T	T	T	T	T	T	T	T	T	A	A	A	A	A	A	A	A	T	T	T	T	T	T	T	T	T	T	T	T	T	T	T	T	T	T	T	T	T	T	T	T	T	T	A	T	A	A
1768	T	T	T	T	T	T	T	T	T	T	T	A	A	A	A	A	A	A	A	T	T	T	T	T	T	T	T	T	T	T	T	T	T	T	T	T	T	T	T	T	T	T	T	T	T	A	T	A	A
1769	T	T	T	T	T	T	T	T	T	T	T	A	A	A	A	A	A	A	A	T	T	T	T	T	T	T	T	T	T	T	T	T	T	T	T	T	T	T	T	T	T	T	T	T	T	A	A	A	A
1770	T	T	T	T	T	T	T	T	T	T	T	A	A	A	A	A	A	A	A	T	T	T	T	T	T	T	T	T	T	T	T	T	T	T	T	T	T	T	T	T	T	T	T	T	A	A	A	A	T
1771	T	T	T	T	T	T	T	T	T	T	T	A	A	A	A	A	A	A	A	T	T	T	T	T	T	T	T	T	T	T	T	T	T	T	T	T	T	T	T	T	T	T	T	T	A	A	T	A	T
1772	T	T	T	T	T	T	T	T	T	T	T	A	A	A	A	A	A	A	A	T	T	T	T	T	T	T	T	T	T	T	T	T	T	T	T	T	T	T	T	T	T	T	T	T	A	A	T	A	T
1773	T	T	T	T	T	T	T	T	T	T	T	A	A	A	A	A	A	A	A	T	T	T	T	T	T	T	T	T	T	T	T	T	T	T	T	T	T	T	T	T	T	T	T	T	T	A	T	A	T
1774	T	T	T	T	T	T	T	T	T	T	T	A	A	A	A	A	A	A	A	T	T	T	T	T	T	T	T	T	T	T	T	T	T	T	T	T	T	T	T	T	T	T	T	T	T	A	T	A	T
1775	T	T	T	T	T	T	T	T	T	T	T	A	A	A	A	A	A	A	A	T	T	T	T	T	T	T	T	T	T	T	T	T	T	T	T	T	T	T	T	T	T	T	T	T	T	T	A	A	A
1776	T	T	T	T	T	T	T	T	T	T	T	A	A	A	A	A	A	A	A	T	T	T	T	T	T	T	T	T	T	T	T	T	T	T	T	T	T	T	T	T	T	T	T	T	T	T	A	A	A
1777	T	T	T	T	T	T	T	T	T	T	T	A	A	A	A	A	A	A	A	T	T	T	T	T	T	T	T	T	T	T	T	T	T	T	T	T	T	T	T	T	T	T	T	T	T	T	A	A	A
1778	T	T	T	T	T	T	T	T	T	T	T	A	A	A	A	A	A	A	A	T	T	T	A	T	T	T	T	T	T	T	T	T	T	T	T	T	T	T	T	T	T	T	T	T	T	T	A	A	A
1779	T	T	T	T	T	T	T	T	T	T	T	A	A	A	A	A	A	A	A	T	T	T	T	T	T	T	T	T	T	T	T	T	T	T	T	T	T	T	T	T	T	T	T	T	T	T	A	A	A
1780	T	T	T	T	T	T	T	T	T	T	T	A	A	A	A	A	A	A	A	T	T	T	T	A	T	T	T	T	T	T	T	T	T	T	T	T	T	T	T	T	T	T	T	T	T	T	A	A	A
1781	T	T	T	T	T	T	T	T	T	T	T	A	A	A	A	A	A	A	A	T	T	T	T	A	T	T	T	T	T	T	T	T	T	T	T	T	T	T	T	T	T	T	T	T	T	T	A	A	A
1782	T	T	T	T	T	T	T	T	T	T	T	A	A	A	A	A	A	A	A	T	T	T	T	A	T	T	T	T	T	T	T	T	T	T	T	T	T	T	T	T	T	T	T	T	T	T	A	A	A
1783	T	T	T	T	T	T	T	T	T	T	T	A	A	A	A	A	A	A	A	T	T	T	T	A	T	T	T	T	T	T	T	T	T	T	T	T	T	T	T	T	T	T	T	T	T	T	T	A	A
1784	T	T	T	T	T	T	T	T	T	T	T	A	A	A	A	A	A	A	A	T	T	T	T	A	T	T	T	T	T	T	T	T	T	T	T	T	T	T	T	T	T	T	T	T	T	T	T	A	A
1785	T	T	A	T	T	T	T	T	T	T	T	A	A	A	A	A	A	A	A	T	T	T	T	A	T	T	T	T	T	T	T	T	T	T	T	T	T	T	T	T	T	T	T	T	T	T	T	A	A
1786	T	T	T	T	T	T	T	T	T	T	T	A	A	A	A	A	A	T	A	T	T	T	T	A	T	T	T	T	T	T	T	T	T	T	T	T	T	T	T	T	T	T	T	T	T	T	T	A	A
1787	T	T	T	T	T	T	T	T	T	T	T	A	A	A	A	A	A	T	A	T	T	T	T	T	T	T	T	T	T	T	T	T	T	T	T	T	T	T	T	T	T	T	T	T	T	T	T	A	A
1788	T	T	T	T	T	T	T	T	T	T	T	A	A	A	A	A	A	T	A	T	T	T	T	T	T	T	T	T	T	T	T	T	T	T	T	T	T	T	T	T	T	T	T	T	T	T	T	A	A
1789	T	T	T	T	T	T	T	T	T	T	T	A	A	A	A	A	A	A	A	T	T	T	T	T	T	T	T	T	T	T	T	T	T	T	T	T	T	T	T	T	T	T	T	T	T	T	T	A	A
1790	T	T	T	T	T	T	T	T	T	T	T	A	A	A	A	A	A	A	T	T	T	T	T	T	T	A	T	T	T	T	T	T	T	T	T	T	T	T	T	T	T	T	T	T	T	T	T	A	A
1791	T	T	T	T	T	T	T	T	T	T	T	A	A	A	A	A	A	T	A	T	T	T	T	T	T	T	T	T	T	T	T	T	T	T	T	T	T	T	T	T	T	T	T	T	T	T	T	A	A
1792	T	T	T	T	T	T	T	T	T	T	T	A	A	A	A	A	A	T	A	T	T	T	T	T	T	T	T	T	T	T	T	T	T	T	T	T	T	T	T	T	T	T	T	T	T	T	A	A	A
1793	T	T	T	T	T	T	T	T	T	T	T	A	A	A	A	A	A	A	A	T	T	T	T	T	T	T	T	T	T	T	T	T	T	T	T	T	T	T	T	T	T	T	T	T	T	T	A	A	A
1794	T	T	T	T	T	T	T	T	T	T	T	A	A	A	A	A	A	A	A	T	T	T	T	T	T	T	T	T	T	T	T	T	T	T	T	T	T	T	T	T	T	T	T	T	T	A	A	A	A
1795	T	T	T	T	T	T	T	T	T	T	T	A	A	A	A	A	A	A	A	T	T	T	T	T	T	T	T	T	T	T	T	T	T	T	T	T	T	T	T	T	T	T	T	T	T	A	A	A	A
1796	T	T	T	T	T	T	T	T	T	T	T	A	A	A	A	A	A	A	A	T	T	T	T	T	T	T	T	T	T	T	T	T	T	T	T	T	T	T	T	T	T	T	T	T	T	A	A	A	A
1797	T	T	T	T	T	T	T	T	T	T	T	A	A	A	A	A	A	A	A	T	T	T	T	T	T	A	A	T	T	T	T	T	T	T	T	T	T	T	T	T	T	T	T	T	T	A	A	A	A
1798	T	T	T	T	T	T	T	A	T	T	T	A	A	A	A	A	A	A	T	T	T	T	T	T	T	T	A	T	T	T	T	T	T	T	T	T	T	T	T	T	T	T	T	T	T	T	A	A	A
1799	T	T	T	T	T	T	T	T	T	T	T	A	A	A	A	A	A	A	A	T	T	T	T	T	T	T	A	T	T	T	T	T	T	T	T	T	T	T	T	T	T	T	T	T	T	T	T	A	A
1800	T	T	T	T	T	T	T	T	T	T	T	A	A	A	A	A	A	A	A	T	T	T	T	T	T	T	A	T	T	T	T	T	T	T	T	T	T	T	T	T	T	T	T	T	A	A	T	A	A
1801	T	T	T	T	T	T	T	T	T	T	T	A	A	A	A	A	A	A	A	T	T	T	T	T	T	A	A	T	T	T	T	T	T	T	T	T	T	T	T	T	T	T	T	T	A	A	T	A	A
1802	T	T	T	T	T	T	T	T	T	T	T	A	A	A	A	A	A	A	A	T	T	T	T	T	T	A	A	T	T	T	T	T	T	T	T	T	T	T	T	T	T	T	T	T	A	A	T	A	A
1803	T	T	T	T	T	T	T	T	T	T	T	A	A	A	A	A	A	A	A	T	T	T	T	T	T	A	T	T	T	T	T	T	T	T	T	T	T	T	T	T	T	T	T	T	A	A	T	A	A
1804	T	T	T	T	T	T	T	T	T	T	T	A	A	A	A	A	A	A	A	T	T	T	T	T	T	T	T	T	T	T	T	T	T	T	T	T	T	T	T	T	T	T	T	T	A	A	T	A	A
1805	T	T	T	T	T	T	T	T	T	T	T	A	A	A	A	A	A	A	A	T	T	T	T	T	T	A	T	T	T	T	T	T	T	T	T	T	T	T	T	T	T	T	T	T	A	A	T	A	A
1806	T	T	T	T	T	T	T	T	T	T	T	A	A	A	A	A	A	A	A	T	T	T	T	T	T	A	T	T	T	T	T	T	T	T	T	T	T	T	T	T	T	T	T	T	A	A	T	A	A
1807	T	T	T	T	T	T	T	T	T	T	T	A	A	A	A	A	A	A	A	T	T	T	T	T	T	T	T	T	T	T	T	T	T	T	T	T	T	T	T	T	T	T	T	T	T	T	T	A	A
1808	T	T	T	T	T	T	T	T	T	T	T	A	A	A	A	A	A	A	A	T	T	T	T	T	T	T	T	T	T	T	T	T	T	T	T	T	T	T	T	T	T	T	T	T	T	T	T	A	A
1809	T	T	T	T	T	T	T	T	T	T	T	A	A	A	A	A	A	A	A	T	T	T	T	T	T	T	T	T	T	T	T	T	T	T	T	T	T	T	T	T	T	T	T	T	T	T	A	A	A
1810	T	T	T	T	T	T	T	T	T	T	T	A	A	A	A	A	A	A	A	T	T	T	T	T	T	T	T	T	T	T	T	T	T	T	T	T	T	T	T	T	T	T	T	T	T	T	A	A	A
1811	T	T	T	T	T	T	T	T	T	T	T	A	A	A	A	A	A	A	A	T	T	T	T	T	T	T	T	T	T	T	T	T	T	T	T	T	T	T	T	T	T	T	T	T	T	T	A	A	A
1812	T	T	T	T	T	T	T	T	T	T	T	A	A	A	A	A	A	A	A	T	T	T	T	T	T	T	T	T	T	T	T	T	T	T	T	T	T	T	T	T	T	T	T	T	T	T	A	A	A
1813	T	T	T	T	T	T	T	T	T	T	T	A	A	A	A	A	A	A	A	T	T	T	T	T	T	A	T	T	T	T	T	T	T	T	T	T	T	T	T	T	T	T	T	T	T	T	A	A	A
1814	T	T	T	T	T	T	T	T	T	T	T	A	A	A	A	A	A	A	A	T	T	T	T	T	T	A	T	T	T	T	T	T	T	T	T	T	T	T	T	T	T	T	T	T	T	T	A	A	A
1815	T	T	A	T	T	T	T	T	T	T	T	A	A	A	A	A	A	T	A	T	T	T	T	T	T	A	T	T	T	T	T	T	T	T	T	T	T	T	T	T	T	T	T	T	T	T	A	A	A
1816	T	T	A	T	T	T	T	T	T	T	T	A	A	A	A	A	A	A	A	T	T	T	T	T	T	A	T	T	T	T	T	T	T	T	T	T	T	T	T	T	T	T	T	T	T	T	T	A	A
1817	T	T	T	T	T	T	T	T	T	T	T	A	A	A	A	A	A	A	A	T	T	T	T	T	T	T	T	T	T	T	T	T	T	T	T	T	T	T	T	T	T	T	T	T	T	T	A	A	A
1818	T	T	T	T	T	T	T	T	T	T	T	A	A	A	A	A	A	A	A	T	T	T	T	T	T	T	T	T	T	T	T	T	T	T	T	T	T	T	T	T	T	T	T	T	T	T	A	A	A
1819	T	T	T	T	T	T	T	T	T	T	T	A	A	A	A	A	A	A	T	T	T	T	T	T	T	T	T	T	T	T	T	T	T	T	T	T	T	T	T	T	T	T	T	T	T	T	A	A	A
1820	T	T	T	T	T	T	T	T	T	T	T	A	A	A	A	A	A	A	SA	T	T	T	T	T	T	T	T	T	A	T	T	T	T	T	T	T	T	T	T	T	T	T	T	T	T	T	A	A	A
1821	T	T	T	T	T	T	T	T	T	T	T	A	A	A	A	A	A	A	A	T	T	T	T	T	T	T	T	T	T	T	T	T	T	T	T	T	T	T	T	T	T	T	T	T	T	T	A	A	A
1822	T	T	T	T	T	T	T	T	T	T	T	A	A	A	A	A	A	A	A	T	T	T	T	T	T	T	T	T	T	T	T	T	T	T	T	T	T	T	T	T	T	T	T	T	T	T	A	A	A
1823	T	T	T	T	T	T	T	T	T	T	T	A	A	A	A	A	A	A	A	T	T	T	T	T	T	T	T	T	T	T	T	T	T	T	T	T	T	T	T	T	T	T	T	T	T	T	A	A	A
1824	T	T	T	T	T	T	T	T	T	T	T	A	A	A	A	A	A	A	A	T	T	T	T	T	T	T	T	T	T	T	T	T	T	T	T	T	T	T	T	T	T	T	T	T	T	T	A	A	A
1825	T	T	T	T	T	T	T	T	T	T	T	A	A	A	A	A	A	A	A	T	T	T	T	T	T	T	T	T	T	T	T	T	T	T	T	T	T	T	T	T	T	T	T	T	T	T	A	A	A
1826	T	T	T	T	T	T	T	T	T	T	T	A	A	A	A	A	A	A	A	T	T	T	T	T	T	T	T	T	T	T	T	T	T	T	T	T	T	T	T	T	T	T	T	T	T	T	A	A	A
1827	T	T	T	T	T	T	T	T	T	T	T	A	A	A	A	A	A	A	A	T	T	T	T	T	T	T	T	T	T	T	T	T	T	T	T	T	T	T	T	T	T	T	T	T	T	T	A	A	A
1828	T	T	T	T	T	T	T	T	T	T	T	A	A	A	A	A	A	A	A	T	T	T	T	T	T	T	T	T	T	T	T	T	T	T	T	T	T	T	T	T	T	T	T	T	T	T	A	T	A
1829	T	T	T	T	T	T	T	T	T	T	T	A	A	A	A	A	A	A	A	T	T	T	T	T	T	T	T	T	T	T	T	T	T	T	T	T	T	T	T	T	T	T	T	T	T	T	A	A	A
1830	T	T	T	T	T	T	T	T	T	T	T	A	A	A	A	A	A	A	A	T	T	T	T	T	T	T	T	T	T	T	T	T	T	T	T	T	T	T	T	T	T	T	T	T	T	T	A	A	A
1831	T	T	T	T	T	T	T	T	T	T	T	A	A	A	A	A	A	A	A	T	T	T	T	T	T	T	T	T	T	T	T	T	T	T	T	T	T	T	T	T	T	T	T	T	T	T	A	A	A
1832	T	T	T	T	T	T	T	T	T	T	T	A	A	A	A	A	A	A	A	T	T	T	T	T	T	T	T	T	T	T	T	T	T	T	T	T	T	T	T	T	T	T	T	T	T	A	A	A	A
1833	T	T	T	T	T	T	T	T	T	T	T	A	A	A	A	A	A	SA	A	T	T	T	T	T	T	T	T	T	T	T	T	T	T	T	T	T	T	T	T	T	T	T	T	T	T	T	A	A	A
1834	T	T	T	T	T	T	T	T	T	T	T	A	A	A	A	A	A	A	A	T	T	T	T	T	T	T	T	T	T	T	T	T	T	T	T	T	T	T	T	T	T	T	T	T	T	T	T	A	A
1835	T	T	T	T	T	T	T	T	T	T	T	A	A	A	A	A	A	A	A	T	T	T	T	T	T	T	T	T	T	T	T	T	T	T	T	T	T	T	T	T	T	T	T	T	T	T	T	A	A
1836	T	T	T	T	T	T	T	T	T	T	T	A	A	A	A	A	A	A	A	T	T	T	T	T	T	T	T	T	T	T	T	T	T	T	T	T	T	T	T	T	T	T	T	T	T	T	A	A	A
1837	T	T	T	T	T	T	T	T	T	T	T	A	A	A	A	A	A	A	A	T	T	T	T	T	T	T	T	T	T	T	T	T	T	T	T	T	T	T	T	T	T	T	T	T	T	T	A	A	A
1838	T	T	T	T	T	T	T	T	T	T	T	A	A	A	A	A	A	A	A	T	T	T	T	T	T	T	T	T	T	T	T	T	T	T	T	T	T	T	T	T	T	T	T	T	T	T	A	A	A
1839	T	T	T	T	T	T	T	T	T	T	T	A	A	A	A	A	A	A	A	T	T	T	T	T	T	T	T	T	T	T	T	T	T	T	T	T	T	T	T	T	T	T	T	T	T	T	A	A	A
1840	T	T	T	T	T	T	T	T	T	T	T	A	A	A	A	A	A	A	A	T	T	T	T	T	T	T	T	T	T	T	T	T	T	T	T	T	T	T	T	T	T	T	T	T	T	T	A	A	A
1841	T	T	T	T	T	T	T	T	T	T	T	A	A	A	A	A	A	A	A	T	T	T	T	T	T	T	T	T	T	T	T	T	T	T	T	T	T	T	T	T	T	T	T	T	T	A	A	A	A
1842	T	T	T	T	T	T	T	T	T	T	T	A	A	A	A	A	A	A	A	T	T	T	T	T	T	T	T	T	T	T	T	T	T	T	T	T	T	T	T	T	T	T	T	T	T	T	A	A	A
1843	T	T	T	T	T	T	T	T	T	T	T	A	A	A	A	A	A	A	A	T	T	T	T	T	T	T	T	T	T	T	T	T	T	T	T	T	T	T	T	T	T	T	T	T	T	T	A	A	A
1844	T	T	T	T	T	T	T	T	T	T	T	A	A	A	A	A	A	A	A	T	T	T	T	T	T	T	T	T	T	T	T	T	T	T	T	T	T	T	T	T	T	T	T	T	T	T	A	A	A
1845	T	T	T	T	T	T	T	T	T	T	T	A	A	A	A	A	A	A	A	T	T	T	T	T	T	T	T	T	T	T	T	T	T	T	T	T	T	T	T	T	T	T	T	T	T	T	A	A	A
1846	T	T	T	T	T	T	T	T	T	T	T	A	A	A	A	A	A	T	A	T	T	T	T	T	T	T	T	T	T	T	T	T	T	T	T	T	T	T	T	T	T	T	T	T	T	T	A	A	A
1847	T	T	T	T	T	T	T	T	T	T	T	A	A	A	A	A	A	T	T	T	T	T	T	T	T	T	T	T	T	T	T	T	T	T	T	T	T	T	T	T	T	T	T	T	T	T	A	A	A
1848	T	T	T	T	T	T	T	T	T	T	T	A	A	A	A	A	A	A	T	T	T	T	T	T	T	T	T	T	T	T	T	T	T	T	T	T	T	T	T	T	T	T	T	T	T	T	A	A	A
1849	T	T	T	T	T	T	T	T	T	T	T	A	A	A	A	A	A	T	T	T	T	T	T	T	T	T	T	T	T	T	T	T	T	T	T	T	T	T	T	T	T	T	T	T	T	T	A	A	A
1850	T	T	T	T	T	T	T	T	T	T	T	A	A	A	A	A	A	A	A	T	T	T	T	T	T	T	T	T	T	T	T	T	T	T	T	T	T	T	T	T	T	T	T	T	T	T	T	A	A
1851	T	T	T	T	T	T	T	T	T	T	T	A	A	A	A	A	A	A	SA	T	T	T	T	T	T	T	T	T	T	T	T	T	T	T	T	T	T	T	T	T	T	T	T	T	T	T	T	A	A
1852	T	T	T	T	T	T	T	T	T	T	T	A	A	A	A	A	A	A	SA	T	T	T	T	T	T	T	T	T	T	T	T	T	T	T	T	T	T	T	T	T	T	T	T	T	T	T	A	A	A
1853	T	T	T	T	T	T	T	T	T	T	T	A	A	A	A	A	A	SA	SA	T	T	T	T	T	T	T	T	T	T	T	T	T	T	T	T	T	T	T	T	T	T	T	T	T	T	T	A	A	A
1854	T	T	T	T	T	T	T	T	T	T	T	A	A	A	A	A	A	SA	SA	T	T	T	T	T	T	T	T	T	T	T	T	T	T	T	T	T	T	T	T	T	T	T	T	T	T	T	A	A	A
1855	T	T	T	T	T	T	T	T	T	T	T	A	A	A	A	A	A	SA	A	T	T	T	T	T	T	T	T	T	T	T	T	T	T	A	T	T	T	T	T	T	T	T	T	T	T	T	A	A	A
1856	T	T	T	T	T	T	T	T	T	T	T	A	A	A	A	A	A	A	A	T	T	T	T	T	T	T	T	T	T	T	T	T	T	T	T	T	T	T	T	T	T	T	T	T	T	T	T	A	A
1857	T	T	T	T	T	T	T	T	T	T	T	A	A	A	A	A	A	A	A	T	T	T	T	T	T	T	T	T	T	T	T	T	T	T	T	T	T	T	T	T	T	T	T	T	T	T	T	A	A
1858	T	T	T	T	T	T	T	T	T	T	T	A	A	A	A	A	A	A	A	T	T	T	T	T	T	T	T	T	T	T	T	T	T	T	T	T	T	T	T	T	T	T	T	T	T	T	A	A	A
1859	T	T	T	T	T	T	T	T	T	T	T	A	A	A	A	A	A	A	A	T	T	T	T	T	T	T	T	T	T	T	T	T	T	T	T	T	T	T	T	T	A	T	T	T	T	T	A	A	A
1860	T	T	T	T	T	T	T	T	T	T	T	A	A	A	A	A	A	A	A	T	T	T	T	T	T	T	T	T	T	T	T	T	T	T	T	T	T	T	T	T	A	T	T	T	T	T	A	A	A
1861	T	T	T	T	T	T	T	T	T	T	T	A	A	A	A	A	A	A	A	T	T	T	T	T	T	T	T	T	A	T	T	T	T	T	T	T	T	T	T	T	A	T	T	T	T	T	A	A	A
1862	T	T	T	T	T	T	T	T	T	T	T	A	A	A	A	A	A	A	A	T	T	T	T	T	T	T	T	T	T	T	T	T	T	T	T	T	T	T	T	T	T	T	T	T	T	T	T	A	A
1863	T	T	T	T	T	T	A	T	T	T	T	A	A	A	A	A	A	A	A	T	T	T	T	T	T	T	T	T	T	T	T	T	T	T	T	T	T	T	T	T	T	T	T	T	T	T	A	A	A
1864	T	T	T	T	T	T	A	T	T	T	T	A	A	A	A	A	A	A	A	T	T	T	T	T	T	T	T	T	T	T	T	T	T	T	T	T	T	T	T	T	T	T	T	T	T	T	A	A	A
1865	T	T	T	T	T	T	T	T	T	T	T	A	A	A	A	A	A	A	A	T	T	T	T	T	T	T	T	T	T	T	T	T	T	T	T	T	T	T	T	T	T	T	T	T	T	T	A	A	A
1866	T	T	T	T	T	T	T	T	T	T	T	A	A	A	A	A	A	A	A	T	T	T	T	T	T	T	T	T	T	T	T	T	T	T	T	T	T	T	T	T	T	T	T	T	T	T	A	A	A
1867	T	T	T	T	T	T	T	T	T	T	T	A	A	A	A	A	A	A	A	T	T	T	T	T	T	T	T	T	T	T	T	T	T	T	T	T	T	T	T	T	T	T	T	T	T	A	A	A	A
1868	T	T	T	T	T	T	T	T	T	T	T	A	A	A	A	A	A	A	A	T	T	T	T	T	T	T	T	T	T	T	T	T	T	T	T	T	T	T	T	T	T	T	T	T	T	A	A	A	A
1869	T	T	T	T	T	T	T	T	T	T	T	A	A	A	A	A	A	A	A	T	T	T	T	T	T	T	T	T	T	T	T	T	T	T	T	T	T	T	T	T	T	T	T	T	T	A	A	A	A
1870	T	T	T	T	T	T	T	T	T	T	T	A	A	A	A	A	A	A	A	T	T	T	T	T	T	T	T	T	T	T	T	T	T	T	T	T	T	T	T	T	T	T	T	T	T	A	A	A	A
1871	T	T	T	T	T	T	T	T	T	T	T	A	A	A	A	A	A	A	T	T	T	T	T	T	T	T	T	T	T	T	T	T	T	T	T	T	T	T	T	T	T	T	T	T	T	A	A	A	A
1872	T	T	T	T	T	T	T	T	T	T	T	A	A	A	A	A	A	A	T	T	T	T	T	T	T	T	T	T	T	T	T	T	T	T	T	T	T	T	T	T	T	T	T	T	T	A	A	A	A
1873	T	T	T	T	T	T	T	T	T	T	T	A	A	A	A	A	A	T	T	T	T	T	T	T	T	T	T	T	T	T	T	T	T	T	T	T	T	T	T	T	T	T	T	T	T	A	A	A	A
1874	T	T	T	T	T	T	T	T	T	T	T	A	A	A	A	A	A	T	T	T	T	T	T	T	T	T	T	T	T	T	T	T	T	T	T	T	T	T	T	T	T	T	T	T	T	A	A	A	A
1875	T	T	T	T	T	T	T	T	T	T	T	A	A	A	A	A	A	T	T	T	T	T	T	T	T	T	T	T	T	T	T	T	T	T	T	T	T	T	T	T	T	T	T	T	T	A	A	A	A
1876	T	T	T	T	T	T	T	T	T	T	T	A	A	A	A	A	A	T	T	T	T	T	T	T	T	T	T	T	T	T	T	T	T	T	T	T	T	T	T	T	T	T	T	T	T	A	A	A	A
1877	T	T	T	T	T	T	T	T	T	T	T	A	A	A	A	A	A	A	T	T	T	T	T	T	T	T	T	T	T	T	T	T	T	T	T	T	T	T	T	T	T	T	T	T	T	T	A	A	A
1878	T	T	T	T	T	T	T	T	T	T	T	A	A	A	A	A	A	T	A	T	T	T	T	T	T	T	T	T	T	T	T	T	T	T	T	T	T	T	T	T	T	T	T	T	T	T	A	A	A
1879	T	T	T	T	T	T	T	T	T	T	T	A	A	A	A	A	A	A	A	T	T	T	T	T	T	T	T	T	T	T	T	T	T	T	T	T	T	T	T	T	T	T	T	T	T	T	A	T	A
1880	T	T	T	T	T	T	T	T	T	T	T	A	A	A	A	A	A	A	A	T	T	T	T	T	T	T	T	T	T	T	T	T	T	T	T	T	T	T	T	T	T	T	T	T	T	T	A	T	A
1881	T	T	T	T	T	T	T	T	T	T	T	A	A	A	A	A	A	A	A	T	T	T	T	T	T	T	T	T	T	T	T	T	T	T	T	T	T	T	T	T	T	T	T	T	T	T	A	T	A
1882	T	T	T	T	T	T	T	T	T	T	T	A	A	A	A	A	A	A	A	T	T	T	T	T	T	T	T	T	T	T	T	T	T	T	T	T	T	T	T	T	T	T	T	T	T	T	T	A	A
1883	T	T	T	T	T	T	T	T	T	T	T	A	A	A	A	A	A	A	A	T	T	T	T	T	T	T	T	T	T	T	T	T	T	T	T	T	T	T	T	T	T	T	T	T	T	T	T	A	A
1884	T	T	T	T	T	T	T	T	T	T	T	A	A	A	A	A	A	A	A	T	T	T	T	T	T	T	T	T	T	T	T	T	T	T	T	T	T	T	T	T	T	T	T	T	T	T	T	A	A
1885	T	T	T	T	T	T	T	T	T	T	T	A	A	A	A	A	A	A	A	T	T	T	T	T	T	T	T	T	T	T	T	T	T	T	T	T	T	T	T	T	T	T	T	T	T	T	T	A	A
1886	T	T	T	T	T	T	T	T	T	T	T	A	A	A	A	A	A	A	A	T	T	T	T	T	T	T	T	T	T	T	T	T	T	T	T	T	T	T	T	T	T	T	T	T	T	A	T	A	A
1887	T	T	T	T	T	T	T	T	T	T	T	A	A	A	A	A	A	A	A	T	T	T	T	T	T	T	T	T	T	T	T	T	T	T	T	T	T	T	T	T	T	T	T	T	T	A	T	A	A
1888	T	T	T	T	T	T	T	T	T	T	T	A	A	A	A	A	A	A	A	T	T	T	T	T	T	T	T	T	T	T	T	T	T	T	T	T	T	T	T	T	T	T	T	T	T	A	A	A	A
1889	T	T	T	T	T	T	T	T	T	T	T	A	A	A	A	A	A	A	A	T	T	T	T	T	T	T	T	T	T	T	T	T	T	T	T	T	T	T	T	T	T	T	T	T	T	A	A	A	A
1890	T	T	T	T	T	T	T	T	T	T	T	A	A	A	A	A	A	A	A	T	T	T	T	T	T	T	T	T	T	T	T	T	T	T	T	T	T	T	T	T	T	T	T	T	T	A	A	T	A
1891	T	T	T	T	T	T	T	T	T	T	T	A	A	A	A	A	A	A	A	T	T	T	T	T	T	T	T	T	T	T	T	T	T	T	T	T	T	T	T	T	T	T	T	T	T	A	T	T	A
1892	T	T	T	T	T	T	T	T	T	T	T	A	A	A	A	A	A	A	A	T	T	T	T	T	T	T	T	T	T	T	T	T	T	T	T	T	T	T	T	T	T	T	T	T	T	T	T	T	A
1893	T	T	T	T	T	T	T	T	T	T	T	A	A	A	A	A	A	A	A	T	T	T	T	T	T	T	T	T	T	T	T	T	T	T	T	T	T	T	T	T	T	T	T	T	T	T	T	T	A
1894	T	T	T	T	T	T	T	T	T	T	T	A	A	A	A	A	A	SA	A	T	T	T	T	T	T	T	T	T	T	T	T	T	T	T	T	T	T	T	T	T	T	T	T	T	T	T	A	A	A
1895	T	T	T	T	T	T	T	T	T	T	T	A	A	A	A	A	A	A	A	T	T	T	T	T	T	T	T	T	T	T	T	T	T	T	T	T	T	T	T	T	T	T	T	T	T	T	A	A	A
1896	T	T	T	T	T	T	T	T	T	T	T	A	A	A	A	A	A	A	A	T	T	T	T	T	T	T	T	T	T	T	T	T	T	T	T	T	T	T	T	T	T	T	T	T	T	A	A	A	A
1897	T	T	T	T	T	T	T	T	T	T	T	A	A	A	A	A	A	A	A	T	T	T	T	T	T	T	T	T	T	T	T	T	T	T	T	T	T	T	T	T	T	T	T	T	T	A	T	A	A
1898	T	T	T	T	T	T	T	T	T	T	T	A	A	A	A	A	A	A	A	T	T	T	T	T	T	T	T	T	T	T	T	T	T	T	T	T	T	T	T	T	T	T	T	T	T	A	T	A	T
1899	T	T	T	T	T	T	T	T	T	T	T	A	A	A	A	A	A	A	A	T	T	T	T	T	T	T	T	T	T	T	T	T	T	T	T	T	T	T	T	T	T	T	T	T	T	A	T	A	T
1900	T	T	T	T	T	T	T	T	T	T	T	A	A	A	A	A	A	A	A	T	T	T	T	T	T	T	T	T	T	T	T	T	T	T	T	T	T	T	T	T	T	T	T	T	T	A	T	T	T
1901	T	T	T	T	T	T	T	T	T	T	T	A	A	A	A	A	A	A	A	T	T	T	T	T	T	T	T	T	T	T	T	T	T	T	T	T	T	T	T	T	T	T	T	T	T	A	T	T	A
1902	T	T	T	T	T	T	T	T	T	T	T	A	A	A	A	A	A	A	A	T	T	T	T	T	T	T	T	T	T	T	T	T	T	T	T	T	T	T	T	T	T	T	T	T	T	A	T	T	A
1903	T	T	T	T	T	T	T	T	T	T	T	A	A	A	A	A	A	A	A	T	T	T	T	T	T	T	T	T	T	T	T	T	T	T	T	T	T	T	T	T	T	T	T	T	T	A	T	T	A
1904	T	T	T	T	T	T	T	T	T	T	T	A	A	A	A	A	A	A	A	T	T	T	T	T	T	T	T	T	T	T	T	T	T	T	T	T	T	T	T	T	T	T	T	T	T	A	T	T	A
1905	T	T	T	T	T	T	T	T	T	T	T	A	A	A	A	A	A	A	A	T	T	T	T	T	T	T	T	T	T	T	T	T	T	T	T	T	T	T	T	T	T	T	T	T	A	A	T	T	A
1906	T	T	T	T	T	T	T	T	T	T	T	A	A	A	A	A	A	A	A	T	T	T	T	T	T	T	T	T	T	T	T	T	T	T	T	T	T	T	T	T	T	T	T	T	A	A	T	T	A
1907	T	T	T	T	T	T	T	T	T	T	T	A	A	A	A	A	A	A	A	T	T	T	T	T	T	T	T	T	T	T	T	T	T	T	T	T	T	T	T	T	T	T	T	T	A	A	T	T	T
1908	T	T	T	T	T	T	T	T	T	T	T	A	A	A	A	A	A	A	A	T	T	T	T	T	T	T	T	T	T	T	T	T	T	T	T	T	T	T	T	T	T	T	T	T	A	A	T	T	A
1909	T	T	T	T	T	T	T	T	T	T	T	A	A	A	A	A	A	A	A	T	T	T	T	T	T	T	T	T	T	T	T	T	T	T	T	T	T	T	T	T	T	T	T	T	A	A	T	T	A
1910	T	T	T	T	T	T	T	T	T	T	T	A	A	A	A	A	A	A	A	T	T	T	T	T	T	T	T	T	A	T	T	T	T	T	T	T	T	T	T	T	T	T	T	A	A	A	T	T	A
1911	T	T	T	T	T	T	T	T	T	T	T	A	A	A	A	A	A	A	A	T	T	T	T	T	T	T	T	T	A	T	T	T	T	T	T	T	T	T	T	T	T	T	T	T	A	A	T	T	A
1912	T	T	T	T	T	T	T	T	T	T	T	A	A	A	A	A	A	A	A	T	T	T	T	T	T	T	T	T	T	T	T	T	T	T	T	T	T	T	T	T	T	T	T	T	A	A	T	T	A
1913	T	T	T	T	T	T	T	T	T	T	T	A	A	A	A	A	A	A	A	T	T	T	T	T	T	T	T	T	T	T	T	T	T	T	T	T	T	T	T	T	T	T	T	T	A	A	T	T	A
1914	T	T	T	T	T	T	T	T	T	T	T	A	A	A	A	A	A	A	A	T	T	T	T	T	T	T	T	T	A	T	T	T	T	T	T	T	T	T	T	T	T	T	T	T	T	A	T	T	A
1915	T	T	T	T	T	T	T	T	T	T	T	A	A	A	A	A	A	A	A	T	T	T	T	T	T	T	T	T	T	T	T	T	T	T	T	T	T	T	T	T	T	T	T	T	T	T	T	T	A
1916	T	T	T	T	T	T	T	T	T	T	T	A	A	A	A	A	A	A	A	T	T	T	T	T	T	T	T	T	T	T	T	T	T	T	T	T	T	T	T	T	T	T	T	T	T	T	T	T	A
1917	T	T	T	T	T	T	T	T	T	T	T	A	A	A	A	A	A	A	A	T	T	T	T	T	T	T	T	T	T	T	T	T	T	T	T	T	T	T	T	T	T	T	T	T	T	T	T	T	A
1918	T	T	T	T	T	T	T	T	T	T	T	A	A	A	A	A	A	A	A	T	T	T	T	T	T	T	T	T	T	T	T	T	T	T	T	T	T	T	T	T	T	T	A	T	T	T	T	T	A
1919	T	T	T	T	T	T	T	T	T	T	T	A	A	A	A	A	A	A	A	T	T	T	T	T	T	T	T	T	T	T	T	T	T	T	T	T	T	T	T	T	T	T	T	T	T	T	T	T	A
1920	T	T	T	T	T	T	T	T	T	T	T	A	A	A	A	A	A	A	A	T	T	T	T	T	T	T	T	T	T	T	T	T	T	T	T	T	T	T	T	T	T	T	T	T	T	T	T	T	A
1921	T	T	T	T	T	T	T	T	T	T	T	A	A	A	A	A	A	A	A	T	T	T	T	T	T	T	T	T	T	T	T	T	T	T	T	T	T	T	T	T	T	T	T	T	T	T	T	T	A
1922	T	T	T	T	T	T	T	T	T	T	T	A	A	A	A	A	A	T	A	T	T	T	T	T	T	T	T	T	T	T	T	T	T	T	T	T	T	T	T	T	T	T	T	T	T	T	T	T	A
1923	T	T	T	T	T	T	T	T	T	T	T	A	A	A	A	A	A	A	A	T	T	T	T	T	T	T	T	T	T	T	T	T	T	T	T	T	T	T	T	T	T	T	T	T	T	T	T	T	A
1924	T	T	T	T	T	T	T	T	T	T	T	A	A	A	A	A	A	A	A	T	T	T	T	T	T	T	T	T	T	T	T	T	T	T	T	T	T	T	T	T	T	T	T	T	T	T	T	A	A
1925	T	T	T	T	T	T	T	T	T	T	T	A	A	A	A	A	A	A	A	T	T	T	T	T	T	T	T	T	T	T	T	T	T	T	T	T	T	T	T	T	T	T	T	T	T	T	T	A	A
1926	T	T	T	T	T	T	T	T	T	T	T	A	A	A	A	A	A	A	A	T	T	T	T	T	T	T	T	T	T	T	T	T	T	T	T	T	T	T	T	T	T	T	T	T	T	T	T	T	A
1927	T	T	T	T	T	T	T	T	T	T	T	A	A	A	A	A	A	T	A	T	T	T	T	T	T	T	T	T	T	T	T	T	T	T	T	T	T	T	T	T	T	T	T	T	T	A	T	T	A
1928	T	T	T	T	T	T	T	T	T	T	T	A	A	A	A	A	A	T	A	T	T	T	T	T	T	T	T	T	T	T	T	T	T	T	T	T	T	T	T	T	T	T	T	T	T	A	T	T	A
1929	T	T	T	T	T	T	T	T	T	T	T	A	A	T	A	A	A	A	A	T	T	T	T	T	T	T	T	T	T	T	T	T	T	T	T	T	T	T	T	T	T	T	T	T	T	A	T	T	T
1930	T	T	T	T	T	T	T	T	T	T	T	A	A	A	A	A	A	A	A	T	T	T	T	T	T	T	T	T	T	T	T	T	T	T	T	T	T	T	T	T	T	T	T	T	T	A	T	T	T
1931	T	T	T	T	T	T	T	T	T	T	T	A	A	A	A	A	A	A	A	T	T	T	T	T	T	T	T	T	T	T	T	T	T	T	T	T	T	T	T	T	T	T	T	T	T	A	T	T	T
1932	T	T	T	T	T	T	T	T	T	T	T	A	A	A	A	A	A	A	A	T	T	T	T	T	T	T	T	T	T	T	T	T	T	T	T	T	T	T	T	T	T	T	T	T	T	A	T	T	T
1933	T	T	T	T	T	T	T	T	T	T	T	A	A	A	A	A	A	A	A	T	T	T	T	T	T	T	T	T	T	T	T	T	T	T	T	T	T	T	T	T	T	T	T	T	T	A	T	T	T
1934	T	T	T	T	T	T	T	T	T	T	T	A	A	A	A	A	A	A	A	T	T	T	T	T	T	T	T	T	T	T	T	T	T	T	T	T	T	T	T	T	T	T	T	T	T	A	T	T	T
1935	T	T	T	T	T	T	T	T	T	T	T	A	A	A	A	A	A	A	A	T	T	T	T	T	T	T	T	T	T	T	T	T	T	T	T	T	T	T	T	T	T	T	T	T	T	A	T	T	T
1936	T	T	T	T	T	T	T	T	T	T	T	A	A	A	A	A	A	A	A	T	T	T	T	T	T	T	T	T	T	T	T	T	T	T	T	T	T	T	T	T	T	T	T	T	T	A	A	T	T
1937	T	T	T	T	T	T	T	T	T	T	T	A	A	A	A	A	A	A	A	T	T	T	T	T	T	T	T	T	T	T	T	T	T	T	T	T	T	T	T	T	T	T	T	T	T	A	A	A	T
1938	T	T	T	T	T	T	T	T	T	T	T	A	A	A	A	A	A	A	A	T	T	T	T	T	T	T	T	T	T	T	T	T	T	T	T	T	T	T	T	T	T	T	T	T	T	A	A	A	T
1939	T	T	T	T	T	T	T	T	T	T	T	A	A	A	A	A	A	A	A	T	T	T	T	T	T	T	T	T	T	T	T	T	T	T	T	T	T	T	T	T	T	T	T	T	T	A	A	A	A
1940	T	T	T	T	T	T	T	T	T	T	T	A	A	A	A	A	A	A	A	T	T	T	T	T	T	T	T	T	T	T	T	T	T	T	T	T	T	T	T	T	T	T	T	T	T	A	A	A	A
1941	T	T	T	T	T	T	T	T	T	T	T	A	A	A	A	A	A	A	A	T	T	T	T	T	T	T	T	T	T	T	T	T	T	T	T	T	T	T	T	T	T	T	T	T	T	T	T	A	T
1942	T	T	T	T	T	T	T	T	T	T	T	A	A	T	A	A	A	A	A	T	T	T	T	T	T	T	T	T	T	T	T	T	T	T	T	T	T	T	T	T	T	T	T	T	T	T	T	A	T
1943	T	T	T	T	T	T	T	T	T	T	T	A	A	A	A	A	A	A	A	T	T	T	T	T	T	T	T	T	T	T	T	T	T	T	T	T	T	T	T	T	T	T	T	T	A	T	T	T	T
1944	T	T	T	T	T	T	T	T	T	T	T	A	A	A	A	A	A	A	A	T	T	T	T	T	T	T	T	T	T	T	T	T	T	T	T	T	T	T	T	T	T	T	T	A	A	A	T	A	T
1945	T	T	T	T	T	T	T	T	T	T	T	A	A	A	A	A	A	A	A	T	T	T	T	T	T	T	T	T	T	T	T	T	T	T	T	T	T	T	T	T	T	T	T	T	A	A	T	A	T
1946	T	T	T	T	T	T	T	T	T	T	T	A	A	A	A	A	A	A	A	T	T	T	T	T	T	T	T	T	T	T	T	T	T	T	T	T	T	T	T	T	T	T	T	T	T	A	T	T	A
1947	T	T	T	T	T	T	T	T	T	T	T	A	A	A	A	A	A	A	A	T	T	T	T	T	T	T	T	T	T	T	T	T	T	T	T	T	T	T	T	T	T	T	T	T	T	A	T	T	A
1948	T	T	T	T	T	T	T	T	T	T	T	A	A	A	A	A	A	A	A	T	T	T	T	T	T	T	T	T	T	T	T	T	T	T	T	T	T	T	T	T	T	T	T	T	T	A	T	T	T
1949	T	T	T	T	T	T	T	T	T	T	T	A	A	A	A	A	A	A	A	T	T	T	T	T	T	T	T	T	T	T	T	T	T	T	T	T	T	T	T	T	T	T	T	A	A	A	T	T	T
1950	T	T	T	T	T	T	T	T	T	T	T	A	A	A	A	A	A	A	A	T	T	T	T	T	T	T	A	T	T	T	T	T	T	T	T	T	T	T	T	T	T	T	T	T	A	A	T	T	T
1951	T	T	T	T	T	T	T	T	T	T	T	A	A	A	A	A	A	A	A	T	T	T	T	T	T	T	A	T	T	T	T	T	T	T	T	T	T	T	T	T	T	T	T	T	A	A	T	T	T
1952	T	T	T	T	T	T	T	T	T	T	T	A	A	A	A	A	A	A	A	T	T	T	T	T	T	A	A	T	T	T	T	T	T	T	T	T	T	T	T	T	T	T	T	T	A	A	T	T	T
1953	T	T	T	T	T	T	T	T	T	T	T	A	A	A	A	A	A	A	A	T	T	T	T	T	T	A	A	T	T	T	T	T	T	T	T	T	T	T	T	T	T	T	T	T	A	A	T	T	T
1954	T	T	T	T	T	T	T	T	T	T	T	A	A	A	A	A	A	A	A	T	T	T	T	T	T	A	A	T	T	T	T	T	T	T	T	T	T	T	T	T	T	T	T	T	A	A	T	T	T
1955	T	T	T	T	T	T	T	T	T	T	T	A	A	A	A	A	A	A	A	T	T	T	T	T	T	A	A	T	T	T	T	T	T	T	T	T	T	T	T	T	T	T	T	T	A	A	T	T	T
1956	T	T	T	T	T	T	T	T	T	T	T	A	A	A	A	A	A	A	A	T	T	T	T	T	T	A	A	T	T	T	T	T	T	T	T	T	T	T	T	T	T	T	T	T	A	A	T	T	T
1957	T	T	T	T	T	T	T	T	T	T	T	A	A	A	A	A	A	A	A	T	T	T	T	T	T	A	A	T	T	T	T	T	T	T	T	T	T	T	T	T	T	T	T	T	A	A	T	T	T
1958	T	T	T	T	T	T	T	T	T	T	T	A	A	A	A	A	A	A	A	T	T	T	T	T	T	A	A	T	T	T	T	T	T	T	T	T	T	T	T	T	T	T	T	T	A	T	T	A	T
1959	T	T	T	T	T	T	T	T	T	T	T	A	A	A	A	A	A	A	A	T	T	T	T	T	T	T	A	T	T	T	T	T	T	T	T	T	T	T	T	T	T	T	T	T	A	T	T	T	T
1960	T	T	T	T	T	T	T	T	T	T	T	A	A	A	A	A	A	A	A	T	T	T	T	T	T	A	A	T	T	T	T	T	T	T	T	T	T	T	T	T	T	T	T	T	T	T	T	T	T
1961	T	T	T	T	T	T	T	T	T	T	T	A	A	A	A	A	A	A	A	T	T	T	T	T	T	T	T	T	T	T	T	T	T	T	T	T	T	T	T	T	T	T	T	T	T	T	T	T	T
1962	T	T	T	T	T	T	T	T	T	T	T	A	A	A	A	A	A	A	A	T	T	T	T	T	T	T	T	T	T	T	T	T	T	T	T	T	T	T	T	T	T	T	T	T	T	T	T	T	T
1963	T	T	T	T	T	T	T	T	T	T	T	A	A	A	A	A	A	A	A	T	T	T	T	T	T	T	T	T	T	T	T	T	T	T	T	T	T	T	T	T	T	T	A	T	T	T	T	T	T
1964	T	T	T	T	T	T	T	T	T	T	T	A	A	A	A	A	A	A	A	T	T	T	T	T	T	T	T	T	T	T	T	T	T	T	T	T	T	T	T	T	T	T	T	A	T	T	T	T	T
1965	T	T	T	T	T	T	T	T	T	T	T	A	A	A	A	A	A	A	A	T	T	T	T	T	T	T	T	T	T	T	T	T	T	T	T	T	T	T	T	T	T	T	T	A	T	T	T	T	T
1966	T	T	T	T	T	T	T	T	T	T	T	A	A	A	A	A	A	A	A	T	T	T	T	T	T	T	T	T	T	T	T	T	T	T	T	T	T	T	T	T	T	T	T	A	T	T	T	T	T
1967	T	T	T	T	T	T	T	T	T	T	T	A	A	A	A	A	A	A	A	T	T	T	T	T	T	T	T	T	T	T	T	T	T	T	T	T	T	T	T	T	T	T	T	A	T	T	T	T	T
1968	T	T	T	T	T	T	T	T	T	T	T	A	A	A	A	A	A	A	A	T	T	T	T	T	T	T	T	T	T	T	T	T	T	T	T	T	T	T	T	T	T	T	T	A	A	T	T	T	T
1969	T	T	T	T	T	T	T	T	T	T	T	A	A	A	A	A	A	A	T	T	T	T	T	T	T	T	T	T	T	T	T	T	T	T	T	T	T	T	T	T	T	T	T	A	A	A	T	T	T
1970	T	T	T	T	T	T	T	T	T	T	T	A	A	A	A	A	A	A	A	T	T	T	T	T	T	T	T	T	T	T	T	T	T	T	T	T	T	T	T	T	T	T	T	A	A	A	T	T	T
1971	T	T	T	T	T	T	T	T	T	T	T	A	A	A	A	A	A	A	A	T	T	T	T	T	T	T	T	T	T	T	T	T	T	T	T	T	T	T	T	T	T	T	T	A	A	A	T	T	T
1972	T	T	T	T	T	T	T	T	T	T	T	A	A	A	A	A	A	T	A	T	T	T	T	T	T	T	T	T	T	T	T	T	T	T	T	T	T	T	T	T	T	T	T	A	A	A	T	T	T
1973	T	T	T	T	T	T	T	T	T	T	T	A	A	A	A	A	A	SA	A	T	T	T	T	T	T	T	T	T	T	T	T	T	T	T	T	T	T	T	T	T	T	T	T	A	A	A	T	T	T
1974	T	T	T	T	T	T	T	T	T	T	T	A	A	A	A	A	A	A	A	T	T	T	T	T	T	T	T	T	T	T	T	T	T	T	T	T	T	T	T	T	T	T	T	A	A	A	T	T	T
1975	T	T	T	T	T	T	T	T	T	T	T	A	A	A	A	A	A	A	A	T	T	T	T	T	T	T	T	T	T	T	T	T	T	T	T	T	T	T	T	T	T	T	T	A	A	A	T	T	T
1976	T	T	T	T	T	T	T	T	T	T	T	A	A	A	A	A	A	A	A	T	T	T	T	T	T	T	T	T	T	T	T	T	T	T	T	T	T	T	T	T	T	T	T	A	A	A	T	T	T
1977	T	T	T	T	T	T	T	T	T	T	T	A	A	A	A	A	A	A	A	T	T	T	T	T	T	T	T	T	T	T	T	T	T	T	T	T	T	T	T	T	T	T	T	A	A	A	T	T	T
1978	T	T	T	T	T	T	T	T	T	T	T	A	A	A	A	A	A	A	A	T	T	T	T	T	T	T	T	T	T	T	T	T	T	T	T	T	T	T	T	T	T	T	T	A	T	A	T	T	T
1979	T	T	T	T	T	T	T	T	T	T	T	A	A	A	A	A	A	A	A	T	T	T	T	T	T	T	T	T	T	T	T	T	T	T	T	T	T	T	T	T	T	T	T	T	T	A	T	T	A
1980	T	T	T	T	T	T	T	T	T	T	T	A	A	A	A	A	A	A	A	T	T	T	T	T	T	T	T	T	T	T	T	T	T	T	T	T	T	T	T	T	T	T	T	T	T	A	T	T	A
1981	T	T	T	T	T	T	T	T	T	T	T	A	A	A	A	A	A	A	A	T	T	T	T	T	T	T	T	T	T	T	T	T	T	T	T	T	T	T	T	T	T	T	T	T	A	A	T	T	T
1982	T	T	T	T	T	T	T	T	T	T	T	A	A	A	A	A	A	A	A	T	T	T	T	T	T	T	T	T	T	T	T	T	T	T	T	T	T	T	T	T	T	T	T	T	A	T	T	A	A
1983	T	T	T	T	T	T	T	T	T	T	T	A	A	A	A	A	A	A	A	T	T	T	T	T	T	T	T	T	T	T	T	T	T	T	T	T	T	T	T	T	T	T	T	T	T	T	T	A	A
1984	T	T	T	T	T	T	T	T	T	T	T	A	A	A	A	A	A	A	A	T	T	T	T	T	T	T	T	T	T	T	T	T	T	T	T	T	T	T	T	T	T	T	T	T	T	T	T	A	A
1985	T	T	T	T	T	T	T	T	T	T	T	A	A	A	A	A	A	T	A	T	T	T	T	T	T	T	T	T	T	T	T	T	T	T	T	T	T	T	T	T	T	T	T	T	T	T	T	A	A
1986	T	T	T	T	T	T	T	T	T	T	T	A	A	A	A	A	A	A	A	T	T	T	T	T	T	T	T	T	T	T	T	T	T	T	T	T	T	T	T	T	T	T	T	T	T	T	T	A	A
1987	T	T	T	T	T	T	T	T	T	T	T	A	A	A	A	A	A	A	A	T	T	T	T	T	T	T	T	T	T	T	T	T	T	T	T	T	T	T	T	T	T	T	T	T	T	T	A	A	A
1988	T	T	T	T	T	T	T	T	T	T	T	A	A	A	A	A	A	A	A	T	T	T	T	T	T	T	T	T	T	T	T	T	T	T	T	T	T	T	T	T	T	T	T	T	T	T	A	A	A
1989	T	T	T	T	T	T	T	T	T	T	T	A	A	A	A	A	A	A	A	T	T	T	T	T	T	T	T	T	T	T	T	T	T	T	T	T	T	T	T	T	T	T	T	T	T	A	A	A	A
1990	T	T	T	T	T	T	T	T	T	T	T	A	A	A	A	A	A	A	A	T	T	T	T	T	T	T	T	T	T	T	T	T	T	T	T	T	T	T	T	T	T	T	T	T	T	A	A	A	A
1991	T	T	T	T	T	T	T	T	T	T	T	A	A	A	A	A	A	T	T	T	T	T	T	T	T	T	T	T	T	T	T	T	T	T	T	T	T	T	T	T	T	T	T	A	T	A	A	A	A
1992	T	T	T	T	T	T	T	T	T	T	T	A	A	A	A	A	A	A	T	T	T	T	T	T	T	T	T	T	T	T	T	T	T	T	T	T	T	T	T	T	T	T	T	A	T	A	T	A	A
1993	T	T	T	T	T	T	T	T	T	T	T	A	A	A	A	A	A	T	T	T	T	T	T	T	T	T	T	T	T	T	T	T	T	T	T	T	T	T	T	T	T	T	T	T	T	A	T	A	A
1994	T	T	T	T	T	T	T	T	T	T	T	A	A	A	A	A	A	T	A	T	T	T	T	T	T	T	T	T	T	T	T	T	T	T	T	T	T	T	T	T	T	T	T	T	T	A	T	A	A
1995	T	T	T	T	T	T	T	T	T	T	T	A	A	A	A	A	A	A	T	T	T	T	T	T	T	T	T	T	T	T	T	T	T	T	T	T	T	T	T	T	T	T	T	T	A	A	T	T	A
1996	T	T	T	T	T	T	T	T	T	T	T	A	A	A	A	A	A	A	A	T	T	T	T	T	T	T	T	T	T	T	T	T	T	T	T	T	T	T	T	T	T	T	T	T	A	A	T	A	A
1997	T	T	T	T	T	T	T	T	T	T	T	A	A	A	A	A	A	T	A	T	T	T	T	T	T	T	T	T	T	T	T	T	T	T	T	T	T	T	T	T	T	T	T	T	A	A	T	A	A
1998	T	T	T	T	T	T	T	T	T	T	T	A	A	A	A	A	A	A	A	T	T	T	T	T	T	T	T	T	T	T	T	T	T	T	T	T	T	T	T	T	T	T	T	T	A	A	T	T	A
1999	T	T	T	T	T	T	T	T	T	T	T	A	A	A	A	A	A	A	A	T	T	T	T	T	T	T	T	T	T	T	T	T	T	T	T	T	T	T	T	T	T	T	T	T	A	A	T	T	A
[truncated: 8,002 more rows]
[truncated: 119 more columns]
