# Supplementary material for: Early amphibians evolved distinct vertebrae for habitat invasions
Source: PLoS One. 2021 Jun 9;16(6):e0251983. doi: 10.1371/journal.pone.0251983 (PMC8189462; doi:10.1371/journal.pone.0251983)
Supplement: S1 Data — (ZIP) [file pone.0251983.s002.zip › ancThreshBMpar.csv]

	gen	Terrestrial	Aquatic	Semiaquatic	logLik
1	0	0	1	Inf	-143.9510716
2	1000	0	1.081087436	Inf	-145.7195185
3	2000	0	1.108480209	Inf	-145.8679305
4	3000	0	1.156822662	Inf	-145.7982148
5	4000	0	1.43642933	Inf	-148.7033943
6	5000	0	1.456489737	Inf	-152.1771845
7	6000	0	1.651531783	Inf	-141.7053376
8	7000	0	1.964735135	Inf	-138.581724
9	8000	0	2.967495914	Inf	-144.7588372
10	9000	0	2.961524378	Inf	-144.8192332
11	10000	0	2.93593606	Inf	-141.7501234
12	11000	0	4.670575465	Inf	-149.7436218
13	12000	0	4.670575465	Inf	-153.2679448
14	13000	0	3.964363923	Inf	-150.8113796
15	14000	0	4.0826098	Inf	-146.8921504
16	15000	0	3.670936652	Inf	-155.4506648
17	16000	0	3.475479725	Inf	-148.4184598
18	17000	0	4.161566234	Inf	-157.4310351
19	18000	0	4.577331441	Inf	-160.8434472
20	19000	0	4.280617461	Inf	-156.0826429
21	20000	0	4.287183151	Inf	-149.0955205
22	21000	0	3.660093934	Inf	-140.1136212
23	22000	0	3.974924161	Inf	-150.3809115
24	23000	0	3.105907027	Inf	-149.7122855
25	24000	0	2.226694901	Inf	-149.9346506
26	25000	0	2.495695595	Inf	-152.9938762
27	26000	0	4.480693682	Inf	-143.0159336
28	27000	0	4.774675634	Inf	-148.7190649
29	28000	0	4.774675634	Inf	-155.0316691
30	29000	0	5.300784674	Inf	-149.8858447
31	30000	0	4.622870927	Inf	-156.2389734
32	31000	0	4.336318737	Inf	-148.0312666
33	32000	0	4.336318737	Inf	-147.5870334
34	33000	0	4.339713426	Inf	-156.0836047
35	34000	0	3.915163475	Inf	-145.6406728
36	35000	0	3.487616121	Inf	-145.3191779
37	36000	0	3.503148046	Inf	-152.493537
38	37000	0	4.366525423	Inf	-149.2321155
39	38000	0	4.981173688	Inf	-162.2362438
40	39000	0	4.981173688	Inf	-145.3056356
41	40000	0	5.13043299	Inf	-155.4569448
42	41000	0	4.952813751	Inf	-151.5474673
43	42000	0	4.980958535	Inf	-171.8487746
44	43000	0	5.824887646	Inf	-168.8008913
45	44000	0	5.824887646	Inf	-143.891577
46	45000	0	4.876496927	Inf	-150.2419032
47	46000	0	6.488509677	Inf	-164.6590629
48	47000	0	3.904887644	Inf	-152.9076302
49	48000	0	3.939982484	Inf	-148.5392374
50	49000	0	3.939982484	Inf	-152.3861795
51	50000	0	3.939982484	Inf	-150.5528034
52	51000	0	3.296712041	Inf	-155.2604378
53	52000	0	3.611707189	Inf	-150.8916986
54	53000	0	2.606742911	Inf	-145.4427343
55	54000	0	2.606742911	Inf	-151.6982256
56	55000	0	2.508928257	Inf	-149.4613818
57	56000	0	2.987988903	Inf	-153.3470439
58	57000	0	3.40854187	Inf	-148.5816803
59	58000	0	2.892122455	Inf	-150.4392082
60	59000	0	3.642033187	Inf	-144.394938
61	60000	0	3.178389508	Inf	-150.0648341
62	61000	0	2.571840498	Inf	-149.8014422
63	62000	0	4.139125123	Inf	-150.2880622
64	63000	0	4.139125123	Inf	-148.0034099
65	64000	0	3.583686579	Inf	-156.2045669
66	65000	0	5.806601004	Inf	-152.7313125
67	66000	0	5.253014513	Inf	-153.0253722
68	67000	0	5.245383606	Inf	-155.2662699
69	68000	0	6.619352559	Inf	-150.7086838
70	69000	0	6.98170121	Inf	-153.2155968
71	70000	0	6.788108686	Inf	-160.4966346
72	71000	0	6.788108686	Inf	-158.2522105
73	72000	0	6.788108686	Inf	-162.1515336
74	73000	0	6.73424954	Inf	-163.1518481
75	74000	0	5.942773787	Inf	-151.4442828
76	75000	0	6.012892309	Inf	-149.2754716
77	76000	0	5.996453804	Inf	-155.678148
78	77000	0	5.86941577	Inf	-156.8978753
79	78000	0	6.26980964	Inf	-160.156181
80	79000	0	6.51004386	Inf	-159.5969223
81	80000	0	5.372245127	Inf	-159.3730875
82	81000	0	6.238141793	Inf	-151.1511258
83	82000	0	5.546184491	Inf	-161.6701187
84	83000	0	7.590204671	Inf	-165.8008735
85	84000	0	8.023124335	Inf	-159.9972126
86	85000	0	8.063480394	Inf	-158.8229237
87	86000	0	7.79797047	Inf	-154.8057986
88	87000	0	7.646213906	Inf	-166.9765142
89	88000	0	7.462588455	Inf	-154.3228959
90	89000	0	7.282888045	Inf	-149.7670132
91	90000	0	7.490789789	Inf	-156.8604221
92	91000	0	6.92120926	Inf	-151.5948659
93	92000	0	7.807843327	Inf	-147.7124753
94	93000	0	8.014510255	Inf	-155.815264
95	94000	0	7.760632842	Inf	-148.5498947
96	95000	0	6.808511098	Inf	-147.0594438
97	96000	0	6.683889313	Inf	-152.8647019
98	97000	0	6.683889313	Inf	-149.3919833
99	98000	0	7.231046306	Inf	-150.3293668
100	99000	0	7.821392139	Inf	-152.7665059
101	1.00E+05	0	7.810306018	Inf	-149.04497
102	101000	0	7.352791419	Inf	-159.2875822
103	102000	0	6.694300856	Inf	-150.7458134
104	103000	0	5.462574775	Inf	-149.9275178
105	104000	0	4.870461617	Inf	-148.0032801
106	105000	0	4.341034916	Inf	-146.2390724
107	106000	0	4.341034916	Inf	-158.1063357
108	107000	0	4.836801889	Inf	-143.6932489
109	108000	0	4.183971721	Inf	-144.6313948
110	109000	0	4.024418817	Inf	-147.9802125
111	110000	0	4.63134983	Inf	-151.0946187
112	111000	0	4.63134983	Inf	-154.8560241
113	112000	0	4.084395607	Inf	-144.9737106
114	113000	0	4.22867789	Inf	-148.3037718
115	114000	0	2.685521749	Inf	-141.8759932
116	115000	0	3.711215463	Inf	-143.4993926
117	116000	0	3.711215463	Inf	-151.5146358
118	117000	0	3.711215463	Inf	-145.6033966
119	118000	0	3.876800624	Inf	-151.4645725
120	119000	0	3.746831084	Inf	-150.3451219
121	120000	0	3.126685475	Inf	-149.5510003
122	121000	0	3.441711547	Inf	-149.5490103
123	122000	0	3.568211139	Inf	-147.5441479
124	123000	0	3.990537224	Inf	-151.9443176
125	124000	0	3.884633363	Inf	-140.9067949
126	125000	0	3.585635338	Inf	-158.8891639
127	126000	0	3.754894987	Inf	-141.492566
128	127000	0	3.864393968	Inf	-145.5124518
129	128000	0	3.913942186	Inf	-147.8786514
130	129000	0	3.821947343	Inf	-157.1777038
131	130000	0	3.404149216	Inf	-155.514915
132	131000	0	4.109046752	Inf	-147.4315657
133	132000	0	3.527127016	Inf	-147.0406138
134	133000	0	4.74131077	Inf	-150.1345917
135	134000	0	4.519547274	Inf	-152.163739
136	135000	0	5.383069482	Inf	-147.8653167
137	136000	0	5.459967234	Inf	-156.4951635
138	137000	0	4.580099694	Inf	-151.4281428
139	138000	0	4.629632851	Inf	-148.9103743
140	139000	0	4.629632851	Inf	-161.6301167
141	140000	0	6.204826163	Inf	-154.192074
142	141000	0	6.484956346	Inf	-148.9054374
143	142000	0	6.810860443	Inf	-151.8985029
144	143000	0	6.941376295	Inf	-159.6035383
145	144000	0	6.174820645	Inf	-145.1350801
146	145000	0	6.174820645	Inf	-150.6575863
147	146000	0	6.174820645	Inf	-154.1476699
148	147000	0	5.962625428	Inf	-150.6141193
149	148000	0	6.02669742	Inf	-151.5898143
150	149000	0	5.90821021	Inf	-152.0880948
151	150000	0	5.824119723	Inf	-149.9451732
152	151000	0	5.3843613	Inf	-150.1815373
153	152000	0	5.53460903	Inf	-155.0859046
154	153000	0	6.351552051	Inf	-151.7551706
155	154000	0	5.561776591	Inf	-147.2956754
156	155000	0	5.715195059	Inf	-145.6396384
157	156000	0	5.383986494	Inf	-161.8700669
158	157000	0	5.747015405	Inf	-150.7034545
159	158000	0	5.747015405	Inf	-158.4699303
160	159000	0	5.882873417	Inf	-159.1158727
161	160000	0	5.882873417	Inf	-151.4165871
162	161000	0	6.178883751	Inf	-164.1925883
163	162000	0	5.761001729	Inf	-153.6556098
164	163000	0	4.897204508	Inf	-148.3538974
165	164000	0	4.454235304	Inf	-157.3220661
166	165000	0	6.187404127	Inf	-156.9601669
167	166000	0	6.780638665	Inf	-152.2777685
168	167000	0	5.011717238	Inf	-169.4748142
169	168000	0	5.372231559	Inf	-155.2626352
170	169000	0	5.524735149	Inf	-154.170201
171	170000	0	5.310854041	Inf	-163.2561146
172	171000	0	5.454752811	Inf	-157.0451767
173	172000	0	4.496565107	Inf	-167.4660694
174	173000	0	4.795815683	Inf	-156.9635311
175	174000	0	5.183596486	Inf	-151.2210734
176	175000	0	4.312267826	Inf	-153.4802881
177	176000	0	4.34873809	Inf	-143.4560197
178	177000	0	4.855967057	Inf	-148.3656859
179	178000	0	4.670082764	Inf	-147.0995925
180	179000	0	4.11312731	Inf	-157.2558872
181	180000	0	4.176731624	Inf	-153.7754308
182	181000	0	4.176731624	Inf	-150.6597685
183	182000	0	3.67559991	Inf	-144.5159621
184	183000	0	5.479071726	Inf	-154.1736562
185	184000	0	3.842716477	Inf	-151.4452917
186	185000	0	4.341196318	Inf	-149.3178757
187	186000	0	3.94507487	Inf	-148.5689479
188	187000	0	3.784570195	Inf	-156.8037956
189	188000	0	3.831760408	Inf	-143.6519112
190	189000	0	3.311147064	Inf	-150.2518375
191	190000	0	3.350412655	Inf	-149.0029317
192	191000	0	3.365332489	Inf	-144.0972234
193	192000	0	3.365332489	Inf	-148.5570406
194	193000	0	3.365332489	Inf	-155.4321227
195	194000	0	6.871014375	Inf	-149.2799007
196	195000	0	6.945572117	Inf	-153.066296
197	196000	0	6.817901181	Inf	-150.5952276
198	197000	0	7.23130232	Inf	-155.1200798
199	198000	0	7.187717539	Inf	-153.5512965
200	199000	0	6.93065038	Inf	-150.8232811
201	2.00E+05	0	5.909476104	Inf	-149.1818236
202	201000	0	6.06708129	Inf	-151.8874605
203	202000	0	6.381858499	Inf	-154.7559295
204	203000	0	5.651735263	Inf	-145.2487951
205	204000	0	6.027334333	Inf	-150.8324347
206	205000	0	5.965771772	Inf	-156.3076679
207	206000	0	7.719164269	Inf	-157.9187076
208	207000	0	5.963588428	Inf	-158.9465212
209	208000	0	5.7519299	Inf	-151.5857209
210	209000	0	5.480427	Inf	-154.7989935
211	210000	0	6.910335963	Inf	-155.0184984
212	211000	0	6.855146913	Inf	-152.2940988
213	212000	0	7.263364084	Inf	-147.7121797
214	213000	0	5.676671526	Inf	-150.7957758
215	214000	0	6.361446856	Inf	-150.1079002
216	215000	0	6.361446856	Inf	-157.5313002
217	216000	0	5.379604053	Inf	-148.9512339
218	217000	0	5.836222361	Inf	-149.2155579
219	218000	0	4.847540475	Inf	-151.8239135
220	219000	0	5.265642391	Inf	-151.739335
221	220000	0	4.522644041	Inf	-151.3728478
222	221000	0	5.215012276	Inf	-158.5521441
223	222000	0	5.427555697	Inf	-148.9311562
224	223000	0	5.365317947	Inf	-160.7359835
225	224000	0	5.290586093	Inf	-147.1439277
226	225000	0	5.44050224	Inf	-140.4583986
227	226000	0	5.000100004	Inf	-156.3357452
228	227000	0	6.093206027	Inf	-155.7469812
229	228000	0	6.104576728	Inf	-166.80392
230	229000	0	6.15396073	Inf	-158.7940318
231	230000	0	5.185887236	Inf	-167.2720863
232	231000	0	3.559891884	Inf	-148.5964609
233	232000	0	3.631049694	Inf	-154.5187171
234	233000	0	4.458521168	Inf	-156.4821605
235	234000	0	5.33314271	Inf	-163.3513337
236	235000	0	5.381119776	Inf	-162.2874604
237	236000	0	4.919866084	Inf	-153.9111392
238	237000	0	3.693869918	Inf	-162.7234715
239	238000	0	6.184614208	Inf	-156.2544207
240	239000	0	5.02705827	Inf	-161.0591236
241	240000	0	5.202238136	Inf	-152.0094773
242	241000	0	6.240060495	Inf	-168.68924
243	242000	0	6.240060495	Inf	-159.3371741
244	243000	0	6.252661405	Inf	-153.9919736
245	244000	0	6.469420752	Inf	-147.293575
246	245000	0	6.469420752	Inf	-152.8748275
247	246000	0	6.814845438	Inf	-153.6179974
248	247000	0	6.805036369	Inf	-164.7959355
249	248000	0	6.194555393	Inf	-163.3027123
250	249000	0	6.709018743	Inf	-153.1172402
251	250000	0	5.416870639	Inf	-159.742358
252	251000	0	6.010282695	Inf	-159.3316348
253	252000	0	6.317522536	Inf	-149.7617231
254	253000	0	6.809905024	Inf	-166.3598928
255	254000	0	6.493104609	Inf	-159.2718221
256	255000	0	3.605947649	Inf	-147.4692797
257	256000	0	3.605947649	Inf	-147.5046483
258	257000	0	4.198907641	Inf	-148.5810537
259	258000	0	5.08252861	Inf	-151.3344552
260	259000	0	5.08252861	Inf	-148.6444024
261	260000	0	4.494056129	Inf	-153.0307811
262	261000	0	2.504915893	Inf	-143.8920214
263	262000	0	2.495678071	Inf	-154.6445409
264	263000	0	2.742983365	Inf	-149.2983913
265	264000	0	2.742983365	Inf	-150.1372344
266	265000	0	3.363064776	Inf	-151.8292002
267	266000	0	3.363064776	Inf	-151.9774746
268	267000	0	2.491588348	Inf	-144.4325999
269	268000	0	3.356435847	Inf	-143.6371963
270	269000	0	3.992955346	Inf	-154.5498964
271	270000	0	3.143042199	Inf	-144.0721816
272	271000	0	2.837686969	Inf	-141.9754961
273	272000	0	2.823085959	Inf	-154.8177448
274	273000	0	3.797329184	Inf	-141.981213
275	274000	0	3.142081291	Inf	-146.701529
276	275000	0	4.059871228	Inf	-152.0772197
277	276000	0	5.58132897	Inf	-152.7582918
278	277000	0	4.763927658	Inf	-155.5450395
279	278000	0	5.531407648	Inf	-156.150995
280	279000	0	7.004148089	Inf	-157.8009358
281	280000	0	7.004148089	Inf	-152.8040378
282	281000	0	6.679848618	Inf	-154.5927336
283	282000	0	6.679848618	Inf	-156.642471
284	283000	0	7.052849256	Inf	-159.3262026
285	284000	0	6.357782491	Inf	-157.3741982
286	285000	0	3.549629326	Inf	-153.8018176
287	286000	0	3.251685422	Inf	-159.8101434
288	287000	0	3.645744088	Inf	-142.4070392
289	288000	0	3.807685322	Inf	-145.6533022
290	289000	0	4.443696193	Inf	-152.9939732
291	290000	0	4.108436093	Inf	-158.5928544
292	291000	0	4.550502367	Inf	-152.5967098
293	292000	0	3.856604709	Inf	-151.4289186
294	293000	0	4.554585199	Inf	-147.6831078
295	294000	0	4.36768645	Inf	-145.630326
296	295000	0	6.749915385	Inf	-153.5366343
297	296000	0	4.542618976	Inf	-159.0510025
298	297000	0	6.384904455	Inf	-159.4418912
299	298000	0	6.495589824	Inf	-156.4408166
300	299000	0	6.495589824	Inf	-155.0613816
301	3.00E+05	0	6.313880059	Inf	-156.0225346
302	301000	0	6.072939739	Inf	-144.9752715
303	302000	0	5.715585744	Inf	-151.8215313
304	303000	0	7.137279371	Inf	-153.3026069
305	304000	0	7.723300934	Inf	-151.2735193
306	305000	0	6.738653511	Inf	-158.5708837
307	306000	0	8.278446588	Inf	-152.2686381
308	307000	0	8.108086196	Inf	-143.3599209
309	308000	0	5.069817953	Inf	-144.7285263
310	309000	0	5.625596903	Inf	-157.7643793
311	310000	0	6.863571668	Inf	-155.8840208
312	311000	0	6.66655088	Inf	-150.0839767
313	312000	0	6.453143519	Inf	-155.9471857
314	313000	0	5.435371264	Inf	-153.2666926
315	314000	0	4.306202432	Inf	-154.5370006
316	315000	0	4.306202432	Inf	-147.4221142
317	316000	0	4.48871739	Inf	-151.0306985
318	317000	0	4.593949628	Inf	-147.3541543
319	318000	0	4.743496708	Inf	-156.4136218
320	319000	0	4.940370257	Inf	-155.8105211
321	320000	0	6.65791801	Inf	-152.628703
322	321000	0	6.63994236	Inf	-150.3004514
323	322000	0	5.800345913	Inf	-152.489375
324	323000	0	6.054916458	Inf	-157.8467699
325	324000	0	6.84673373	Inf	-152.5227453
326	325000	0	4.522864422	Inf	-144.346152
327	326000	0	4.387965325	Inf	-143.9287078
328	327000	0	3.607713313	Inf	-148.606142
329	328000	0	3.965724473	Inf	-147.2536631
330	329000	0	4.490332674	Inf	-143.1809782
331	330000	0	4.422964583	Inf	-145.292405
332	331000	0	4.171964352	Inf	-147.0683308
333	332000	0	4.171964352	Inf	-144.251195
334	333000	0	3.401109868	Inf	-151.2527395
335	334000	0	3.401109868	Inf	-148.6929456
336	335000	0	6.194320184	Inf	-150.2561348
337	336000	0	4.717737933	Inf	-154.3605179
338	337000	0	5.855543026	Inf	-151.0355781
339	338000	0	5.899445786	Inf	-143.2556206
340	339000	0	5.899445786	Inf	-152.7187079
341	340000	0	5.008891903	Inf	-160.056185
342	341000	0	5.008891903	Inf	-151.7890636
343	342000	0	6.193224758	Inf	-153.7009293
344	343000	0	6.553546972	Inf	-143.7437663
345	344000	0	7.047986338	Inf	-159.8285227
346	345000	0	6.515304792	Inf	-151.8204744
347	346000	0	4.906452094	Inf	-150.9290123
348	347000	0	3.971370734	Inf	-149.1545147
349	348000	0	5.440837419	Inf	-145.6064608
350	349000	0	4.14746148	Inf	-150.2812527
351	350000	0	5.381800568	Inf	-147.8983959
352	351000	0	5.000649084	Inf	-150.7284897
353	352000	0	4.629985064	Inf	-146.9100213
354	353000	0	5.048064684	Inf	-148.0455878
355	354000	0	4.628261763	Inf	-142.0311576
356	355000	0	3.971778362	Inf	-143.6350175
357	356000	0	6.698567386	Inf	-156.164232
358	357000	0	6.812574907	Inf	-151.5493938
359	358000	0	7.433220997	Inf	-156.9161917
360	359000	0	7.060034024	Inf	-159.6222182
361	360000	0	6.457319459	Inf	-149.7037468
362	361000	0	9.952001396	Inf	-160.8644252
363	362000	0	9.709666031	Inf	-154.285078
364	363000	0	10.80410749	Inf	-157.6769545
365	364000	0	9.373120524	Inf	-162.6096903
366	365000	0	9.213671661	Inf	-161.151212
367	366000	0	5.685048132	Inf	-156.8752023
368	367000	0	6.727024244	Inf	-149.6744393
369	368000	0	6.537371592	Inf	-152.7682743
370	369000	0	5.67067713	Inf	-144.4374318
371	370000	0	4.64786806	Inf	-152.5359528
372	371000	0	4.64786806	Inf	-152.6473663
373	372000	0	5.472272737	Inf	-152.3791764
374	373000	0	4.741096488	Inf	-153.7664806
375	374000	0	4.770362024	Inf	-151.7517594
376	375000	0	5.455522905	Inf	-151.9896488
377	376000	0	5.809842551	Inf	-150.3238611
378	377000	0	5.034254199	Inf	-154.5620686
379	378000	0	4.650860214	Inf	-148.492927
380	379000	0	5.480999795	Inf	-148.4532163
381	380000	0	6.057527357	Inf	-160.2576911
382	381000	0	5.908743147	Inf	-155.3675818
383	382000	0	6.409954085	Inf	-153.0698992
384	383000	0	6.963763167	Inf	-151.0360964
385	384000	0	6.963763167	Inf	-156.0927181
386	385000	0	6.389552016	Inf	-144.9139612
387	386000	0	6.227633011	Inf	-146.4061979
388	387000	0	5.881708816	Inf	-151.7270001
389	388000	0	5.549184655	Inf	-148.9284358
390	389000	0	5.387138357	Inf	-154.0564841
391	390000	0	5.921955667	Inf	-163.1331274
392	391000	0	5.623015683	Inf	-150.514252
393	392000	0	6.023489642	Inf	-157.3620101
394	393000	0	6.023489642	Inf	-144.6900299
395	394000	0	6.023489642	Inf	-148.9775462
396	395000	0	4.119954342	Inf	-157.699102
397	396000	0	5.071974839	Inf	-158.0181564
398	397000	0	5.274847937	Inf	-142.1424353
399	398000	0	4.91809612	Inf	-150.3646866
400	399000	0	5.210293741	Inf	-152.0892889
401	4.00E+05	0	7.230702704	Inf	-149.4874708
402	401000	0	4.852249297	Inf	-150.5618304
403	402000	0	6.265963398	Inf	-161.477591
404	403000	0	5.5726	Inf	-153.5448531
405	404000	0	5.5726	Inf	-158.5329724
406	405000	0	5.85653609	Inf	-152.5226177
407	406000	0	6.587529932	Inf	-158.5380518
408	407000	0	5.794171954	Inf	-157.486223
409	408000	0	5.834447041	Inf	-152.207081
410	409000	0	5.647142381	Inf	-157.6395453
411	410000	0	8.124250655	Inf	-164.7259565
412	411000	0	8.606124832	Inf	-144.5560448
413	412000	0	7.613680133	Inf	-154.2550496
414	413000	0	7.585224554	Inf	-148.1286247
415	414000	0	5.811678013	Inf	-152.6128993
416	415000	0	6.420098934	Inf	-155.4451912
417	416000	0	6.433076769	Inf	-149.3686537
418	417000	0	5.417074053	Inf	-147.9514387
419	418000	0	4.483279851	Inf	-146.7024342
420	419000	0	4.42999758	Inf	-150.6671785
421	420000	0	3.524792334	Inf	-142.6187652
422	421000	0	2.993816757	Inf	-144.2303483
423	422000	0	2.993816757	Inf	-148.6091988
424	423000	0	2.990821563	Inf	-148.365855
425	424000	0	2.672603227	Inf	-157.0378646
426	425000	0	3.62767535	Inf	-149.909543
427	426000	0	3.397671458	Inf	-150.9233403
428	427000	0	3.333511415	Inf	-153.5252075
429	428000	0	2.71285005	Inf	-158.1497278
430	429000	0	4.502582397	Inf	-155.2258073
431	430000	0	4.502582397	Inf	-153.3202385
432	431000	0	4.918176671	Inf	-153.6751792
433	432000	0	4.918176671	Inf	-146.2426444
434	433000	0	4.918176671	Inf	-143.219031
435	434000	0	4.822217735	Inf	-143.273429
436	435000	0	4.873814257	Inf	-144.3766238
437	436000	0	5.415646281	Inf	-153.3501369
438	437000	0	5.415646281	Inf	-162.6471462
439	438000	0	5.415646281	Inf	-147.096268
440	439000	0	5.415646281	Inf	-151.401293
441	440000	0	5.58283113	Inf	-146.8803004
442	441000	0	5.642485804	Inf	-152.8083061
443	442000	0	5.972425795	Inf	-148.6247431
444	443000	0	5.141925004	Inf	-151.5494004
445	444000	0	5.859691107	Inf	-158.7562993
446	445000	0	5.859691107	Inf	-153.2375206
447	446000	0	5.840225368	Inf	-160.9873123
448	447000	0	5.721169701	Inf	-165.2403351
449	448000	0	5.721169701	Inf	-158.9740812
450	449000	0	5.721169701	Inf	-151.4274344
451	450000	0	5.296331401	Inf	-153.647075
452	451000	0	4.273131721	Inf	-159.0231491
453	452000	0	3.989126567	Inf	-150.2368356
454	453000	0	5.122402561	Inf	-155.3052838
455	454000	0	5.122402561	Inf	-152.3392811
456	455000	0	3.573395689	Inf	-149.4708968
457	456000	0	3.290263231	Inf	-153.6287485
458	457000	0	4.207703978	Inf	-156.9947684
459	458000	0	4.142257751	Inf	-148.0860276
460	459000	0	4.142257751	Inf	-153.855966
461	460000	0	4.56814201	Inf	-155.3505932
462	461000	0	4.56814201	Inf	-157.3912973
463	462000	0	3.979717109	Inf	-153.0991139
464	463000	0	4.47854955	Inf	-161.8590749
465	464000	0	4.307218104	Inf	-168.5264442
466	465000	0	4.739160985	Inf	-151.5460642
467	466000	0	4.07408193	Inf	-154.4766656
468	467000	0	4.07408193	Inf	-157.9794479
469	468000	0	4.067811925	Inf	-148.6918013
470	469000	0	3.883136061	Inf	-157.3149669
471	470000	0	3.883136061	Inf	-156.6793417
472	471000	0	3.722915522	Inf	-152.1363842
473	472000	0	3.722915522	Inf	-152.2454349
474	473000	0	3.722915522	Inf	-152.7344401
475	474000	0	4.874191949	Inf	-151.9635717
476	475000	0	5.919935219	Inf	-160.4022481
477	476000	0	6.045802912	Inf	-153.345465
478	477000	0	6.045802912	Inf	-155.684615
479	478000	0	6.144484377	Inf	-152.7711872
480	479000	0	4.144516862	Inf	-161.3292185
481	480000	0	5.211098834	Inf	-152.6346646
482	481000	0	5.211098834	Inf	-160.9587073
483	482000	0	7.543726292	Inf	-157.3040698
484	483000	0	6.248577507	Inf	-151.6474008
485	484000	0	5.757217509	Inf	-156.2065245
486	485000	0	4.223987474	Inf	-155.9237511
487	486000	0	4.223987474	Inf	-171.2161043
488	487000	0	5.742813761	Inf	-152.5484926
489	488000	0	5.850796706	Inf	-160.4416284
490	489000	0	5.21880747	Inf	-143.7260855
491	490000	0	5.067329334	Inf	-146.4325873
492	491000	0	4.687754852	Inf	-146.1821998
493	492000	0	5.840222679	Inf	-143.5307045
494	493000	0	5.623536259	Inf	-156.5662861
495	494000	0	4.223313371	Inf	-141.9119831
496	495000	0	4.597401315	Inf	-149.5307795
497	496000	0	5.557027874	Inf	-161.1965196
498	497000	0	6.790972186	Inf	-159.6747348
499	498000	0	7.038403367	Inf	-161.2719454
500	499000	0	7.326394381	Inf	-153.2265738
501	5.00E+05	0	7.263952294	Inf	-161.3766476
502	501000	0	7.713225989	Inf	-162.1348766
503	502000	0	9.130234476	Inf	-158.0141745
504	503000	0	8.166295565	Inf	-150.7726211
505	504000	0	8.166295565	Inf	-158.7133836
506	505000	0	6.887486742	Inf	-155.1200889
507	506000	0	6.486901402	Inf	-146.5761526
508	507000	0	6.333124754	Inf	-149.7494029
509	508000	0	6.675651446	Inf	-152.9197772
510	509000	0	5.996376517	Inf	-154.538892
511	510000	0	5.996376517	Inf	-153.4622998
512	511000	0	6.09568524	Inf	-157.4949056
513	512000	0	5.938113798	Inf	-159.1903429
514	513000	0	8.304827246	Inf	-158.470802
515	514000	0	6.963142218	Inf	-145.9903359
516	515000	0	6.903906387	Inf	-143.4375871
517	516000	0	6.633195313	Inf	-161.7834117
518	517000	0	5.009111658	Inf	-151.3467918
519	518000	0	4.693124479	Inf	-146.0408771
520	519000	0	4.712375574	Inf	-152.8052054
521	520000	0	4.462943032	Inf	-149.3898682
522	521000	0	4.230671975	Inf	-144.8085932
523	522000	0	3.937290013	Inf	-154.000758
524	523000	0	4.04556691	Inf	-151.739647
525	524000	0	3.869127092	Inf	-148.8258604
526	525000	0	3.869127092	Inf	-156.0760526
527	526000	0	4.568730108	Inf	-163.1649193
528	527000	0	4.568730108	Inf	-142.3279128
529	528000	0	4.717928984	Inf	-155.9725153
530	529000	0	3.380158561	Inf	-149.8118672
531	530000	0	2.650000248	Inf	-142.3785284
532	531000	0	3.42408148	Inf	-147.2107664
533	532000	0	3.436256384	Inf	-147.02201
534	533000	0	3.151814744	Inf	-151.8129706
535	534000	0	3.151814744	Inf	-140.2859457
536	535000	0	4.903897613	Inf	-149.0025798
537	536000	0	4.903897613	Inf	-150.7706033
538	537000	0	4.689926204	Inf	-151.9704856
539	538000	0	3.694591062	Inf	-142.5524805
540	539000	0	4.716962556	Inf	-149.5422108
541	540000	0	4.716962556	Inf	-144.8730276
542	541000	0	3.173883271	Inf	-144.3426085
543	542000	0	3.164999906	Inf	-148.2428843
544	543000	0	3.695649713	Inf	-144.7598844
545	544000	0	4.192072444	Inf	-150.8067807
546	545000	0	5.828696854	Inf	-154.9602051
547	546000	0	4.894487541	Inf	-155.2807453
548	547000	0	4.877187301	Inf	-149.0953812
549	548000	0	3.364741378	Inf	-152.7448664
550	549000	0	5.87127592	Inf	-157.5166897
551	550000	0	5.596886928	Inf	-146.631475
552	551000	0	5.407386005	Inf	-156.0526338
553	552000	0	5.662225764	Inf	-158.0008775
554	553000	0	5.430628522	Inf	-154.473235
555	554000	0	6.657218348	Inf	-160.0011832
556	555000	0	6.617805235	Inf	-145.0084439
557	556000	0	7.250535291	Inf	-143.9927106
558	557000	0	6.88131418	Inf	-156.1733146
559	558000	0	5.684972427	Inf	-153.8394364
560	559000	0	5.684972427	Inf	-150.0069896
561	560000	0	5.06521906	Inf	-164.8359736
562	561000	0	5.581375	Inf	-150.9325039
563	562000	0	5.579152449	Inf	-141.9530433
564	563000	0	5.682164004	Inf	-154.5535941
565	564000	0	5.612121108	Inf	-145.2987925
566	565000	0	5.62188201	Inf	-152.2274261
567	566000	0	5.408719884	Inf	-151.728101
568	567000	0	6.392029561	Inf	-141.5638089
569	568000	0	6.328233796	Inf	-155.2958007
570	569000	0	5.778410828	Inf	-147.6088535
571	570000	0	5.317607274	Inf	-145.9634383
572	571000	0	5.776083375	Inf	-149.9290193
573	572000	0	4.993588593	Inf	-146.3473245
574	573000	0	5.477662995	Inf	-158.8021232
575	574000	0	5.276697527	Inf	-153.8878017
576	575000	0	5.534172573	Inf	-149.302745
577	576000	0	5.89129454	Inf	-152.1431841
578	577000	0	5.221729502	Inf	-163.4962997
579	578000	0	5.735928543	Inf	-146.9534945
580	579000	0	5.028515434	Inf	-148.8228719
581	580000	0	4.836292739	Inf	-159.3866634
582	581000	0	5.385752827	Inf	-152.9772158
583	582000	0	5.385821642	Inf	-153.9382063
584	583000	0	6.3044403	Inf	-158.7377825
585	584000	0	6.712483797	Inf	-160.9363277
586	585000	0	6.640309529	Inf	-144.2791453
587	586000	0	6.737913492	Inf	-150.7149649
588	587000	0	6.763470669	Inf	-155.2918054
589	588000	0	6.545665397	Inf	-150.1751429
590	589000	0	6.545665397	Inf	-151.0694271
591	590000	0	5.745436122	Inf	-150.8203801
592	591000	0	7.073928378	Inf	-146.4445979
593	592000	0	6.08248838	Inf	-164.5705958
594	593000	0	6.187834118	Inf	-155.4349533
595	594000	0	6.504426977	Inf	-156.719267
596	595000	0	6.504426977	Inf	-149.2382829
597	596000	0	5.999699727	Inf	-154.1392309
598	597000	0	6.344409802	Inf	-154.218341
599	598000	0	6.055727763	Inf	-147.1563494
600	599000	0	6.661382072	Inf	-150.0154502
601	6.00E+05	0	6.009711677	Inf	-147.1318462
602	601000	0	4.440544887	Inf	-143.6093858
603	602000	0	3.922304052	Inf	-156.2777989
604	603000	0	4.103618892	Inf	-146.9003476
605	604000	0	4.231136692	Inf	-146.5447119
606	605000	0	4.231136692	Inf	-154.0938677
607	606000	0	4.512793555	Inf	-159.6922118
608	607000	0	4.93189227	Inf	-150.208846
609	608000	0	6.34623018	Inf	-151.1968487
610	609000	0	6.675669207	Inf	-151.8706545
611	610000	0	7.032171398	Inf	-158.1877656
612	611000	0	6.716106192	Inf	-152.0691016
613	612000	0	5.679923791	Inf	-160.6575076
614	613000	0	7.386131677	Inf	-163.1273048
615	614000	0	8.161601803	Inf	-160.0482967
616	615000	0	7.40181059	Inf	-158.2703927
617	616000	0	8.454252421	Inf	-150.1696135
618	617000	0	7.796658363	Inf	-148.0681845
619	618000	0	7.170797017	Inf	-152.4052826
620	619000	0	6.574747161	Inf	-145.330645
621	620000	0	5.857781405	Inf	-146.3547192
622	621000	0	6.357468337	Inf	-144.1467447
623	622000	0	6.93279647	Inf	-155.7676206
624	623000	0	6.93279647	Inf	-168.1494396
625	624000	0	7.720971328	Inf	-155.1644262
626	625000	0	7.694109797	Inf	-152.9201542
627	626000	0	7.880905828	Inf	-156.5568744
628	627000	0	7.677818044	Inf	-169.8969553
629	628000	0	7.482332965	Inf	-151.5590713
630	629000	0	7.589663267	Inf	-153.6424275
631	630000	0	6.533854893	Inf	-160.6367584
632	631000	0	6.656134486	Inf	-151.1220029
633	632000	0	5.183060481	Inf	-153.006582
634	633000	0	4.272888336	Inf	-153.728567
635	634000	0	4.158726914	Inf	-158.5244754
636	635000	0	5.316258668	Inf	-151.815015
637	636000	0	6.212955097	Inf	-152.8171929
638	637000	0	6.448986684	Inf	-153.3238385
639	638000	0	5.978894877	Inf	-145.5386625
640	639000	0	4.584576747	Inf	-153.7940027
641	640000	0	4.253523827	Inf	-140.3302061
642	641000	0	4.253523827	Inf	-154.4135824
643	642000	0	4.027613507	Inf	-146.3919452
644	643000	0	3.636140065	Inf	-157.746209
645	644000	0	3.65413694	Inf	-145.8661961
646	645000	0	3.65413694	Inf	-144.0358753
647	646000	0	2.949841829	Inf	-147.2457769
648	647000	0	3.308140662	Inf	-154.3590321
649	648000	0	3.544639375	Inf	-150.1174084
650	649000	0	4.278149915	Inf	-144.541605
651	650000	0	4.267104061	Inf	-147.5066932
652	651000	0	4.793278564	Inf	-148.1654364
653	652000	0	4.565196093	Inf	-146.3698244
654	653000	0	3.95416818	Inf	-151.3608644
655	654000	0	3.864193562	Inf	-151.7647764
656	655000	0	3.751471372	Inf	-139.7068399
657	656000	0	3.751471372	Inf	-150.8304744
658	657000	0	3.751471372	Inf	-141.909317
659	658000	0	3.656306903	Inf	-151.7175047
660	659000	0	4.545380456	Inf	-152.6372461
661	660000	0	4.545380456	Inf	-147.2982139
662	661000	0	4.956433423	Inf	-154.2920012
663	662000	0	5.84393911	Inf	-151.9833358
664	663000	0	6.102392888	Inf	-147.5851964
665	664000	0	5.458552191	Inf	-147.4536888
666	665000	0	6.527398822	Inf	-150.7812816
667	666000	0	5.507593894	Inf	-152.4478752
668	667000	0	6.402292108	Inf	-151.7623548
669	668000	0	6.240769182	Inf	-163.485623
670	669000	0	5.932841163	Inf	-156.8881915
671	670000	0	6.909450194	Inf	-158.5336998
672	671000	0	6.554854071	Inf	-155.7820076
673	672000	0	6.590223855	Inf	-157.4444948
674	673000	0	10.02413549	Inf	-164.4922554
675	674000	0	10.33668653	Inf	-157.3873816
676	675000	0	9.70292709	Inf	-156.2401734
677	676000	0	9.563753061	Inf	-158.6694497
678	677000	0	9.620617461	Inf	-152.1171731
679	678000	0	9.697471878	Inf	-155.1097792
680	679000	0	5.63120231	Inf	-163.9185811
681	680000	0	5.368924216	Inf	-174.4110353
682	681000	0	4.689073911	Inf	-157.5629486
683	682000	0	6.237566425	Inf	-171.9472975
684	683000	0	4.963123662	Inf	-154.6251016
685	684000	0	6.785750872	Inf	-166.2785389
686	685000	0	6.944909977	Inf	-155.3589729
687	686000	0	7.357418092	Inf	-155.4121356
688	687000	0	7.357418092	Inf	-159.8083887
689	688000	0	7.312434114	Inf	-147.7214465
690	689000	0	6.845103636	Inf	-155.0631312
691	690000	0	6.760144089	Inf	-164.2308598
692	691000	0	6.395056967	Inf	-143.8377138
693	692000	0	6.395056967	Inf	-155.5967185
694	693000	0	7.35686434	Inf	-165.3471374
695	694000	0	6.233513109	Inf	-151.5374206
696	695000	0	6.445465552	Inf	-149.4104808
697	696000	0	5.38854522	Inf	-160.191505
698	697000	0	4.726722664	Inf	-152.3943066
699	698000	0	6.112572417	Inf	-152.0403578
700	699000	0	7.661141402	Inf	-154.1508406
701	7.00E+05	0	8.275693597	Inf	-164.6438743
702	701000	0	7.355105059	Inf	-163.5356222
703	702000	0	5.275461583	Inf	-158.2224736
704	703000	0	5.537570082	Inf	-154.7513604
705	704000	0	4.748228702	Inf	-145.2044335
706	705000	0	6.004819027	Inf	-149.0876188
707	706000	0	5.054894572	Inf	-145.2583612
708	707000	0	4.349440001	Inf	-146.3820273
709	708000	0	5.730353441	Inf	-141.6828701
710	709000	0	5.028975985	Inf	-152.1082817
711	710000	0	6.558815656	Inf	-153.9857809
712	711000	0	7.474934624	Inf	-150.1211571
713	712000	0	6.803858021	Inf	-149.4756388
714	713000	0	6.28715838	Inf	-153.3673601
715	714000	0	5.956311237	Inf	-157.2545496
716	715000	0	6.275104023	Inf	-154.2601379
717	716000	0	6.106420941	Inf	-165.7394218
718	717000	0	6.519427068	Inf	-155.6994141
719	718000	0	6.795545257	Inf	-151.331567
720	719000	0	6.879174778	Inf	-144.4540631
721	720000	0	6.244375882	Inf	-153.2794514
722	721000	0	5.672367483	Inf	-151.6767485
723	722000	0	5.035201007	Inf	-165.1256705
724	723000	0	6.406083007	Inf	-149.2206769
725	724000	0	6.325390934	Inf	-157.7704344
726	725000	0	4.977301963	Inf	-153.1650034
727	726000	0	4.675611126	Inf	-162.453961
728	727000	0	4.473450297	Inf	-151.2332702
729	728000	0	5.239444968	Inf	-145.2677906
730	729000	0	3.977783318	Inf	-152.3573287
731	730000	0	5.098358646	Inf	-158.3052909
732	731000	0	4.767992972	Inf	-146.4309082
733	732000	0	4.864132904	Inf	-155.9579977
734	733000	0	4.190922717	Inf	-145.6513302
735	734000	0	4.190922717	Inf	-159.6361092
736	735000	0	4.190922717	Inf	-160.9468865
737	736000	0	4.404020191	Inf	-154.4184356
738	737000	0	4.187706775	Inf	-152.657627
739	738000	0	4.749329316	Inf	-161.052704
740	739000	0	4.9853098	Inf	-148.6708977
741	740000	0	4.949159182	Inf	-155.0605078
742	741000	0	5.447385134	Inf	-145.5690801
743	742000	0	5.224759684	Inf	-142.4098256
744	743000	0	4.545654596	Inf	-151.2078745
745	744000	0	7.118442087	Inf	-154.0872276
746	745000	0	6.475458153	Inf	-151.1199426
747	746000	0	6.641965206	Inf	-152.5592181
748	747000	0	6.579653928	Inf	-150.3574114
749	748000	0	7.215527777	Inf	-155.6810642
750	749000	0	7.695599388	Inf	-154.2534334
751	750000	0	7.695599388	Inf	-150.5648697
752	751000	0	7.695599388	Inf	-149.2222229
753	752000	0	7.191038855	Inf	-154.290248
754	753000	0	6.506962685	Inf	-153.4217486
755	754000	0	6.754186633	Inf	-159.2957338
756	755000	0	6.670705664	Inf	-157.2433621
757	756000	0	6.792996269	Inf	-163.8230435
758	757000	0	6.792996269	Inf	-156.6954356
759	758000	0	5.749431481	Inf	-159.7719301
760	759000	0	4.847770805	Inf	-163.7017862
761	760000	0	4.479338429	Inf	-160.4620815
762	761000	0	5.665388313	Inf	-156.5163875
763	762000	0	4.770845637	Inf	-149.0687738
764	763000	0	4.770107375	Inf	-150.2020174
765	764000	0	4.325213348	Inf	-155.7423225
766	765000	0	6.318741325	Inf	-156.559245
767	766000	0	6.318741325	Inf	-156.9219121
768	767000	0	5.397495186	Inf	-161.8450615
769	768000	0	3.615935843	Inf	-146.6633541
770	769000	0	3.750284128	Inf	-156.9987555
771	770000	0	3.750284128	Inf	-157.7695375
772	771000	0	3.728494703	Inf	-162.0881124
773	772000	0	6.301415271	Inf	-151.0056468
774	773000	0	6.621436854	Inf	-160.4317398
775	774000	0	6.688719007	Inf	-167.7437789
776	775000	0	5.794675579	Inf	-161.5305031
777	776000	0	5.472651784	Inf	-154.1882301
778	777000	0	5.472084824	Inf	-159.7999394
779	778000	0	5.34096648	Inf	-160.3555494
780	779000	0	4.836101178	Inf	-176.3040216
781	780000	0	6.465590771	Inf	-159.7210936
782	781000	0	7.760920741	Inf	-157.9548566
783	782000	0	7.534776666	Inf	-160.4798377
784	783000	0	8.728765185	Inf	-158.9873157
785	784000	0	8.088745029	Inf	-146.8331966
786	785000	0	6.840944006	Inf	-146.6205929
787	786000	0	7.008905434	Inf	-150.0424496
788	787000	0	7.037300726	Inf	-148.10492
789	788000	0	4.956238955	Inf	-157.5199977
790	789000	0	5.12683545	Inf	-156.3441542
791	790000	0	5.0573015	Inf	-149.8607579
792	791000	0	4.6998034	Inf	-149.7667973
793	792000	0	3.920026	Inf	-149.4767212
794	793000	0	4.521116616	Inf	-148.903232
795	794000	0	4.470158181	Inf	-157.4976612
796	795000	0	4.470158181	Inf	-150.6122344
797	796000	0	5.24249628	Inf	-148.9947176
798	797000	0	6.104295266	Inf	-155.4844638
799	798000	0	5.819037968	Inf	-159.7132697
800	799000	0	6.12425058	Inf	-156.3043697
801	8.00E+05	0	6.172268036	Inf	-156.6963686
802	801000	0	6.923023334	Inf	-152.3563115
803	802000	0	7.1717209	Inf	-151.4345314
804	803000	0	6.626386361	Inf	-147.4820522
805	804000	0	5.967438802	Inf	-149.7769494
806	805000	0	5.607417029	Inf	-154.6918211
807	806000	0	5.607417029	Inf	-163.6258116
808	807000	0	5.377446597	Inf	-154.7722483
809	808000	0	5.455813745	Inf	-157.1573135
810	809000	0	5.455813745	Inf	-151.9113662
811	810000	0	5.192772072	Inf	-157.2849018
812	811000	0	7.330411037	Inf	-149.8638891
813	812000	0	7.330411037	Inf	-154.1039693
814	813000	0	7.217111716	Inf	-154.8555826
815	814000	0	6.697148984	Inf	-155.7239758
816	815000	0	6.096629751	Inf	-155.4382085
817	816000	0	5.183813086	Inf	-149.9916097
818	817000	0	6.259171381	Inf	-150.4459281
819	818000	0	5.195617247	Inf	-157.5089146
820	819000	0	5.233627362	Inf	-145.8569666
821	820000	0	5.37878323	Inf	-162.6741236
822	821000	0	5.594340436	Inf	-152.7343476
823	822000	0	6.409142161	Inf	-154.4257859
824	823000	0	6.597736343	Inf	-150.7808327
825	824000	0	6.668438348	Inf	-159.6683144
826	825000	0	7.933168909	Inf	-163.2122153
827	826000	0	7.586025664	Inf	-151.9471956
828	827000	0	7.003007597	Inf	-157.0211496
829	828000	0	7.554185051	Inf	-154.6518428
830	829000	0	6.620248905	Inf	-152.3252487
831	830000	0	6.406545139	Inf	-152.8186608
832	831000	0	6.758491588	Inf	-161.882698
833	832000	0	5.680346395	Inf	-155.0155744
834	833000	0	6.153834657	Inf	-152.6562048
835	834000	0	6.153834657	Inf	-154.6480234
836	835000	0	5.873266732	Inf	-150.1249262
837	836000	0	4.89076519	Inf	-151.5004411
838	837000	0	4.567503137	Inf	-148.7830057
839	838000	0	6.53601663	Inf	-150.3413367
840	839000	0	4.841146927	Inf	-156.8503231
841	840000	0	5.016296349	Inf	-147.0634939
842	841000	0	5.728743359	Inf	-161.5017417
843	842000	0	3.274076227	Inf	-162.2358881
844	843000	0	3.411133912	Inf	-147.8322528
845	844000	0	3.531109946	Inf	-152.4468339
846	845000	0	3.531109946	Inf	-153.7708476
847	846000	0	3.207202112	Inf	-144.9767611
848	847000	0	4.025994068	Inf	-146.6354904
849	848000	0	4.684029911	Inf	-152.0995299
850	849000	0	4.684029911	Inf	-153.9114207
851	850000	0	4.547064156	Inf	-155.2699483
852	851000	0	4.547064156	Inf	-151.4867725
853	852000	0	5.405022638	Inf	-149.4346296
854	853000	0	5.804242479	Inf	-151.4907318
855	854000	0	4.960473596	Inf	-151.4477706
856	855000	0	6.012101168	Inf	-156.4314174
857	856000	0	6.04090591	Inf	-153.2732023
858	857000	0	5.096800625	Inf	-157.008435
859	858000	0	7.104979978	Inf	-153.1387807
860	859000	0	7.104979978	Inf	-152.6255241
861	860000	0	4.614479423	Inf	-150.8175674
862	861000	0	7.914998302	Inf	-168.9671863
863	862000	0	6.316397774	Inf	-162.6164291
864	863000	0	6.022181314	Inf	-150.6636118
865	864000	0	5.770993725	Inf	-162.3419055
866	865000	0	6.402571606	Inf	-157.4811501
867	866000	0	6.096575798	Inf	-153.6463622
868	867000	0	5.968662816	Inf	-156.4049799
869	868000	0	5.237283029	Inf	-161.4927017
870	869000	0	5.04318568	Inf	-156.7689935
871	870000	0	5.04318568	Inf	-154.0795907
872	871000	0	5.144843324	Inf	-156.9501788
873	872000	0	4.985358343	Inf	-155.3751189
874	873000	0	4.653179294	Inf	-151.1632258
875	874000	0	6.41335991	Inf	-164.6607002
876	875000	0	6.41335991	Inf	-161.836948
877	876000	0	7.43256583	Inf	-164.6045364
878	877000	0	6.146236439	Inf	-155.391041
879	878000	0	5.786038435	Inf	-156.6867512
880	879000	0	5.371261867	Inf	-166.2917502
881	880000	0	4.7183373	Inf	-151.4418623
882	881000	0	3.929941803	Inf	-160.0381886
883	882000	0	4.164011963	Inf	-151.6957293
884	883000	0	4.338943244	Inf	-149.0960405
885	884000	0	4.617787737	Inf	-149.638133
886	885000	0	5.150071397	Inf	-146.9229909
887	886000	0	5.14337497	Inf	-153.3448305
888	887000	0	5.208400144	Inf	-151.7783808
889	888000	0	4.198396958	Inf	-160.0830476
890	889000	0	4.51846355	Inf	-148.1747105
891	890000	0	4.793194806	Inf	-148.4914941
892	891000	0	5.27901249	Inf	-153.9520374
893	892000	0	5.314838963	Inf	-143.6395966
894	893000	0	5.507903368	Inf	-143.0674228
895	894000	0	4.305382281	Inf	-147.6964032
896	895000	0	3.287709282	Inf	-147.0723318
897	896000	0	2.624736102	Inf	-141.6703893
898	897000	0	2.595175076	Inf	-148.3265057
899	898000	0	2.595175076	Inf	-153.6172028
900	899000	0	4.020661719	Inf	-155.3771728
901	9.00E+05	0	3.974348139	Inf	-155.2875116
902	901000	0	3.509056429	Inf	-156.7214605
903	902000	0	3.328994885	Inf	-147.9526616
904	903000	0	4.078431797	Inf	-144.3833509
905	904000	0	4.038585429	Inf	-146.5624948
906	905000	0	4.038585429	Inf	-148.5288048
907	906000	0	4.171063865	Inf	-153.3733564
908	907000	0	3.748031279	Inf	-149.0639498
909	908000	0	6.070177112	Inf	-147.2570338
910	909000	0	7.039582638	Inf	-150.7433193
911	910000	0	5.077373211	Inf	-150.0665103
912	911000	0	4.559185561	Inf	-156.9264983
913	912000	0	5.317517409	Inf	-156.5460227
914	913000	0	6.254033417	Inf	-157.0654662
915	914000	0	5.980956331	Inf	-155.2633139
916	915000	0	6.279783632	Inf	-156.73168
917	916000	0	6.833137695	Inf	-152.1029471
918	917000	0	6.820581742	Inf	-151.2246639
919	918000	0	6.881093879	Inf	-159.0877273
920	919000	0	5.108499218	Inf	-151.1160588
921	920000	0	5.149091609	Inf	-156.2324661
922	921000	0	7.520310834	Inf	-150.5749193
923	922000	0	7.831720443	Inf	-156.3308807
924	923000	0	7.56605866	Inf	-151.2848754
925	924000	0	7.56605866	Inf	-152.2916427
926	925000	0	7.328945209	Inf	-153.524936
927	926000	0	8.806329432	Inf	-153.4421528
928	927000	0	8.806329432	Inf	-166.7513649
929	928000	0	9.236201077	Inf	-158.9369536
930	929000	0	7.438177052	Inf	-156.284655
931	930000	0	6.712698217	Inf	-155.4453487
932	931000	0	6.712698217	Inf	-161.5537744
933	932000	0	5.932348719	Inf	-151.2561678
934	933000	0	6.114059521	Inf	-152.0540263
935	934000	0	7.112835661	Inf	-148.8778402
936	935000	0	7.515284116	Inf	-169.5556089
937	936000	0	7.515284116	Inf	-154.8099983
938	937000	0	6.129732551	Inf	-145.083987
939	938000	0	5.684537612	Inf	-150.5335624
940	939000	0	5.811200147	Inf	-149.0193085
941	940000	0	5.935123198	Inf	-150.368795
942	941000	0	6.360938758	Inf	-153.7217428
943	942000	0	6.360938758	Inf	-152.4864837
944	943000	0	8.937308856	Inf	-159.2167241
945	944000	0	8.503843727	Inf	-159.5742484
946	945000	0	8.503843727	Inf	-163.1080091
947	946000	0	9.020414911	Inf	-163.06749
948	947000	0	8.890394727	Inf	-151.6955656
949	948000	0	6.942900385	Inf	-154.1429468
950	949000	0	8.558779076	Inf	-156.9604626
951	950000	0	8.977447052	Inf	-162.996439
952	951000	0	8.211208191	Inf	-156.8066058
953	952000	0	8.324499638	Inf	-154.1856461
954	953000	0	7.581072069	Inf	-160.708409
955	954000	0	8.259302995	Inf	-155.788385
956	955000	0	7.40132419	Inf	-154.4151951
957	956000	0	7.831951861	Inf	-157.7016607
958	957000	0	9.279732998	Inf	-157.2076262
959	958000	0	9.274331896	Inf	-161.2196993
960	959000	0	8.062206239	Inf	-157.7519418
961	960000	0	6.154737383	Inf	-153.8248009
962	961000	0	5.819000921	Inf	-157.4661794
963	962000	0	7.962066121	Inf	-146.9150163
964	963000	0	7.622014747	Inf	-154.2109325
965	964000	0	7.941716493	Inf	-158.2190691
966	965000	0	7.755802909	Inf	-145.9309853
967	966000	0	7.303380923	Inf	-155.3843817
968	967000	0	7.303380923	Inf	-159.8106665
969	968000	0	7.421094149	Inf	-149.4881476
970	969000	0	7.426841074	Inf	-150.7950219
971	970000	0	7.536881094	Inf	-171.7226275
972	971000	0	6.878223736	Inf	-158.6900834
973	972000	0	6.743038815	Inf	-155.880912
974	973000	0	6.460330589	Inf	-161.1208487
975	974000	0	5.223104188	Inf	-146.9869184
976	975000	0	5.51049209	Inf	-159.5059774
977	976000	0	6.15233693	Inf	-165.7730584
978	977000	0	6.15233693	Inf	-165.4857618
979	978000	0	7.907388558	Inf	-156.1978674
980	979000	0	4.91511454	Inf	-157.2600933
981	980000	0	6.770096644	Inf	-155.9236694
982	981000	0	6.8027306	Inf	-161.7859824
983	982000	0	6.576021012	Inf	-152.9280014
984	983000	0	5.868858053	Inf	-160.3447883
985	984000	0	3.867860332	Inf	-149.7869674
986	985000	0	4.098846202	Inf	-145.8646473
987	986000	0	4.088578249	Inf	-143.1931271
988	987000	0	3.759188188	Inf	-151.5466179
989	988000	0	3.245833368	Inf	-151.4638409
990	989000	0	2.565562474	Inf	-157.7617358
991	990000	0	2.688024607	Inf	-149.8181316
992	991000	0	2.400503465	Inf	-147.7777394
993	992000	0	2.377856086	Inf	-151.1764556
994	993000	0	2.289681888	Inf	-146.6070902
995	994000	0	2.209787949	Inf	-148.4821975
996	995000	0	2.54812746	Inf	-149.4037409
997	996000	0	2.54812746	Inf	-150.3695249
998	997000	0	2.54812746	Inf	-148.177646
999	998000	0	3.034417719	Inf	-151.9774334
1000	999000	0	2.082934029	Inf	-151.9474635
1001	1.00E+06	0	2.379593377	Inf	-148.1856368
1002	1001000	0	2.322172874	Inf	-145.5530346	3.518164256	#DIV/0!	-147.5956948	#DIV/0!
1003	1002000	0	3.555097358	Inf	-159.0809578
1004	1003000	0	3.764116743	Inf	-159.2229643
1005	1004000	0	3.764116743	Inf	-170.5417206
1006	1005000	0	3.994500136	Inf	-152.0928793
1007	1006000	0	3.994500136	Inf	-147.6856791
1008	1007000	0	4.025674193	Inf	-155.3244351
1009	1008000	0	3.72561696	Inf	-153.9502328
1010	1009000	0	4.211943337	Inf	-151.4054752
1011	1010000	0	3.446917393	Inf	-146.7170235
1012	1011000	0	3.446917393	Inf	-146.6280777
1013	1012000	0	3.54403177	Inf	-146.6428576
1014	1013000	0	4.729980827	Inf	-149.4085202
1015	1014000	0	5.32065078	Inf	-152.5503264
1016	1015000	0	4.95909263	Inf	-149.1429789
1017	1016000	0	5.529324599	Inf	-162.2486532
1018	1017000	0	4.883304054	Inf	-157.286781
1019	1018000	0	4.080787719	Inf	-145.0900855
1020	1019000	0	4.477619164	Inf	-160.8963709
1021	1020000	0	5.212531185	Inf	-148.204707
1022	1021000	0	5.365760534	Inf	-158.0122756
1023	1022000	0	5.37938703	Inf	-151.3043747
1024	1023000	0	5.065113181	Inf	-150.1324282
1025	1024000	0	6.548796092	Inf	-149.5527307
1026	1025000	0	6.72021734	Inf	-149.2415052
1027	1026000	0	6.926337626	Inf	-153.6093984
1028	1027000	0	6.895195975	Inf	-145.1665783
1029	1028000	0	6.825279629	Inf	-154.319224
1030	1029000	0	6.210093369	Inf	-155.7573213
1031	1030000	0	5.681899379	Inf	-159.6451618
1032	1031000	0	5.718189204	Inf	-148.6290166
1033	1032000	0	4.472834421	Inf	-157.7028928
1034	1033000	0	4.424568816	Inf	-154.4760239
1035	1034000	0	5.166314712	Inf	-159.2992641
1036	1035000	0	6.336320642	Inf	-151.0771486
1037	1036000	0	5.855817327	Inf	-156.4401933
1038	1037000	0	5.827505378	Inf	-153.3264296
1039	1038000	0	5.827505378	Inf	-152.2755844
1040	1039000	0	7.773671528	Inf	-153.7712345
1041	1040000	0	6.905199245	Inf	-153.6622179
1042	1041000	0	5.953945545	Inf	-152.1062926
1043	1042000	0	5.953945545	Inf	-155.5618242
1044	1043000	0	6.887689294	Inf	-156.4394484
1045	1044000	0	5.757358895	Inf	-152.6090555
1046	1045000	0	5.904538034	Inf	-147.5092349
1047	1046000	0	5.903070893	Inf	-148.1014754
1048	1047000	0	5.789518666	Inf	-151.1579985
1049	1048000	0	5.855040163	Inf	-149.6886209
1050	1049000	0	6.3533358	Inf	-152.8837007
1051	1050000	0	6.228871347	Inf	-142.4137148
1052	1051000	0	6.499316788	Inf	-148.5271055
1053	1052000	0	5.562167798	Inf	-149.7090201
1054	1053000	0	5.562167798	Inf	-158.2097399
1055	1054000	0	5.562167798	Inf	-154.5679963
1056	1055000	0	5.751402614	Inf	-163.4057468
1057	1056000	0	6.191745921	Inf	-163.5963694
1058	1057000	0	4.758798603	Inf	-165.9170584
1059	1058000	0	4.87628768	Inf	-159.9617669
1060	1059000	0	4.87628768	Inf	-154.4307376
1061	1060000	0	4.816911375	Inf	-153.5337782
1062	1061000	0	4.996311529	Inf	-152.6993971
1063	1062000	0	4.472639833	Inf	-152.5795276
1064	1063000	0	5.589684502	Inf	-156.0687883
1065	1064000	0	5.589684502	Inf	-150.5725822
1066	1065000	0	5.887870286	Inf	-152.905519
1067	1066000	0	6.189597241	Inf	-155.8977978
1068	1067000	0	7.710748269	Inf	-158.8643444
1069	1068000	0	6.695595477	Inf	-148.109467
1070	1069000	0	5.840054415	Inf	-162.467489
1071	1070000	0	4.49714227	Inf	-156.3973735
1072	1071000	0	4.583960519	Inf	-153.7878908
1073	1072000	0	5.483157024	Inf	-160.7635404
1074	1073000	0	5.61223538	Inf	-152.6424987
1075	1074000	0	5.771428134	Inf	-150.9739805
1076	1075000	0	6.684237903	Inf	-157.8754861
1077	1076000	0	6.927821805	Inf	-160.9845201
1078	1077000	0	6.445571323	Inf	-159.9441636
1079	1078000	0	6.176645307	Inf	-159.2334573
1080	1079000	0	5.886479327	Inf	-163.4409069
1081	1080000	0	8.221083401	Inf	-161.4821549
1082	1081000	0	7.840135885	Inf	-156.5899491
1083	1082000	0	7.845425448	Inf	-154.2318528
1084	1083000	0	7.625521712	Inf	-156.1532517
1085	1084000	0	7.502732372	Inf	-159.1946974
1086	1085000	0	7.599592521	Inf	-155.236674
1087	1086000	0	7.935716806	Inf	-159.2240246
1088	1087000	0	8.077843565	Inf	-158.7650543
1089	1088000	0	6.66163762	Inf	-164.4392321
1090	1089000	0	7.920078275	Inf	-157.1332441
1091	1090000	0	8.813894193	Inf	-160.3686462
1092	1091000	0	8.819483786	Inf	-161.7430611
1093	1092000	0	8.327101733	Inf	-158.98369
1094	1093000	0	7.401857347	Inf	-154.0808528
1095	1094000	0	6.865321878	Inf	-151.7100829
1096	1095000	0	6.942651561	Inf	-157.6738786
1097	1096000	0	6.801565879	Inf	-151.8247669
1098	1097000	0	6.801565879	Inf	-164.3138854
1099	1098000	0	7.331092658	Inf	-155.6708915
1100	1099000	0	7.908732928	Inf	-149.3578932
1101	1100000	0	6.878911251	Inf	-142.9123776
1102	1101000	0	6.878911251	Inf	-147.4012186
1103	1102000	0	6.041232366	Inf	-158.0525113
1104	1103000	0	6.590090546	Inf	-149.0252571
1105	1104000	0	5.302634386	Inf	-140.1496018
1106	1105000	0	6.309921509	Inf	-152.2358248
1107	1106000	0	7.49882122	Inf	-157.5135769
1108	1107000	0	7.47684716	Inf	-147.9442179
1109	1108000	0	7.292569738	Inf	-161.0426857
1110	1109000	0	6.497426342	Inf	-147.4399021
1111	1110000	0	6.642988866	Inf	-159.8874033
1112	1111000	0	6.881641989	Inf	-158.0399197
1113	1112000	0	6.370384626	Inf	-158.5551062
1114	1113000	0	5.857519977	Inf	-149.8448035
1115	1114000	0	5.402654477	Inf	-151.141954
1116	1115000	0	5.620842498	Inf	-155.3616159
1117	1116000	0	5.620842498	Inf	-156.0028633
1118	1117000	0	5.824648178	Inf	-144.8473287
1119	1118000	0	5.731331783	Inf	-147.9701732
1120	1119000	0	5.970914285	Inf	-156.1458811
1121	1120000	0	5.582961465	Inf	-157.8818573
1122	1121000	0	6.515214944	Inf	-160.6688914
1123	1122000	0	6.515214944	Inf	-153.1705972
1124	1123000	0	6.422261534	Inf	-155.4924049
1125	1124000	0	7.862425594	Inf	-148.1216209
1126	1125000	0	7.74055276	Inf	-148.7063676
1127	1126000	0	5.34792619	Inf	-147.6993707
1128	1127000	0	4.59686217	Inf	-161.3999507
1129	1128000	0	4.266160403	Inf	-151.5726165
1130	1129000	0	5.332832433	Inf	-148.9194736
1131	1130000	0	5.619118658	Inf	-153.3315045
1132	1131000	0	5.940533375	Inf	-160.7499174
1133	1132000	0	5.204076805	Inf	-150.6149986
1134	1133000	0	4.92554554	Inf	-166.002285
1135	1134000	0	4.366199698	Inf	-152.2125309
1136	1135000	0	4.81692377	Inf	-152.5706739
1137	1136000	0	5.878926363	Inf	-156.2786427
1138	1137000	0	6.369005961	Inf	-155.256561
1139	1138000	0	6.531169465	Inf	-150.1489411
1140	1139000	0	5.769839027	Inf	-155.3272288
1141	1140000	0	7.207762962	Inf	-158.1741368
1142	1141000	0	6.982352289	Inf	-156.2031223
1143	1142000	0	7.083679975	Inf	-151.1574277
1144	1143000	0	6.550466967	Inf	-155.1556483
1145	1144000	0	6.550466967	Inf	-154.1445674
1146	1145000	0	5.585868567	Inf	-155.7823742
1147	1146000	0	3.895997633	Inf	-150.8335934
1148	1147000	0	5.03535168	Inf	-152.2242374
1149	1148000	0	5.039336329	Inf	-140.8761524
1150	1149000	0	5.533764476	Inf	-155.256092
1151	1150000	0	4.942154433	Inf	-146.404599
1152	1151000	0	4.942154433	Inf	-152.6608722
1153	1152000	0	5.242332	Inf	-152.1992503
1154	1153000	0	4.624698349	Inf	-159.3861683
1155	1154000	0	4.169888457	Inf	-146.8357033
1156	1155000	0	4.171313493	Inf	-151.1059123
1157	1156000	0	4.116228991	Inf	-151.9307599
1158	1157000	0	4.586637546	Inf	-150.5311132
1159	1158000	0	5.009570161	Inf	-150.0649204
1160	1159000	0	4.777483579	Inf	-142.0893533
1161	1160000	0	5.152023354	Inf	-149.6906708
1162	1161000	0	4.599905658	Inf	-156.9407792
1163	1162000	0	4.599905658	Inf	-155.9692235
1164	1163000	0	5.485937704	Inf	-155.4492525
1165	1164000	0	7.164172591	Inf	-153.2714228
1166	1165000	0	5.564093533	Inf	-147.2023954
1167	1166000	0	5.214614815	Inf	-149.455066
1168	1167000	0	4.596412226	Inf	-153.7923196
1169	1168000	0	4.048720836	Inf	-161.1742309
1170	1169000	0	4.229508979	Inf	-153.3566772
1171	1170000	0	4.668917098	Inf	-153.6236467
1172	1171000	0	3.852126403	Inf	-150.1901666
1173	1172000	0	3.721658547	Inf	-149.4150279
1174	1173000	0	3.75435705	Inf	-145.8385822
1175	1174000	0	4.263178661	Inf	-147.2346383
1176	1175000	0	4.80029341	Inf	-153.7215757
1177	1176000	0	5.267479323	Inf	-151.0036295
1178	1177000	0	3.704986749	Inf	-142.6276372
1179	1178000	0	3.59791078	Inf	-165.5324919
1180	1179000	0	5.159601109	Inf	-147.7209796
1181	1180000	0	4.689699961	Inf	-150.6504903
1182	1181000	0	4.071864489	Inf	-146.5779706
1183	1182000	0	4.071864489	Inf	-150.4727905
1184	1183000	0	3.678672456	Inf	-144.1261238
1185	1184000	0	4.048951386	Inf	-158.5126511
1186	1185000	0	3.791780311	Inf	-148.8266529
1187	1186000	0	4.079009152	Inf	-151.8326735
1188	1187000	0	4.911244143	Inf	-154.7805636
1189	1188000	0	5.084310897	Inf	-149.9502526
1190	1189000	0	5.182742975	Inf	-153.3218183
1191	1190000	0	5.283225264	Inf	-157.1434695
1192	1191000	0	5.264407279	Inf	-147.1037348
1193	1192000	0	4.013544217	Inf	-148.0502257
1194	1193000	0	4.297018581	Inf	-161.5449365
1195	1194000	0	4.123055211	Inf	-145.105448
1196	1195000	0	4.100415637	Inf	-150.8350892
1197	1196000	0	5.539052395	Inf	-152.4008482
1198	1197000	0	5.903251348	Inf	-148.0315752
1199	1198000	0	6.055076509	Inf	-153.7834119
1200	1199000	0	5.106069061	Inf	-155.9314597
1201	1200000	0	5.106069061	Inf	-152.4784192
1202	1201000	0	6.033212428	Inf	-155.7541008
1203	1202000	0	6.1820426	Inf	-153.6189033
1204	1203000	0	5.771685691	Inf	-156.1474714
1205	1204000	0	5.771685691	Inf	-158.7633425
1206	1205000	0	5.771685691	Inf	-152.1126467
1207	1206000	0	5.823590938	Inf	-159.6480165
1208	1207000	0	5.95164551	Inf	-163.5939146
1209	1208000	0	5.19108333	Inf	-166.6069425
1210	1209000	0	5.933746494	Inf	-157.8066125
1211	1210000	0	7.454599517	Inf	-166.1560799
1212	1211000	0	5.913181285	Inf	-152.0553823
1213	1212000	0	6.540701956	Inf	-150.4924605
1214	1213000	0	5.543684764	Inf	-149.3868894
1215	1214000	0	5.808036679	Inf	-160.5503328
1216	1215000	0	5.792220778	Inf	-157.1273744
1217	1216000	0	5.792220778	Inf	-153.7642445
1218	1217000	0	6.24814985	Inf	-155.7337736
1219	1218000	0	5.641760378	Inf	-151.6364512
1220	1219000	0	6.563871733	Inf	-147.413197
1221	1220000	0	6.475064248	Inf	-150.2016649
1222	1221000	0	6.475064248	Inf	-148.201254
1223	1222000	0	6.475064248	Inf	-147.5680785
1224	1223000	0	6.923421334	Inf	-151.2324092
1225	1224000	0	6.791284745	Inf	-149.837855
1226	1225000	0	6.907741252	Inf	-147.5833164
1227	1226000	0	6.142358862	Inf	-147.8201549
1228	1227000	0	5.519455279	Inf	-148.1320258
1229	1228000	0	5.7746367	Inf	-160.708171
1230	1229000	0	5.7746367	Inf	-154.8760492
1231	1230000	0	6.001583521	Inf	-150.9536987
1232	1231000	0	5.509937224	Inf	-146.8347741
1233	1232000	0	5.694058115	Inf	-153.0259199
1234	1233000	0	5.694058115	Inf	-150.2333619
1235	1234000	0	5.749280268	Inf	-159.112104
1236	1235000	0	5.751585455	Inf	-144.9249203
1237	1236000	0	4.641646703	Inf	-151.3964683
1238	1237000	0	5.155203647	Inf	-142.4606626
1239	1238000	0	4.700284108	Inf	-141.7100833
1240	1239000	0	4.452480806	Inf	-149.3498693
1241	1240000	0	3.530309218	Inf	-156.5146129
1242	1241000	0	3.630975459	Inf	-158.7481769
1243	1242000	0	3.896411439	Inf	-144.988656
1244	1243000	0	5.594297237	Inf	-150.5698606
1245	1244000	0	4.448258577	Inf	-144.9805313
1246	1245000	0	5.831167318	Inf	-158.3624349
1247	1246000	0	5.465283721	Inf	-151.8391498
1248	1247000	0	4.945008965	Inf	-151.0177446
1249	1248000	0	4.661523542	Inf	-146.5102519
1250	1249000	0	4.661523542	Inf	-153.8141216
1251	1250000	0	4.661523542	Inf	-152.1691143
1252	1251000	0	5.109072787	Inf	-151.6819793
1253	1252000	0	6.025615431	Inf	-146.1087543
1254	1253000	0	6.237304949	Inf	-149.3166826
1255	1254000	0	5.82008308	Inf	-146.007908
1256	1255000	0	5.571152406	Inf	-150.4441013
1257	1256000	0	5.94878581	Inf	-148.2937906
1258	1257000	0	6.163212011	Inf	-153.1322678
1259	1258000	0	4.754013337	Inf	-148.1800011
1260	1259000	0	3.833322524	Inf	-148.631598
1261	1260000	0	3.69938634	Inf	-152.377761
1262	1261000	0	4.181283803	Inf	-152.8551342
1263	1262000	0	3.445167524	Inf	-152.848388
1264	1263000	0	4.415864941	Inf	-149.5015573
1265	1264000	0	4.871124778	Inf	-155.7191223
1266	1265000	0	4.902319792	Inf	-152.9470898
1267	1266000	0	4.489840696	Inf	-153.1738712
1268	1267000	0	4.435916428	Inf	-152.7100157
1269	1268000	0	4.691160776	Inf	-153.9775822
1270	1269000	0	5.721566695	Inf	-153.9312441
1271	1270000	0	6.245184707	Inf	-156.950244
1272	1271000	0	6.264109916	Inf	-152.9037529
1273	1272000	0	6.264109916	Inf	-161.2949559
1274	1273000	0	5.439896337	Inf	-155.1929515
1275	1274000	0	5.177528119	Inf	-158.3892854
1276	1275000	0	5.193083973	Inf	-154.8893542
1277	1276000	0	5.193083973	Inf	-152.5290897
1278	1277000	0	5.543584197	Inf	-156.9430922
1279	1278000	0	5.543584197	Inf	-155.4489491
1280	1279000	0	5.011611287	Inf	-163.2258466
1281	1280000	0	5.722082975	Inf	-152.3931012
1282	1281000	0	5.135626381	Inf	-144.722739
1283	1282000	0	4.211709343	Inf	-151.1402137
1284	1283000	0	3.780024967	Inf	-152.1112177
1285	1284000	0	4.110224731	Inf	-154.0328661
1286	1285000	0	4.050569433	Inf	-148.2199525
1287	1286000	0	4.411561935	Inf	-154.8180024
1288	1287000	0	3.247711197	Inf	-150.1876568
1289	1288000	0	3.573703876	Inf	-150.8458257
1290	1289000	0	3.655529608	Inf	-149.3076218
1291	1290000	0	5.258227391	Inf	-146.7616037
1292	1291000	0	4.918703066	Inf	-148.0819377
1293	1292000	0	4.770853667	Inf	-160.0807362
1294	1293000	0	4.061892272	Inf	-142.0825792
1295	1294000	0	5.371225232	Inf	-159.0583967
1296	1295000	0	5.857345763	Inf	-152.249021
1297	1296000	0	6.005972923	Inf	-150.1071378
1298	1297000	0	6.005972923	Inf	-146.4482786
1299	1298000	0	5.558426502	Inf	-141.3108796
1300	1299000	0	5.653626483	Inf	-151.1463058
1301	1300000	0	6.571225155	Inf	-155.3553808
1302	1301000	0	6.410446921	Inf	-145.0864997
1303	1302000	0	6.410446921	Inf	-154.042213
1304	1303000	0	6.416457306	Inf	-153.8148906
1305	1304000	0	6.621382554	Inf	-148.4287748
1306	1305000	0	6.43445617	Inf	-151.1847621
1307	1306000	0	6.518528963	Inf	-154.5134443
1308	1307000	0	5.536178682	Inf	-157.5525636
1309	1308000	0	5.494564934	Inf	-149.8378341
1310	1309000	0	4.679688422	Inf	-151.8374173
1311	1310000	0	4.679688422	Inf	-147.0844025
1312	1311000	0	3.96636706	Inf	-144.2377833
1313	1312000	0	4.80424426	Inf	-148.5630783
1314	1313000	0	4.511503317	Inf	-147.782201
1315	1314000	0	4.412734129	Inf	-141.5641685
1316	1315000	0	4.385422442	Inf	-159.4551608
1317	1316000	0	6.703713046	Inf	-150.4035671
1318	1317000	0	5.955555307	Inf	-156.4040748
1319	1318000	0	5.803764499	Inf	-151.4475003
1320	1319000	0	5.428994794	Inf	-153.0106735
1321	1320000	0	5.428994794	Inf	-144.1452599
1322	1321000	0	5.542112596	Inf	-156.2011609
1323	1322000	0	5.542112596	Inf	-151.7037408
1324	1323000	0	5.606688524	Inf	-153.6827442
1325	1324000	0	6.149627921	Inf	-157.6833301
1326	1325000	0	6.868322712	Inf	-149.5657119
1327	1326000	0	6.569771694	Inf	-153.0322371
1328	1327000	0	7.167709397	Inf	-149.0164341
1329	1328000	0	5.685383853	Inf	-147.2105162
1330	1329000	0	5.528069743	Inf	-146.9676881
1331	1330000	0	5.95384292	Inf	-152.9552334
1332	1331000	0	5.275800282	Inf	-148.9661829
1333	1332000	0	4.833100736	Inf	-155.9886041
1334	1333000	0	5.481826241	Inf	-155.9591431
1335	1334000	0	5.934346659	Inf	-152.6561757
1336	1335000	0	5.078580211	Inf	-146.4157714
1337	1336000	0	5.376715092	Inf	-147.314639
1338	1337000	0	5.430827332	Inf	-157.489503
1339	1338000	0	5.14076545	Inf	-150.6465855
1340	1339000	0	5.14076545	Inf	-157.2177321
1341	1340000	0	4.849644389	Inf	-150.334651
1342	1341000	0	4.835136279	Inf	-152.9791154
1343	1342000	0	4.787190972	Inf	-148.3218616
1344	1343000	0	5.039157634	Inf	-158.5094073
1345	1344000	0	4.77872564	Inf	-149.8357459
1346	1345000	0	6.062859507	Inf	-161.6207573
1347	1346000	0	5.58329504	Inf	-158.5538253
1348	1347000	0	6.73921738	Inf	-152.6984698
1349	1348000	0	5.493564401	Inf	-150.1914568
1350	1349000	0	6.500688323	Inf	-149.4825516
1351	1350000	0	6.801360799	Inf	-146.3276762
1352	1351000	0	6.497817839	Inf	-151.3742348
1353	1352000	0	5.09947201	Inf	-148.8636059
1354	1353000	0	4.807635536	Inf	-161.3495221
1355	1354000	0	5.440559296	Inf	-146.5689812
1356	1355000	0	5.638794419	Inf	-143.5292896
1357	1356000	0	6.022354074	Inf	-149.7678785
1358	1357000	0	5.792054309	Inf	-151.2164616
1359	1358000	0	7.398106299	Inf	-148.1791605
1360	1359000	0	6.639944144	Inf	-148.3607686
1361	1360000	0	6.575679998	Inf	-155.998084
1362	1361000	0	5.950011644	Inf	-146.4525896
1363	1362000	0	6.009671055	Inf	-154.6159172
1364	1363000	0	6.131903082	Inf	-151.7096851
1365	1364000	0	6.435531959	Inf	-156.4508684
1366	1365000	0	5.575853474	Inf	-151.0222213
1367	1366000	0	5.685664174	Inf	-150.2135628
1368	1367000	0	4.925986644	Inf	-140.9708961
1369	1368000	0	4.800222692	Inf	-146.8521623
1370	1369000	0	5.048872705	Inf	-150.8388522
1371	1370000	0	5.041641091	Inf	-157.5073463
1372	1371000	0	5.036747956	Inf	-146.9663753
1373	1372000	0	3.89418812	Inf	-141.9931605
1374	1373000	0	4.298507829	Inf	-146.4664661
1375	1374000	0	4.830989421	Inf	-148.6922309
1376	1375000	0	4.500759446	Inf	-157.8284771
1377	1376000	0	4.873126027	Inf	-146.6509107
1378	1377000	0	5.291394965	Inf	-156.2567673
1379	1378000	0	5.226645693	Inf	-149.6580839
1380	1379000	0	5.702407846	Inf	-160.5679673
1381	1380000	0	5.686464805	Inf	-150.5511129
1382	1381000	0	4.820271016	Inf	-151.7280312
1383	1382000	0	6.319412328	Inf	-148.4082387
1384	1383000	0	5.937694299	Inf	-149.8111203
1385	1384000	0	5.135523515	Inf	-147.2246334
1386	1385000	0	5.23450632	Inf	-148.5636147
1387	1386000	0	5.457443151	Inf	-144.6655462
1388	1387000	0	6.082084512	Inf	-150.9546075
1389	1388000	0	5.991880155	Inf	-156.4498442
1390	1389000	0	5.361095798	Inf	-150.7031004
1391	1390000	0	5.641942673	Inf	-152.3462293
1392	1391000	0	7.506490964	Inf	-156.5926326
1393	1392000	0	6.529161377	Inf	-152.9586368
1394	1393000	0	6.571663407	Inf	-152.5144302
1395	1394000	0	4.726679819	Inf	-160.3945526
1396	1395000	0	4.589315973	Inf	-161.8436827
1397	1396000	0	4.609870153	Inf	-147.7815684
1398	1397000	0	4.161179082	Inf	-151.3968612
1399	1398000	0	4.311588264	Inf	-149.884097
1400	1399000	0	4.836480612	Inf	-139.4024242
1401	1400000	0	4.773121073	Inf	-145.179932
1402	1401000	0	4.279114362	Inf	-145.5127924
1403	1402000	0	4.432046134	Inf	-148.9999298
1404	1403000	0	3.749028669	Inf	-151.8653562
1405	1404000	0	4.372432061	Inf	-148.9501196
1406	1405000	0	4.399665901	Inf	-149.4093907
1407	1406000	0	4.788234864	Inf	-159.7557187
1408	1407000	0	4.954376633	Inf	-146.9203212
1409	1408000	0	5.575102789	Inf	-153.6028644
1410	1409000	0	5.48266279	Inf	-145.543391
1411	1410000	0	5.432031127	Inf	-148.9928967
1412	1411000	0	5.397740993	Inf	-157.8324019
1413	1412000	0	5.397740993	Inf	-147.5938369
1414	1413000	0	5.695147859	Inf	-153.1696831
1415	1414000	0	5.920015981	Inf	-159.5039071
1416	1415000	0	4.768575333	Inf	-155.9323236
1417	1416000	0	5.044695423	Inf	-145.7711301
1418	1417000	0	4.496195624	Inf	-148.2439641
1419	1418000	0	4.253025344	Inf	-147.3076644
1420	1419000	0	3.861479973	Inf	-149.061301
1421	1420000	0	4.903075746	Inf	-168.2889596
1422	1421000	0	5.515300449	Inf	-147.6568251
1423	1422000	0	5.913051133	Inf	-149.5987037
1424	1423000	0	5.830839181	Inf	-147.0380932
1425	1424000	0	5.802549247	Inf	-152.1124299
1426	1425000	0	6.670102283	Inf	-149.5262494
1427	1426000	0	6.732851517	Inf	-150.4118545
1428	1427000	0	5.669282999	Inf	-147.07498
1429	1428000	0	5.461114431	Inf	-145.6162869
1430	1429000	0	5.395890183	Inf	-151.0308819
1431	1430000	0	5.455682929	Inf	-151.3068877
1432	1431000	0	6.431541829	Inf	-142.2086989
1433	1432000	0	6.463411138	Inf	-146.3172893
1434	1433000	0	6.478143151	Inf	-145.5481075
1435	1434000	0	6.275974448	Inf	-162.9802017
1436	1435000	0	6.42821689	Inf	-153.9800186
1437	1436000	0	6.230815291	Inf	-155.3822689
1438	1437000	0	5.672469177	Inf	-156.3369194
1439	1438000	0	5.010203481	Inf	-149.0519205
1440	1439000	0	5.733949561	Inf	-147.3251237
1441	1440000	0	5.733949561	Inf	-144.2212631
1442	1441000	0	5.891221332	Inf	-154.9061578
1443	1442000	0	4.497276237	Inf	-147.2452166
1444	1443000	0	5.373546181	Inf	-147.683792
1445	1444000	0	5.156046817	Inf	-166.7632292
1446	1445000	0	5.556858682	Inf	-161.4407753
1447	1446000	0	6.08458912	Inf	-160.3519888
1448	1447000	0	5.426241404	Inf	-153.7548248
1449	1448000	0	5.909414844	Inf	-161.6445178
1450	1449000	0	6.864066887	Inf	-174.3301287
1451	1450000	0	6.95253237	Inf	-168.6613751
1452	1451000	0	8.334558837	Inf	-167.7535495
1453	1452000	0	9.627123697	Inf	-173.2281891
1454	1453000	0	7.872662822	Inf	-152.7602951
1455	1454000	0	7.446280845	Inf	-156.2298608
1456	1455000	0	6.772344102	Inf	-153.133248
1457	1456000	0	6.965438421	Inf	-151.4812873
1458	1457000	0	6.456774867	Inf	-153.738945
1459	1458000	0	6.894997324	Inf	-152.0054785
1460	1459000	0	6.091724277	Inf	-152.6160624
1461	1460000	0	5.502502171	Inf	-154.0676374
1462	1461000	0	5.898665442	Inf	-156.0703507
1463	1462000	0	5.399121814	Inf	-150.0265473
1464	1463000	0	5.399121814	Inf	-156.7193012
1465	1464000	0	5.399121814	Inf	-157.3929714
1466	1465000	0	5.635883827	Inf	-149.8528103
1467	1466000	0	5.613248975	Inf	-164.9313641
1468	1467000	0	5.101282755	Inf	-161.4138028
1469	1468000	0	5.085830524	Inf	-157.5367097
1470	1469000	0	5.09170342	Inf	-159.4529621
1471	1470000	0	8.249404562	Inf	-159.8120304
1472	1471000	0	6.283207587	Inf	-161.5045089
1473	1472000	0	7.608910696	Inf	-159.5316424
1474	1473000	0	8.591305005	Inf	-170.8912553
1475	1474000	0	8.437574004	Inf	-157.6069419
1476	1475000	0	8.437574004	Inf	-166.2707449
1477	1476000	0	8.36176823	Inf	-151.624622
1478	1477000	0	8.784300268	Inf	-155.2841801
1479	1478000	0	8.778130703	Inf	-151.6480953
1480	1479000	0	8.358423738	Inf	-156.6013557
1481	1480000	0	9.687253881	Inf	-154.2102601
1482	1481000	0	9.707158143	Inf	-158.6958477
1483	1482000	0	7.192693215	Inf	-162.5647967
1484	1483000	0	7.509493107	Inf	-154.6494599
1485	1484000	0	8.037780289	Inf	-156.6924812
1486	1485000	0	8.146820302	Inf	-148.0009365
1487	1486000	0	7.297502099	Inf	-158.020267
1488	1487000	0	7.703506193	Inf	-154.4721055
1489	1488000	0	7.749400401	Inf	-153.8147511
1490	1489000	0	7.749400401	Inf	-154.7711514
1491	1490000	0	6.588623718	Inf	-150.7778863
1492	1491000	0	6.891016413	Inf	-150.7067643
1493	1492000	0	5.885032154	Inf	-150.1117531
1494	1493000	0	4.936641704	Inf	-151.7978778
1495	1494000	0	5.095903941	Inf	-149.1927855
1496	1495000	0	5.779369137	Inf	-159.7420902
1497	1496000	0	5.779369137	Inf	-156.9407118
1498	1497000	0	5.551123934	Inf	-158.3504596
1499	1498000	0	5.122947919	Inf	-155.0732765
1500	1499000	0	5.086841446	Inf	-157.9352252
1501	1500000	0	5.086841446	Inf	-143.6399412
1502	1501000	0	4.479863566	Inf	-153.9116232
1503	1502000	0	4.961953922	Inf	-146.8956896
1504	1503000	0	5.206509598	Inf	-154.6982082
1505	1504000	0	5.170357164	Inf	-147.0679334
1506	1505000	0	5.275881434	Inf	-155.3407824
1507	1506000	0	5.442461446	Inf	-151.4070827
1508	1507000	0	5.324058561	Inf	-148.7692191
1509	1508000	0	4.864415618	Inf	-147.8460202
1510	1509000	0	4.426178559	Inf	-144.9798217
1511	1510000	0	4.602723403	Inf	-145.9255472
1512	1511000	0	4.816455487	Inf	-143.24158
1513	1512000	0	4.896868674	Inf	-145.8859349
1514	1513000	0	4.238457812	Inf	-152.7964129
1515	1514000	0	4.038509605	Inf	-149.6534207
1516	1515000	0	4.038509605	Inf	-151.6289099
1517	1516000	0	4.266209571	Inf	-155.8651962
1518	1517000	0	5.358655389	Inf	-155.6111138
1519	1518000	0	5.494271686	Inf	-153.6333027
1520	1519000	0	5.494271686	Inf	-156.7927175
1521	1520000	0	4.812698651	Inf	-154.1224496
1522	1521000	0	5.890678089	Inf	-146.8253566
1523	1522000	0	5.363455371	Inf	-145.7690204
1524	1523000	0	5.331144668	Inf	-156.4169267
1525	1524000	0	5.740577469	Inf	-155.1925184
1526	1525000	0	4.831401138	Inf	-152.8665241
1527	1526000	0	4.474678318	Inf	-144.1088194
1528	1527000	0	6.311797164	Inf	-155.1310819
1529	1528000	0	6.907337137	Inf	-158.932451
1530	1529000	0	6.602057814	Inf	-151.8587146
1531	1530000	0	6.376747441	Inf	-160.7473145
1532	1531000	0	5.29360972	Inf	-159.3719946
1533	1532000	0	4.921018461	Inf	-157.2725204
1534	1533000	0	4.297038118	Inf	-149.4340603
1535	1534000	0	4.297038118	Inf	-157.1899725
1536	1535000	0	4.297038118	Inf	-158.7173462
1537	1536000	0	4.070659256	Inf	-146.1107963
1538	1537000	0	4.234929309	Inf	-140.4082956
1539	1538000	0	4.032196152	Inf	-154.6654794
1540	1539000	0	4.614532038	Inf	-159.3277679
1541	1540000	0	4.519986192	Inf	-150.3958247
1542	1541000	0	4.624946522	Inf	-152.0850802
1543	1542000	0	3.767259652	Inf	-151.5311733
1544	1543000	0	4.622134484	Inf	-144.4178244
1545	1544000	0	4.743127119	Inf	-154.026339
1546	1545000	0	4.743127119	Inf	-149.2501552
1547	1546000	0	4.393991197	Inf	-155.9614906
1548	1547000	0	4.843753552	Inf	-146.7607092
1549	1548000	0	5.811066321	Inf	-144.2980434
1550	1549000	0	5.546080888	Inf	-146.9465872
1551	1550000	0	5.869003865	Inf	-149.5478894
1552	1551000	0	6.192441302	Inf	-153.9492377
1553	1552000	0	4.940734009	Inf	-154.7814431
1554	1553000	0	4.940734009	Inf	-165.8677271
1555	1554000	0	4.045497698	Inf	-166.1359685
1556	1555000	0	4.092512603	Inf	-155.4422253
1557	1556000	0	3.922915081	Inf	-160.8680236
1558	1557000	0	5.112572085	Inf	-171.5573083
1559	1558000	0	4.756984072	Inf	-165.0312206
1560	1559000	0	5.232643429	Inf	-160.3626177
1561	1560000	0	4.688796837	Inf	-163.2517973
1562	1561000	0	6.034788459	Inf	-165.6733921
1563	1562000	0	6.154685844	Inf	-164.8437749
1564	1563000	0	5.809554197	Inf	-151.4529741
1565	1564000	0	5.892472151	Inf	-154.0478545
1566	1565000	0	5.65735952	Inf	-149.671164
1567	1566000	0	5.828669603	Inf	-159.6105076
1568	1567000	0	5.617242613	Inf	-157.7587664
1569	1568000	0	5.578399352	Inf	-161.4576018
1570	1569000	0	5.391165965	Inf	-158.3343601
1571	1570000	0	5.074054667	Inf	-157.5661419
1572	1571000	0	4.594186898	Inf	-146.807561
1573	1572000	0	4.775238422	Inf	-150.9611563
1574	1573000	0	4.686163868	Inf	-156.9697021
1575	1574000	0	4.686163868	Inf	-156.7149823
1576	1575000	0	4.940774456	Inf	-159.6572592
1577	1576000	0	4.842558533	Inf	-158.6840954
1578	1577000	0	4.95999487	Inf	-148.8845056
1579	1578000	0	5.036682855	Inf	-152.4381367
1580	1579000	0	4.972850151	Inf	-157.5772731
1581	1580000	0	5.108774952	Inf	-147.1418627
1582	1581000	0	5.108774952	Inf	-157.8754919
1583	1582000	0	5.108774952	Inf	-167.7327653
1584	1583000	0	4.382409291	Inf	-152.1076275
1585	1584000	0	4.625622023	Inf	-147.8324478
1586	1585000	0	4.162993829	Inf	-155.1261132
1587	1586000	0	4.204110878	Inf	-155.8201094
1588	1587000	0	3.16305358	Inf	-147.1615216
1589	1588000	0	2.614790774	Inf	-146.8296928
1590	1589000	0	3.083758017	Inf	-160.341335
1591	1590000	0	3.083758017	Inf	-149.5150477
1592	1591000	0	4.615812255	Inf	-164.3105468
1593	1592000	0	3.314538169	Inf	-153.3685385
1594	1593000	0	3.919801641	Inf	-150.0734416
1595	1594000	0	3.850426675	Inf	-148.697166
1596	1595000	0	4.05778415	Inf	-155.2276456
1597	1596000	0	3.998304812	Inf	-160.51545
1598	1597000	0	3.47526122	Inf	-152.25787
1599	1598000	0	4.085917868	Inf	-157.8680768
1600	1599000	0	3.927542424	Inf	-151.5722788
1601	1600000	0	4.049443959	Inf	-161.8808183
1602	1601000	0	4.049443959	Inf	-151.7574683
1603	1602000	0	4.049443959	Inf	-158.4021165
1604	1603000	0	4.735417454	Inf	-155.1957327
1605	1604000	0	5.676742573	Inf	-153.2271433
1606	1605000	0	4.874505978	Inf	-158.1152864
1607	1606000	0	5.665341118	Inf	-155.5690421
1608	1607000	0	5.750154631	Inf	-157.1858584
1609	1608000	0	5.275018887	Inf	-152.8081286
1610	1609000	0	5.185406773	Inf	-148.1304185
1611	1610000	0	4.704382163	Inf	-156.8648359
1612	1611000	0	4.665309055	Inf	-146.9933043
1613	1612000	0	4.978234171	Inf	-151.0548515
1614	1613000	0	5.193165857	Inf	-151.5394666
1615	1614000	0	6.080677605	Inf	-148.0725673
1616	1615000	0	8.182332354	Inf	-161.9123707
1617	1616000	0	7.814495307	Inf	-164.7552421
1618	1617000	0	4.887118043	Inf	-171.5120273
1619	1618000	0	4.475348423	Inf	-158.5824835
1620	1619000	0	4.785434933	Inf	-156.1929906
1621	1620000	0	4.990079824	Inf	-152.5323483
1622	1621000	0	4.245533165	Inf	-150.7670739
1623	1622000	0	4.280086272	Inf	-155.6394662
1624	1623000	0	4.278513747	Inf	-154.9703804
1625	1624000	0	4.278513747	Inf	-159.3845423
1626	1625000	0	3.784929273	Inf	-151.7815907
1627	1626000	0	4.444408687	Inf	-145.2048231
1628	1627000	0	4.285429241	Inf	-150.4159825
1629	1628000	0	3.574773738	Inf	-154.7683006
1630	1629000	0	4.729374285	Inf	-155.5183237
1631	1630000	0	4.729374285	Inf	-158.8461411
1632	1631000	0	4.832585392	Inf	-153.6964236
1633	1632000	0	5.442276736	Inf	-152.6555759
1634	1633000	0	5.580047922	Inf	-159.1370826
1635	1634000	0	5.227423869	Inf	-154.9837856
1636	1635000	0	5.916860968	Inf	-151.0565285
1637	1636000	0	5.70861092	Inf	-159.8722287
1638	1637000	0	5.821941567	Inf	-150.802879
1639	1638000	0	6.052425857	Inf	-160.8449255
1640	1639000	0	6.560696117	Inf	-150.0416895
1641	1640000	0	6.560696117	Inf	-160.5981936
1642	1641000	0	6.066457373	Inf	-152.8027813
1643	1642000	0	6.066457373	Inf	-156.199876
1644	1643000	0	6.066457373	Inf	-151.2251911
1645	1644000	0	3.861049451	Inf	-152.2108679
1646	1645000	0	4.336357279	Inf	-150.3542396
1647	1646000	0	3.515892826	Inf	-156.5020275
1648	1647000	0	3.33444264	Inf	-151.5120771
1649	1648000	0	3.33444264	Inf	-155.9059489
1650	1649000	0	3.810796109	Inf	-143.8367377
1651	1650000	0	3.43464769	Inf	-157.8321591
1652	1651000	0	2.434965358	Inf	-149.2150141
1653	1652000	0	2.35679068	Inf	-149.2823424
1654	1653000	0	2.400131442	Inf	-150.1387139
1655	1654000	0	2.76356837	Inf	-146.5029572
1656	1655000	0	2.701299246	Inf	-150.605023
1657	1656000	0	2.701299246	Inf	-147.0844616
1658	1657000	0	2.701299246	Inf	-157.3280725
1659	1658000	0	4.024285357	Inf	-154.5569642
1660	1659000	0	4.024285357	Inf	-151.4898842
1661	1660000	0	4.487677308	Inf	-160.61953
1662	1661000	0	3.8069337	Inf	-157.6855539
1663	1662000	0	3.803786395	Inf	-155.7341997
1664	1663000	0	4.577287894	Inf	-159.0918575
1665	1664000	0	4.252695055	Inf	-164.6983591
1666	1665000	0	4.341128508	Inf	-157.1006899
1667	1666000	0	4.590523974	Inf	-165.0645219
1668	1667000	0	5.291187961	Inf	-162.6208886
1669	1668000	0	5.229910309	Inf	-157.8348555
1670	1669000	0	5.266171489	Inf	-157.9220583
1671	1670000	0	4.362235275	Inf	-168.4030175
1672	1671000	0	4.533397062	Inf	-159.9979384
1673	1672000	0	4.533397062	Inf	-153.1647551
1674	1673000	0	4.60689471	Inf	-158.3067099
1675	1674000	0	4.317752361	Inf	-152.3278933
1676	1675000	0	4.50934275	Inf	-149.8176341
1677	1676000	0	4.475554308	Inf	-145.8501141
1678	1677000	0	5.738395758	Inf	-152.3721613
1679	1678000	0	5.40006135	Inf	-153.9252777
1680	1679000	0	5.79062879	Inf	-158.6545624
1681	1680000	0	5.46626524	Inf	-151.2355584
1682	1681000	0	5.120617685	Inf	-152.1048587
1683	1682000	0	5.120617685	Inf	-155.9026875
1684	1683000	0	5.52939675	Inf	-146.3604338
1685	1684000	0	5.52939675	Inf	-161.0411288
1686	1685000	0	5.600711845	Inf	-154.9402209
1687	1686000	0	4.061906701	Inf	-156.4149535
1688	1687000	0	4.061906701	Inf	-159.8613653
1689	1688000	0	4.226118017	Inf	-149.6831636
1690	1689000	0	3.653517643	Inf	-143.9176855
1691	1690000	0	4.064066722	Inf	-153.8659235
1692	1691000	0	3.492079904	Inf	-147.3431326
1693	1692000	0	5.012964705	Inf	-156.787779
1694	1693000	0	4.958832161	Inf	-161.3213402
1695	1694000	0	5.058224731	Inf	-156.1886442
1696	1695000	0	5.926995416	Inf	-156.4691912
1697	1696000	0	3.866384297	Inf	-148.6771204
1698	1697000	0	5.456833005	Inf	-155.8734044
1699	1698000	0	3.178582564	Inf	-147.0021231
1700	1699000	0	3.652043037	Inf	-151.9569628
1701	1700000	0	3.718791262	Inf	-166.3850108
1702	1701000	0	3.718791262	Inf	-148.788653
1703	1702000	0	3.837725307	Inf	-142.1276752
1704	1703000	0	4.30321967	Inf	-144.6366268
1705	1704000	0	4.112736682	Inf	-138.8945182
1706	1705000	0	3.641576477	Inf	-148.4674686
1707	1706000	0	3.360392119	Inf	-149.9723513
1708	1707000	0	4.590282289	Inf	-148.6298367
1709	1708000	0	4.186940265	Inf	-140.4636705
1710	1709000	0	3.728422193	Inf	-149.8888438
1711	1710000	0	3.816076612	Inf	-149.0071626
1712	1711000	0	5.205685435	Inf	-154.1099452
1713	1712000	0	5.341443275	Inf	-153.9913957
1714	1713000	0	5.719172779	Inf	-147.7109523
1715	1714000	0	5.533669587	Inf	-151.7510207
1716	1715000	0	4.941139691	Inf	-152.28318
1717	1716000	0	5.032469851	Inf	-146.206924
1718	1717000	0	5.68930313	Inf	-149.535732
1719	1718000	0	4.20476162	Inf	-152.8155133
1720	1719000	0	5.206875454	Inf	-152.2765636
1721	1720000	0	6.544378337	Inf	-159.8694714
1722	1721000	0	4.711191747	Inf	-157.0157755
1723	1722000	0	5.364988393	Inf	-152.6572352
1724	1723000	0	5.631579062	Inf	-149.1178239
1725	1724000	0	4.578606487	Inf	-147.6344369
1726	1725000	0	4.588132277	Inf	-142.1064333
1727	1726000	0	4.570724289	Inf	-147.7404918
1728	1727000	0	4.570724289	Inf	-161.2426836
1729	1728000	0	4.570724289	Inf	-150.8980868
1730	1729000	0	4.570724289	Inf	-148.0682454
1731	1730000	0	4.589514855	Inf	-144.3246745
1732	1731000	0	4.58008047	Inf	-144.4762632
1733	1732000	0	4.749726831	Inf	-154.2798232
1734	1733000	0	4.803784751	Inf	-143.9863519
1735	1734000	0	3.93857824	Inf	-144.6708585
1736	1735000	0	3.810888469	Inf	-153.0565943
1737	1736000	0	4.117259396	Inf	-157.1567878
1738	1737000	0	4.117259396	Inf	-150.1745606
1739	1738000	0	4.117259396	Inf	-158.5143316
1740	1739000	0	4.159594416	Inf	-154.3362128
1741	1740000	0	3.784124506	Inf	-160.1183608
1742	1741000	0	3.116069032	Inf	-152.6385972
1743	1742000	0	3.079542803	Inf	-138.4376226
1744	1743000	0	3.079542803	Inf	-147.9650639
1745	1744000	0	3.436436211	Inf	-148.4746824
1746	1745000	0	3.741876022	Inf	-154.7357242
1747	1746000	0	4.66536501	Inf	-145.8488558
1748	1747000	0	4.852702595	Inf	-147.0645143
1749	1748000	0	4.474329602	Inf	-146.2529958
1750	1749000	0	5.412906667	Inf	-145.9116903
1751	1750000	0	4.266578108	Inf	-147.6222443
1752	1751000	0	3.975338606	Inf	-147.0722252
1753	1752000	0	4.371323397	Inf	-139.5786405
1754	1753000	0	4.547674485	Inf	-142.4042861
1755	1754000	0	3.97336477	Inf	-155.9171544
1756	1755000	0	4.855714571	Inf	-150.9358355
1757	1756000	0	3.793318075	Inf	-153.3345144
1758	1757000	0	3.004620076	Inf	-154.5912889
1759	1758000	0	2.684323364	Inf	-150.3556373
1760	1759000	0	2.753164165	Inf	-146.6945246
1761	1760000	0	2.263397276	Inf	-161.3703435
1762	1761000	0	3.62007083	Inf	-145.5761823
1763	1762000	0	5.100736401	Inf	-152.1711809
1764	1763000	0	4.703589473	Inf	-149.9511987
1765	1764000	0	4.703589473	Inf	-148.6736914
1766	1765000	0	4.703589473	Inf	-164.2853134
1767	1766000	0	4.074381259	Inf	-150.9652698
1768	1767000	0	4.014085614	Inf	-152.0687443
1769	1768000	0	4.261324514	Inf	-151.1549648
1770	1769000	0	3.980702064	Inf	-148.5495753
1771	1770000	0	3.587907838	Inf	-143.9633036
1772	1771000	0	3.726449774	Inf	-147.0826717
1773	1772000	0	5.270118975	Inf	-144.8784456
1774	1773000	0	4.791247982	Inf	-158.2836148
1775	1774000	0	4.791247982	Inf	-157.5762081
1776	1775000	0	2.397409381	Inf	-143.0375963
1777	1776000	0	2.799026555	Inf	-143.7191842
1778	1777000	0	3.256301915	Inf	-152.3851405
1779	1778000	0	3.838143708	Inf	-148.7022476
1780	1779000	0	2.6874998	Inf	-142.5959696
1781	1780000	0	2.6874998	Inf	-149.7853896
1782	1781000	0	3.621014861	Inf	-157.1461
1783	1782000	0	3.555934997	Inf	-152.8798507
1784	1783000	0	3.716365187	Inf	-148.0365377
1785	1784000	0	3.660217699	Inf	-150.875237
1786	1785000	0	4.078323315	Inf	-144.3707264
1787	1786000	0	4.177895381	Inf	-148.7436341
1788	1787000	0	4.67442111	Inf	-150.6586381
1789	1788000	0	4.972339988	Inf	-151.3457182
1790	1789000	0	6.580942959	Inf	-149.7138361
1791	1790000	0	6.510368026	Inf	-143.297385
1792	1791000	0	5.626774548	Inf	-153.7156448
1793	1792000	0	5.129635038	Inf	-155.9598406
1794	1793000	0	4.275501279	Inf	-146.4282635
1795	1794000	0	3.73083447	Inf	-152.7963205
1796	1795000	0	3.996338421	Inf	-149.4395669
1797	1796000	0	3.828215778	Inf	-145.0847617
1798	1797000	0	3.828215778	Inf	-149.8127047
1799	1798000	0	3.828215778	Inf	-148.4311648
1800	1799000	0	4.87527209	Inf	-158.174729
1801	1800000	0	5.090136347	Inf	-158.7443181
1802	1801000	0	4.424175347	Inf	-150.9476201
1803	1802000	0	4.974242729	Inf	-153.2866188
1804	1803000	0	4.079069452	Inf	-147.6825773
1805	1804000	0	5.393522794	Inf	-149.0797084
1806	1805000	0	4.701410121	Inf	-148.0166498
1807	1806000	0	4.701410121	Inf	-151.2105639
1808	1807000	0	4.373645752	Inf	-154.1104695
1809	1808000	0	4.570438234	Inf	-156.5154117
1810	1809000	0	5.083642546	Inf	-144.2211615
1811	1810000	0	5.326843231	Inf	-154.3287549
1812	1811000	0	5.224530136	Inf	-143.5053114
1813	1812000	0	4.595864696	Inf	-153.5769102
1814	1813000	0	5.939367069	Inf	-166.9505788
1815	1814000	0	7.531254691	Inf	-157.4173023
1816	1815000	0	8.531587806	Inf	-152.4022911
1817	1816000	0	8.965300938	Inf	-153.9864394
1818	1817000	0	8.91576312	Inf	-165.6927772
1819	1818000	0	10.17162265	Inf	-159.1799502
1820	1819000	0	9.916578614	Inf	-158.4849025
1821	1820000	0	10.48295012	Inf	-170.033921
1822	1821000	0	8.860684932	Inf	-161.8084702
1823	1822000	0	8.065333827	Inf	-156.2340313
1824	1823000	0	8.460153333	Inf	-157.38815
1825	1824000	0	8.819984086	Inf	-164.9639695
1826	1825000	0	8.819984086	Inf	-165.5939051
1827	1826000	0	5.155840971	Inf	-164.7159625
1828	1827000	0	5.155840971	Inf	-167.4190154
1829	1828000	0	5.278319226	Inf	-153.8244352
1830	1829000	0	6.782659959	Inf	-162.2951418
1831	1830000	0	6.168216704	Inf	-168.842834
1832	1831000	0	4.777307617	Inf	-159.5022003
1833	1832000	0	4.989792952	Inf	-151.0631017
1834	1833000	0	5.584153264	Inf	-150.6746101
1835	1834000	0	6.278800735	Inf	-145.3323401
1836	1835000	0	6.135890311	Inf	-151.5715585
1837	1836000	0	5.520021553	Inf	-155.0856383
1838	1837000	0	5.494047904	Inf	-155.845157
1839	1838000	0	5.392406501	Inf	-152.0903175
1840	1839000	0	5.406971366	Inf	-149.3201866
1841	1840000	0	6.186027961	Inf	-150.1893123
1842	1841000	0	6.142267483	Inf	-154.7954857
1843	1842000	0	4.949862992	Inf	-145.6005383
1844	1843000	0	5.199437872	Inf	-144.6037196
1845	1844000	0	5.769208993	Inf	-151.1617233
1846	1845000	0	5.782430787	Inf	-163.8773658
1847	1846000	0	6.25439132	Inf	-149.5663013
1848	1847000	0	6.25439132	Inf	-147.9042793
1849	1848000	0	5.872897832	Inf	-161.9604991
1850	1849000	0	5.923387371	Inf	-152.1919847
1851	1850000	0	5.880146013	Inf	-158.894075
1852	1851000	0	6.03285419	Inf	-153.0240461
1853	1852000	0	5.786085159	Inf	-158.7497268
1854	1853000	0	6.431668225	Inf	-148.9354106
1855	1854000	0	6.431668225	Inf	-153.7600346
1856	1855000	0	6.134853742	Inf	-151.6724137
1857	1856000	0	5.586097229	Inf	-152.7115822
1858	1857000	0	6.299275287	Inf	-153.8881855
1859	1858000	0	6.336280056	Inf	-158.4204206
1860	1859000	0	5.841018668	Inf	-146.5942374
1861	1860000	0	6.123255051	Inf	-147.9585865
1862	1861000	0	7.046961166	Inf	-161.3949905
1863	1862000	0	6.511179414	Inf	-158.4876283
1864	1863000	0	6.511179414	Inf	-161.6908643
1865	1864000	0	5.046312186	Inf	-152.7689778
1866	1865000	0	4.908516244	Inf	-152.2832868
1867	1866000	0	4.425696256	Inf	-147.3124491
1868	1867000	0	5.298269364	Inf	-151.326937
1869	1868000	0	5.365359545	Inf	-145.048456
1870	1869000	0	5.453280979	Inf	-145.1831655
1871	1870000	0	4.427331144	Inf	-141.3429831
1872	1871000	0	4.897886289	Inf	-141.6633316
1873	1872000	0	5.290168624	Inf	-146.8079785
1874	1873000	0	5.050423432	Inf	-152.4500432
1875	1874000	0	5.121542481	Inf	-146.8953178
1876	1875000	0	5.121542481	Inf	-150.708354
1877	1876000	0	5.121542481	Inf	-145.7299535
1878	1877000	0	6.520446325	Inf	-150.9265406
1879	1878000	0	6.32901167	Inf	-152.1080736
1880	1879000	0	5.894408597	Inf	-148.2320246
1881	1880000	0	3.848742748	Inf	-145.0014506
1882	1881000	0	4.291938714	Inf	-147.4850593
1883	1882000	0	3.919568617	Inf	-146.1045586
1884	1883000	0	4.099090113	Inf	-154.01795
1885	1884000	0	3.912038954	Inf	-141.3868611
1886	1885000	0	5.342674349	Inf	-143.7766087
1887	1886000	0	4.777996415	Inf	-145.6366831
1888	1887000	0	3.973050624	Inf	-152.4272225
1889	1888000	0	4.007670674	Inf	-154.1547033
1890	1889000	0	5.042910943	Inf	-152.1195121
1891	1890000	0	4.220367936	Inf	-150.4407431
1892	1891000	0	5.476376551	Inf	-147.2415399
1893	1892000	0	5.468527856	Inf	-153.3735522
1894	1893000	0	4.778867663	Inf	-151.1594733
1895	1894000	0	4.680138719	Inf	-158.6027771
1896	1895000	0	4.970314234	Inf	-154.7503396
1897	1896000	0	5.045577349	Inf	-148.7342592
1898	1897000	0	5.090784819	Inf	-144.4477016
1899	1898000	0	5.674251001	Inf	-156.7537145
1900	1899000	0	6.52130059	Inf	-154.7073733
1901	1900000	0	7.777230977	Inf	-161.7436117
1902	1901000	0	6.59623801	Inf	-160.3644971
1903	1902000	0	6.59623801	Inf	-162.8743739
1904	1903000	0	6.38753343	Inf	-149.4439379
1905	1904000	0	6.589479165	Inf	-150.1650878
1906	1905000	0	6.891328043	Inf	-158.0129342
1907	1906000	0	5.811060884	Inf	-164.2567018
1908	1907000	0	5.811060884	Inf	-158.4917856
1909	1908000	0	4.873553043	Inf	-143.6971421
1910	1909000	0	5.627072904	Inf	-150.522242
1911	1910000	0	4.473290212	Inf	-150.8344773
1912	1911000	0	5.912397742	Inf	-154.3018485
1913	1912000	0	4.211535858	Inf	-145.8828364
1914	1913000	0	4.366803439	Inf	-150.7444758
1915	1914000	0	3.432326106	Inf	-150.4441808
1916	1915000	0	4.025267	Inf	-148.5584156
1917	1916000	0	5.672993635	Inf	-150.2672729
1918	1917000	0	5.672993635	Inf	-152.8735739
1919	1918000	0	5.388507859	Inf	-154.6611597
1920	1919000	0	5.136253308	Inf	-151.5036554
1921	1920000	0	5.136253308	Inf	-149.6278962
1922	1921000	0	5.86409137	Inf	-150.0914852
1923	1922000	0	5.828861126	Inf	-153.6249713
1924	1923000	0	5.23718546	Inf	-145.2567104
1925	1924000	0	4.48457825	Inf	-152.9410614
1926	1925000	0	5.198262129	Inf	-142.4485709
1927	1926000	0	6.122766698	Inf	-155.6143333
1928	1927000	0	3.877630265	Inf	-154.1639109
1929	1928000	0	3.782551472	Inf	-146.3562458
1930	1929000	0	4.187468362	Inf	-144.72418
1931	1930000	0	4.187468362	Inf	-144.8341234
1932	1931000	0	4.521369587	Inf	-146.2031881
1933	1932000	0	4.521369587	Inf	-143.5352705
1934	1933000	0	4.57121033	Inf	-147.1155613
1935	1934000	0	4.818263409	Inf	-146.4544968
1936	1935000	0	4.959286951	Inf	-154.8268233
1937	1936000	0	5.086034096	Inf	-146.453922
1938	1937000	0	4.896368481	Inf	-155.7010697
1939	1938000	0	4.896368481	Inf	-149.6188947
1940	1939000	0	4.884882764	Inf	-153.4224593
1941	1940000	0	4.720993809	Inf	-162.2266785
1942	1941000	0	4.477021097	Inf	-155.1109311
1943	1942000	0	4.623961415	Inf	-158.1040925
1944	1943000	0	6.613390039	Inf	-159.0592425
1945	1944000	0	6.778808008	Inf	-155.9743003
1946	1945000	0	4.478446115	Inf	-147.8605406
1947	1946000	0	5.30834517	Inf	-148.52467
1948	1947000	0	5.273023604	Inf	-150.0789949
1949	1948000	0	3.5382136	Inf	-149.2202608
1950	1949000	0	3.5382136	Inf	-162.6925727
1951	1950000	0	4.691893068	Inf	-168.2221181
1952	1951000	0	5.094880923	Inf	-151.9070186
1953	1952000	0	5.38611031	Inf	-152.2189745
1954	1953000	0	5.507822111	Inf	-151.5004412
1955	1954000	0	3.965577037	Inf	-163.2969872
1956	1955000	0	4.55114135	Inf	-152.24566
1957	1956000	0	5.316022913	Inf	-159.9075515
1958	1957000	0	4.868379992	Inf	-149.7619402
1959	1958000	0	5.179544176	Inf	-157.6303349
1960	1959000	0	5.179544176	Inf	-145.1062547
1961	1960000	0	4.55084383	Inf	-148.5157433
1962	1961000	0	3.935556669	Inf	-156.4903976
1963	1962000	0	2.855023297	Inf	-152.6891173
1964	1963000	0	2.563470102	Inf	-150.6840261
1965	1964000	0	2.620166583	Inf	-146.3707849
1966	1965000	0	3.052070051	Inf	-148.4762289
1967	1966000	0	2.99335481	Inf	-143.9268915
1968	1967000	0	3.361129443	Inf	-146.8263936
1969	1968000	0	3.113475208	Inf	-147.255854
1970	1969000	0	6.13227122	Inf	-149.6969817
1971	1970000	0	4.130678368	Inf	-148.5596671
1972	1971000	0	3.806169343	Inf	-153.238331
1973	1972000	0	4.320099222	Inf	-142.6330596
1974	1973000	0	4.962407304	Inf	-145.1939317
1975	1974000	0	4.488230132	Inf	-153.1725066
1976	1975000	0	6.733845738	Inf	-160.4893406
1977	1976000	0	5.977086876	Inf	-163.4026918
1978	1977000	0	5.625017759	Inf	-155.1077407
1979	1978000	0	5.190534668	Inf	-160.6833683
1980	1979000	0	6.151185243	Inf	-162.3986115
1981	1980000	0	6.179064034	Inf	-155.7801602
1982	1981000	0	8.132306804	Inf	-155.9383684
1983	1982000	0	8.217639817	Inf	-154.0676694
1984	1983000	0	7.986386923	Inf	-153.4637015
1985	1984000	0	8.078647058	Inf	-156.9596063
1986	1985000	0	8.547477868	Inf	-154.5155113
1987	1986000	0	9.285941408	Inf	-150.0960668
1988	1987000	0	7.873835465	Inf	-155.8853388
1989	1988000	0	7.984648487	Inf	-163.3422378
1990	1989000	0	7.018047127	Inf	-151.4528665
1991	1990000	0	7.018047127	Inf	-153.4227552
1992	1991000	0	7.467848013	Inf	-150.1288038
1993	1992000	0	7.330878166	Inf	-148.6310746
1994	1993000	0	8.091357832	Inf	-150.5647879
1995	1994000	0	8.168616812	Inf	-154.4313296
1996	1995000	0	7.255273845	Inf	-162.8363435
1997	1996000	0	7.714982187	Inf	-159.2647398
1998	1997000	0	6.404909493	Inf	-155.4833579
1999	1998000	0	4.935570792	Inf	-149.1323505
[truncated: 8,002 more rows]
