# Supplementary material for: Early amphibians evolved distinct vertebrae for habitat invasions
Source: PLoS One. 2021 Jun 9;16(6):e0251983. doi: 10.1371/journal.pone.0251983 (PMC8189462; doi:10.1371/journal.pone.0251983)
Supplement: S1 Data — (ZIP) [file pone.0251983.s002.zip › ancThreshBMparMostRecent.csv]

	gen	T	A	SA	logLik
1	0	0	1	Inf	-869.171720751158
2	1000	0	1	Inf	-901.867413235927
3	2000	0	1	Inf	-905.581094217844
4	3000	0	1	Inf	-932.565141235937
5	4000	0	1	Inf	-757.585505878235
6	5000	0	1	Inf	-779.185421239532
7	6000	0	1	Inf	-759.498812369234
8	7000	0	1	Inf	-720.771205507822
9	8000	0	1	Inf	-757.162425341421
10	9000	0	1	Inf	-744.716432171019
11	10000	0	1	Inf	-743.40410378105
12	11000	0	1	Inf	-738.791444118768
13	12000	0	1	Inf	-735.717019615765
14	13000	0	1	Inf	-728.738811859438
15	14000	0	1	Inf	-723.130570170915
16	15000	0	1	Inf	-730.76864191865
17	16000	0	1	Inf	-717.72780302253
18	17000	0	1	Inf	-730.655327349773
19	18000	0	1	Inf	-725.879605547516
20	19000	0	1.1908210312815	Inf	-721.653845201652
21	20000	0	1.1908210312815	Inf	-724.564613527695
22	21000	0	1.1908210312815	Inf	-726.049523678318
23	22000	0	1.1908210312815	Inf	-735.617129956162
24	23000	0	1.1908210312815	Inf	-743.4648928445
25	24000	0	1.1908210312815	Inf	-743.779842017498
26	25000	0	1.1908210312815	Inf	-749.499098201767
27	26000	0	1.1908210312815	Inf	-718.046167390527
28	27000	0	1.1908210312815	Inf	-742.964167428458
29	28000	0	1.24529440712775	Inf	-746.72768150391
30	29000	0	1.24529440712775	Inf	-749.60126422511
31	30000	0	1.24529440712775	Inf	-752.145705108292
32	31000	0	1.24529440712775	Inf	-743.210298403383
33	32000	0	1.24529440712775	Inf	-738.801536752656
34	33000	0	1.24529440712775	Inf	-730.095034568327
35	34000	0	1.24529440712775	Inf	-726.437519902487
36	35000	0	1.24529440712775	Inf	-724.417701729729
37	36000	0	1.24529440712775	Inf	-724.193807632146
38	37000	0	1.24529440712775	Inf	-737.345832128065
39	38000	0	1.24529440712775	Inf	-731.46299295235
40	39000	0	1.24529440712775	Inf	-731.660485883383
41	40000	0	1.24529440712775	Inf	-718.507002583824
42	41000	0	1.24529440712775	Inf	-717.611874244679
43	42000	0	1.24529440712775	Inf	-720.799668236611
44	43000	0	1.24529440712775	Inf	-747.817203314072
45	44000	0	1.24529440712775	Inf	-754.108725002414
46	45000	0	1.24529440712775	Inf	-739.701248289268
47	46000	0	1.62537759933532	Inf	-726.238559303704
48	47000	0	1.62537759933532	Inf	-729.009679221237
49	48000	0	1.62537759933532	Inf	-737.232556916103
50	49000	0	1.62537759933532	Inf	-736.740098522577
51	50000	0	1.62537759933532	Inf	-715.190047307289
52	51000	0	1.62537759933532	Inf	-722.466072125298
53	52000	0	1.62537759933532	Inf	-736.340032719341
54	53000	0	1.62537759933532	Inf	-733.86839345451
55	54000	0	1.62537759933532	Inf	-739.005583433508
56	55000	0	1.62537759933532	Inf	-750.290080190527
57	56000	0	1.62537759933532	Inf	-739.172970036353
58	57000	0	1.62537759933532	Inf	-745.962889638551
59	58000	0	1.88726529579368	Inf	-731.490188031561
60	59000	0	1.88726529579368	Inf	-747.061722128379
61	60000	0	1.88726529579368	Inf	-744.287951957082
62	61000	0	1.88726529579368	Inf	-757.728571249524
63	62000	0	1.88726529579368	Inf	-746.83278969223
64	63000	0	1.88726529579368	Inf	-746.421856808672
65	64000	0	1.88726529579368	Inf	-746.116437784911
66	65000	0	1.88726529579368	Inf	-739.839456537767
67	66000	0	1.88726529579368	Inf	-748.690539487634
68	67000	0	1.88726529579368	Inf	-733.683554778703
69	68000	0	1.88726529579368	Inf	-724.488553327376
70	69000	0	1.88726529579368	Inf	-736.615552945812
71	70000	0	1.88726529579368	Inf	-748.156505960153
72	71000	0	1.88726529579368	Inf	-747.295231574514
73	72000	0	1.88726529579368	Inf	-746.301111817786
74	73000	0	1.88726529579368	Inf	-750.209692404761
75	74000	0	1.88726529579368	Inf	-750.579562438026
76	75000	0	1.88726529579368	Inf	-743.08592743788
77	76000	0	1.88726529579368	Inf	-748.761903906391
78	77000	0	1.88726529579368	Inf	-740.332778891544
79	78000	0	1.88726529579368	Inf	-734.543553701773
80	79000	0	1.88726529579368	Inf	-744.212979856061
81	80000	0	1.88726529579368	Inf	-738.454029298658
82	81000	0	1.88726529579368	Inf	-736.072706906558
83	82000	0	1.88726529579368	Inf	-750.038254042424
84	83000	0	1.88726529579368	Inf	-737.249534750223
85	84000	0	1.88726529579368	Inf	-755.208879058345
86	85000	0	1.88726529579368	Inf	-731.990083110602
87	86000	0	1.88726529579368	Inf	-731.841086462468
88	87000	0	1.88726529579368	Inf	-726.374198752857
89	88000	0	1.88726529579368	Inf	-726.392517204684
90	89000	0	2.02849693239933	Inf	-737.084671038201
91	90000	0	2.02849693239933	Inf	-736.56103216556
92	91000	0	2.02849693239933	Inf	-743.842075010307
93	92000	0	2.02849693239933	Inf	-767.226116888009
94	93000	0	2.02849693239933	Inf	-756.972582814573
95	94000	0	2.02849693239933	Inf	-733.860588613148
96	95000	0	2.14001955114877	Inf	-722.756347632843
97	96000	0	2.14001955114877	Inf	-729.017553555602
98	97000	0	2.14001955114877	Inf	-728.660260607438
99	98000	0	2.14001955114877	Inf	-744.612455791889
100	99000	0	2.14001955114877	Inf	-742.375532502386
101	1e+05	0	2.14001955114877	Inf	-748.337286707076
102	101000	0	2.14001955114877	Inf	-758.438674840444
103	102000	0	2.14001955114877	Inf	-739.416091700412
104	103000	0	2.14001955114877	Inf	-737.100301270719
105	104000	0	2.14001955114877	Inf	-753.905045383333
106	105000	0	2.14001955114877	Inf	-756.041353319376
107	106000	0	2.14001955114877	Inf	-746.772992009829
108	107000	0	2.14001955114877	Inf	-752.510007519767
109	108000	0	2.14001955114877	Inf	-759.332422735315
110	109000	0	2.23273475097875	Inf	-759.718575655128
111	110000	0	2.23273475097875	Inf	-766.186217430876
112	111000	0	2.23273475097875	Inf	-742.23613581028
113	112000	0	2.23273475097875	Inf	-760.801543642246
114	113000	0	2.23273475097875	Inf	-748.542188981907
115	114000	0	2.23273475097875	Inf	-751.176387025682
116	115000	0	2.23273475097875	Inf	-738.8470598016
117	116000	0	2.23273475097875	Inf	-734.801589267282
118	117000	0	2.23273475097875	Inf	-714.058182084339
119	118000	0	2.23273475097875	Inf	-730.870232261861
120	119000	0	2.23273475097875	Inf	-721.519646932952
121	120000	0	2.23273475097875	Inf	-731.500216987955
122	121000	0	2.23273475097875	Inf	-747.163215805448
123	122000	0	2.23273475097875	Inf	-733.625491556686
124	123000	0	2.23273475097875	Inf	-735.862376818681
125	124000	0	2.23273475097875	Inf	-731.314381123069
126	125000	0	2.32094010441613	Inf	-740.21327079364
127	126000	0	2.32094010441613	Inf	-748.794660163558
128	127000	0	2.32094010441613	Inf	-746.233055999021
129	128000	0	2.32094010441613	Inf	-735.08536787953
130	129000	0	2.32094010441613	Inf	-744.496952338587
131	130000	0	2.32094010441613	Inf	-739.793447526535
132	131000	0	2.32094010441613	Inf	-736.111071812808
133	132000	0	2.32094010441613	Inf	-747.058585121894
134	133000	0	2.32094010441613	Inf	-739.49172921392
135	134000	0	2.32094010441613	Inf	-746.623961147123
136	135000	0	2.32094010441613	Inf	-726.111532284538
137	136000	0	2.32094010441613	Inf	-731.33544831933
138	137000	0	2.32094010441613	Inf	-735.14317719892
139	138000	0	2.32094010441613	Inf	-737.990655042396
140	139000	0	2.30991207271851	Inf	-745.588815376525
141	140000	0	2.30991207271851	Inf	-733.232851410748
142	141000	0	2.30991207271851	Inf	-741.461146769962
143	142000	0	2.30991207271851	Inf	-735.50820166268
144	143000	0	2.30991207271851	Inf	-728.656127470397
145	144000	0	2.30991207271851	Inf	-736.351246304502
146	145000	0	2.33623029678841	Inf	-729.917828674409
147	146000	0	2.33623029678841	Inf	-748.719397313346
148	147000	0	2.33623029678841	Inf	-743.466400626505
149	148000	0	2.33623029678841	Inf	-764.686486594645
150	149000	0	2.33623029678841	Inf	-754.70280481742
151	150000	0	2.61792741196733	Inf	-730.766507184052
152	151000	0	2.61792741196733	Inf	-735.226951717025
153	152000	0	2.61792741196733	Inf	-741.852615230932
154	153000	0	2.61792741196733	Inf	-736.749782316781
155	154000	0	2.61792741196733	Inf	-747.416496637241
156	155000	0	2.61792741196733	Inf	-747.672012871532
157	156000	0	2.61792741196733	Inf	-729.195966149979
158	157000	0	2.61792741196733	Inf	-737.882641943436
159	158000	0	2.61792741196733	Inf	-751.798318912183
160	159000	0	2.61792741196733	Inf	-756.09706775737
161	160000	0	2.61792741196733	Inf	-748.049070123303
162	161000	0	2.61792741196733	Inf	-741.755042682643
163	162000	0	2.61792741196733	Inf	-744.142481895703
164	163000	0	2.61792741196733	Inf	-730.312627603146
165	164000	0	2.6159018196344	Inf	-737.227991277502
166	165000	0	2.6159018196344	Inf	-736.406660026048
167	166000	0	2.6159018196344	Inf	-737.20827533739
168	167000	0	2.6159018196344	Inf	-739.223670894815
169	168000	0	2.65744521680094	Inf	-743.913947402051
170	169000	0	2.65744521680094	Inf	-744.786226122955
171	170000	0	2.65744521680094	Inf	-749.842569305136
172	171000	0	2.65744521680094	Inf	-759.991209407605
173	172000	0	2.65744521680094	Inf	-761.921446332807
174	173000	0	2.65744521680094	Inf	-758.291968874865
175	174000	0	2.65744521680094	Inf	-760.720389661167
176	175000	0	2.65744521680094	Inf	-769.472419535228
177	176000	0	2.65744521680094	Inf	-751.505919433224
178	177000	0	2.65744521680094	Inf	-749.367368635889
179	178000	0	2.65744521680094	Inf	-741.387247146748
180	179000	0	2.65744521680094	Inf	-749.589715379174
181	180000	0	2.65744521680094	Inf	-745.128784775982
182	181000	0	2.85772155889149	Inf	-753.528812397451
183	182000	0	2.85772155889149	Inf	-755.50338951111
184	183000	0	2.85772155889149	Inf	-731.3015151493
185	184000	0	2.85772155889149	Inf	-745.095352925686
186	185000	0	2.85772155889149	Inf	-750.107445774766
187	186000	0	2.85772155889149	Inf	-736.299499245679
188	187000	0	2.85772155889149	Inf	-745.791175359599
189	188000	0	3.01552828965631	Inf	-755.711933769475
190	189000	0	3.01552828965631	Inf	-754.711794798258
191	190000	0	2.94632793829599	Inf	-749.989319205997
192	191000	0	3.03020815394729	Inf	-742.236216656251
193	192000	0	3.03020815394729	Inf	-759.585006143918
194	193000	0	3.18336752517543	Inf	-776.741535773554
195	194000	0	3.18336752517543	Inf	-774.888072165312
196	195000	0	3.18336752517543	Inf	-755.077830809654
197	196000	0	3.18336752517543	Inf	-764.120356417513
198	197000	0	3.18336752517543	Inf	-754.814754341882
199	198000	0	3.18336752517543	Inf	-765.472970444658
200	199000	0	3.18336752517543	Inf	-750.266755619212
201	2e+05	0	3.18336752517543	Inf	-757.131660790953
202	201000	0	3.18336752517543	Inf	-761.564758032481
203	202000	0	3.18336752517543	Inf	-755.090613204811
204	203000	0	3.18336752517543	Inf	-761.99268952093
205	204000	0	3.18336752517543	Inf	-747.604590625369
206	205000	0	3.18336752517543	Inf	-756.90330050083
207	206000	0	3.18336752517543	Inf	-745.209478296111
208	207000	0	3.18336752517543	Inf	-748.152724822946
209	208000	0	3.18336752517543	Inf	-754.986000365908
210	209000	0	3.18336752517543	Inf	-755.108922795907
211	210000	0	3.18336752517543	Inf	-754.268921582077
212	211000	0	3.18336752517543	Inf	-751.532899267552
213	212000	0	3.18336752517543	Inf	-755.823032561689
214	213000	0	3.18336752517543	Inf	-752.654663150703
215	214000	0	3.18336752517543	Inf	-753.984009271992
216	215000	0	3.18336752517543	Inf	-771.195827087603
217	216000	0	3.18336752517543	Inf	-744.79247067261
218	217000	0	3.18336752517543	Inf	-739.681622743993
219	218000	0	3.18336752517543	Inf	-748.303771159281
220	219000	0	3.18336752517543	Inf	-741.740806808242
221	220000	0	3.18336752517543	Inf	-740.822744330322
222	221000	0	3.18336752517543	Inf	-743.861967547581
223	222000	0	3.18336752517543	Inf	-750.088978937618
224	223000	0	3.18336752517543	Inf	-743.952278966575
225	224000	0	3.18336752517543	Inf	-748.315661543275
226	225000	0	3.18336752517543	Inf	-761.635162984339
227	226000	0	3.18336752517543	Inf	-782.154474476487
228	227000	0	3.18336752517543	Inf	-777.267797810277
229	228000	0	3.18336752517543	Inf	-768.241470605997
230	229000	0	3.32672353608382	Inf	-779.237163298259
231	230000	0	3.26206865318422	Inf	-782.311872872696
232	231000	0	3.26206865318422	Inf	-767.695838760216
233	232000	0	3.26206865318422	Inf	-771.318665955692
234	233000	0	3.26206865318422	Inf	-772.315880275298
235	234000	0	3.26206865318422	Inf	-766.120980178072
236	235000	0	3.26206865318422	Inf	-759.817016132578
237	236000	0	3.26206865318422	Inf	-773.877329055478
238	237000	0	3.26206865318422	Inf	-774.821284841022
239	238000	0	3.26206865318422	Inf	-762.499521059686
240	239000	0	3.26206865318422	Inf	-757.209167196944
241	240000	0	3.26206865318422	Inf	-749.646491295122
242	241000	0	3.26206865318422	Inf	-745.508794497471
243	242000	0	3.26206865318422	Inf	-754.28332834962
244	243000	0	3.26206865318422	Inf	-759.72079051469
245	244000	0	3.49639599739696	Inf	-764.938250436948
246	245000	0	3.49639599739696	Inf	-755.82010755106
247	246000	0	3.50337597189231	Inf	-750.631433315756
248	247000	0	3.50337597189231	Inf	-762.479398713067
249	248000	0	3.50337597189231	Inf	-762.654810901551
250	249000	0	3.50337597189231	Inf	-763.692267563436
251	250000	0	3.50337597189231	Inf	-770.592856977312
252	251000	0	3.50337597189231	Inf	-752.338702235851
253	252000	0	3.50337597189231	Inf	-762.429422276652
254	253000	0	3.50337597189231	Inf	-770.213130243848
255	254000	0	3.50337597189231	Inf	-769.226112178589
256	255000	0	3.50337597189231	Inf	-782.580921453073
257	256000	0	3.50337597189231	Inf	-766.85483649631
258	257000	0	3.50337597189231	Inf	-773.708357282177
259	258000	0	3.50337597189231	Inf	-759.45675658557
260	259000	0	3.50337597189231	Inf	-755.315049791977
261	260000	0	3.50337597189231	Inf	-757.506854556289
262	261000	0	3.50337597189231	Inf	-765.953271718926
263	262000	0	3.50337597189231	Inf	-752.658461471695
264	263000	0	3.50337597189231	Inf	-739.11533147154
265	264000	0	3.50337597189231	Inf	-750.50903616711
266	265000	0	3.50337597189231	Inf	-757.717322257436
267	266000	0	3.50337597189231	Inf	-742.227400935059
268	267000	0	3.50337597189231	Inf	-743.292005347144
269	268000	0	3.51458439596887	Inf	-743.813961173463
270	269000	0	4.02418216330543	Inf	-749.22347541088
271	270000	0	3.92381137075335	Inf	-739.365261241782
272	271000	0	3.92381137075335	Inf	-750.93897324367
273	272000	0	3.92381137075335	Inf	-764.399561738191
274	273000	0	3.92381137075335	Inf	-757.006037539123
275	274000	0	3.92381137075335	Inf	-750.12233249067
276	275000	0	3.92381137075335	Inf	-763.202698226865
277	276000	0	3.92381137075335	Inf	-761.881393639239
278	277000	0	3.92381137075335	Inf	-759.788006557662
279	278000	0	3.92381137075335	Inf	-744.383953278647
280	279000	0	3.92381137075335	Inf	-743.176900288089
281	280000	0	3.92381137075335	Inf	-760.387400923003
282	281000	0	3.92381137075335	Inf	-754.860765024722
283	282000	0	3.92381137075335	Inf	-750.85707977302
284	283000	0	3.92381137075335	Inf	-746.408774205473
285	284000	0	3.92381137075335	Inf	-757.185068569807
286	285000	0	3.92381137075335	Inf	-757.475186099856
287	286000	0	3.92381137075335	Inf	-762.769157991092
288	287000	0	3.92381137075335	Inf	-763.818222428186
289	288000	0	4.16196367617418	Inf	-747.728367813049
290	289000	0	4.80189789478924	Inf	-760.159578329006
291	290000	0	4.80189789478924	Inf	-762.790202648756
292	291000	0	4.80189789478924	Inf	-762.398343152622
293	292000	0	4.99865408746455	Inf	-766.835451464662
294	293000	0	4.99865408746455	Inf	-767.677107843632
295	294000	0	4.99865408746455	Inf	-760.60075286948
296	295000	0	4.99865408746455	Inf	-762.668589858372
297	296000	0	4.99865408746455	Inf	-753.162524295752
298	297000	0	4.99865408746455	Inf	-748.58078005415
299	298000	0	4.97938223775271	Inf	-751.772926733343
300	299000	0	4.97938223775271	Inf	-773.386412351382
301	3e+05	0	4.97938223775271	Inf	-780.297858576618
302	301000	0	4.97938223775271	Inf	-769.26076692765
303	302000	0	4.97938223775271	Inf	-760.585958035318
304	303000	0	4.97938223775271	Inf	-750.891842170673
305	304000	0	4.97938223775271	Inf	-762.74131850696
306	305000	0	4.97938223775271	Inf	-771.080379931669
307	306000	0	4.97938223775271	Inf	-769.863033581456
308	307000	0	4.97938223775271	Inf	-767.630377614347
309	308000	0	4.97938223775271	Inf	-770.66941981502
310	309000	0	4.97938223775271	Inf	-784.547571204115
311	310000	0	4.97938223775271	Inf	-794.096530752468
312	311000	0	4.97938223775271	Inf	-751.698764386499
313	312000	0	4.97938223775271	Inf	-763.581373292538
314	313000	0	4.97938223775271	Inf	-756.961142276357
315	314000	0	4.97938223775271	Inf	-758.316828847187
316	315000	0	4.97938223775271	Inf	-772.117021093495
317	316000	0	4.97938223775271	Inf	-762.223595839731
318	317000	0	4.97938223775271	Inf	-751.922442342846
319	318000	0	4.97938223775271	Inf	-752.163267643797
320	319000	0	4.97938223775271	Inf	-742.243092231369
321	320000	0	4.97938223775271	Inf	-744.046323660641
322	321000	0	5.04406584351316	Inf	-747.472394797832
323	322000	0	5.04406584351316	Inf	-766.074861249734
324	323000	0	5.04406584351316	Inf	-753.915297803678
325	324000	0	5.04406584351316	Inf	-746.036065412414
326	325000	0	5.04406584351316	Inf	-753.443452805501
327	326000	0	5.04406584351316	Inf	-761.955877733199
328	327000	0	5.04406584351316	Inf	-755.45080115036
329	328000	0	5.04406584351316	Inf	-766.190993492557
330	329000	0	5.04406584351316	Inf	-771.347825365653
331	330000	0	5.04406584351316	Inf	-767.343854210805
332	331000	0	5.04406584351316	Inf	-761.886390780609
333	332000	0	5.04406584351316	Inf	-745.23476582082
334	333000	0	5.04406584351316	Inf	-746.807464380176
335	334000	0	5.04406584351316	Inf	-759.362915907771
336	335000	0	5.04406584351316	Inf	-738.581389147632
337	336000	0	5.04406584351316	Inf	-747.696334730182
338	337000	0	5.04406584351316	Inf	-758.123608445877
339	338000	0	5.04406584351316	Inf	-752.584594713891
340	339000	0	5.04406584351316	Inf	-747.047817237149
341	340000	0	5.04406584351316	Inf	-758.646940866215
342	341000	0	5.04406584351316	Inf	-753.208977704924
343	342000	0	5.04406584351316	Inf	-777.140743834604
344	343000	0	5.04406584351316	Inf	-751.250592128465
345	344000	0	4.91731632206925	Inf	-757.688536733956
346	345000	0	4.91731632206925	Inf	-766.141559151187
347	346000	0	4.91731632206925	Inf	-767.698064271872
348	347000	0	4.91731632206925	Inf	-762.048698679516
349	348000	0	4.91731632206925	Inf	-756.754228669753
350	349000	0	4.91731632206925	Inf	-755.088289935046
351	350000	0	4.91731632206925	Inf	-743.330678341396
352	351000	0	4.91731632206925	Inf	-744.381083594518
353	352000	0	4.91731632206925	Inf	-754.324366116649
354	353000	0	4.91731632206925	Inf	-747.942398600179
355	354000	0	4.91731632206925	Inf	-767.653906931331
356	355000	0	4.91731632206925	Inf	-781.64296997329
357	356000	0	4.91731632206925	Inf	-766.24460395498
358	357000	0	5.1342874137279	Inf	-756.50865135003
359	358000	0	5.04735050801296	Inf	-775.771514995814
360	359000	0	5.04735050801296	Inf	-766.259861907487
361	360000	0	5.04735050801296	Inf	-765.943331529579
362	361000	0	5.04735050801296	Inf	-768.586644699838
363	362000	0	5.04735050801296	Inf	-759.660806143568
364	363000	0	5.04735050801296	Inf	-760.708015246826
365	364000	0	5.44923876374564	Inf	-761.85829189416
366	365000	0	5.44923876374564	Inf	-771.456745094587
367	366000	0	5.44923876374564	Inf	-750.8767981891
368	367000	0	5.44923876374564	Inf	-747.197683126629
369	368000	0	5.44923876374564	Inf	-767.791637933189
370	369000	0	5.44923876374564	Inf	-768.498491228645
371	370000	0	5.44923876374564	Inf	-770.3342114125
372	371000	0	5.44923876374564	Inf	-777.091296992622
373	372000	0	5.44923876374564	Inf	-765.005608835785
374	373000	0	5.49667640391373	Inf	-766.431727269878
375	374000	0	5.49667640391373	Inf	-771.682310276451
376	375000	0	5.49667640391373	Inf	-762.582293384364
377	376000	0	5.49667640391373	Inf	-760.64920342889
378	377000	0	5.49667640391373	Inf	-771.74037533141
379	378000	0	5.49667640391373	Inf	-776.065924690702
380	379000	0	5.49667640391373	Inf	-780.156789141683
381	380000	0	5.49667640391373	Inf	-767.189043576636
382	381000	0	5.49667640391373	Inf	-762.228736193522
383	382000	0	5.49667640391373	Inf	-758.460535222139
384	383000	0	5.49667640391373	Inf	-767.029566070174
385	384000	0	5.49667640391373	Inf	-784.000902446761
386	385000	0	5.49667640391373	Inf	-773.302717145323
387	386000	0	5.49667640391373	Inf	-770.826536073779
388	387000	0	5.49667640391373	Inf	-773.975932720755
389	388000	0	5.49667640391373	Inf	-788.091499631735
390	389000	0	5.49667640391373	Inf	-766.047463694522
391	390000	0	5.49667640391373	Inf	-741.251300447566
392	391000	0	5.49667640391373	Inf	-749.076106162028
393	392000	0	5.50128451096637	Inf	-759.314729184139
394	393000	0	5.50128451096637	Inf	-749.320574436829
395	394000	0	5.49003532937635	Inf	-758.656781605043
396	395000	0	5.49003532937635	Inf	-748.331240765174
397	396000	0	5.49003532937635	Inf	-756.324160262405
398	397000	0	5.49003532937635	Inf	-758.277861427221
399	398000	0	5.49003532937635	Inf	-745.174093738025
400	399000	0	5.49003532937635	Inf	-753.622511043286
401	4e+05	0	5.49003532937635	Inf	-746.997143891639
402	401000	0	5.49003532937635	Inf	-750.414308857918
403	402000	0	5.49003532937635	Inf	-755.570002191175
404	403000	0	5.49003532937635	Inf	-744.719224407147
405	404000	0	5.49003532937635	Inf	-749.813646592395
406	405000	0	5.49003532937635	Inf	-751.20448607111
407	406000	0	5.49003532937635	Inf	-776.089380953807
408	407000	0	5.49003532937635	Inf	-768.110184184393
409	408000	0	5.49003532937635	Inf	-765.355511862887
410	409000	0	5.49003532937635	Inf	-769.432082086545
411	410000	0	5.49003532937635	Inf	-761.678697560932
412	411000	0	5.49003532937635	Inf	-764.866109737919
413	412000	0	5.49003532937635	Inf	-776.059313025382
414	413000	0	5.49003532937635	Inf	-778.611315741451
415	414000	0	5.55230112892384	Inf	-775.568157422315
416	415000	0	5.55230112892384	Inf	-771.107128070737
417	416000	0	5.55230112892384	Inf	-773.072368041518
418	417000	0	5.55230112892384	Inf	-761.0269409671
419	418000	0	5.55230112892384	Inf	-757.804725718004
420	419000	0	5.55230112892384	Inf	-763.656472424177
421	420000	0	5.55230112892384	Inf	-766.231584034711
422	421000	0	5.55230112892384	Inf	-767.24410891371
423	422000	0	5.55230112892384	Inf	-778.255768994703
424	423000	0	5.55230112892384	Inf	-756.564205003315
425	424000	0	5.55230112892384	Inf	-753.228731797707
426	425000	0	5.55230112892384	Inf	-742.869170672496
427	426000	0	5.55230112892384	Inf	-751.81070825194
428	427000	0	5.55230112892384	Inf	-752.948456698251
429	428000	0	5.55230112892384	Inf	-762.779128444613
430	429000	0	5.55230112892384	Inf	-775.801012743811
431	430000	0	5.55230112892384	Inf	-762.876062832862
432	431000	0	5.55230112892384	Inf	-771.057893538989
433	432000	0	5.55230112892384	Inf	-757.224930120857
434	433000	0	5.55230112892384	Inf	-765.077194089079
435	434000	0	5.55230112892384	Inf	-742.018131380471
436	435000	0	5.55230112892384	Inf	-761.794272466439
437	436000	0	5.55230112892384	Inf	-755.330786844009
438	437000	0	5.55230112892384	Inf	-749.501360431582
439	438000	0	5.54501536331432	Inf	-743.159448417349
440	439000	0	5.54501536331432	Inf	-760.27505477648
441	440000	0	5.54501536331432	Inf	-741.653082082154
442	441000	0	5.54501536331432	Inf	-741.209097859158
443	442000	0	5.54501536331432	Inf	-758.74118666673
444	443000	0	5.54501536331432	Inf	-767.315294926968
445	444000	0	5.54501536331432	Inf	-746.485035191309
446	445000	0	5.54501536331432	Inf	-740.927214711857
447	446000	0	5.54501536331432	Inf	-744.770039776384
448	447000	0	5.54501536331432	Inf	-738.823076600604
449	448000	0	5.54501536331432	Inf	-768.642979479028
450	449000	0	5.623747421284	Inf	-755.372397300308
451	450000	0	5.623747421284	Inf	-750.516058970099
452	451000	0	5.623747421284	Inf	-748.135280633141
453	452000	0	5.623747421284	Inf	-758.530426023129
454	453000	0	5.623747421284	Inf	-760.292555654244
455	454000	0	5.623747421284	Inf	-774.01908906774
456	455000	0	5.623747421284	Inf	-762.018602221556
457	456000	0	5.623747421284	Inf	-768.141586126229
458	457000	0	5.623747421284	Inf	-752.924529812313
459	458000	0	5.623747421284	Inf	-758.642224794882
460	459000	0	5.623747421284	Inf	-772.193240032176
461	460000	0	5.623747421284	Inf	-753.790398816012
462	461000	0	5.623747421284	Inf	-738.002938934756
463	462000	0	5.623747421284	Inf	-752.636931730083
464	463000	0	5.56631791934444	Inf	-762.901742360285
465	464000	0	5.56631791934444	Inf	-753.49309954876
466	465000	0	5.56631791934444	Inf	-752.626607604304
467	466000	0	5.56631791934444	Inf	-751.959946989919
468	467000	0	5.56631791934444	Inf	-747.056655279765
469	468000	0	5.56631791934444	Inf	-750.357029941613
470	469000	0	5.56631791934444	Inf	-763.820631561599
471	470000	0	5.56631791934444	Inf	-762.999848434195
472	471000	0	5.56631791934444	Inf	-756.665797183927
473	472000	0	5.56631791934444	Inf	-772.269729669202
474	473000	0	5.56631791934444	Inf	-756.449458763458
475	474000	0	5.56631791934444	Inf	-766.664548636388
476	475000	0	5.56631791934444	Inf	-775.050807632037
477	476000	0	5.56631791934444	Inf	-771.871877803564
478	477000	0	5.56631791934444	Inf	-762.287565301899
479	478000	0	5.56631791934444	Inf	-780.590757902801
480	479000	0	5.56631791934444	Inf	-753.775725632368
481	480000	0	5.56631791934444	Inf	-748.189283696263
482	481000	0	5.56631791934444	Inf	-750.434949976102
483	482000	0	5.56631791934444	Inf	-771.836672135056
484	483000	0	5.68554030670054	Inf	-784.07478975353
485	484000	0	5.68554030670054	Inf	-760.396103517888
486	485000	0	5.6309664673096	Inf	-753.549681899576
487	486000	0	5.6309664673096	Inf	-774.529454973063
488	487000	0	5.6309664673096	Inf	-764.212632309129
489	488000	0	5.6309664673096	Inf	-760.672784531474
490	489000	0	5.6309664673096	Inf	-768.097859956586
491	490000	0	5.6309664673096	Inf	-767.708193720385
492	491000	0	5.6309664673096	Inf	-768.531582433065
493	492000	0	5.6309664673096	Inf	-765.746530296807
494	493000	0	5.6309664673096	Inf	-776.313723338556
495	494000	0	5.6309664673096	Inf	-765.034305188109
496	495000	0	5.6309664673096	Inf	-756.583685309887
497	496000	0	5.6309664673096	Inf	-742.415368488921
498	497000	0	5.6309664673096	Inf	-751.399324342456
499	498000	0	5.6309664673096	Inf	-747.332309405611
500	499000	0	5.6309664673096	Inf	-759.609598671041
501	5e+05	0	5.6309664673096	Inf	-770.597163355262
502	501000	0	5.6309664673096	Inf	-759.582677896201
503	502000	0	5.6309664673096	Inf	-752.978845331097
504	503000	0	5.6309664673096	Inf	-743.342757091251
505	504000	0	5.6309664673096	Inf	-744.226835208896
506	505000	0	5.6309664673096	Inf	-749.735443240548
507	506000	0	5.6309664673096	Inf	-751.914035760661
508	507000	0	5.60058184353266	Inf	-750.087150912285
509	508000	0	5.60058184353266	Inf	-757.228021541453
510	509000	0	5.60058184353266	Inf	-748.942552395461
511	510000	0	5.60058184353266	Inf	-778.711521428712
512	511000	0	5.7167038888649	Inf	-761.740235934056
513	512000	0	5.7167038888649	Inf	-761.981754497754
514	513000	0	5.7167038888649	Inf	-769.128123799036
515	514000	0	5.7167038888649	Inf	-758.315070683532
516	515000	0	5.7167038888649	Inf	-764.700385849162
517	516000	0	5.7167038888649	Inf	-769.093349966699
518	517000	0	5.7167038888649	Inf	-755.557719081714
519	518000	0	5.7167038888649	Inf	-774.110851290736
520	519000	0	5.7167038888649	Inf	-766.128910113028
521	520000	0	5.7167038888649	Inf	-768.987804106324
522	521000	0	5.7167038888649	Inf	-766.970687373922
523	522000	0	5.7167038888649	Inf	-760.548183005868
524	523000	0	5.7167038888649	Inf	-757.158538158396
525	524000	0	5.7167038888649	Inf	-769.605830632775
526	525000	0	5.74320471538548	Inf	-753.960628883241
527	526000	0	5.85360172139682	Inf	-760.929198780025
528	527000	0	5.85360172139682	Inf	-760.511485055769
529	528000	0	5.85360172139682	Inf	-751.578776312568
530	529000	0	5.85360172139682	Inf	-748.665009759819
531	530000	0	5.85360172139682	Inf	-766.349099768248
532	531000	0	5.85360172139682	Inf	-787.456510738338
533	532000	0	5.85360172139682	Inf	-795.508459592563
534	533000	0	5.85360172139682	Inf	-765.971913311635
535	534000	0	5.85360172139682	Inf	-771.974522871541
536	535000	0	5.85360172139682	Inf	-785.912908708335
537	536000	0	5.79936932858099	Inf	-767.311870225999
538	537000	0	5.79936932858099	Inf	-773.116813563358
539	538000	0	5.79936932858099	Inf	-756.512910417247
540	539000	0	5.79936932858099	Inf	-762.633090281605
541	540000	0	5.66379993892679	Inf	-765.994533870827
542	541000	0	5.66379993892679	Inf	-778.956446221481
543	542000	0	5.66379993892679	Inf	-774.459363500781
544	543000	0	5.66379993892679	Inf	-766.116620768321
545	544000	0	5.66379993892679	Inf	-777.397307378894
546	545000	0	5.66379993892679	Inf	-781.683296256588
547	546000	0	5.66379993892679	Inf	-780.275600922458
548	547000	0	5.66379993892679	Inf	-784.074577376701
549	548000	0	5.66379993892679	Inf	-776.713399437111
550	549000	0	5.66379993892679	Inf	-771.766821312075
551	550000	0	5.66379993892679	Inf	-772.784068154262
552	551000	0	5.66379993892679	Inf	-774.774329156879
553	552000	0	5.66379993892679	Inf	-772.712355636417
554	553000	0	5.5690190058257	Inf	-771.120258430546
555	554000	0	5.5690190058257	Inf	-757.702927544872
556	555000	0	5.5690190058257	Inf	-760.181694520991
557	556000	0	5.5690190058257	Inf	-764.086514643016
558	557000	0	5.5690190058257	Inf	-760.33111942052
559	558000	0	5.5690190058257	Inf	-760.48889735939
560	559000	0	5.5690190058257	Inf	-754.008679581715
561	560000	0	5.5690190058257	Inf	-767.518719270503
562	561000	0	5.5690190058257	Inf	-779.128790864554
563	562000	0	5.5690190058257	Inf	-774.147729216296
564	563000	0	5.5690190058257	Inf	-777.894900864455
565	564000	0	5.5690190058257	Inf	-763.157026501342
566	565000	0	5.5690190058257	Inf	-770.857383842116
567	566000	0	5.5690190058257	Inf	-767.802878105533
568	567000	0	5.5690190058257	Inf	-764.391504449279
569	568000	0	5.5690190058257	Inf	-764.485597930974
570	569000	0	5.5690190058257	Inf	-747.363373003293
571	570000	0	5.5690190058257	Inf	-757.169819396205
572	571000	0	5.5690190058257	Inf	-761.38601043669
573	572000	0	5.5690190058257	Inf	-759.966328338426
574	573000	0	5.5690190058257	Inf	-762.258023652832
575	574000	0	5.5690190058257	Inf	-758.480342112562
576	575000	0	5.5690190058257	Inf	-768.291686795744
577	576000	0	5.5690190058257	Inf	-763.898732760513
578	577000	0	5.5690190058257	Inf	-761.01165460709
579	578000	0	5.5690190058257	Inf	-746.55226822328
580	579000	0	5.5690190058257	Inf	-763.151053617256
581	580000	0	5.64070837014045	Inf	-751.40107440116
582	581000	0	5.64070837014045	Inf	-758.244660866977
583	582000	0	5.64070837014045	Inf	-765.423469753688
584	583000	0	5.64070837014045	Inf	-787.301874776267
585	584000	0	5.64070837014045	Inf	-793.132433775252
586	585000	0	5.64070837014045	Inf	-761.778590270439
587	586000	0	5.64070837014045	Inf	-762.92521582763
588	587000	0	5.64070837014045	Inf	-762.370377998689
589	588000	0	5.64070837014045	Inf	-758.233642072737
590	589000	0	5.64070837014045	Inf	-756.007742780234
591	590000	0	5.64070837014045	Inf	-759.276359937157
592	591000	0	5.64070837014045	Inf	-778.683411050395
593	592000	0	5.64070837014045	Inf	-766.78874785739
594	593000	0	5.64070837014045	Inf	-760.494522678166
595	594000	0	5.64070837014045	Inf	-780.82561508416
596	595000	0	5.64070837014045	Inf	-765.073033222634
597	596000	0	5.64070837014045	Inf	-756.951680117402
598	597000	0	5.64070837014045	Inf	-770.907636365421
599	598000	0	5.64070837014045	Inf	-766.467639314404
600	599000	0	5.64070837014045	Inf	-770.226499732828
601	6e+05	0	5.64070837014045	Inf	-743.32313996911
602	601000	0	5.64070837014045	Inf	-743.835178742405
603	602000	0	5.64070837014045	Inf	-760.481274198218
604	603000	0	5.64070837014045	Inf	-776.197411798586
605	604000	0	5.64070837014045	Inf	-783.538701897593
606	605000	0	5.64070837014045	Inf	-771.024396823141
607	606000	0	5.64070837014045	Inf	-756.18949859294
608	607000	0	5.64070837014045	Inf	-767.55465526831
609	608000	0	5.64070837014045	Inf	-760.778534677795
610	609000	0	5.64070837014045	Inf	-764.277210262412
611	610000	0	5.64070837014045	Inf	-748.448847040959
612	611000	0	5.64070837014045	Inf	-764.886409832482
613	612000	0	5.64070837014045	Inf	-758.945093529046
614	613000	0	5.64070837014045	Inf	-754.112383445156
615	614000	0	5.64070837014045	Inf	-750.295578273409
616	615000	0	5.64070837014045	Inf	-747.953330950734
617	616000	0	5.64070837014045	Inf	-744.994450376184
618	617000	0	5.64070837014045	Inf	-758.760339131286
619	618000	0	5.64070837014045	Inf	-761.044938316089
620	619000	0	5.64070837014045	Inf	-763.914424347285
621	620000	0	5.64070837014045	Inf	-761.232326431592
622	621000	0	5.64070837014045	Inf	-773.240942208883
623	622000	0	5.64070837014045	Inf	-783.327782316693
624	623000	0	5.64070837014045	Inf	-782.73479495858
625	624000	0	5.64070837014045	Inf	-780.57697082496
626	625000	0	5.64070837014045	Inf	-771.072063478305
627	626000	0	5.64070837014045	Inf	-772.575835060676
628	627000	0	5.64070837014045	Inf	-771.796850940488
629	628000	0	5.64070837014045	Inf	-774.786256780134
630	629000	0	5.64070837014045	Inf	-755.246493598973
631	630000	0	5.64070837014045	Inf	-772.610375102442
632	631000	0	5.64070837014045	Inf	-765.125556509592
633	632000	0	5.64070837014045	Inf	-766.495772879617
634	633000	0	5.64070837014045	Inf	-769.656887623615
635	634000	0	5.64070837014045	Inf	-765.74430261293
636	635000	0	5.64070837014045	Inf	-785.236971837992
637	636000	0	5.64070837014045	Inf	-774.813413155233
638	637000	0	5.64070837014045	Inf	-785.753973078449
639	638000	0	5.64070837014045	Inf	-780.47101212461
640	639000	0	5.64070837014045	Inf	-784.61737182759
641	640000	0	5.93248332939971	Inf	-759.165237422683
642	641000	0	5.93248332939971	Inf	-778.185797453546
643	642000	0	5.93248332939971	Inf	-766.314243503479
644	643000	0	5.93248332939971	Inf	-753.214835196028
645	644000	0	5.93248332939971	Inf	-770.009534104716
646	645000	0	5.93248332939971	Inf	-780.99554324829
647	646000	0	5.93248332939971	Inf	-769.341841341652
648	647000	0	5.93248332939971	Inf	-776.941244341093
649	648000	0	5.93248332939971	Inf	-767.24824177852
650	649000	0	5.93248332939971	Inf	-768.054139573216
651	650000	0	5.93248332939971	Inf	-785.42186769221
652	651000	0	5.93248332939971	Inf	-770.931214690545
653	652000	0	5.93248332939971	Inf	-773.885830549896
654	653000	0	5.93248332939971	Inf	-777.851591176796
655	654000	0	5.93248332939971	Inf	-772.401196412986
656	655000	0	5.93248332939971	Inf	-771.911221600312
657	656000	0	5.93248332939971	Inf	-763.687059764141
658	657000	0	5.93248332939971	Inf	-749.370822770683
659	658000	0	5.93248332939971	Inf	-755.766005706894
660	659000	0	5.93248332939971	Inf	-755.681651944991
661	660000	0	5.93248332939971	Inf	-763.886949036304
662	661000	0	5.93248332939971	Inf	-749.381960725287
663	662000	0	5.93248332939971	Inf	-742.079065913784
664	663000	0	5.93248332939971	Inf	-741.361711173813
665	664000	0	6.21680607533838	Inf	-736.589193793404
666	665000	0	6.21680607533838	Inf	-748.355874888635
667	666000	0	6.21680607533838	Inf	-753.654053148702
668	667000	0	6.21680607533838	Inf	-746.260007745243
669	668000	0	6.21680607533838	Inf	-753.249623689573
670	669000	0	6.21680607533838	Inf	-764.320160908048
671	670000	0	6.21680607533838	Inf	-770.81600762003
672	671000	0	6.27008171851443	Inf	-775.941687413008
673	672000	0	6.27008171851443	Inf	-790.058367856409
674	673000	0	6.27008171851443	Inf	-764.923947281917
675	674000	0	6.27008171851443	Inf	-764.368125206144
676	675000	0	6.27008171851443	Inf	-777.849971402161
677	676000	0	6.27008171851443	Inf	-777.956379023034
678	677000	0	6.27008171851443	Inf	-771.470896886834
679	678000	0	6.27008171851443	Inf	-762.440619436591
680	679000	0	6.27008171851443	Inf	-760.02084306634
681	680000	0	6.27008171851443	Inf	-764.968477863781
682	681000	0	6.27008171851443	Inf	-765.122811452284
683	682000	0	6.27008171851443	Inf	-768.221628525736
684	683000	0	6.27008171851443	Inf	-769.107172899783
685	684000	0	6.31762415239329	Inf	-761.465902501298
686	685000	0	6.31762415239329	Inf	-746.994842611183
687	686000	0	6.31762415239329	Inf	-757.889248904454
688	687000	0	6.2363087641814	Inf	-761.758467425236
689	688000	0	6.2363087641814	Inf	-744.740939290315
690	689000	0	6.2363087641814	Inf	-737.233173181116
691	690000	0	6.2363087641814	Inf	-770.654995526512
692	691000	0	6.2363087641814	Inf	-775.672318661461
693	692000	0	6.2363087641814	Inf	-761.140586778092
694	693000	0	6.2363087641814	Inf	-746.715857574964
695	694000	0	6.2363087641814	Inf	-750.619816534363
696	695000	0	6.2363087641814	Inf	-744.781722245453
697	696000	0	6.2363087641814	Inf	-760.578038442279
698	697000	0	6.2363087641814	Inf	-758.539272753691
699	698000	0	6.2363087641814	Inf	-764.97670294378
700	699000	0	6.2363087641814	Inf	-767.355836154105
701	7e+05	0	6.2363087641814	Inf	-748.348414900239
702	701000	0	6.2363087641814	Inf	-743.749712639184
703	702000	0	6.2363087641814	Inf	-738.409174813793
704	703000	0	6.2363087641814	Inf	-753.359569677671
705	704000	0	6.2363087641814	Inf	-743.091358553424
706	705000	0	6.2363087641814	Inf	-748.025373801812
707	706000	0	6.2363087641814	Inf	-754.70647307332
708	707000	0	6.2363087641814	Inf	-767.304144578386
709	708000	0	6.2363087641814	Inf	-758.513255170693
710	709000	0	6.2363087641814	Inf	-772.526638583162
711	710000	0	6.10037787781664	Inf	-757.66341297403
712	711000	0	6.10037787781664	Inf	-766.779791922052
713	712000	0	6.03056076171596	Inf	-783.315151106445
714	713000	0	6.03056076171596	Inf	-779.960356976537
715	714000	0	6.03056076171596	Inf	-763.815399815739
716	715000	0	6.03056076171596	Inf	-767.358039561325
717	716000	0	6.03056076171596	Inf	-758.761316533345
718	717000	0	6.03056076171596	Inf	-741.517728657084
719	718000	0	6.03056076171596	Inf	-763.317134658658
720	719000	0	6.03056076171596	Inf	-770.081139844464
721	720000	0	6.03056076171596	Inf	-759.955463678765
722	721000	0	6.03056076171596	Inf	-754.622346989645
723	722000	0	6.03056076171596	Inf	-758.812144968341
724	723000	0	6.03056076171596	Inf	-754.90184230221
725	724000	0	6.03056076171596	Inf	-757.434706232534
726	725000	0	6.03056076171596	Inf	-740.634473092109
727	726000	0	6.03056076171596	Inf	-756.05802744531
728	727000	0	5.8534113986194	Inf	-761.156020663605
729	728000	0	5.8534113986194	Inf	-767.944131253822
730	729000	0	5.8534113986194	Inf	-762.199043728285
731	730000	0	5.8534113986194	Inf	-756.138657916914
732	731000	0	5.8534113986194	Inf	-763.515018651146
733	732000	0	5.8534113986194	Inf	-772.276820133111
734	733000	0	5.8534113986194	Inf	-775.811439051494
735	734000	0	5.8534113986194	Inf	-774.390024605359
736	735000	0	5.8534113986194	Inf	-768.829980122775
737	736000	0	5.8534113986194	Inf	-751.119318068546
738	737000	0	5.8534113986194	Inf	-759.799845866183
739	738000	0	5.8534113986194	Inf	-757.452302223732
740	739000	0	5.8534113986194	Inf	-753.288530372093
741	740000	0	5.8534113986194	Inf	-778.683904019862
742	741000	0	5.8534113986194	Inf	-748.294033276249
743	742000	0	5.8534113986194	Inf	-735.16789334387
744	743000	0	5.8534113986194	Inf	-751.660188929372
745	744000	0	5.8534113986194	Inf	-749.61663865616
746	745000	0	5.8534113986194	Inf	-759.523137820308
747	746000	0	5.8534113986194	Inf	-758.745228544481
748	747000	0	5.8534113986194	Inf	-765.705262023262
749	748000	0	5.93312326812019	Inf	-750.229546647437
750	749000	0	5.93312326812019	Inf	-746.003203788619
751	750000	0	5.93312326812019	Inf	-747.91766169072
752	751000	0	6.03172250244121	Inf	-751.359974034789
753	752000	0	6.03172250244121	Inf	-756.836866172124
754	753000	0	5.75459504730088	Inf	-769.206156821851
755	754000	0	5.75459504730088	Inf	-766.67034589511
756	755000	0	5.75459504730088	Inf	-771.661409443251
757	756000	0	5.75459504730088	Inf	-786.240101276731
758	757000	0	5.72775284939115	Inf	-765.995836489216
759	758000	0	5.72775284939115	Inf	-761.085338798728
760	759000	0	5.72760857119975	Inf	-750.213694255528
761	760000	0	5.72760857119975	Inf	-761.545791900804
762	761000	0	5.72760857119975	Inf	-762.819439623553
763	762000	0	5.72760857119975	Inf	-756.197852563146
764	763000	0	5.72760857119975	Inf	-767.068255848325
765	764000	0	5.72760857119975	Inf	-765.928779806625
766	765000	0	5.85110629259073	Inf	-752.717160036076
767	766000	0	5.85110629259073	Inf	-764.65262139968
768	767000	0	5.85110629259073	Inf	-768.893448823418
769	768000	0	5.76665025931401	Inf	-758.172253510922
770	769000	0	5.76665025931401	Inf	-766.426762538862
771	770000	0	5.76665025931401	Inf	-743.390026934813
772	771000	0	5.76665025931401	Inf	-768.50491291024
773	772000	0	5.76665025931401	Inf	-772.936159663333
774	773000	0	5.76665025931401	Inf	-780.349623041271
775	774000	0	5.76665025931401	Inf	-789.072107892515
776	775000	0	5.76665025931401	Inf	-787.308987536828
777	776000	0	5.76665025931401	Inf	-784.665879361906
778	777000	0	5.76665025931401	Inf	-778.210511913842
779	778000	0	5.76665025931401	Inf	-767.114183456783
780	779000	0	5.76665025931401	Inf	-750.075087723322
781	780000	0	5.76665025931401	Inf	-768.946575023336
782	781000	0	5.76665025931401	Inf	-779.627044854078
783	782000	0	5.76665025931401	Inf	-776.83718801552
784	783000	0	5.76665025931401	Inf	-771.367285123686
785	784000	0	5.76665025931401	Inf	-783.022556319129
786	785000	0	5.76665025931401	Inf	-783.445980167308
787	786000	0	5.76665025931401	Inf	-775.155590311973
788	787000	0	5.76665025931401	Inf	-768.866013401699
789	788000	0	5.76665025931401	Inf	-761.967724527313
790	789000	0	5.76665025931401	Inf	-765.063123663494
791	790000	0	5.64844324290035	Inf	-760.133552068167
792	791000	0	5.64844324290035	Inf	-752.413296938414
793	792000	0	5.64844324290035	Inf	-758.049727469808
794	793000	0	5.64844324290035	Inf	-758.952049316692
795	794000	0	5.81969302149692	Inf	-763.074693735549
796	795000	0	5.81969302149692	Inf	-753.829753920787
797	796000	0	5.81969302149692	Inf	-755.440231642723
798	797000	0	5.81969302149692	Inf	-750.457173399143
799	798000	0	5.81969302149692	Inf	-739.995514713168
800	799000	0	5.81969302149692	Inf	-742.783545581249
801	8e+05	0	5.81969302149692	Inf	-750.374060739297
802	801000	0	5.81969302149692	Inf	-749.719785420908
803	802000	0	5.81969302149692	Inf	-755.945926632355
804	803000	0	5.81969302149692	Inf	-746.459460563203
805	804000	0	5.81969302149692	Inf	-740.38657088611
806	805000	0	5.81969302149692	Inf	-761.445571900328
807	806000	0	5.81969302149692	Inf	-760.599129830144
808	807000	0	5.81969302149692	Inf	-757.631563955703
809	808000	0	5.81969302149692	Inf	-769.577777589085
810	809000	0	5.81969302149692	Inf	-766.730158738211
811	810000	0	5.81969302149692	Inf	-768.422398272643
812	811000	0	5.81969302149692	Inf	-803.946595281174
813	812000	0	5.81969302149692	Inf	-778.387913844866
814	813000	0	5.81969302149692	Inf	-780.719927620034
815	814000	0	5.81969302149692	Inf	-784.921658695606
816	815000	0	5.81969302149692	Inf	-774.742499169242
817	816000	0	5.81969302149692	Inf	-750.221317394223
818	817000	0	5.81969302149692	Inf	-758.832767271464
819	818000	0	5.81969302149692	Inf	-764.414820300853
820	819000	0	5.81969302149692	Inf	-765.589185580034
821	820000	0	5.81969302149692	Inf	-781.292482825373
822	821000	0	5.81969302149692	Inf	-758.503559831698
823	822000	0	5.61915080674715	Inf	-752.374554589859
824	823000	0	5.61915080674715	Inf	-768.504913105477
825	824000	0	5.61915080674715	Inf	-776.142248623974
826	825000	0	5.61915080674715	Inf	-764.845734337964
827	826000	0	5.65697998953435	Inf	-769.854846538145
828	827000	0	5.83606582692931	Inf	-801.08526457961
829	828000	0	5.83606582692931	Inf	-772.787596421788
830	829000	0	5.83606582692931	Inf	-763.682858921645
831	830000	0	5.83606582692931	Inf	-744.328392351074
832	831000	0	5.83606582692931	Inf	-770.034705607257
833	832000	0	5.83606582692931	Inf	-771.232155451216
834	833000	0	5.83606582692931	Inf	-756.468719574644
835	834000	0	5.90801893228917	Inf	-755.768237904362
836	835000	0	5.90801893228917	Inf	-765.166267235479
837	836000	0	5.90801893228917	Inf	-759.784750297759
838	837000	0	5.90801893228917	Inf	-756.815785560486
839	838000	0	5.90801893228917	Inf	-748.00516026854
840	839000	0	5.90801893228917	Inf	-763.685452985754
841	840000	0	5.90801893228917	Inf	-762.865381653866
842	841000	0	5.90801893228917	Inf	-773.687735502031
843	842000	0	5.90801893228917	Inf	-758.968511804652
844	843000	0	5.90801893228917	Inf	-764.413172568525
845	844000	0	5.90801893228917	Inf	-778.245049522455
846	845000	0	5.90801893228917	Inf	-775.413369797999
847	846000	0	5.90801893228917	Inf	-780.245456746081
848	847000	0	5.90801893228917	Inf	-777.813338646612
849	848000	0	5.90801893228917	Inf	-765.582294725957
850	849000	0	5.99369177489195	Inf	-776.288849851291
851	850000	0	5.99369177489195	Inf	-777.759554190519
852	851000	0	5.99369177489195	Inf	-771.268123355757
853	852000	0	5.99369177489195	Inf	-778.297535731331
854	853000	0	5.99369177489195	Inf	-754.759674099155
855	854000	0	5.99369177489195	Inf	-765.065671186066
856	855000	0	5.99369177489195	Inf	-760.915767405682
857	856000	0	5.99369177489195	Inf	-757.09648510679
858	857000	0	5.99369177489195	Inf	-764.59625737995
859	858000	0	5.99369177489195	Inf	-761.948912545514
860	859000	0	5.99369177489195	Inf	-763.218570253169
861	860000	0	5.99369177489195	Inf	-752.216687080532
862	861000	0	5.99369177489195	Inf	-761.462978309717
863	862000	0	5.99369177489195	Inf	-758.959400623897
864	863000	0	5.99369177489195	Inf	-740.617790237714
865	864000	0	5.99369177489195	Inf	-750.185028446494
866	865000	0	5.99369177489195	Inf	-751.962132714033
867	866000	0	5.99369177489195	Inf	-754.159586445817
868	867000	0	5.99369177489195	Inf	-754.699497060187
869	868000	0	5.99369177489195	Inf	-757.845773686543
870	869000	0	5.99369177489195	Inf	-761.019673176277
871	870000	0	5.99369177489195	Inf	-759.598470058166
872	871000	0	6.01682032656396	Inf	-760.954770816005
873	872000	0	6.01682032656396	Inf	-748.209959583071
874	873000	0	6.00882766606659	Inf	-760.809331054225
875	874000	0	6.00882766606659	Inf	-766.17157395832
876	875000	0	6.00882766606659	Inf	-740.875712899944
877	876000	0	6.00882766606659	Inf	-755.694354920508
878	877000	0	6.00882766606659	Inf	-766.817272179365
879	878000	0	6.00882766606659	Inf	-767.93372070312
880	879000	0	6.00882766606659	Inf	-757.946008223424
881	880000	0	6.18839947792915	Inf	-758.116989737354
882	881000	0	6.18839947792915	Inf	-764.695059934713
883	882000	0	6.32823037092269	Inf	-744.713051372545
884	883000	0	6.32823037092269	Inf	-751.363390226884
885	884000	0	6.32823037092269	Inf	-749.24933720512
886	885000	0	6.20218937132827	Inf	-750.347145254153
887	886000	0	6.20218937132827	Inf	-741.605239255604
888	887000	0	6.20218937132827	Inf	-740.857013778247
889	888000	0	6.20218937132827	Inf	-745.290258095279
890	889000	0	6.20218937132827	Inf	-753.41123547286
891	890000	0	6.20218937132827	Inf	-745.053634511179
892	891000	0	6.20218937132827	Inf	-751.449150693404
893	892000	0	6.20218937132827	Inf	-753.515748972145
894	893000	0	6.20218937132827	Inf	-755.831950368783
895	894000	0	6.32053335379972	Inf	-738.768353978799
896	895000	0	6.32053335379972	Inf	-738.642199082407
897	896000	0	6.32053335379972	Inf	-749.947880179831
898	897000	0	6.32053335379972	Inf	-759.257430257134
899	898000	0	6.32053335379972	Inf	-743.112678875681
900	899000	0	6.32053335379972	Inf	-752.920900676269
901	9e+05	0	6.32053335379972	Inf	-754.065282579763
902	901000	0	6.32053335379972	Inf	-759.822984329516
903	902000	0	6.32053335379972	Inf	-758.340056014057
904	903000	0	6.32053335379972	Inf	-756.431180783171
905	904000	0	6.32053335379972	Inf	-754.538083475268
906	905000	0	6.32053335379972	Inf	-758.31625131087
907	906000	0	6.35156609243674	Inf	-766.514373068083
908	907000	0	6.35156609243674	Inf	-776.770321546511
909	908000	0	6.35156609243674	Inf	-767.071868974101
910	909000	0	6.08166712072772	Inf	-747.693179444615
911	910000	0	6.2706534734572	Inf	-776.693923711937
912	911000	0	6.2706534734572	Inf	-757.980704803516
913	912000	0	6.2706534734572	Inf	-737.545038109015
914	913000	0	6.2706534734572	Inf	-742.817985537258
915	914000	0	6.2706534734572	Inf	-764.470820380966
916	915000	0	6.29636444728414	Inf	-744.052001652527
917	916000	0	6.29636444728414	Inf	-764.03360038755
918	917000	0	6.29636444728414	Inf	-751.158623567209
919	918000	0	6.29636444728414	Inf	-756.271127120739
920	919000	0	6.29636444728414	Inf	-763.515002457773
921	920000	0	6.29636444728414	Inf	-771.991742606398
922	921000	0	6.29636444728414	Inf	-762.268097100032
923	922000	0	6.29636444728414	Inf	-778.270884450433
924	923000	0	6.29636444728414	Inf	-767.238672782533
925	924000	0	6.29636444728414	Inf	-764.553050138476
926	925000	0	6.29636444728414	Inf	-754.299232326818
927	926000	0	6.29636444728414	Inf	-765.2167788191
928	927000	0	6.29636444728414	Inf	-737.410755849962
929	928000	0	6.29636444728414	Inf	-751.620402236069
930	929000	0	6.05797588324082	Inf	-761.388199655218
931	930000	0	6.05797588324082	Inf	-761.427163694905
932	931000	0	6.05797588324082	Inf	-755.324758055342
933	932000	0	6.05797588324082	Inf	-769.617016686991
934	933000	0	6.05797588324082	Inf	-761.133304611735
935	934000	0	6.05797588324082	Inf	-763.817722993321
936	935000	0	6.05797588324082	Inf	-765.993703750008
937	936000	0	6.01367311271432	Inf	-760.118251181095
938	937000	0	6.01367311271432	Inf	-745.196111567219
939	938000	0	6.01367311271432	Inf	-743.581528041355
940	939000	0	6.01367311271432	Inf	-757.714415858499
941	940000	0	6.01367311271432	Inf	-762.765965972631
942	941000	0	6.01367311271432	Inf	-768.637972944509
943	942000	0	6.01367311271432	Inf	-771.18897641053
944	943000	0	5.98643452814627	Inf	-764.951276279259
945	944000	0	6.01002247563728	Inf	-770.969534132211
946	945000	0	6.01002247563728	Inf	-769.404797484392
947	946000	0	6.01002247563728	Inf	-765.939128510017
948	947000	0	6.01002247563728	Inf	-767.182408987086
949	948000	0	6.01002247563728	Inf	-761.096127430731
950	949000	0	6.01002247563728	Inf	-770.987447716869
951	950000	0	6.01002247563728	Inf	-768.386078633877
952	951000	0	6.01002247563728	Inf	-771.601341633102
953	952000	0	6.01002247563728	Inf	-763.982488654875
954	953000	0	6.01002247563728	Inf	-768.223163296847
955	954000	0	6.01002247563728	Inf	-753.481321406211
956	955000	0	6.01002247563728	Inf	-749.649384120235
957	956000	0	6.01002247563728	Inf	-763.709613877073
958	957000	0	6.01002247563728	Inf	-759.1140241953
959	958000	0	6.01002247563728	Inf	-742.56685529558
960	959000	0	6.01002247563728	Inf	-764.939751486233
961	960000	0	6.01002247563728	Inf	-768.511736682111
962	961000	0	6.01002247563728	Inf	-756.878208600459
963	962000	0	6.01002247563728	Inf	-754.329502029739
964	963000	0	6.01002247563728	Inf	-757.261229165381
965	964000	0	6.01002247563728	Inf	-761.369528584113
966	965000	0	6.01002247563728	Inf	-757.421274838195
967	966000	0	6.01002247563728	Inf	-769.252974998825
968	967000	0	6.01002247563728	Inf	-776.488974704399
969	968000	0	6.01002247563728	Inf	-768.532869755056
970	969000	0	6.01002247563728	Inf	-759.564408290544
971	970000	0	6.01002247563728	Inf	-773.335467208387
972	971000	0	6.01002247563728	Inf	-758.251076741862
973	972000	0	6.01002247563728	Inf	-755.266420062272
974	973000	0	6.01002247563728	Inf	-771.338837697223
975	974000	0	6.01002247563728	Inf	-772.17601804872
976	975000	0	6.01002247563728	Inf	-760.527161504887
977	976000	0	6.01002247563728	Inf	-770.1729421548
978	977000	0	6.01002247563728	Inf	-740.961514636808
979	978000	0	6.01002247563728	Inf	-769.666588262655
980	979000	0	6.01002247563728	Inf	-771.862731868604
981	980000	0	6.22500835305016	Inf	-766.113980597406
982	981000	0	6.22500835305016	Inf	-744.868251486159
983	982000	0	6.22500835305016	Inf	-752.380983009191
984	983000	0	6.22500835305016	Inf	-767.813536369015
985	984000	0	6.22500835305016	Inf	-758.617240143751
986	985000	0	6.22500835305016	Inf	-765.621870853169
987	986000	0	6.22500835305016	Inf	-759.455443532419
988	987000	0	6.22500835305016	Inf	-755.510381038347
989	988000	0	6.22500835305016	Inf	-757.545793498633
990	989000	0	6.22500835305016	Inf	-762.949418518096
991	990000	0	6.22500835305016	Inf	-762.422229231245
992	991000	0	6.22500835305016	Inf	-778.074647622979
993	992000	0	6.22500835305016	Inf	-780.166985584171
994	993000	0	6.22500835305016	Inf	-764.903444856552
995	994000	0	6.22500835305016	Inf	-761.641364466102
996	995000	0	6.22500835305016	Inf	-756.048577574355
997	996000	0	6.22500835305016	Inf	-746.187779081752
998	997000	0	6.22500835305016	Inf	-748.271505523567
999	998000	0	6.22500835305016	Inf	-740.161094460423
1000	999000	0	6.22500835305016	Inf	-732.326227872743
1001	1e+06	0	6.22500835305016	Inf	-743.736488840502
1002	1001000	0	6.22500835305016	Inf	-768.164523126578
1003	1002000	0	6.22500835305016	Inf	-756.857452989863
1004	1003000	0	6.22500835305016	Inf	-767.09779663271
1005	1004000	0	6.22500835305016	Inf	-762.975446507097
1006	1005000	0	6.22500835305016	Inf	-752.328362999665
1007	1006000	0	6.22500835305016	Inf	-749.154700333122
1008	1007000	0	6.22500835305016	Inf	-763.665229778006
1009	1008000	0	6.30504504859681	Inf	-745.713843807589
1010	1009000	0	6.30504504859681	Inf	-745.028791862295
1011	1010000	0	6.30504504859681	Inf	-755.379777314236
1012	1011000	0	6.30504504859681	Inf	-740.277282577208
1013	1012000	0	6.30504504859681	Inf	-747.485996486149
1014	1013000	0	6.42280232497783	Inf	-761.034160729858
1015	1014000	0	6.42280232497783	Inf	-769.7101952928
1016	1015000	0	6.42280232497783	Inf	-767.158597196401
1017	1016000	0	6.42280232497783	Inf	-765.93324578534
1018	1017000	0	6.42280232497783	Inf	-765.39732106779
1019	1018000	0	6.42280232497783	Inf	-760.412477417979
1020	1019000	0	6.42280232497783	Inf	-768.446655963894
1021	1020000	0	6.42280232497783	Inf	-769.262079516955
1022	1021000	0	6.42280232497783	Inf	-754.999827595716
1023	1022000	0	6.42280232497783	Inf	-770.200758596489
1024	1023000	0	6.42280232497783	Inf	-767.365819994655
1025	1024000	0	6.42280232497783	Inf	-761.593834705626
1026	1025000	0	6.42280232497783	Inf	-765.721208747494
1027	1026000	0	6.16373557062321	Inf	-762.535407705753
1028	1027000	0	6.16373557062321	Inf	-756.125038004175
1029	1028000	0	6.16373557062321	Inf	-766.756152130294
1030	1029000	0	6.58959856366215	Inf	-778.225292442443
1031	1030000	0	6.53019660036207	Inf	-770.01543531631
1032	1031000	0	6.53019660036207	Inf	-770.795127038713
1033	1032000	0	6.53019660036207	Inf	-765.17126408939
1034	1033000	0	6.53019660036207	Inf	-764.648818372847
1035	1034000	0	6.53019660036207	Inf	-745.562972168877
1036	1035000	0	6.53019660036207	Inf	-751.648168764575
1037	1036000	0	6.53019660036207	Inf	-774.314224485007
1038	1037000	0	6.53019660036207	Inf	-761.372954052753
1039	1038000	0	6.53019660036207	Inf	-767.273150361837
1040	1039000	0	6.53019660036207	Inf	-769.20294010946
1041	1040000	0	6.53019660036207	Inf	-749.288838661153
1042	1041000	0	6.53019660036207	Inf	-755.973424922063
1043	1042000	0	6.53019660036207	Inf	-746.202559326646
1044	1043000	0	6.53019660036207	Inf	-750.577711614002
1045	1044000	0	6.53019660036207	Inf	-758.038266305352
1046	1045000	0	6.53019660036207	Inf	-766.328039520893
1047	1046000	0	6.53019660036207	Inf	-772.004983528711
1048	1047000	0	6.53019660036207	Inf	-779.196578245587
1049	1048000	0	6.53019660036207	Inf	-759.678426947704
1050	1049000	0	6.53019660036207	Inf	-770.460370150733
1051	1050000	0	6.53019660036207	Inf	-773.09722472954
1052	1051000	0	6.53019660036207	Inf	-771.013738286057
1053	1052000	0	6.51517930625111	Inf	-797.255081988965
1054	1053000	0	6.51517930625111	Inf	-776.047811284104
1055	1054000	0	6.60767697449861	Inf	-757.931921434161
1056	1055000	0	6.60767697449861	Inf	-751.752943714293
1057	1056000	0	6.60767697449861	Inf	-758.898425754186
1058	1057000	0	6.60767697449861	Inf	-755.864762511013
1059	1058000	0	6.60767697449861	Inf	-753.895146302517
1060	1059000	0	6.85732126053716	Inf	-750.670487931311
1061	1060000	0	6.85732126053716	Inf	-744.731674176668
1062	1061000	0	6.85732126053716	Inf	-753.232373022805
1063	1062000	0	6.96463979564067	Inf	-758.022020874585
1064	1063000	0	6.96463979564067	Inf	-757.009498291328
1065	1064000	0	6.96463979564067	Inf	-766.506693265954
1066	1065000	0	6.96463979564067	Inf	-763.925490998047
1067	1066000	0	6.64156827477837	Inf	-767.71766354342
1068	1067000	0	6.90205835554862	Inf	-765.145755336819
1069	1068000	0	6.90205835554862	Inf	-767.798683062271
1070	1069000	0	6.90205835554862	Inf	-753.396535848584
1071	1070000	0	6.90205835554862	Inf	-771.454298643799
1072	1071000	0	7.42334973074213	Inf	-762.764689754753
1073	1072000	0	6.96397577832015	Inf	-760.82867768265
1074	1073000	0	6.96397577832015	Inf	-755.748902523404
1075	1074000	0	6.96397577832015	Inf	-773.009591625644
1076	1075000	0	6.96397577832015	Inf	-751.886906809869
1077	1076000	0	6.96397577832015	Inf	-760.163039634205
1078	1077000	0	6.96397577832015	Inf	-754.433408583226
1079	1078000	0	7.04046169751482	Inf	-762.494116746679
1080	1079000	0	7.57376471878988	Inf	-770.71142431332
1081	1080000	0	7.57376471878988	Inf	-759.355486092652
1082	1081000	0	7.54413670695948	Inf	-776.723556131882
1083	1082000	0	7.54413670695948	Inf	-767.399741178153
1084	1083000	0	7.54413670695948	Inf	-780.250509059884
1085	1084000	0	7.54413670695948	Inf	-787.591152976495
1086	1085000	0	7.4847209010435	Inf	-758.121519884185
1087	1086000	0	7.4847209010435	Inf	-748.4470309876
1088	1087000	0	7.4847209010435	Inf	-764.526006408463
1089	1088000	0	7.4847209010435	Inf	-761.095017918878
1090	1089000	0	7.4847209010435	Inf	-758.0790708486
1091	1090000	0	7.4847209010435	Inf	-769.548506250482
1092	1091000	0	7.4847209010435	Inf	-768.355234140457
1093	1092000	0	7.4847209010435	Inf	-766.850448014226
1094	1093000	0	7.4847209010435	Inf	-761.722009982024
1095	1094000	0	7.4847209010435	Inf	-763.839567186327
1096	1095000	0	7.4847209010435	Inf	-768.082534952115
1097	1096000	0	7.4847209010435	Inf	-759.109970456355
1098	1097000	0	7.4847209010435	Inf	-777.003780723219
1099	1098000	0	7.4847209010435	Inf	-762.68339934668
1100	1099000	0	7.84673154626596	Inf	-776.566614361708
1101	1100000	0	7.75586985947306	Inf	-774.24665708439
1102	1101000	0	7.75586985947306	Inf	-756.831200337334
1103	1102000	0	7.75586985947306	Inf	-772.565764907109
1104	1103000	0	7.75586985947306	Inf	-766.844577273134
1105	1104000	0	7.75586985947306	Inf	-770.860925442462
1106	1105000	0	7.75586985947306	Inf	-756.581538861954
1107	1106000	0	7.75586985947306	Inf	-773.229050362463
1108	1107000	0	7.75586985947306	Inf	-762.359521618071
1109	1108000	0	7.75586985947306	Inf	-747.546038628362
1110	1109000	0	7.75586985947306	Inf	-754.89121428678
1111	1110000	0	7.75586985947306	Inf	-744.059306945785
1112	1111000	0	7.75586985947306	Inf	-750.578581548055
1113	1112000	0	7.75586985947306	Inf	-756.130805377351
1114	1113000	0	7.75586985947306	Inf	-750.257347736429
1115	1114000	0	7.71029047783097	Inf	-761.618995390907
1116	1115000	0	7.70317189649781	Inf	-784.02187487191
1117	1116000	0	7.70317189649781	Inf	-770.100271356415
1118	1117000	0	7.70317189649781	Inf	-764.459974956743
1119	1118000	0	7.70317189649781	Inf	-764.510372827146
1120	1119000	0	7.70317189649781	Inf	-756.657019307739
1121	1120000	0	7.70317189649781	Inf	-752.354669454052
1122	1121000	0	7.70317189649781	Inf	-773.907433948142
1123	1122000	0	7.70317189649781	Inf	-761.519537658602
1124	1123000	0	7.70317189649781	Inf	-765.490675165848
1125	1124000	0	7.70317189649781	Inf	-760.343256044764
1126	1125000	0	7.70317189649781	Inf	-762.82415358308
1127	1126000	0	8.08508390450986	Inf	-768.533131413437
1128	1127000	0	8.08508390450986	Inf	-767.958844764939
1129	1128000	0	8.08508390450986	Inf	-764.926091248918
1130	1129000	0	8.08508390450986	Inf	-765.323606657853
1131	1130000	0	8.08508390450986	Inf	-757.239861024356
1132	1131000	0	8.08508390450986	Inf	-759.265090197049
1133	1132000	0	8.08508390450986	Inf	-757.914352581686
1134	1133000	0	8.03095911172771	Inf	-762.419191152385
1135	1134000	0	8.03095911172771	Inf	-765.301777492743
1136	1135000	0	8.03095911172771	Inf	-747.399954683467
1137	1136000	0	8.03095911172771	Inf	-768.558197475637
1138	1137000	0	8.03095911172771	Inf	-765.390975231763
1139	1138000	0	8.03095911172771	Inf	-766.78894196011
1140	1139000	0	8.03095911172771	Inf	-769.389366359466
1141	1140000	0	8.03095911172771	Inf	-759.611807850096
1142	1141000	0	8.03095911172771	Inf	-759.626515201905
1143	1142000	0	7.98121221371936	Inf	-755.069376352555
1144	1143000	0	7.98121221371936	Inf	-772.02071128384
1145	1144000	0	7.98121221371936	Inf	-761.506773120328
1146	1145000	0	7.98121221371936	Inf	-761.063718700935
1147	1146000	0	7.98121221371936	Inf	-767.667703863808
1148	1147000	0	8.02153453695016	Inf	-768.717059930391
1149	1148000	0	8.02153453695016	Inf	-767.345583521047
1150	1149000	0	8.02153453695016	Inf	-765.822195515227
1151	1150000	0	7.89774908792449	Inf	-769.562600231195
1152	1151000	0	7.89774908792449	Inf	-770.579065167252
1153	1152000	0	7.89774908792449	Inf	-771.40141147526
1154	1153000	0	7.89774908792449	Inf	-768.322521956021
1155	1154000	0	7.89586940330838	Inf	-757.872661442975
1156	1155000	0	7.89586940330838	Inf	-766.877510119426
1157	1156000	0	7.89586940330838	Inf	-763.908766178258
1158	1157000	0	7.89586940330838	Inf	-753.287944788347
1159	1158000	0	7.89586940330838	Inf	-759.727615692966
1160	1159000	0	7.89586940330838	Inf	-767.625667864496
1161	1160000	0	7.89586940330838	Inf	-764.666375699689
1162	1161000	0	7.79731797311245	Inf	-747.742618318009
1163	1162000	0	7.79731797311245	Inf	-762.957380844551
1164	1163000	0	7.7744534267154	Inf	-773.809790123522
1165	1164000	0	7.7744534267154	Inf	-770.801648101237
1166	1165000	0	7.56612286540716	Inf	-763.876125839962
1167	1166000	0	7.56612286540716	Inf	-753.979578899917
1168	1167000	0	7.56612286540716	Inf	-776.56146556367
1169	1168000	0	7.56612286540716	Inf	-763.68861840346
1170	1169000	0	7.56612286540716	Inf	-755.526894847632
1171	1170000	0	7.56612286540716	Inf	-763.950162420295
1172	1171000	0	7.56612286540716	Inf	-767.644704714738
1173	1172000	0	7.56612286540716	Inf	-749.845261817298
1174	1173000	0	7.56612286540716	Inf	-749.267421600567
1175	1174000	0	7.56612286540716	Inf	-756.757855297302
1176	1175000	0	7.56612286540716	Inf	-766.287786417093
1177	1176000	0	7.56612286540716	Inf	-770.794975672063
1178	1177000	0	7.56612286540716	Inf	-764.248296638148
1179	1178000	0	8.12230048333927	Inf	-754.00799161406
1180	1179000	0	8.12230048333927	Inf	-770.142593090055
1181	1180000	0	8.12230048333927	Inf	-776.698499697589
1182	1181000	0	8.26485849781963	Inf	-790.934418754558
1183	1182000	0	8.03520946421796	Inf	-775.977459438128
1184	1183000	0	8.03520946421796	Inf	-754.778695062964
1185	1184000	0	8.03520946421796	Inf	-756.374885706957
1186	1185000	0	8.03520946421796	Inf	-750.224014044778
1187	1186000	0	8.03520946421796	Inf	-775.645377314602
1188	1187000	0	8.03520946421796	Inf	-746.473010504056
1189	1188000	0	8.03520946421796	Inf	-760.354294896227
1190	1189000	0	8.03520946421796	Inf	-760.56046842847
1191	1190000	0	8.03520946421796	Inf	-761.032937602557
1192	1191000	0	8.03520946421796	Inf	-748.42618307485
1193	1192000	0	8.03520946421796	Inf	-749.248174424481
1194	1193000	0	8.03520946421796	Inf	-753.505785090209
1195	1194000	0	8.03520946421796	Inf	-749.000322667182
1196	1195000	0	8.03520946421796	Inf	-743.242089626033
1197	1196000	0	8.03520946421796	Inf	-750.916297954499
1198	1197000	0	8.03520946421796	Inf	-765.514944552951
1199	1198000	0	8.1904800562192	Inf	-767.586266198501
1200	1199000	0	8.1904800562192	Inf	-771.048475873839
1201	1200000	0	8.1904800562192	Inf	-757.997369514971
1202	1201000	0	8.1904800562192	Inf	-759.938986139056
1203	1202000	0	8.1904800562192	Inf	-759.508014940057
1204	1203000	0	8.1904800562192	Inf	-750.372122118173
1205	1204000	0	8.1904800562192	Inf	-771.344298460877
1206	1205000	0	8.1904800562192	Inf	-769.920330566503
1207	1206000	0	8.1904800562192	Inf	-766.690691233388
1208	1207000	0	8.1904800562192	Inf	-744.22078883396
1209	1208000	0	8.1904800562192	Inf	-761.604254716364
1210	1209000	0	8.1904800562192	Inf	-772.91799001817
1211	1210000	0	8.1904800562192	Inf	-769.047069544236
1212	1211000	0	8.1904800562192	Inf	-764.337464626202
1213	1212000	0	8.1904800562192	Inf	-758.755353799169
1214	1213000	0	8.1904800562192	Inf	-762.264670791636
1215	1214000	0	8.1904800562192	Inf	-775.9830486373
1216	1215000	0	8.58716626970443	Inf	-789.351077241333
1217	1216000	0	8.58716626970443	Inf	-813.257297620979
1218	1217000	0	8.58716626970443	Inf	-800.515584354095
1219	1218000	0	8.58716626970443	Inf	-768.462173222035
1220	1219000	0	8.58716626970443	Inf	-764.120012779497
1221	1220000	0	8.58716626970443	Inf	-768.045491238948
1222	1221000	0	8.58716626970443	Inf	-781.047596414972
1223	1222000	0	8.58716626970443	Inf	-769.153670650532
1224	1223000	0	8.58716626970443	Inf	-767.027794063508
1225	1224000	0	8.58716626970443	Inf	-783.109136623459
1226	1225000	0	8.58716626970443	Inf	-787.076661239846
1227	1226000	0	8.58716626970443	Inf	-775.207658149479
1228	1227000	0	8.58716626970443	Inf	-771.835860381002
1229	1228000	0	8.58716626970443	Inf	-764.572142301599
1230	1229000	0	8.58716626970443	Inf	-769.708610146258
1231	1230000	0	8.58716626970443	Inf	-774.011576998546
1232	1231000	0	8.58716626970443	Inf	-752.46361185381
1233	1232000	0	8.58716626970443	Inf	-756.768205944631
1234	1233000	0	8.58716626970443	Inf	-784.109043824231
1235	1234000	0	8.58716626970443	Inf	-774.479205586131
1236	1235000	0	8.58716626970443	Inf	-769.647981356048
1237	1236000	0	8.58716626970443	Inf	-768.8936015781
1238	1237000	0	8.58716626970443	Inf	-766.891152865092
1239	1238000	0	8.58716626970443	Inf	-747.57527888152
1240	1239000	0	8.58716626970443	Inf	-764.744204597982
1241	1240000	0	8.58716626970443	Inf	-772.155776906271
1242	1241000	0	8.58716626970443	Inf	-767.538210205451
1243	1242000	0	8.58716626970443	Inf	-760.625398324244
1244	1243000	0	8.58716626970443	Inf	-774.533104178112
1245	1244000	0	8.58716626970443	Inf	-782.477609302266
1246	1245000	0	8.58716626970443	Inf	-778.588533496184
1247	1246000	0	8.58716626970443	Inf	-762.061628292065
1248	1247000	0	8.55230094874076	Inf	-779.060672692102
1249	1248000	0	8.49605726026852	Inf	-761.31501197835
1250	1249000	0	8.49379797612352	Inf	-782.669790523336
1251	1250000	0	8.49379797612352	Inf	-776.295597725948
1252	1251000	0	8.49379797612352	Inf	-774.595775029867
1253	1252000	0	8.54291566236038	Inf	-797.742526088257
1254	1253000	0	8.54291566236038	Inf	-787.051128875879
1255	1254000	0	8.54291566236038	Inf	-769.259031303723
1256	1255000	0	8.54291566236038	Inf	-779.914197625026
1257	1256000	0	8.54291566236038	Inf	-776.682419234686
1258	1257000	0	8.54291566236038	Inf	-774.937281200554
1259	1258000	0	8.69030675012948	Inf	-767.814923445775
1260	1259000	0	8.69030675012948	Inf	-799.317399768884
1261	1260000	0	8.69030675012948	Inf	-789.661878174868
1262	1261000	0	8.69030675012948	Inf	-776.397429932985
1263	1262000	0	8.69030675012948	Inf	-785.928265873313
1264	1263000	0	8.69030675012948	Inf	-788.163752671369
1265	1264000	0	8.69030675012948	Inf	-767.882998517778
1266	1265000	0	8.69030675012948	Inf	-768.044825230005
1267	1266000	0	8.69030675012948	Inf	-760.972595942257
1268	1267000	0	8.69030675012948	Inf	-766.007350663112
1269	1268000	0	8.69030675012948	Inf	-759.503001196937
1270	1269000	0	8.69030675012948	Inf	-761.331855220892
1271	1270000	0	8.7180845427197	Inf	-779.088380392848
1272	1271000	0	8.7180845427197	Inf	-751.534893280466
1273	1272000	0	8.7180845427197	Inf	-754.75147522608
1274	1273000	0	8.7180845427197	Inf	-756.97242338918
1275	1274000	0	8.7180845427197	Inf	-760.010027956432
1276	1275000	0	8.7180845427197	Inf	-769.706126130293
1277	1276000	0	8.7180845427197	Inf	-761.493077845749
1278	1277000	0	8.7180845427197	Inf	-764.582667926842
1279	1278000	0	8.7180845427197	Inf	-767.679595978147
1280	1279000	0	8.7180845427197	Inf	-787.463154369819
1281	1280000	0	8.7180845427197	Inf	-782.097758689972
1282	1281000	0	8.7180845427197	Inf	-780.9370348033
1283	1282000	0	8.7180845427197	Inf	-796.109779882564
1284	1283000	0	8.7180845427197	Inf	-778.644943202172
1285	1284000	0	8.7180845427197	Inf	-775.752840477107
1286	1285000	0	8.7180845427197	Inf	-762.613785258347
1287	1286000	0	8.7180845427197	Inf	-773.65321347825
1288	1287000	0	8.7180845427197	Inf	-772.664582494402
1289	1288000	0	8.7180845427197	Inf	-777.350796364364
1290	1289000	0	8.7180845427197	Inf	-771.298094924933
1291	1290000	0	8.50077777772836	Inf	-775.529030294348
1292	1291000	0	8.50077777772836	Inf	-790.377270927936
1293	1292000	0	8.50077777772836	Inf	-784.584643877739
1294	1293000	0	8.50077777772836	Inf	-775.453724024512
1295	1294000	0	8.50077777772836	Inf	-779.377187684253
1296	1295000	0	8.50077777772836	Inf	-763.31171338306
1297	1296000	0	8.50077777772836	Inf	-765.436010471335
1298	1297000	0	8.50077777772836	Inf	-775.042553368993
1299	1298000	0	8.50077777772836	Inf	-762.815415232863
1300	1299000	0	8.50077777772836	Inf	-765.586611524751
1301	1300000	0	8.50077777772836	Inf	-768.237453517065
1302	1301000	0	8.50077777772836	Inf	-749.755558544902
1303	1302000	0	8.50077777772836	Inf	-759.115420884876
1304	1303000	0	8.50077777772836	Inf	-768.472168047973
1305	1304000	0	8.50077777772836	Inf	-761.692127068563
1306	1305000	0	8.19171720485152	Inf	-758.300121180367
1307	1306000	0	8.19171720485152	Inf	-755.195168268311
1308	1307000	0	8.19171720485152	Inf	-773.839428999664
1309	1308000	0	8.19171720485152	Inf	-765.12975366563
1310	1309000	0	8.19171720485152	Inf	-757.468237306528
1311	1310000	0	8.19171720485152	Inf	-772.707329838987
1312	1311000	0	8.19171720485152	Inf	-762.012366494435
1313	1312000	0	8.19171720485152	Inf	-783.602253414344
1314	1313000	0	8.19171720485152	Inf	-789.326147712913
1315	1314000	0	8.19171720485152	Inf	-777.473932694496
1316	1315000	0	8.19171720485152	Inf	-778.777728285201
1317	1316000	0	8.19171720485152	Inf	-775.641813061003
1318	1317000	0	8.19171720485152	Inf	-774.268513861744
1319	1318000	0	8.14907758651914	Inf	-781.466562628554
1320	1319000	0	8.14907758651914	Inf	-802.500361433397
1321	1320000	0	8.14907758651914	Inf	-800.317587240039
1322	1321000	0	8.11440099751563	Inf	-787.756112033228
1323	1322000	0	8.11440099751563	Inf	-786.928806676085
1324	1323000	0	8.11440099751563	Inf	-773.748559813326
1325	1324000	0	8.11440099751563	Inf	-797.988974513064
1326	1325000	0	8.11440099751563	Inf	-793.465047246298
1327	1326000	0	8.11440099751563	Inf	-800.174121373378
1328	1327000	0	8.11440099751563	Inf	-798.439782016173
1329	1328000	0	8.11440099751563	Inf	-787.32481409317
1330	1329000	0	8.11440099751563	Inf	-786.575696489048
1331	1330000	0	8.11440099751563	Inf	-798.689246423945
1332	1331000	0	8.11440099751563	Inf	-793.767754525189
1333	1332000	0	8.11440099751563	Inf	-791.819383504544
1334	1333000	0	8.11440099751563	Inf	-773.42726940854
1335	1334000	0	8.11440099751563	Inf	-766.142345625512
1336	1335000	0	8.11440099751563	Inf	-768.595959943179
1337	1336000	0	8.11440099751563	Inf	-783.194971990503
1338	1337000	0	8.11440099751563	Inf	-767.968322218556
1339	1338000	0	8.11440099751563	Inf	-769.296330068786
1340	1339000	0	8.11440099751563	Inf	-773.290226165221
1341	1340000	0	8.11440099751563	Inf	-781.881138343719
1342	1341000	0	8.11440099751563	Inf	-755.626582385464
1343	1342000	0	8.11440099751563	Inf	-767.588469879157
1344	1343000	0	8.11440099751563	Inf	-762.442738727013
1345	1344000	0	8.11440099751563	Inf	-756.73832289197
1346	1345000	0	8.11440099751563	Inf	-754.656655710292
1347	1346000	0	8.11440099751563	Inf	-757.931802553649
1348	1347000	0	8.11440099751563	Inf	-762.770199577515
1349	1348000	0	8.16994251492005	Inf	-765.425382769894
1350	1349000	0	8.16994251492005	Inf	-784.060987960432
1351	1350000	0	8.16994251492005	Inf	-781.401804353186
1352	1351000	0	8.16994251492005	Inf	-762.948323504118
1353	1352000	0	8.16994251492005	Inf	-770.729068588028
1354	1353000	0	8.16994251492005	Inf	-774.11238555815
1355	1354000	0	8.16994251492005	Inf	-776.221188803298
1356	1355000	0	8.16994251492005	Inf	-765.850805428704
1357	1356000	0	8.16994251492005	Inf	-757.772591800265
1358	1357000	0	8.16994251492005	Inf	-770.240666216431
1359	1358000	0	8.16994251492005	Inf	-782.044997681378
1360	1359000	0	8.16994251492005	Inf	-776.557401988345
1361	1360000	0	8.16994251492005	Inf	-773.0729971506
1362	1361000	0	8.16994251492005	Inf	-784.489890189647
1363	1362000	0	8.54087571873493	Inf	-791.154288118869
1364	1363000	0	8.54087571873493	Inf	-774.384400079138
1365	1364000	0	8.68113827096541	Inf	-785.664522874524
1366	1365000	0	8.68113827096541	Inf	-776.026480422424
1367	1366000	0	8.68113827096541	Inf	-775.617150617505
1368	1367000	0	8.68113827096541	Inf	-781.7115325858
1369	1368000	0	8.68113827096541	Inf	-769.693984721097
1370	1369000	0	8.49339960194825	Inf	-762.038778456519
1371	1370000	0	8.49339960194825	Inf	-767.821753160723
1372	1371000	0	8.49339960194825	Inf	-775.996774143792
1373	1372000	0	8.49339960194825	Inf	-772.431598899419
1374	1373000	0	8.49339960194825	Inf	-775.016665385784
1375	1374000	0	8.49339960194825	Inf	-767.606450891716
1376	1375000	0	8.49339960194825	Inf	-762.776194046449
1377	1376000	0	8.49339960194825	Inf	-772.664184300222
1378	1377000	0	8.49339960194825	Inf	-750.207842173958
1379	1378000	0	8.49339960194825	Inf	-771.553411022632
1380	1379000	0	8.49339960194825	Inf	-769.227608271726
1381	1380000	0	8.64178196166911	Inf	-768.732507149726
1382	1381000	0	8.64178196166911	Inf	-778.481598429746
1383	1382000	0	8.64178196166911	Inf	-781.147223783157
1384	1383000	0	8.57695043935209	Inf	-786.157153995857
1385	1384000	0	8.57695043935209	Inf	-793.769121717515
1386	1385000	0	8.57695043935209	Inf	-780.937913551984
1387	1386000	0	8.57695043935209	Inf	-786.68428969615
1388	1387000	0	8.57695043935209	Inf	-789.799429041833
1389	1388000	0	8.57695043935209	Inf	-778.846691502594
1390	1389000	0	8.57695043935209	Inf	-769.817884480874
1391	1390000	0	8.57695043935209	Inf	-784.058581746651
1392	1391000	0	8.57695043935209	Inf	-788.95452349772
1393	1392000	0	8.57695043935209	Inf	-794.460045890904
1394	1393000	0	8.52882785177718	Inf	-799.440831751356
1395	1394000	0	8.52882785177718	Inf	-799.973515378984
1396	1395000	0	8.52882785177718	Inf	-791.074440631282
1397	1396000	0	8.52882785177718	Inf	-771.15322698753
1398	1397000	0	8.52882785177718	Inf	-768.683615440376
1399	1398000	0	8.41283554057284	Inf	-766.966624703849
1400	1399000	0	8.41283554057284	Inf	-773.944728055316
1401	1400000	0	8.41283554057284	Inf	-785.167844209094
1402	1401000	0	8.41283554057284	Inf	-799.306027896197
1403	1402000	0	8.41283554057284	Inf	-799.88847809817
1404	1403000	0	8.41283554057284	Inf	-793.230988790499
1405	1404000	0	8.41283554057284	Inf	-782.886287161895
1406	1405000	0	8.41283554057284	Inf	-774.829798566962
1407	1406000	0	8.41283554057284	Inf	-763.358397317649
1408	1407000	0	8.41283554057284	Inf	-772.829686589891
1409	1408000	0	8.0235442228723	Inf	-767.930378202541
1410	1409000	0	8.0235442228723	Inf	-765.042112123715
1411	1410000	0	8.0235442228723	Inf	-764.899419016301
1412	1411000	0	8.0235442228723	Inf	-760.615371014518
1413	1412000	0	8.10956283657399	Inf	-772.931077969751
1414	1413000	0	8.10956283657399	Inf	-782.920602601786
1415	1414000	0	7.76717603863706	Inf	-776.045123745461
1416	1415000	0	7.76717603863706	Inf	-774.370635304107
1417	1416000	0	7.76717603863706	Inf	-756.202670120636
1418	1417000	0	7.76717603863706	Inf	-760.241870399757
1419	1418000	0	7.76717603863706	Inf	-776.338463545355
1420	1419000	0	7.76717603863706	Inf	-777.692074424076
1421	1420000	0	7.76717603863706	Inf	-759.86069101893
1422	1421000	0	7.76717603863706	Inf	-774.004135804747
1423	1422000	0	7.76717603863706	Inf	-764.404018841854
1424	1423000	0	7.76717603863706	Inf	-760.561974506942
1425	1424000	0	7.76717603863706	Inf	-777.943499821882
1426	1425000	0	7.76717603863706	Inf	-756.902701554303
1427	1426000	0	7.76717603863706	Inf	-778.507311689819
1428	1427000	0	7.76717603863706	Inf	-787.932959162811
1429	1428000	0	7.76717603863706	Inf	-765.527686373608
1430	1429000	0	7.76717603863706	Inf	-754.642073480293
1431	1430000	0	7.76717603863706	Inf	-773.226468424638
1432	1431000	0	7.76717603863706	Inf	-765.90993616284
1433	1432000	0	7.89515336749787	Inf	-774.671374381544
1434	1433000	0	7.89515336749787	Inf	-771.618867680329
1435	1434000	0	7.89515336749787	Inf	-763.288053769833
1436	1435000	0	7.89515336749787	Inf	-759.010011210388
1437	1436000	0	7.89515336749787	Inf	-750.807279198033
1438	1437000	0	7.89515336749787	Inf	-756.606704535156
1439	1438000	0	7.89515336749787	Inf	-756.771324966913
1440	1439000	0	7.89515336749787	Inf	-766.44733345855
1441	1440000	0	7.89515336749787	Inf	-782.764243054143
1442	1441000	0	7.89515336749787	Inf	-765.763759305754
1443	1442000	0	7.89515336749787	Inf	-745.953903426424
1444	1443000	0	8.13422934841495	Inf	-738.014360640933
1445	1444000	0	8.13422934841495	Inf	-759.73787050938
1446	1445000	0	8.13422934841495	Inf	-770.649857095272
1447	1446000	0	8.13422934841495	Inf	-763.474402358688
1448	1447000	0	8.13422934841495	Inf	-768.062365843637
1449	1448000	0	8.13422934841495	Inf	-762.282944302978
1450	1449000	0	8.13422934841495	Inf	-762.620801713011
1451	1450000	0	8.18859210670908	Inf	-761.679429659513
1452	1451000	0	8.18859210670908	Inf	-770.125572918154
1453	1452000	0	8.18859210670908	Inf	-792.721574291106
1454	1453000	0	8.18859210670908	Inf	-789.712567743705
1455	1454000	0	8.18859210670908	Inf	-774.982209535993
1456	1455000	0	8.18859210670908	Inf	-763.647179648288
1457	1456000	0	8.18859210670908	Inf	-782.294224724869
1458	1457000	0	8.18859210670908	Inf	-791.54789546644
1459	1458000	0	8.18859210670908	Inf	-770.140684980812
1460	1459000	0	8.18859210670908	Inf	-767.83680310231
1461	1460000	0	8.18859210670908	Inf	-766.457689714171
1462	1461000	0	8.18859210670908	Inf	-772.523504295266
1463	1462000	0	8.18859210670908	Inf	-753.84138205021
1464	1463000	0	8.17667395154548	Inf	-766.824994026099
1465	1464000	0	8.17667395154548	Inf	-776.372116546675
1466	1465000	0	8.17667395154548	Inf	-775.226089134687
1467	1466000	0	8.17667395154548	Inf	-785.278001162268
1468	1467000	0	8.17667395154548	Inf	-769.477165464821
1469	1468000	0	8.17667395154548	Inf	-790.267967805007
1470	1469000	0	8.17667395154548	Inf	-789.672584820921
1471	1470000	0	8.17667395154548	Inf	-782.407042065621
1472	1471000	0	8.02300920001065	Inf	-781.778535117283
1473	1472000	0	8.77659976871032	Inf	-784.12620876852
1474	1473000	0	8.77659976871032	Inf	-783.613176575003
1475	1474000	0	8.77659976871032	Inf	-767.957471365485
1476	1475000	0	8.77659976871032	Inf	-767.039967301227
1477	1476000	0	8.77659976871032	Inf	-784.217634342273
1478	1477000	0	8.77659976871032	Inf	-792.890452045391
1479	1478000	0	8.77659976871032	Inf	-786.245290965722
1480	1479000	0	8.77659976871032	Inf	-783.014146876212
1481	1480000	0	8.77659976871032	Inf	-774.607000279327
1482	1481000	0	8.80086301588544	Inf	-780.04927937481
1483	1482000	0	8.79472608575532	Inf	-769.312055725669
1484	1483000	0	8.85057174279662	Inf	-789.154769825541
1485	1484000	0	8.85057174279662	Inf	-795.342955255079
1486	1485000	0	8.85057174279662	Inf	-779.432229997449
1487	1486000	0	8.85057174279662	Inf	-773.724665949085
1488	1487000	0	8.85057174279662	Inf	-777.81071405813
1489	1488000	0	8.85057174279662	Inf	-786.972380022804
1490	1489000	0	8.85057174279662	Inf	-785.258503965751
1491	1490000	0	8.85057174279662	Inf	-771.866367679629
1492	1491000	0	8.85057174279662	Inf	-773.451372810867
1493	1492000	0	8.85057174279662	Inf	-776.46392885485
1494	1493000	0	8.85057174279662	Inf	-772.162016113521
1495	1494000	0	8.85057174279662	Inf	-774.30280712317
1496	1495000	0	8.85057174279662	Inf	-766.888977157149
1497	1496000	0	8.85057174279662	Inf	-769.5768390261
1498	1497000	0	8.85773611816441	Inf	-781.945380432154
1499	1498000	0	8.85773611816441	Inf	-772.615887260182
1500	1499000	0	8.85773611816441	Inf	-765.68224165548
1501	1500000	0	8.85773611816441	Inf	-767.213914781074
1502	1501000	0	8.85773611816441	Inf	-770.735725661199
1503	1502000	0	9.13360426395744	Inf	-777.700462236372
1504	1503000	0	9.13360426395744	Inf	-769.623235083781
1505	1504000	0	9.25316370310264	Inf	-772.60869856949
1506	1505000	0	9.25316370310264	Inf	-776.797397833348
1507	1506000	0	9.25316370310264	Inf	-780.947731071265
1508	1507000	0	9.22208129877179	Inf	-795.198894385779
1509	1508000	0	9.22208129877179	Inf	-781.935871654808
1510	1509000	0	9.22208129877179	Inf	-776.042118211022
1511	1510000	0	9.22208129877179	Inf	-786.462202997543
1512	1511000	0	9.22208129877179	Inf	-784.605038682555
1513	1512000	0	9.22208129877179	Inf	-773.844746621283
1514	1513000	0	9.22208129877179	Inf	-768.048103483478
1515	1514000	0	9.22208129877179	Inf	-790.532313384116
1516	1515000	0	9.22208129877179	Inf	-783.016112799241
1517	1516000	0	9.22208129877179	Inf	-782.291565049303
1518	1517000	0	9.22208129877179	Inf	-762.084835629392
1519	1518000	0	9.22208129877179	Inf	-762.830599343063
1520	1519000	0	9.22208129877179	Inf	-777.050300758361
1521	1520000	0	9.22208129877179	Inf	-774.227821021513
1522	1521000	0	9.22208129877179	Inf	-776.72947775931
1523	1522000	0	9.22208129877179	Inf	-773.831926449094
1524	1523000	0	9.22208129877179	Inf	-792.177929239965
1525	1524000	0	9.22208129877179	Inf	-777.935401783182
1526	1525000	0	9.22208129877179	Inf	-799.810203783771
1527	1526000	0	9.22208129877179	Inf	-780.388039959265
1528	1527000	0	9.22208129877179	Inf	-790.480639814169
1529	1528000	0	9.22208129877179	Inf	-791.00668993949
1530	1529000	0	9.22208129877179	Inf	-773.091581428301
1531	1530000	0	9.1168259025856	Inf	-771.111732684331
1532	1531000	0	9.1168259025856	Inf	-771.102968062419
1533	1532000	0	9.1168259025856	Inf	-765.178096692003
1534	1533000	0	9.1168259025856	Inf	-764.72332417467
1535	1534000	0	9.1168259025856	Inf	-781.587337948889
1536	1535000	0	9.02022262249149	Inf	-786.121263109718
1537	1536000	0	8.88443921797638	Inf	-783.39735628508
1538	1537000	0	8.88443921797638	Inf	-793.415359381752
1539	1538000	0	8.88443921797638	Inf	-784.91167626684
1540	1539000	0	8.88443921797638	Inf	-760.243743138623
1541	1540000	0	8.88443921797638	Inf	-767.253231495597
1542	1541000	0	8.88443921797638	Inf	-772.489574020596
1543	1542000	0	8.88443921797638	Inf	-773.430389063768
1544	1543000	0	8.88443921797638	Inf	-777.8760532023
1545	1544000	0	8.88443921797638	Inf	-776.568942185842
1546	1545000	0	8.88443921797638	Inf	-775.943163519098
1547	1546000	0	8.88443921797638	Inf	-771.206549294257
1548	1547000	0	8.88443921797638	Inf	-775.859504052501
1549	1548000	0	8.88443921797638	Inf	-767.556328939318
1550	1549000	0	8.88443921797638	Inf	-778.857431880686
1551	1550000	0	8.91941988517465	Inf	-780.759967310965
1552	1551000	0	8.91941988517465	Inf	-777.891776942229
1553	1552000	0	8.91941988517465	Inf	-787.818818697681
1554	1553000	0	8.99061170343596	Inf	-789.913163180687
1555	1554000	0	8.99061170343596	Inf	-784.6427181143
1556	1555000	0	8.99061170343596	Inf	-809.734861126952
1557	1556000	0	8.99061170343596	Inf	-804.064814311599
1558	1557000	0	8.99061170343596	Inf	-785.676247412704
1559	1558000	0	8.99061170343596	Inf	-782.611799732825
1560	1559000	0	9.16658329089832	Inf	-786.013570131957
1561	1560000	0	9.16658329089832	Inf	-784.702522756816
1562	1561000	0	9.16658329089832	Inf	-782.494128298376
1563	1562000	0	9.16658329089832	Inf	-782.515814891273
1564	1563000	0	9.16658329089832	Inf	-776.439534538741
1565	1564000	0	9.16658329089832	Inf	-778.361231248052
1566	1565000	0	9.16658329089832	Inf	-775.034547944374
1567	1566000	0	9.16658329089832	Inf	-776.721713836793
1568	1567000	0	9.16658329089832	Inf	-789.349844122964
1569	1568000	0	9.16658329089832	Inf	-795.772599789697
1570	1569000	0	9.16658329089832	Inf	-793.407172577274
1571	1570000	0	9.16658329089832	Inf	-777.63355706272
1572	1571000	0	9.16658329089832	Inf	-785.801679369074
1573	1572000	0	9.45606248900387	Inf	-788.293907438625
1574	1573000	0	9.78432471033295	Inf	-763.648852989472
1575	1574000	0	9.85919770480796	Inf	-766.891563349089
1576	1575000	0	9.85919770480796	Inf	-782.568441815655
1577	1576000	0	9.85919770480796	Inf	-784.563397365203
1578	1577000	0	9.85919770480796	Inf	-793.865423417246
1579	1578000	0	9.85919770480796	Inf	-775.97065135628
1580	1579000	0	9.85919770480796	Inf	-796.785380343938
1581	1580000	0	9.85919770480796	Inf	-781.50497277241
1582	1581000	0	9.85919770480796	Inf	-780.939069688583
1583	1582000	0	9.85919770480796	Inf	-778.602251689676
1584	1583000	0	9.85919770480796	Inf	-780.419319102254
1585	1584000	0	9.85919770480796	Inf	-765.427871494679
1586	1585000	0	9.85919770480796	Inf	-783.647206044767
1587	1586000	0	9.85919770480796	Inf	-791.95006028291
1588	1587000	0	9.85919770480796	Inf	-774.902532483901
1589	1588000	0	9.85919770480796	Inf	-773.565458141648
1590	1589000	0	9.85919770480796	Inf	-777.379449787657
1591	1590000	0	9.96930637941053	Inf	-783.097535750783
1592	1591000	0	9.96930637941053	Inf	-794.479199407747
1593	1592000	0	9.96930637941053	Inf	-798.53953911718
1594	1593000	0	9.96930637941053	Inf	-797.96101993656
1595	1594000	0	9.96930637941053	Inf	-790.670662197684
1596	1595000	0	9.96930637941053	Inf	-795.422792431625
1597	1596000	0	9.96930637941053	Inf	-806.955696793614
1598	1597000	0	9.96930637941053	Inf	-787.807464766918
1599	1598000	0	9.96930637941053	Inf	-780.164827063351
1600	1599000	0	9.96930637941053	Inf	-784.863770999093
1601	1600000	0	9.96930637941053	Inf	-799.858333230866
1602	1601000	0	9.96930637941053	Inf	-796.638437452615
1603	1602000	0	9.96930637941053	Inf	-781.648563795678
1604	1603000	0	9.96930637941053	Inf	-778.999286703834
1605	1604000	0	9.96930637941053	Inf	-791.300494732753
1606	1605000	0	9.96930637941053	Inf	-774.83525237626
1607	1606000	0	9.9839315559538	Inf	-780.224466231737
1608	1607000	0	9.9839315559538	Inf	-770.94389552961
1609	1608000	0	9.9839315559538	Inf	-767.363660167769
1610	1609000	0	9.9839315559538	Inf	-779.361884381967
1611	1610000	0	9.9839315559538	Inf	-773.854629593577
1612	1611000	0	9.9839315559538	Inf	-767.383975876225
1613	1612000	0	9.9839315559538	Inf	-786.82576600331
1614	1613000	0	10.1030856868813	Inf	-774.273502958297
1615	1614000	0	10.1030856868813	Inf	-783.292022364316
1616	1615000	0	10.1072262848998	Inf	-780.78804442488
1617	1616000	0	10.1072262848998	Inf	-776.666563036192
1618	1617000	0	10.1072262848998	Inf	-788.627291432072
1619	1618000	0	10.1072262848998	Inf	-767.931889594888
1620	1619000	0	10.1072262848998	Inf	-777.452667621292
1621	1620000	0	10.1072262848998	Inf	-786.067580290891
1622	1621000	0	9.77058892932429	Inf	-781.219521845495
1623	1622000	0	9.70924038951423	Inf	-778.164227515814
1624	1623000	0	9.70924038951423	Inf	-773.35756510409
1625	1624000	0	9.70924038951423	Inf	-779.821432184576
1626	1625000	0	9.70924038951423	Inf	-785.542959316318
1627	1626000	0	9.86377168426229	Inf	-799.093163720246
1628	1627000	0	9.86377168426229	Inf	-798.471912229334
1629	1628000	0	9.86377168426229	Inf	-786.947325944507
1630	1629000	0	9.86377168426229	Inf	-800.178819894143
1631	1630000	0	9.48534938080549	Inf	-792.215364142833
1632	1631000	0	9.56550277325933	Inf	-804.624864610656
1633	1632000	0	9.61516593029594	Inf	-792.718672290677
1634	1633000	0	9.61516593029594	Inf	-789.747504499919
1635	1634000	0	9.61516593029594	Inf	-783.300814401041
1636	1635000	0	9.07965194822228	Inf	-781.9836232717
1637	1636000	0	9.07965194822228	Inf	-770.300588422685
1638	1637000	0	9.07965194822228	Inf	-778.590244878611
1639	1638000	0	9.08048223737921	Inf	-794.799714404958
1640	1639000	0	8.59042544945624	Inf	-797.642810321453
1641	1640000	0	8.59042544945624	Inf	-788.311786808775
1642	1641000	0	8.59042544945624	Inf	-766.763398185881
1643	1642000	0	8.59042544945624	Inf	-767.985028264418
1644	1643000	0	8.59042544945624	Inf	-780.731752070768
1645	1644000	0	8.59042544945624	Inf	-778.086119627416
1646	1645000	0	8.59042544945624	Inf	-800.315924817221
1647	1646000	0	8.59042544945624	Inf	-789.850356088836
1648	1647000	0	9.05884590861053	Inf	-761.692045583457
1649	1648000	0	9.05884590861053	Inf	-772.229218683093
1650	1649000	0	9.05884590861053	Inf	-774.432005960334
1651	1650000	0	9.0009091544002	Inf	-769.947526345385
1652	1651000	0	9.0009091544002	Inf	-761.28410175897
1653	1652000	0	9.0009091544002	Inf	-773.80683253108
1654	1653000	0	9.0009091544002	Inf	-760.799176661681
1655	1654000	0	9.0009091544002	Inf	-762.68567538925
1656	1655000	0	9.0009091544002	Inf	-766.322307154348
1657	1656000	0	9.0009091544002	Inf	-760.128725248669
1658	1657000	0	8.75584094939826	Inf	-755.836639529431
1659	1658000	0	8.75584094939826	Inf	-763.352026475924
1660	1659000	0	8.75584094939826	Inf	-774.215455198733
1661	1660000	0	8.6474276517634	Inf	-783.909930955813
1662	1661000	0	8.6474276517634	Inf	-794.831859953348
1663	1662000	0	8.87166691162223	Inf	-774.028015740671
1664	1663000	0	8.87166691162223	Inf	-771.126141711793
1665	1664000	0	8.87166691162223	Inf	-785.248007430358
1666	1665000	0	8.87166691162223	Inf	-781.53542562622
1667	1666000	0	8.87166691162223	Inf	-789.895710090787
1668	1667000	0	8.87166691162223	Inf	-792.572279190231
1669	1668000	0	8.87166691162223	Inf	-787.775553070606
1670	1669000	0	8.87166691162223	Inf	-790.962621829117
1671	1670000	0	8.56765089141036	Inf	-769.586172332279
1672	1671000	0	8.56765089141036	Inf	-770.603301408141
1673	1672000	0	8.56765089141036	Inf	-777.061096050483
1674	1673000	0	8.56765089141036	Inf	-775.230233124571
1675	1674000	0	9.12539261606628	Inf	-779.125798159864
1676	1675000	0	9.12539261606628	Inf	-787.192870750051
1677	1676000	0	9.12539261606628	Inf	-764.613137670897
1678	1677000	0	8.72099015029804	Inf	-758.748450060424
1679	1678000	0	8.72099015029804	Inf	-767.83639096011
1680	1679000	0	8.72099015029804	Inf	-769.497266166125
1681	1680000	0	8.72099015029804	Inf	-779.071196331862
1682	1681000	0	8.72099015029804	Inf	-775.359469645164
1683	1682000	0	8.72099015029804	Inf	-768.245139771068
1684	1683000	0	8.58169735724333	Inf	-762.964336462072
1685	1684000	0	8.58169735724333	Inf	-762.659622061788
1686	1685000	0	8.58169735724333	Inf	-766.803566713909
1687	1686000	0	8.68991978375914	Inf	-796.596455513063
1688	1687000	0	8.68991978375914	Inf	-814.805144887528
1689	1688000	0	8.79848362582084	Inf	-789.150301885477
1690	1689000	0	8.79848362582084	Inf	-786.262169880468
1691	1690000	0	8.79848362582084	Inf	-762.872702074418
1692	1691000	0	8.79848362582084	Inf	-765.831439228275
1693	1692000	0	8.88611476848144	Inf	-764.705415709234
1694	1693000	0	8.88611476848144	Inf	-752.838241049722
1695	1694000	0	8.88611476848144	Inf	-774.669502233544
1696	1695000	0	8.88611476848144	Inf	-768.409492661824
1697	1696000	0	8.88611476848144	Inf	-779.350081742998
1698	1697000	0	8.88611476848144	Inf	-761.076297770975
1699	1698000	0	8.88611476848144	Inf	-760.586209061163
1700	1699000	0	8.88611476848144	Inf	-769.034027677637
1701	1700000	0	8.88611476848144	Inf	-785.097750748869
1702	1701000	0	8.88611476848144	Inf	-775.536068660162
1703	1702000	0	8.88611476848144	Inf	-778.446839507212
1704	1703000	0	8.88611476848144	Inf	-762.836044208971
1705	1704000	0	9.11442690440979	Inf	-761.576706210648
1706	1705000	0	9.11442690440979	Inf	-778.5195124657
1707	1706000	0	9.11442690440979	Inf	-793.613435798255
1708	1707000	0	9.11442690440979	Inf	-792.244349418424
1709	1708000	0	9.11442690440979	Inf	-787.705572050079
1710	1709000	0	9.11442690440979	Inf	-789.03757271488
1711	1710000	0	9.11442690440979	Inf	-779.630853063778
1712	1711000	0	9.59514597618525	Inf	-790.359997996808
1713	1712000	0	9.59514597618525	Inf	-789.02086887026
1714	1713000	0	9.5016860561928	Inf	-780.699988959271
1715	1714000	0	9.5016860561928	Inf	-777.801138863666
1716	1715000	0	9.5016860561928	Inf	-775.01933480431
1717	1716000	0	9.5016860561928	Inf	-768.349872925833
1718	1717000	0	9.5016860561928	Inf	-766.893834599378
1719	1718000	0	9.5016860561928	Inf	-765.79117782233
1720	1719000	0	9.5016860561928	Inf	-790.752954908471
1721	1720000	0	9.5016860561928	Inf	-774.187692541374
1722	1721000	0	9.5016860561928	Inf	-778.644564054962
1723	1722000	0	9.5016860561928	Inf	-769.537695764896
1724	1723000	0	9.43566638133478	Inf	-783.395421823468
1725	1724000	0	9.43566638133478	Inf	-788.365375892281
1726	1725000	0	9.43566638133478	Inf	-791.03460439696
1727	1726000	0	9.43566638133478	Inf	-774.906958599501
1728	1727000	0	9.43566638133478	Inf	-786.623061850622
1729	1728000	0	9.43566638133478	Inf	-781.538751618494
1730	1729000	0	9.43566638133478	Inf	-769.032241311813
1731	1730000	0	9.43566638133478	Inf	-759.231850965413
1732	1731000	0	9.43566638133478	Inf	-759.424196945774
1733	1732000	0	9.43566638133478	Inf	-779.766218919439
1734	1733000	0	9.43566638133478	Inf	-771.998832151672
1735	1734000	0	9.43566638133478	Inf	-781.240636282639
1736	1735000	0	9.43566638133478	Inf	-774.931488465556
1737	1736000	0	9.43566638133478	Inf	-773.476975894953
1738	1737000	0	9.1505719169949	Inf	-782.756410990803
1739	1738000	0	9.1505719169949	Inf	-778.127781891509
1740	1739000	0	9.1505719169949	Inf	-783.982468635719
1741	1740000	0	9.1505719169949	Inf	-781.676128003219
1742	1741000	0	9.1505719169949	Inf	-776.692845941752
1743	1742000	0	9.1505719169949	Inf	-776.613668647889
1744	1743000	0	9.1505719169949	Inf	-777.256018425153
1745	1744000	0	9.1505719169949	Inf	-794.601123886508
1746	1745000	0	9.4469036060887	Inf	-791.835977314324
1747	1746000	0	9.39751207524342	Inf	-772.038702294289
1748	1747000	0	9.39751207524342	Inf	-766.624527264638
1749	1748000	0	9.39751207524342	Inf	-777.103651017711
1750	1749000	0	9.31701117243291	Inf	-762.0217196939
1751	1750000	0	9.31701117243291	Inf	-763.454301548166
1752	1751000	0	9.31701117243291	Inf	-767.394057439724
1753	1752000	0	9.31701117243291	Inf	-774.023836949303
1754	1753000	0	9.31701117243291	Inf	-773.789937522083
1755	1754000	0	9.31701117243291	Inf	-779.174643912847
1756	1755000	0	9.31701117243291	Inf	-769.127199614986
1757	1756000	0	9.31701117243291	Inf	-764.770734189695
1758	1757000	0	9.32701096171233	Inf	-764.06020734003
1759	1758000	0	9.32701096171233	Inf	-762.627768599383
1760	1759000	0	9.32701096171233	Inf	-767.990405452359
1761	1760000	0	9.32701096171233	Inf	-769.201507361621
1762	1761000	0	9.32701096171233	Inf	-765.62569475979
1763	1762000	0	9.32701096171233	Inf	-781.89529172655
1764	1763000	0	9.29779507034628	Inf	-797.565812034767
1765	1764000	0	9.29779507034628	Inf	-786.168693176877
1766	1765000	0	9.29779507034628	Inf	-783.211983042738
1767	1766000	0	9.29779507034628	Inf	-775.201092809957
1768	1767000	0	9.82847970215859	Inf	-777.624174707872
1769	1768000	0	9.82847970215859	Inf	-786.934995204796
1770	1769000	0	11.115356165192	Inf	-795.654338976558
1771	1770000	0	11.115356165192	Inf	-796.922560299201
1772	1771000	0	10.8227153541024	Inf	-791.399152057489
1773	1772000	0	10.8227153541024	Inf	-791.109222795234
1774	1773000	0	10.5955507242782	Inf	-774.47437086152
1775	1774000	0	10.5955507242782	Inf	-780.343792380413
1776	1775000	0	10.5955507242782	Inf	-773.613104263849
1777	1776000	0	10.5955507242782	Inf	-788.54977202701
1778	1777000	0	10.5955507242782	Inf	-783.68480867855
1779	1778000	0	10.5955507242782	Inf	-788.421196223174
1780	1779000	0	10.5955507242782	Inf	-766.432060493211
1781	1780000	0	10.5955507242782	Inf	-771.885772463679
1782	1781000	0	10.5955507242782	Inf	-791.034987811117
1783	1782000	0	10.5955507242782	Inf	-767.287546419129
1784	1783000	0	10.5955507242782	Inf	-776.637234043301
1785	1784000	0	10.5955507242782	Inf	-798.351504870371
1786	1785000	0	10.5955507242782	Inf	-770.756559264385
1787	1786000	0	10.6150899263255	Inf	-780.443700907143
1788	1787000	0	10.6150899263255	Inf	-785.010609885616
1789	1788000	0	10.6150899263255	Inf	-782.805004455921
1790	1789000	0	10.6150899263255	Inf	-769.724288490226
1791	1790000	0	10.3223500670429	Inf	-769.047982729051
1792	1791000	0	10.3223500670429	Inf	-775.158177178026
1793	1792000	0	10.3223500670429	Inf	-771.422759129511
1794	1793000	0	10.3223500670429	Inf	-775.694464783466
1795	1794000	0	10.3223500670429	Inf	-781.284968942528
1796	1795000	0	10.3223500670429	Inf	-786.70480291938
1797	1796000	0	10.3223500670429	Inf	-769.28344311091
1798	1797000	0	10.3223500670429	Inf	-769.518156532981
1799	1798000	0	10.3223500670429	Inf	-777.478167572255
1800	1799000	0	10.3223500670429	Inf	-790.94089226
1801	1800000	0	10.3223500670429	Inf	-784.253485056335
1802	1801000	0	10.3223500670429	Inf	-787.430799558398
1803	1802000	0	10.3223500670429	Inf	-793.275343427729
1804	1803000	0	10.3223500670429	Inf	-788.761002362809
1805	1804000	0	10.3223500670429	Inf	-780.445982495227
1806	1805000	0	10.3223500670429	Inf	-784.615889699193
1807	1806000	0	10.3223500670429	Inf	-771.516279932816
1808	1807000	0	10.3223500670429	Inf	-779.694282942058
1809	1808000	0	10.3223500670429	Inf	-767.961111298598
1810	1809000	0	10.041646614268	Inf	-772.661113193325
1811	1810000	0	10.041646614268	Inf	-767.255288991671
1812	1811000	0	10.041646614268	Inf	-765.129879856768
1813	1812000	0	10.1041572928827	Inf	-781.018120243584
1814	1813000	0	10.1041572928827	Inf	-772.79792861923
1815	1814000	0	10.1041572928827	Inf	-772.344237237342
1816	1815000	0	10.1041572928827	Inf	-776.273685148455
1817	1816000	0	10.1041572928827	Inf	-771.302878395091
1818	1817000	0	10.1041572928827	Inf	-775.119762491671
1819	1818000	0	10.1041572928827	Inf	-792.273850705657
1820	1819000	0	10.1041572928827	Inf	-767.585349373745
1821	1820000	0	10.1041572928827	Inf	-786.553617829612
1822	1821000	0	10.1041572928827	Inf	-770.312093873475
1823	1822000	0	10.1041572928827	Inf	-756.80846237201
1824	1823000	0	10.1041572928827	Inf	-756.970335467905
1825	1824000	0	10.1041572928827	Inf	-760.480278013858
1826	1825000	0	10.1041572928827	Inf	-781.198882529085
1827	1826000	0	10.1041572928827	Inf	-773.853753789078
1828	1827000	0	10.1041572928827	Inf	-793.626110433472
1829	1828000	0	10.1041572928827	Inf	-785.587363928396
1830	1829000	0	10.1041572928827	Inf	-773.50599715629
1831	1830000	0	10.1041572928827	Inf	-752.564129056538
1832	1831000	0	10.1041572928827	Inf	-774.076552081379
1833	1832000	0	10.1041572928827	Inf	-784.591645600469
1834	1833000	0	10.1041572928827	Inf	-771.002689869406
1835	1834000	0	10.1041572928827	Inf	-788.201778645843
1836	1835000	0	10.1041572928827	Inf	-789.694911908873
1837	1836000	0	10.1041572928827	Inf	-772.027796279888
1838	1837000	0	10.1041572928827	Inf	-776.054265620671
1839	1838000	0	10.0678438413391	Inf	-779.045242871489
1840	1839000	0	10.0678438413391	Inf	-778.192516746937
1841	1840000	0	10.0678438413391	Inf	-769.131383962824
1842	1841000	0	10.0678438413391	Inf	-776.642666858637
1843	1842000	0	10.0678438413391	Inf	-782.203190681696
1844	1843000	0	10.0678438413391	Inf	-782.48863326397
1845	1844000	0	10.0720933308848	Inf	-774.613209748561
1846	1845000	0	10.0720933308848	Inf	-791.642821062629
1847	1846000	0	10.0720933308848	Inf	-786.544118633763
1848	1847000	0	10.0720933308848	Inf	-766.320051494846
1849	1848000	0	10.0720933308848	Inf	-781.308992184783
1850	1849000	0	10.0720933308848	Inf	-781.636059644128
1851	1850000	0	10.0720933308848	Inf	-774.008546777556
1852	1851000	0	9.95464447544474	Inf	-789.455657521777
1853	1852000	0	9.95464447544474	Inf	-770.313040329075
1854	1853000	0	10.0583907376489	Inf	-775.154750257093
1855	1854000	0	10.0583907376489	Inf	-775.216611476951
1856	1855000	0	10.0583907376489	Inf	-780.149322272796
1857	1856000	0	10.0583907376489	Inf	-774.796173445047
1858	1857000	0	10.0583907376489	Inf	-791.779997023898
1859	1858000	0	10.0583907376489	Inf	-791.736437606567
1860	1859000	0	10.0583907376489	Inf	-776.042544326335
1861	1860000	0	10.0583907376489	Inf	-794.454079887185
1862	1861000	0	10.0583907376489	Inf	-775.048554335395
1863	1862000	0	10.0583907376489	Inf	-777.200570205103
1864	1863000	0	10.0583907376489	Inf	-778.729704557984
1865	1864000	0	10.0583907376489	Inf	-784.728535638832
1866	1865000	0	10.0583907376489	Inf	-776.76091127978
1867	1866000	0	10.0583907376489	Inf	-767.868025430291
1868	1867000	0	10.0583907376489	Inf	-769.89237946763
1869	1868000	0	10.0583907376489	Inf	-790.511797897034
1870	1869000	0	10.0583907376489	Inf	-784.485024108683
1871	1870000	0	10.1085904555158	Inf	-791.355906166741
1872	1871000	0	10.1085904555158	Inf	-782.604047021097
1873	1872000	0	10.1085904555158	Inf	-778.593873173043
1874	1873000	0	10.1085904555158	Inf	-780.283451613577
1875	1874000	0	10.1085904555158	Inf	-781.270689753718
1876	1875000	0	10.1085904555158	Inf	-789.276433733836
1877	1876000	0	10.1085904555158	Inf	-792.69410880425
1878	1877000	0	10.1085904555158	Inf	-770.569574425299
1879	1878000	0	10.1085904555158	Inf	-789.704138878296
1880	1879000	0	10.1085904555158	Inf	-772.899086369723
1881	1880000	0	10.1085904555158	Inf	-764.948568384345
1882	1881000	0	10.162686759328	Inf	-776.094955387729
1883	1882000	0	10.162686759328	Inf	-786.838021280244
1884	1883000	0	10.162686759328	Inf	-759.306253912492
1885	1884000	0	10.162686759328	Inf	-781.594869057732
1886	1885000	0	10.162686759328	Inf	-790.133673566792
1887	1886000	0	10.162686759328	Inf	-776.036782495271
1888	1887000	0	10.162686759328	Inf	-772.663322393392
1889	1888000	0	10.162686759328	Inf	-781.354525995177
1890	1889000	0	10.162686759328	Inf	-782.213900102409
1891	1890000	0	10.162686759328	Inf	-780.755019703735
1892	1891000	0	10.162686759328	Inf	-770.281948281875
1893	1892000	0	10.162686759328	Inf	-774.603270155255
1894	1893000	0	10.162686759328	Inf	-789.126232312944
1895	1894000	0	10.1694616900265	Inf	-788.112716866647
1896	1895000	0	10.1694616900265	Inf	-788.29263052684
1897	1896000	0	10.1694616900265	Inf	-777.078368355176
1898	1897000	0	10.1694616900265	Inf	-766.892086730046
1899	1898000	0	10.1694616900265	Inf	-767.463891514965
1900	1899000	0	10.1694616900265	Inf	-766.733797220073
1901	1900000	0	10.6118941680113	Inf	-768.115312612303
1902	1901000	0	10.6118941680113	Inf	-766.707258283875
1903	1902000	0	10.6118941680113	Inf	-769.003051323668
1904	1903000	0	10.6118941680113	Inf	-777.943259800884
1905	1904000	0	10.6118941680113	Inf	-788.161859801623
1906	1905000	0	10.6118941680113	Inf	-776.027951376236
1907	1906000	0	10.6118941680113	Inf	-776.199693194677
1908	1907000	0	10.6118941680113	Inf	-776.742860519727
1909	1908000	0	10.599029234372	Inf	-796.997249288514
1910	1909000	0	10.599029234372	Inf	-772.422694056931
1911	1910000	0	10.599029234372	Inf	-779.849690977919
1912	1911000	0	10.599029234372	Inf	-779.698837336436
1913	1912000	0	10.599029234372	Inf	-779.343087180663
1914	1913000	0	10.6316365200716	Inf	-784.677432900524
1915	1914000	0	10.7403693036539	Inf	-792.041837867033
1916	1915000	0	10.7403693036539	Inf	-773.605545568083
1917	1916000	0	10.7015769033939	Inf	-776.72126099848
1918	1917000	0	10.7015769033939	Inf	-782.333245368396
1919	1918000	0	10.7015769033939	Inf	-764.921836065891
1920	1919000	0	10.7015769033939	Inf	-777.192490719258
1921	1920000	0	10.7015769033939	Inf	-778.263980210293
1922	1921000	0	10.77874319466	Inf	-777.757478600366
1923	1922000	0	10.77874319466	Inf	-791.303625132563
1924	1923000	0	10.77874319466	Inf	-784.013276485399
1925	1924000	0	10.77874319466	Inf	-800.585429324347
1926	1925000	0	10.77874319466	Inf	-795.245878147362
1927	1926000	0	10.77874319466	Inf	-789.243806921238
1928	1927000	0	10.77874319466	Inf	-775.618396539089
1929	1928000	0	10.77874319466	Inf	-774.652521479832
1930	1929000	0	10.5108321294294	Inf	-770.782267576594
1931	1930000	0	10.5108321294294	Inf	-777.836613101653
1932	1931000	0	10.5108321294294	Inf	-781.447084336645
1933	1932000	0	10.5108321294294	Inf	-779.403994401822
1934	1933000	0	10.5108321294294	Inf	-783.625321629183
1935	1934000	0	10.5108321294294	Inf	-776.804831745918
1936	1935000	0	10.5108321294294	Inf	-763.697257663762
1937	1936000	0	10.5108321294294	Inf	-776.655736675628
1938	1937000	0	10.5108321294294	Inf	-787.492693746728
1939	1938000	0	10.5108321294294	Inf	-765.507909821391
1940	1939000	0	10.1615246954832	Inf	-770.947445194107
1941	1940000	0	10.1615246954832	Inf	-765.156776559532
1942	1941000	0	10.1615246954832	Inf	-795.789844932691
1943	1942000	0	10.1615246954832	Inf	-796.784382429821
1944	1943000	0	10.1615246954832	Inf	-793.441516040554
1945	1944000	0	10.1615246954832	Inf	-781.91438049284
1946	1945000	0	10.1615246954832	Inf	-777.37359142154
1947	1946000	0	10.1615246954832	Inf	-801.349992515875
1948	1947000	0	10.1615246954832	Inf	-787.885026219134
1949	1948000	0	10.1615246954832	Inf	-791.21048779222
1950	1949000	0	10.1615246954832	Inf	-789.88846748041
1951	1950000	0	10.1615246954832	Inf	-796.937397240799
1952	1951000	0	10.1034598923538	Inf	-780.378477302889
1953	1952000	0	9.89854958589417	Inf	-782.666102838836
1954	1953000	0	9.89854958589417	Inf	-775.357455675557
1955	1954000	0	9.89854958589417	Inf	-780.23847521677
1956	1955000	0	9.89854958589417	Inf	-800.507481601009
1957	1956000	0	9.89854958589417	Inf	-798.631291089114
1958	1957000	0	9.89854958589417	Inf	-788.369089732993
1959	1958000	0	9.89854958589417	Inf	-788.085211361962
1960	1959000	0	9.89854958589417	Inf	-786.67206369499
1961	1960000	0	10.1579120564856	Inf	-783.720333750635
1962	1961000	0	10.1579120564856	Inf	-788.641112311333
1963	1962000	0	10.1579120564856	Inf	-776.445852526283
1964	1963000	0	10.1579120564856	Inf	-775.058769932488
1965	1964000	0	10.1579120564856	Inf	-775.574312515409
1966	1965000	0	10.2978434288605	Inf	-783.839112709941
1967	1966000	0	10.2978434288605	Inf	-779.866426576077
1968	1967000	0	10.2978434288605	Inf	-775.61099643872
1969	1968000	0	10.2978434288605	Inf	-784.7502847253
1970	1969000	0	10.3710203064143	Inf	-798.046345902211
1971	1970000	0	10.3710203064143	Inf	-765.962562164166
1972	1971000	0	10.3710203064143	Inf	-768.228573459001
1973	1972000	0	10.3710203064143	Inf	-775.073493161745
1974	1973000	0	10.3710203064143	Inf	-777.711681668074
1975	1974000	0	10.3710203064143	Inf	-769.269286979881
1976	1975000	0	10.3710203064143	Inf	-786.449850160686
1977	1976000	0	10.3710203064143	Inf	-783.980621884855
1978	1977000	0	10.3710203064143	Inf	-791.016774194096
1979	1978000	0	10.3710203064143	Inf	-786.014769832352
1980	1979000	0	10.3710203064143	Inf	-791.818388988287
1981	1980000	0	10.3710203064143	Inf	-794.664874736661
1982	1981000	0	10.3710203064143	Inf	-785.173607660458
1983	1982000	0	10.3710203064143	Inf	-777.124429110553
1984	1983000	0	10.3710203064143	Inf	-771.956354050252
1985	1984000	0	10.3710203064143	Inf	-778.530944884935
1986	1985000	0	10.3710203064143	Inf	-765.633693496999
1987	1986000	0	10.3710203064143	Inf	-776.506117910286
1988	1987000	0	10.3710203064143	Inf	-779.908277947345
1989	1988000	0	9.10653309355788	Inf	-784.551892420688
1990	1989000	0	9.10653309355788	Inf	-786.097502875129
1991	1990000	0	9.10653309355788	Inf	-770.9936731496
1992	1991000	0	9.10653309355788	Inf	-770.742605869083
1993	1992000	0	9.10653309355788	Inf	-787.385837547506
1994	1993000	0	9.10653309355788	Inf	-790.46058211283
1995	1994000	0	9.10653309355788	Inf	-778.583837329484
1996	1995000	0	9.10653309355788	Inf	-773.6226693196
1997	1996000	0	9.10653309355788	Inf	-788.160334944724
1998	1997000	0	9.10653309355788	Inf	-783.881613386023
1999	1998000	0	9.10653309355788	Inf	-787.65060229034
[truncated: 8,002 more rows]
