# Supplementary material for: Early amphibians evolved distinct vertebrae for habitat invasions
Source: PLoS One. 2021 Jun 9;16(6):e0251983. doi: 10.1371/journal.pone.0251983 (PMC8189462; doi:10.1371/journal.pone.0251983)
Supplement: S1 Data — (ZIP) [file pone.0251983.s002.zip › ancThreshLambdaace.csv]

	T	SA	A
173	0.862142232220972	0.137857767779028	0
174	0.864266966629171	0.135733033370829	0
175	0.969378827646544	0.0306211723534558	0
176	0.992500937382827	0.00749906261717285	0
177	0.995500562429696	0.00449943757030371	0
178	0.996500437445319	0.00349956255468067	0
179	0.986876640419947	0.0131233595800525	0
180	0.989251343582052	0.0107486564179478	0
181	0.877390326209224	0.122609673790776	0
182	0.928383952005999	0.0716160479940007	0
183	0.697787776527934	0.302212223472066	0
184	0	0.0794900637420322	0.920509936257968
185	0	0.0854893138357705	0.914510686164229
186	0	0.0467441569803775	0.953255843019623
187	0	0.058742657167854	0.941257342832146
188	0	0.0609923759530059	0.939007624046994
189	0	0.0501187351581052	0.949881264841895
190	0.000249968753905762	0.046119235095613	0.953630796150481
191	0.000124984376952881	0.032495938007749	0.967379077615298
192	0.65204349456318	0.34795650543682	0
193	0.546806649168854	0.453193350831146	0
194	0.442569678790151	0.557430321209849	0
195	0.427446569178853	0.572553430821147	0
196	0.370703662042245	0.629296337957755	0
197	0.487689038870141	0.512310961129859	0
198	0.817022872140982	0.182852143482065	0.000124984376952881
199	0.841269841269841	0.158230221222347	0.000499937507811524
200	0.554930633670791	0.445069366329209	0
201	0.911886014248219	0.088113985751781	0
202	0.550306211723535	0.449693788276465	0
203	0.950256217972753	0.0497437820272466	0
204	0.974128233970754	0.0258717660292463	0
205	0.976877890263717	0.023122109736283	0
206	0.975378077740283	0.0246219222597175	0
207	0.476190476190476	0.523809523809524	0
208	0.954255718035246	0.0457442819647544	0
209	0.990626171728534	0.00937382827146607	0
210	0.996125484314461	0.00387451568553931	0
211	0.994750656167979	0.005249343832021	0
212	0.989376327959005	0.0106236720409949	0
213	0.30283714535683	0.69716285464317	0
214	0.23384576927884	0.766029246344207	0.000124984376952881
215	0.141357330333708	0.858642669666292	0
216	0.0563679540057493	0.943007124109486	0.000624921884764404
217	0.00699912510936133	0.990376202974628	0.0026246719160105
218	0	0.947756530433696	0.0522434695663042
219	0.0578677665291839	0.940257467816523	0.00187476565429321
220	0.0111236095488064	0.958505186851644	0.0303712035995501
221	0	0.765404324459443	0.234595675540557
222	0	0.404574428196475	0.595425571803525
223	0	0.16010498687664	0.83989501312336
224	0	0.0738657667791526	0.926134233220847
225	0.05249343832021	0.908636420447444	0.038870141232346
226	0.00162479690038745	0.760279965004374	0.238095238095238
227	0.000249968753905762	0.494813148356455	0.504936882889639
228	0.00487439070116235	0.29933758280215	0.695788026496688
229	0	0.305961754780652	0.694038245219348
230	0	0.199225096862892	0.800774903137108
231	0.000749906261717285	0.204224471941007	0.795025621797275
232	0	0.28721409823772	0.71278590176228
233	0.0539932508436445	0.889638795150606	0.0563679540057493
234	0.0447444069491314	0.913510811148606	0.0417447819022622
235	0.31321084864392	0.676665416822897	0.0101237345331834
236	0.712660917385327	0.287339082614673	0
237	0	0.0652418447694038	0.934758155230596
238	0	0.0333708286464192	0.966629171353581
239	0	0.0246219222597175	0.975378077740283
240	0	0.0113735783027122	0.988626421697288
241	0	0.0142482189726284	0.985751781027372
242	0	0.00887389076365454	0.991126109236345
243	0	0.0101237345331834	0.989876265466817
244	0.00124984376952881	0.681164854393201	0.31758530183727
245	0	0.0958630171228596	0.90413698287714
246	0.00162479690038745	0.662667166604174	0.335708036495438
247	0.000874890638670166	0.602299712535933	0.396825396825397
248	0.0319960004999375	0.903387076615423	0.0646169228846394
249	0.0483689538807649	0.891388576427947	0.0602424696912886
250	0.0204974378202725	0.945631796025497	0.0338707661542307
251	0.0122484689413823	0.957005374328209	0.0307461567304087
252	0.0139982502187227	0.951006124234471	0.0349956255468067
253	0.000374953130858643	0.524684414448194	0.474940632420947
254	0	0.947381577302837	0.0526184226971629
255	0.318835145606799	0.678040244969379	0.00312460942382202
256	0.707286589176353	0.292713410823647	0
257	0.888013998250219	0.111986001749781	0
258	0	0.945881764779403	0.0541182352205974
259	0.0168728908886389	0.899887514060742	0.0832395950506187
260	0.0291213598300212	0.905386826646669	0.0654918135233096
261	0.0321209848768904	0.91713535808024	0.0507436570428696
262	0.0287464066991626	0.928008998875141	0.0432445944256968
263	0	0.943507061617298	0.0564929383827022
264	0.00487439070116235	0.642294713160855	0.352830896137983
265	0	0.928883889513811	0.0711161104861892
266	0	0.913760779902512	0.0862392200974878
267	0.186601674790651	0.776652918385202	0.036745406824147
268	0.418947631546057	0.56530433695788	0.015748031496063
269	0	0.895513060867392	0.104486939132608
270	0	0.851143607049119	0.148856392950881
271	0.0221222347206599	0.875515560554931	0.102362204724409
272	0.0227471566054243	0.915635545556805	0.0616172978377703
273	0	0.794025746781652	0.205974253218348
274	0.0268716410448694	0.830146231721035	0.142982127234096
275	0	0.722659667541557	0.277340332458443
276	0.016747906511686	0.827021622297213	0.156230471191101
277	0	0.604174478190226	0.395825521809774
278	0.000999875015623047	0.157355330583677	0.8416447944007
279	0.000124984376952881	0.0729908761404824	0.926884139482565
280	0	0.0228721409823772	0.977127859017623
281	0.000124984376952881	0.0454943132108486	0.954380702412199
282	0	0.513310836145482	0.486689163854518
283	0	0.419822522184727	0.580177477815273
284	0	0.0216222972128484	0.978377702787152
285	0	0.0369953755780527	0.963004624421947
286	0	0.0263717035370579	0.973628296462942
287	0	0.39957505311836	0.60042494688164
288	0.00199975003124609	0.574303212098488	0.423697037870266
289	0.00624921884764404	0.695538057742782	0.298212723409574
290	0.00887389076365454	0.799275090613673	0.191851018622672
291	0.0139982502187227	0.849643794525684	0.136357955255593
292	0.0583677040369954	0.823022122234721	0.118610173728284
293	0.0298712660917385	0.922884639420072	0.047244094488189
294	0.0211223597050369	0.947131608548931	0.0317460317460317
295	0.0166229221347332	0.965004374453193	0.0183727034120735
296	0.0198725159355081	0.95663042119735	0.0234970628671416
297	0.0142482189726284	0.894013248343957	0.0917385326834146
298	0.0563679540057493	0.837520309961255	0.106111736032996
299	0.0438695163104612	0.891888513935758	0.0642419697537808
300	0.0462442194725659	0.907511561054868	0.0462442194725659
301	0.0527434070741157	0.884764404449444	0.0624921884764404
302	0.0176227971503562	0.915760529933758	0.0666166729158855
303	0.0807399075115611	0.808773903262092	0.110486189226347
304	0.0672415948006499	0.851393575803025	0.0813648293963255
305	0.0109986251718535	0.958630171228596	0.0303712035995501
306	0.0154980627421572	0.947381577302837	0.0371203599550056
307	0.111861017372828	0.763779527559055	0.124359455068116
308	0.0874890638670166	0.818397700287464	0.0941132358455193
309	0.0163729533808274	0.944006999125109	0.0396200474940632
310	0.0739907511561055	0.838645169353831	0.0873640794900637
311	0.0634920634920635	0.870391201099863	0.066116735408074
312	0.0211223597050369	0.938882639670041	0.0399950006249219
313	0.0949881264841895	0.801649793775778	0.103362079740032
314	0	0.14185726784152	0.85814273215848
315	0	0.0548681414823147	0.945131858517685
316	0	0.050368703912011	0.949631296087989
317	0	0.0462442194725659	0.953755780527434
318	0	0.023122109736283	0.976877890263717
319	0	0.0182477190351206	0.981752280964879
320	0	0.0111236095488064	0.988876390451194
321	0	0.00749906261717285	0.992500937382827
322	0	0.0101237345331834	0.989876265466817
323	0	0.00349956255468067	0.996500437445319
324	0	0.00699912510936133	0.993000874890639
325	0	0.00312460942382202	0.996875390576178
326	0	0.000124984376952881	0.999875015623047
327	0	0.000499937507811524	0.999500062492188
328	0	0.00212473440819898	0.997875265591801
329	0	0.000874890638670166	0.99912510936133
330	0	0.00149981252343457	0.998500187476565
331	0	0.000499937507811524	0.999500062492188
332	0	0.000249968753905762	0.999750031246094
333	0	0.00199975003124609	0.998000249968754
334	0	0.000749906261717285	0.999250093738283
335	0	0.00124984376952881	0.998750156230471
336	0	0.00349956255468067	0.996500437445319
337	0	0.00137482814648169	0.998625171853518
338	0	0.00112485939257593	0.998875140607424
339	0	0.00487439070116235	0.995125609298838
340	0	0.0032495938007749	0.996750406199225
