# Supplementary material for: Early amphibians evolved distinct vertebrae for habitat invasions
Source: PLoS One. 2021 Jun 9;16(6):e0251983. doi: 10.1371/journal.pone.0251983 (PMC8189462; doi:10.1371/journal.pone.0251983)
Supplement: S1 Data — (ZIP) [file pone.0251983.s002.zip › ancThreshLambdaaceMostrecent.csv]

	T	A	SA
173	0.993625796775403	0.00637420322459693	0
174	1	0	0
175	0.990751156105487	0.00924884389451319	0
176	0.99825021872266	0.00174978127734033	0
177	0.998750156230471	0.00124984376952881	0
178	0.998125234345707	0.00187476565429321	0
179	0.994250718660167	0.00574928133983252	0
180	0.993750781152356	0.00624921884764404	0
181	1	0	0
182	0.998875140607424	0.00112485939257593	0
183	0.962379702537183	0.0376202974628171	0
184	0.00599925009373828	0.993000874890639	0.000999875015623047
185	0.00874890638670166	0.989876265466817	0.00137482814648169
186	0.0352455943007124	0.950631171103612	0.0141232345956755
187	0.0026246719160105	0.993875765529309	0.00349956255468067
188	0.0032495938007749	0.996500437445319	0.000249968753905762
189	0.00599925009373828	0.993250843644544	0.000749906261717285
190	0.0799900012498438	0.86939132608424	0.0506186726659168
191	0.0654918135233096	0.887264091988501	0.047244094488189
192	0.942757155355581	0.0572428446444194	0
193	0.92275965504312	0.0772403449568804	0
194	0.893888263967004	0.106111736032996	0
195	0.887764029496313	0.112235970503687	0
196	0.866641669791276	0.133358330208724	0
197	0.921634795650544	0.0783652043494563	0
198	0.958505186851644	0.0414948131483565	0
199	0.973253343332083	0.0267466566679165	0
200	0.94838145231846	0.0516185476815398	0
201	0.946381702287214	0.0536182977127859	0
202	0.955005624296963	0.0449943757030371	0
203	0.984251968503937	0.015748031496063	0
204	0.986876640419947	0.0131233595800525	0
205	0.987751531058618	0.0122484689413823	0
206	0.986876640419947	0.0131233595800525	0
207	0.938882639670041	0.0611173603299588	0
208	0.979877515310586	0.0201224846894138	0
209	0.992750906136733	0.00724909386326709	0
210	0.99437570303712	0.00562429696287964	0
211	0.992500937382827	0.00749906261717285	0
212	0.988126484189476	0.0118735158105237	0
213	0.90063742032246	0.0993625796775403	0
214	0.887889013873266	0.112110986126734	0
215	0.87376577927759	0.12623422072241	0
216	0.823772028496438	0.176227971503562	0
217	0.731533558305212	0.268466441694788	0
218	0.546306711661042	0.453693288338958	0
219	0.659917510311211	0.340082489688789	0
220	0.487439070116235	0.512560929883765	0
221	0.290338707661542	0.709661292338458	0
222	0.155355580552431	0.84426946631671	0.000374953130858643
223	0.0816147981502312	0.916510436195476	0.00187476565429321
224	0.0563679540057493	0.941257342832146	0.00237470316210474
225	0.306336707911511	0.693663292088489	0
226	0.0371203599550056	0.962754655668042	0.000124984376952881
227	0.0558680164979378	0.943757030371204	0.000374953130858643
228	0.751281089863767	0.248718910136233	0
229	0.0174978127734033	0.978502687164104	0.00399950006249219
230	0.0212473440819897	0.971878515185602	0.00687414073240845
231	0.0239970003749531	0.964379452568429	0.0116235470566179
232	0.00812398450193726	0.97962754655668	0.0122484689413823
233	0	0.76052993375828	0.23947006624172
234	0	0.500687414073241	0.499312585926759
235	0.00499937507811524	0.946381702287214	0.0486189226346707
236	0.27809023872016	0.72190976127984	0
237	0.0078740157480315	0.983627046619173	0.0084989376327959
238	0.00637420322459693	0.983627046619173	0.00999875015623047
239	0.0199975003124609	0.962004749406324	0.0179977502812148
240	0.0246219222597175	0.952505936757905	0.0228721409823772
241	0.0223722034745657	0.958130233720785	0.0194975628046494
242	0.0169978752655918	0.967379077615298	0.0156230471191101
243	0.0156230471191101	0.961004874390701	0.0233720784901887
244	0.0107486564179478	0.974878140232471	0.0143732033495813
245	0.0773653293338333	0.845894263217098	0.0767404074490689
246	0.000374953130858643	0.887764029496313	0.111861017372828
247	0.000124984376952881	0.688413948256468	0.311461067366579
248	0	0.00437445319335083	0.995625546806649
249	0	0.0128733908261467	0.987126609173853
250	0	0.00149981252343457	0.998500187476565
251	0	0.00174978127734033	0.99825021872266
252	0	0.00124984376952881	0.998750156230471
253	0	0.546931633545807	0.453068366454193
254	0	0.726659167604049	0.273340832395951
255	0.0058742657167854	0.970753655793026	0.0233720784901887
256	0.198725159355081	0.801274840644919	0
257	0.61604799400075	0.38395200599925	0
258	0	0.699662542182227	0.300337457817773
259	0	0.14923134608174	0.85076865391826
260	0	0.0588676415448069	0.941132358455193
261	0	0.0358705161854768	0.964129483814523
262	0	0.0242469691288589	0.975753030871141
263	0	0.711411073615798	0.288588926384202
264	0	0.51668541432321	0.48331458567679
265	0	0.697787776527934	0.302212223472066
266	0	0.6832895888014	0.3167104111986
267	0	0.623797025371829	0.376202974628171
268	0	0.839145106861642	0.160854893138358
269	0	0.697787776527934	0.302212223472066
270	0	0.695163104611924	0.304836895388077
271	0	0.129233845769279	0.870766154230721
272	0	0.0798650168728909	0.920134983127109
273	0	0.701287339082615	0.298712660917385
274	0	0.181852268466442	0.818147731533558
275	0	0.738782652168479	0.261217347831521
276	0	0.194475690538683	0.805524309461317
277	0	0.786776652918385	0.213223347081615
278	0.00812398450193726	0.806899137607799	0.184976877890264
279	0.0253718285214348	0.84076990376203	0.133858267716535
280	0.0288713910761155	0.920259967504062	0.0508686414198225
281	0.0443694538182727	0.849143857017873	0.106486689163855
282	0	0.818147731533558	0.181852268466442
283	0	0.82952130983627	0.17047869016373
284	0.00187476565429321	0.972378452693413	0.0257467816522935
285	0.0162479690038745	0.941757280339958	0.041994750656168
286	0.00974878140232471	0.95575553055868	0.0344956880389951
287	0	0.372453443319585	0.627546556680415
288	0	0.150481189851269	0.849518810148731
289	0	0.0458692663417073	0.954130733658293
290	0	0.00649918760154981	0.99350081239845
291	0	0.00237470316210474	0.997625296837895
292	0	0.00712410948631421	0.992875890513686
293	0	0.00199975003124609	0.998000249968754
294	0	0.00487439070116235	0.995125609298838
295	0	0.00399950006249219	0.996000499937508
296	0	0.00487439070116235	0.995125609298838
297	0	0.000374953130858643	0.999625046869141
298	0	0.00449943757030371	0.995500562429696
299	0	0.0032495938007749	0.996750406199225
300	0	0.00312460942382202	0.996875390576178
301	0	0.00449943757030371	0.995500562429696
302	0	0.000374953130858643	0.999625046869141
303	0	0.00612423447069116	0.993875765529309
304	0	0.00687414073240845	0.993125859267592
305	0	0	1
306	0	0	1
307	0	0.00487439070116235	0.995125609298838
308	0	0.00624921884764404	0.993750781152356
309	0	0	1
310	0	0.00349956255468067	0.996500437445319
311	0	0.00499937507811524	0.995000624921885
312	0	0.000499937507811524	0.999500062492188
313	0	0.00737407824021997	0.99262592175978
314	0.000124984376952881	0.609423822022247	0.3904511936008
315	0	0.656167979002625	0.343832020997375
316	0	0.612673415823022	0.387326584176978
317	0.00187476565429321	0.766404199475066	0.231721034870641
318	0.00987376577927759	0.947256592925884	0.0428696412948381
319	0.00299962504686914	0.851143607049119	0.145856767904012
320	0.0147481564804399	0.94838145231846	0.0368703912010999
321	0.00449943757030371	0.905261842269716	0.09023872015998
322	0.033620797400325	0.898262717160355	0.0681164854393201
323	0.00199975003124609	0.93750781152356	0.0604924384451943
324	0.0151231096112986	0.959630046244219	0.0252468441444819
325	0.00112485939257593	0.959380077490314	0.0394950631171104
326	0.00437445319335083	0.989751281089864	0.0058742657167854
327	0.00612423447069116	0.989876265466817	0.00399950006249219
328	0.00374953130858643	0.988251468566429	0.00799900012498438
329	0.00574928133983252	0.98612673415823	0.00812398450193726
330	0.0168728908886389	0.9631296087989	0.0199975003124609
331	0.0137482814648169	0.966754155730534	0.0194975628046494
332	0.0144981877265342	0.96400449943757	0.0214973128358955
333	0.00237470316210474	0.965629296337958	0.0319960004999375
334	0.00199975003124609	0.970378702662167	0.0276215473065867
335	0.00174978127734033	0.983627046619173	0.0146231721034871
336	0.00762404699412573	0.970003749531309	0.0223722034745657
337	0.00762404699412573	0.967129108861392	0.0252468441444819
338	0.00437445319335083	0.981502312210974	0.0141232345956755
339	0.0106236720409949	0.972378452693413	0.0169978752655918
340	0.00824896887889014	0.979127609048869	0.012623422072241
