# Supplementary material for: Early amphibians evolved distinct vertebrae for habitat invasions
Source: PLoS One. 2021 Jun 9;16(6):e0251983. doi: 10.1371/journal.pone.0251983 (PMC8189462; doi:10.1371/journal.pone.0251983)
Supplement: S1 Data — (ZIP) [file pone.0251983.s002.zip › ancThreshLambdaliab.csv]

	E.craigi	P.jarrowensis	A.onioensis	C.boehmicus	C.florensis	N.ricqlesi	C.lewisi	C.milleri	B.woodi	D.acadianum	T.sandovalensis	T.wrightae	N.wrightae	D.primus	Acr.vorax	I.obtusus	B.laticeps	T.oomie	T.wetlugensis	C.palustris	S.moradiensis	I.schultzei	P.kraetschmeri	P.ferricolus	E.megacephalus	O.labyrinthicus	A.vorax	Z.serratus	A.cumminsi	P.pricei	A.peabodyi	A.vesperus	T.trogalles	P.rugosus	E.cutlerensis	B.texensis	D.multicinctus	C.aspidephorus	K.acervalis	M.stowi	E.lockardi	P.lyelli	T.mosei	A.grandiceps	D.annectens	S.divaricata	E.graumanni	M.credneri	B.salamandroides
1	-0.978452353738248	-0.519218031084165	-0.508541247574612	-0.235762675758451	-0.90431783022359	-0.130062649957836	-0.131061034044251	-0.126479753758758	-0.869366512168199	-0.68772866553627	1.45787706389092	1.44394358061254	1.26351494691335	1.06899081985466	1.13991010771133	1.38871874962933	1.43114318628795	1.38568127690814	1.59124960238114	-0.943008540663868	-0.978546776808798	1.83798087830655	-0.0101664594840258	-0.498537944629788	-0.32893066923134	0.740056217182428	-0.325718002161011	-0.934568270575255	-0.753122373251244	-0.640822084620595	-0.0963383712805808	-0.333020818186924	-0.743754734983668	-0.306174227967858	-0.107042831601575	-0.285160269821063	-0.355854029534385	-0.106657375115901	-0.657329447567463	-0.867557507241145	-0.164837549673393	-0.0879864392336458	-0.759939463576302	1.41622611880302	-0.391835072310641	-0.480294109554961	-0.823789369314909	1.89533331035636	1.43648162810132
2	-2.65050907567776	-3.44057173323378	-3.48632021354325	-2.87000175906449	-0.90431783022359	-0.998187357595105	-0.131061034044251	-3.00321265178604	-0.869366512168199	-0.68772866553627	2.74734736503816	1.44394358061254	1.28721886798257	11.5025771425083	1.13991010771133	1.38871874962933	3.20192245654027	1.38568127690814	2.47336667569518	-0.943008540663868	-0.978546776808798	1.57392738894504	-0.0101664594840258	-4.50615655091505	-0.32893066923134	0.740056217182428	-0.933841927724256	-0.934568270575255	-0.44020591255322	-0.640822084620595	-0.0963383712805808	-0.333020818186924	-1.79565173382035	-0.306174227967858	-0.107042831601575	-0.285160269821063	-1.67706085630034	-0.106657375115901	-0.657329447567463	-0.307802825414725	-0.164837549673393	-0.0879864392336458	-0.759939463576302	1.23308279501628	-0.391835072310641	-0.480294109554961	-5.42317427410815	7.36240499196664	2.28093600545897
3	-8.1319215313295	-4.51206356314262	-3.48632021354325	-1.95759591830403	-0.90431783022359	-0.998187357595105	-1.67262116242292	-3.00321265178604	-0.869366512168199	-1.92589183599094	2.74734736503816	1.44394358061254	1.28721886798257	6.40768283023536	2.08094504063075	1.38871874962933	8.66477155411324	1.38568127690814	3.26685730253104	-0.943008540663868	-3.02535954206995	8.74042950235283	-1.49989494728434	-4.50615655091505	-0.546943709988474	0.311369894729558	-0.933841927724256	-0.934568270575255	-0.44020591255322	-0.640822084620595	-0.438124385817891	-0.333020818186924	-1.79565173382035	-1.45820857238939	-0.107042831601575	-0.285160269821063	-1.67706085630034	-0.317484320703155	-0.657329447567463	-7.8906489961475	-0.164837549673393	-0.0879864392336458	-0.759939463576302	1.23308279501628	-0.159155999699977	-0.482646982985441	-1.31254296963998	7.36240499196664	2.28093600545897
4	-8.1319215313295	-4.51206356314262	-3.48632021354325	-1.95759591830403	-0.90431783022359	-0.998187357595105	-5.54587563350655	-6.0855562330244	-0.869366512168199	-1.92589183599094	2.74734736503816	1.44394358061254	1.28721886798257	11.7373869038988	2.08094504063075	1.41521047603402	8.66477155411324	2.78857189551917	3.64123102703366	-2.75246091214506	-23.8512257914974	1.93259118823623	-1.49989494728434	-3.68717316642599	-0.546943709988474	0.311369894729558	-0.933841927724256	-0.934568270575255	-0.44020591255322	-0.640822084620595	-0.438124385817891	-3.83594260387596	-0.0837966111612407	-3.73555091597767	-0.107042831601575	-0.285160269821063	-1.67706085630034	-0.317484320703155	-0.0656331609800093	-10.0232123387856	-1.2858035670542	-0.0879864392336458	-0.759939463576302	3.31381801068314	-0.159155999699977	-0.482646982985441	-4.71531510035446	7.36240499196664	2.28093600545897
5	-8.1319215313295	-0.754513958600888	-3.48632021354325	-1.95759591830403	-0.90431783022359	-0.730726262330835	-12.7234091396297	-6.0855562330244	-0.869366512168199	-1.92589183599094	1.79350204157534	1.44394358061254	1.28721886798257	12.3674381824562	5.02219073869066	1.41521047603402	2.71957737942514	2.78857189551917	9.51027837861106	-5.93189275513698	-11.0136640266492	8.83336101714469	-2.00536265486666	-3.68717316642599	-0.546943709988474	0.311369894729558	-0.933841927724256	-0.127918006068469	-0.44020591255322	-1.63858725511059	-0.438124385817891	-0.735549030836378	-2.62386798628309	-1.07106771226558	-1.58161864259971	-0.285160269821063	-1.67706085630034	-0.965288838339585	-7.72308034900045	-2.18700118105821	-1.65136847013778	-0.0879864392336458	-6.33542695071457	3.31381801068314	-0.159155999699977	-0.482646982985441	-4.11180945345245	4.08192162842475	3.00603155369341
6	-8.1319215313295	-0.754513958600888	-1.44389710311263	-1.85045850294117	-0.90431783022359	-10.5984195924108	-3.57302091985624	-6.0855562330244	-0.869366512168199	-1.92589183599094	1.79350204157534	1.44394358061254	1.28721886798257	10.5467391576164	5.53061092572689	1.41521047603402	7.18520824555986	2.78857189551917	6.55505887936927	-5.93189275513698	-14.3190525236782	5.49036610724019	-2.00536265486666	-3.68717316642599	-0.546943709988474	0.311369894729558	-0.933841927724256	-0.127918006068469	-4.152475522531	-4.48385350475303	-0.438124385817891	-0.735549030836378	-1.89912810738153	-1.07106771226558	-1.58161864259971	-0.285160269821063	-1.67706085630034	-0.965288838339585	-3.23791241346867	-2.49338131894709	-3.40178982512967	-0.0879864392336458	-2.09603357994948	2.11858927615588	-0.949304225725835	-1.66696703673326	-4.11180945345245	2.18108772925343	3.00603155369341
7	-2.78705469960072	-0.754513958600888	-1.44389710311263	-0.753271130545343	-0.90431783022359	-5.92229895556567	-3.57302091985624	-1.04887396092718	-0.869366512168199	-1.05005804301975	3.70499932199922	1.44394358061254	1.28721886798257	10.5467391576164	3.38381169922731	1.41521047603402	7.18520824555986	2.78857189551917	12.7657496580404	-5.93189275513698	-7.33817606961895	5.49036610724019	-2.00536265486666	-3.45437671812392	-0.546943709988474	0.311369894729558	-1.62206543780407	-1.56160454007826	-6.09102896084556	-4.48385350475303	-0.438124385817891	-0.735549030836378	-2.37948278050386	-1.07106771226558	-1.51887431583335	-0.285160269821063	-1.67706085630034	-0.965288838339585	-3.23791241346867	-2.49338131894709	-3.40178982512967	-0.0879864392336458	-2.09603357994948	2.11858927615588	-0.726181699524556	-1.66696703673326	-5.05696279834924	2.18108772925343	3.00603155369341
8	-0.485386673149558	-0.754513958600888	-1.44389710311263	-0.753271130545343	-0.90431783022359	-7.09929981961673	-3.57302091985624	-1.04887396092718	-0.869366512168199	-1.05005804301975	3.70499932199922	3.792228655942	5.82479443733318	3.8075606578464	3.38381169922731	1.41521047603402	7.18520824555986	2.78857189551917	8.15819653708432	-5.93189275513698	-10.0361464128241	5.49036610724019	-3.22943799937117	-4.22766245150218	-0.546943709988474	0.311369894729558	-1.62206543780407	-1.56160454007826	-3.78252137692525	-2.81075093283413	-0.438124385817891	-0.735549030836378	-0.914249199747424	-0.417599006128884	-2.6135086847059	-0.285160269821063	-0.49185969010365	-0.965288838339585	-1.58038215976713	-14.0324097268402	-3.40178982512967	-0.0879864392336458	-2.09603357994948	2.11858927615588	-1.15779761109692	-1.66696703673326	-5.52851377720058	1.31006190903287	3.00603155369341
9	-3.7175553722002	-0.754513958600888	-1.70392188441835	-1.9923377475241	-0.90431783022359	-11.3933872767479	-1.09134604477718	-0.0601733994625089	-0.869366512168199	-1.05005804301975	9.40123061947311	9.83689125243787	1.69088030750779	7.78768560313564	2.50276343397506	1.41521047603402	15.6332916889483	9.9759361462076	7.29187075334422	-8.48054778750433	-1.20478352645743	12.8867648307655	-3.5202762999041	-4.22766245150218	-2.23172056934736	-3.44697067708002	-1.62206543780407	-1.56160454007826	-3.78252137692525	-2.81075093283413	-0.438124385817891	-0.253575877611462	-0.914249199747424	-0.417599006128884	-2.6135086847059	-2.49815642554642	-0.49185969010365	-1.56598499722977	-1.58038215976713	-21.9360563921969	-3.40178982512967	-0.0879864392336458	-2.09603357994948	2.11858927615588	-5.2534876678927	-1.66696703673326	-5.10726439120865	7.08952593769482	3.40600868365782
10	-5.53117248290901	-0.754513958600888	-2.01166254013572	-1.0862713266857	-0.90431783022359	-15.999036616451	-3.08371745269551	-9.21855630759628	-0.869366512168199	-6.67869322229414	8.52235653689386	9.83689125243787	10.2566121776202	8.01283389416964	2.50276343397506	1.41521047603402	13.2385101650117	8.79683497661763	9.77775853026156	-8.48054778750433	-4.70372216382378	8.36636697682532	-3.09685310757334	-7.53936068624611	-2.23172056934736	-7.58087266501973	-1.62206543780407	-1.56160454007826	-3.78252137692525	-5.48937636096238	-0.438124385817891	-2.01666674594727	-0.914249199747424	-0.585736938401613	-2.6135086847059	-2.49815642554642	-2.66133261066229	-0.129954988839067	-6.20858648357971	-24.0197291247562	-1.85900531073948	-0.0879864392336458	-10.6191584032686	2.11858927615588	-4.23592304710527	-1.66696703673326	-5.10726439120865	6.7021290526418	3.40600868365782
11	-5.26092144174191	-0.754513958600888	-4.34611584173167	-1.0862713266857	-0.90431783022359	-3.19554453736483	-3.08371745269551	-2.7991525390122	-0.869366512168199	-5.51389327807941	8.05382276416717	9.83689125243787	11.8897691035413	8.01283389416964	11.5019806814466	1.41521047603402	13.2385101650117	8.79683497661763	6.10415156210646	-5.0984834949612	-4.88822184463028	2.63467895499334	-9.15974291053437	-8.36239112151597	-7.46004099201147	-1.14609510648229	-1.62206543780407	-1.56160454007826	-3.78252137692525	-5.37635724046808	-0.438124385817891	-2.01666674594727	-0.914249199747424	-1.86782070667061	-0.0200552185862333	-2.49815642554642	-6.65497055370096	-0.129954988839067	-6.20858648357971	-12.0779399418001	-3.60855367484733	-0.0980571994818654	-10.3524084735268	2.11858927615588	-2.37824026754648	-1.885260002593	-5.96514269296606	2.19446012783295	3.40600868365782
12	-10.3195467506008	-0.754513958600888	-5.5048732346627	-1.16517324881304	-0.90431783022359	-5.01885643491327	-3.08371745269551	-2.7991525390122	-0.869366512168199	-7.5841579262597	8.05382276416717	3.02090989938046	3.61834473742043	9.95389330068852	3.97902811844631	1.41521047603402	1.63408367611165	2.68709413342965	4.66025849198043	-5.0984834949612	-14.2822018719993	3.19763618478029	-6.72738303769388	-8.36239112151597	-3.18898990705549	-1.14609510648229	-1.62206543780407	-2.49795942545654	-1.32579678310121	-5.37635724046808	-0.438124385817891	-2.01666674594727	-5.71977696122917	-1.86782070667061	-0.0200552185862333	-2.63457247824852	-3.22839170903653	-0.129954988839067	-5.75175516644681	-8.55030620111476	-2.43725762276027	-0.0980571994818654	-4.27183442449471	2.11858927615588	-14.9380958196893	-0.73276102823982	-2.97020030572361	5.57607083665638	1.2846944985175
13	-5.22109479896124	-7.12745051257085	-4.34468864230778	-1.16517324881304	-0.90431783022359	-4.95063116751104	-3.08371745269551	-2.7991525390122	-0.869366512168199	-7.5841579262597	5.96847128324566	3.35018444293281	3.61834473742043	15.501326407559	6.34434596513238	1.41521047603402	3.51104610452188	2.68709413342965	4.06737472524851	-2.59066845520331	-3.5095229421514	3.19763618478029	-7.88014190595339	-8.44395098906144	-0.0972481912489416	-1.14609510648229	-6.40669640346541	-2.49795942545654	-4.20720010207112	-5.37635724046808	-0.438124385817891	-2.01666674594727	-7.58416689952225	-1.86782070667061	-0.513485098141499	-1.31257509898362	-5.62728319773055	-0.129954988839067	-5.70661167910915	-5.61837822765018	-5.14866971605908	-3.55171066815667	-4.41761090946284	2.11858927615588	-7.03420166303188	-0.73276102823982	-0.28317258772575	5.59631585619692	1.2846944985175
14	-1.55467344990124	-3.59605813564178	-4.34468864230778	-1.16517324881304	-2.7114109194073	-6.93712119463675	-3.08371745269551	-2.41781619601058	-0.869366512168199	-7.5841579262597	6.70445842669982	3.35018444293281	3.61834473742043	13.9143212505152	2.11601132009093	1.41521047603402	1.5038050879989	2.89616707084494	1.67843275071327	-2.59066845520331	-3.06879932450528	3.69307997780151	-12.1822754249147	-6.95836362862281	-0.0972481912489416	-3.48370122030284	-4.82824050860357	-2.49795942545654	-1.67522039825433	-2.46510438370058	-1.48851031245621	-2.01666674594727	-7.58416689952225	-4.83412435287525	-0.239165224872101	-1.31257509898362	-1.65770984764166	-3.28723183547878	-10.1722269262799	-2.58854413184678	-5.14866971605908	-3.51448462703635	-1.33892865791728	2.00290609762841	-0.595005627489251	-0.73276102823982	-2.95559681794287	3.72516726026958	1.2846944985175
15	-9.96814903424112	-3.59605813564178	-6.66251559914739	-4.16250451046056	-3.42791373374862	-1.51696318369528	-3.08371745269551	-0.557824866715776	-0.869366512168199	-3.6132935809145	6.70445842669982	3.78645970490222	2.30812493414589	4.34278979393453	2.11601132009093	1.41521047603402	6.88829325268869	4.44994478700426	8.13714947075293	-3.62073882643373	-11.4277607697888	1.75194154598991	-7.04956024101304	-4.95306672834967	-1.99202277559548	-5.79526027682055	-4.82824050860357	-2.10112978376934	-1.67522039825433	-1.29617183464832	-1.48851031245621	-2.01666674594727	-2.87786724593753	-4.83412435287525	-0.239165224872101	-1.31257509898362	-1.47591508639098	-3.0927601255619	-7.06544867830646	-2.58854413184678	-5.14866971605908	-2.29712741511147	-1.33892865791728	2.00290609762841	-0.595005627489251	-0.73276102823982	-8.46472616296118	2.40481202509772	1.2846944985175
16	-0.722138261286059	-3.59605813564178	-8.33542711802585	-1.28501494205069	-0.797624974822203	-1.51696318369528	-3.54716196867796	-0.557824866715776	-0.869366512168199	-4.17752125089205	5.43104864868939	3.78645970490222	4.4343294060451	6.6000192265001	8.78834092064167	1.41521047603402	6.88829325268869	11.0329424051625	6.28603150135743	-0.207661192635137	-13.9378323234442	4.49723973368994	-3.9912150485121	-5.80914387303365	-2.72096357439438	-4.03474179352708	-1.72080374870665	-1.66482372339806	-1.38960941791681	-0.783716926576922	-1.48851031245621	-2.01666674594727	-6.30670590799035	-4.83412435287525	-0.239165224872101	-0.506138439750499	-3.98894576365161	-3.0927601255619	-3.06179456287531	-7.01433380834299	-5.14866971605908	-3.81935243392701	-1.33892865791728	2.3874955161529	-1.06185670023095	-3.86273499735063	-7.6349105274197	7.10300163018191	1.2846944985175
17	-0.722138261286059	-0.788327849923474	-7.56035295067373	-1.28501494205069	-0.797624974822203	-0.123015789296404	-7.66478763730403	-0.557824866715776	-0.869366512168199	-9.7474951906471	6.75113247115409	3.78645970490222	4.4343294060451	6.74211898881167	8.78834092064167	1.41521047603402	7.6675768322784	11.1826083199381	13.5577204377023	-0.207661192635137	-7.82597542754849	4.74148338074601	-3.9912150485121	-5.91423999741527	-7.76214825075882	-4.03474179352708	-5.28567661804323	-1.66482372339806	-1.38960941791681	-2.23808364245947	-1.48851031245621	-2.99350437557406	-5.3032535231575	-6.26818513696636	-4.82644260408865	-0.506138439750499	-3.98894576365161	-3.0927601255619	-6.12436271097593	-7.26701643186991	-2.04137764489952	-0.0610636554835995	-1.35965662918783	2.3874955161529	-1.45829834693232	-3.86273499735063	-7.6349105274197	2.98952545096755	1.2846944985175
18	-5.38989446186665	-3.14303423489885	-4.66807529650724	-1.28501494205069	-0.797624974822203	-7.13466539407229	-5.16126510464165	-5.69463121439232	-0.869366512168199	-7.07929797233392	6.75113247115409	1.06728709421295	3.7477644219014	5.45302983864421	8.78834092064167	1.41521047603402	7.6675768322784	4.16019844459548	7.19951410261002	-5.56105765507961	-2.11540163793695	4.74148338074601	-3.9912150485121	-4.58123847113132	-7.76214825075882	-4.03474179352708	-5.87055328383672	-1.66482372339806	-1.38960941791681	-2.23808364245947	-1.48851031245621	-4.36621798429418	-5.3032535231575	-0.688616591650502	-2.69922225344276	-0.506138439750499	-9.01636456360914	-3.0927601255619	-8.40352229404085	-5.28770435805939	-1.98025609917558	-0.0610636554835995	-5.45958478993054	2.3874955161529	-1.45829834693232	-0.910204049667511	-5.42348089020603	4.68839127770539	1.2846944985175
19	-1.13517944001733	-2.10468077312784	-4.66807529650724	-1.01236380303422	-7.37904421292121	-7.13466539407229	-7.13401668023925	-3.18418047649983	-0.869366512168199	-3.17144578210717	6.75113247115409	1.06728709421295	7.20590161751242	15.941189323903	1.85376562144575	1.41521047603402	11.2887244888179	8.09144481450983	6.6555510215035	-7.69338391872114	-3.22866531732842	9.95123683214822	-4.2774283314949	-2.14120617079519	-7.76214825075882	-4.03474179352708	-0.906303909372694	-1.66482372339806	-9.26990668493974	-1.44104193730504	-1.15894504839629	-4.36621798429418	-5.3032535231575	-2.49271022561269	-2.69922225344276	-0.506138439750499	-4.8009691800721	-4.39121224498147	-0.873297373941274	-1.52984495147259	-0.659003141686644	-7.19923155390691	-9.70666133405908	2.3874955161529	-1.45829834693232	-0.910204049667511	-1.08494881713728	4.68839127770539	1.2846944985175
20	-1.13517944001733	-2.10468077312784	-4.66807529650724	-1.01236380303422	-7.37904421292121	-0.437732436258619	-7.13401668023925	-3.18418047649983	-0.869366512168199	-3.19879906135612	3.38957516836142	3.73156498473693	1.82278774373583	17.7161433437499	8.39364235748031	1.41521047603402	11.2887244888179	8.09144481450983	16.6420326898306	-2.4589941676112	-3.22866531732842	9.95123683214822	-4.2774283314949	-2.14120617079519	-7.76214825075882	-4.03474179352708	-0.906303909372694	-1.66482372339806	-9.26990668493974	-2.87175728996684	-1.15894504839629	-4.36621798429418	-7.47818283577621	-1.80152764740201	-6.49632182757252	-4.07276574129562	-3.51794718457243	-4.39121224498147	-7.5665752098794	-4.47658150660814	-0.659003141686644	-8.17728330714529	-5.70236122651763	2.3874955161529	-6.83052859052222	-0.910204049667511	-1.08494881713728	3.01688989449629	1.2846944985175
21	-1.13517944001733	-1.26272408884805	-2.91858821790315	-1.01236380303422	-2.48883889827458	-0.437732436258619	-7.13401668023925	-6.0178153516426	-0.869366512168199	-3.19879906135612	4.35558318633335	11.1177346309829	6.83337247389977	17.7161433437499	3.30305659174534	1.58385674954432	7.87563302697164	8.09144481450983	10.8721586900927	-2.4589941676112	-1.10280592672321	5.69255303038192	-2.61957186660862	-5.38777099321048	-2.81948448110628	-2.74487122436254	-2.46281956267215	-1.66482372339806	-8.23326525140108	-5.14767742692444	-1.15894504839629	-4.36621798429418	-4.70246534701466	-6.67368052340897	-6.49632182757252	-4.07276574129562	-1.76471553169098	-7.13103544166797	-12.7980167286716	-2.70240644658732	-3.14951472268142	-8.25534544052927	-7.03572403976429	2.3874955161529	-8.17494372657174	-0.910204049667511	-0.430855260185015	4.77591185599353	1.2846944985175
22	-1.13517944001733	-3.30485132511101	-5.5037083387122	-1.01236380303422	-1.15044297345287	-4.03627629617017	-7.13401668023925	-4.91228191983406	-1.19230172817163	-3.19879906135612	4.35558318633335	4.07712293317847	4.43674687771729	17.7161433437499	3.30305659174534	1.58385674954432	7.87447410476095	2.07444236715592	10.8721586900927	-2.4589941676112	-1.10280592672321	4.03340502639711	-5.74379738951404	-5.38777099321048	-2.81948448110628	-2.74487122436254	-6.78813337255753	-4.35403968133031	-6.70993315572363	-10.418514098652	-2.04800731371239	-3.48780061716269	-7.53087731951753	-7.81548692844641	-3.52905991887351	-2.80408917579244	-3.67771417580064	-7.13103544166797	-8.90498609493156	-8.8114728695972	-3.14951472268142	-7.91379853815654	-2.13534017852346	1.10147906666937	-2.80572837634602	-0.910204049667511	-0.430855260185015	4.77591185599353	1.2846944985175
23	-1.13517944001733	-9.54935750144648	-2.09424245051266	-1.49150799227701	-1.15044297345287	-4.03627629617017	-5.38599826607941	-4.54494902772946	-1.19230172817163	-3.19879906135612	1.66879138240452	9.90055093906977	7.10670313668839	7.70956367121838	3.30305659174534	1.58385674954432	5.1335283240021	2.61458044763349	12.233329308137	-5.69698137536808	-14.5900620237786	5.99067619451039	-3.02261329037059	-2.66997936972225	-2.81948448110628	-2.74487122436254	-2.83794161996896	-4.35403968133031	-6.70993315572363	-3.72401264962438	-2.04800731371239	-8.70277349559605	-7.00255040852948	-1.7976559705067	-3.52905991887351	-2.80408917579244	-5.59319240063298	-7.13103544166797	-6.91777740701706	-14.6441980327905	-4.91013626000945	-8.75999064826781	-2.13534017852346	1.09314320436045	-3.95840411692302	-0.910204049667511	-0.430855260185015	4.77591185599353	1.2846944985175
24	-6.8465161750685	-6.30000736647103	-5.88891475635347	-1.49150799227701	-1.15044297345287	-4.03627629617017	-1.06647395373178	-7.94724437091153	-1.19230172817163	-3.19879906135612	1.66879138240452	3.8655023670773	8.08646635318566	4.61306597595543	5.98877789688498	1.58385674954432	5.48913254647451	5.63268600439107	8.95068348350968	-5.69698137536808	-14.5900620237786	11.0195513705081	-3.49908469962243	-8.52266927837544	-2.81948448110628	-2.74487122436254	-10.2115528285462	-4.24661416892976	-6.70993315572363	-3.72401264962438	-3.41297019415021	-3.24327601789397	-3.16589968769702	-3.87343954442693	-1.19508696428491	-2.80408917579244	-2.80590719271088	-2.70599433003542	-6.91777740701706	-22.2942987745513	-4.91013626000945	-8.75999064826781	-8.98023987766947	1.09314320436045	-6.1050937675435	-0.910204049667511	-0.430855260185015	4.77591185599353	1.2846944985175
25	-9.32338738538078	-5.54840334308443	-6.26139108498565	-1.49150799227701	-1.15044297345287	-1.86271359354403	-5.31640272085373	-7.94724437091153	-1.19230172817163	-2.56722161724563	7.92686673775208	2.28711364905694	8.08646635318566	4.61306597595543	5.98877789688498	1.1549075941009	7.17667344265742	5.41673724447168	9.8093524545486	-2.64689114045524	-5.26847932459029	9.23210663658382	-3.49908469962243	-5.19895254070466	-2.81948448110628	-2.74487122436254	-4.93831482054796	-3.97258208758786	-6.70993315572363	-3.72401264962438	-3.41297019415021	-2.93315579639394	-3.16589968769702	-3.87343954442693	-1.19508696428491	-0.569819706530486	-2.7372359040693	-2.70599433003542	-5.08857760173048	-21.7442449552969	-4.91013626000945	-0.84686717240622	-5.87032185278664	1.09314320436045	-7.79499390853115	-0.910204049667511	-8.33873849021213	1.12303940164595	1.2846944985175
26	-0.310636228525148	-6.4292048524869	-4.10533866137402	-1.49150799227701	-3.55041506344574	-1.86271359354403	-5.31640272085373	-7.94724437091153	-1.19230172817163	-2.56722161724563	9.28702691431588	2.28711364905694	5.01079700244728	2.39623748630678	4.0990547895578	1.1549075941009	10.1075694001734	5.41673724447168	6.84671671828607	-4.29904078375435	-6.29578338537452	8.34132511889717	-15.3096085286543	-7.85814882455867	-3.43291817471784	-2.74487122436254	-0.63306712471914	-4.03766891434481	-6.03657235744936	-3.78393363258398	-1.81215047483178	-1.50529738008011	-1.74078179371936	-6.44124591722399	-1.86687569961967	-4.49688558998723	-9.27021777516311	-3.11292096877341	-5.08857760173048	-10.5650070191408	-2.96179799826318	-0.84686717240622	-2.33240973836175	1.09314320436045	-7.79499390853115	-0.910204049667511	-6.62453294709359	1.12303940164595	1.2846944985175
27	-2.61421316753858	-8.35910524853443	-4.10533866137402	-1.49150799227701	-0.455537164884263	-9.00859564391079	-5.31640272085373	-9.31326116246454	-1.19230172817163	-2.56722161724563	9.28702691431588	2.28711364905694	5.01079700244728	2.86078867551388	7.68875725082009	1.1549075941009	6.82555852340812	10.9258970579544	11.8733891946905	-3.81311961039558	-19.7781537602238	7.55032025562636	-1.54181631654075	-7.85814882455867	-4.13423360024149	-2.74487122436254	-7.986757648203	-7.36874499506026	-6.29957157126684	-4.75652551901716	-5.97234735522574	-3.50246177554873	-1.74078179371936	-6.44124591722399	-6.43915297109081	-4.49688558998723	-9.27021777516311	-3.11292096877341	-1.23415545257038	-7.36251508967371	-2.96179799826318	-0.84686717240622	-5.59821192954836	1.09314320436045	-8.11775536852988	-0.910204049667511	-5.71057086172687	1.12303940164595	1.2846944985175
28	-3.79630047119652	-5.80130305614211	-0.907269163712833	-1.49150799227701	-0.083276363090059	-3.53977263640339	-7.04922137524238	-9.31326116246454	-1.19230172817163	-0.786978853477317	3.42933648869603	4.04001278405317	6.416292805992	2.86078867551388	7.73436787794892	1.1549075941009	6.82555852340812	12.5740525029947	4.91464863011569	-3.81311961039558	-19.973787847571	4.75570612215639	-1.54181631654075	-6.43541726700013	-5.22421100421143	0.221396816657766	-7.986757648203	-7.36874499506026	-2.35380291211411	-4.75652551901716	-6.3630653484477	-3.50246177554873	-2.31160147192521	-6.44124591722399	-7.45875609434473	-4.49688558998723	-7.28886352681547	-3.11292096877341	-2.308106960969	-3.67218854364118	-4.43783364799934	-8.39699987846525	-5.83613782498766	1.09314320436045	-8.50649806284355	-0.378526882551902	-5.71057086172687	1.12303940164595	1.2846944985175
29	-7.5251572982454	-5.80130305614211	-2.44161573207995	-1.49150799227701	-4.82724242900525	-3.53977263640339	-4.68542241160355	-3.8621740254755	-1.19230172817163	-0.786978853477317	1.02404036366191	1.13896030071111	3.36248027071153	10.2089316965693	1.9503943993181	1.1549075941009	8.79217192046659	10.1741553744928	13.3712032118248	-3.30824688533075	-12.4426888462723	3.33439306461724	-7.33431646239639	-6.43541726700013	-4.11620460894812	-5.91696100590263	-7.986757648203	-5.15651115991102	-2.35380291211411	-2.98698319980391	-6.3630653484477	-2.76132992131995	-2.31160147192521	-6.44124591722399	-7.45875609434473	-1.52538516149789	-7.28886352681547	-3.03540313171888	-2.42774899283429	-3.48137343348625	-1.60054421708803	-8.39699987846525	-6.22150962374584	2.30006539687616	-0.551600717643515	-0.378526882551902	-0.993777255641442	1.12303940164595	1.2846944985175
30	-7.77327181651079	-5.80130305614211	-0.979829420483055	-1.49150799227701	-2.09233775259242	-5.66136065682183	-7.94203948332319	-12.9047438828802	-1.19230172817163	-1.42223097958365	1.90253243547503	1.13896030071111	3.36248027071153	10.2089316965693	1.9503943993181	1.1549075941009	9.48153563499416	10.1741553744928	3.49654430817195	-1.16062582408902	-12.4101286821489	3.33439306461724	-3.23485838716476	-2.9463521581366	-4.11620460894812	-1.58111690100869	-10.7341144720008	-7.59909968584412	-2.35380291211411	-11.0096369235446	-6.6519136185668	-4.43882178638238	-1.87740456143081	-7.61311177496002	-3.07818753226473	-1.52538516149789	-5.40402453262815	-1.137909951762	-1.50928870006108	-2.46462264933911	-0.903693993708604	-6.39979858414673	-4.7216699618219	2.30006539687616	-0.559243929963185	-0.378526882551902	-0.993777255641442	4.5823215402315	1.2846944985175
31	-2.52268501771959	-5.80130305614211	-2.13275029907634	-1.41685313217478	-1.05772270550307	-2.80279037939771	-9.10892635241472	-9.69697525389555	-1.19230172817163	-1.42223097958365	2.78176385426886	2.00499139800431	3.44432537979976	6.70225103637726	2.46757906723192	1.1549075941009	9.48153563499416	4.45418911345077	11.191723427374	-1.16062582408902	-7.61473126705701	7.92655124128419	-10.8759074750941	-2.9463521581366	-4.11620460894812	-3.44424540860557	-4.8051967064804	-7.59909968584412	-9.90009828683784	-11.0096369235446	-6.6519136185668	-4.43882178638238	-1.87740456143081	-7.61311177496002	-2.23016672915996	-3.3899629702969	-0.821905908525161	-1.137909951762	-4.70126373910096	-15.0908389203512	-0.903693993708604	-6.39979858414673	-2.11631661313427	2.30006539687616	-15.3806061561766	-2.62429777685651	-0.993777255641442	1.56342205919719	1.2846944985175
32	-2.52268501771959	-5.80130305614211	-2.13275029907634	-1.39546906531593	-4.25613880590436	-2.06597667076707	-9.10892635241472	-9.46070850411269	-1.38933934905717	-5.11814445416198	2.78176385426886	2.45843676982801	3.44432537979976	6.70225103637726	3.95741776523808	1.1549075941009	1.22227059198114	7.35938119068913	11.3628842822209	-1.16062582408902	-3.65408221177986	3.11451363035156	-4.77540179578892	-2.9463521581366	-4.11620460894812	-8.27953486537428	-13.129437708136	-11.2000674514453	-6.52172317647509	-11.0096369235446	-7.1923962617163	-0.63151122702491	-3.98993092721868	-7.61311177496002	-2.10078442231214	-3.3899629702969	-0.821905908525161	-1.07500409753584	-0.943539521175247	-16.4580065872786	-0.903693993708604	-12.0104444420498	-4.61697829230673	1.84910700123073	-14.3562422188013	-1.06838533674659	-0.993777255641442	1.56342205919719	1.2846944985175
33	-5.93038443901386	-6.59760218673101	-3.15828197997018	-1.39546906531593	-5.14116105544512	-14.2535696507599	-3.83423840791163	-8.3763341051467	-0.862843253816653	-5.11814445416198	5.64983713856973	1.24672610041361	3.38162956864337	13.6464677063357	3.95741776523808	1.75610824848313	1.22227059198114	8.66729332950152	10.6752450772244	-1.16062582408902	-5.48744328534734	1.24753466935274	-5.81317651252898	-2.9463521581366	-5.09116028523666	-8.27953486537428	-13.129437708136	-11.6943726827668	-6.16215730886542	-11.0096369235446	-4.917615805549	-9.14109979964356	-3.98993092721868	-0.942854147697572	-5.31933194493583	-3.3899629702969	-5.4794821915782	-3.85719774734104	-11.2223194334253	-6.14585425801495	-2.14614922686768	-5.12022736033752	-4.61697829230673	1.84910700123073	-14.4092513417637	-1.06838533674659	-0.993777255641442	1.56342205919719	1.2846944985175
34	-5.93038443901386	-4.57502339775559	-3.37231260001621	-1.39546906531593	-0.239126914543665	-11.384205748109	-12.4500047862531	-9.59822926881948	-0.862843253816653	-1.63371060086731	5.64983713856973	5.43457914170347	3.38162956864337	12.5037297862959	3.95741776523808	1.75610824848313	1.22227059198114	8.66729332950152	5.5636376475041	-1.16062582408902	-2.70525026462066	1.24753466935274	-2.32213381675862	-13.1108446248058	-4.8713815666382	-6.18954433893754	-12.5718015628908	-11.6943726827668	-8.50874212291338	-17.1403873578741	-3.7722549675814	-9.14109979964356	-3.69601998033449	-1.95781969763207	-6.75966236997852	-0.969828175520747	-0.577602714620496	-3.85719774734104	-10.0404251258929	-13.9923114910533	-2.14614922686768	-2.91855227070594	-10.2409535922292	1.84910700123073	-6.40898968291633	-2.45689168339449	-0.993777255641442	1.56342205919719	1.61582763645157
35	-12.371716075739	-1.02107270326401	-0.252073299687814	-1.39546906531593	-0.239126914543665	-8.52842831676738	-12.4500047862531	-9.59822926881948	-0.862843253816653	-1.8982424375144	3.32341159136143	5.43457914170347	4.32306011906662	9.79670947230872	7.92714729660381	1.75610824848313	1.22227059198114	9.91395926752908	5.5636376475041	-4.49439773481545	-8.71341609512795	1.24753466935274	-3.37852428567207	-4.77663069901465	-4.71702634280339	-7.71428875982698	-12.5718015628908	-11.6943726827668	-7.29701553711992	-11.1043891011329	-3.7722549675814	-7.47936315593496	-0.686063197130038	-1.95781969763207	-3.52503680915072	-5.42344635512046	-6.74930894626717	-4.32691733846137	-6.83920364084799	-8.6376489227601	-0.458163618131257	-0.0451097849162738	-0.604796791639181	1.84910700123073	-0.0080859363891399	-2.54157255803961	-0.993777255641442	1.25596253547738	1.61582763645157
36	-11.4737424380885	-0.981387609729888	-0.252073299687814	-1.39546906531593	-0.239126914543665	-8.52842831676738	-10.9684058218905	-12.4450436340167	-0.862843253816653	-1.8982424375144	7.31374654673609	5.43457914170347	2.71996787164194	6.35169761882822	9.283042540059	1.75610824848313	1.22227059198114	5.93841139874194	9.89599004031186	-4.9986786513262	-7.41768216310553	1.24753466935274	-1.52088276495153	-4.77663069901465	-4.71702634280339	-7.71428875982698	-12.5718015628908	-9.57665889076366	-13.5646386820751	-9.03953154614912	-3.7722549675814	-4.69857751971132	-0.686063197130038	-0.0603281373274052	-4.62658017427927	-5.42344635512046	-5.57027734676578	-2.99475129650316	-4.62002592612184	-9.74462025018695	-0.191342155467756	-5.11759430895717	-7.11787934608531	1.84910700123073	-0.0080859363891399	-2.54157255803961	-3.25861372147437	1.95352753160133	1.61582763645157
37	-5.73561456075668	-1.50616024141321	-0.252073299687814	-1.39546906531593	-1.92794654483115	-10.3324762054283	-12.8763989181672	-14.9397184252141	-0.862843253816653	-1.8982424375144	3.99866651881869	7.65599180770057	3.70283486389414	6.35169761882822	6.05799472452112	1.75610824848313	6.09189431130527	5.93841139874194	9.89599004031186	-7.61953350555159	-8.2394725019271	1.24753466935274	-1.52088276495153	-9.45660595386876	-8.21399253444925	-11.9090400267706	-7.54033952701937	-9.57665889076366	-13.5646386820751	-10.3033698569444	-5.98529811520222	-5.87710730834083	-5.50605002765785	-0.0603281373274052	-1.21951628058008	-1.62086157291588	-4.20430992393057	-2.99475129650316	-2.91526017055912	-1.32356722332413	-0.191342155467756	-5.11759430895717	-2.25065251943115	1.84910700123073	-0.0080859363891399	-2.54157255803961	-3.25861372147437	3.55815988412786	1.61582763645157
38	-6.01323331272932	-1.50616024141321	-3.00998666628393	-1.39546906531593	-1.50213754693175	-6.5567336293259	-11.3180167577847	-10.2915688983094	-0.26563814140722	-4.8487496102857	4.67941192480903	7.36176209017327	3.68910358219197	12.2216042839523	6.1560933898026	1.75610824848313	7.49336085809338	2.46412798356774	9.89599004031186	-4.82064604840949	-6.35956120082235	1.24753466935274	-4.18545526087952	-9.45660595386876	-8.21399253444925	-11.744453985316	-8.2818784280813	-1.90213360198102	-13.5646386820751	-10.3033698569444	-5.98529811520222	-10.3828201463845	-3.38018787079091	-0.0603281373274052	-1.21951628058008	-2.46115925274442	-4.20430992393057	-2.99475129650316	-5.40206767363747	-1.32356722332413	-3.02626525971636	-6.90180903766282	-3.97815085334623	1.84910700123073	-7.75427827402598	-2.54157255803961	-5.23858929197622	3.55815988412786	1.61582763645157
39	-6.08605847442799	-1.50616024141321	-1.57895025207803	-1.39546906531593	-1.50213754693175	-15.2436883887048	-11.3180167577847	-9.28591900457814	-0.578255451882743	-6.53591578652411	4.67941192480903	3.99866424633838	8.50117408221567	9.38871821862836	4.96345504212444	1.75610824848313	8.43614961158495	2.24328410435063	2.40887129618157	-2.63744994113831	-1.88429510334474	4.3149141412875	-7.14165370640929	-9.45660595386876	-8.21399253444925	-3.22861605049606	-4.44388239725969	-4.10710077908354	-13.5646386820751	-10.0446101766197	-5.98529811520222	-10.4873921478206	-4.36923818046792	-0.0603281373274052	-6.76314399671949	-2.46115925274442	-1.37220196545639	-3.66243073980281	-6.56646813333865	-15.4875461684274	-3.38429659873716	-6.90180903766282	-6.76489194671344	1.84910700123073	-4.85200829228458	-2.54157255803961	-0.370426969923678	1.51493539226162	1.61582763645157
40	-6.04497504070857	-2.81974892913925	-3.35187221607588	-0.875388554753851	-1.50213754693175	-13.1482079527752	-8.16404422882063	-9.28591900457814	-0.578255451882743	-6.53591578652411	1.32332361408283	3.99866424633838	1.8626557083099	7.22800477085189	4.96345504212444	1.75610824848313	5.29196124094296	5.09049594395317	6.98922760848736	-2.63744994113831	-2.35578874238936	7.39619634512908	-1.37248106685724	-10.8186830769762	-8.21399253444925	-12.550004335076	-4.44388239725969	-3.70570307039173	-12.3958846494154	-10.0446101766197	-5.98529811520222	-9.8534815310791	-4.36923818046792	-0.0603281373274052	-6.76314399671949	-2.46115925274442	-1.37220196545639	-4.93550791785131	-6.56646813333865	-2.83270143459834	-1.44799252665857	-7.05101689627446	-8.31922410973288	1.84910700123073	-7.24593998917972	-2.54157255803961	-0.291282799213281	1.51493539226162	1.61582763645157
41	-6.04497504070857	-1.359852457973	-3.35187221607588	-0.875388554753851	-1.79135146641371	-4.97317045634298	-4.64385420548242	-7.82953963905658	-0.501409051318638	-6.51907990289591	1.20226846475924	6.6490666532419	7.12768480245789	18.3971975719196	4.96345504212444	1.75610824848313	4.35821546027973	6.49661372881519	2.98282506512261	-5.23753979003464	-8.82508067992656	2.99093918970486	-1.37248106685724	-10.0332178954242	-2.58293035347424	-12.550004335076	-3.52899751302768	-1.91120096106634	-11.2620096633656	-8.23607638417485	-5.98529811520222	-9.8534815310791	-8.84093805927276	-1.26302854628268	-2.58125386916613	-2.46115925274442	-5.1463320299865	-2.90399644895021	-6.56646813333865	-7.45504699673843	-4.54183665869618	-4.84311754437081	-11.7515667433038	1.84910700123073	-7.24593998917972	-2.54157255803961	-2.35522192573955	6.47069349848062	1.61582763645157
42	-4.49780986268539	-2.80322551538686	-4.97314197404433	-0.875388554753851	-1.55375623299251	-3.59990434833567	-14.2662769816484	-13.8593851879434	-0.501409051318638	-6.51907990289591	1.20226846475924	2.88048197951934	10.9283524081296	20.6566997158765	5.84297505978517	1.75610824848313	5.42916970927898	6.49661372881519	8.2177280231695	-0.968415797320092	-8.82508067992656	4.13956885797755	-1.37248106685724	-4.7978592595507	-11.3233194621508	-4.99332665009034	-1.60491535965442	-3.07360894760401	-9.23537466027918	-11.0012024928133	-7.96169778484824	-11.3971861099849	-10.2230862272181	-1.26302854628268	-2.58125386916613	-2.46115925274442	-5.54036893276834	-2.90399644895021	-6.56646813333865	-9.35804281959175	-5.39980133414027	-7.28832359481746	-11.8506144759797	1.84910700123073	-2.0915470576782	-2.78888567804423	-5.73736621667983	6.47069349848062	1.61582763645157
43	-4.49780986268539	-3.41484792324013	-0.911764242003398	-5.0104620248531	-8.09801818350828	-4.48528470223151	-6.01525742581754	-10.9493793476656	-0.501409051318638	-0.659443844259223	1.2810900168653	2.88048197951934	9.31110851831368	5.77633865142669	6.21471419580558	1.75610824848313	3.78596765842473	3.21666035168852	4.24010986777619	-4.39822714801808	-12.2161451875531	4.13956885797755	-2.05295474230919	-11.9837168929621	-11.3233194621508	-5.27490865059165	-1.60491535965442	-1.45095252480665	-7.32515925729655	-11.0012024928133	-4.70190957436658	-8.37715530920084	-6.59043125653531	-10.1154474024558	-1.0227222766165	-2.46115925274442	-5.54036893276834	-2.90399644895021	-0.868306179239692	-2.01687040187825	-1.33000654346045	-4.33807936845957	-2.80294840301933	1.84910700123073	-2.0915470576782	-2.78888567804423	-7.45647950762756	2.42764848591293	1.61582763645157
44	-2.6599798591755	-2.01336771294552	-3.92060133905268	-5.0104620248531	-5.96889920740114	-4.48528470223151	-11.6716256880346	-10.9493793476656	-0.501409051318638	-5.68689233211987	4.59755351934505	2.88048197951934	4.53931608619277	5.77633865142669	6.21471419580558	1.75610824848313	7.921698121786	5.40122233975256	1.92130852165999	-4.39822714801808	-4.1135023336336	4.13956885797755	-2.05295474230919	-7.12678291922955	-11.3233194621508	-12.4969507128324	-0.0387379759803064	-1.45095252480665	-7.32515925729655	-11.0012024928133	-3.54107940041697	-8.37715530920084	-9.97153189598866	-1.07005561083648	-0.86811101209685	-2.46115925274442	-5.54036893276834	-2.90399644895021	-4.59842711546754	-4.41552805657631	-1.14122503819027	-4.33807936845957	-1.84846952749093	1.84910700123073	-2.0915470576782	-2.78888567804423	-0.962231908204553	6.24767095481219	1.61582763645157
45	-2.6599798591755	-2.55186186351718	-0.216683220319331	-5.0104620248531	-5.96889920740114	-15.0192548054336	-11.0195521156119	-10.9493793476656	-1.25060557047742	-5.87382228133262	1.27690860899666	3.9543445276012	4.53931608619277	8.77657826439876	3.83060184562605	1.75610824848313	7.921698121786	2.72769759235211	3.26330147553918	-5.26811797189413	-1.04955254671622	6.93438680271647	-2.05295474230919	-19.0716193327977	-10.5871109851172	-12.4969507128324	-2.06327068023619	-2.80939412865021	-7.32515925729655	-12.1473772131155	-5.87676355492939	-8.37715530920084	-9.14813967529662	-9.07005097558931	-0.86811101209685	-2.46115925274442	-5.29825521486079	-2.90399644895021	-3.48476747421707	-2.30372399575317	-2.27778170403817	-4.33807936845957	-1.94681376327467	1.52569128030111	-2.0915470576782	-2.78888567804423	-2.44936578590678	6.24767095481219	1.61582763645157
46	-2.6599798591755	-2.34263113754943	-0.757343836398442	-3.4671699555861	-2.09360093333345	-11.1858744278607	-8.87161635783784	-10.2382587358197	-1.25060557047742	-5.94976547169443	6.07848271881327	3.9543445276012	4.53931608619277	3.71295778445844	3.83060184562605	1.75610824848313	1.82200885970076	2.02701504422505	2.17571999290452	-10.7645770012428	-7.02185982795457	4.25512685619923	-10.0981185387625	-18.9869678074632	-10.5871109851172	-10.1959670737386	-2.78536759762036	-2.80939412865021	-13.0545410279475	-12.6158515511655	-5.87676355492939	-8.37715530920084	-9.14813967529662	-9.07005097558931	-0.86811101209685	-1.56762307001946	-1.99225974011346	-0.217920599138236	-3.48476747421707	-2.30372399575317	-2.27778170403817	-0.492255312161631	-1.94681376327467	1.52569128030111	-2.0915470576782	-2.78888567804423	-2.44936578590678	6.24767095481219	1.61582763645157
47	-2.66652048806899	-2.79727581428636	-0.757343836398442	-3.47737888315134	-2.09360093333345	-8.58968970276651	-12.7819153896345	-9.52204793150282	-1.25060557047742	-4.81002765145748	6.07848271881327	3.9543445276012	1.70358452167197	11.7290271098089	3.83060184562605	1.75610824848313	6.42463390230391	10.6813482913207	5.76118131628114	-10.1934431226883	-1.67970589984566	4.25512685619923	-10.0981185387625	-11.5002097337971	-10.5871109851172	-10.1959670737386	-2.78536759762036	-2.80939412865021	-7.48181640375649	-11.7076165509423	-6.02118091398274	-8.37715530920084	-15.0180583774113	-6.80372866307105	-4.94790092690778	-1.56762307001946	-1.99225974011346	-0.217920599138236	-2.9341567516419	-12.3713289963015	-2.27778170403817	-0.492255312161631	-0.0664770742190119	1.52569128030111	-2.0915470576782	-2.78888567804423	-12.5234600603953	2.21737817613895	1.61582763645157
48	-2.66652048806899	-2.79727581428636	-0.757343836398442	-3.47737888315134	-5.56708969714868	-9.12986825551759	-13.0756179823617	-13.6104354731767	-1.25060557047742	-0.55002127786168	11.5338651326493	4.05017617599568	1.70358452167197	15.7173947963112	1.53016124866205	1.75610824848313	2.80660884008032	10.9994601568593	7.8892397467173	-2.34725733030363	-2.13711396937372	4.25512685619923	-3.70255191038346	-7.69780981526138	-10.5871109851172	-20.0610061104915	-2.78536759762036	-2.80939412865021	-9.4271808694155	-11.7076165509423	-4.00079671451676	-8.37715530920084	-11.1302717702672	-2.6318167970923	-4.94790092690778	-4.1354577561029	-5.52476717162422	-1.99501749067932	-7.78813492794633	-6.18226393594126	-2.47219600240354	-0.492255312161631	-0.0664770742190119	1.52569128030111	-1.14092429239828	-0.727679940297001	-13.3983735157181	3.41764893418242	1.61582763645157
49	-2.66652048806899	-2.79727581428636	-1.14731381433015	-6.09767163379284	-5.56708969714868	-4.72343923924448	-12.6058848269309	-11.7671391932591	-1.25060557047742	-0.55002127786168	4.8083346704019	11.6170540758989	2.97486902076318	15.7173947963112	2.44812109708249	1.44731898039765	9.38080632776264	8.07971205980791	7.8892397467173	-2.31506749150707	-2.13711396937372	10.441130828826	-3.70255191038346	-9.54468393130833	-10.1380785038615	-16.3490384884922	-2.78536759762036	-2.80939412865021	-9.4271808694155	-11.7076165509423	-6.04379425923058	-11.9444410656064	-9.50924363143996	-2.6318167970923	-5.26461646035302	-2.71576838175617	-4.40796129540442	-1.99501749067932	-10.4194343005201	-6.92559758022723	-7.2779654479756	-0.0693649831276613	-10.4915689358608	1.52569128030111	-4.70862813005398	-4.02777583917477	-0.821100651694309	3.78736809994116	1.61582763645157
50	-0.971616800715321	-2.79727581428636	-1.14731381433015	-1.66390732849632	-4.40192107676249	-0.54479346408997	-14.3552620462643	-16.559580362528	-1.42564822259895	-1.80036674329282	1.64392800238962	6.95846614608333	2.97486902076318	7.11077047704602	2.44812109708249	1.44731898039765	11.6834348075237	10.9387019649588	6.45823996874696	-12.6289147434008	-2.13711396937372	11.0507932416807	-2.6357907825322	-9.54468393130833	-13.9068372200143	-14.8854055392783	-2.40636446718799	-2.80939412865021	-8.28352141425622	-11.7076165509423	-6.04379425923058	-11.9444410656064	-9.94176704166156	-2.05984088264259	-4.39869650680648	-4.45322644273116	-4.40796129540442	-1.99501749067932	-0.339612047492185	-3.72907145069031	-1.32188483825764	-0.0693649831276613	-10.4915689358608	1.52569128030111	-4.70862813005398	-4.02777583917477	-0.821100651694309	2.41991611114075	4.44543812896985
51	-0.971616800715321	-5.82106358966458	-1.55988970638661	-1.66390732849632	-4.40192107676249	-3.8506851424498	-13.6512457558797	-12.5890881852215	-1.42564822259895	-6.74741799992671	7.12385373864798	1.73767553733358	2.97486902076318	9.4112924342907	3.98893234443944	1.44731898039765	19.5082087245286	10.9387019649588	9.48035270914009	-10.3829861170478	-14.4618392167353	11.0507932416807	-2.6357907825322	-6.41187020206763	-9.65627678919255	-12.9694551161834	-4.69799937324304	-2.80939412865021	-8.28352141425622	-11.0203343422658	-6.04379425923058	-10.8152385943438	-12.2052167964316	-2.05984088264259	-4.39869650680648	-4.45322644273116	-0.857842209000886	-3.11179072700874	-10.5385000819763	-3.72907145069031	-6.02849295718784	-0.0693649831276613	-10.4915689358608	1.52569128030111	-0.51175929295147	-4.02777583917477	-7.78660007010286	2.2198835449263	4.44543812896985
52	-2.63772047296603	-7.53919096982828	-1.05231092860329	-1.66390732849632	-4.40192107676249	-11.3090029596176	-7.3071865456909	-11.2730891114495	-1.42564822259895	-6.74741799992671	2.54282766493483	1.73767553733358	2.97486902076318	11.8417191770388	2.91893916070461	1.44731898039765	22.0512450472679	15.1967652634404	8.27174051090728	-6.48873766310488	-14.5158841901221	12.3099124134509	-7.22968434579975	-10.2690918300177	-9.65627678919255	-16.744457334169	-4.69799937324304	-2.78082258056637	-10.6211440363605	-11.0203343422658	-6.04379425923058	-8.93347028196026	-12.2052167964316	-6.14064818249403	-2.22869339130576	-4.45322644273116	-5.95608106261254	-3.11179072700874	-3.18974630159982	-7.57864729319942	-6.02849295718784	-0.0693649831276613	-5.03687056650463	1.52569128030111	-0.51175929295147	-4.02777583917477	-7.78660007010286	4.04774956372526	2.77200683439418
53	-1.37664690357285	-4.17443086109965	-1.05231092860329	-1.66390732849632	-4.40192107676249	-4.62059696673798	-7.3071865456909	-11.7239608037085	-1.42564822259895	-0.750941374991586	2.54282766493483	1.73767553733358	2.22959564831405	8.94491487712184	3.49502641005793	1.44731898039765	14.3160589446623	14.1110769843856	12.6463194814953	-8.68948755074759	-12.501616849776	1.72019481536404	-0.93376814368106	-11.0040756778315	-9.65627678919255	-14.2717890206081	-4.69799937324304	-2.78082258056637	-10.6211440363605	-11.0203343422658	-6.04379425923058	-8.93347028196026	-7.82648364382104	-3.95243577728849	-5.60671801740444	-3.12545856700104	-1.9078412190556	-3.81379760818451	-7.01273151442649	-6.64877391062163	-7.9751778715728	-0.0693649831276613	-6.21370338821851	1.52569128030111	-0.51175929295147	-1.6886488960299	-3.70856070743327	3.67439399468084	2.77200683439418
54	-1.37664690357285	-7.03079975094309	-1.05231092860329	-3.88519774446209	-2.27482994617539	-4.81189339852894	-8.8564641674261	-5.42456485070645	-3.23837585388236	-0.0564097770995994	2.54282766493483	4.32133050849539	7.50061673635588	4.21337980865888	5.14077961527893	1.44731898039765	14.3160589446623	13.2792644134157	15.134091124977	-5.96531213179637	-5.69114301312712	3.81020392467794	-2.24617764225203	-12.3825306340854	-9.65627678919255	-8.56400151017546	-4.61767185227981	-2.78082258056637	-10.6211440363605	-11.0203343422658	-6.04379425923058	-7.23645855903755	-11.1792591994787	-3.95243577728849	-5.60671801740444	-6.4197460967683	-8.69053675334945	-3.92504989524651	-7.01273151442649	-10.7198644031952	-2.50837231918935	-0.0693649831276613	-6.21370338821851	1.52569128030111	-7.59347900817341	-1.6886488960299	-3.94815891018082	3.67439399468084	2.77200683439418
55	-1.37664690357285	-7.03079975094309	-1.05231092860329	-3.88519774446209	-2.27482994617539	-10.2528875538852	-12.0252649642697	-8.94789607221723	-3.23837585388236	-0.0564097770995994	2.48020677405978	8.18149687546918	2.84035492835264	10.9181881384749	2.79735776504311	1.44731898039765	14.3160589446623	13.2792644134157	12.3394871272443	-5.96531213179637	-12.5466558089783	3.81020392467794	-5.54343937341696	-12.3825306340854	-6.74282614703891	-10.8580542300228	-0.71293786020593	-0.0263673564840432	-9.20248319770029	-11.0203343422658	-11.182349029478	-6.82568243488463	-11.1792591994787	-2.28820874339332	-7.05250711413522	-3.86314962977101	-7.48176086888915	-3.92504989524651	-7.01273151442649	-10.7198644031952	-3.28198817315943	-0.0693649831276613	-5.93979709937194	1.52569128030111	-3.86743493543717	-0.201023767730852	-0.729416442785057	3.67439399468084	2.77200683439418
56	-1.37664690357285	-3.58162396491809	-1.05231092860329	-2.57255396141697	-2.27482994617539	-13.1625990513894	-9.48170308610778	-8.94789607221723	-3.23837585388236	-0.0564097770995994	2.76847711167985	3.05794759910535	2.84035492835264	11.0476307776478	2.79735776504311	1.44731898039765	5.65358734920529	10.6203357839563	6.95817413167059	-2.1147649228736	-6.21300959339287	3.81020392467794	-4.64987585457595	-4.44831634875936	-13.4202818485232	-10.8580542300228	-0.71293786020593	-3.32975038841886	-9.20248319770029	-5.87534049866899	-11.182349029478	-7.31371882155942	-9.53674323247526	-2.28820874339332	-7.05250711413522	-5.64538574476063	-7.77768640788844	-7.01347883432227	-7.01273151442649	-1.59646036603845	-3.06057944273565	-1.20772758721519	-4.2394755914646	1.52569128030111	-3.86743493543717	-3.70165236272244	-1.70006361331584	3.67439399468084	2.72954043500314
57	-10.8152499139514	-4.78327211364658	-3.20196836285628	-2.57255396141697	-2.27482994617539	-7.90363548085165	-9.48170308610778	-4.33641123633882	-3.23837585388236	-3.81374095351936	2.76847711167985	2.63818651212602	2.84035492835264	6.64806354581041	2.79735776504311	1.44731898039765	3.69262381629758	12.6858692049166	12.7870389425876	-0.958406679897411	-21.2158326311547	3.81020392467794	-5.82562691814838	-10.2936808159999	-5.84509801504159	-10.8580542300228	-0.71293786020593	-3.32975038841886	-7.27195757830138	-5.87534049866899	-7.41462401142324	-7.31371882155942	-4.98718461797092	-4.06498180833663	-7.05250711413522	-9.07298961149712	-7.77768640788844	-7.59188611532223	-12.0450670034008	-4.54003881358509	-6.0270288039413	-7.56528663075354	-4.2394755914646	1.52569128030111	-4.22058630752118	-3.70165236272244	-1.43042900972713	5.59255535547274	2.72954043500314
58	-10.033175473923	-4.78327211364658	-3.20196836285628	-2.57255396141697	-1.93430797847425	-11.6962591458704	-5.56673043969577	-4.33641123633882	-3.23837585388236	-3.81374095351936	1.82367893150278	3.78104396374337	1.30291192966862	4.92283772384241	2.79735776504311	1.44731898039765	9.9484773156485	12.6858692049166	10.5940849373283	-2.21374029119345	-10.455475989135	3.81020392467794	-12.2513431119607	-0.0477951567332244	-5.84509801504159	-7.70095970954085	-0.71293786020593	-2.60292178500046	-7.27195757830138	-7.28882843529472	-11.703279252903	-8.55663994686532	-4.98718461797092	-5.60322158284155	-4.4224729426903	-9.07298961149712	-8.67576638418584	-7.59188611532223	-7.29355685297763	-4.54003881358509	-0.719670708681864	-6.22424734703444	-6.43009688053241	1.52569128030111	-0.440924032236315	-3.70165236272244	-1.43042900972713	7.40951974931395	2.72954043500314
59	-5.928981498197	-6.03835116498981	-3.20196836285628	-2.57255396141697	-1.93430797847425	-14.3513128358823	-5.56673043969577	-10.6898467567176	-3.23837585388236	-4.34078015032933	4.25862048544566	3.78104396374337	5.36637928232769	3.25781635025354	6.89732109788097	1.44731898039765	9.65862303504206	15.6744761475284	18.7813966411712	-7.18032912368351	-4.56086492897287	6.86406875807745	-12.2166052397498	-5.18149332605014	-6.14862395915008	-7.70095970954085	-11.4294419259303	-2.60292178500046	-6.41736449644002	-7.01181534193651	-11.703279252903	-10.9006999446764	-7.30294923196278	-6.27428049920798	-4.4224729426903	-10.7014082210316	-10.0004726717832	-6.85701218498397	-7.29355685297763	-2.01740406486924	-1.07674657974976	-9.74257405479764	-5.04961500090922	1.52569128030111	-0.440924032236315	-3.70165236272244	-1.43042900972713	7.40951974931395	2.72954043500314
60	-8.11075017755905	-2.81555343679609	-3.20196836285628	-4.16215892931914	-0.13939807149206	-11.6157170001059	-5.56673043969577	-8.85060457500251	-3.23837585388236	-4.16616024404619	4.25862048544566	2.50059101851241	4.20105419308624	7.87905536826931	2.80689733065122	1.44731898039765	9.28058357772559	9.5711016569293	20.6163908203784	-4.7053443360137	-6.14876550180735	10.4678983637783	-12.5193402279446	-8.43740122202898	-6.14862395915008	-6.74758976677243	-11.4294419259303	-2.60292178500046	-6.420386038871	-5.42937336898079	-11.703279252903	-6.89956696386869	-10.7577002964079	-7.9509871049668	-6.50387771669443	-10.7014082210316	-10.0004726717832	-9.410078042561	-6.29429479602521	-11.3775368443243	-1.1839759531097	-9.74257405479764	-5.04961500090922	1.52569128030111	-4.18316736342117	-3.70165236272244	-1.43042900972713	8.95222419727036	2.72954043500314
61	-8.11075017755905	-2.78902451334045	-3.20196836285628	-4.00929347628796	-0.13939807149206	-8.93980708725439	-5.56673043969577	-8.85060457500251	-3.23837585388236	-4.16616024404619	4.25862048544566	1.69084350554202	4.20105419308624	7.87905536826931	2.80689733065122	1.44731898039765	7.66502954424604	12.3763204974719	14.2462607570011	-11.6996808402367	-4.21565813830815	12.2394508607966	-4.36957174488152	-3.12237715510982	-1.60267280231355	-5.78118997418145	-12.6292400988478	-6.11744228809467	-6.420386038871	-5.42937336898079	-11.0990071833457	-9.86595672934346	-8.3659271282458	-7.9509871049668	-4.1956597553167	-10.7014082210316	-6.40266945618231	-9.410078042561	-3.87265639708852	-2.37608355104867	-1.58903986610663	-5.056707974416	-5.04961500090922	1.52569128030111	-8.76406880699076	-3.70165236272244	-1.43042900972713	4.79299792927028	2.72954043500314
62	-8.11075017755905	-6.11969654449978	-3.20196836285628	-2.97808879805395	-0.13939807149206	-8.93980708725439	-8.17159595977108	-9.02099315270385	-3.23837585388236	-0.213041430389311	4.25862048544566	7.18628473447035	5.7177748475837	2.5193606615198	1.2349687469666	1.44731898039765	6.1789789723309	10.7107802835951	14.2462607570011	-7.16634941886171	-0.306452792828883	12.2394508607966	-8.30462666744766	-4.81911680657403	-2.40816873747747	-7.30265015623031	-8.89794616431083	-14.0946162553691	-6.420386038871	-5.42937336898079	-11.0990071833457	-5.19824102732621	-8.3659271282458	-7.9509871049668	-6.9725527983428	-8.27381847973811	-6.40266945618231	-9.410078042561	-7.54857831697156	-12.2768347978358	-1.80700523015913	-4.39695313562511	-7.81148255445923	1.52569128030111	-8.76406880699076	-2.45873068848373	-5.09196406897434	4.79299792927028	4.53851137535084
63	-4.42560320376414	-4.33372383494245	-6.80251637358879	-1.58485903457942	-0.469789733941363	-12.4973643004731	-8.17159595977108	-9.82595330332538	-3.23837585388236	-0.213041430389311	4.47563217020107	4.2146274700337	7.45961894293976	3.46380801200314	1.2349687469666	1.44731898039765	17.6202835985128	12.9449147077104	9.59677895023298	-2.3544899633927	-14.6069495134732	9.80652634584416	-4.88641371052932	-1.56501761719317	-6.92255302516349	-5.93945503534883	-5.49621961905512	-12.2203576885894	-6.420386038871	-5.59775935539743	-11.5819474163279	-5.19824102732621	-6.40908334168964	-1.15696181776538	-2.74450663389879	-5.28480212204035	-8.79889085915623	-9.410078042561	-10.858750657831	-9.62982735896243	-6.74659954584459	-4.53069385769477	-0.108378014850346	1.31043093831483	-6.19678388960361	-2.45873068848373	-0.191190815472456	3.22446504352996	4.81221242616428
64	-6.64915316822199	-6.35490492144601	-7.63216417978809	-3.36767187935642	-0.469789733941363	-20.5213202657411	-8.17159595977108	-4.06810742166104	-3.23837585388236	-0.213041430389311	4.47563217020107	3.5143969362153	7.45961894293976	4.24417775337883	2.92232700436	1.44731898039765	19.088381427459	16.2721593747478	16.5114088419607	-0.136004164597579	-20.0859730526417	4.99682829234969	-17.8229119806219	-10.8392135665645	-6.92255302516349	-5.93945503534883	-13.5369702401205	-6.43759219756367	-3.35911310481944	-9.76801012219423	-11.5063683333686	-6.95883776428251	-6.40908334168964	-4.78066674117239	-6.90855231966773	-9.28842513086301	-8.79889085915623	-3.37105958197187	-11.2740847993294	-18.9769640398874	-6.74659954584459	-2.0228171611104	-0.478333404332089	1.31043093831483	-2.96255344126661	-2.3325524893704	-6.64395753626339	1.68835900785063	4.74285554730211
65	-2.06051441670421	-4.47472925401633	-6.2601013720656	-3.36767187935642	-0.469789733941363	-8.71201752392793	-8.9662894311057	-4.06810742166104	-1.03965669451048	-0.213041430389311	2.7409393060535	3.5143969362153	7.45961894293976	4.24417775337883	2.92232700436	1.44731898039765	18.2768691455801	13.9829629762755	8.36676487156555	-0.136004164597579	-7.94142205755294	3.75757020939913	-10.5689068012551	-3.41995516703398	-8.12814920352029	-5.93945503534883	-15.2265902604554	-6.43759219756367	-6.25659140827104	-10.6805503009845	-7.93334684776801	-9.38978742860226	-4.24350202222428	-5.22066522511113	-5.11004387263547	-8.04267394000859	-6.26370465790049	-1.70250293425221	-3.60484542611137	-8.23119968360898	-0.640463298616926	-2.0228171611104	-0.601360001852638	1.31043093831483	-0.601754442085573	-2.3325524893704	-6.64395753626339	1.68835900785063	4.74285554730211
66	-8.50885379651514	-8.16027250207128	-3.83288350936461	-3.36767187935642	-7.36354130101745	-8.42649045263827	-9.1421240681229	-1.63274734932884	-3.76002731988804	-9.88733878694469	2.7409393060535	3.39714399002455	11.8829401780034	6.02926503963712	2.92232700436	1.44731898039765	17.9847197654099	13.9829629762755	8.36676487156555	-7.42565293536504	-3.99756563066247	3.75757020939913	-2.35567277439322	-2.80472546620855	-8.12814920352029	-5.93945503534883	-10.8183347890166	-9.92396621229953	-6.25659140827104	-7.45477108921558	-7.35643883412117	-9.38978742860226	-12.8854310743497	-3.18224136742139	-2.04244287331788	-4.60127451935985	-1.62935015418703	-3.74224191556634	-3.60484542611137	-7.17245616838877	-3.8151066838838	-3.8963147924708	-0.601360001852638	1.31043093831483	-0.601754442085573	-2.64600918991833	-4.6085862719313	1.68835900785063	4.74285554730211
67	-3.39429264843047	-8.16027250207128	-5.25723906641166	-4.29486587464263	-1.98777657888691	-10.7899917836402	-9.14455172252493	-5.13523815919535	-3.76002731988804	-10.3848537218478	7.84620602713008	3.39714399002455	7.96176438138611	6.81772266080982	2.92232700436	1.44731898039765	7.78566855382698	11.9314964315894	15.4247915871375	-0.3949191291553	-12.7567417535446	3.75757020939913	-6.04171280664483	-8.05894463489902	-8.87843392590686	-9.51408536135142	-7.97041350084745	-9.92396621229953	-1.39795995461782	-7.45477108921558	-7.35643883412117	-9.07990070843043	-5.64723881056428	-3.18224136742139	-2.04244287331788	-10.202610753821	-3.47116375101365	-6.29212670451286	-3.60484542611137	-8.43594775999977	-9.07983577022492	-1.55754186463102	-0.601360001852638	1.31043093831483	-3.63973293528666	-2.90148109912135	-4.6085862719313	6.5581444491627	4.74285554730211
68	-3.39429264843047	-8.16027250207128	-5.25723906641166	-3.97144401534825	-1.98777657888691	-11.7196857291312	-9.14455172252493	-5.13523815919535	-2.06128258596338	-4.97082896229802	1.73060069261984	3.39714399002455	7.96176438138611	13.6608506348558	2.92232700436	1.44731898039765	7.78566855382698	6.95307244853514	2.54371559285622	-2.61043828400392	-4.36060458138769	3.75757020939913	-14.3843151968951	-4.44148986060061	-7.67080243801144	-8.1309989825156	-6.19616289001936	-12.5353489081857	-1.39795995461782	-3.09808165625923	-5.60932754037052	-7.30327341477348	-7.87327134704473	-5.93092789752658	-2.04244287331788	-8.71970533939612	-6.62496529462981	-6.42985874930397	-7.87834385468637	-1.45173974881965	-0.825747762040063	-0.326717847605053	-4.95757730989591	1.31043093831483	-6.62160568131318	-0.653311820489742	-0.53931894358223	1.98773547846142	4.74285554730211
69	-2.09908913935435	-7.12795201782666	-0.729020846223173	-3.97144401534825	-4.67868067801903	-4.98376833405562	-11.0596420292817	-9.22793919476127	-2.06128258596338	-4.60089191718503	3.64221820875029	1.73961329392501	7.96176438138611	10.5309392591887	2.92232700436	1.44731898039765	7.78566855382698	16.1817590989423	10.7994805547869	-1.06854231504086	-2.75587001152039	3.75757020939913	-14.3843151968951	-3.47995092042289	-4.99848110872015	-3.70593475331625	-6.39801042026589	-12.8970824641723	-4.87517726424032	-3.09808165625923	-8.15991736824584	-10.9085341527782	-1.71780642827697	-5.68719861472904	-3.96540095061222	-4.97664754485629	-3.60430237369655	-2.15030518460048	-10.3480364517727	-14.8740965157218	-1.6324797033334	-5.94703568800629	-13.8760639511282	1.31043093831483	-4.33281050117619	-1.28125787250517	-0.53931894358223	6.83216333831985	4.74285554730211
70	-4.16983166673714	-9.03472768996785	-7.96762426541222	-2.12967640245819	-1.97927604143793	-8.50111133943519	-2.97268086828575	-4.098789339234	-2.06128258596338	-4.60089191718503	3.64221820875029	7.76403271267272	10.4363943410038	10.5309392591887	2.92232700436	1.51492628474774	4.7420310677839	5.13569135808938	4.76770351136055	-0.363754503049728	-0.0355355191325692	3.75757020939913	-6.99885323288466	-7.08701247481398	-4.99848110872015	-3.70593475331625	-2.16477637294814	-7.7891389910112	-4.87517726424032	-3.09808165625923	-8.15991736824584	-10.9085341527782	-6.12574815458569	-9.93654209426037	-8.38982474495992	-5.65108983730018	-6.47064787303002	-3.63485959976671	-6.51464035303448	-1.10313584373523	-1.6324797033334	-5.45935358221446	-13.2136289941472	1.31043093831483	-1.57967586514122	-0.704138664892338	-0.53931894358223	3.00390726149141	5.13711568870449
71	-7.39365216689822	-4.09679222772968	-7.72752539501081	-4.74614654642194	-1.8851043849108	-12.199545291653	-5.62724053192377	-6.07237651973868	-2.06128258596338	-6.24888758915846	3.64221820875029	7.76403271267272	3.922749822353	4.79908901826408	3.30258462128713	1.51492628474774	4.7420310677839	9.35967392701612	4.76770351136055	-3.635751326458	-5.70486575441078	3.75757020939913	-4.38687823961231	-7.80891356386041	-5.90509441683254	-3.70593475331625	-15.6623787695548	-7.7891389910112	-6.97763719845734	-3.09808165625923	-8.15991736824584	-10.9085341527782	-10.3292185882477	-9.93654209426037	-5.17078694312851	-6.92479228033899	-3.8939074475909	-3.63485959976671	-7.30452154338074	-2.09728302674991	-1.6324797033334	-5.45935358221446	-8.53546141171093	1.31043093831483	-5.8676255928594	-0.704138664892338	-6.70670664792155	1.89845826136364	5.22647839636265
72	-0.851626876387219	-3.54852522109643	-7.72752539501081	-4.74614654642194	-1.8851043849108	-5.04964375185482	-5.10594765633322	-6.07237651973868	-1.57763363289741	-8.13665656429233	2.97299606117285	7.76403271267272	5.6306191667969	2.5310169668398	1.69514187222784	1.51492628474774	4.34957726552144	5.96602286542472	3.66241364928743	-2.03217164692999	-6.4121634552441	2.17549291545043	-4.38687823961231	-7.29379245839775	-5.90509441683254	-3.48836208448058	-12.7090277532748	-11.1539654251491	-6.97763719845734	-3.09808165625923	-8.15991736824584	-4.43443280752552	-6.68080604854181	-9.93654209426037	-3.35442317916702	-6.92479228033899	-3.8939074475909	-0.27663147564289	-1.31883646433852	-9.50846056628245	-1.6324797033334	-0.12254608043753	-2.69011300985683	1.31043093831483	-1.21744688631282	-2.81806293672249	-6.70670664792155	1.89845826136364	2.7978408828452
73	-7.37490257700501	-7.57488084969811	-4.9945187558056	-3.18999846516203	-3.16798074835905	-5.04964375185482	-5.10594765633322	-3.41293247272881	-1.57763363289741	-5.45179381014892	2.97299606117285	11.7241854024851	5.6306191667969	2.5310169668398	2.47104577174044	1.51492628474774	11.5095563259787	5.96602286542472	3.66241364928743	-7.68375332540881	-4.26116779820983	1.53561278022252	-4.38687823961231	-1.71038516903401	-5.90509441683254	-3.48836208448058	-12.7090277532748	-11.1539654251491	-6.97763719845734	-9.02921429571011	-4.30924497210063	-4.43443280752552	-8.9875014765192	-4.56646867106234	-3.35442317916702	-6.92479228033899	-3.8939074475909	-10.8124212703224	-1.68977503901366	-10.9307990680823	-6.52095373753019	-0.12254608043753	-4.22640691997224	1.31043093831483	-4.26282596144346	-2.81806293672249	-0.941337741751909	8.18130968612814	2.7978408828452
74	-7.46950450448296	-7.57488084969811	-4.9945187558056	-3.18999846516203	-5.85010742907263	-0.368831428373103	-5.10594765633322	-3.23782043316872	-1.57763363289741	-5.45179381014892	2.97299606117285	8.68181290905617	11.5332986564801	2.5310169668398	3.66787969852148	1.51492628474774	8.44580836902272	3.76331453830056	3.29784376901849	-4.7174808189573	-2.85776054186229	4.79960812228561	-3.44320514127674	-1.71038516903401	-5.90509441683254	-7.93338207331212	-9.46325849249885	-5.78898452748716	-7.7247366463216	-9.02921429571011	-4.30924497210063	-4.43443280752552	-2.23329800656309	-9.54187767997835	-3.09948426533986	-6.92479228033899	-3.8939074475909	-10.8124212703224	-4.99099000274089	-4.18575509683914	-6.52095373753019	-2.47450734085145	-1.68234233077297	1.31043093831483	-8.33039249109978	-2.81806293672249	-0.941337741751909	11.5335360245661	1.56433513055843
75	-12.1061995142662	-7.57488084969811	-6.01238256905665	-2.5210996183215	-5.85010742907263	-7.9048969225673	-6.15159842647447	-0.687023765036753	-1.57763363289741	-6.73108869185992	4.8525420155363	12.3531039134403	11.8562233885289	2.5310169668398	3.66787969852148	1.54825417494867	8.44580836902272	3.76331453830056	3.29784376901849	-3.76709843485013	-7.05538866046444	5.8684760917731	-3.44320514127674	-8.87619966362162	-5.90509441683254	-6.70579340108184	-11.5717482459166	-5.78898452748716	-7.7247366463216	-5.15654949848266	-5.81102758885891	-4.43443280752552	-2.23329800656309	-9.76856263931619	-3.09948426533986	-6.92479228033899	-3.8939074475909	-10.8124212703224	-5.77508855870136	-1.39786927048358	-4.36035885219438	-2.47450734085145	-2.89022962571271	1.31043093831483	-6.14115002130483	-2.89628704443264	-0.941337741751909	7.70854495482522	1.56433513055843
76	-2.51693628496685	-7.57488084969811	-6.01238256905665	-5.02245615816043	-6.27896211253444	-7.9048969225673	-7.65584299813362	-8.7633461928114	-1.57763363289741	-0.833253841717563	4.57323790157473	7.37519245524578	11.8562233885289	14.1627919618477	1.77595905572927	1.54825417494867	4.47176154282904	4.60953726427262	9.86817768170437	-1.68366079780787	-6.77097362914744	2.17691085351656	-3.44320514127674	-6.8315451944903	-6.76978547730722	-6.21190246192264	-3.71644972935581	-6.37039558085556	-7.7247366463216	-6.54039507089952	-0.629903498737077	-3.54767928412521	-4.5960786326196	-4.70923883821248	-8.04026780245743	-7.37802118990512	-11.4281423516223	-13.4088928965389	-10.0863230326518	-1.00958985929736	-4.36035885219438	-5.21312477809274	-2.89022962571271	1.31043093831483	-8.91754202420634	-2.08609975385187	-0.941337741751909	3.86519906163271	1.56433513055843
77	-2.07758800626009	-6.81879346129693	-6.01238256905665	-4.01503767513271	-1.1327246528636	-6.582968721875	-7.65584299813362	-9.22742674542351	-1.51894674600022	-0.833253841717563	3.0450365020062	7.37519245524578	11.7486094897285	4.54286791519464	1.77595905572927	1.54825417494867	5.23589747708613	8.77411461727418	11.5380293595481	-1.07775912879132	-0.611217916614601	2.17691085351656	-3.44320514127674	-4.43996733718475	-5.65653435237212	-6.21190246192264	-2.61704628195842	-5.2314189722535	-7.7247366463216	-6.54039507089952	-6.35814150408007	-3.54767928412521	-4.68352984805909	-7.04853680678018	-8.04026780245743	-2.1017811443356	-3.2746085743422	-7.40092534679055	-4.29782765556275	-1.00958985929736	-2.91137645040767	-5.21312477809274	-1.13025125234684	1.31043093831483	-1.10073127087902	-2.08609975385187	-6.73730761971676	2.0576084959311	1.56433513055843
78	-1.56711813096441	-9.43794497973884	-4.42015173690473	-2.9031920527694	-1.59903752507034	-12.6357277715775	-6.32805403584696	-9.75634430485087	-1.51894674600022	-3.67389700519158	5.08558752841702	4.97432350676338	4.93873574707399	8.65533870392391	1.77595905572927	1.54825417494867	3.80651806568293	7.52843064260912	6.36899727231417	-9.83226184856257	-4.16450505107521	2.29639980728822	-3.44320514127674	-4.43996733718475	-6.55216058672761	-11.123867244787	-2.61704628195842	-8.91287268956144	-4.52156859145367	-6.81185691335087	-6.35814150408007	-3.54767928412521	-5.52248593482374	-1.83852171987418	-8.04026780245743	-2.4388358105885	-0.484715446495616	-4.08360201662625	-9.99168905291215	-9.39344638625012	-0.328513377608323	-0.00941434683009312	-1.89693464129802	1.31043093831483	-7.7794052382817	-1.86577587141705	-0.696462181926869	2.0576084959311	1.56433513055843
79	-0.0651739640127436	-10.0397407098925	-4.47185308566621	-4.51339919143843	-5.47847155871229	-13.3569372984418	-7.49254966131104	-9.75634430485087	-1.51894674600022	-6.89239621352024	3.14494913310353	4.16945801446795	5.14581307760604	15.7948235914054	3.85075763265483	1.54825417494867	6.29215770395238	8.63630040657942	6.36899727231417	-9.83226184856257	-4.2075748948131	3.75540350418655	-3.04267389515813	-3.70696439629956	-4.50195879952913	-4.86883592962213	-3.65103723082512	-8.91287268956144	-4.42982727017365	-1.2479964655638	-6.35814150408007	-6.16837348030139	-4.58881407344496	-1.83852171987418	-8.04026780245743	-7.67513503318075	-4.0832935121432	-3.72524144890617	-9.8190433626	-6.40013966046206	-0.383445921864912	-6.34254777378102	-5.64825511404627	1.31043093831483	-9.10819076667129	-1.86577587141705	-3.82437992270843	2.0576084959311	2.23460042409025
80	-1.38551810675245	-9.93539277613884	-6.39449959145928	-6.26041375477381	-5.47847155871229	-11.8917893471146	-7.49254966131104	-9.19438768229009	-1.51894674600022	-2.81045992903538	3.14494913310353	4.16945801446795	7.56625580711901	5.60185733683089	3.85075763265483	1.54825417494867	3.67446406139709	10.9469201925568	3.60798841451998	-7.94590006578164	-9.94452340247316	6.34756494735497	-3.79549465690444	-14.8164313062978	-2.37980170122592	-4.86883592962213	-3.65103723082512	-3.31691865407974	-4.42982727017365	-1.2479964655638	-6.35814150408007	-6.62110480006575	-1.01209192285406	-1.83852171987418	-3.39245240735222	-5.62390437127117	-7.54761830127368	-4.42985308403059	-9.38123685781348	-2.53109534394177	-2.77405953178045	-6.34254777378102	-1.68323104422675	1.31043093831483	-3.0294978012083	-1.86577587141705	-3.82437992270843	7.28704221672483	1.85674793733621
81	-0.94335180645815	-9.78510516897598	-6.39449959145928	-6.26041375477381	-5.47847155871229	-6.68986223693399	-6.27832101680414	-8.6647032934008	-1.51894674600022	-1.44814507337757	4.98487569746715	3.82439661515665	4.03729863517849	16.8431409240352	3.85075763265483	1.54825417494867	3.28932604373833	10.9469201925568	3.60798841451998	-4.7591055526087	-6.73386426528187	6.34756494735497	-7.85994722781182	-0.400749741344843	-3.99492516486556	0.438718619349642	-3.65103723082512	-2.46498214832037	-3.81641236806524	-1.47697970859005	-6.35814150408007	-2.54265219279853	-1.01209192285406	-1.83852171987418	-2.28286897841037	-5.62390437127117	-5.17831108741064	-6.79658066996961	-2.34597812875427	-9.00813595482198	-2.95111443124316	-2.496568656738	-11.1349361297381	1.31043093831483	-0.998776474961704	-1.86577587141705	-3.14546320355628	3.50884307474513	5.39845703644025
82	-2.56228509047749	-7.15816783648552	-6.39449959145928	-6.26041375477381	-7.63357593938049	-10.3001665906763	-6.27832101680414	-5.99200583738324	-1.51894674600022	-6.8485326450286	4.98487569746715	8.27014902497906	4.03729863517849	3.48426472774199	2.34314666708998	1.54825417494867	3.28932604373833	8.31970098204131	3.60798841451998	-6.29517339227727	-9.99758696300326	8.34322057405054	-5.00462047040954	-0.422739241519793	-1.98671539899148	0.438718619349642	-8.3467847564615	-3.11208926446041	-3.81641236806524	-1.47697970859005	-4.02659098969384	-2.54265219279853	-1.01209192285406	-4.50210068765355	-5.16897389585062	-3.96497042859898	-2.07075997316482	-6.79658066996961	-1.82101331113843	-9.00813595482198	-2.95111443124316	-4.69062179693095	-0.586407692795669	1.31043093831483	-1.50421650360883	-4.22523898018861	-7.92652775075138	3.50884307474513	1.5003837519427
83	-5.79192388205439	-4.84579521999125	-2.37136340903265	-6.26041375477381	-7.41194731263204	-10.3001665906763	-6.96647128214738	-9.61252051747843	-1.51894674600022	-6.8485326450286	4.98487569746715	1.54982970694776	8.51203648768545	10.5637951251946	2.22089646138787	1.54825417494867	1.81905439281395	9.32372644020633	3.60798841451998	-0.0880928140043847	-4.1289043601547	1.61918111227154	-0.839033521334628	-13.2825516751621	-3.69873714967716	-8.70851030975492	-0.806079351248721	-3.11208926446041	-3.13953416365014	-3.32653343937338	-4.13846026966067	-4.89075669720994	-8.02526516215526	-4.50210068765355	-5.16897389585062	-3.96497042859898	-8.03400205759562	-6.38998601153067	-10.2603567896109	-3.62041259327283	-1.67144084903905	-4.69062179693095	-0.586407692795669	1.31043093831483	-0.361445430997305	-4.22523898018861	-7.92652775075138	3.50884307474513	1.5003837519427
84	-18.5780012563014	-6.27842197062272	-9.11781115687792	-6.26041375477381	-7.41194731263204	-8.16189864519724	-8.54873239979959	-9.61252051747843	-1.51894674600022	-6.8485326450286	2.84753624290426	5.55037956886663	9.07551515426417	12.5649808852939	2.22089646138787	1.54825417494867	1.81905439281395	9.72318894522432	8.19151004338447	-3.11781200662675	-15.5577750594252	1.4676728831762	-5.81290138314626	-3.01749614450256	-3.69873714967716	-8.70851030975492	-2.04597971974166	-5.64146641402606	-4.040350730834	-2.47837635370031	-8.43644572398491	-4.89075669720994	-8.02526516215526	-2.26785772122674	-0.103287568802495	-7.22351462800064	-1.3820412161086	-10.9212894123851	-4.37266464670037	-3.62041259327283	-9.96359338341149	-6.22031743642898	-1.92671569216003	1.31043093831483	-0.361445430997305	-0.101940356282572	-1.72760011298329	6.15008649956055	1.5003837519427
85	-1.65104971097891	-6.27842197062272	-9.11781115687792	-9.22798310217148	-7.41194731263204	-18.0427863038762	-6.66828661073863	-8.34252959448982	-1.51894674600022	-0.988260467837506	2.84753624290426	4.29456011600227	6.12110863722899	12.5649808852939	4.43067903575649	1.54825417494867	1.81231499231942	7.69276884396582	8.19151004338447	-3.58300562333496	-21.0850824786086	8.55261936679389	-5.8540772562607	-4.95724772615677	-4.84214405772069	-4.51582631365043	-3.09446913622663	-5.64146641402606	-4.05510693269786	-5.38465864255171	-8.43644572398491	-5.85028510244814	-8.88521388800883	-2.26785772122674	-3.72368925385248	-7.22351462800064	-8.20545654202303	-7.63769048135738	-6.575158768481	-7.27993604324659	-3.85020404588203	-3.18612094291707	-1.92671569216003	1.31043093831483	-0.361445430997305	-3.45618127904558	-1.72760011298329	4.10166012648668	1.5003837519427
86	-3.74422107692603	-6.27842197062272	-9.11781115687792	-9.22798310217148	-9.30192203190645	-5.17490601603258	-9.43611635454033	-6.72621073983993	-1.51894674600022	-0.408574417483269	10.0278346561515	9.31112555283134	6.12110863722899	1.79202449909779	1.63109621856991	1.54825417494867	1.81231499231942	6.47698801545361	16.1080195760655	-9.83430657966924	-17.0923553119876	8.05023148089243	-7.02203402840702	-4.95724772615677	-4.84214405772069	-4.51582631365043	-3.09446913622663	-5.64146641402606	-4.05510693269786	-2.10262425004256	-3.20011577797185	-5.85028510244814	-5.52081348861123	-0.0687804278084023	-3.72368925385248	-7.22351462800064	-2.25232166524178	-6.39640623280069	-5.39042993170421	-19.2252921306411	-0.233369542158684	-3.18612094291707	-0.1333383651859	1.31043093831483	-0.361445430997305	-3.45618127904558	-2.30537103829975	5.96861036685153	1.5003837519427
87	-2.17653875451463	-0.383352114178516	-9.11781115687792	-9.22798310217148	-9.30192203190645	-9.18329467818106	-3.87958330696215	-6.72621073983993	-1.51894674600022	-0.408574417483269	10.0278346561515	2.11834937479077	5.39506454001243	1.83536019003977	1.63109621856991	1.54825417494867	1.81231499231942	4.67450800911987	16.8959765451997	-12.7496426485466	-9.94094770278888	4.13878174895135	-1.3278912348698	-1.38082431956993	-4.55314792880377	-2.78686159818359	-3.16945347372278	-5.15156123062333	-4.05510693269786	-0.641177982547159	-3.20011577797185	-5.85028510244814	-5.52081348861123	-3.59145828595289	-3.67432264688856	-4.0652926971453	-10.6235152690336	-5.44467043275324	-6.49766540687184	-15.1382406043666	-3.52695087849785	-3.18612094291707	-0.1333383651859	1.31043093831483	-1.02234750857326	-3.45618127904558	-0.974665342710045	2.79940313354571	1.5003837519427
88	-3.47640351121796	-0.383352114178516	-8.14006998114108	-9.22798310217148	-9.30192203190645	-24.1166485260236	-5.26885091702803	-6.72621073983993	-1.85254003205231	-1.70616610759308	3.4832615188363	2.11834937479077	5.15697809233107	3.50336003156391	6.88131490663592	1.54825417494867	1.81231499231942	4.67450800911987	18.7310188985811	-13.1370882397863	-9.58353359485039	6.81220827767187	-1.3278912348698	-1.38082431956993	-4.55314792880377	-7.07162066472852	-0.00719070882582828	-2.76380226253095	-6.61484425558354	-0.641177982547159	-3.20011577797185	-6.53752868292284	-10.8810149406482	-2.27031282592892	-3.67432264688856	-6.58108161752069	-8.85457884829973	-3.62121819766122	-8.41864042440048	-15.1382406043666	-3.52695087849785	-3.18612094291707	-5.01216967330087	1.85249400180653	-1.02234750857326	-3.45618127904558	-0.974665342710045	3.21266351793799	1.5003837519427
89	-3.44168053748688	-5.70306935571223	-2.16147195585334	-5.42864677763789	-4.69472457886977	-13.912743055099	-5.26885091702803	-6.72621073983993	-1.85254003205231	-0.392261611168176	3.4832615188363	3.75751432541006	5.49399598781709	3.50336003156391	10.5451304023472	1.54825417494867	5.19953638734835	4.67450800911987	5.71023977746556	-1.29928429772202	-1.91844696925617	6.71938732441763	-1.3278912348698	-1.38082431956993	-1.77658037672498	-13.15606586739	-0.00719070882582828	-2.76380226253095	-2.28148167876928	-0.71629695473027	-4.59044023836482	-6.53752868292284	-10.8810149406482	-1.79806623824163	-3.67432264688856	-6.9382149234281	-8.85457884829973	-1.76496916236928	-8.41864042440048	-13.8806384763505	-1.6049237758389	-3.18612094291707	-5.13035577868375	1.85249400180653	-1.02234750857326	-3.44841981413852	-5.71040131076516	2.13438488133302	1.26597768816496
90	-6.34247588898824	-5.51212411382564	-5.59641053197614	-5.42864677763789	-4.69472457886977	-16.4212060756289	-4.77872360733511	-6.72621073983993	-1.85254003205231	-4.36624918493099	8.9622002754948	8.70062331131695	7.6695464821228	10.554984381886	7.48862664362318	1.54825417494867	4.44666601426577	4.67450800911987	12.4095460807284	-1.29928429772202	-10.263033571434	6.63303326961984	-1.20113160524439	-1.38082431956993	-1.77658037672498	-15.0077322378836	-6.00582962471767	-2.76380226253095	-2.28148167876928	-0.71629695473027	-4.59044023836482	-6.05440725712424	-10.4620106926961	-1.79806623824163	-5.31772702595745	-6.9382149234281	-4.48036261172302	-6.11612840875288	-5.47912241890751	-13.8806384763505	-6.70729312370873	-3.53889670948785	-2.91361730711399	1.85249400180653	-1.02234750857326	-1.32132071739177	-5.71040131076516	2.13438488133302	1.26597768816496
91	-2.53014936077016	-5.51212411382564	-4.17760962058895	-5.78795498819481	-4.69472457886977	-10.9522222030201	-10.7281851313555	-6.57141565233119	-1.85254003205231	-8.46017639513808	4.79916005517742	8.70062331131695	1.95267285847671	12.8053174585155	7.48862664362318	1.43023145447585	11.239303090108	8.61048795663973	12.4095460807284	-2.37507235207765	-13.4361936768172	4.53724967093546	-2.90275556362402	-1.38082431956993	-5.24827471835743	-7.08897445882519	-1.65368670034439	-2.76380226253095	-3.53473982549758	-1.00389949517546	-6.89851388176295	-6.58831051197534	-2.53545723526313	-1.79806623824163	-5.31772702595745	-3.42444993654999	-4.48036261172302	-4.6276282395982	-5.46543238325863	-10.267458043216	-5.38571830457789	-0.77261940608699	-2.91361730711399	1.85249400180653	-1.02234750857326	-1.32132071739177	-1.99225964604965	2.25240031046961	1.26597768816496
92	-2.53014936077016	-2.30823444808792	-2.75972549843512	-5.78795498819481	-4.14099213143802	-10.2599247867149	-10.7281851313555	-6.36747417755455	-2.98746433975952	-15.4396265047499	5.3391366394514	8.70062331131695	5.76490806232449	19.5815069008965	5.20173860028367	1.43023145447585	20.7229913398129	3.27626805512606	10.3661952320343	-11.0697250588129	-5.45946819770757	1.69278995518241	-9.03621431826696	-6.25167142291013	-5.24827471835743	-8.53011933294379	-1.04258126200739	-2.76380226253095	-3.76969562477533	-1.00389949517546	-1.49259842658822	-6.58831051197534	-1.65660896680642	-1.79806623824163	-3.89032323933598	-5.87029440604024	-10.8198635023816	-7.46417367750849	-6.00745041686716	-2.81169667835237	-5.38571830457789	-0.77261940608699	-4.82909001243627	1.85249400180653	-1.34517737372988	-0.660076429787097	-5.0193291245348	4.05340558979136	1.26597768816496
93	-2.53014936077016	-2.30823444808792	-5.38363950037052	-2.95950451549415	-2.9073146746368	-10.6818929893612	-10.7281851313555	-6.36747417755455	-1.45632681102433	-17.1293469314734	1.64625433275086	11.4229353629165	2.23972964531828	9.55536343869931	5.20173860028367	1.43023145447585	17.3639858771279	6.92506658410539	6.96334864694211	-5.27811889621198	-7.65557437211478	1.69278995518241	-9.03621431826696	-6.25167142291013	-0.449409258067361	-0.568516407101617	-1.04258126200739	-2.76380226253095	-3.48598412987432	-4.06747569606418	-7.50186276807819	-6.58831051197534	-11.6500280669062	-1.79806623824163	-7.06505243095362	-4.04982290267926	-3.72381294259179	-5.40441160601081	-6.93390263599247	-12.4292957792223	-5.38571830457789	-3.76630146447271	-0.705712152882164	1.85249400180653	-1.34517737372988	-0.660076429787097	-5.0193291245348	4.05340558979136	2.43303714082906
94	-2.22565263708004	-2.30823444808792	-5.38363950037052	-2.95950451549415	-2.25947791376316	-6.35849623322038	-10.7281851313555	-13.5842738333265	-1.45632681102433	-14.6080779460086	1.64625433275086	11.2787289726018	4.87260745913519	7.80534835293222	5.20173860028367	1.43023145447585	1.77776702860375	7.56411732575845	4.13349581125464	-0.791042228481977	-11.1763752373431	2.77233247556726	-12.009263221827	-4.23093082538593	-3.78902150763114	-1.63203118960002	-1.04258126200739	-2.76380226253095	-9.49298264632296	-5.21482384419351	-2.98308019421555	-5.76809945991226	-11.6500280669062	-1.79806623824163	-6.79053540890464	-1.38438325663301	-3.72381294259179	-5.40441160601081	-5.32608920373894	-9.43647436632776	-3.25625798655298	-2.46793366070877	-5.99210926452518	1.85249400180653	-6.69834724174192	-0.660076429787097	-0.90480966910757	4.05340558979136	2.43303714082906
95	-4.22126932076981	-1.52906967340445	-5.38363950037052	-2.95950451549415	-2.25947791376316	-14.2198256713553	-10.7281851313555	-6.78852437624833	-1.45632681102433	-0.988745117896883	1.64625433275086	3.33830745098419	4.50879128735836	4.4521020391984	5.20173860028367	1.43023145447585	6.76553437914383	1.63465692124983	6.90440699428395	-4.62616299060148	-9.43077505694204	6.75239531208394	-3.61841799588529	-4.23093082538593	-6.0023904671176	-1.63203118960002	-1.04258126200739	-2.76380226253095	-9.28289655306495	-5.59151128357207	-2.98308019421555	-5.76809945991226	-11.6500280669062	-1.79806623824163	-7.3766114954385	-6.40922100739366	-4.11882620436372	-3.09774017376656	-6.31404268279745	-13.1661688968541	-3.25625798655298	-0.706405674094922	-5.6257041580654	1.85249400180653	-6.69834724174192	-0.660076429787097	-2.87636828065467	4.05340558979136	4.99139537265765
96	-5.32932543069096	-1.52906967340445	-3.98945418959074	-2.95950451549415	-4.32478840393515	-8.33701993849972	-10.7281851313555	-11.9137433948828	-1.45632681102433	-9.36405742691941	7.8597697791532	2.66180218506892	5.9882924421879	2.73924322439116	5.20173860028367	1.43023145447585	10.3936820697331	9.07057120478484	11.8946996717157	-4.62616299060148	-23.4022328798849	7.9829701961672	-5.9059898370502	-1.92034294759171	-7.75846655925131	-1.08061504070219	-1.04258126200739	-4.00799484789941	-3.31314065704189	-2.32617058903036	-2.00733805703096	-4.15533152960559	-11.6846841746778	-7.17548381791923	-0.651133358320149	-9.9062694971148	-2.08181394699852	-3.09774017376656	-13.3466974818568	-17.5342065181936	-3.25625798655298	-0.706405674094922	-11.4164273175722	1.85249400180653	-6.82698883177427	-0.660076429787097	-2.87636828065467	4.05340558979136	4.99139537265765
97	-5.32932543069096	-1.52906967340445	-3.98945418959074	-2.95950451549415	-4.86309673180526	-11.206051445412	-11.3413209244871	-13.8650793661862	-1.45632681102433	-5.07247622020653	7.69213096886384	2.66180218506892	5.76033940769266	7.45970455879984	5.20173860028367	1.43023145447585	8.06030066995684	9.07057120478484	9.68403151440034	-4.62616299060148	-21.7784525740126	2.22523293158498	-8.82668557236539	-7.15157015046726	-7.13279937938805	-11.135287359813	-1.04258126200739	-4.00799484789941	-0.885058007416808	-2.32617058903036	-1.52048936047372	-4.15533152960559	-3.11064989897178	-7.17548381791923	-0.177633175387901	-9.9062694971148	-7.88569472323858	-3.09774017376656	-3.33024410910714	-7.32699580033504	-1.84423924387776	-0.706405674094922	-10.8581559313395	1.85249400180653	-7.10510869796129	-0.660076429787097	-2.87636828065467	4.05340558979136	4.99583487946059
98	-2.93017309211098	-1.27424362603269	-0.53601728887653	-2.95950451549415	-4.86309673180526	-9.77637006763294	-9.03815203093022	-6.77488905360337	-1.45632681102433	-1.64483062938931	7.69213096886384	9.17938077975865	4.00024073141412	5.86123163461153	5.65321132884451	1.43023145447585	10.1487777629047	8.13009612673932	9.68403151440034	-8.52607650706287	-21.7549791822171	11.0377347438852	-7.12951608274477	-4.32745152133009	-7.13279937938805	-11.135287359813	-1.04258126200739	-4.00799484789941	-1.60680420105363	-2.32617058903036	-1.52048936047372	-5.47527776275821	-0.641062926553953	-7.17548381791923	-2.98281038036627	-5.31582440918552	-7.88569472323858	-3.09774017376656	-2.95238134035406	-11.6798179626633	-1.83053582909475	-4.51199347081085	-6.83334148893173	1.85249400180653	-2.88088354907632	-0.660076429787097	-2.87636828065467	2.67793511603247	7.61710753606156
99	-4.02450350027244	-1.27424362603269	-0.18500230029224	-3.23962056570851	-1.97893461256075	-21.1761738961595	-7.31701713464763	-3.67331888513998	-1.45632681102433	-2.26536181628042	1.74233271772563	6.18706038027939	5.90907180037485	4.28538302520023	5.65321132884451	1.43023145447585	10.1487777629047	14.6474990361676	9.68403151440034	-6.57576927043991	-9.50370713975494	7.28559159898757	-12.9791173296502	-4.32745152133009	-7.13279937938805	-11.135287359813	-1.04258126200739	-0.251056157553051	-0.592263606389022	-2.32617058903036	-4.8459557820018	-5.47527776275821	-0.641062926553953	-2.87822793633609	-2.98281038036627	-5.31582440918552	-7.88569472323858	-3.09774017376656	-9.96120568104287	-10.7386629634468	-0.0803662312997462	-2.28524427811969	-6.83334148893173	1.85249400180653	-2.88088354907632	-0.660076429787097	-1.09994066674475	2.67793511603247	8.53381426066648
100	-0.731563280953458	-1.37188642524951	-4.67809594716138	-3.23962056570851	-1.97893461256075	-21.1761738961595	-2.77154127147929	-4.61969106467287	-1.45632681102433	-4.51771529669739	1.74233271772563	10.1289819244781	5.90907180037485	5.10490094052967	5.65321132884451	1.43023145447585	3.09790328980478	12.0548194961729	9.68403151440034	-3.60495126544142	-3.85434140192762	8.34255754244175	-14.6538988931979	-8.33251162293359	-7.13279937938805	-10.3798946650248	-1.04258126200739	-0.251056157553051	-0.592263606389022	-2.32617058903036	-4.8459557820018	-3.92593806947153	-7.78420642644973	-7.06870199473328	-2.98281038036627	-5.31582440918552	-11.7935715033202	-7.5689203462201	-6.68962795473998	-7.40304408805696	-0.0803662312997462	-2.0020259994817	-6.83334148893173	1.85249400180653	-2.22623927216824	-0.660076429787097	-1.09994066674475	8.73183306611766	8.53381426066648
101	-2.54831960359712	-0.738670676559062	-4.67809594716138	-4.78960590725636	-0.192079850389397	-12.7001894608509	-2.77154127147929	-4.61969106467287	-1.45632681102433	-2.89208578796339	3.03417292244862	9.20425973256132	5.90907180037485	5.10490094052967	6.8959187805475	1.43023145447585	3.78833763404633	15.7497552165629	9.68403151440034	-8.52619052733524	-1.61429670793323	5.60780117590642	-10.4124786189562	-3.1595585625707	-7.54079661564488	-8.11915860411396	-0.167183542302561	-0.251056157553051	-0.592263606389022	-2.36804562027778	-4.8459557820018	-3.74960936823725	-5.38859175841766	-4.35545150614214	-2.98281038036627	-5.31582440918552	-12.1587217925651	-7.49793298572921	-6.68962795473998	-3.97378289271242	-3.54362562794468	-2.34632006448612	-4.06463879396597	1.85249400180653	-0.0671136640111358	-0.660076429787097	-1.09994066674475	8.73183306611766	8.53381426066648
102	-10.9041467486416	-0.738670676559062	-4.67809594716138	-4.90279360377633	-0.192079850389397	-5.93964872906301	-2.77154127147929	-4.61969106467287	-1.45632681102433	-2.89208578796339	1.27172103888336	5.46918895956996	4.75185563726874	1.37614486103354	4.16496360610135	1.43023145447585	20.9334678452409	2.6286842098554	3.37144303271231	-8.52619052733524	-0.105468346281492	4.76576405300331	-13.5045401510785	-2.21469651927155	-7.54079661564488	-10.135297123388	-0.167183542302561	-0.251056157553051	-0.592263606389022	-2.36804562027778	-5.32703497017131	-5.70423331911712	-6.32733531882017	-4.93626959479981	-2.98281038036627	-5.31582440918552	-12.0906002379633	-7.49793298572921	-9.32070433946432	-3.46479174061895	-3.54362562794468	-1.81308223581379	-7.43257146564886	1.85249400180653	-4.3703368267582	-5.10329786605915	-1.09994066674475	4.51007372771557	7.44818435585691
103	-6.87595938023726	-2.57005020508092	-4.67809594716138	-4.63086255588065	-2.60173222576239	-1.67767493826089	-7.73902598066167	-8.14999011135318	-3.07539958937507	-4.07381562225979	1.27172103888336	2.68792638131696	3.60261585774244	1.37614486103354	4.16496360610135	1.43023145447585	16.3165851269098	3.93724755643401	6.25451180866413	-4.26747547913952	-3.03258700698256	4.76576405300331	-21.9383808544397	-9.06669856849168	-9.30334762340485	-8.53120203855985	-7.32855026913533	-3.52185339126794	-0.592263606389022	-2.36804562027778	-5.32703497017131	-4.82956535706777	-6.32733531882017	-4.93626959479981	-0.739201335293438	-6.1158695069202	-13.4494288649057	-6.2603194616607	-9.52029637498081	-10.1417740070847	-3.40473938568488	-6.08363890643366	-7.43257146564886	1.85249400180653	-0.617733717564351	-3.86754205964476	-0.713103843697037	4.04166199014592	7.44818435585691
104	-6.36436830575538	-2.57005020508092	-4.67809594716138	-4.63086255588065	-2.60173222576239	-1.67767493826089	-7.73902598066167	-5.87582508411758	-3.07539958937507	-3.6590119685289	1.27172103888336	5.7202198638649	2.91083705585643	11.6379832580375	2.17647992460105	1.43023145447585	16.7140435927528	11.6902350837914	5.64157234484194	-4.26747547913952	-2.80687083355004	4.15501753765571	-13.7357952908851	-1.65519258994291	-9.62130786907998	1.24507075639387	-5.1630918399916	-7.83283756344246	-0.592263606389022	-3.85400012655466	-5.32703497017131	-9.59845739746967	-6.32733531882017	-4.93626959479981	-0.739201335293438	-12.0389620675417	-3.37589857646986	-6.2603194616607	-0.188019997869658	-1.99483048193466	-5.14085588194388	-1.45027906106797	-0.244448766451706	1.85249400180653	-9.11032749419454	-3.86754205964476	-0.713103843697037	4.04166199014592	7.96262467131173
105	-13.0262749331084	-2.57005020508092	-9.50780836084883	-1.53840902247396	-2.60173222576239	-7.92443757138928	-7.73902598066167	-4.59839100566587	-3.07539958937507	-3.6590119685289	1.27172103888336	5.7202198638649	6.17752527836885	10.734643548687	2.17647992460105	1.43023145447585	11.9799791487252	14.4118193361881	8.47693845683806	-5.13404290367764	-3.14748048879356	4.15501753765571	-15.0091691174895	-6.37365349161424	-8.91770890505979	0.685456208498973	-5.1630918399916	-7.70265251124088	-1.61632139178093	-3.85400012655466	-5.32703497017131	-1.98639501524899	-2.86413102570895	-8.15888211927291	-0.739201335293438	-12.0389620675417	-6.54095903455242	-4.29360204642687	-4.80026481712479	-2.69108788199879	-5.14085588194388	-1.45027906106797	-0.244448766451706	1.85249400180653	-7.52111429973406	-3.86754205964476	-7.82044132018811	4.04166199014592	10.7695993255512
106	-8.90763028179624	-2.57005020508092	-7.73739831231993	-1.16349764443318	-3.77504130044972	-4.28307144277654	-6.12526091715189	-4.59839100566587	-3.07539958937507	-0.66588325050446	6.30617384197483	4.41229202576055	6.17752527836885	7.56968698890158	2.17647992460105	1.43023145447585	11.260054670143	6.61632017990705	9.5500887761548	-5.13404290367764	-5.40271118580551	3.59048468612706	-14.6681682267649	-5.6223879066795	-10.1467034488431	-10.8801958618447	-9.62623293558692	-5.71961641599896	-1.61632139178093	-0.281464176437757	-3.30372998437592	-3.80620361295118	-9.52388341053849	-11.0749749690892	-5.8423530759653	-9.9766424657804	-6.54095903455242	-4.29360204642687	-4.4153045095508	-2.69108788199879	-4.66073612703204	-1.45027906106797	-0.586334867025042	1.85249400180653	-6.6889292258622	-3.86754205964476	-7.82044132018811	9.53895464584928	10.7695993255512
107	-8.90763028179624	-2.57005020508092	-7.73739831231993	-2.73816072943301	-4.21091266010724	-5.13658274972351	-6.12526091715189	-0.974260976920307	-3.07539958937507	-1.0443087661924	4.50400183334614	4.32002119108115	12.7008274351275	7.56968698890158	6.6359221399944	1.43023145447585	15.1379910548805	19.8615015014199	8.81369166175617	-5.13404290367764	-3.45909288341347	3.59048468612706	-4.83426586452146	-0.682776661893989	-10.1467034488431	-4.70508228947735	-5.57165612924974	-5.71961641599896	-0.0330520445682654	-0.281464176437757	-2.24800515888128	-8.08525544753711	-11.00457670508	-6.26615761308328	-3.82696750875112	-9.9766424657804	-11.7742729924887	-7.82801311523451	-4.4153045095508	-3.56456486755323	-4.66073612703204	-4.33179478551457	-3.91965588474628	3.07185439355139	-3.29892535872499	-3.86754205964476	-4.66282354956264	4.00737575277575	6.41148945470255
108	-8.69088743766986	-2.57005020508092	-7.73739831231993	-2.73816072943301	-4.21091266010724	-14.6324736743355	-2.99777471070344	-2.19726876599505	-3.07539958937507	-1.54474225209556	4.50400183334614	10.1833758488712	7.88553217832915	2.06721805061471	6.6359221399944	1.43023145447585	17.015058997915	4.16329656924703	5.93111008770945	-3.53416350269096	-9.63869329709792	7.6602671800657	-3.63897817836126	-5.33378998839633	-2.92535332691939	-6.09757947613431	-4.41958235427603	-8.16496518210138	-0.0330520445682654	-0.281464176437757	-2.24800515888128	-7.51273652752943	-8.38041220907384	-6.26615761308328	-10.2919433102514	-9.9766424657804	-14.2747002115062	-11.3498900716326	-7.62752826692334	-6.88184588007309	-3.37473409426597	-4.33179478551457	-0.961077339391245	3.07185439355139	-0.337210101639503	-0.162015452014435	-4.66282354956264	6.99299005079644	6.41148945470255
109	-3.59185669158919	-2.57005020508092	-7.40028659243043	-2.73816072943301	-2.61115793665	-3.16795370374139	-1.03643625070956	-2.19726876599505	-3.07539958937507	-0.586828082264246	3.19612630919992	6.98950824127254	8.485302348157	2.06721805061471	6.6359221399944	1.43023145447585	17.6693458508509	4.61501819111812	6.16423656394828	-3.53416350269096	-6.37872776477896	9.36500207695618	-3.6287967644415	-7.64847842159363	-2.92535332691939	-3.02776305136432	-6.58736977580341	-5.01096317937217	-0.0330520445682654	-6.37852131118241	-2.24800515888128	-10.0747960460218	-9.99182813481511	-4.82834983122313	-7.92683203403076	-9.9766424657804	-14.2747002115062	-11.3498900716326	-11.8631819887243	-7.40665325647678	-3.37473409426597	-1.40559248534919	-1.75043881213916	3.07185439355139	-1.61606797803513	-0.162015452014435	-2.25508113128312	6.99299005079644	6.41148945470255
110	-0.481278530098675	-2.57005020508092	-1.72959827662002	-3.59696604006657	-3.24518412474343	-3.22639005260027	-0.530077161890077	-2.38331854441558	-3.07539958937507	-1.01304757323963	6.88886821180146	7.62213881671894	8.485302348157	2.06721805061471	8.14624303406199	1.43023145447585	8.46879191912213	10.4659066333701	6.310167334361	-2.09893263360598	-8.44344621354134	4.40730900931161	-14.3527657998603	-7.64847842159363	-2.84349641670543	-3.02776305136432	-6.58736977580341	-6.07796591044136	-0.0330520445682654	-4.55497474110167	-4.75080884199833	-3.44557045368023	-6.49997238964495	-8.10983035968804	-11.5944241493669	-7.01337772178746	-9.37476113698001	-11.2565364198846	-3.40095083670751	-25.0450331576508	-1.04092666088147	-1.40559248534919	-1.75043881213916	3.37845449852934	-1.61606797803513	-0.162015452014435	-2.25508113128312	7.0892236112633	4.12451091681327
111	-0.481278530098675	-10.2825841287773	-4.96886866570977	-3.59696604006657	-3.24518412474343	-6.12101486895574	-0.530077161890077	-2.38331854441558	-3.07539958937507	-1.01304757323963	6.88886821180146	4.57887136615376	6.57781637723196	8.53279891605757	3.46579820807389	1.48504513184016	11.7155950227648	2.79122371475159	5.01853746060627	-2.09893263360598	-1.92442876252318	4.40730900931161	-7.04865460369861	-3.43360788478413	-2.84349641670543	-0.243752461404376	-6.44605183086069	-6.07796591044136	-0.770997273595001	-4.55497474110167	-1.03681405120176	-2.92950920385404	-0.697490681274174	-4.68404986565804	-14.0200972711107	-7.01337772178746	-9.37476113698001	-10.4676736239727	-14.7400279605149	-23.3201549103735	-6.02814125266324	-3.02554914442633	-3.4276941000136	1.97816296057565	-1.61606797803513	-0.162015452014435	-2.25508113128312	3.6837333789376	4.12451091681327
112	-3.05258335038362	-12.0895186069703	-2.89001037566671	-2.26574212527997	-3.24518412474343	-6.16518866782076	-0.530077161890077	-4.13938024818046	-3.85230223815917	-4.93578885193665	4.53484314945731	4.57887136615376	9.09857838393882	4.60712529779412	6.70751041157481	1.48504513184016	7.90581943132074	1.91205484009969	5.24702741372061	-2.09893263360598	-0.831787081606572	4.73471556302099	-3.38376684262094	-10.5391134084136	-2.84349641670543	-0.243752461404376	-6.44605183086069	-6.07796591044136	-0.770997273595001	-4.55497474110167	-0.855565715116895	-2.725066045633	-0.697490681274174	-4.68404986565804	-12.5390705831063	-12.8996384749725	-13.8155345789393	-10.4676736239727	-4.05324074079882	-8.79011211153338	-4.1546646910365	-3.02554914442633	-5.47644520065703	3.32866386034353	-0.889555375795754	-0.162015452014435	-0.056000297356487	5.9120807880675	5.99177144092265
113	-3.4805967067804	-6.17484417708465	-2.89001037566671	-4.09082455182038	-3.24518412474343	-4.91502177603575	-0.530077161890077	-4.13938024818046	-3.5408751560239	-4.93578885193665	4.53484314945731	4.57887136615376	9.09857838393882	4.40362307397658	6.70751041157481	1.48504513184016	7.90581943132074	4.13666079126962	5.24702741372061	-2.09893263360598	-2.14613529002719	9.57033567533155	-6.16804814175905	-5.39683982214084	-4.38007318744168	-0.243752461404376	-3.85906394710322	-0.823160661413761	-0.770997273595001	-4.44044050586904	-0.855565715116895	-0.894638952624277	-2.51893797123394	-4.68404986565804	-12.5390705831063	-12.8996384749725	-14.3376836523824	-10.4676736239727	-7.4562675753005	-5.0896533380447	-8.27119042469	-3.02554914442633	-8.51102561296075	3.32866386034353	-0.889555375795754	-0.162015452014435	-2.93667503806814	5.9120807880675	5.99177144092265
114	-3.4805967067804	-9.86042656285098	-4.67922528651603	-5.35205527525092	-3.24518412474343	-9.58347028812677	-0.530077161890077	-2.85822211770976	-3.5408751560239	-4.93578885193665	4.53484314945731	8.64264083003291	9.09857838393882	4.40362307397658	7.3997456971922	1.48504513184016	7.90581943132074	13.2012821289404	8.3742719994919	-4.20698323025109	-3.1884044801942	4.7657757961302	-6.16804814175905	-2.10474297945252	-3.77064645164195	1.21309251901493	-2.98999751106512	-0.823160661413761	-0.966795011369633	-4.44044050586904	-0.855565715116895	-0.894638952624277	-2.51893797123394	-4.68404986565804	-5.28115127200996	-12.2046131628579	-11.737871238848	-10.4676736239727	-12.360626764621	-15.7851982548864	-8.51205629504862	-3.31871267981159	-10.1697653407118	3.32866386034353	-5.11188059657882	-0.162015452014435	-2.93667503806814	1.57539718601068	5.99177144092265
115	-4.33698586463637	-7.10224036927964	-4.67922528651603	-0.903328361690649	-1.08456758601081	-0.673592539128691	-0.530077161890077	-2.89913364236103	-3.85978489624437	-1.298925390557	3.94766465543904	11.3871319795546	13.8880249440801	1.73374969485486	8.50860203080397	1.48504513184016	5.28703328194623	9.14674778655101	4.4549499086256	-4.20698323025109	-8.68520334236084	9.48565431690779	-12.2130197781823	-7.77771018285015	-3.77064645164195	-8.04757229135272	-4.70814276992697	-6.6251998153053	-1.58569974355643	-1.10406199816443	-3.29024470023845	-0.894638952624277	-1.47229669697272	-4.68404986565804	-6.71066687686105	-9.9483591013693	-5.76036509022383	-8.61053953600523	-16.8191128793013	-19.9988991828454	-8.51205629504862	-1.1369065596786	-10.1697653407118	3.32866386034353	-0.954465268505518	-0.162015452014435	-2.93667503806814	1.57539718601068	5.99177144092265
116	-11.7128450005042	-7.10224036927964	-5.36621844714181	-0.903328361690649	-1.13159232937543	-0.676860371009007	-0.530077161890077	-6.49327237396953	-3.30089906497163	-3.24835440215499	6.23060815018073	11.3871319795546	14.3023842275517	5.05794145146207	4.78637495301675	1.48504513184016	5.28703328194623	5.86684146325219	4.4549499086256	-4.20698323025109	-6.92203782149536	1.79137960377335	-4.30129800407613	-8.30265481805481	-3.37590400253215	-0.273035118931812	-2.70354818387969	-2.1386028361071	-1.58569974355643	-4.82056789337112	-0.356158662529408	-0.894638952624277	-1.64085497623671	-4.68404986565804	-8.11746886407063	-9.53180883707508	-5.76036509022383	-8.61053953600523	-8.55139453310784	-11.714443112138	-0.533294143413264	-1.03848350349749	-5.75933608989366	3.32866386034353	-0.954465268505518	-0.162015452014435	-7.81744366678028	1.57539718601068	4.26386704075928
117	-4.70098991463601	-7.10224036927964	-6.59974285288308	-5.34838622306097	-1.13159232937543	-0.676860371009007	-1.84600051685274	-5.51012266514246	-3.30089906497163	-6.01926409543008	6.75389409710833	10.47896432096	6.07237073295525	3.94891087037404	6.35239600476836	1.48504513184016	5.31050616792983	3.29841147472444	8.61583137516303	-4.20698323025109	-20.1046375688557	1.79137960377335	-3.74506826937648	-9.04779884944507	-3.1281484221056	-4.17036490694924	-2.70354818387969	-5.22091770650432	-1.58569974355643	-4.82056789337112	-0.356158662529408	-0.894638952624277	-1.64085497623671	-4.68404986565804	-11.7596518572127	-8.73650820845981	-9.93153772585347	-3.92397478438573	-6.66976745207463	-0.0879104704802689	-4.42570813169785	-1.03848350349749	-5.82026347096756	3.32866386034353	-0.954465268505518	-1.999863565553	-8.43313102039119	6.13140203507267	3.24679404825077
118	-4.22201174077368	-6.19407745417152	-6.59974285288308	-5.34838622306097	-1.13159232937543	-0.676860371009007	-4.76025139426557	-5.73360239345059	-3.30089906497163	-6.46007747640606	1.94982241421871	4.24012798672254	6.07237073295525	3.94891087037404	3.13417046725803	1.48504513184016	7.18522921369683	4.92320937727511	6.52261153241851	-9.83823477681132	-15.5732909880394	1.79137960377335	-1.61578420703278	-4.84249791688161	-1.94805987026057	-4.17036490694924	-2.70354818387969	-7.47551970064869	-3.21992364385894	-1.57711062121681	-2.43080341207904	-0.894638952624277	-0.847120036810856	-7.3688788913771	-3.45239820244638	-7.84421315388866	-3.26614455631493	-12.6759620933667	-0.334127201515237	-10.945120993108	-4.42570813169785	-7.55890272878543	-1.10549960594554	3.32866386034353	-0.954465268505518	-3.00940425434383	-6.85147799276125	7.93612432105723	3.24679404825077
119	-3.71645385096354	-2.7317770165449	-4.39362578671647	-2.34186344507036	-1.13159232937543	-5.47757924488992	-4.62009302985033	-4.61960953947743	-3.30089906497163	-6.46007747640606	1.94982241421871	13.9579686577741	7.52963831551159	7.25737594202244	3.13417046725803	1.48504513184016	12.1196515833917	2.89649483800833	2.51734973680695	-11.4466521938015	-15.5732909880394	1.79137960377335	-4.25749419491607	-11.2930584026289	-1.94805987026057	-4.17036490694924	-2.70354818387969	-12.1438150113954	-3.21992364385894	-5.08216750956198	-3.97867905826867	-2.43812268072195	-5.95220505225571	-5.77075902058168	-6.2783089141291	-10.1815975762082	-8.66563959952317	-12.6759620933667	-4.64215314901131	-24.6540603629626	-1.59690903684093	-0.524474472334822	-4.80742218782222	2.8313926799146	-0.954465268505518	-0.535474827018296	-10.8351210487015	1.74507602510161	3.24679404825077
120	-3.71645385096354	-1.17015202845635	-4.39362578671647	-2.34186344507036	-2.25799059656975	-14.1216525450878	-4.62009302985033	-4.61960953947743	-3.30089906497163	-2.6563863154016	1.94982241421871	12.0708576814421	10.0631316968518	11.4735517978235	3.13417046725803	1.48504513184016	12.1196515833917	5.38033306383674	2.51734973680695	-11.4466521938015	-21.8316952020856	1.79137960377335	-4.96353328485864	-5.32920025309043	-8.19910802392431	-2.9002452934701	-3.71534867258599	-7.50680165909952	-2.66712194039464	-1.29010905185098	-3.97867905826867	-2.43812268072195	-5.18276237943178	-5.77075902058168	-15.3205781235556	-11.5010893690482	-11.6400522580916	-10.1464464007165	-11.3500001409628	-4.12326460695735	-9.3884813634998	-0.524474472334822	-6.81121802260128	2.8313926799146	-4.37785253394067	-2.25602785598606	-4.58573831751989	14.1628249980238	3.24679404825077
121	-15.0845891408322	-1.17015202845635	-3.92242533987785	-2.34186344507036	-2.25799059656975	-12.6319044440688	-7.03323792376832	-4.38405818756427	-3.30089906497163	-2.6563863154016	6.36789826638788	3.24603611623445	5.96730664947137	13.2283813825115	3.13417046725803	2.27900254096046	13.9315965238805	1.52781790869853	2.51734973680695	-11.4466521938015	-2.86762159371294	1.79137960377335	-6.06007578926221	-5.32920025309043	-1.12404264195505	-8.4861501409262	-2.12324311829053	-7.80205179106849	-2.51300259964482	-1.29010905185098	-3.97867905826867	-1.94507230257378	-2.83712571268813	-5.77075902058168	-15.3205781235556	-11.5010893690482	-11.6400522580916	-12.0315158541003	-12.5780528477097	-2.85285917385747	-4.93261493501449	-5.68722114266034	-1.19141975684425	2.00109224672924	-8.02535378909677	-2.25602785598606	-4.58573831751989	5.70283816221795	5.68856649228853
122	-6.46568397040961	-1.17015202845635	-3.92242533987785	-2.34186344507036	-4.78700978914726	-10.8578459223489	-6.59529681373428	-4.38405818756427	-3.59896606322958	-5.81246620976711	3.86161577124493	3.24603611623445	8.60176759950171	14.1832501160065	9.86104770702415	2.27900254096046	8.41774056265762	3.56238756606955	2.51734973680695	-7.56733704724041	-2.86762159371294	1.79137960377335	-5.87159510416967	-0.0850933497866855	-6.05243098414053	-2.20467400066502	-7.48563548644738	-7.80205179106849	-2.51300259964482	-1.29010905185098	-5.54126047141684	-1.94507230257378	-4.94504975336704	-2.07029522382121	-8.59549921310105	-11.5010893690482	-11.6400522580916	-12.384793066871	-12.5780528477097	-0.415062138782028	-1.71461288482302	-3.96392014916952	-1.19141975684425	2.00109224672924	-2.77819288238364	-2.25602785598606	-4.58573831751989	2.22869666352241	5.68856649228853
123	-8.17445903822356	-1.17015202845635	-4.68144073771262	-2.34186344507036	-4.53003216517309	-19.0728443362822	-6.59529681373428	-7.85465233816236	-3.59896606322958	-5.81246620976711	3.86161577124493	3.53945646812862	11.1229542093267	15.1070721173508	2.7820475229874	2.27900254096046	9.31372610789687	3.56238756606955	2.51734973680695	-7.56733704724041	-2.86762159371294	1.79137960377335	-2.75778538848313	-4.26816251068128	-6.05243098414053	-2.20467400066502	-2.12526531260099	-7.80205179106849	-3.02368295770542	-2.92250028226504	-5.54126047141684	-3.59077870621199	-2.94017479158838	-4.81978820137012	-9.35963068457481	-6.40216806226263	-7.26703294807171	-10.9321863414767	-5.92074034832913	-5.43142089702005	-2.38234436677023	-3.96392014916952	-2.4126383199019	2.62106911500206	-6.80082584251491	-2.25602785598606	-4.58573831751989	2.22869666352241	5.68856649228853
124	-8.17445903822356	-0.314572857638573	-3.94258214028116	-2.34186344507036	-4.66179029620101	-11.98050757005	-5.44278352864049	-8.76042811600555	-4.58312654809018	-5.28215621531258	3.86161577124493	15.4322252976347	9.68799029306127	13.8199406130871	2.7820475229874	2.27900254096046	3.51089392238258	1.93040866078065	15.765318872659	-0.205934904006531	-7.5890262942362	1.79137960377335	-5.84847815013992	-6.21177692745773	-5.73148865719711	-2.20467400066502	-4.07552778783336	-5.5965684496142	-3.66275278153654	-1.25502008877967	-5.54126047141684	-4.7920165512411	-8.51612101347488	-6.40371071625116	-8.41756457985843	-15.1427794414558	-11.1403747084706	-9.02277921773584	-5.92074034832913	-3.90782879980441	-2.38234436677023	-3.96392014916952	-3.2833394367079	2.62106911500206	-6.80082584251491	-2.25602785598606	-4.58573831751989	2.22869666352241	3.47626932210255
125	-3.73870221938665	-0.314572857638573	-9.0083775109216	-5.090731839641	-3.96268478731107	-11.98050757005	-4.51899171822548	-8.76042811600555	-4.58312654809018	-1.4134818911921	1.9412215640491	4.18468947688075	9.68799029306127	8.57858145886623	4.38807350852848	2.27900254096046	8.22994794904485	9.25806560100066	15.970067400003	-2.77111030821737	-0.928315107985385	1.79137960377335	-5.84847815013992	-0.680333643815658	-5.73148865719711	-5.84599166915678	-7.55407014371133	-10.9839435626782	-3.66275278153654	-1.25502008877967	-5.54126047141684	-2.50718865676882	-6.39287064832637	-6.78856799521283	-8.41756457985843	-11.9946760129045	-10.6559113096395	-8.70991822237883	-5.92074034832913	-3.90782879980441	-2.38234436677023	-6.9612697970082	-2.93174983394854	2.62106911500206	-6.80082584251491	-2.25602785598606	-5.67243430551096	2.22869666352241	6.26110466669683
126	-2.28449292267845	-0.8001379288792	-5.86877249152503	-1.59472253965652	-2.11810711079405	-23.27236626369	-7.68069977383056	-6.55101486815995	-4.58312654809018	-10.761561616729	3.42231429051635	4.18468947688075	9.68799029306127	8.57858145886623	5.51496087213314	2.27900254096046	13.1626861920801	9.3358819025015	16.6975599174413	-2.77111030821737	-1.10256133791791	1.79137960377335	-13.5839313293716	-7.42338816766349	-5.43140769386369	-5.58644688946924	-7.55407014371133	-10.9839435626782	-4.3814663409571	-2.05869320670131	-5.54126047141684	-6.19878409392663	-13.3985448747048	-9.91160363003921	-10.0294680290218	-11.9946760129045	-14.0758998426845	-8.70991822237883	-3.34813985976796	-8.83561552280732	-7.49793694189733	-2.47088360445562	-2.8981192345726	2.62106911500206	-2.14763566728208	-2.25602785598606	-1.20168726625326	2.22869666352241	6.26110466669683
127	-7.97635754755748	-4.13210949477781	-5.86877249152503	-1.59472253965652	-1.97372034542432	-13.7538882940455	-9.15470205933011	-6.55101486815995	-4.32082526235796	-9.43772656913827	2.3491247873914	4.4945545175996	9.68799029306127	3.47442544958301	7.80296000565784	2.27900254096046	6.49268993807406	11.8074868051349	15.4400546718986	-6.63730983147874	-4.99945762150315	1.79137960377335	-14.795985888912	-7.42338816766349	-1.21274357760755	-1.42356091738569	-5.92411243560999	-6.63999120526013	-0.771161538172589	-2.05869320670131	-5.50141153009538	-10.4988604770539	-7.3199578373914	-9.91160363003921	-10.0294680290218	-11.9946760129045	-12.7609254270869	-5.68977518709122	-3.26030262034047	-4.10443217571946	-7.49793694189733	-2.47088360445562	-2.8981192345726	2.62106911500206	-2.14763566728208	-2.25602785598606	-0.992386184071705	4.021159789761	6.26110466669683
128	-7.97635754755748	-4.18073890973707	-5.86877249152503	-1.59472253965652	-4.91602873007014	-2.49974097994499	-7.09040306430927	-6.55101486815995	-3.61300844277965	-11.829651147702	4.54984235491105	4.4945545175996	4.70026844951346	4.31121590825234	7.80296000565784	2.27900254096046	12.0924817826612	11.931953086699	15.4400546718986	-10.482038215861	-4.99945762150315	4.25303420818061	-14.6785834183559	-1.30627562259013	-1.21274357760755	-0.873200746186193	-7.05133427886424	-6.63999120526013	-0.771161538172589	-2.05869320670131	-5.50141153009538	-10.4988604770539	-7.3199578373914	-9.91160363003921	-11.3342259548194	-12.4066419100966	-6.72375887444923	-5.68977518709122	-8.12977373124095	-8.8138103892087	-6.51754304800273	-2.47088360445562	-2.8981192345726	2.62106911500206	-2.39811671926476	-2.82262654845595	-0.704413732839101	6.2903599164504	4.19266796714296
129	-2.53560192594868	-7.32611170914883	-5.86877249152503	-1.59472253965652	-1.17637189128917	-10.3601964455332	-4.36245314221316	-5.87790190845292	-3.61300844277965	-0.0744512895591591	4.54984235491105	10.6418361924657	6.47638989930607	2.94639784726669	7.80296000565784	2.27900254096046	5.29689053507855	20.9253021446195	19.4647374082037	-10.482038215861	-10.8188541061189	4.65762995742644	-14.6785834183559	-3.73408812641218	-1.21274357760755	0.0383141749269544	-4.13921506803885	-6.63999120526013	-2.42437549541778	-1.00937531005036	-9.73293330518097	-10.4988604770539	-7.3199578373914	-8.21645540601359	-11.3342259548194	-12.4066419100966	-5.12096908638335	-6.48653089017654	-7.87067383812291	-9.85150623341496	-3.41823872560418	-1.33914507622981	-2.8981192345726	2.62106911500206	-1.69559489297013	-2.82262654845595	-0.704413732839101	16.3946264860115	4.19266796714296
130	-2.53560192594868	-2.36281924333938	-0.839377303378787	-1.59472253965652	-3.46924701844481	-3.20540678471165	-4.36245314221316	-5.45780918106658	-3.61300844277965	-2.74707138344641	6.83198639431267	6.97813402687372	9.80327723936285	2.94639784726669	7.80296000565784	2.27900254096046	5.76592990640629	17.7459948189625	16.0656117469689	-10.482038215861	-13.275859720306	4.65762995742644	-1.7884437685678	-6.02512883162221	-1.21274357760755	-5.60638302918843	-5.72578002522463	-6.63838055656955	-2.42437549541778	-1.00937531005036	-6.86330238062896	-10.4988604770539	-7.3199578373914	-10.9552287846152	-11.3342259548194	-11.5224742736069	-9.7755762797214	-12.9167224577656	-7.87067383812291	-6.09189914546554	-0.350236600764837	-1.33914507622981	-2.8981192345726	1.66810226915677	-1.69559489297013	-5.42074464611063	-0.704413732839101	14.4819975323017	4.60476410993016
131	-2.53560192594868	-2.36281924333938	-0.839377303378787	-2.24078087387672	-3.57768233459303	-5.41865426627473	-3.47734896026631	-5.18964069957644	-1.94957036817203	-3.09766413152007	2.95788122673561	4.3554562850794	5.83535462263969	3.09545102608275	1.80982909331848	2.27900254096046	14.4250858498468	8.8204327541304	16.0656117469689	-16.0267910444025	-10.8334037735613	6.9586584841282	-5.35483194318134	-6.02512883162221	-1.21274357760755	-3.47268831932323	-7.57227012573	-9.82237415957006	-2.42437549541778	-0.16265203606849	-6.86330238062896	-10.4988604770539	-7.83875843736821	-10.9552287846152	-12.3641430271493	-11.5224742736069	-7.87411247790167	-12.0000338234546	-18.6286149547038	-5.22567920965161	-2.17775463871161	-1.33914507622981	-4.21219006516424	1.66810226915677	-1.69559489297013	-5.42074464611063	-0.704413732839101	14.4819975323017	4.60476410993016
132	-3.57066516400201	-2.36281924333938	-0.839377303378787	-4.55081784183421	-5.27940879651736	-8.22441042755718	-4.03741157450108	-4.88082957499468	-1.94957036817203	-5.35782774837539	2.95788122673561	4.3554562850794	5.24078481664356	6.69188419743627	1.80982909331848	2.27900254096046	13.6102868636158	15.1286183295286	9.41048220019495	-20.8099073917508	-8.15410964853319	10.9436683175614	-5.35483194318134	-9.65687499444626	-1.71525878723775	-7.46118210307409	-8.49600727221664	-9.73192344262226	-2.42437549541778	-0.16265203606849	-6.86330238062896	-12.8554530114003	-4.90315670668828	-6.68052015695367	-6.06912683759118	-11.5224742736069	-5.56663240192836	-16.8696635857553	-18.6286149547038	-4.05000234405989	-2.17775463871161	-1.33914507622981	-0.918133344883077	2.83013379430925	-1.69559489297013	-3.40050144569114	-0.704413732839101	14.4819975323017	4.60476410993016
133	-5.70921623002867	-2.37830774799162	-3.99995762608703	-4.11160731668727	-0.265188618175669	-12.8127461002951	-3.99345736720215	-4.88082957499468	-1.94957036817203	-0.321643631917623	2.95788122673561	4.3554562850794	4.88071207472269	9.0052157878747	4.44185258840094	2.27900254096046	21.0696126478604	15.1286183295286	13.6997903147413	-9.26982286639076	-3.81906369555978	10.9436683175614	-5.35483194318134	-9.37719907190924	-3.14903467111027	-7.46118210307409	-12.978649930179	-12.0558912644094	-10.1980846801893	-2.47128077959655	-6.86330238062896	-8.06937576473298	-12.1794043122652	-6.68052015695367	-4.38121147957161	-9.05008088548285	-6.60129157928077	-15.9853908992998	-8.14358929333859	-6.90343073880581	-4.41097906748322	-5.2296928798777	-0.918133344883077	2.83013379430925	-1.69559489297013	-3.40050144569114	-0.704413732839101	7.71491464080293	3.61080374458935
134	-5.70921623002867	-2.37830774799162	-0.127959996515103	-3.41237010341814	-0.291744763722867	-9.84079239526942	-3.99345736720215	-2.76746071089144	-1.94957036817203	-3.65061505571348	2.95788122673561	8.18328018635789	4.88071207472269	10.6271410487848	5.08068430976608	2.27900254096046	12.6833745503156	15.1286183295286	25.0804521133278	-10.2770353566037	-4.51625525413553	10.9436683175614	-9.34741613926196	-7.63306683429363	-1.64025492540908	-6.12063895112593	-13.7438590185138	-11.014260261399	-4.29347405699793	-2.47128077959655	-7.76738545449461	-8.06937576473298	-6.62182458473601	-4.47822214436748	-4.38121147957161	-9.05008088548285	-6.60129157928077	-11.8384324695008	-12.2683133426843	-4.52946725271635	-1.88359118380235	-1.89175834260686	-4.22368734121131	3.28060674003004	-7.38465851697229	-3.40050144569114	-0.704413732839101	5.75257077402119	3.61080374458935
135	-3.31884479598563	-2.37830774799162	-0.127959996515103	-4.653723941577	-4.868322139152	-4.27823455728436	-3.0622310539773	-2.76746071089144	-1.94957036817203	-3.65061505571348	3.78556872157928	8.18328018635789	4.88071207472269	13.0488968119683	5.08068430976608	2.27900254096046	8.59181313298273	14.6500357532312	19.9190791245519	-1.60339197638898	-11.7784733189565	3.02582067776179	-9.20259504641589	-7.63306683429363	-1.64025492540908	-1.79809639306543	-9.84063450362538	-11.014260261399	-4.29347405699793	-2.47128077959655	-7.1783369363801	-8.06937576473298	-6.62182458473601	-6.41884973387786	-2.5459443687503	-9.05008088548285	-10.3283585328203	-9.58935023343534	-16.7197314583111	-0.82164878070884	-4.07103686042831	-1.89175834260686	-0.461142235079011	3.28060674003004	-1.41704666958747	-3.40050144569114	-2.41551946144014	6.10914983551733	3.66921455827826
136	-3.31884479598563	-7.16232073729931	-0.127959996515103	-3.25239835305768	-2.24691409378687	-4.33716558926659	-3.0622310539773	-2.76746071089144	-1.94957036817203	-3.65061505571348	1.89653086880678	5.25497659309427	9.07746348065623	17.5731769192585	6.56953714817211	2.82076530284177	10.0127802322214	15.7551628590892	19.2957805219659	-1.30561973694415	-18.662675050486	4.54973367440612	-4.62757169444297	-5.05185815554723	-1.0169013339977	-0.823066392173112	-11.7684162064525	-12.4032355728113	-3.3076030227456	-4.91516229660535	-6.23696805153538	-8.06937576473298	-8.26798984637137	-6.41884973387786	-2.5459443687503	-9.05008088548285	-10.3283585328203	-9.42413212591658	-20.067475388366	-0.82164878070884	-1.98958611063095	-1.89175834260686	-1.98257713034289	3.66531755080997	-1.41704666958747	-3.40050144569114	-1.52268360827675	2.75178485851457	3.66921455827826
137	-11.3217356559409	-7.16232073729931	-0.127959996515103	-3.25239835305768	-2.24691409378687	-4.64324609596327	-3.79825747201719	-1.50806795781372	-1.94957036817203	-3.65061505571348	1.89653086880678	8.79708488395188	9.07746348065623	9.53638985652273	6.17933125251868	2.82076530284177	7.85998596421303	12.9017366325059	19.2798041483877	-2.83506859536722	-19.0474930176403	1.80757591946598	-0.844154153509522	-10.2332683484266	-4.89820475141212	-14.3980239906865	-11.7684162064525	-9.74804663586047	-11.2014233858497	-8.83624838238566	-4.56100336012688	-4.99552629117725	-11.9506259675693	-1.44461798809903	-5.94394431639887	-11.4622611961546	-10.3283585328203	-9.42413212591658	-25.0035888089204	-4.20055692930218	-1.00076164264331	-1.89175834260686	-0.351865910103827	3.18975797391985	-0.333499972843619	-0.629948832769909	-1.50647498494712	2.75178485851457	3.66921455827826
138	-1.27004754425925	-2.83359006625056	-1.15742901303338	-3.25239835305768	-2.24691409378687	-9.65754794768081	-3.7985908772051	-1.41570209024153	-1.94957036817203	-3.65061505571348	1.89653086880678	3.21368778032053	9.79240050468148	3.99167652324327	8.95725388683152	3.15581558063744	15.8176814234311	21.4602053156738	7.32340763293254	-1.68884184725171	-19.0474930176403	5.69509711632143	-6.67857614300142	-10.2332683484266	-4.80727890944612	-7.76773654756353	-11.7684162064525	-13.1027947205798	-8.91855762708805	-8.83624838238566	-4.56100336012688	-4.99552629117725	-11.9506259675693	-0.318622478166614	-4.36852209012528	-11.4622611961546	-9.52419183636126	-8.05975464278749	-9.82651656576106	-6.93994168296684	-1.00076164264331	-0.386240482914682	-0.351865910103827	3.18975797391985	-0.333499972843619	-1.37880531028454	-1.50647498494712	5.98778466489866	3.66921455827826
139	-14.3022513784253	-3.1374279722919	-1.15742901303338	-3.43104517136067	-2.24691409378687	-6.5436177847842	-3.7985908772051	-1.41570209024153	-1.94957036817203	-4.89025620836311	1.89653086880678	5.95465043013039	9.79240050468148	5.3108798769044	1.86583996619701	3.15581558063744	9.46989124185247	14.6461143645694	13.6878924053673	-1.68884184725171	-16.6503529727966	5.69509711632143	-3.01427272027432	-10.2332683484266	-4.80727890944612	-5.12490753836538	-10.8831938571339	-13.1027947205798	-8.91855762708805	-8.83624838238566	-4.56100336012688	-8.36422039980831	-7.36610693220026	-0.318622478166614	-1.66285507664792	-8.60233354259439	-14.9623953848818	-4.71198844841772	-6.28250044286698	-15.6697873560845	-1.00076164264331	-0.386240482914682	-4.28566503595743	3.18975797391985	-0.333499972843619	-1.37880531028454	-2.12986743605391	5.98778466489866	3.66921455827826
140	-14.3022513784253	-3.1374279722919	-1.15742901303338	-3.43104517136067	-4.2451409203683	-13.5242308634548	-3.7985908772051	-0.331627190452634	-2.00107065875237	-11.1269357369069	1.8580942389006	13.5540924175232	7.19693605581186	19.5522223612657	1.86583996619701	3.15581558063744	2.73415345153259	18.9514245031206	14.9231988774618	-4.0224811117714	-2.26345610585815	5.69509711632143	-1.2910463499581	-4.42553745847481	-11.1831683600355	-9.32882592861975	-5.29592098286288	-6.00416804463112	-7.57404637567814	-5.20036565301907	-4.56100336012688	-8.36422039980831	-3.90110269478933	-6.13609448390003	-1.66285507664792	-8.60233354259439	-7.09326149010606	-5.01252740862926	-11.139277122981	-7.34617668269954	-0.175490536838262	-0.386240482914682	-0.492343750505444	3.18975797391985	-0.333499972843619	-0.182628023892221	-2.12986743605391	5.98778466489866	2.4785538984112
141	-14.3022513784253	-5.35619163017749	-1.15742901303338	-3.43104517136067	-4.2451409203683	-9.64533293557233	-0.126178154347594	-5.24486569019638	-2.00107065875237	-7.76348298849161	10.7452295419602	8.50373158050031	12.0591837196779	19.7911816197421	1.86583996619701	3.15581558063744	7.70867524320261	18.9514245031206	15.2716814063512	-4.0224811117714	-6.82758858457827	5.69509711632143	-3.50608866247008	-5.86164376829608	-11.1831683600355	-9.57049816871683	-3.94269174330577	-7.91128185697972	-2.57463257749476	-6.86391997896879	-4.56100336012688	-8.36422039980831	-7.54911402283843	-8.42464778132739	-1.66285507664792	-8.60233354259439	-8.55913650319145	-5.01252740862926	-1.08437613508596	-6.64524149002914	-6.13754586615405	-3.81535596336044	-0.492343750505444	3.18975797391985	-2.26043803445746	-0.182628023892221	-2.99024459796508	6.05049340080637	2.4785538984112
142	-15.7808164042583	-5.35619163017749	-2.08469805047346	-3.43104517136067	-0.432655858496193	-15.1344945563302	-0.126178154347594	-5.24486569019638	-2.00107065875237	-4.02409115985001	10.7452295419602	9.95738300872099	9.98722172028025	18.835726175681	6.91138115593123	3.15581558063744	17.2444034660595	18.9514245031206	20.3560143578487	-3.20024983624831	-4.07748918964469	8.35460249179669	-2.07044150913477	-2.72306059449691	-11.1831683600355	-9.57049816871683	-6.82940509409518	-7.91128185697972	-4.00278967480034	-6.86391997896879	-4.56100336012688	-6.36164585966017	-7.54911402283843	-2.35105119666638	-1.66285507664792	-8.60233354259439	-8.55913650319145	-9.5944569215216	-9.22711744452952	-2.52519094084188	-0.950759493110994	-0.787577582823781	-4.02381362477543	3.18975797391985	-4.95018345090314	-0.182628023892221	-2.99024459796508	6.05049340080637	2.4785538984112
143	-3.97847225562185	-2.19194376271958	-2.08469805047346	-0.570611500088479	-0.432655858496193	-6.85527936229832	-5.37597901194448	-5.28358248032637	-2.00107065875237	-4.02409115985001	3.9929017532382	6.01255743748552	6.35887588280218	21.3380746967701	6.91138115593123	3.15581558063744	13.6244075063321	5.82717559671418	4.39203391848019	-4.27252484052028	-4.07748918964469	8.35460249179669	-8.82450493028784	-10.1562488716252	-13.6551289930612	-9.87485889791422	-7.33530519638476	-7.54693021277023	-6.17329123084532	-3.97116122959616	-4.56100336012688	-6.36164585966017	-0.690998505935762	-5.76552734733113	-9.18461638409858	-7.88316071237886	-14.4270204669389	-9.5944569215216	-6.47523606448005	-2.52519094084188	-1.56624517689547	-9.29845583940385	-0.117052190067394	3.18975797391985	-4.95018345090314	-0.182628023892221	-2.99024459796508	6.05049340080637	2.4785538984112
144	-8.10004220371776	-0.66133207815452	-2.08469805047346	-2.8960077777793	-0.432655858496193	-3.51374777822395	-5.85955086497126	-5.27940087922611	-2.00107065875237	-1.60122683448556	3.9929017532382	3.92157661752855	2.83122202388334	12.2075488233227	3.18415163666833	3.15581558063744	8.05597607738658	9.45072050525046	4.39203391848019	-4.27252484052028	-8.47798060913213	8.35460249179669	-8.82450493028784	-16.5174160997702	-16.4439031951482	-17.7243867472513	-7.33530519638476	-8.09075995862874	-6.17329123084532	-7.74750643244966	-2.52630633689138	-5.23841157232815	-0.621452608892007	-2.95494189685436	-3.99496158053154	-9.03741260731814	-12.681779210751	-8.50809197310525	-6.11068086245944	-2.52519094084188	-3.83352089081239	-11.0322904544432	-5.74494221365346	3.18975797391985	-2.12067441309691	-0.182628023892221	-1.71231878581377	5.11754366842902	3.62796376189372
145	-8.10004220371776	-2.61467294000648	-2.08469805047346	-2.8960077777793	-0.918357663257199	-1.34590941394524	-8.1060059230796	-4.36459576289919	-2.00107065875237	-3.07836788210593	3.9929017532382	4.9917881298636	10.1618758903953	12.3591194482406	5.67120313207599	4.04680449047127	11.5026799648996	9.45072050525046	3.29509054759633	-8.92746675043727	-20.668735971774	4.16487937899675	-4.2662172002076	-17.3618164767322	-15.832801866204	-17.6793709864647	-7.33530519638476	-3.13644264953954	-3.60001572173028	-7.74750643244966	-3.18068515345819	-6.66945591256035	-2.88143497388422	-2.95494189685436	-12.4038760156993	-9.96286132116829	-13.1500898589757	-8.50809197310525	-8.23916428240153	-6.06307501531971	-1.0616002588776	-1.80616091401979	-3.55319922268164	3.18975797391985	-1.68385070823171	-0.182628023892221	-1.71231878581377	4.15806757109007	3.62796376189372
146	-6.6721846315582	-3.29721212356844	-2.08469805047346	-2.8960077777793	-1.41980693044478	-9.68782124631324	-3.54651194175128	-7.74595788125776	-2.00107065875237	-3.07836788210593	3.08420226469429	4.9917881298636	12.5353440353899	3.51171684779604	8.93252878912766	3.40204245166609	4.24731160097514	8.47440198627862	3.29509054759633	-5.15899357529723	-26.2475774628444	4.16487937899675	-4.2662172002076	-6.69987810929982	-13.8886765416428	-6.23599957922703	-7.33530519638476	-3.13644264953954	-3.60001572173028	-7.42647635151429	-3.18068515345819	-1.00243506728981	-2.99202292506401	-2.39999372617941	-12.4038760156993	-5.31444681434678	-7.62020253836407	-8.50809197310525	-13.5376717180231	-6.06307501531971	-1.0616002588776	-1.80616091401979	-8.28615973815872	3.18975797391985	-1.68385070823171	-0.182628023892221	-1.71231878581377	5.30860284633582	3.38352625415363
147	-1.00340269262204	-3.6084526241553	-4.56284135549236	-4.44842911313058	-1.41980693044478	-12.1729639890838	-12.3033510237605	-7.74595788125776	-2.00107065875237	-0.412263657572562	2.78721939158485	4.9917881298636	7.03593343819362	8.35828980268771	3.14561948756557	3.40204245166609	3.64811452497954	8.08785500347658	15.3728662031268	-5.30099244629112	-21.6732247402857	3.17967876849378	-4.2662172002076	-12.5665051953475	-16.775915109802	-11.1829267443271	-7.33530519638476	-0.621712252896666	-3.74009800955026	-4.04957137666411	-3.18068515345819	-1.00243506728981	-3.30142135984837	-4.62113887392134	-12.4038760156993	-3.50985810072534	-5.92541128346261	-7.41307192628541	-7.36880729891019	-3.38126934856506	-1.00685086434398	-1.80616091401979	-8.87431609138244	3.21678872540138	-1.68385070823171	-0.182628023892221	-1.71231878581377	5.30860284633582	3.38352625415363
148	-8.76782249122017	-1.05825244248144	-3.22635003211573	-4.44842911313058	-3.29825245346275	-0.105855028073664	-11.4468276611656	-11.0391500591994	-1.88221895769119	-2.15731585669992	2.78721939158485	7.85334978262441	7.03593343819362	8.35828980268771	4.84443483945397	3.40204245166609	15.0966614522719	7.10508422862654	8.57567055712429	-6.75930731208258	-16.3883169310145	3.17967876849378	-4.2662172002076	-19.7287065973218	-9.46783083728682	-18.3695774044047	-7.33530519638476	-3.96788800112785	-4.25627548858402	-5.59255777348698	-1.79891523705728	-1.00243506728981	-3.30142135984837	-0.216593910271528	-2.50077773702456	-5.62249808005947	-5.92541128346261	-13.059085736236	-13.0169499679346	-10.4082106154249	-1.00685086434398	-2.18522952496683	-6.71755525425286	3.21678872540138	-2.69767205468717	-0.182628023892221	-3.8127706664458	6.99711797257199	4.78105451073481
149	-13.5854655315133	-1.05825244248144	-3.22635003211573	-4.44842911313058	-1.69900055533457	-3.00159823094248	-10.0942217495621	-9.56853709055116	-0.876153848800549	-2.62355068877789	4.8821371504008	7.83245879772343	7.03593343819362	9.55153812797025	4.84443483945397	3.40204245166609	5.63284644635414	7.1412735209682	8.57567055712429	-1.65053858343538	-4.91290088954676	3.17967876849378	-2.10386639297464	-14.8176723002369	-9.46783083728682	-10.2240049508546	-8.30437918247415	-1.37739010419586	-2.92742311760755	-7.70960933923171	-1.79891523705728	-1.00243506728981	-3.30142135984837	-7.48607413869612	-2.50077773702456	-9.50211293541795	-9.24371211333543	-13.059085736236	-9.54691959052516	-14.3388519937408	-1.00685086434398	-3.46529321186002	-6.71755525425286	3.21678872540138	-7.69727242461876	-0.727652506006626	-5.94354065100362	8.41528948039719	3.5202287405085
150	-2.4743216971858	-1.56671816761752	-4.00109684041858	-4.44842911313058	-3.69568076868226	-1.04129689393305	-11.511125255001	-9.56853709055116	-0.876153848800549	-2.62355068877789	4.19580777189447	4.17137043721686	7.03593343819362	5.29144375917462	4.84443483945397	3.40204245166609	21.3998987202959	11.4258860112154	16.915942269973	-3.3956155301916	-18.1769991570152	3.17967876849378	-2.10386639297464	-9.31168977423035	-6.17598499179702	-6.71344264277842	-7.33536922812251	-1.37739010419586	-2.92742311760755	-4.18919137756881	-1.79891523705728	-1.00243506728981	-3.30142135984837	-7.48607413869612	-5.09874741718088	-11.4110903335442	-4.82252115798959	-12.476732669874	-8.17476430927345	-19.2096385194221	-3.7298799480167	-3.46529321186002	-3.49477811544734	3.21678872540138	-7.69727242461876	-0.727652506006626	-7.67204425503492	6.57753908370383	6.82090981817587
151	-4.15340464656954	-1.56671816761752	-1.04318266291775	-3.62841603867149	-2.63260794662976	-12.0875803094075	-8.40872810907834	-9.56853709055116	-2.44226870527288	-2.62355068877789	3.85136753621545	3.41725051127061	8.12434057288668	4.34066230848788	7.97983669549594	3.40204245166609	3.0643881063592	13.2173773797928	11.0206467194204	-2.00479834512547	-23.0766506460709	3.17967876849378	-2.10386639297464	-9.31168977423035	-6.17598499179702	-6.71344264277842	-8.72929995652519	-3.59690525068108	-2.05840758516911	-5.94345344859703	-1.79891523705728	-1.00243506728981	-1.53893480749688	-3.75829585548609	-1.29874207743374	-6.71926733181754	-4.82252115798959	-6.21438050744765	-10.972756162131	-14.9225036512698	-3.7298799480167	-3.46529321186002	-3.49477811544734	3.21678872540138	-7.69727242461876	-0.727652506006626	-5.74660406334205	9.45271058306146	6.82090981817587
152	-4.15340464656954	-1.40310964364645	-0.842548116964293	-0.804033595383238	-2.63260794662976	-16.9750555204692	-18.6860096605623	-11.3087399681173	-2.44226870527288	-2.62355068877789	7.91961107425924	8.33448152290414	2.65274960359665	7.06442107611913	7.97983669549594	3.40204245166609	3.0643881063592	15.5745182875261	15.1070639520568	-0.535794175420351	-24.3744174300216	3.8263809111271	-13.1167432454214	-9.31168977423035	-2.52195048767133	-3.47925605176036	-2.45979852736614	-2.0668338361731	-1.43463065161834	-5.53013817871154	-1.79891523705728	-1.00243506728981	-4.66726308496567	-3.83886988446819	-7.2004341140292	-8.4103732447675	-4.82252115798959	-6.21438050744765	-4.20519070158553	-9.4356941350403	-3.7298799480167	-1.43926145864111	-4.67759436276737	2.92034827460992	-8.07660048414959	-0.173262672692082	-4.90153018438611	5.35709720820217	4.2824705883502
153	-4.15340464656954	-1.40310964364645	-0.842548116964293	-0.804033595383238	-2.63260794662976	-11.9030921054547	-18.6860096605623	-11.3087399681173	-2.44226870527288	-0.737600674438835	3.21457276912783	3.8083052282683	4.26168068975834	11.0666326485349	7.97983669549594	3.40204245166609	3.0643881063592	11.7000869295654	3.86539363791898	-7.03036249593456	-3.92604262384511	3.8263809111271	-4.89226681183229	-10.3678628238836	-7.82370329339727	-3.48431580019184	-3.1273266669333	-0.295595364252043	-1.43463065161834	-0.670826368546621	-1.79891523705728	-1.00243506728981	-0.500724760962972	-3.97963183485181	-4.83174485699116	-3.88040165037474	-11.3266552721934	-6.21438050744765	-5.81484359423055	-3.16824946815847	-3.7298799480167	-1.43926145864111	-5.91739710540098	2.92034827460992	-2.25993060634385	-0.173262672692082	-4.90153018438611	5.35709720820217	4.2824705883502
154	-1.85773236870957	-6.37565166844255	-5.98234015916407	-5.98965447239342	-4.74489205893228	-4.00100411390294	-18.6860096605623	-11.3087399681173	-2.44226870527288	-3.82722411080547	7.39014603555431	3.86610142004716	4.26168068975834	9.54660938998019	7.97983669549594	3.40204245166609	15.9840395716794	4.96890636832436	3.88034053432125	-2.41218430745008	-10.641725678306	3.8263809111271	-2.81224992149485	-10.1505051718125	-8.69628632459743	-3.48431580019184	-1.94213129039984	-0.110102259281263	-1.43463065161834	-0.670826368546621	-2.49668777783667	-1.00243506728981	-0.500724760962972	-9.18321516295738	-5.2789317186794	-3.88040165037474	-8.8190836977508	-4.28493220595716	-3.21477247176051	-6.70205431153954	-3.7298799480167	-3.24869374016709	-4.44209715537093	2.92034827460992	-3.41620391158429	-0.173262672692082	-2.12005286360608	6.24632287019184	3.19502493068828
155	-0.751369635418196	-6.37565166844255	-10.9282825840425	-7.80401127122061	-3.65659333072411	-4.00100411390294	-9.59001855610641	-9.1534362460963	-1.68757323873499	-5.97214844699872	10.4315904795375	7.22147640786502	4.26168068975834	7.83257416901081	4.93660495879944	3.40204245166609	11.9919057814841	10.9510809456185	3.88034053432125	-2.41218430745008	-13.2950814591786	3.8263809111271	-9.4083330401696	-4.15125269650186	-8.38108700797974	-7.0407325646361	-4.72056211006943	-3.69492885317922	-1.43463065161834	-0.670826368546621	-2.49668777783667	-1.00243506728981	-0.500724760962972	-8.52223605237953	-10.5508419453209	-4.09181490889369	-6.4129431178048	-9.43719707955939	-8.59172051691463	-6.70205431153954	-6.89587908343898	-3.24869374016709	-4.82627783727076	2.92034827460992	-3.41620391158429	-0.173262672692082	-1.14213604184316	8.3224271657646	3.01188767099685
156	-7.33711102797677	-8.85581333535499	-0.321253924909311	-5.62802343586669	-0.208812575123186	-4.00100411390294	-4.3007902999731	-9.1534362460963	-1.68757323873499	-5.85710220434445	6.7786139437868	7.76422844257495	8.12660706466719	7.83257416901081	3.38739593520251	3.40204245166609	11.7707110008742	5.22863650035781	4.65013589887687	-0.554282085794428	-2.8165769784251	3.8263809111271	-11.6591046222346	-4.15125269650186	-11.1654205734518	-7.91297726722464	-3.99289564370029	-0.640358133052791	-1.43463065161834	-0.200467017279086	-1.51269017170417	-1.00243506728981	-4.27297969398728	-2.83022648595026	-7.97629728144269	-4.09181490889369	-6.4129431178048	-7.25333226127601	-11.6487587080871	-4.39905662158721	-4.05249843423369	-3.24869374016709	-1.04867931128498	2.92034827460992	-3.41620391158429	-0.173262672692082	-1.14213604184316	6.81004472896833	3.01188767099685
157	-2.44323650579995	-6.43087958104624	-0.321253924909311	-4.95978929968002	-5.85175688734443	-0.219693107887784	-1.93946531114595	-3.44270917688146	-1.68757323873499	-5.85710220434445	6.12647429226486	8.09617821997551	8.12660706466719	7.83257416901081	4.62633980171616	4.10935738643009	4.40659234635508	5.22863650035781	3.01609256624925	-11.3010426722077	-10.2032905154055	3.8263809111271	-5.3632987559679	-8.08661344601764	-11.1654205734518	-10.4913506331719	-3.50839177647283	-0.97307467223208	-2.81881630830548	-0.810337930665217	-2.08322728796856	-1.00243506728981	-4.27297969398728	-3.29983297050725	-12.1605845945076	-4.09181490889369	-4.49986721815725	-7.25333226127601	-11.02959366293	-11.0263824820156	-4.05249843423369	-1.26454254708343	-1.04867931128498	3.60520832562888	-5.42630601497962	-0.173262672692082	-0.153578495986365	6.81768579738983	2.69068436862436
158	-2.44323650579995	-6.43087958104624	-1.1487866335186	-1.98785949236099	-7.6089868234805	-2.13665307822636	-4.46280294812086	-4.74912741681417	-1.68757323873499	-5.88437379112439	2.84973268537973	6.73508238475184	8.12660706466719	11.5340381785801	4.62633980171616	5.00482965023001	2.97470711242376	5.25713171774874	8.1359084548698	-3.88462211770599	-6.97973515474318	3.8263809111271	-2.92854092339294	-6.11985319120353	-13.0366986249693	-10.4913506331719	-2.68883786843165	-0.97307467223208	-4.71120154028507	-1.35812445022855	-2.08322728796856	-1.00243506728981	-4.83091415768851	-3.29983297050725	-5.13936428892218	-8.45956131709125	-4.49986721815725	-12.3277578561642	-13.2209827069918	-18.1449995150244	-4.25012153977014	-4.24213273008958	-0.902670493416367	3.00546587888176	-5.20871459920783	-0.173262672692082	-1.49797329778466	6.14753891428998	3.99350135048951
159	-3.66301549669314	-6.43087958104624	-4.76003695986519	-1.98785949236099	-2.56919609989433	-6.83416691827998	-2.08588107204491	-6.3918837007907	-1.68757323873499	-2.02016324008453	2.84973268537973	5.9121935929125	8.12660706466719	3.50647828389337	4.62633980171616	5.00482965023001	7.60479720538506	10.4400744154756	5.97514419506441	-0.645646976698202	-16.7443502538318	4.72700796940383	-6.44831019731265	-7.83761511491924	-5.3474616268279	-9.00070666576519	-1.98051926339066	-0.84598724540174	-2.06932890396176	-1.35812445022855	-2.08322728796856	-1.00243506728981	-4.83091415768851	-2.83156631215906	-5.13936428892218	-5.34063462202446	-2.77710967939755	-3.62872611982337	-12.9485607222736	-6.0488331983885	-2.46306383149995	-6.86829588792413	-4.40002847162676	3.00546587888176	-5.20871459920783	-0.173262672692082	-1.49797329778466	6.39723834864547	3.99350135048951
160	-3.66301549669314	-6.43087958104624	-4.76003695986519	-6.71228889640971	-4.83909001548961	-10.7926259598732	-5.96042778837941	-2.87057840513923	-1.68757323873499	-0.341979354615348	2.84747451017886	7.88467533023102	6.270433521047	5.11140170900772	6.35436194849031	5.00482965023001	7.60479720538506	2.9334452325738	8.15813609228692	-12.6213433041737	-13.5762977863757	4.72700796940383	-12.4728095796645	-14.1042190373803	-5.3474616268279	-11.9499917920715	-1.98051926339066	-2.65927557766076	-6.05838571854746	-7.68665691560253	-2.08322728796856	-2.28704007365682	-0.0129393190501403	-2.83156631215906	-8.37341251791005	-5.34063462202446	-5.47112163471117	-8.94521665690916	-7.92887345554295	-4.14603778048202	-3.46569116962025	-6.86829588792413	-1.66105326331713	3.00546587888176	-1.8460378172109	-0.173262672692082	-1.49797329778466	2.80048339843608	4.62848293055087
161	-6.29640722653565	-1.77905518210322	-4.7902878871076	-6.71228889640971	-7.38278849720062	-7.91237720539915	-8.49191896441198	-2.87057840513923	-1.68757323873499	-4.49579442524329	2.84747451017886	7.88467533023102	3.32246282627521	5.11140170900772	6.35436194849031	5.00482965023001	5.93271622531569	7.997308219731	8.25753956559137	-10.6602361734262	-14.74858359604	4.72700796940383	-1.38413569463389	-10.9695556606132	-5.3474616268279	0.785051274111099	-2.93776643485449	-2.81883291891071	-6.25536116510074	-4.14816108247973	-2.31896917453917	-2.28704007365682	-5.17911420379194	-6.99609001805762	-4.94114131826303	-9.01125531560422	-4.85452493959846	-8.94521665690916	-9.57439048371212	-8.30996742529204	-0.887331132234744	-6.86829588792413	-1.66105326331713	3.00546587888176	-0.545733390206788	-0.173262672692082	-5.6115924764168	2.80048339843608	4.62848293055087
162	-4.92218247381924	-4.29156706954289	-4.7902878871076	-4.42952332177544	-7.38278849720062	-6.54005538383358	-8.49191896441198	-5.39134140573967	-1.68757323873499	-0.619958089491421	3.90815028780455	11.3136667197904	6.92801828763106	3.26794435390276	6.35436194849031	5.00482965023001	5.93271622531569	8.83566721798124	9.42740557345386	-8.10395126353447	-18.3661331835118	4.72700796940383	-6.05512516279134	-0.218092681533248	-5.3474616268279	2.34789795894093	-3.96271146624746	-2.81883291891071	-5.55803511480304	-4.14816108247973	-1.27572013915262	-1.35116730005829	-5.17911420379194	-10.3761805508818	-2.69016178439633	-9.01125531560422	-5.12826876847403	-8.94521665690916	-4.23180980226035	-17.9455737751967	-2.02668787870757	-6.86829588792413	-3.70617966682893	3.00546587888176	-1.55587116156291	-0.173262672692082	-5.21781216535223	4.42327374477304	4.62848293055087
163	-16.2374505543501	-4.29156706954289	-4.7902878871076	-4.42952332177544	-5.80519845697819	-10.907694543987	-6.21706425538772	-5.11330419901953	-1.68757323873499	-7.26180909596557	9.30634094524451	17.2845986450525	6.92801828763106	3.26794435390276	3.4313278665763	5.49481276205943	5.8986008927434	2.7149322805896	9.46981640888472	-0.875890124762307	-18.3661331835118	7.21089749219289	-2.65987683739413	-0.218092681533248	-5.3474616268279	2.34789795894093	-4.52177468557774	-5.29739073197005	-1.36619125553321	-2.46574581230828	-1.27572013915262	-1.35116730005829	-0.228295400155177	-5.16513118730412	-4.45510963459736	-5.07530246258038	-5.12826876847403	-4.93720347211356	-4.23180980226035	-16.9461706462558	-9.11749560611558	-7.18806083856566	-1.76778999312959	3.00546587888176	-1.55587116156291	-3.86080347102455	-1.02845690379642	9.47313811161884	5.82904847439493
164	-17.271695307583	-4.54673596509837	-4.7902878871076	-4.42952332177544	-4.01762731826415	-11.5356037682056	-9.221120271993	-5.46512989380969	-1.68757323873499	-2.19025088267869	9.75748301816648	4.53376455251864	8.52115410210793	8.00028102967716	3.4313278665763	3.10439761699179	5.8986008927434	6.51561791752637	9.46981640888472	-4.99271903338114	-8.78843617000074	2.79007683144065	-2.65987683739413	-4.12909078128342	-1.64490570659544	-2.2245954625149	-4.52177468557774	-2.98613419012937	-4.77073080454276	-5.76759954644086	-1.27572013915262	-1.35116730005829	-0.228295400155177	-4.03989794231733	-4.45510963459736	-9.54733747168399	-10.184067209651	-6.55543630210364	-3.73121264403672	-6.57424604861879	-9.44113187822365	-0.282857704488818	-4.65569639890996	3.00546587888176	-1.55587116156291	-3.86080347102455	-1.02845690379642	9.47313811161884	5.82904847439493
165	-0.00706220704176008	-4.54673596509837	-1.29396592424456	-5.88490451669509	-4.01762731826415	-11.3166515247906	-6.08367152642368	-2.95282310089907	-1.68757323873499	-0.926925776630698	9.75748301816648	8.3424983965113	8.01985629298944	11.1053638458694	3.4313278665763	3.10439761699179	5.8986008927434	9.58562907039393	9.46981640888472	-6.74544203620482	-3.7243410324263	2.79007683144065	-2.65987683739413	-14.8141502943604	-1.64490570659544	-6.2088128100621	-4.52177468557774	-7.90344608801916	-4.77073080454276	-5.76759954644086	-1.27572013915262	-1.35116730005829	-0.228295400155177	-11.2408949912029	-8.01716643299475	-9.54733747168399	-6.36695816862523	-11.0715517011989	-2.42654214133559	-3.23267524850409	-6.19604132829849	-0.282857704488818	-4.65569639890996	3.00546587888176	-4.63419322479772	-2.79556619163859	-1.02845690379642	2.83334868412667	5.82904847439493
166	-1.30989668182172	-0.884792474098939	-5.88233301113868	-4.0659616123925	-4.88040860101671	-12.41674272462	-6.08367152642368	-3.74514229787281	-2.81440815537172	-0.926925776630698	9.75748301816648	8.3424983965113	8.01985629298944	5.48561441149913	3.4313278665763	3.10439761699179	9.62167500374576	9.58562907039393	7.86451648938262	-10.7043263867618	-0.035569309605334	2.79007683144065	-2.10887683132798	-7.97641956704911	-2.48413523514436	-2.46007930672168	-7.13957558280363	-3.60600541786914	-0.697372942113286	-5.0387021196157	-1.27572013915262	-0.560307085732758	-7.5176635083131	-11.2408949912029	-10.8873692301096	-9.52789416241759	-13.4828402426067	-8.33746171359496	-3.81260336259745	-3.23267524850409	-5.31729803454289	-3.03883808186288	-7.15361748824354	3.00546587888176	-12.2816805610481	-2.79556619163859	-1.89020761757812	3.73860254447788	5.82904847439493
167	-4.52601644542539	-4.34931065682097	-6.1761966422578	-4.0659616123925	-5.05277326489668	-14.7959153409359	-5.19930232986619	-6.23877345366609	-2.81440815537172	-4.29220439161687	14.7902847044936	8.3424983965113	8.01985629298944	3.72502627042998	9.64269842231751	3.10439761699179	9.62167500374576	9.58562907039393	8.4458082426004	-8.1821473467072	-0.035569309605334	2.79007683144065	-2.10887683132798	-0.271038924322825	-3.61048387056734	-2.46007930672168	-1.74441987957945	-3.76299780691336	-0.697372942113286	-5.0387021196157	-0.664186992844724	-0.560307085732758	-8.3104513928801	-9.2421109630284	-10.8873692301096	-9.52789416241759	-7.82607654496865	-4.45244542141277	-8.17403928525533	-7.05421206114532	-4.21122901020247	-0.945631454715804	-3.88353257403843	3.00546587888176	-3.02702084742593	-2.79556619163859	-1.89020761757812	3.73860254447788	4.82076439761749
168	-4.52601644542539	-4.34931065682097	-6.1761966422578	-4.0659616123925	-6.21151067049047	-9.59979343205363	-5.2740194802188	-7.46698981414762	-4.06268499009247	-4.29220439161687	10.8731085831007	8.3424983965113	8.01985629298944	4.03206453304074	9.47561334181766	3.10439761699179	9.62167500374576	8.40127594444068	7.14743545508774	-8.56260421323459	-1.36679157184659	2.79007683144065	-2.10887683132798	-1.7486317721371	-3.61048387056734	-9.20620019782692	-4.03122222266646	-2.2424458395111	-4.52112422919696	-5.0387021196157	-1.8068008579331	-5.3281609531081	-1.99629172513402	-9.2421109630284	-10.8873692301096	-10.0809791655838	-9.47724629536299	-9.30117954615266	-7.69416208619105	-3.97977537790245	-4.21122901020247	-3.13841722837679	-2.77627356127535	3.00546587888176	-3.22822576962903	-2.79556619163859	-1.89020761757812	3.73860254447788	4.82076439761749
169	-2.89494082017068	-4.34931065682097	-8.47566218937271	-4.0659616123925	-3.92559190699235	-4.4522835571044	-5.2740194802188	-7.46698981414762	-3.17774501931749	-2.56027338057488	10.8731085831007	5.1834406843893	8.01985629298944	4.4021731100686	9.6332198860751	3.10439761699179	9.40315487802426	7.26382167220131	14.4294282829945	-8.56260421323459	-1.36679157184659	2.79007683144065	-9.36815820978918	-1.43973796649013	-3.64683682851521	-3.56474769370838	-1.56360930570161	-5.57493314850776	-4.52112422919696	-2.84826354282731	-1.8068008579331	-5.3281609531081	-5.30758658054546	-7.90858494966164	-10.8873692301096	-6.79947889668762	-4.49675964175785	-9.30117954615266	-5.0610622181012	-6.25455118024657	-4.21122901020247	-3.89483304126024	-6.7663937919633	3.00546587888176	-3.22822576962903	-4.56796689339489	-3.59090390045716	3.73860254447788	4.82076439761749
170	-13.2421140262601	-3.11884183216584	-8.47566218937271	-4.0659616123925	-2.40818170211692	-4.4522835571044	-2.59973548981819	-7.46698981414762	-3.17774501931749	-1.00247765588209	6.91344806792502	9.75232309654176	5.89261884092414	8.94559400845246	4.69790067499222	3.10439761699179	9.40315487802426	5.11803297462615	13.3652162331735	-1.49438712566892	-1.36679157184659	2.79007683144065	-1.48038714113299	-6.41065527545823	-3.64683682851521	-4.5873350643917	-1.65648635163836	-4.07307088771557	-2.67979509498352	-2.84826354282731	-1.8068008579331	-5.3281609531081	-5.30758658054546	-7.90858494966164	-13.0997042204	-9.05621818865274	-2.62781234614923	-8.97050960126889	-3.91550346784157	-6.25455118024657	-6.98496343869737	-2.7955221330155	-8.94831709640371	3.00546587888176	-1.49279417635856	-1.1503549119363	-3.59090390045716	4.0912010413875	4.82076439761749
171	-3.38599969278322	-5.18725971749353	-2.08275483064683	-3.25694479049663	-3.79757253209111	-13.2570569228501	-6.50837892184688	-7.46698981414762	-3.66642775546256	-0.957436371976415	6.91344806792502	6.32138719127054	7.45365628085875	8.94559400845246	4.69790067499222	3.10439761699179	10.0706615801846	5.11803297462615	9.22294503207609	-4.95359631844188	-5.41690989984511	2.79007683144065	-10.7212749279915	-6.88387702693287	-5.43617038329554	-7.99461704632382	-1.65648635163836	-4.07307088771557	-2.67979509498352	-2.84826354282731	-2.66753627286468	-2.05620080777343	-5.30758658054546	-9.99027797130355	-11.7432324328566	-1.9004694028515	-0.441832908087556	-8.97050960126889	-7.58773619725832	-6.25455118024657	-3.09482495233618	-2.7955221330155	-4.4340792933249	3.00546587888176	-12.584178162362	-1.1503549119363	-9.21062566333246	4.0912010413875	4.82076439761749
172	-3.40624725337489	-3.39761816133037	-3.19419220737898	-3.25694479049663	-1.07032623383349	-0.171803928877805	-6.50837892184688	-5.91242315220373	-3.66642775546256	-4.80137336744599	3.25514741589879	6.32138719127054	7.45365628085875	4.76171319077086	8.21133470272638	3.10439761699179	4.44551601254255	4.08543561942038	3.29679042887635	-4.95359631844188	-5.60498028957554	2.79007683144065	-10.7212749279915	-6.88387702693287	-5.43617038329554	-7.99461704632382	-1.65648635163836	-4.07307088771557	-3.82433360061647	-2.84826354282731	-2.66753627286468	-4.1980924032664	-4.61071679296344	-9.99027797130355	-11.1801114351731	-0.0946419431524412	-0.441832908087556	-8.97050960126889	-2.94390420698191	-12.2148360624582	-3.09482495233618	-2.7955221330155	-4.4340792933249	3.00546587888176	-2.86443083986709	-1.1503549119363	-9.85279817940651	4.0912010413875	3.34816643935366
173	-3.52238961229065	-3.9613495125638	-3.19419220737898	-3.25694479049663	-5.30220235508185	-0.171803928877805	-6.50837892184688	-7.10086217196186	-2.27995119505529	-7.48162731967689	3.25514741589879	5.04036625690802	7.45365628085875	4.76171319077086	3.12072037881039	3.10439761699179	6.13860149234718	4.08543561942038	3.29679042887635	-4.95359631844188	-0.449667547662186	2.79007683144065	-15.9089394001356	-10.0539175625234	-7.13407609145023	-8.11892714259559	-1.65648635163836	-0.689591074583256	-3.82433360061647	-2.00900390046046	-2.66753627286468	-5.6249580794147	-7.26901230897941	-9.99027797130355	-11.1801114351731	-3.60133508969082	-2.45973047622819	-8.61175822010097	-6.60403490187743	-18.0864008587875	-1.55119887599834	-2.95353060994258	-3.87812781282306	3.00546587888176	-1.05804621029531	-1.1503549119363	-9.47429718875456	6.73085728470568	3.34816643935366
174	-3.52238961229065	-2.72228509225672	-3.19419220737898	-3.25694479049663	-2.93363626731991	-4.04153158783743	-4.78555102120625	-7.10086217196186	-3.0134966911023	-14.0382786720284	7.56895325193483	11.5375941133469	7.45365628085875	7.11864416683726	3.12072037881039	3.10439761699179	4.20551283091037	4.08543561942038	4.89032573077998	-6.16127815220308	-0.449667547662186	2.79007683144065	-15.0777608449476	-10.0539175625234	-6.13250593268544	-8.11892714259559	-1.04286837363176	-4.8218727435148	-3.82433360061647	-2.00900390046046	-3.2336211203855	-6.98918649944977	-7.25450516339278	-9.9459384033857	-8.01710857362096	-4.3299123084831	-2.45973047622819	-6.56783488236313	-0.54184832428957	-9.61863134862646	-1.55119887599834	-0.510361357920955	-7.2053759313509	3.00546587888176	-1.9111919468869	-1.1503549119363	-4.99587793749022	3.92269194331392	3.34816643935366
175	-3.52238961229065	-2.72228509225672	-10.7363025959214	-6.44676449364821	-6.76984761076562	-9.41767521832587	-4.78555102120625	-7.10086217196186	-3.0134966911023	-10.6150126180566	7.56895325193483	10.95038556045	7.14669170145373	9.16699042668589	8.4045561206686	3.10439761699179	8.52308534228991	4.08543561942038	3.47426008631365	-0.804195362609638	-5.23966625429327	2.9113515541984	-5.8113212740109	-10.0539175625234	-5.10127102359762	-2.74703511044118	-7.00693686930946	-3.29049398310008	-3.82433360061647	-2.00900390046046	-7.31712244092516	-6.98918649944977	-7.25450516339278	-5.19820886693204	-4.05507364477425	-4.94085915687583	-2.45973047622819	-14.9145345998071	-13.4427115514904	-15.1835794897923	-1.55119887599834	-1.17931984327494	-7.2053759313509	3.00546587888176	-1.9111919468869	-1.75292919176387	-8.31461560622171	4.90858910692011	3.34816643935366
176	-3.52238961229065	-4.60404635591203	-10.7669424165951	-6.24292350451201	-7.58164492272715	-14.8799540310167	-4.78555102120625	-7.10086217196186	-3.0134966911023	-11.0824358990418	6.85185496765247	10.95038556045	7.14669170145373	9.16699042668589	2.64158705579529	3.10439761699179	8.87042550363014	4.92554499167822	4.80654400512365	-9.75234011209473	-6.94139218022423	2.9113515541984	-5.8113212740109	-4.81994214996932	-5.10127102359762	-2.141313610844	-8.17797710017161	-0.878953016161617	-3.82433360061647	-5.63936837703669	-1.12846965095819	-6.98918649944977	-6.62938796648162	-4.96564952569017	-9.83195337248839	-4.94085915687583	-5.2460875595778	-8.22257210012732	-6.78037599140418	-8.1911385444054	-0.467835293054337	-1.17931984327494	-6.88248539761923	3.00546587888176	-6.551293541917	-1.75292919176387	-8.31461560622171	5.59146084325689	3.13331762511185
177	-2.93800082420273	-4.60404635591203	-0.73651015161151	-6.67845944639192	-8.98539087254744	-8.19980713614458	-3.9295924818181	-3.52603570166464	-3.0134966911023	-8.64757449405323	5.12849572368657	10.4725926306397	7.70038226906626	13.438911450379	3.52001935346704	3.10439761699179	19.1582957116801	4.92554499167822	11.9938971554185	-3.99115077066535	-9.57326803008095	2.9113515541984	-5.70882722803618	-5.99589693739614	-4.09524355480728	-7.51268682517934	-6.44793376273407	-0.878953016161617	-0.960716883223431	-5.63936837703669	-4.31721221975951	-6.98918649944977	-6.62938796648162	-4.08847454661595	-8.20322521528908	-4.94085915687583	-1.61528557124111	-8.22257210012732	-7.23061008690497	-6.84818612906826	-5.74317228981389	-1.17931984327494	-12.3662263152706	3.00546587888176	-6.551293541917	-1.75292919176387	-2.73170948157487	3.77189164924927	3.13331762511185
178	-2.25219968003143	-8.64490439391209	-9.17786389332031	-6.67845944639192	-12.0194602320751	-3.20796436632227	-4.51815509605278	-3.52603570166464	-4.74902165030342	-0.673954784296662	5.18370226108216	9.57294611637461	7.70038226906626	13.438911450379	7.91260723573531	2.97588055282626	9.83877396388705	10.3744810340494	13.7163581882677	-3.99115077066535	-13.4571290822097	3.50078896257453	-5.70882722803618	-5.99589693739614	-5.39834759253949	-7.51268682517934	-6.44793376273407	-0.878953016161617	-5.90150797372305	-5.63936837703669	-4.31721221975951	-5.87260350720418	-6.65781524934651	-4.08847454661595	-8.20322521528908	-4.94085915687583	-1.61528557124111	-8.22257210012732	-7.23061008690497	-4.24863528640824	-5.74317228981389	-0.760147275666072	-13.0265144129227	3.00546587888176	-4.27978953923295	-1.75292919176387	-2.59368933462926	8.56741945890314	3.13331762511185
179	-2.25219968003143	-8.64490439391209	-5.61280821916211	-6.67845944639192	-8.15160166807031	-18.8218339503569	-1.05271603470034	-3.52603570166464	-4.74902165030342	-2.5087020188581	5.18370226108216	6.72153538309602	7.70038226906626	10.0245216556799	7.91260723573531	2.97588055282626	9.83877396388705	8.65212164927642	7.80416953664909	-5.66787791426712	-4.65984747504529	3.67106305744392	-6.39674333725505	-5.99589693739614	-5.39834759253949	-5.02678287320058	-7.49335305269538	-6.37477914136177	-5.90150797372305	-5.63936837703669	-4.31721221975951	-8.59358727213982	-6.65781524934651	-7.39770120791906	-8.20322521528908	-4.94085915687583	-7.66413794469838	-0.14416632476904	-4.98859801284985	-14.6187306728421	-1.86317048709502	-4.99444342155149	-0.653416100864863	3.00546587888176	-5.78328305448453	-1.75292919176387	-4.03981832657992	8.56741945890314	3.13331762511185
180	-5.26500754023582	-2.52873145565632	-8.24747232244229	-6.67845944639192	-8.15160166807031	-10.8109538184747	-1.95875268642264	-5.22054520167405	-4.74902165030342	-5.44379330921381	5.18370226108216	6.72153538309602	7.70038226906626	3.46645096441518	5.99963954815471	2.97588055282626	12.1282411542119	7.93312599828567	7.80416953664909	-13.8439721911901	-2.07432863247378	3.67106305744392	-10.568225830325	-4.72705129835047	-2.28348251036338	-5.02678287320058	-2.41279760320914	-3.61912161802219	-5.90150797372305	-4.62377095510443	-4.31721221975951	-4.71660079801757	-0.353183259026275	-2.14720658892513	-8.20322521528908	-7.46919460640687	-11.1948899286926	-0.14416632476904	-9.4620445860581	-7.57796147019263	-1.86317048709502	-4.8195459228149	-4.73606154853345	3.00546587888176	-7.81009921122448	-1.75292919176387	-5.11746214216811	13.7048961395815	3.13331762511185
181	-15.7018896391751	-6.70154961336856	-3.65208828176599	-6.67845944639192	-10.9410852193273	-16.2961118967209	-1.95875268642264	-5.22054520167405	-4.74902165030342	-4.18550669867343	2.77747540338599	4.40285607882384	7.70038226906626	5.95174255121219	2.9572053090929	2.97588055282626	12.1282411542119	7.24754440033311	13.6129801597956	-9.02234270562638	-1.02646805277707	3.67106305744392	-8.68006459323431	-1.35902627716883	-3.89197464138052	-2.63094816386516	-7.65388902297665	-4.57433410056959	-3.89390136079292	-4.31491673056067	-1.26570246000011	-6.08009316620756	-7.82104610039294	-2.14720658892513	-10.0765077021748	-7.46919460640687	-5.24022919290507	-4.80875876641142	-7.46248630714895	-3.53844975963773	-1.86317048709502	-3.10056840974186	-0.208347284462561	3.00546587888176	-7.81009921122448	-0.214287290267349	-5.11746214216811	14.4636533364634	5.26025632266447
182	-1.66415912144506	-6.70154961336856	-3.65208828176599	-6.67845944639192	-5.09444977164364	-7.87587640970969	-9.64434898713291	-1.301728879566	-4.74902165030342	-4.18550669867343	2.77747540338599	4.40285607882384	3.17757195890718	5.95174255121219	5.85006911549959	2.97588055282626	13.7158945091543	10.5953270536748	10.0254860847735	-2.9705255856775	-13.0872780500643	3.67106305744392	-6.49159675550583	-9.95149190392048	-3.89197464138052	-2.63094816386516	-9.45554056871585	-4.57433410056959	-5.60065203150814	-2.99098802673255	-1.26570246000011	-5.7172952712515	-12.1871401782536	-7.99048327427027	-10.0765077021748	-13.842998414535	-5.97974542098194	-3.60456629282818	-6.2866691928486	-2.56527763195303	-0.637161101681756	-5.50258078837402	-2.3930430824337	3.00546587888176	-7.81009921122448	-0.214287290267349	-1.81977684654965	14.4636533364634	3.17708973219602
183	-1.66415912144506	-6.70154961336856	-9.25273519421124	-8.82809277449741	-8.9212042040387	-12.3967563081346	-9.7277102239153	-8.20311354205169	-4.74902165030342	-4.18550669867343	2.77747540338599	12.3642046722488	3.08158087811325	3.41774193642138	5.85006911549959	2.97588055282626	13.7158945091543	13.4077297448373	8.04585528612528	-2.9705255856775	-2.65807935082977	3.67106305744392	-4.19473617156078	-9.95149190392048	-3.89197464138052	-2.63094816386516	-5.02969286792757	-4.57433410056959	-6.00787418154103	-2.94167673205511	-3.80888831748197	-9.78104626977983	-9.24517140343462	-4.62354559136675	-10.0765077021748	-13.842998414535	-2.25175952533887	-4.62557029071089	-9.55576119527799	-7.91253104638816	-1.5685599996445	-3.3325039736586	-3.86601010492043	3.00546587888176	-5.21751920900575	-0.214287290267349	-1.81977684654965	14.4636533364634	2.85696184351366
184	-12.9889454991867	-5.72646464975098	-9.25273519421124	-8.82809277449741	-8.9212042040387	-14.9658801715907	-9.7277102239153	-4.96876297241853	-4.74902165030342	-4.18550669867343	2.77747540338599	7.19033136248019	3.08158087811325	3.41774193642138	5.85006911549959	2.97588055282626	12.131669811651	14.013544863012	14.0342144301485	-4.21285675180659	-11.5870666390994	3.67106305744392	-7.35032226405696	-0.827251249625126	-3.89197464138052	-1.95218514054504	-4.57270912368285	-4.57433410056959	-4.33897756873162	-1.91874594055847	-3.80888831748197	-8.70604989878615	-9.24517140343462	-2.34248432679473	-10.0765077021748	-5.75203952483725	-3.7646819586176	-7.35233468494913	-8.81300730699486	-0.537089764320963	-1.38416494857686	-3.3325039736586	-0.775763746649125	3.00546587888176	-6.37978611133286	-0.214287290267349	-1.81977684654965	8.02739491014202	2.85696184351366
185	-10.8264431860428	-5.48826449434729	-9.25273519421124	-8.82809277449741	-8.802998857348	-18.1421269168454	-6.00939734276735	-10.505074604565	-4.13686991733341	-5.60516826671049	2.77747540338599	7.19033136248019	3.08158087811325	3.41774193642138	2.85541882958788	2.97588055282626	10.1591270903366	13.1881168479481	16.7449564161891	-8.80166952272271	-8.08902632235414	3.67106305744392	-7.35032226405696	-4.9618303978059	-1.90172462246989	-0.130591188672815	-2.60868164800755	-4.65151963713642	-4.33897756873162	-4.99852731911029	-2.21915102500047	-5.50723688942127	-9.24517140343462	-2.34248432679473	-10.0765077021748	-11.534983557082	-6.8085752849245	-10.3800217755072	-4.53226371653099	-5.64418677693713	-1.38416494857686	-1.75059063379283	-0.775763746649125	3.11526078170941	-4.41194393736387	-1.47941394292073	-1.81977684654965	6.04715559581605	4.81480398517508
186	-3.49204811443885	-5.48826449434729	-8.23812727501216	-5.7126308137525	-8.802998857348	-3.66618816938892	-6.00939734276735	-4.18824927435691	-3.66962732651738	-5.97317290842319	2.77747540338599	8.36298558430256	3.08158087811325	3.41774193642138	5.46987990974069	2.97588055282626	13.3982401487951	17.6963704632063	11.4009135493234	-10.0764856425483	-0.740253029203253	7.47821078437242	-2.76530459382077	-3.89334532687635	-1.90172462246989	0.178227633857241	-2.98517463969743	-11.635150740247	-4.33897756873162	-4.65362428588062	-2.21915102500047	-4.57333905696183	-8.65262997402973	-1.62878658953279	-10.0765077021748	-10.460033990305	-6.63741174201949	-7.81797626675504	-5.18026936126126	-3.3662928314984	-1.38416494857686	-0.229293379196945	-0.775763746649125	3.11526078170941	-2.73577274493429	-1.51265985912852	-6.92048456393135	6.04715559581605	4.81480398517508
187	-9.93002484227693	-5.48826449434729	-8.6289521213388	-5.7126308137525	-8.802998857348	-9.59817696156282	-4.20452945537484	-4.18824927435691	-3.66962732651738	-10.1459607384144	4.88206625407386	3.40668128974435	3.08158087811325	3.02206574620033	5.46987990974069	2.97588055282626	14.3985413917551	12.091448895792	16.2442241001704	-8.23272976587045	-1.68313515620358	7.47821078437242	-9.23753139798996	-4.33560657811693	-2.41616058335591	-6.05329878848483	-2.40953641015647	-1.92205887128653	-4.33897756873162	-4.65362428588062	-2.21915102500047	-2.41423275944209	-3.39675564427212	-1.62878658953279	-10.0765077021748	-10.460033990305	-6.63741174201949	-4.36323455478348	-10.6019422799984	-2.97412671248871	-2.93951796426787	-2.77258570529311	-1.07117614069659	3.11526078170941	-2.73577274493429	-1.51265985912852	-10.6485848143474	4.41549088402845	4.81480398517508
188	-7.3302790046837	-5.48826449434729	-5.83330281161684	-6.05717005358264	-5.75783289639645	-6.25731503652832	-8.5495530817982	-1.10594385187845	-3.66962732651738	-10.1459607384144	8.88487139387797	6.85431787935494	3.08158087811325	6.07670498168807	5.46987990974069	2.97588055282626	5.47655606493984	13.0821198900833	16.2442241001704	-6.63574173604866	-1.68313515620358	7.47821078437242	-10.4978613163553	-5.28699693403867	-2.41616058335591	-4.00578566758854	-8.11745826511599	-3.36777102180949	-4.33897756873162	-7.3068521764742	-2.21915102500047	-2.41423275944209	-3.39675564427212	-1.62878658953279	-4.72095619256107	-7.58122336515874	-9.69046880298001	-4.36323455478348	-5.3639911571769	-2.97412671248871	-2.93951796426787	-2.77258570529311	-1.07117614069659	3.11526078170941	-1.34377424661646	-1.07550075926368	-7.54610680191935	5.62198243079909	4.84899851140209
189	-1.41881326068177	-5.48826449434729	-2.38800635740449	-11.270849641853	-10.3509864748589	-11.0270273011733	-5.63793350787066	-8.409328314749	-3.66962732651738	-3.62694499891898	5.67061964806632	3.34482562846314	3.08158087811325	6.52674038060149	6.23592642718859	2.97588055282626	6.9739489927553	13.0821198900833	12.9608850321602	-7.45493378628064	-5.29751919336121	7.47821078437242	-6.7889749244356	-5.28699693403867	2.43671836116778	-2.95557276474024	-6.84082173582707	-3.36777102180949	-2.39887809373215	-4.72970082799023	-8.13273734454806	-3.18448603632703	-4.2707923930696	-1.62878658953279	-4.72095619256107	-7.58122336515874	-5.541470002633	-7.60311604020368	-4.2060318395776	-1.72707956216877	-2.93951796426787	-2.77258570529311	-2.21035174234921	3.11526078170941	-1.03593525666812	-1.07550075926368	-5.05793812526744	7.07330082268067	4.84899851140209
190	-6.24770262118229	-6.97269616109055	-2.38800635740449	-11.270849641853	-5.48929956143323	-7.54552030653566	-11.9036099552705	-8.409328314749	-3.66962732651738	-2.58103680790584	5.8060776724245	7.54511712174042	3.08158087811325	3.44783416269747	3.03685958565389	2.97588055282626	6.9739489927553	23.2328943780105	9.58990988619852	-5.5095751952381	-12.8566597747822	7.37443564866773	-3.72523705481783	-0.803368644327549	-3.63424833827704	-2.95557276474024	-6.09965757694698	-8.33545772087908	-2.39887809373215	-2.45870286027073	-7.60357087312324	-3.16089333334022	-8.04375779841474	-1.62878658953279	-4.72095619256107	-5.2080921397345	-5.541470002633	-7.60311604020368	-5.20810725237427	-3.2815543503361	-6.6193264606615	-0.475093231332749	-5.35895541697934	3.11526078170941	-1.03593525666812	-1.07550075926368	-5.05793812526744	6.66597704521304	3.58053743061242
191	-3.20093223059456	-4.60877011693937	-3.41242735412495	-5.68253440788159	-5.48929956143323	-14.2136033427916	-11.9036099552705	-12.2510106342271	-3.66962732651738	-3.8393671325564	5.67203974271643	9.02921700647176	3.08158087811325	5.37591557612637	3.03685958565389	2.97588055282626	20.1702950690299	15.080736757335	9.68574060084321	-4.38395983017755	-5.17537191474157	7.37443564866773	-3.72523705481783	-0.803368644327549	-2.95226370203091	-2.95557276474024	-6.09965757694698	-8.33545772087908	-4.7297696367588	-2.45870286027073	-7.60357087312324	-3.16089333334022	-8.04375779841474	-1.62878658953279	-4.72095619256107	-5.2080921397345	-5.541470002633	-4.18295247701324	-8.82011392106459	-0.371404247161254	-6.6193264606615	-0.475093231332749	-5.35895541697934	3.11526078170941	-2.22486877579811	-1.07550075926368	-5.05793812526744	6.4534647172619	3.40232923069336
192	-3.20093223059456	-8.65125015429622	-3.41242735412495	-8.09579078181551	-5.48929956143323	-24.2160607347782	-11.9036099552705	-8.77309631067534	-3.66962732651738	-5.41575997422645	5.67203974271643	9.02921700647176	4.86403309492146	5.37591557612637	3.03685958565389	2.97588055282626	19.5229135529665	11.9984544993771	9.68574060084321	-4.07019857670006	-5.17537191474157	3.22939077597198	-7.80830460679338	-4.17229286552763	-1.7897110559105	0.155770638194812	-10.310919038197	-13.3280903505502	-3.05170457662865	-2.10500233654223	-7.60357087312324	-3.16089333334022	-8.04375779841474	-4.22510470994673	-12.9367155179517	-5.64029062978483	-3.44547162518766	-4.18295247701324	-5.66993634127919	-7.07571833514933	-6.6193264606615	-0.475093231332749	-6.13599914540887	3.11526078170941	-0.640763029005207	-1.07550075926368	-5.05793812526744	5.10267548589353	3.59631675312877
193	-7.25380533863463	-8.65125015429622	-6.87454069846855	-9.36859469685861	-7.51588089301958	-24.2160607347782	-11.9036099552705	-8.77309631067534	-3.66962732651738	-5.41575997422645	5.67203974271643	3.10033667100845	4.88640580553488	5.37591557612637	5.88606424768654	2.97588055282626	20.6476910900096	11.5595618787133	13.2579344512783	-4.07019857670006	-4.59734436654639	3.22939077597198	-5.00997869383719	-7.7269183213981	-1.95207520348371	-4.56423173317032	-10.310919038197	-13.3280903505502	-6.26670850400949	-3.40409081471006	-7.60357087312324	-3.25736337713773	-3.71309591395931	-7.64451998253733	-12.9367155179517	-4.91357563836665	-3.95058294636849	-4.18295247701324	-7.43576050524718	-0.576686804823302	-1.35626856525679	-2.6685824246531	-1.06567460688267	3.11526078170941	-0.627350150544753	-1.07550075926368	-0.962322069788466	6.26435732451362	3.59631675312877
194	-1.96599524252331	-5.28109205829869	-10.3830004402695	-7.84191755327505	-7.51588089301958	-14.9996877808986	-11.9036099552705	-8.77309631067534	-3.66962732651738	-2.62009222899942	5.67203974271643	5.2078046624028	3.60126589604349	7.93702105344532	5.88606424768654	2.97588055282626	20.6476910900096	11.5595618787133	13.2579344512783	-4.37629804765378	-4.59734436654639	3.22939077597198	-0.248735775364029	-11.8632269411984	-0.857779197808576	0.365102502909766	-8.5104527291534	-7.62633132986659	-6.26670850400949	-0.180803613094132	-5.41195486301262	-3.25736337713773	-5.47972921257326	-7.14394015715168	-4.70013360434709	-5.62698346168231	-3.95058294636849	-2.84187897486328	-0.305775218784213	-2.96978213335331	-1.24072270699731	-4.916579798698	-3.42774701070808	3.11526078170941	-0.031081790163535	-1.07550075926368	-0.761483483278876	6.52260121080175	3.59631675312877
195	-7.88406211947882	-3.86745811577206	-9.18964102431556	-7.84191755327505	-7.51588089301958	-3.92400321327764	-9.92885575687743	-8.77309631067534	-3.66962732651738	-4.01647623216622	3.76354084731877	4.90374057980621	3.60126589604349	7.93702105344532	5.88606424768654	2.97588055282626	10.8422915217035	8.64364631341712	23.6859689306342	-4.80019208192837	-17.8579962535922	3.22939077597198	-0.248735775364029	-6.83497210463747	-0.857779197808576	0.365102502909766	-10.0917593065692	-7.62633132986659	-6.26670850400949	-0.180803613094132	-5.41195486301262	-3.25736337713773	-0.533516394122699	-7.70680457540622	-4.70013360434709	-5.62698346168231	-10.46648430848	-1.41179077516602	-10.2297268593331	-2.96978213335331	-1.24072270699731	-5.62494854715786	-1.65671455466816	2.79819869306688	-4.5534645186135	-1.07550075926368	-2.07154799649134	6.52260121080175	3.59631675312877
196	-16.1436778907078	-4.26291569620376	-11.7766433420379	-7.84191755327505	-9.64396484122502	-0.143645943626911	-9.92885575687743	-8.77309631067534	-3.79157147342663	-4.01647623216622	3.76354084731877	4.78417634976358	3.60126589604349	7.93702105344532	5.49402705196774	2.97588055282626	14.01181126575	24.5018050808625	16.6531866976805	-4.80019208192837	-6.23903179184827	3.88662116615979	-0.248735775364029	-5.91195927760375	-0.857779197808576	-1.1643396971509	-13.7331568687195	-10.7297720383994	-6.26670850400949	-0.180803613094132	-5.41195486301262	-6.83415455068786	-1.11463170693547	-4.59317043159678	-4.70013360434709	-5.62698346168231	-10.46648430848	-1.41179077516602	-10.2297268593331	-13.3605536621179	-1.24072270699731	-4.95020888973712	-1.5869357367159	2.79819869306688	-2.38890602087838	-3.40632491117314	-2.07154799649134	9.03531403153258	3.59631675312877
197	-16.0376111037169	-4.36586884585689	-7.82864319758212	-7.51665818046737	-9.64396484122502	-0.321824351394782	-11.8927272656798	-8.77309631067534	-3.79157147342663	-2.28174838265363	3.76354084731877	3.20425534321527	3.60126589604349	8.81614750757862	9.57164736419096	2.97588055282626	8.18568543860749	22.7699224788516	15.9280652104911	-0.780800660488381	-8.43238170972745	5.40816657436489	-0.248735775364029	-6.55428315988565	-0.857779197808576	-1.1643396971509	-11.758928300759	-10.7297720383994	-2.0643938632039	-0.180803613094132	-3.65026737053616	-6.83415455068786	-1.54362991757602	-5.64267425516707	-3.38621683159529	-4.33266555300667	-10.3155738550479	-4.02004929170751	-0.343954482526825	-9.2098731038095	-1.24072270699731	-4.95020888973712	-1.5869357367159	2.8666484941138	-1.43535262281604	-3.40632491117314	-3.57725589055568	5.49109950005479	3.59631675312877
198	-16.0376111037169	-3.22623492985784	-8.57055016239365	-7.51665818046737	-1.95474463454575	-7.15910049321088	-13.0277670843522	-8.77309631067534	-2.5294974000441	-2.28174838265363	4.99617461468091	6.35115879042123	8.26998498503186	4.32574639471606	12.3935031617803	2.97588055282626	8.9395421936073	21.3293698361928	14.6866829732009	-6.09500680920021	-9.20066269663319	5.40816657436489	-7.86164380470734	-6.78724046834592	-0.857779197808576	-1.1643396971509	-8.94235942555141	-7.02411898882423	-6.22334967903027	-0.294284521940599	-5.36896303376819	-4.10544708037795	-1.54362991757602	-5.64267425516707	-3.38621683159529	-4.33266555300667	-4.05317979923501	-5.39468064515691	-3.87003936124358	-10.2533775708814	-1.24072270699731	-4.95020888973712	-1.5869357367159	2.8666484941138	-1.43535262281604	-3.40632491117314	-3.37757198790446	5.49109950005479	5.84887604531159
199	-4.96349363405767	-8.23661977357248	-8.57055016239365	-7.30500406907753	-1.95474463454575	-0.956983713245022	-13.0277670843522	-8.77309631067534	-2.5294974000441	-0.723453003193199	4.99617461468091	6.35115879042123	8.6329525581323	4.33929941729557	12.6730060483227	2.97588055282626	12.9049463462847	21.3293698361928	14.3443311367765	-1.20501791636564	-13.9038831803836	7.42425107979713	-5.38541221733156	-0.360801137424325	-0.857779197808576	-6.2649665907754	-7.12936854496992	-7.33776861830713	-8.74690591361208	-0.285284403333077	-5.36896303376819	-4.10544708037795	-0.604645516285142	-3.27286109567457	-3.38621683159529	-4.33266555300667	-4.05317979923501	-3.58466355791807	-5.81630229822583	-6.3917563926223	-0.238380446895814	-4.95020888973712	-1.50176287907419	2.8666484941138	-1.43535262281604	-3.40632491117314	-6.90909924122488	3.33369634037613	4.90828668975634
200	-14.4887493941976	-8.43336022134718	-7.40890142979322	-7.30500406907753	-6.38535746124654	-0.956983713245022	-11.3573880372815	-8.77309631067534	-2.5294974000441	-0.723453003193199	4.99617461468091	8.4319355380952	9.34293419631996	10.0791487006268	5.16396934953137	2.97588055282626	17.0133578653383	19.8470084322393	10.8733770155559	-1.52890711616581	-12.8099330159883	7.42425107979713	-5.38541221733156	-2.73602249909146	-0.857779197808576	-0.68496488827212	-7.12936854496992	-8.93582228820433	-3.02172113488502	-4.21533456723726	-5.36896303376819	-1.3602308417431	-0.604645516285142	-4.51041025752556	-3.38621683159529	-4.8057479347547	-4.05317979923501	-3.58466355791807	-3.57828137019542	-13.2120693194475	-0.835802865921382	-4.95020888973712	-1.66023940089789	2.8666484941138	-3.85929126398358	-0.989042254185621	-6.90909924122488	3.33369634037613	3.85089236074141
201	-13.292388559574	-11.1822716943059	-5.7058510753453	-7.30500406907753	-6.41066685814845	-1.6113188791163	-13.2491769758282	-8.77309631067534	-2.5294974000441	-4.37905320379168	4.99617461468091	8.4319355380952	10.8740759297815	15.4379741303831	10.2313595587003	2.97588055282626	17.0133578653383	17.8373291342083	10.4176958355973	-5.87812526735888	-3.20198224200963	4.40246665160947	-6.385013463719	-3.43295965872227	-0.857779197808576	2.50247534299645	-7.12936854496992	-1.62223780285383	-6.32202445939859	-3.16543140879271	-3.01329379537496	-1.61036091960355	-6.42789299446527	-1.70323636155965	-3.38621683159529	-4.8057479347547	-8.99450644076485	-3.58466355791807	-0.166929335363776	-5.08917300862609	-3.22045145027538	-3.57735739225557	-1.66023940089789	2.92863834553257	-3.85929126398358	-3.27187602326645	-6.90909924122488	6.48572176877469	5.11838297990635
202	-4.25301772053696	-2.86019623622222	-4.99862350834421	-8.15098801832302	-6.41066685814845	-0.295858354030179	-5.33379615332267	-3.61469259833901	-2.26041306743934	-3.74442541405418	4.978046076219	5.51033662281561	6.01347900987277	18.2880674959321	6.531104635237	2.97588055282626	10.7381540483101	20.0768787908156	11.8325515351253	-4.91316387633819	-9.15485661462334	4.40246665160947	-6.385013463719	-3.43295965872227	-0.814269765705837	2.50247534299645	-3.85382652761448	-5.53581794528404	-6.32202445939859	-3.16543140879271	-3.01329379537496	-4.54324550904008	-1.52187856302319	-1.70323636155965	-3.38621683159529	-9.02222759431945	-11.4203966245605	-3.58466355791807	-6.94649585882536	-5.20372290058526	-3.22045145027538	-3.57735739225557	-1.66023940089789	2.90990071969837	-3.44400384681761	-3.27187602326645	-6.90909924122488	6.48572176877469	5.11838297990635
203	-1.39819564881045	-4.72094645609376	-4.99862350834421	-6.54060006469116	-8.34768182377383	-4.40413257556616	-0.466438765439133	-3.57796219360873	-2.26041306743934	-5.10835296895144	3.67051521517891	5.51033662281561	6.01347900987277	17.5343068768785	6.531104635237	2.97588055282626	9.50262267390901	20.0768787908156	7.81126927754715	-8.59695034933811	-10.7189302722849	4.40246665160947	-9.50540747612585	-5.52491937109035	-6.80438315619799	-3.96425696696751	-1.38520563536364	-8.47495161044844	-6.32202445939859	-2.66072389952974	-3.68468642034649	-4.54324550904008	-3.38875213815065	-1.70323636155965	-6.59935456022831	-4.62038039625697	-2.00040109764197	-5.27825490441962	-4.7176379221858	-1.19765881197199	-3.22045145027538	-1.55806930436074	-7.56335557234288	2.90990071969837	-3.44400384681761	-6.586125780378	-2.42968496823186	3.1829894703506	3.40420019473784
204	-4.90178565464183	-4.72094645609376	-4.02270732642334	-6.54060006469116	-8.34768182377383	-7.33126277822118	-5.6193726555761	-6.31355405085379	-2.16660217779882	-5.10835296895144	9.87322564715235	5.35098308913981	6.01347900987277	9.5182402931579	8.61063814635198	2.97588055282626	4.6305811241012	3.92879666801041	9.16959477000491	-0.813312122484754	-9.78604892673117	3.68346436849647	-3.2367046961135	-1.29283398015147	-6.80438315619799	-3.96425696696751	-8.64338433418433	-8.47495161044844	-6.34471076048789	-2.66072389952974	-2.94190715192221	-1.47914874887625	-0.870889312331053	-1.70323636155965	-6.59935456022831	-7.42908711574346	-11.5964990537438	-5.27825490441962	-0.364229276858969	-9.42064542930568	-3.22045145027538	-1.55806930436074	-7.56335557234288	2.90990071969837	-2.21683029139078	-6.586125780378	-2.42968496823186	7.98757613043567	4.11753649311809
205	-6.94186420386803	-4.72094645609376	-8.4510674482207	-6.54060006469116	-8.34768182377383	-8.64933753006941	-5.6193726555761	-6.31355405085379	-2.16660217779882	-11.1459625603235	5.2722645978529	5.35098308913981	6.01347900987277	7.73725547991538	6.01935133881908	2.97588055282626	4.6305811241012	7.13946322275392	6.49879239917347	-0.813312122484754	-6.27485553802121	3.68346436849647	-3.2367046961135	-1.29283398015147	-2.19825560016723	-3.29706850374891	-3.73403029088045	-1.01360948260767	-6.34471076048789	-2.66072389952974	-2.94190715192221	-1.47914874887625	-2.55006560891936	-0.198244143004493	-3.52271127786709	-7.42908711574346	-11.3345727065806	-5.91996988204035	-11.8484955773048	-10.3038248516649	-1.9765579618106	-1.55806930436074	-6.5823714455829	3.10041449053993	-3.63825246406403	-3.62957676690623	-2.42968496823186	8.47785749151001	4.11753649311809
206	-2.54507752852953	-4.72094645609376	-2.92002967366986	-6.54060006469116	-8.34768182377383	-6.544469744258	-5.6193726555761	-6.31355405085379	-2.16660217779882	-6.42724590152589	5.2722645978529	2.93648664793765	6.01347900987277	2.96115606439899	11.254035196066	2.97588055282626	4.6305811241012	7.13946322275392	7.04439929485489	-10.6554298674859	-0.2604521577876	2.91501768236864	-7.27781663548343	-5.95188558189816	-2.19825560016723	-0.6684739928021	-0.259821050654883	-6.33376055094644	-5.5815989166394	-5.01232884694326	-2.7226336010148	-1.47914874887625	-3.29590155644995	-0.198244143004493	-2.28009231278527	-8.99496300418013	-1.14421406050031	-6.16524328434547	-4.17819052863236	-9.03903101558126	-1.9765579618106	-1.55806930436074	-6.5823714455829	3.10041449053993	-2.15414293892138	-2.71054061169473	-1.39196092278717	10.2617595700732	4.11753649311809
207	-4.44802497495038	-7.76008632286246	-6.65443326190169	-6.54060006469116	-6.85845706224143	-15.367229160421	-5.6193726555761	-10.1211482541346	-2.16660217779882	-7.65224623606271	5.2722645978529	2.93648664793765	6.01347900987277	2.96115606439899	4.97345140516387	2.97588055282626	4.6305811241012	7.5030575963028	3.16341868572191	-7.28074544182108	-0.729751149867732	2.91501768236864	-2.94299439495212	-1.44796592196102	-1.01736758951135	-0.6684739928021	-0.259821050654883	-6.33376055094644	-5.5815989166394	-1.49541492832945	-2.7226336010148	-7.37116855473713	-3.29590155644995	-7.74413946547004	-12.1745441689453	-9.50261331169557	-10.4740711871922	-0.631700296782892	-9.37595270241007	-8.06196494670091	-2.08205804405026	-1.55806930436074	-9.80904008222527	3.10041449053993	-15.117074249953	-3.19642670995991	-3.34380637421409	10.2617595700732	3.09295813672628
208	-4.44802497495038	-6.30767638939612	-6.65443326190169	-6.7683441262947	-6.85845706224143	-4.76285494629092	-8.01819768207918	-10.8901300669538	-2.16660217779882	-7.86598164583356	5.2722645978529	3.43542887366466	6.01347900987277	17.3412362746815	4.45397087367547	2.97588055282626	4.6305811241012	11.2326670235898	3.16341868572191	-7.28074544182108	-3.06619846060224	3.58276989344049	-2.79758488101489	-1.44796592196102	-3.87031124052645	-6.95715427403951	-0.733104591129054	-0.914831681693962	-6.79939034658431	-5.06434332253918	-2.7226336010148	-7.37116855473713	-3.29590155644995	-4.55188245957106	-0.237698723005655	-9.13163955078069	-7.37779022795343	-3.62743223210578	-14.1390029445595	-5.29106014384688	-1.00282766452152	-1.55806930436074	-5.41896628426653	3.10041449053993	-2.8293256537378	-3.60804172412601	-6.83597359215492	8.68971991409295	3.46427394256817
209	-5.05198194383517	-5.748570897876	-8.90043311185202	-4.16978472014628	-6.85845706224143	-8.58760647096877	-8.01819768207918	-11.0115602073156	-2.16660217779882	-7.86598164583356	8.87964153172583	6.82868389593525	6.01347900987277	11.471899623317	8.45398765121979	2.97588055282626	8.93572109876504	9.17305616592497	5.1334874503936	-0.645159192411974	-2.17721666701784	6.63471994249185	-1.79713005224	-1.73416937593698	-3.87031124052645	-2.04112436422075	-0.733104591129054	-0.240182048009564	-6.79939034658431	-5.06434332253918	-2.57322558427759	-9.65912055623253	-10.4939305486966	-7.08991299278538	-0.237698723005655	-5.53523092820075	-1.86858921667767	-6.88500406358847	-18.8545723243494	-3.56016009368108	-0.192771953815409	-1.55806930436074	-6.15734601230967	3.10041449053993	-1.79765537051322	-3.60804172412601	-6.83597359215492	7.27261705376078	3.46427394256817
210	-6.71804787001381	-5.748570897876	-11.7719678461348	-6.46621378375099	-8.74756246386646	-14.5026016190119	-8.9735040970115	-11.0115602073156	-2.16660217779882	-7.86598164583356	7.17413312984411	6.82868389593525	6.01347900987277	11.471899623317	5.21512052615272	3.68602261663772	7.393142063902	9.17305616592497	5.1334874503936	-4.80907922422135	-1.42840309298517	7.36947844693234	-1.79713005224	-2.41054004317282	-3.87031124052645	-6.58358752154411	-4.14687176021567	-4.87348405061229	-4.94684735755631	-5.06434332253918	-3.63541303032623	-9.65912055623253	-11.0238940390443	-2.69172704537627	-2.15357397560872	-5.53523092820075	-7.28200578731307	-6.88500406358847	-16.0137585451729	-3.56016009368108	-0.192771953815409	-1.55806930436074	-2.26746732824225	2.94565874818324	-1.79765537051322	-3.60804172412601	-7.62396971364848	8.54530052405194	3.46427394256817
211	-0.663055668114907	-5.748570897876	-10.8790171022405	-6.46621378375099	-8.74756246386646	-6.10981270921406	-8.9735040970115	-12.2434319418762	-2.16660217779882	-7.82000408007208	4.6061463329229	3.60386698659729	3.96000186509597	8.89037430558362	10.382157192639	3.68602261663772	8.11488284253665	9.15128747544972	5.1334874503936	-4.80907922422135	-1.42840309298517	5.7473218581638	-1.79713005224	-2.41054004317282	-4.40869617870957	-6.58358752154411	-5.34157385262764	-1.19425086491437	-2.72300097344315	-7.39769824805891	-8.23118981468239	-10.2310501062325	-9.21868825293142	-4.07182121755013	-7.20768926632227	-5.53523092820075	-3.32097283334493	-11.044617986197	-1.15762875418094	-3.5207866556552	-0.192771953815409	-1.55806930436074	-2.26746732824225	2.94565874818324	-5.13537275395985	-6.06643495275362	-2.50735764145257	5.04405661777175	3.46427394256817
212	-0.663055668114907	-6.86289751936898	-11.9479461784468	-6.46621378375099	-7.60833981414219	-9.91546544140014	-8.49590568959254	-12.4761089990931	-2.16660217779882	-7.82000408007208	4.6061463329229	5.14173638674853	3.50870666977081	4.21882833355725	8.39233571314808	3.68602261663772	3.8920701212687	8.98889444595109	5.1334874503936	-2.78153508316448	-1.9911629942047	5.7473218581638	-2.39309251313757	-7.44931895226833	-3.69645172684156	-1.79591174828546	-9.00641077864741	-7.59319887495026	-7.7597425812915	-7.40420890918244	-8.23118981468239	-8.53497803878941	-3.19028562750397	-3.35340216399991	-7.20768926632227	-2.77849731747432	-3.8331387562141	-11.044617986197	-19.9183391095602	-3.51540357107276	-0.13467095413296	-1.55806930436074	-2.26746732824225	3.72125434543025	-1.42091949728955	-3.02226417611316	-2.64480351036511	5.04405661777175	3.46427394256817
213	-2.32027652033498	-6.86289751936898	-7.60758596280586	-6.46621378375099	-6.45887252391589	-8.61881578138311	-10.61092363043	-9.47156723619866	-2.16660217779882	-3.97662349642297	5.10334705516818	4.72669751076188	9.03376289056656	2.95346050955203	3.56054159739473	3.68602261663772	3.8920701212687	12.5705152714886	5.83892154979655	-10.5369548597789	-3.50293018563022	4.67117895824871	-8.46314451189083	-11.8977746351769	-3.69645172684156	-4.88242369736231	-11.8821445248125	-2.76975114929236	-3.36632618124557	-2.08836402008178	-7.0864231610442	-8.53497803878941	-5.20965517540127	-3.35340216399991	-7.06184338555588	-6.56894510201139	-6.3171717042691	-11.044617986197	-19.9183391095602	-3.51540357107276	-0.13467095413296	-1.55806930436074	-2.26746732824225	3.72125434543025	-1.6314265062655	-0.671548177139573	-7.11189531450924	6.9929419393614	3.78768669992101
214	-2.32027652033498	-5.49478120418856	-8.47225370766834	-6.46621378375099	-4.14785738241536	-0.705187365640423	-12.0412341278122	-9.47156723619866	-2.16660217779882	-6.67856945047142	6.00620777373587	4.72669751076188	4.90207090645073	2.95346050955203	4.96657832034531	3.68602261663772	8.21621211698947	7.45281277319329	7.47408925303804	-10.5369548597789	-6.98237681772755	3.33899087148609	-1.18738408514654	-5.18811666339385	-3.30528263513138	-4.88242369736231	-11.8821445248125	-4.56441653893021	-3.36632618124557	-2.08836402008178	-7.16185554933823	-8.06648961406314	-4.05464321189504	-8.12439769289318	-5.21639517891773	-10.824120072891	-10.6161927253411	-11.3849587970979	-2.08828188967182	-11.4362395615609	-0.13467095413296	-1.55806930436074	-5.02097820696628	3.72125434543025	-1.19129987307739	-0.604168850348515	-7.11189531450924	5.50648020156345	3.78768669992101
215	-7.72599185908947	-5.49478120418856	-8.47225370766834	-6.28978576139321	-4.14785738241536	-6.70167170712354	-1.92353241199696	-9.47156723619866	-2.16660217779882	-7.48594639546929	7.23164115947131	4.72669751076188	6.87648712124654	2.95346050955203	4.96657832034531	3.68602261663772	10.8585495835472	6.96563850138458	7.47408925303804	-1.44687125373914	-7.04978466196695	5.26805490534926	-1.18738408514654	-7.12025843242329	-4.85623974055223	-4.63302896196742	-6.03975232081904	-4.56441653893021	-4.2976554032206	-2.08836402008178	-7.16185554933823	-8.06648961406314	-6.57995211976627	-7.42771399568807	-6.34478636794381	-1.32768334351609	-10.6161927253411	-13.0613685443262	-12.045146393419	-11.4362395615609	-0.13467095413296	-1.55806930436074	-1.01517124794448	3.72125434543025	-1.19129987307739	-0.604168850348515	-5.19947318637357	5.50648020156345	3.78768669992101
216	-7.73121624103978	-4.50295070733974	-7.2493237951852	-6.28978576139321	-4.14785738241536	-3.44026802075985	-1.92353241199696	-9.47156723619866	-2.16660217779882	-0.92221580491338	4.04059531285366	3.18108852416061	6.87648712124654	2.95346050955203	5.61610806544512	3.68602261663772	4.01945213852539	6.96563850138458	7.47408925303804	-1.44687125373914	-2.14419433254119	8.76505059936081	-1.18738408514654	-7.12025843242329	-2.67160582484569	-2.44930201768335	-6.03975232081904	-4.56441653893021	-4.2976554032206	-5.31942218948223	-5.84472509834544	-6.64571220670688	-5.21206632765491	-7.42771399568807	-6.34478636794381	-8.0202769012548	-9.63703728807857	-10.3089568179992	-9.33759192879074	-7.38173169375095	-1.98467521206623	-1.55806930436074	-2.57049855712202	5.69861470513619	-1.19129987307739	-0.604168850348515	-5.19947318637357	6.19143645814062	4.36763545806705
217	-9.67999131439153	-8.57516310117677	-14.4415248253712	-5.34909949357337	-4.14785738241536	-4.8271707715741	-8.99419583468915	-6.22231716953138	-1.92339071483816	-5.27723151648803	2.96060197745929	3.18108852416061	7.43092482542624	2.95346050955203	5.89634703944431	3.68602261663772	11.376791085384	10.3311795900824	7.47408925303804	-1.44687125373914	-8.51236950584402	3.47501377704995	-1.18738408514654	-3.50230295200694	-2.67160582484569	-3.3714799800673	-6.03975232081904	-5.37964648201008	-6.16011529126193	-3.90834274397549	-5.84472509834544	-6.64571220670688	-9.89608009930277	-6.53938409095858	-6.34478636794381	-8.87157882591528	-9.63703728807857	-8.9802534129509	-9.33759192879074	-11.1084727611888	-1.98467521206623	-1.55806930436074	-1.40702488990689	5.69861470513619	-1.19129987307739	-0.604168850348515	-5.19947318637357	6.19143645814062	4.36763545806705
218	-9.67999131439153	-5.46488345677109	-4.62865328085153	-5.34909949357337	-4.92449460123254	-9.63840815621028	-6.04269873882782	-6.22231716953138	-1.92339071483816	-5.91468550945911	3.50277398819154	3.97665958637171	7.43092482542624	7.01949058571507	5.89634703944431	3.68602261663772	6.31851025184208	10.3311795900824	11.7172076249496	-0.374351520532572	-2.09311290315064	3.02476798118907	-5.31694596355396	-2.23560408296028	-4.40475918501666	-6.53331617854838	-4.41817933651475	-0.961672090917061	-5.8900579383545	-3.90834274397549	-5.84472509834544	-6.64571220670688	-3.89375687075274	-1.11723881909918	-7.23408144422079	-7.37990274494838	-9.54972673859783	-9.46922499683959	-14.5524682928458	-13.3637417397587	-4.64227728414168	-1.55806930436074	-2.45802908080187	5.69861470513619	-0.098854176610454	-0.0591259991409873	-3.04034132250474	6.19143645814062	4.36763545806705
219	-10.7738125323167	-2.72337962619479	-4.62865328085153	-5.34909949357337	-2.06959825625623	-7.98816002008009	-10.1270058031376	-6.31630488854569	-4.17897136893349	-11.4755293408112	5.23691972658955	6.98640846935965	7.43092482542624	5.45325166125545	5.89634703944431	3.68602261663772	5.40411082152932	12.095476503321	17.0627310566231	-0.253662570864441	-11.2783972503844	5.9437728651492	-5.57392788527707	-8.49573521073421	-4.40475918501666	-3.64682000344286	-2.55712378274652	-7.16352998104176	-5.8900579383545	-5.27489784059153	-5.84472509834544	-8.69475623754861	-3.89375687075274	-1.11723881909918	-7.23408144422079	-9.46924161216884	-9.54972673859783	-8.12162108347587	-13.272633433217	-13.3637417397587	-1.8495468633273	-1.55806930436074	-2.45802908080187	5.69861470513619	-1.35211395703656	-0.0591259991409873	-1.92443638472418	4.57265961770179	4.36763545806705
220	-6.71238023270436	-4.40499333258154	-3.66460641760055	-7.23663630026836	-9.09179257187097	-11.2797217990664	-3.60481608033073	-5.13148928372485	-4.17897136893349	-4.05133394759309	4.97512476385762	9.58929245855547	7.70257630156749	5.45325166125545	5.89634703944431	3.68602261663772	11.9547317299271	12.2878365320609	10.0837928196015	-7.01377739644594	-15.4642978720454	6.67244868187007	-5.57392788527707	-8.49573521073421	-4.40475918501666	-3.64682000344286	-6.60825255932732	-7.16352998104176	-10.200335313263	-5.27489784059153	-5.84472509834544	-8.45351941639107	-3.89375687075274	-1.40701180559019	-7.23408144422079	-6.8849640018061	-9.54972673859783	-2.95350103519875	-13.272633433217	-11.1293854588054	-1.8495468633273	-2.32596989514935	-2.60493819102804	3.59675994713993	-1.35211395703656	-0.0591259991409873	-1.92443638472418	4.6967053666494	4.36763545806705
221	-1.23465484087282	-6.05718493427709	-8.42434634001576	-7.23663630026836	-9.09179257187097	-7.8690523618492	-7.59028607485039	-5.80073114345205	-4.17897136893349	-4.05133394759309	3.47141651318828	4.69324611469057	7.70257630156749	12.8289628410266	5.89634703944431	3.68602261663772	14.2708341856264	8.25374232174566	10.0837928196015	-0.78060577861493	-6.14681721379911	3.46691020544511	-10.4590034179251	-4.34506275745579	-0.917324398515587	-2.45603762585055	-2.8111588835694	-7.09217540700608	-6.96003440774644	-11.543949722992	-5.84472509834544	-8.45351941639107	-5.64931942428713	-6.38386483010691	-3.21050994632617	-3.52593180388311	-1.74300781402335	-7.62142917013621	-8.04023074259617	-14.694576708188	-1.8495468633273	-5.88621121943225	-3.64200690520028	3.59675994713993	-1.35211395703656	-0.0591259991409873	-5.08447542329843	4.6967053666494	4.36763545806705
222	-1.23465484087282	-6.05718493427709	-7.29791873108616	-7.23663630026836	-9.09179257187097	-13.3002766282444	-7.59028607485039	-5.12266536031599	-4.17897136893349	-4.05133394759309	5.72832679120638	4.69324611469057	6.48835169535248	9.86393782515997	13.6840894187569	3.68602261663772	5.59995788270001	10.0466406834604	12.4959425365739	-0.78060577861493	-6.14681721379911	3.46691020544511	-8.80729314048875	-4.34506275745579	-0.917324398515587	-5.98679419317465	-1.26863844090395	-7.09217540700608	-6.96003440774644	-10.0143740443837	-5.84472509834544	-6.74534751234863	-8.53436296811276	-6.38386483010691	-4.88353390038072	-3.52593180388311	-1.74300781402335	-2.96438268754709	-8.04023074259617	-7.23937812338019	-1.8495468633273	-5.88621121943225	-3.64200690520028	3.59675994713993	-0.485788338114985	-0.0591259991409873	-5.16374431969787	4.47207416020024	4.36763545806705
223	-0.927057898916277	-6.63545556797749	-7.29791873108616	-4.79915447850622	-4.34008727593631	-17.4004585828823	-7.59028607485039	-5.19518580760122	-4.17897136893349	-2.2123105488137	5.96896140846396	3.75051866953625	8.20621406800823	5.35580964423398	2.89170015301539	4.56941656061301	9.70794283438014	10.0466406834604	12.4959425365739	-0.537706758968033	-17.0159260364299	3.46691020544511	-14.2009241501092	-5.81029488542539	-0.917324398515587	2.56641846910553	-2.79058450614156	-7.09217540700608	-12.1719201994666	-10.0143740443837	-5.84472509834544	-7.0269128320603	-8.53436296811276	-6.38386483010691	-4.88353390038072	-3.52593180388311	-5.50703843181133	-1.58624140458983	-0.222469438104742	-5.78678889879077	-1.8495468633273	-6.98521641083374	-9.22837448878359	3.59675994713993	-0.485788338114985	-0.951498947751778	-10.0492723162748	4.47207416020024	4.36763545806705
224	-5.51474029566482	-6.95189416354813	-7.29791873108616	-4.79915447850622	-10.018501660674	-10.4447278522328	-11.4638605907245	-5.05744246439257	-4.17897136893349	-3.25573546448718	3.57569820039901	3.85740808173294	6.66043045127895	2.96129041767706	6.19007234874465	4.56941656061301	9.96348093905268	19.6796939796113	11.9165661641958	-1.97218591133408	-5.66138139671211	3.89442069291199	-12.0552897328121	-0.238216040064203	-0.917324398515587	2.56641846910553	-4.96085761889519	-0.287736382563982	-2.83487416587182	-9.79638163159884	-5.84472509834544	-4.22330919072261	-4.6877653555862	-4.50966008973157	-6.47747383782275	-3.52593180388311	-1.51647877397556	-3.63217505455733	-2.76690792006994	-1.23264397482031	-1.80519385529762	-5.51596842699748	-9.22837448878359	3.59675994713993	-1.93197251303093	-0.951498947751778	-4.5071163275391	4.47207416020024	4.36763545806705
225	-5.51474029566482	-8.86238174250679	-10.1785658615671	-8.9361925956388	-10.018501660674	-5.73263112164145	-11.4638605907245	-5.46327574985009	-4.17897136893349	-3.12344264231554	4.12266706659205	3.85740808173294	4.6815679184773	7.97369975533573	9.33052171332252	4.56941656061301	8.23948512039814	10.9931010386407	13.6182745624042	-12.6470115930064	-4.79088409271066	3.89442069291199	-7.38150216349331	-0.238216040064203	-2.00952394717703	2.56641846910553	-3.54397419546974	-0.287736382563982	-2.83487416587182	-8.12889747087784	-5.84472509834544	-4.22330919072261	-1.07920999485885	-4.35044970238106	-6.47747383782275	-5.50743211741962	-1.51647877397556	-2.10098049478594	-2.76690792006994	-1.73041559800303	-4.62819441794166	-0.455800630128206	-11.5383895964563	3.59675994713993	-1.4024371782447	-0.951498947751778	-5.19890859285433	4.47207416020024	6.97073695103903
226	-0.450644157315506	-2.559725397629	-10.1785658615671	-11.5078676951413	-9.13656318401106	-14.8105679161704	-11.4932236267982	-7.1128778434914	-4.17897136893349	-5.64488015589288	4.12266706659205	7.62966373425691	5.95720903480526	3.3362833154529	9.33052171332252	3.74575303443489	7.00055693010134	22.700370915534	18.2707134680146	-6.37845058065017	-4.79088409271066	3.89442069291199	-7.38150216349331	-0.238216040064203	-0.962007591274112	2.56641846910553	-7.15037876241955	-0.287736382563982	-2.83487416587182	-6.12758724229811	-3.82715665437762	-9.44144843067484	-4.7701688757574	-1.70628195869054	-0.113747111098585	-5.50743211741962	-0.267839481005134	-2.10098049478594	-2.82146953397896	-1.73041559800303	-7.90407601458321	-0.455800630128206	-11.1872754035009	3.59675994713993	-8.21985006401361	-1.38250069150619	-2.05083760285589	4.74881773523138	7.68391284370657
227	-0.450644157315506	-2.559725397629	-10.1785658615671	-11.3800172982947	-13.7770526956166	-6.30563533013386	-11.4932236267982	-7.1128778434914	-4.17897136893349	-3.38242041255919	4.12266706659205	6.37829070186604	5.95720903480526	3.30378718294058	9.33052171332252	3.74575303443489	6.66013422565285	19.6075947810649	15.8306872701935	-1.12925906589117	-1.15761878628108	4.0468939735035	-3.45883098016027	-0.972119010664844	1.8663860254848	1.73906949749187	-5.96822764556348	-4.00894678532278	-2.83487416587182	-6.12758724229811	-3.82715665437762	-9.44144843067484	-8.84404363001967	-1.70628195869054	-6.29410740126563	-5.50743211741962	-0.267839481005134	-7.91800577045237	-0.550517713240909	-2.63153062520205	-2.46481014673325	-0.455800630128206	-9.64177031243855	3.59675994713993	-4.40446458378011	-1.38250069150619	-1.33139336963803	4.74881773523138	7.08382967175549
228	-7.71875698978466	-4.28888803872535	-12.7079241839755	-11.3800172982947	-13.7770526956166	-6.30563533013386	-2.50841100957893	-7.74468336714006	-4.17897136893349	-12.5509499885522	6.56917106235257	6.37829070186604	7.17150113539991	5.4750243791308	6.98666785129494	5.17433447778447	6.66013422565285	26.2301127119481	15.8306872701935	-1.12925906589117	-1.15761878628108	8.3295459212909	-9.15930072162011	-0.972119010664844	-4.11655232780124	-4.15031860932092	-5.63130891854009	-7.8416416399316	-2.83487416587182	-6.12758724229811	-4.51044686505147	-9.44144843067484	-9.72071979046456	-1.70628195869054	-6.67856351374728	-6.69365337094337	-5.60766262156027	-10.424658564346	-1.85446599937162	-3.41895012949876	-2.46481014673325	-5.15988245485015	-6.29227308395794	3.59675994713993	-8.2902473659439	-1.38250069150619	-1.33139336963803	4.74881773523138	7.08382967175549
229	-3.18937788828753	-4.88735176748049	-15.8680390249986	-10.8516560885021	-13.7770526956166	-13.2205420871059	-2.50841100957893	-6.59417767774354	-4.17897136893349	-12.5509499885522	6.56917106235257	6.37829070186604	3.1287809817311	5.79767001429739	8.14591325653363	5.17433447778447	11.4918156132418	21.0237807443468	15.8306872701935	-1.12925906589117	-6.27107522959709	4.40477953969727	-2.35176262612206	-5.32740410759418	-3.20210290569136	-1.67824636655846	-4.00991913184444	-6.02481854094664	-2.83487416587182	-5.7690294530111	-4.51044686505147	-9.44144843067484	-7.95525158701897	-4.20652078209557	-3.12883331938062	-2.27998501670396	-5.60766262156027	-3.2933559438654	-7.63626143119633	-3.07966189238598	-2.46481014673325	-4.85384667162676	-0.697125688331814	3.59675994713993	-1.02569899473542	-1.38250069150619	-1.00866347311754	4.74881773523138	7.08382967175549
230	-5.18960880517631	-4.88735176748049	-15.8680390249986	-10.7197456085622	-13.7770526956166	-16.6092273008285	-6.26521778784761	-6.59417767774354	-4.17897136893349	-8.01955836916057	5.16719720430126	6.68123617801475	3.74227569389051	5.79767001429739	7.08263204941623	5.17433447778447	23.0574398794151	21.0237807443468	17.6707204689189	-3.97892878071913	-5.95492168732058	4.40477953969727	-0.70699018090831	-7.19323734039634	-3.20210290569136	-0.638366711615602	-5.42848854021557	-5.42560064896216	-3.63103260739163	-5.7690294530111	-4.51044686505147	-2.65442218046484	-4.22487769622786	-4.20652078209557	-3.12883331938062	-6.46644404450916	-2.1255364880674	-3.2933559438654	-0.605749219939153	-1.11697939535874	-2.46481014673325	-4.85384667162676	-3.18612109446328	3.59675994713993	-0.794400924912573	-1.38250069150619	-1.00866347311754	4.74881773523138	7.08382967175549
231	-0.744627418457602	-6.07319752695252	-15.8680390249986	-10.7197456085622	-5.9399218032435	-5.40094336344954	-6.26521778784761	-6.59417767774354	-4.17897136893349	-8.01955836916057	3.30082525414796	6.68123617801475	3.74227569389051	9.63149628639194	3.9773460384663	5.17433447778447	18.6219361326023	12.9537198938706	22.2010068161237	-8.97489781413036	-5.95492168732058	4.59906988613767	-6.02365534179275	-5.58030395158749	-0.922157505975715	-0.638366711615602	-5.42848854021557	-5.42560064896216	-6.72376994956034	-5.7690294530111	-4.51044686505147	-2.65442218046484	-12.6044240337035	-1.30785825057442	-3.12883331938062	-3.93302972535227	-2.1255364880674	-0.395322107116054	-2.91137520900875	-1.11697939535874	-3.77409359488739	-4.85384667162676	-4.6059746018693	3.59675994713993	-0.794400924912573	-1.38250069150619	-1.00866347311754	4.74881773523138	7.08382967175549
232	-1.00465657959319	-6.07319752695252	-14.4770959193135	-10.7197456085622	-5.9399218032435	-17.8218065609505	-6.26521778784761	-6.59417767774354	-4.17897136893349	-4.69399432214572	3.30082525414796	9.25370734763032	3.74227569389051	6.2849099870525	3.9773460384663	5.17433447778447	21.7345939892702	9.70020073482732	17.9671638915184	-6.72734020983227	-12.6786855937916	10.872663381027	-6.56448957114142	-10.9119560225397	-0.922157505975715	-4.27407526319292	-8.67459895267977	-6.30099824236697	-11.3107495160559	-5.7690294530111	-3.93011858764656	-6.87367021235675	-5.75991513711378	-2.8964172713531	-4.67442739791697	-3.93302972535227	-2.1255364880674	-3.48869792766219	-4.20375240086034	-10.2513893681813	-3.77409359488739	-3.88652047079828	-4.6059746018693	3.59675994713993	-0.794400924912573	-1.38250069150619	-1.00866347311754	4.74881773523138	7.08382967175549
233	-4.5738346733568	-3.03369192302559	-5.46354128092895	-10.3670301143924	-7.61044661184906	-30.3483552237726	-6.26521778784761	-6.59417767774354	-4.17897136893349	-2.91251794995133	10.157133151724	5.51528383088245	3.74227569389051	6.2849099870525	3.9773460384663	4.98118954426961	18.6900562636774	13.4990214202141	15.6018877144874	-6.72734020983227	-7.72360621707694	9.43016331166582	-7.97500422971411	-10.9119560225397	-1.21212136490885	-3.64720266085407	-1.99662795800293	-3.17363205668964	-10.3531305921062	-7.53918501243477	-3.93011858764656	-8.93959780164364	-9.46242543412477	-2.55544512712356	-2.51823879639458	-4.53913140311677	-8.26782852794996	-3.48869792766219	-4.20375240086034	-20.8450904661376	-6.47547381277792	-0.816597291817283	-1.90405090180032	3.59675994713993	-0.976883044947409	-1.38250069150619	-2.79970106459876	5.87655636419438	7.08382967175549
234	-3.17794032814784	-3.85297620995651	-8.33056888026248	-10.3670301143924	-9.4877123175299	-36.1435899787514	-6.26521778784761	-12.4593209856918	-4.17897136893349	-7.32240178402239	11.3109418316888	5.51528383088245	3.74227569389051	6.2849099870525	3.95321870539225	4.98118954426961	13.0207916381878	26.0964999079696	20.0553840712819	-2.10519024512015	-3.23795634333122	9.43016331166582	-2.14612698730771	-15.1504257878485	-1.21212136490885	0.877367580594184	-4.71923824680049	-2.02708485905628	-7.4659699788652	-7.53918501243477	-5.33090887611152	-7.69693080573818	-12.7552935500148	-2.55544512712356	-7.05701305961812	-4.53913140311677	-6.7911343194072	-3.3419267119608	-4.08686665116176	-11.3395021348378	-6.47547381277792	-0.816597291817283	-5.64635160354404	3.59675994713993	-0.976883044947409	-0.469563833871447	-1.50469842836799	4.25852120820973	4.15964116009293
235	-0.625324055163842	-3.51682179726413	-11.5447079189479	-10.3670301143924	-9.34759170051888	-21.6035034561025	-8.07549533454918	-10.7211928831928	-4.17897136893349	-7.32240178402239	5.64822236388361	7.91153844190719	10.5340800382423	6.2849099870525	3.37651584961337	4.98118954426961	13.6298068338554	15.8364854086775	20.0553840712819	-3.93426372273102	-3.23795634333122	10.4466778007648	-4.28157984445403	-15.1343967627592	-4.1735849543619	-2.6715001544224	-4.77245839199956	-5.56355099771751	-10.0140330168099	-7.60403426940882	-8.34148242135966	-12.6824884638157	-12.7552935500148	-2.55544512712356	-0.141363649513452	-4.47290772298976	-3.83243838035281	-3.3419267119608	-5.60612473832622	-16.3320570531276	-3.794379382111	-3.06304038345924	-9.2638660633444	3.59675994713993	-0.976883044947409	-0.0392939159535682	-1.52756103304295	4.25852120820973	5.92288338447291
236	-4.10718859840809	-8.31794296837885	-11.5447079189479	-10.3670301143924	-10.4431692988128	-6.17884100736119	-8.07549533454918	-7.56875850712018	-4.17897136893349	-3.29955998483122	5.64822236388361	12.4963504615232	10.0966229460129	11.9157985825546	8.40915370121079	4.98118954426961	11.9636801273399	16.8767730811054	21.9134416073848	-7.08975915659306	-3.20057700639209	8.85090694238775	-5.1544335851006	-9.58515010888006	-4.1735849543619	-2.87073626423278	-7.59982487535008	-3.31403606525383	-7.98272465906673	-7.47562447683674	-8.34148242135966	-12.6824884638157	-13.8344827374394	-2.55544512712356	-5.34879529310866	-3.42256166032141	-3.83243838035281	-6.15740145637662	-0.84174246411324	-16.3320570531276	-1.57504481852908	-0.919265626167143	-5.2484406675075	3.59675994713993	-1.40681319904911	-5.04279450492138	-1.52756103304295	4.63189653173012	5.24862667924013
237	-3.04947342539926	-3.7024756147308	-12.2080625549374	-10.3670301143924	-6.66370220598739	-14.131098002677	-8.07549533454918	-5.7559615625047	-4.17897136893349	-4.00905998054595	5.64822236388361	11.3335823496879	6.01638412678337	10.4799885157946	4.04341389297057	4.98118954426961	9.85285636315362	18.0237817822263	16.2770695045644	-1.55275887377954	-19.0537934310422	5.07220582097948	-2.53485900264315	-3.02839634519741	-4.1735849543619	-2.87073626423278	-7.59982487535008	-3.31403606525383	-10.8065401566983	-10.2656751484032	-8.34148242135966	-12.6824884638157	-10.9274780630261	-6.73924469760154	-4.54086569536522	-7.06394896563637	-1.34497821241591	-5.96280759599598	-8.75001173031274	-16.3320570531276	-1.57504481852908	-0.915369405647279	-2.21723885373355	3.59675994713993	-10.6734398471922	-5.04279450492138	-0.362806984626256	5.82472881275718	4.98387208628368
238	-7.50047082153494	-2.26184721869831	-8.92384131178443	-10.3670301143924	-6.66370220598739	-4.6528972869997	-8.07549533454918	-8.96798472965319	-4.17897136893349	-1.86856167332749	5.64822236388361	11.3335823496879	6.89227566069318	9.08230626722746	4.04341389297057	6.32026623291302	15.5539854713979	11.7770057743132	19.5779950589256	-3.06781976310765	-3.15889758630316	5.71120586818981	-2.79034953604254	-3.02839634519741	-4.1735849543619	-2.87073626423278	-7.59982487535008	-2.92596078050538	-9.19559008476634	-10.2656751484032	-8.48161635762998	-13.5364748346718	-12.7779316975135	-7.61088069487313	-4.54086569536522	-6.1598014807768	-3.9024295550142	-6.61954461872642	-8.25917529455332	-8.63036862969307	-3.12938108522625	-0.915369405647279	-3.83202182292856	3.11224349963478	-8.13568702606855	-3.50297960324903	-2.24329553498271	7.015293671129	4.98387208628368
239	-7.50047082153494	-2.26184721869831	-8.92384131178443	-5.66818908104197	-6.66370220598739	-4.6528972869997	-4.9344044876046	-9.83774624268897	-4.17897136893349	-9.65959092483448	5.64822236388361	4.95651842417438	4.83874364875714	9.6702911547415	4.37832151635012	4.03463168697975	26.9594841707893	15.2564018915869	22.6111003573607	-3.06781976310765	-5.68754667412055	3.29588144850564	-2.79034953604254	-4.01348000564978	-3.90757624716086	1.91641974140987	-7.31451226965678	-2.68506710978311	-4.25464782875418	-10.2656751484032	-9.97487684559578	-13.5364748346718	-12.8644521054163	-2.01782471513401	-5.96923638760251	-6.1598014807768	-3.9024295550142	-6.61954461872642	-3.99793570785807	-1.11970554695377	-1.47539190026192	-0.915369405647279	-6.12431576652536	3.11224349963478	-2.27810583158021	-3.50297960324903	-4.85707784789061	3.13699731283151	4.98387208628368
240	-3.02387627626221	-4.69987846683401	-8.92384131178443	-9.23562484057758	-6.66370220598739	-4.6528972869997	-8.66506903207278	-9.83774624268897	-4.17897136893349	-9.65959092483448	5.64822236388361	5.8473461780878	4.83874364875714	8.30236986418467	4.45143853997065	4.03463168697975	20.9170471736727	16.1725315064795	23.0051935982116	-1.19316752030166	-1.24320605624796	3.63516240712367	-1.07885995949787	-7.38764923829996	-9.28244087294255	-8.33116719393447	-9.06025487000172	-0.177524819122182	-5.60090407132076	-7.80891476596405	-11.3048257979955	-14.0090883211322	-16.2453417306406	-2.01782471513401	-5.96923638760251	-8.07624459660641	-2.63031776749358	-5.319327416018	-7.42772370453243	-4.18095351654437	-1.47539190026192	-0.915369405647279	-12.5925689179751	3.11224349963478	-2.27810583158021	-3.58032118272321	-6.73643449609956	5.39487519534878	3.67380186466446
241	-5.87214794593083	-7.39382113150929	-10.4226980872802	-9.23562484057758	-10.2679639079811	-22.69625486208	-8.73800973988746	-15.3023667195398	-4.04433275261978	-9.67345738612477	3.97395640884679	5.8473461780878	4.49816669852839	3.06173817323577	7.79228725763904	4.03463168697975	19.572312109846	20.4604107339208	24.7608296398501	-1.19316752030166	-0.72590073888633	3.63516240712367	-10.3831406602608	-1.97766247201072	-3.44619151590652	-6.84154908285104	-4.41095539463047	-0.120452885167173	-0.887149848511804	-2.34475115442386	-8.63626271765117	-14.0090883211322	-18.057914210089	-2.01782471513401	-0.368207459327055	-4.91637986306483	-6.13332309813887	-6.94563239349674	-9.54655726144195	-11.632306159992	-1.47539190026192	-0.915369405647279	-0.765156586428193	3.11224349963478	-2.27810583158021	-3.58032118272321	-2.64597988203424	5.39487519534878	3.67380186466446
242	-2.33899662115187	-5.37646280778244	-3.05020947569895	-7.12053934700867	-8.5440634984071	-22.4819140123281	-9.82346827456248	-8.82363281398651	-4.04433275261978	-4.71181271153935	3.97395640884679	3.77120494823765	8.45551707123053	3.06173817323577	3.86214306247874	4.03463168697975	18.1095700526643	19.6134419979207	24.7608296398501	-1.19316752030166	-0.72590073888633	3.63516240712367	-2.72233742543604	-9.49087504499955	-3.44619151590652	0.657174889794014	-5.58096153147222	-0.120452885167173	-8.64642525760701	-5.65283331353141	-8.3434872134903	-14.0090883211322	-18.057914210089	-2.01782471513401	-2.20702035940789	-5.61976162153183	-5.45397757619669	-6.94563239349674	-8.1949734495389	-11.632306159992	-2.65649815271437	-1.89792066994926	-6.68137589555328	3.11224349963478	-1.67492649645499	-3.58032118272321	-2.64597988203424	5.39487519534878	3.09276830870912
243	-8.40100778591439	-1.73534055593681	-9.65074420311798	-7.12053934700867	-8.5440634984071	-22.4819140123281	-10.2172423422018	-8.82363281398651	-4.04433275261978	-4.71181271153935	4.9373618609541	3.77120494823765	11.1164638270114	4.85707462709837	3.86214306247874	4.03463168697975	21.5136868730185	22.2824460965519	17.141441950594	-2.34932012513914	-0.72590073888633	3.63516240712367	-2.72233742543604	-2.24827091050112	-5.61007477423653	0.657174889794014	-5.58096153147222	-0.120452885167173	-8.64642525760701	-1.03817935386724	-8.3434872134903	-14.0090883211322	-18.057914210089	-8.61752183873441	-2.12388991908902	-6.88439978843642	-5.45397757619669	-6.94563239349674	-8.1949734495389	-11.0780967028201	-0.563975083799369	-1.89792066994926	-3.46663541619834	3.11224349963478	-5.94685611683785	-3.58032118272321	-2.64597988203424	10.7324350403312	3.09276830870912
244	-8.40100778591439	-4.22907537309094	-9.65074420311798	-7.12053934700867	-8.5440634984071	-2.51553924978115	-12.8582179055426	-9.91353949675486	-4.04433275261978	-7.24961951153555	6.48215563386858	10.8857938448347	10.032164373259	3.96952549897446	3.86214306247874	3.04150558052294	20.3215583958327	22.0699474359909	17.0998799328185	-2.11684507044688	-5.61914923904156	3.35560761217811	-0.276571859624448	-2.24827091050112	-5.61007477423653	-5.73003721063739	-1.59197228294798	-0.120452885167173	-3.05252980779151	-2.791069818222	-11.2961906588236	-14.5120611767074	-9.76841064929578	-8.61752183873441	-2.12388991908902	-6.88439978843642	-5.45397757619669	-6.94563239349674	-8.1949734495389	-13.4249541804551	-2.99922523149518	-1.89792066994926	-2.29362717750664	3.11224349963478	-9.34202330455247	-3.58032118272321	-3.12219374698569	10.4223099776097	3.09276830870912
245	-16.9854121774912	-4.22907537309094	-6.61294087570663	-7.51545497836876	-8.5440634984071	-2.51553924978115	-12.8582179055426	-11.975110304842	-4.04433275261978	-7.24961951153555	6.48215563386858	11.427457329124	5.85627499058292	10.6024546025774	11.5194778389659	5.20267526424963	17.4666706276943	22.0699474359909	13.3615178824618	-5.85588383283927	-1.74908945137842	9.88533521941247	-0.276571859624448	-8.60469992882234	-3.52433879108592	-8.9838203124136	-1.59197228294798	-0.120452885167173	-3.05252980779151	-2.791069818222	-11.2961906588236	-14.5120611767074	-14.5424343024206	-0.832720238573879	-4.36387734741327	-6.88439978843642	-0.455719829500678	-6.94563239349674	-7.00783588041962	-18.5506450968216	-0.613079997043839	-3.79943884483486	-2.29362717750664	3.11224349963478	-9.34202330455247	-3.58032118272321	-3.12219374698569	10.4223099776097	3.09276830870912
246	-6.61740855940729	-6.20192859262837	-6.61294087570663	-7.51545497836876	-8.5440634984071	-5.91601017210038	-10.1563637757102	-17.1305282604506	-4.04433275261978	-7.24961951153555	6.48215563386858	3.51706881623536	5.85627499058292	11.0063658893943	5.22778905374945	5.20267526424963	16.8615485960231	20.2966168621758	19.9258372234506	-4.22579532980187	-1.80025114846035	6.21499779685684	-0.276571859624448	-5.78512906681229	-0.402655100673457	1.57775567401351	-1.59197228294798	-2.12777938094419	-3.05252980779151	-9.81356422335747	-3.91193118465515	-14.5120611767074	-11.6668196089582	-3.65333986187311	-3.42520497695885	-2.66837785693918	-2.29178373427926	-6.94563239349674	-0.515868641630744	-14.5388077975616	-4.07085605610365	-3.79943884483486	-0.500206602576253	3.11224349963478	-5.50721698674902	-3.8976812878613	-3.576538585161	10.4223099776097	3.0094109220906
247	-3.36092241526279	-4.07577689326227	-6.61294087570663	-7.51545497836876	-8.16108461610835	-13.958989661152	-10.1563637757102	-17.1305282604506	-4.04433275261978	-3.5336463498909	8.1915907599353	6.83625409658373	4.02908161419197	11.1614360113428	5.22778905374945	5.20267526424963	14.8160151017221	22.9791778461774	23.4135528084208	-0.161799790047435	-9.46348565675581	5.71270746148081	-4.10531198437103	-6.76540460050207	-0.402655100673457	0.288010032980821	-3.08962903844696	-2.12777938094419	-3.05252980779151	-10.30720746729	-4.65993699715171	-14.5120611767074	-15.9538080868422	-10.2109695524521	-3.42520497695885	-2.66837785693918	-3.48243912443119	-6.1710558439129	-0.515868641630744	-6.53497812590874	-4.07085605610365	-3.79943884483486	-0.500206602576253	4.73089508965161	-5.50721698674902	-3.8976812878613	-5.15725007621718	10.4223099776097	3.0094109220906
248	-3.82433431209543	-4.07577689326227	-9.31619210179902	-8.25931991534939	-7.42711787490235	-10.9851124331264	-14.6832466733629	-12.3998587467494	-4.04433275261978	-3.97187910767456	6.6636741447833	7.33673213836581	6.47856019220545	10.9372883712186	5.22778905374945	5.20267526424963	10.8247547067711	23.0301979987022	23.4135528084208	-4.38243050797641	-4.44411416444843	6.65971587638084	-9.53221823915149	-0.0749443566313879	-0.402655100673457	-4.0053640773102	-2.98038546515724	-2.12777938094419	-3.05252980779151	-10.30720746729	-9.26695238688361	-9.48064303713615	-15.9538080868422	-10.2109695524521	-3.42520497695885	-2.66837785693918	-3.267655281743	-6.1710558439129	-6.85755313535505	-11.0746090318507	-4.07085605610365	-2.19854586394475	-0.500206602576253	4.73089508965161	-4.99280428489114	-1.40277193851217	-2.51790283692513	7.09873819904507	4.06396490936983
249	-3.43142914055639	-7.64652452438455	-9.31619210179902	-8.25931991534939	-7.42711787490235	-4.79462551453046	-14.6832466733629	-8.8786003543949	-4.04433275261978	-11.0913164004301	6.6636741447833	8.10758116482933	10.1777101988315	12.7334818338391	5.22778905374945	5.20267526424963	15.6799525448468	20.2210028941599	24.6438563984667	-4.38243050797641	-4.44411416444843	3.41228790614546	-6.05563193981208	-10.8776844749013	-3.41481387154067	-1.31227300468323	-2.98038546515724	-8.99422781606884	-7.12797053195681	-10.30720746729	-9.26695238688361	-8.84659066216117	-15.9538080868422	-1.20580911053818	-7.47749442305253	-3.42289126201683	-3.267655281743	-6.1710558439129	-3.45125921072152	-6.40781281916249	-4.99468674505768	-2.19854586394475	-0.500206602576253	6.07970856590245	-5.22191710479937	-1.05688970305844	-2.51790283692513	7.09873819904507	6.12804153078999
250	-6.66155315558182	-7.64652452438455	-4.62041846650537	-13.2934121685657	-7.89093455733393	-10.4371631337314	-13.5456565748058	-8.8786003543949	-4.06027185288572	-11.0913164004301	3.7410462571395	6.68031976052686	8.81581925425981	12.7334818338391	5.22778905374945	5.20267526424963	10.3231134385504	14.1604560869629	19.3409313450729	-3.46924049788394	-4.44387427077075	3.41228790614546	-7.51259234372551	-6.89208186013986	-3.41481387154067	-4.45658546524773	-2.98038546515724	-4.03798495514796	-8.44368107731085	-10.30720746729	-7.04518739709222	-8.84659066216117	-15.9538080868422	-7.78728595931706	-4.53437673355226	-4.3267806336019	-8.48406822280312	-6.1710558439129	-5.58308587663091	-15.7138749927086	-8.36534537022568	-1.09210105439018	-0.500206602576253	6.07970856590245	-0.756748669537614	-1.05688970305844	-2.51790283692513	4.26898945570475	6.12804153078999
251	-2.07769733592733	-11.6590771266103	-4.78967802073032	-13.2934121685657	-7.96532835882022	-11.524899080308	-16.0476934852833	-12.3631170126936	-4.06027185288572	-14.1313025231362	3.35742079550123	4.37148740848538	9.05108651746437	17.0428211838363	5.22778905374945	5.20267526424963	21.5185138699581	14.1604560869629	21.3723414593411	-3.46924049788394	-15.8211281007803	3.41228790614546	-2.03627232095992	-9.32748887566542	-4.73404594828688	-3.11245448982267	-2.91215453508015	-4.03798495514796	-9.14245194193005	-10.370576629101	-10.0846725938671	-5.72025122899826	-9.07431254232079	-3.81155396655455	-4.53437673355226	-7.00211091640185	-8.45403487659647	-5.41631133179943	-15.1242426817649	-11.7111955195326	-4.16070248640095	-1.09210105439018	-1.13331487725296	6.07970856590245	-0.719283275388751	-0.141358895305827	-0.669279324684938	5.77438009734496	6.12804153078999
252	-8.64020175421937	-10.3334586401477	-7.67281539923692	-8.09102054115606	-10.9028850727008	-1.02501941115552	-3.82424185111945	-12.3631170126936	-3.38929931762339	-9.37164836834143	9.21586849031761	5.01196147101065	4.96292763023537	9.91407323604108	4.72960130451775	4.79973727739022	23.7008118842812	20.6438905166047	21.3723414593411	-3.46924049788394	-23.099871047358	5.40911528386799	-0.306501851213067	-7.13209429184766	-1.52278885789814	-3.11245448982267	-2.91215453508015	-4.03798495514796	-14.670601857885	-11.4430375769945	-10.0846725938671	-11.8632171357581	-10.8040194031181	-10.8929453314666	-6.57017380760056	-7.00211091640185	-10.9492326134021	-9.39834683727723	-8.47632953592308	-7.48000883107808	-5.91301509220405	-1.65394138681034	-0.56702653960439	6.07970856590245	-0.719283275388751	-0.586082385833159	-10.3070540020985	5.77438009734496	5.34918824096293
253	-16.4505067789905	-10.3334586401477	-10.9941126255362	-8.09102054115606	-10.9028850727008	-18.0492326598888	-10.5648989715384	-12.0954640018545	-3.38929931762339	-1.68067317152627	9.86803417640833	8.57637927760257	7.06641716359569	8.16755159280412	4.72960130451775	4.79973727739022	9.94457349253343	24.3557569634663	19.0093872670643	-1.6329181302917	-11.4555972846421	7.08272413752083	-4.64952098460359	-2.72971681989251	-2.44393117360777	0.445122728920264	-2.91215453508015	-4.03798495514796	-6.90255250570058	-10.4230212188255	-10.0846725938671	-10.8717869860614	-10.0426534304502	-1.73276971714197	-4.8615102400808	-7.00211091640185	-4.09985363204767	-9.39834683727723	-17.2415792925667	-1.68099442812871	-6.8148737162177	-0.7188192929525	-0.596885209095545	4.30689517176931	-3.01180915199472	-0.586082385833159	-2.92425774339525	4.76041276714843	5.34918824096293
254	-5.35762972655151	-12.2777797429466	-7.30397435124972	-8.09102054115606	-5.85402936485131	-14.6701320045686	-6.47016636815945	-9.98330783259546	-3.38929931762339	-1.68067317152627	12.5262142565928	8.62574425018933	7.06641716359569	8.16755159280412	5.27135719806565	4.79973727739022	11.4943762971245	14.4380661656704	12.4435215639974	-0.870867811709368	-3.54160955493422	7.08272413752083	-3.03374662617631	-5.40027507158953	-6.70347792726677	-2.29090872003991	-1.54543737032127	-4.17716840359855	-6.90255250570058	-9.31486512978995	-10.1110545894065	-10.8717869860614	-9.33574010892056	-0.356413670500274	-4.8615102400808	-5.49542677361355	-6.88469131068263	-9.39834683727723	-6.17485787852891	-25.7911632155078	-2.00016100690781	-0.7188192929525	-4.69581525997083	3.96732263384145	-5.11429942296563	-0.586082385833159	-8.98389542552263	6.89309942282786	5.34918824096293
255	-5.08868501457493	-9.29599897978077	-6.41278207940605	-8.09102054115606	-5.85402936485131	-7.46871511221935	-11.8002445369346	-9.98330783259546	-4.76798588844582	-7.29897300263046	11.7301125291123	4.43974882076455	6.04006601238362	17.0123926139027	5.27135719806565	4.79973727739022	13.0164790122155	19.6206250162032	21.1628983307609	-7.02317466921877	-13.2915731795808	7.08272413752083	-6.3837043316256	-5.40027507158953	-6.56176765637993	-10.79797521713	-7.2706563860305	-0.234537883455322	-6.90255250570058	-9.31486512978995	-10.1110545894065	-11.7104109928997	-13.1038640242557	-7.64381665166026	-5.27041055406813	-5.15733612221763	-7.42821610868599	-9.39834683727723	-4.47364074351169	-1.18296024553133	-4.6297389630782	-3.39190035391663	-15.0142478270535	4.28525800195968	-0.148418479935583	-0.586082385833159	-2.54772477462638	6.89309942282786	5.34918824096293
256	-6.95744404951619	-8.48975766697969	-2.8426955074261	-6.17675610621258	-5.85402936485131	-1.15760428370712	-5.7449674094621	-12.0143201395107	-4.76798588844582	-6.759834316802	9.45715360923297	3.39550655916672	6.46779800440147	3.60924096315816	5.27135719806565	4.79973727739022	19.5023117946917	16.2973523982478	21.1628983307609	-0.653192438627631	-9.30171345568842	7.69710992272821	-11.6102641560349	-7.94385652218341	-6.56176765637993	-8.55858084053466	-7.98145021477433	-6.02859990444066	-6.5131554905551	-5.48142726853576	-10.1110545894065	-12.6659644873086	-12.573453450999	-7.64381665166026	-4.71744142022095	-2.71607699071243	-2.09432535317696	-9.39834683727723	-11.7728468181252	-8.20273171396813	-4.6297389630782	-3.39190035391663	-8.68849677524891	4.28525800195968	-3.03580837652824	-0.586082385833159	-2.54772477462638	6.89309942282786	5.34918824096293
257	-6.95744404951619	-4.96586634852411	-2.8426955074261	-6.7964546444087	-5.85402936485131	-8.98541746081007	-5.07063644432956	-12.0143201395107	-4.76798588844582	-6.759834316802	4.70908054577326	3.39550655916672	6.46779800440147	4.0464082140905	4.21351306801177	4.79973727739022	6.5651703185936	19.9184535902506	15.0944783146116	-6.0963035652738	-3.98604536491197	7.69710992272821	-4.57552148138204	-6.76794897844934	-0.445095493799701	-0.152742563549173	-8.83937195813039	-2.35356922583613	-6.5131554905551	-7.29692986715179	-11.0041325480886	-12.6659644873086	-12.4577972234882	-7.64381665166026	-4.71744142022095	-3.47806526634016	-2.09432535317696	-9.39834683727723	-11.7728468181252	-16.1486534885611	-1.87143511788875	-3.39190035391663	-8.68849677524891	4.28525800195968	-8.90998229970012	-0.586082385833159	-2.54772477462638	6.89309942282786	4.53236851468408
258	-6.95744404951619	-4.96586634852411	-2.8426955074261	-6.7964546444087	-3.49039273313161	-8.98541746081007	-14.2257206135087	-12.7113231286592	-4.76798588844582	-13.4269630986432	4.70908054577326	3.39550655916672	6.46779800440147	4.0464082140905	4.21351306801177	4.79973727739022	9.74191432829951	22.2144679628175	11.6467450334988	-1.44412682818539	-8.14880828064264	3.04451709028335	-16.9816342726629	-4.09150988766743	-0.445095493799701	-5.95221003637691	-1.28509548690556	-1.25586902675707	-6.61593790002012	-7.29692986715179	-11.0041325480886	-12.4221832245254	-12.4577972234882	-7.64381665166026	-3.39156369240509	-3.47806526634016	-3.34549956758902	-9.39834683727723	-5.98218277977223	-16.541452467874	-1.87143511788875	-1.37420490874547	-5.93664189326511	4.28525800195968	-7.27955991922331	-0.753919802560302	-3.5952535611909	4.74280939505816	4.53236851468408
259	-6.24724893680582	-9.45509029351852	-6.09754214628195	-6.7964546444087	-5.2519596010902	-18.9816518644669	-8.10882157204578	-8.09960906327873	-4.76798588844582	-1.77575582125031	3.80038081979848	3.39550655916672	6.46779800440147	8.86086518146153	8.15698891878374	4.79973727739022	15.3583018094682	19.3091841981875	12.8503934797806	-2.52916515281803	-2.60985495749984	7.33154775887772	-7.22749263965782	-3.15911990440524	-1.92291461946802	-2.47925196911953	-1.00341019190943	-2.82111148297713	-8.27135762786705	-10.4410455931229	-11.0041325480886	-12.4221832245254	-19.0466218293105	-7.64381665166026	-5.38706803150458	-3.47806526634016	-8.52153847605474	-4.3142600530463	-9.35942067453944	-16.541452467874	-4.04258710771253	-1.16370790585341	-5.93664189326511	5.51214923664369	-1.04837908478872	-6.27321518694108	-0.833134262617522	4.407244992043	5.3080190943197
260	-6.24724893680582	-2.83938392573345	-6.09754214628195	-3.20634054693395	-5.32864092684409	-8.79082003239226	-8.10882157204578	-8.09960906327873	-4.17103807938192	-5.80865325651235	3.80038081979848	3.55560183137847	6.46779800440147	5.97141090318803	6.63590672977178	4.79973727739022	19.1408309556505	14.5569952652878	14.3615739293562	-1.6706146567798	-10.0956053059216	7.33154775887772	-1.69067617645115	-3.15911990440524	-4.76126601720859	-2.47925196911953	-1.00341019190943	-2.82111148297713	-12.571367002211	-14.6529965084081	-11.0041325480886	-12.4221832245254	-11.3764174793823	-0.356296197646406	-2.20248151742022	-3.47806526634016	-2.4407602404614	-7.00080869445516	-14.7572740591678	-4.4965684030102	-4.04258710771253	-1.40623858043397	-6.44465429755838	5.51214923664369	-1.04837908478872	-6.27321518694108	-2.68584981316003	9.27674518251515	5.3080190943197
261	-5.32783781585661	-3.06039150306642	-10.8047285356705	-3.73125362722551	-5.08390001719962	-10.9679195885569	-8.10882157204578	-8.09960906327873	-4.17103807938192	-9.57655054617909	6.34702079424946	10.1342529586278	9.85205037062301	5.97141090318803	4.45090926369507	4.79973727739022	20.2152112472948	13.886347111246	18.1188194024948	-2.72199889850665	-4.6139939797113	7.33154775887772	-1.36914361723283	-3.68819478096384	-4.07655410587549	-0.918495570875455	-0.498392762176143	-2.82111148297713	-7.86234178340321	-12.9231702752414	-11.0041325480886	-9.14381439351922	-11.8028758411307	-0.356296197646406	-2.20248151742022	-4.72841137074382	-2.4407602404614	-5.19024375450026	-6.62954112338157	-12.6299584197617	-5.45532886288965	-1.40623858043397	-3.56018212642578	5.51214923664369	-1.04837908478872	-2.91639863865748	-1.44819893898334	7.3597341620221	5.80398664694278
262	-9.33116296261207	-7.0560633287181	-11.9601422620136	-3.73125362722551	-6.37101861051248	-6.53698872317175	-7.96841069452458	-8.09960906327873	-4.17103807938192	-11.7813741308779	6.34702079424946	16.8492286444513	4.72136816927968	3.9245281053832	6.24798118512651	4.79973727739022	11.5688946854315	10.6527509809254	18.6652187131976	-1.85642426823107	-3.26519818196675	7.33154775887772	-1.36914361723283	-3.68819478096384	-1.16878813603295	-0.918495570875455	-4.11685075367322	-6.45421036631291	-5.4504916033091	-12.9231702752414	-7.29600696706775	-9.14381439351922	-3.65064529979999	-0.356296197646406	-2.58576625837506	-4.72841137074382	-2.4407602404614	-6.945312794304	-5.15659476219158	-5.05946682723056	-5.99646865684293	-7.80994844498941	-2.62777290581413	5.78904051566104	-1.10113872333478	-2.91639863865748	-1.44819893898334	6.03943116141638	5.80398664694278
263	-10.5581222661637	-7.51194033175704	-9.24726843366131	-7.25664015070444	-6.50921413206255	-2.26979710498213	-7.76343014450884	-5.98743318202156	-4.17103807938192	-3.68623929505889	4.26747428078406	16.8492286444513	4.72136816927968	3.9245281053832	6.37207338108622	4.79973727739022	15.3335725823057	10.6527509809254	16.5056902118221	-1.85642426823107	-10.7276182634204	7.33154775887772	-4.38301669699563	-2.43577721079289	-1.16878813603295	-6.02097244435744	-4.11685075367322	-11.6793026002879	-15.1260053674995	-7.95116443811148	-7.29600696706775	-5.22696734200856	-5.62551767834484	-3.92810351756019	-3.3429233230089	-5.17519751017479	-4.20588200453351	-6.945312794304	-6.50859904721651	-10.5517808788084	-5.99646865684293	-7.80994844498941	-2.62777290581413	5.18413088779064	-1.10113872333478	-3.87823675675346	-0.200511632716926	4.98864064427887	6.1029078787437
264	-9.66025520310445	-3.06659691142878	-9.24726843366131	-7.25664015070444	-6.785921853467	-8.35459702035219	-7.41263728654315	-4.80282603898963	-4.17103807938192	-3.68623929505889	4.26747428078406	5.20849640185769	10.2141842526295	3.9245281053832	5.22372804769746	4.79973727739022	19.6451716834009	13.0409977688979	8.27166498553933	-1.12171992474393	-14.1819708761834	7.33154775887772	-7.00200468274324	-2.43577721079289	-2.21684575721285	-4.86428598666194	-11.4982486418009	-11.6793026002879	-13.8150999859199	-7.95116443811148	-7.29600696706775	-5.04667633185773	-9.71214155173322	-3.92810351756019	-3.3429233230089	-6.73362721095388	-4.20588200453351	-6.34648789011734	-6.50859904721651	-0.948914012969789	-6.52999652386123	-7.52664453418928	-2.62777290581413	5.18413088779064	-1.10113872333478	-3.87823675675346	-0.200511632716926	4.98864064427887	6.1029078787437
265	-9.66025520310445	-7.26208897066402	-9.24726843366131	-2.98379959502982	-6.785921853467	-5.34102019838198	-7.8331122954648	-4.25607669610576	-4.17103807938192	-3.68623929505889	7.75487490484954	8.06456675846149	10.2141842526295	14.2355781519244	4.67732788425909	4.79973727739022	16.4681938687649	14.9141328964277	16.624874679177	-3.82028555973981	-2.82816022431723	7.33154775887772	-10.0950839870692	-5.52069022504863	-6.9608734585401	1.19336849250493	-9.7413134992774	-6.85470088486075	-8.58884141877355	-9.92189135280583	-7.29600696706775	-11.5639432634603	-9.71214155173322	-3.37352716729856	-3.3429233230089	-6.73362721095388	-9.10543916228963	-5.11514001741591	-11.2072066282553	-16.7947430052961	-2.16773125284351	-1.67510171649151	-2.62777290581413	5.18413088779064	-1.10113872333478	-1.92547909836065	-0.422762570130383	4.98864064427887	6.1029078787437
266	-1.21362594146619	-7.26208897066402	-9.24726843366131	-3.97421917262687	-6.33408948632187	-5.47167881111777	-7.8331122954648	-7.27031856263918	-4.17103807938192	-4.27822130633501	7.75487490484954	12.6099938383823	7.28640042744433	9.52597240732306	4.67732788425909	4.06730447351778	8.06184368034702	14.9141328964277	16.624874679177	-3.82028555973981	-1.69137110545723	4.95569663460908	-5.05427195781696	-5.52069022504863	-0.859103846885936	-3.33318738023054	-7.13662638939338	-6.85470088486075	-7.04941431204098	-13.1567450563078	-7.70721284829787	-11.6825947973147	-6.16684355641013	-6.98262626398601	-3.3429233230089	-0.304983928146675	-9.10543916228963	-4.81874699682705	-9.95460690298676	-12.0137588033044	-3.60906264956249	-1.67510171649151	-0.150634858768169	5.18413088779064	-1.10113872333478	-3.47215876136579	-1.24655566754461	5.21326791188171	6.1029078787437
267	-7.99165873374127	-4.01176613442032	-9.24726843366131	-4.67155671979534	-6.63699101330037	-10.0379419289014	-5.65766546027043	-6.47948388527095	-4.17103807938192	-4.89684219870527	7.59866506681073	7.64725433087118	7.28640042744433	6.76226645337036	4.67732788425909	3.81884967313609	17.0763227000624	14.2119839236097	8.84483908471128	-8.22049581977933	-0.0536200510377556	6.77143217228511	-2.69344169575337	-9.75339254934311	-0.859103846885936	-3.33318738023054	-7.13662638939338	-4.8167936870023	-7.21339720094528	-11.5569176697857	-12.1688418533621	-7.87963954719891	-5.66840113893252	-3.44776692936161	-4.55890811221598	-0.304983928146675	-1.59435652841074	-2.17163780355497	-4.73396109874111	-5.86252754179567	-2.77284565333564	-1.67510171649151	-4.65318843427023	5.18413088779064	-5.01910989285299	-3.47215876136579	-0.284766781330697	5.21326791188171	6.1029078787437
268	-11.7710579692015	-11.8167728123195	-6.69443039051148	-4.67155671979534	-6.63699101330037	-9.72828277050983	-5.65766546027043	-4.8373973115683	-4.17103807938192	-4.89684219870527	6.90119621313845	8.98396878945385	10.549047148832	9.48463074668681	7.06234505263037	3.81884967313609	16.3099329486697	6.54480691253635	5.643876732306	-6.94402457548122	-6.24322162216055	6.77143217228511	-6.26999115291312	-0.756022791725975	-3.26180948952251	-2.04316791660165	-7.13662638939338	-4.3053425002712	-7.23978973140858	-11.5569176697857	-7.50747844536578	-10.5161287844765	-7.37369976310946	-6.59474620280087	-7.34831899622612	-4.0948027895068	-2.63835231482633	-2.17163780355497	-1.46062831193157	-3.46536444172283	-2.77284565333564	-1.3960868228384	-5.95718469602556	4.28327150095003	-0.636011417818867	-3.47215876136579	-0.284766781330697	4.75667464562398	5.02603345820527
269	-0.241362040585813	-11.8704216066538	-4.09557201216565	-4.67155671979534	-1.69780967302479	-2.46213590164464	-4.6109806352046	-4.8373973115683	-4.44020289278731	-4.89684219870527	3.77720945481553	9.91637761365956	5.81021195068105	7.80491058879858	9.66151220872879	5.64338685146339	16.3099329486697	4.18368892017865	5.643876732306	-6.94402457548122	-3.23648178498484	6.77143217228511	-12.5692907006379	-6.59398664995582	-3.26180948952251	-6.96274822354775	-7.92693426437298	-7.91551011775932	-7.20945563334176	-1.87635587859206	-7.83161266353259	-8.00445505272972	-7.37369976310946	-6.89395831992114	-7.34831899622612	-1.83512691500758	-0.600671940067183	-2.17163780355497	-5.34284087531907	-6.84979388998945	-2.77284565333564	-2.98238900282782	-2.84200760145256	3.8815164957925	-0.636011417818867	-0.789163215182366	-0.284766781330697	4.75667464562398	5.02603345820527
270	-0.241362040585813	-3.21324540632859	-4.09557201216565	-4.67155671979534	-2.00618980369988	-9.60830093979473	-5.96586387627506	-4.58124187454737	-4.82840549934751	-4.89684219870527	11.8897190614639	11.7349035615211	5.81021195068105	6.20918041364802	5.69460914780513	5.64338685146339	11.3901586043509	17.0704069324563	5.643876732306	-1.79663089151133	-1.96898071553561	9.18660588527261	-8.92166564240427	-2.48705587580291	-3.26180948952251	-4.43179094232252	-7.96421285945038	-7.91551011775932	-7.79308081758779	-3.78219513404863	-9.57158075784151	-8.00445505272972	-8.7513250581399	-6.89395831992114	-7.34831899622612	-1.87785102619793	-0.600671940067183	-2.17163780355497	-5.34284087531907	-5.639453174258	-2.77284565333564	-2.15725048093634	-0.116007548156026	3.8815164957925	-0.636011417818867	-0.789163215182366	-0.284766781330697	4.75667464562398	5.02603345820527
271	-0.241362040585813	-2.59735455659799	-7.15679320027363	-6.48807506042745	-2.00618980369988	-8.26401716549922	-6.72071965512536	-4.58124187454737	-5.96845941860226	-6.02512598721706	9.94362147785259	11.7349035615211	10.6174625056967	6.20918041364802	8.57335831573173	5.64338685146339	10.4890926679286	16.8663850770183	4.65605321465815	-1.79663089151133	-1.96898071553561	10.1326192189672	-14.2912704343072	-0.371768617635762	-2.00544079858906	-6.26685966897541	-2.06795409363207	-0.920097391678102	-7.85368987211474	-3.78219513404863	-11.2969602926236	-12.4277006758386	-7.86172685925226	-6.89395831992114	-5.55812800916441	-1.87785102619793	-2.7417569708454	-6.935765934368	-6.84776405049702	-9.00896260132012	-2.77284565333564	-1.06115757438895	-2.64156242293621	3.8815164957925	-4.72191834434674	-0.789163215182366	-0.284766781330697	5.94786850521439	4.26336453260662
272	-1.50164079546254	-2.32227158069836	-7.15679320027363	-6.48807506042745	-6.0554408685495	-0.822636978242237	-6.7754348570247	-4.58124187454737	-5.96845941860226	-5.28959086203582	9.94362147785259	13.1086061818239	7.22193472348664	6.20918041364802	8.57335831573173	5.64338685146339	13.3335142410881	18.3097674859421	9.83149036302617	-1.54186462304243	-9.04938258384516	4.73189146570555	-11.424184715268	-0.371768617635762	-4.72281701961803	-0.0991995040683946	-1.61039647139493	-0.920097391678102	-3.84037530427869	-3.78219513404863	-8.74260748867692	-12.4277006758386	-12.1520414232065	-6.89395831992114	-8.36034591039244	-1.87785102619793	-2.7417569708454	-6.935765934368	-8.10405433895994	-0.943169931815099	-6.45749368099709	-1.06115757438895	-4.94331449498586	3.8815164957925	-4.28025830131635	-0.789163215182366	-1.75289547274051	7.72201597017704	4.26336453260662
273	-1.73846515641343	-8.02940144140936	-7.15679320027363	-6.48807506042745	-8.13893794250778	-0.554290344820134	-3.52730269692645	-4.58124187454737	-5.96845941860226	-5.28959086203582	5.01116670467967	13.1086061818239	7.22193472348664	8.2291342644294	5.40154401699595	4.77996090581788	9.4549794789755	18.3097674859421	10.7837457560175	-1.54186462304243	-18.0514923602337	4.73189146570555	-4.30146006558228	-1.09426977414605	-4.72281701961803	-2.08941960520481	-6.38894929252412	-2.15305331193227	-3.86176093659454	-8.26002103504396	-6.99144363709411	-12.4277006758386	-8.36027665779698	-3.26026862232897	-2.96358087068738	-1.87785102619793	-6.80079039078327	-6.935765934368	-8.10405433895994	-1.55380828460113	-0.881802540251861	-1.06115757438895	-4.94331449498586	3.8815164957925	-4.28025830131635	-0.789163215182366	-1.75289547274051	7.72201597017704	6.10323279783934
274	-2.29913662739672	-5.04107172160502	-6.43735969991476	-7.39153495904651	-8.13893794250778	-13.9069847846134	-3.13009146276403	-6.76207473187411	-5.96845941860226	-8.73175868852262	5.01116670467967	11.5208067424524	7.62514677794167	15.3774685365923	5.8686468017998	4.77996090581788	5.57587141739409	18.3097674859421	14.5738469380763	-1.54186462304243	-18.0514923602337	4.73189146570555	-5.13298175151649	-0.470657397207433	1.0183411005843	-0.25508077901879	-1.03911406764319	-1.68319987003833	-9.92425967880055	-11.5641811084108	-2.52411810511417	-12.4277006758386	-17.988313211735	-0.449941961149302	-9.40271022707703	-1.83851788998076	-4.65873468283	-7.70477757294996	-7.41595872438861	-1.55380828460113	-0.881802540251861	-1.06115757438895	-5.26108486717953	3.8815164957925	-4.28025830131635	-0.789163215182366	-1.75289547274051	5.94962142351389	7.32530532486056
275	-2.29913662739672	-5.04107172160502	-6.43735969991476	-7.39153495904651	-8.13893794250778	-17.3694602402714	-5.76033504082587	-10.1006947360575	-5.96845941860226	-6.84613860933718	8.43096913354779	11.0741361390329	6.51548859337474	16.7615952976757	9.99374903131474	4.77996090581788	5.57587141739409	4.20058330191673	12.4703765422045	-6.52593111836383	-14.0645151626844	6.65590594140087	-2.01093674311513	-0.470657397207433	1.0183411005843	-0.25508077901879	-5.44673505138657	-1.68319987003833	-11.2494141608749	-8.70180356187941	-8.71366549924921	-11.0187155348598	-11.8110133493082	-4.16321141343038	-5.5371725999891	-1.83851788998076	-1.58112547609731	-7.70477757294996	-8.26830077240276	-1.55380828460113	-0.881802540251861	-1.06115757438895	-0.463177707817762	3.8815164957925	-5.38956608378549	-2.58476249891081	-1.32720273731749	5.94962142351389	7.32530532486056
276	-2.53521036170213	-0.0187842450132081	-6.43735969991476	-7.39153495904651	-4.15166338463651	-8.49013944122477	-3.53522234000609	-2.69380366099559	-5.96845941860226	-6.84613860933718	4.55870367044335	9.59503449835221	5.53565583883329	16.3014464820746	5.93871223515489	4.77996090581788	8.96904206121052	9.22829443459512	3.61447742757516	-6.52593111836383	-18.6385331548733	5.27731059151395	-2.01093674311513	-7.81456625102692	-5.12495746636745	-3.56031440701166	-5.44673505138657	-1.68319987003833	-6.77812574377892	-9.21204197554997	-8.71366549924921	-11.0187155348598	-11.8110133493082	-2.94545407878544	-11.1925465368235	-1.83851788998076	-6.3851841984851	-7.70477757294996	-1.05879680405904	-2.92565019566682	-0.881802540251861	-1.06115757438895	-2.21127139347178	3.8815164957925	-5.38956608378549	-2.58476249891081	-1.32720273731749	10.724530271087	6.33701692729524
277	-2.32207654452695	-4.32373088269245	-6.31623511559942	-5.3563845634215	-4.34756939585967	-2.70077570842456	-7.4944558310296	-5.84196052306923	-5.96845941860226	-1.80406919520713	4.55870367044335	9.59503449835221	7.08725734112425	6.57000505747758	5.93871223515489	4.77996090581788	5.37256875613249	7.94253496285598	16.1104515922668	-4.3319996878858	-6.49842587452903	8.24950022261651	-0.980671519160269	-3.7218708116875	-3.98729064552375	-3.23571264033062	-5.44673505138657	-1.03557308238805	-7.81443976311125	-9.82861255022435	-8.71366549924921	-8.22645979394618	-11.8110133493082	-2.94545407878544	-11.1925465368235	-1.83851788998076	-6.3851841984851	-7.07774188722728	-6.15706537567638	-0.679974374102262	-6.49939891660025	-2.92894182592932	-1.94186276066482	3.8815164957925	-7.64049620417634	-2.6538696468771	-0.10123123999019	4.93126337841537	6.73159903523836
278	-2.72331435331322	-2.37526412618459	-7.90054007429604	-5.3563845634215	-4.34756939585967	-8.68207615405302	-3.76994011767614	-4.8297948928448	-3.97796406264976	-1.80406919520713	5.99762648528574	14.503541332616	5.31051637233412	7.65483903120284	5.93871223515489	4.77996090581788	7.50346140245825	7.94253496285598	18.3227543305813	-4.3319996878858	-3.82849780898469	11.1786431533155	-0.980671519160269	-12.2438402048783	-1.74897807866927	-3.23571264033062	-5.40464979587551	-6.3601922358063	-7.81443976311125	-8.27498991303135	-8.71366549924921	-4.18487358332193	-5.95424640190806	-2.15742597393763	-3.45535825365225	-1.83851788998076	-1.88337544556609	-7.07774188722728	-6.03861677354617	-2.52216351969921	-6.7992299691847	-2.92894182592932	-1.82346724931594	3.8815164957925	-0.260875399551877	-2.6538696468771	-0.10123123999019	3.62884643238245	6.1751824304365
279	-11.641836116276	-2.37526412618459	-7.90054007429604	-10.1285934027386	-6.47866984292979	-15.610893480992	-5.89440997513536	-4.8297948928448	-3.97796406264976	-6.93793338930737	8.3377052194924	14.360532345272	16.9066533962284	7.65483903120284	3.77246419839721	4.77996090581788	7.50346140245825	9.89469319835254	18.3227543305813	-4.392667861602	-4.91182915287231	8.01406764330932	-0.980671519160269	-12.2438402048783	-1.74897807866927	-4.96971090612796	-2.68569843704919	-6.18024114669305	-4.87623100710651	-7.63413837471331	-11.0036660044606	-4.18487358332193	-8.1171981194557	-2.15742597393763	-2.7211396287263	-1.83851788998076	-0.925003710775436	-7.07774188722728	-6.03861677354617	-2.40644317597516	-0.0724741141292045	-3.73179052961702	-5.61082527445676	3.8815164957925	-0.260875399551877	-2.6538696468771	-0.10123123999019	3.62884643238245	6.1751824304365
280	-3.5548918777269	-2.22294120000614	-1.84996142835209	-9.07347529494229	-6.47866984292979	-9.31175349217919	-6.95668634349449	-4.8297948928448	-3.97796406264976	-2.7979622322992	8.3377052194924	14.360532345272	16.9066533962284	15.1729078815926	5.04539564385188	4.77996090581788	3.61997581848887	14.1332268097021	22.672020566081	-13.4318749008648	-0.193196265468595	3.61277960657659	-0.980671519160269	-7.61025912999061	-1.74897807866927	0.485860810767434	-5.83911847217814	-6.18024114669305	-4.87623100710651	-7.63413837471331	-11.0036660044606	-12.1743133676509	-8.99074759418348	-2.15742597393763	-2.7211396287263	-1.83851788998076	-0.925003710775436	-3.48640274304351	-6.14947713173657	-2.40644317597516	-0.0724741141292045	-2.24584123821596	-2.18149705489146	3.8815164957925	-0.260875399551877	-3.02640591248287	-0.10123123999019	3.62884643238245	6.1751824304365
281	-3.68760353562233	-5.15339070572932	-6.91445581326026	-8.67129213373461	-7.79150239415489	-9.31175349217919	-3.55789011074936	-7.76949637682076	-3.97796406264976	-6.16283884837224	8.79356813707288	13.2218911460566	14.5500627905009	13.4242561773509	11.8957057540437	4.77996090581788	9.95728503273431	11.2017096403631	17.1283107639569	-6.70424093871363	-1.58703812652211	3.61277960657659	-0.980671519160269	-7.61025912999061	-3.5738641400171	-3.33481635953695	-6.692179293507	-9.58544384989221	-8.58082588491332	-4.85323911708875	-11.0036660044606	-11.9504747736249	-12.7498318884694	-2.15742597393763	-2.7211396287263	-1.83851788998076	-4.12295278925034	-3.78243397434927	-5.97865741574757	-2.40644317597516	-6.22667009169473	-2.23695642144809	-2.18149705489146	3.8815164957925	-0.260875399551877	-2.29751182623938	-0.10123123999019	3.62884643238245	5.25699980517533
282	-1.85046984791407	-7.54893312252655	-8.01925466618521	-8.67129213373461	-7.01787991968301	-0.263555962186982	-6.08364107810741	-7.76949637682076	-3.97796406264976	-7.1446626917207	8.2886029305062	12.5952522352585	9.27465685737987	12.2633263186013	3.80031243060615	4.77996090581788	14.8339580321444	11.2017096403631	7.5243878949842	-6.70424093871363	-15.0780892252814	9.67980488424725	-0.980671519160269	-2.27602923304083	-3.5738641400171	-1.52655443365088	-7.52557770787118	-10.226990000179	-8.82647366063535	-12.0061354574329	-7.50483585601274	-6.69506826653368	-7.2723610284924	-1.16002306142294	-2.7211396287263	-6.70910652042429	-0.646819788178475	-3.78243397434927	-3.96624417302737	-12.6079930827647	-6.22667009169473	-2.23695642144809	-9.47841652566614	3.8815164957925	-0.260875399551877	-3.15890919621323	-0.10123123999019	3.62884643238245	5.03254232684268
283	-3.14119308293589	-7.54893312252655	-8.01925466618521	-8.67129213373461	-4.48648709354849	-6.67786899764241	-6.46336032465259	-8.48171854343948	-3.97796406264976	-2.83129380714347	10.6564401751642	12.5952522352585	9.27465685737987	8.72126979011497	5.91795467571621	4.77996090581788	15.4472938100196	9.31790701962288	10.3673548877122	-0.662102640908877	-3.51446040805661	9.67980488424725	-0.980671519160269	-2.27602923304083	-4.74406594988194	-1.52655443365088	-10.9010701889986	-10.4606647101154	-8.82647366063535	-12.0061354574329	-9.35216733500656	-9.51513215395661	-7.2723610284924	-1.16002306142294	-2.7211396287263	-6.70910652042429	-0.161323655265365	-3.78243397434927	-6.34124775192571	-14.5678833411073	-10.270192267591	-4.81843742502964	-9.47841652566614	3.8815164957925	-2.25366185391159	-3.19609757750929	-0.10123123999019	5.15474521683583	5.03254232684268
284	-9.82309503414422	-7.54893312252655	-4.43401222330837	-4.8846404263732	-7.74130079539439	-10.0512454467678	-7.93508974717709	-8.48171854343948	-3.97796406264976	-8.28070023971141	8.00963740736942	12.5952522352585	11.2521933736537	4.14314621869854	5.91795467571621	4.58204060184043	5.03482455537417	9.31790701962288	6.26418968891203	-7.37273245842905	-1.94089493113178	9.67980488424725	-0.980671519160269	-2.88780474212194	-4.74406594988194	3.44277066081251	-3.31924450417709	-10.683458559142	-11.0048907505611	-8.6493857489789	-9.35216733500656	-11.8406014479106	-8.97261163612509	-1.16002306142294	-2.7211396287263	-6.70910652042429	-0.161323655265365	-3.78243397434927	-6.70608848931535	-6.43248757592685	-2.89403205242124	-4.81843742502964	-9.47841652566614	3.8815164957925	-4.21080416120481	-3.19609757750929	-0.399758628535382	6.95817643724684	5.03254232684268
285	-10.3078086461819	-5.53566811071116	-12.2161508251095	-4.61311234182776	-6.06828030558048	-13.8000327287791	-4.64971682222153	-4.28800590966446	-3.97796406264976	-0.805193249688977	8.00963740736942	12.5952522352585	11.2521933736537	4.14314621869854	10.55928385504	4.58204060184043	6.04397267186552	4.94175614633527	6.26418968891203	-4.81844874149187	-15.7313689448831	9.67980488424725	-8.60971780734035	-2.88780474212194	-3.47685757861736	0.802317371063128	-3.26938445417443	-10.683458559142	-5.00710285424248	-4.87704796382935	-6.53251299764819	-11.8406014479106	-8.97261163612509	-0.105842327017229	-3.11005463759673	-6.70910652042429	-2.63434728739271	-6.09286027452386	-5.65061507606023	-2.22256281116556	-9.53132592278914	-0.722049882740801	-11.4602522985454	3.8815164957925	-5.41833563098322	-3.19609757750929	-3.39443326322017	10.9129200362934	5.03254232684268
286	-6.29223252530647	-7.46088668733663	-1.32802242130987	-4.61311234182776	-4.35170254834698	-13.0639343058265	-9.04040878682495	-11.5873718910364	-3.97796406264976	-11.8932767712213	4.89475780478555	12.5952522352585	11.2521933736537	4.46970993590118	4.82267128418925	4.41135079248298	4.86462972211956	6.2803688133097	4.18639088355453	-9.44862402386417	-11.355746830533	9.67980488424725	-0.516269722322515	-2.88780474212194	-1.59053494469079	-5.11906230479487	-7.99074863291734	-12.8119105246127	-4.05817288430722	-4.87704796382935	-7.48231220496824	-8.04102537363707	-8.88477617214369	-11.6952989521013	-3.11005463759673	-6.70910652042429	-7.78566496922096	-1.60844850132213	-11.8351453772952	-5.58027722939165	-4.52764356607581	-1.14988555801589	-1.76316953599306	3.8815164957925	-5.41833563098322	-4.00643887933033	-1.18261808049362	5.19030581340301	5.03254232684268
287	-13.9640189294387	-7.46088668733663	-1.32802242130987	-4.61311234182776	-4.35170254834698	-6.68003531504188	-9.04040878682495	-11.5873718910364	-3.97796406264976	-6.89070611015791	4.89475780478555	9.43032032081718	12.8190874394092	3.86774635293385	6.70184252415454	4.41135079248298	8.59430112671552	4.19191098161561	4.18639088355453	-9.44862402386417	-5.29476057530125	4.57428727659697	-9.36575417141102	-0.153096106047697	-8.77099876953059	-7.6200049596133	-16.7280052944232	-12.8119105246127	-14.265745737971	-8.00731034078764	-8.71777087154564	-8.04102537363707	-8.88477617214369	-5.55049886662241	-5.48857442705531	-0.794194477811068	-7.78566496922096	-2.57537374004569	-12.4643645589184	-6.69622239694194	-1.5139737313312	-3.72007346770801	-1.76316953599306	3.8815164957925	-5.41833563098322	-4.00643887933033	-1.18261808049362	5.19030581340301	5.03254232684268
288	-13.9719743419446	-7.46088668733663	-3.70203376934803	-4.61311234182776	-4.35170254834698	-17.3647686060804	-9.04040878682495	-11.5873718910364	-3.97796406264976	-0.653952461145782	7.06703202709443	13.1569618293416	6.78229259019177	3.86774635293385	6.70184252415454	3.76315877658779	8.59430112671552	4.74261698253257	6.72575251628644	-3.97172572698383	-0.0980478810627563	11.0704733966438	-7.89302414951395	-6.70260434509208	-8.77099876953059	-7.04406653625043	-16.7280052944232	-12.8119105246127	-14.265745737971	-8.00731034078764	-8.23438939301404	-11.6210929941042	-9.33970235032741	-5.50108844770444	-5.48857442705531	-3.55109934586118	-7.51852685318736	-4.81166733101644	-10.2089379778745	-6.17087861210388	-5.20528406771566	-3.72007346770801	-2.32317164771709	3.8815164957925	-8.70843782635551	-3.97287235567949	-1.18261808049362	5.19030581340301	5.09947194698528
289	-9.53765082272602	-7.46088668733663	-3.70203376934803	-4.61311234182776	-4.35170254834698	-11.5511926807431	-11.6874011886162	-14.7787995574774	-3.0462703933947	-11.1513613485754	7.06703202709443	9.26289273555235	4.57714550375052	6.40113394203347	10.1134045535564	3.76315877658779	8.59430112671552	4.74261698253257	5.63915624842223	-1.81179999422354	-6.95494665777921	7.88701399781496	-7.89302414951395	-2.01066577874673	-5.3414287540152	-9.0060183335366	-13.0639034257915	-11.0522339788289	-8.81043244515173	-15.5278882803204	-8.22722537292249	-11.080422255199	-9.33970235032741	-5.50108844770444	-3.3958352765407	-3.16392439086789	-10.7653848185108	-7.2047816569985	-12.9327341420528	-3.4316389100956	-2.78586413125651	-3.72007346770801	-7.82548877608584	3.8815164957925	-11.9136489613451	-5.1793895659261	-1.18261808049362	6.28862328122764	5.09947194698528
290	-3.90303649654868	-8.22446486558804	-3.24340857085431	-4.68748408888495	-4.35170254834698	-1.06752057205927	-11.6874011886162	-17.1125175124191	-3.0462703933947	-6.08164139390869	4.13431742355188	4.21207788160387	4.57714550375052	6.30283797702439	8.2347639906355	3.76315877658779	6.29732226692788	4.74261698253257	12.3582752629363	-8.65448545881033	-5.67402500547241	7.88701399781496	-1.09595238284926	-6.64975118007185	-4.46163052504059	-9.0060183335366	-3.23430438367028	-5.86349681033649	-10.6733375904219	-9.89294436329329	-8.22722537292249	-11.080422255199	-13.0116891242272	-1.87374326905359	-3.3958352765407	-7.07401028289354	-5.01823636885437	-7.2047816569985	-13.3905599949566	-3.92485176907331	-2.40343391686345	-3.72007346770801	-1.45947660129197	3.8815164957925	-1.04562082594581	-3.33092977621295	-9.00829898483165	5.22961100983583	5.09947194698528
291	-6.15784437592564	-8.22446486558804	-3.24340857085431	-5.73127482623362	-4.40126317888105	-7.28873649193998	-11.6874011886162	-9.81945136336674	-3.0462703933947	-5.91165476982523	4.13431742355188	4.72394373369161	5.19603052972718	6.46208986047048	6.03996611547903	3.76315877658779	6.29732226692788	12.9650501479694	12.3582752629363	-11.379386752959	-19.0160218503403	4.95080337329267	-1.09595238284926	-6.34459207940352	-4.46163052504059	0.504121740447271	-9.95803249513526	-6.06255871628299	-10.6733375904219	-11.1364801692404	-9.57975116278113	-11.080422255199	-11.1113952700837	-2.94739299118541	-3.3958352765407	-7.07401028289354	-5.77027450770525	-12.684318686283	-0.716299974778445	-0.250388366107661	-6.64829303053963	-3.60588989787983	-5.12086735221408	3.8815164957925	-1.04562082594581	-0.860251022585779	-8.81601294572056	5.22961100983583	3.92742832059587
292	-7.66531145121653	-12.990080981019	-4.80168180650135	-5.73127482623362	-4.40126317888105	-6.96516206716956	-9.14551664100711	-9.81945136336674	-3.0462703933947	-5.53260154143009	4.13431742355188	5.66665138982104	4.49790434754691	7.76345628637914	8.6798316717685	3.76315877658779	6.29732226692788	12.2957283525132	11.7033291245738	-1.69576278062911	-4.80884106774915	14.1780709387237	-4.38441176896537	-3.0452781605424	-4.46163052504059	-3.13394251339267	-15.4289883214462	-6.06255871628299	-10.6733375904219	-8.31543178609686	-9.57975116278113	-11.080422255199	-9.56649762433332	-2.94739299118541	-6.81629944089963	-6.18505200425083	-5.77027450770525	-12.684318686283	-1.99641140889683	-13.0888991678113	-5.23611343190521	-3.60588989787983	-5.81029310686165	3.8815164957925	-1.04562082594581	-1.28721225636865	-2.85785405857767	5.22961100983583	3.92742832059587
293	-2.27672561934479	-6.95994732642959	-0.506645648725502	-5.73127482623362	-4.04642980341282	-2.67859673291211	-7.01040131974363	-5.8901572448415	-2.99706815578513	-1.04227213320147	6.68340451877967	5.66665138982104	4.49790434754691	7.67777269420685	9.08561981103909	3.76315877658779	5.25385434780407	8.65527502777594	11.7033291245738	-4.1337919736724	-7.39045647846065	8.4378458563259	-4.38441176896537	-2.26792416254119	-9.07066357019535	-10.3617363817432	-10.846298456245	-6.44928395223815	-10.9273552924854	-9.41932319551321	-3.72535586919209	-11.080422255199	-2.66072881203173	-2.94739299118541	-4.1919886372785	-5.62048876891482	-5.77027450770525	-12.684318686283	-1.99641140889683	-9.71706871490929	-0.654733857456127	-4.68014920919993	-4.28569953890534	3.8815164957925	-0.430062520219972	-2.33109927503388	-2.85785405857767	9.41156117921591	3.92742832059587
294	-14.8922258039747	-2.9839234291958	-4.92260792295524	-3.17578687141938	-0.112715725117933	-4.24424772121113	-12.9242487719611	-7.65797875969537	-2.99706815578513	-1.04227213320147	8.42960263866341	5.66665138982104	3.94272580419047	5.48729503626531	3.80230704466326	3.76315877658779	14.7160470760662	6.66504290005633	8.34920013584933	-2.16675689042218	-6.06385751519983	8.4378458563259	-8.16409645807481	-2.26792416254119	-9.07066357019535	-10.1101551315487	-11.6270131877024	-6.44928395223815	-11.4457071602747	-9.75474536653901	-3.72535586919209	-12.4382067095434	-8.64431079437072	-6.41344316554279	-4.1919886372785	-5.62048876891482	-6.47036021409687	-12.684318686283	-11.1217320961337	-14.1459798493673	-7.66356834415649	-0.926041267242049	-4.28569953890534	3.8815164957925	-2.59966689911317	-1.23507672909716	-2.85785405857767	9.21092194078769	4.73604801139263
295	-14.3434379395209	-6.40547438201285	-4.92260792295524	-6.42702605022996	-0.112715725117933	-2.34373709811257	-12.9242487719611	-7.65797875969537	-3.83564670169863	-10.3968749265163	8.42960263866341	7.21517558527461	3.94272580419047	19.3470929323397	12.504772832976	3.76315877658779	8.2822464014074	6.66504290005633	8.34920013584933	-9.924555015923	-6.06385751519983	8.4378458563259	-0.221802815501338	-2.73264773829382	-5.71176573450007	-8.57789895289674	-9.21035249057154	-15.7870602007844	-10.8468601334011	-9.75474536653901	-6.48645626620037	-9.4018313918443	-8.78168497857706	-6.41344316554279	-4.1919886372785	-5.62048876891482	-8.3799107224769	-11.5456793258122	-11.1217320961337	-9.435245206667	-7.66356834415649	-3.79135088654427	-4.28569953890534	3.8815164957925	-2.59966689911317	-1.23507672909716	-0.0757078087051744	9.21092194078769	3.85002451169679
296	-13.5895966433305	-4.02325119410708	-4.92260792295524	-6.42702605022996	-5.50201283436571	-18.5837628684039	-12.9242487719611	-16.2206372242357	-3.83564670169863	-14.3889583261188	8.27676594098188	4.56055104895377	7.35886371732172	9.6636983821626	12.504772832976	4.6895701796476	9.83473556875641	9.35081171791275	8.34920013584933	-10.1923973737585	-5.47136300102856	8.4378458563259	-4.72902017974508	-3.74794252772642	-5.71176573450007	-2.06820956214626	-15.1788546691201	-15.5117430767471	-10.8468601334011	-9.75474536653901	-6.48645626620037	-9.4018313918443	-9.58429428912682	-5.14383161166828	-7.97566608079151	-4.85513403295401	-6.57078617499635	-11.5456793258122	-11.1217320961337	-2.96967238218266	-2.08073256296183	-5.28581402363462	-4.28569953890534	3.8815164957925	-7.24546050970653	-1.23507672909716	-3.36905927291372	9.18642981058922	3.85002451169679
297	-9.02660632718831	-0.744844812747937	-5.56191273328509	-6.42702605022996	-5.50201283436571	-15.0471580061658	-4.18845190826374	-12.404018179599	-3.83564670169863	-0.789868310053903	8.27676594098188	4.56055104895377	7.62158459686283	5.18395925800075	8.32853581697851	4.6895701796476	6.66075470902955	9.35081171791275	8.34920013584933	-10.1923973737585	-5.47136300102856	8.4378458563259	-4.72902017974508	-16.840307187456	-5.71176573450007	-2.06820956214626	-15.1788546691201	-10.4199713464726	-10.6131233668928	-11.9620260164371	-3.79366440980587	-6.16360899944977	-5.89919357584096	-5.14383161166828	-4.33431419685776	-4.85513403295401	-6.57078617499635	-11.5456793258122	-7.7758012489806	-3.16276710632964	-2.08073256296183	-5.0860364695324	-3.295629509954	3.8815164957925	-5.79590822819205	-3.86599444564851	-4.40831040878652	9.18642981058922	3.85002451169679
298	-9.02660632718831	-0.744844812747937	-5.56191273328509	-3.76872681597851	-6.53339582612153	-7.56619034342804	-4.68268275855233	-6.32276972202575	-3.66790843032947	-0.789868310053903	4.01717131325941	10.3948875762059	3.71023170285823	5.18395925800075	5.64374429236349	4.6895701796476	15.1258255494654	5.609689638691	12.1918383358449	-10.1923973737585	-11.7353325788906	7.37205328494206	-9.78916922627335	-15.6102077102797	-5.71176573450007	-2.8627187015321	-17.1845290713989	-9.82704677064852	-6.10728923720903	-11.4309083977304	-2.81095045934435	-6.16360899944977	-5.89919357584096	-7.65104585495111	-4.33431419685776	-9.42094330063572	-6.57078617499635	-2.98758358137845	-3.68235583970854	-2.77947830327547	-2.23575807205785	-0.972180551944525	-3.295629509954	3.73110132631333	-4.66678812886662	-3.86599444564851	-1.11321722341016	9.47365060815445	3.85002451169679
299	-0.193705703317232	-8.96519247879142	-5.56191273328509	-3.76872681597851	-3.12387091354652	-5.98065486642735	-0.290620151482873	-2.08814323249715	-3.66790843032947	-0.789868310053903	6.44822002207215	10.5355387026948	3.71023170285823	7.472573472707	10.9393021930426	6.42013591876888	9.79366074225374	6.52991977606156	7.47077835818289	-1.49551392699522	-12.6971998208127	7.41684401924759	-5.03256497303294	-3.73245953045486	-7.91980860634532	-4.57697138209685	-12.7491819874015	-8.09815706354156	-6.10728923720903	-11.4309083977304	-2.81095045934435	-4.69464286120206	-4.99089373175407	-4.07615299447163	-13.5109716070721	-9.42094330063572	-9.96502273108431	-2.98758358137845	-4.08647653997605	-2.20690976047163	-5.644082158755	-0.972180551944525	-0.223049251639307	3.73110132631333	-2.11465289804031	-7.29419196345103	-4.9435613505993	6.08368822640646	4.63675729302542
300	-0.193705703317232	-8.42548744392744	-3.78104200691156	-3.76872681597851	-7.94443952568572	-3.16085919238035	-8.31315040440332	-2.08814323249715	-3.66790843032947	-0.926600981289163	9.87879799523862	11.5295546959914	3.82965204060819	5.00628254681802	7.39584078900522	6.42013591876888	4.18147165819644	6.52991977606156	7.47077835818289	-2.12535183787422	-5.81338676438861	9.31358660846182	-4.62317028707058	-0.0276136806703229	-7.85805847519765	-4.57697138209685	-11.815186495767	-8.95743985976156	-5.40658281009593	-11.9657373633654	-2.81095045934435	-4.69464286120206	-4.99089373175407	-4.51773049080408	-13.5109716070721	-3.95924170887684	-9.84495407615641	-2.98758358137845	-9.51963921133368	-12.6232668341492	-5.644082158755	-5.4295856587675	-0.223049251639307	3.73110132631333	-2.11465289804031	-4.6689501827498	-6.30433582951602	6.08368822640646	4.63675729302542
301	-13.8429217370779	-7.64874938868249	-5.32173316442413	-5.35954055739905	-5.48118241894455	-11.8247046687015	-5.87251524603058	-3.58587534230055	-3.66790843032947	-0.926600981289163	9.87879799523862	11.6190671060748	3.82965204060819	17.1859042302079	9.09208553851435	6.42013591876888	6.15050200149601	6.59513135888517	8.89037473519845	-0.175380310645887	-7.23639425025427	6.5307044342429	-1.27849751179504	-3.51144987878299	-0.106091235387392	0.549787726410246	-13.2544548191125	-7.4077255447009	-5.80994527188096	-10.9715428038567	-2.83443254629016	-4.69464286120206	-9.7894116144165	-3.65473819153492	-4.58822665148848	-5.31087027530793	-7.62161956350796	-7.03044197679134	-9.51787585168069	-10.4672831097115	-6.05643347524641	-0.190292921764185	-2.22154897939791	3.73110132631333	-3.97994369000871	-4.6689501827498	-5.20277294815451	4.29016702320938	4.63675729302542
302	-13.684065038498	-6.54932658984373	-7.33355992888418	-5.35954055739905	-3.58023035398582	-7.13978923669835	-8.15921165616493	-3.25402840307773	-3.66790843032947	-3.21781537971916	9.87879799523862	7.66051102498436	3.82965204060819	13.0536306203894	9.45033650085429	6.42013591876888	6.15050200149601	9.59865040213801	8.89037473519845	-8.13737622321294	-2.17167919621138	4.53042176656383	-11.630916443951	-0.888242007065777	-0.106091235387392	-6.68553922905364	-18.374481878334	-7.4077255447009	-8.20831329715491	-6.79177416334421	-7.00027343678671	-4.20677520841093	-9.7894116144165	-0.191031366954669	-4.58822665148848	-4.95745240244021	-7.62161956350796	-4.34243032447001	-9.51787585168069	-6.80358223933148	-8.03094399810147	-5.0278935406138	-9.47103671367479	3.73110132631333	-4.87509106214299	-3.51304897749925	-4.13006748124692	4.29016702320938	5.5499467797331
303	-6.24775109010486	-6.54932658984373	-4.5527777609136	-5.35954055739905	-3.87377395509246	-7.68784621304334	-2.76375457454578	-5.11401004011752	-3.66790843032947	-4.37005256435881	9.857682663547	7.66051102498436	9.41095932034264	13.0536306203894	9.45033650085429	4.49595746131992	6.15050200149601	5.69594087881984	8.89037473519845	-0.518942298911393	-5.24810471931863	3.77073151917799	-12.3721511685385	-5.93236458439791	-0.106091235387392	-0.893029238017142	-18.374481878334	-7.4077255447009	-7.12781066554697	-6.79177416334421	-5.52887968046979	-3.19118776770697	-5.51235680206752	-0.191031366954669	-4.26067237228271	-7.61417316216575	-7.62161956350796	-4.7977533074366	-12.0832441150319	-6.75245338058922	-1.89733543286065	-1.96670575318294	-11.3281009145996	3.73110132631333	-4.87509106214299	-3.51304897749925	-6.01596464365988	4.29016702320938	4.93434533711583
304	-2.23595923646755	-6.54932658984373	-2.75509681127461	-5.35954055739905	-2.645824253106	-4.16433605231009	-2.76375457454578	-5.11401004011752	-3.66790843032947	-4.37005256435881	6.54214194209701	6.19285486380822	5.74045908324853	7.49616076144893	10.3732336936007	4.49595746131992	17.7257858852325	14.428248453484	15.3219411598213	-1.59163866179021	-0.057876095924482	3.77073151917799	-6.69357643002421	-5.93236458439791	-0.106091235387392	-7.61349503369204	-10.7752485428773	-5.38432059476538	-7.12781066554697	-7.36274501159289	-5.52887968046979	-4.00912984770509	-5.51235680206752	-2.15879837583627	-5.76509288147829	-7.61417316216575	-5.47821868413792	-6.54860930456613	-12.0832441150319	-10.7091261235757	-0.859263317188929	-3.23942026002341	-1.02453725565477	3.73110132631333	-3.30864785566588	-2.16680824624147	-5.96606236852765	4.29016702320938	4.93434533711583
305	-1.01806810230985	-3.23605151143274	-4.8245432967668	-5.35954055739905	-2.82250579261758	-16.4295768038773	-2.76375457454578	-7.9993510078766	-3.66790843032947	-4.66986217312711	6.80183321906623	5.50164292211873	6.8802384524175	22.2048921393739	4.2939128243184	4.49595746131992	4.14899041274255	21.0245640164692	10.1580173428201	-1.59163866179021	-0.057876095924482	6.31234038328615	-3.88842320187863	-1.44135622413372	-9.16353762173274	-7.61349503369204	-6.1543493112711	-5.38432059476538	-6.97751207516254	-7.91199436501968	-1.81390238840942	-4.00912984770509	-5.51235680206752	-5.51952655506157	-6.9938463623985	-4.86274242898566	-7.74704096036265	-6.54860930456613	-5.75594658992964	-3.84049639298848	-0.859263317188929	-2.70461855533108	-0.366055091305823	3.73110132631333	-3.30864785566588	-2.16680824624147	-4.49887334580252	4.29016702320938	4.0606701747233
306	-1.01806810230985	-3.23605151143274	-4.8245432967668	-5.35954055739905	-2.82250579261758	-16.4295768038773	-2.76375457454578	-5.07031887475574	-3.66790843032947	-5.82767887046957	8.49656109559443	5.03926467312327	9.74346767399919	23.5023318038412	4.2939128243184	4.49595746131992	8.05533041191907	15.7103243528555	8.22852469235787	-1.59163866179021	-1.78658703575583	11.1910019840168	-3.88842320187863	-1.44135622413372	-3.54154071297511	1.8074359795066	-6.1543493112711	-1.1369047016765	-9.60859996974107	-12.4109217111379	-1.81390238840942	-4.9168977282412	-5.51235680206752	-0.737548017925054	-6.9938463623985	-4.86274242898566	-10.7752536959214	-6.85257440691946	-0.605640476341165	-3.84049639298848	-7.21917978817465	-2.70461855533108	-0.366055091305823	3.73110132631333	-0.901259507965165	-1.10706750484778	-5.23438801845562	4.29016702320938	4.4483858129409
307	-0.39233227015895	-3.23605151143274	-4.8245432967668	-4.92755598696163	-2.82250579261758	-16.3157157186995	-5.23330680143671	-5.07031887475574	-3.66790843032947	-5.82767887046957	8.49656109559443	5.03926467312327	8.07801500352477	15.5531687392345	4.2939128243184	4.49595746131992	8.05533041191907	19.0756999466873	7.37087857070959	-1.97233566943925	-1.31769552110265	9.7176567748287	-9.45350367128737	-2.84965263944763	-3.54154071297511	3.36035347212322	-4.23469690826797	-1.75560177831007	-9.60859996974107	-2.72484919746887	-6.3967115866349	-1.43011672466059	-1.7895824212714	-0.737548017925054	-6.9938463623985	-4.86274242898566	-3.24165526596754	-6.85257440691946	-3.27375482901189	-3.56091691396633	-3.41570973247867	-5.93205980911006	-2.25666604671278	3.73110132631333	-0.901259507965165	-0.238834764113047	-5.23438801845562	4.91653457709468	4.4483858129409
308	-0.39233227015895	-1.46253229731936	-4.8245432967668	-3.21419455403195	-2.88679184417605	-6.62482922099239	-5.23330680143671	-6.62048129666218	-3.66790843032947	-1.26397711887768	5.15604352772243	5.03926467312327	6.1410874827587	19.9963419340966	7.83352451961986	4.49595746131992	4.7465771328278	11.105178152192	7.21328511889022	-0.540230645502226	-4.10566762280163	7.59425180375417	-5.56386178394837	-2.84965263944763	-0.36017561303459	-3.14800669770865	-4.23469690826797	-1.75560177831007	-9.60859996974107	-11.5393092390465	-4.77333142212725	-1.43011672466059	-6.29942390441742	-0.737548017925054	-8.353825877167	-4.86274242898566	-3.24165526596754	-6.87715230158168	-3.27375482901189	-1.86505500138199	-1.64818147633297	-5.93205980911006	-0.585937190549957	3.73110132631333	-0.901259507965165	-0.238834764113047	-13.5642337620926	4.91653457709468	4.613639845024
309	-5.10539984347238	-1.46253229731936	-6.88228242532398	-3.21419455403195	-2.88679184417605	-3.02535081558834	-4.13845911436994	-5.37412058394609	-3.66790843032947	-4.18508125657684	5.5352515008985	3.71068114971879	6.1410874827587	18.8880057517411	7.41091828574254	4.49595746131992	12.4510074403946	11.0854445153904	4.81524072495654	-5.03109686750562	-4.10566762280163	7.59425180375417	-9.25857970622913	-0.690240084475254	-1.65217341249965	-4.23497396921823	-6.54796819307422	-1.75560177831007	-12.6585706858823	-8.88157780445199	-4.77333142212725	-3.94428247337193	-6.29942390441742	-0.737548017925054	-7.70076117271033	-5.04031381369109	-0.16606316439991	-8.74199873941489	-5.43675747694123	-1.86505500138199	-4.15207135481132	-5.93205980911006	-5.46907463868175	3.73110132631333	-6.81495531614039	-0.345520611602239	-15.0889332784488	4.91653457709468	4.613639845024
310	-3.18006579819446	-1.63680760208914	-6.88228242532398	-3.21419455403195	-1.8444724799511	-9.94781680093717	-1.99130914146698	-0.30320384045002	-3.66790843032947	-7.26469967790563	9.46175435495167	3.71068114971879	6.1410874827587	18.8175409350881	7.41091828574254	4.49595746131992	18.5787559498254	15.2388709550782	4.81524072495654	-5.03109686750562	-2.05385423946561	7.77464339806608	-9.25857970622913	-0.690240084475254	-1.65217341249965	-7.52776146948434	-6.36216596993671	-4.29089231681877	-12.6585706858823	-9.26697862218526	-4.77333142212725	-3.94428247337193	-0.343018407246504	-7.85163252082464	-1.28000768525323	-2.10216961848283	-0.708547227157585	-8.74199873941489	-5.01362044061255	-6.35546663464653	-1.70993354579088	-1.53875082093014	-1.86397664753933	3.73110132631333	-3.69828298536791	-1.04657659015778	-13.261369950277	4.91653457709468	4.613639845024
311	-16.2661980734072	-1.63680760208914	-2.89281116716774	-3.21419455403195	-1.8444724799511	-3.77781424847477	-2.16421666987434	-0.30320384045002	-3.66790843032947	-2.50588350381058	9.70002814789572	5.9018559734521	9.18241119185593	8.15721481738013	5.79315271697218	4.49595746131992	18.1556543789337	11.4168375386706	19.0086570721274	-9.25258473714829	-1.07625792310924	5.09412201174798	-1.16262994911905	-7.18670184532639	-3.92318727818461	-2.53727418971922	-7.25230557327676	-4.29089231681877	-3.86138249017353	-6.74426075980423	-6.33479583334075	-3.94428247337193	-1.66698560857746	-10.5515245503665	-7.99272809425061	-2.10216961848283	-0.708547227157585	-8.74199873941489	-7.32947181021227	-10.4552005219052	-3.17921567523982	-1.53875082093014	-0.335345707560996	3.73110132631333	-3.69828298536791	-1.04657659015778	-15.2221034683501	5.17549594719981	4.613639845024
312	-3.26103361590106	-3.61031805144733	-2.89281116716774	-3.21419455403195	-5.94933463852931	-13.0091820757083	-2.16421666987434	-0.256313009615231	-3.66790843032947	-8.84274439670529	5.2275107965073	5.81571856118243	7.20134287195154	14.8404235503505	5.24541660103341	4.49595746131992	13.049878753894	11.3290747922373	17.9664106615539	-13.9074557938407	-6.6366226077837	5.09412201174798	-7.20472260932636	-12.2091751650461	-3.92318727818461	-2.53727418971922	-7.25230557327676	-2.53453890237393	-7.68248905480796	-6.74426075980423	-6.33479583334075	-0.441530379411933	-1.60677147599733	-3.20284407130289	-7.37332647246542	-2.10216961848283	-6.38513539742688	-8.74199873941489	-7.19070659933071	-8.71463558327743	-2.35895954878285	-1.53875082093014	-5.13642908681978	3.73110132631333	-0.374817130445899	-1.04657659015778	-12.4057144335604	5.17549594719981	4.68768061832348
313	-3.06406201499743	-3.16087473757483	-2.89281116716774	-3.41462984320689	-6.5635886456702	-8.64278528066663	-2.16421666987434	-0.356636529863434	-3.66790843032947	-7.14416709476285	5.2275107965073	5.11108619918663	5.20308755440923	9.19907511859247	5.39573732725246	4.49595746131992	18.5987119903509	5.18944965026709	5.9336923195492	-1.51660725781476	-11.2578189950029	10.0287601693499	-0.598045780561182	-13.6922450201994	-1.71274392710061	-1.91879360202818	-9.79565457441627	-2.53453890237393	-9.09894697966646	-5.83851473991371	-5.46183645997582	-4.24931001611126	-1.60677147599733	-2.64547821015642	-5.38415549175774	-11.381186201811	-6.38513539742688	-8.74199873941489	-18.2236099483762	-7.9670481778811	-2.35895954878285	-1.53875082093014	-2.42677064325079	3.82049439130678	-0.374817130445899	-1.04657659015778	-1.63684884477355	5.17549594719981	4.68768061832348
314	-3.06406201499743	-3.16087473757483	-2.89281116716774	-3.57315236590817	-6.73019147451637	-11.1238263733759	-3.90997664731187	-0.356636529863434	-3.66790843032947	-7.14416709476285	7.38620692318807	8.28860723097541	7.5064459457962	9.19907511859247	5.58690660687219	5.88831494947267	24.4654380517405	8.12690899303802	11.0674672697023	-6.86717866463772	-5.53613407361977	10.0287601693499	-0.598045780561182	-2.58426416739134	-1.71274392710061	-2.82534596351439	-3.55855574140119	-2.53453890237393	-9.09894697966646	-0.28983562575751	-1.48451957816336	-4.96341427832421	-1.60677147599733	-7.17208941492282	-6.33163977826227	-12.7124731468547	-6.38513539742688	-8.74199873941489	-17.8639155532855	-8.46509771282706	-2.35895954878285	-1.53875082093014	-0.296561232762886	3.82049439130678	-0.374817130445899	-1.04657659015778	-1.57875705892533	4.566407233802	4.68768061832348
315	-0.453931762181881	-3.90778045011924	-2.89281116716774	-7.63066956892914	-6.73019147451637	-6.42418145579819	-4.80874629791031	-3.07036658200997	-4.09017556295587	-2.44398479704316	7.38620692318807	8.28860723097541	7.5064459457962	14.4841244650609	4.45136332732557	5.88831494947267	23.2566200436677	8.12690899303802	5.19502049005408	-6.86717866463772	-4.44585242603328	6.21369739303998	-3.03876224439555	-6.29758561962755	-1.71274392710061	1.91513757700945	-0.1575082980142	-6.81156914755019	-8.20727877069658	-5.0820207388036	-1.48451957816336	-4.96341427832421	-9.21958255801923	-6.70018218496343	-3.64003493402648	-12.7124731468547	-7.46707602594062	-8.74199873941489	-2.88312616385734	-10.180821537128	-0.761542730321906	-1.91719090980236	-0.296561232762886	3.82049439130678	-5.10874247210557	-1.04657659015778	-1.33009873632332	4.566407233802	4.68768061832348
316	-6.77328725843706	-3.90778045011924	-6.62179293075324	-7.63066956892914	-4.8452877739945	-14.607286954324	-1.24929533130041	-3.07036658200997	-4.09017556295587	-5.08900176337589	7.38620692318807	8.28860723097541	4.05318216266724	10.8871874344919	4.45136332732557	5.88831494947267	7.42317539760815	8.12690899303802	7.90431228337345	-8.22250524025953	-4.44585242603328	6.21369739303998	-7.73092203596619	-6.29758561962755	0.349983214469774	-3.91147088867622	-1.37649620947113	-6.81156914755019	-5.1954731622833	-1.79472551112018	-5.4309119027087	-4.96341427832421	-2.12989842753018	-7.12827345925901	-7.88756996271748	-3.41594451893796	-7.46707602594062	-8.59598474129112	-12.0580775473152	-11.5811774674345	-2.9393076978787	-1.91719090980236	-1.31001394062043	3.82049439130678	-0.943930770707224	-1.04657659015778	-1.33009873632332	4.566407233802	4.68768061832348
317	-10.5012000818063	-3.64163869848819	-4.96241590527722	-3.63866716911134	-4.8452877739945	-2.83353247147071	-1.49284069188115	-3.07036658200997	-4.09017556295587	-5.02319931104555	7.11736906660375	10.0870615975399	10.4098858407991	13.393854100667	6.36271032041342	5.88831494947267	9.93468690415745	12.3511019287176	8.06044016554048	-3.09722787144143	-2.31063637134051	12.6571395875059	-2.69778191583175	-3.23917858739708	-1.1347602007452	-1.31427632731456	-1.37649620947113	-1.24597629623069	-3.66908677653413	-3.59537872065939	-5.4309119027087	-4.96341427832421	-1.71218434509654	-4.31574829698775	-7.88756996271748	-3.41594451893796	-4.44345604826094	-8.59598474129112	-7.17140646950094	-7.79517668986151	-2.9393076978787	-2.40936343791135	-5.07957940658759	3.82049439130678	-0.943930770707224	-1.04657659015778	-1.33009873632332	4.566407233802	4.68768061832348
318	-6.58780893431852	-5.22244445902231	-3.94307662375223	-3.20910348925422	-4.8452877739945	-2.83353247147071	-1.49284069188115	-2.44609706770489	-4.09017556295587	-2.78745425359652	3.78000186377003	11.0639504388068	8.83084496451185	6.6891560361196	6.36271032041342	5.88831494947267	7.50865850755193	9.45843230205512	5.37677877287845	-6.0784584887921	-4.90473810733425	11.1809956498722	-6.67112699649783	-0.83302900858757	-1.1347602007452	-1.31427632731456	-1.37649620947113	-6.10699408492886	-3.66908677653413	-5.71663381558647	-5.4309119027087	-5.83929876270383	-5.6492246942719	-4.31574829698775	-8.00368006233262	-8.21461165351608	-8.99187805309551	-8.59598474129112	-5.9709281657109	-18.4273702480751	-4.6708179324443	-2.40936343791135	-3.94622959125388	4.05658560568546	-0.943930770707224	-1.04657659015778	-0.193610324483203	4.566407233802	4.98472882852294
319	-4.37436911882656	-5.22244445902231	-6.90396159290905	-3.20910348925422	-2.84602646344598	-1.71219083110025	-4.32813430998261	-6.08238035205973	-4.09017556295587	-2.78745425359652	5.94151872801652	11.0639504388068	6.93943647112062	6.6891560361196	6.36271032041342	5.88831494947267	4.46769915458197	12.6453548518387	5.37889657285934	-6.0784584887921	-0.533187471299021	11.1809956498722	-7.97031080051195	-0.83302900858757	-5.33750139209548	-1.31427632731456	-1.37649620947113	-6.10699408492886	-5.17202889257055	-5.71416208392229	-5.4309119027087	-5.83929876270383	-1.5865146217139	-5.89641874431439	-2.93930771257788	-11.6322573261217	-12.4610805922869	-8.59598474129112	-5.9709281657109	-7.47128821278075	-4.6708179324443	-6.3245084890081	-1.89845064526695	4.05658560568546	-2.77462942158759	-1.04657659015778	-5.97487275239622	4.566407233802	4.98472882852294
320	-8.81634324906653	-5.22244445902231	-6.90396159290905	-3.20910348925422	-2.84602646344598	-11.9353126927517	-2.71971319407058	-8.04417142195201	-3.34961654543874	-2.78745425359652	5.94151872801652	8.14393884949206	8.77894213076551	14.0281553044818	8.25467916483979	5.88831494947267	6.19343601205996	9.48614878010495	6.02743519246858	-2.97158239487924	-8.96211198189893	14.4583825571192	-5.09722458688148	-5.87654297429864	-5.33750139209548	-1.02388339998462	-3.28661651604345	-4.01381441793117	-7.21025094202649	-4.68047640836467	-4.29921131311521	-5.83929876270383	-1.5865146217139	-3.5617191990877	-10.7168331821459	-9.23153704813875	-8.96593068277764	-8.59598474129112	-14.8080095873076	-7.47128821278075	-2.61075276263404	-6.3245084890081	-1.89845064526695	4.05658560568546	-2.77462942158759	-1.04657659015778	-13.1922349339122	5.02810767504464	4.74516068483739
321	-13.6779446648334	-4.88296262070291	-6.21459661407388	-3.20910348925422	-7.69954639501483	-7.96696841898782	-0.901947048705859	-0.598215028075099	-3.34961654543874	-6.14631300458728	8.06034927306402	7.99202995660058	7.68291380393373	10.9102106160587	6.53407563683292	5.88831494947267	6.19343601205996	9.48614878010495	6.02743519246858	-0.591819811971124	-17.9848454230605	4.08603491938073	-5.09722458688148	-5.95555627551821	-2.01186951929948	-2.35351607955517	-3.28661651604345	-1.57437655074915	-8.22806139169221	-4.68047640836467	-2.75902123592177	-5.05846190752536	-2.02987393154807	-2.60682244157213	-7.83274069884557	-7.031298369241	-10.1839567128702	-8.37992982269682	-8.08776531567476	-6.77854733656303	-0.631270969234646	-2.24700579899287	-1.89845064526695	4.05658560568546	-0.742532240015133	-1.04657659015778	-7.98056121077438	5.02810767504464	4.74516068483739
322	-5.01243745819397	-4.88296262070291	-6.21459661407388	-8.31937988791791	-4.87948730383308	-11.1303827425447	-3.71301779805385	-0.598215028075099	-3.34961654543874	-6.14631300458728	8.06034927306402	7.182266549203	6.87444686379466	10.5909886239354	6.53407563683292	5.88831494947267	9.32085467807889	5.50132918215477	6.02743519246858	-8.89444166929107	-11.2623182766686	4.59214036429829	-8.55936993192669	-5.43542810344962	-2.01186951929948	-5.45424055388673	-3.21509654671272	-5.93427273016014	-9.70975830986621	-6.47701210331574	-3.89161166991481	-11.6803567598501	-4.17958136596171	-4.44111182268661	-5.17070581790154	-12.2299726102798	-9.71316085216812	-7.70753118848258	-16.50062320597	-10.2474819019681	-0.631270969234646	-2.24700579899287	-1.89845064526695	4.05658560568546	-10.4155790474243	-1.31817757234263	-7.98056121077438	5.02810767504464	4.74516068483739
323	-3.80611674691441	-3.59351817130806	-8.40374536664631	-8.31937988791791	-9.26698305017735	-16.9216151776685	-3.71301779805385	-0.964277572460579	-3.34961654543874	-6.14631300458728	8.06034927306402	7.182266549203	4.54727711610347	8.8286746015774	5.24258406278063	5.88831494947267	9.32085467807889	11.8721906666494	7.34621522437192	-7.22697436715963	-14.0989110391496	4.59214036429829	-8.55936993192669	-2.03863833119963	-2.01186951929948	-1.28973945165882	-7.92725697342298	-5.6971773889718	-9.70975830986621	-6.18245361885882	-3.89161166991481	-6.40822714167086	-5.5926099988564	-4.44111182268661	-8.66452761975513	-7.82817681008641	-9.7529113086085	-12.1306427543372	-13.9739386094992	-6.99672750902936	-0.631270969234646	-0.290232258910826	-2.80829022184142	4.05658560568546	-2.57841009863371	-3.43958146538103	-0.760837032441169	5.02810767504464	4.74516068483739
324	-7.08893800530451	-5.29293989156514	-5.0575743355033	-8.31937988791791	-7.41138573666734	-13.615171507691	-3.71301779805385	-2.87334672034446	-3.34961654543874	-6.24058076233127	3.98713595301893	9.37253511966084	4.80641725353848	16.3661369643584	9.27359092659446	5.88831494947267	13.2152876350578	12.5399718818982	7.34621522437192	-7.61892925238721	-9.42920593490099	4.59214036429829	-10.0726144483634	-4.86565825923525	-2.81402263111733	1.57836386329804	-9.46864747761462	-3.28890499310645	-9.70975830986621	-6.18245361885882	-3.89161166991481	-6.40822714167086	-5.39465357812354	-4.44111182268661	-10.4533707624641	-9.95475818047022	-9.22021781830018	-12.1306427543372	-10.5353128991307	-2.54817452485413	-0.631270969234646	-0.290232258910826	-0.599851060688331	4.05658560568546	-2.57841009863371	-1.19453561669686	-4.11287306590341	4.46563827558968	4.74516068483739
325	-5.23554764137895	-5.29293989156514	-9.23232030619962	-8.31937988791791	-7.41138573666734	-14.2255461649365	-1.94256809007015	-5.82828860596199	-3.34961654543874	-6.24058076233127	8.27258714786531	4.51751508264075	4.80641725353848	9.85098402627514	6.3105486619386	5.21587064712368	9.67906690090866	8.82631084654942	7.34621522437192	-4.50173289610471	-9.42920593490099	4.59214036429829	-3.93468162612217	-4.97667559938974	-2.81402263111733	-6.04673319050132	-11.3353761247652	-12.3202596499825	-8.70006198187542	-6.88240870506815	-3.89161166991481	-11.3411646640873	-3.45329382058656	-2.13920070215835	-10.4533707624641	-11.4839403194782	-9.22021781830018	-13.2446936653973	-10.2722629400426	-24.5096598707198	-0.631270969234646	-0.290232258910826	-5.08038201202094	4.05658560568546	-7.65170004350626	-0.783548861379633	-5.09960109356195	4.46563827558968	4.74516068483739
326	-5.23554764137895	-5.29293989156514	-8.46061924315323	-8.57992737884656	-7.87291518638819	-7.5940819766761	-4.27061358389755	-5.82828860596199	-3.34961654543874	-5.23771027846218	8.27258714786531	4.36447732648131	4.80641725353848	9.85098402627514	6.3105486619386	5.21587064712368	5.34808175983388	7.48879533616311	7.34621522437192	-4.50173289610471	-11.9452721605466	4.59214036429829	-6.84679109279747	-10.2189737321715	-9.15921962517229	-6.04673319050132	-11.3353761247652	-9.04819844859838	-8.70006198187542	-6.88240870506815	-3.89161166991481	-11.3411646640873	-9.61018313890465	-2.13920070215835	-10.4533707624641	-11.6631653510721	-15.0949658669423	-10.0051667911538	-17.2320714479442	-4.78128913783467	-0.631270969234646	-0.290232258910826	-11.0341369368201	4.05658560568546	-4.49253504792042	-0.160924637657459	-4.72857361707402	5.94382863277046	4.74516068483739
327	-5.23554764137895	-4.63970665135924	-8.46061924315323	-8.57992737884656	-7.87291518638819	-5.29529785368673	-4.00826094740487	-5.82828860596199	-3.34961654543874	-1.90130434044073	6.98696126443605	4.36447732648131	7.41598363185395	12.6858926280791	5.17414245006908	5.21587064712368	12.4137260528672	7.76143966192706	7.34621522437192	-3.87742556731605	-21.2152874651514	4.59214036429829	-3.17718449169412	-13.8299715937516	-6.05430696899063	-4.07013197403657	-11.3353761247652	-9.04819844859838	-7.80281155462317	-6.88240870506815	-3.89161166991481	-10.0879874989499	-7.87859889309535	-7.55229576375909	-9.71636879309088	-10.5106454023315	-14.8888239233369	-10.0051667911538	-15.8255168914239	-5.44143559888658	-0.376215625289369	-0.290232258910826	-7.48199182740353	4.05658560568546	-1.08970106596877	-4.2965338825334	-3.07616843594022	5.94382863277046	4.74516068483739
328	-0.346563858823761	-4.63970665135924	-8.46061924315323	-5.45601412372067	-7.87291518638819	-1.77806929791423	-3.89345667069922	-5.82828860596199	-3.34961654543874	-4.54083609069171	7.81478419260338	4.36447732648131	4.06471618976438	9.15944711498671	3.79068178336345	5.21587064712368	4.66952920125047	7.84155731174372	7.34621522437192	-0.553848537860699	-11.1927724862187	4.29663917609485	-7.61834080937683	-13.8299715937516	-6.05430696899063	-2.04336274549644	-5.22517151201875	-6.59081695147486	-6.53992966026234	-9.9414740455429	-12.605273577986	-3.0529640418675	-9.42454442531615	-8.54915072955297	-12.4430096869684	-11.9440688660749	-12.8616867031461	-10.3324772339019	-15.9111951195081	-7.90638642509714	-4.0784473359245	-0.290232258910826	-5.11335398028744	4.05658560568546	-1.08970106596877	-2.65050559239019	-3.07616843594022	5.99604041687602	4.74516068483739
329	-0.544370593772944	-4.63970665135924	-6.59170009866317	-5.45601412372067	-7.87291518638819	-9.55930256152289	-8.12399379452581	-5.38133904375945	-3.34961654543874	-3.03340795337404	4.46260186428433	9.21117388905394	4.06471618976438	10.7001514328713	13.4466451882501	5.49943661341867	5.52054729035237	7.00232651586045	3.99080181978667	-1.54215284718863	-8.64074063605513	4.29663917609485	-7.57656355089854	-14.886556454332	-6.76111256967091	0.585158460974382	-5.52295044585887	-6.83678146308185	-6.53992966026234	-9.9414740455429	-8.38479571720318	-5.82402630887937	-5.22464719570243	-8.54915072955297	-8.18778177564102	-11.9440688660749	-8.44495494112967	-10.4548188509599	-10.9523375248097	-9.1134699941955	-4.0784473359245	-0.290232258910826	-5.11335398028744	4.05658560568546	-1.08970106596877	-1.18160448899786	-3.07616843594022	5.10178550585779	4.74516068483739
330	-2.65174693095698	-8.95270237443649	-6.59170009866317	-5.45601412372067	-6.80176690436243	-6.36102857390468	-8.12399379452581	-1.58820875268883	-3.34961654543874	-5.10774147232787	7.22734180262788	12.3383905525664	7.52332362544946	11.9801152891972	9.44790817186175	5.49943661341867	10.5324706893078	7.00232651586045	3.99080181978667	-2.86237460823052	-3.59102563290678	4.29663917609485	-4.25051371797055	-6.64236802783002	-8.40329272543837	-5.86405885163203	-6.21817943809729	-13.2510409693145	-3.51952307368036	-3.14454550697868	-5.08614188201424	-10.2886290923514	-5.22464719570243	-8.54915072955297	-13.7058096862271	-10.0588865522839	-8.44495494112967	-6.31186055121496	-9.92625742311175	-8.44721960487677	-1.83069403783711	-0.510077966395542	-5.78175514413597	4.05658560568546	-0.0292767591976792	-1.18160448899786	-1.05276701090693	8.12057747207978	5.78534144158593
331	-4.62982246296335	-3.87683325127475	-4.97436111569966	-6.41585932405909	-5.38479247508302	-15.1151980968963	-6.2989187069599	-3.94267266523377	-3.34961654543874	-10.6317948177426	7.92196767971673	13.143519956443	7.52332362544946	9.33154264215555	9.44790817186175	5.49943661341867	7.38624961131315	7.00232651586045	8.1187625166121	-7.85803795003631	-2.3399745654206	4.29663917609485	-7.20475484878059	-3.55925597032031	-8.40329272543837	-5.86405885163203	-5.79690672186271	-9.93719236928312	-2.78915934472597	-6.75819622355541	-7.12499736084039	-10.2886290923514	-5.22464719570243	-11.0245990531297	-9.29364809924666	-12.0013562194129	-11.3492919577788	-11.6744158957077	-9.61162303035992	-9.82531593029881	-2.0353872968301	-0.510077966395542	-5.71328682589352	4.05658560568546	-0.0292767591976792	-1.18160448899786	-1.05276701090693	8.12057747207978	5.78534144158593
332	-4.62982246296335	-0.842681727600946	-4.29243315561367	-6.41585932405909	-7.46240051370784	-3.05779569490625	-6.2989187069599	-5.96864611610458	-3.34961654543874	-7.44441005727559	8.33500287621938	5.95238011689595	3.70338376435259	15.7952691942456	9.44790817186175	5.49943661341867	11.2114307430122	3.85838807262634	12.1706384995985	-7.85803795003631	-2.54033637115693	4.29663917609485	-7.20475484878059	-3.55925597032031	-4.11548973267173	3.29409489046836	-5.52197295659353	-13.0632355951323	-6.63184221163899	-5.13808719728259	-7.12499736084039	-10.2886290923514	-5.22464719570243	-5.73427819075788	-15.1894161394989	-12.0013562194129	-8.12248267655157	-11.6744158957077	-7.06022553168935	-2.53580458252265	-2.0353872968301	-0.510077966395542	-4.17780999348708	4.05658560568546	-0.0292767591976792	-0.946271976035875	-1.05276701090693	8.12057747207978	5.78534144158593
333	-0.35865240975481	-7.53056490107783	-3.9255631265053	-6.41585932405909	-7.46240051370784	-10.0312746406661	-9.35706768618565	-5.96864611610458	-3.34961654543874	-4.25664652093784	14.2025313768022	4.41722652644655	3.70338376435259	5.94344719519514	9.44790817186175	5.49943661341867	11.8723476613761	8.52652943205118	11.9169427108473	-9.3936053923606	-2.60391881714697	4.29663917609485	-1.39548209802486	-3.55925597032031	-2.41485188638277	3.29409489046836	-5.86016514164725	-13.0632355951323	-8.25300526774188	-6.01392298853131	-7.12499736084039	-6.09892343491347	-8.86412376818371	-5.73427819075788	-9.04039913472848	-13.8626745691734	-11.5020497187335	-10.7865464014342	-4.33445321883948	-2.02474809924532	-2.0353872968301	-2.27298347741312	-1.51420031107163	4.05658560568546	-0.0292767591976792	-0.946271976035875	-1.05276701090693	8.12057747207978	5.78534144158593
334	-2.34110873153713	-7.53056490107783	-3.9255631265053	-4.82109432158001	-7.46240051370784	-4.61868879828889	-7.36500511770666	-1.90211191426161	-3.34961654543874	-1.63876610141647	12.1525937742392	8.34944061881592	3.70338376435259	5.94344719519514	6.8130219175136	5.49943661341867	13.9580572182803	9.95508405375465	17.8102024251306	-8.93141845254102	-4.40717011974326	4.29663917609485	-2.39301498227004	-3.55925597032031	-2.41485188638277	2.8924978377293	-5.062525653364	-13.0632355951323	-12.3311768285397	-7.1726962992839	-8.5582429424806	-5.9358001616855	-15.037312549348	-2.42123222756577	-9.04039913472848	-12.5712495183204	-13.2625674217862	-9.19940219037055	-9.08196855530633	-12.155105725066	-9.02630048252438	-2.27298347741312	-2.03299844540835	4.46321188204223	-0.0292767591976792	-1.01681852629204	-2.18301002431265	8.12057747207978	5.78534144158593
335	-6.63322208902351	-7.53056490107783	-6.0006424861609	-1.42179098245694	-7.46240051370784	-5.25910892986264	-7.23695469834599	-1.90211191426161	-3.34961654543874	-4.07083380041455	7.9749460445044	8.34944061881592	3.70338376435259	7.32214215616756	8.70644624586295	5.49943661341867	4.16663396117661	5.61580050387015	17.8102024251306	-8.9339617628261	-4.40717011974326	4.29663917609485	-2.39301498227004	-7.98495990267458	-2.95657461134019	0.505954008859087	-5.062525653364	-14.5260227802826	-10.0640533134143	-10.0267328866976	-8.5582429424806	-12.6911034355617	-13.2280881896494	-6.28407922529107	-9.04039913472848	-12.5712495183204	-8.8864127670588	-9.19940219037055	-9.08196855530633	-4.09176885467819	-9.02630048252438	-2.27298347741312	-0.00613217091351981	4.46321188204223	-0.0292767591976792	-1.01681852629204	-8.72553936285948	8.12057747207978	5.78534144158593
336	-6.63322208902351	-9.66392467035094	-6.0006424861609	-5.28598246707717	-0.595335008940213	-8.87672834757981	-11.0311479030806	-1.90211191426161	-3.34961654543874	-0.667500582910328	7.9749460445044	5.21168995506585	5.40490052081535	18.941052893584	9.56083057441281	5.49943661341867	9.49798160557769	8.94376404897403	5.31239936489379	-7.19817323466412	-4.40717011974326	4.29663917609485	-3.367389160509	-6.14077200978658	1.93616293598356	0.505954008859087	-5.062525653364	-12.3363180414366	-10.0640533134143	-10.0267328866976	-8.5582429424806	-13.148041326538	-13.2280881896494	-9.66348299458276	-9.04039913472848	-12.5712495183204	-8.39881940675061	-9.19940219037055	-0.863708861984923	-3.86740828040824	-3.76414721742136	-0.172231300785164	-1.76917522302353	4.46321188204223	-0.0292767591976792	-1.01681852629204	-8.72553936285948	8.12057747207978	5.78534144158593
337	-6.63322208902351	-8.60185177580537	-8.5089928122564	-7.02898439960065	-0.595335008940213	-5.10296969154309	-4.80883611066411	-1.90211191426161	-3.34961654543874	-0.667500582910328	7.9749460445044	5.21168995506585	5.40490052081535	8.68562620044291	10.1912663506362	6.47554415709254	8.62707762135754	6.93860154742013	8.60423234735336	-2.43411267379962	-0.919518609635231	4.29663917609485	-3.367389160509	-2.56813768566907	-0.247642488330923	-0.104784572788144	-7.54677602082866	-12.3363180414366	-10.0640533134143	-10.0267328866976	-7.13313498951109	-13.148041326538	-8.06913878719276	-9.62852093687797	-8.45630011821343	-12.5712495183204	-9.76651121705276	-9.19940219037055	-8.03952302185716	-0.989075916997854	-3.76414721742136	-0.172231300785164	-1.76917522302353	3.61288478158988	-0.0292767591976792	-1.01681852629204	-8.72553936285948	7.34829041275224	6.11458738650915
338	-12.7000692953568	-5.20979074079033	-9.99852276554049	-7.02898439960065	-0.595335008940213	-10.4417553731095	-4.80883611066411	-5.21008184021401	-3.34961654543874	-3.12194405772844	10.537218392053	8.64323660717221	7.35949513558522	15.6093503587472	10.9700893925277	6.47554415709254	8.62707762135754	4.59188845612122	11.3112378949918	-2.43411267379962	-0.919518609635231	4.29663917609485	-10.6175339349721	-6.37931938617913	-0.247642488330923	-0.104784572788144	-8.26634675177717	-9.58546621583976	-10.3704285163594	-9.73887607497309	-7.13313498951109	-9.14108833494936	-14.0178700243314	-7.55023987631119	-8.49784653685624	-12.9126858397369	-18.2420943156815	-9.19940219037055	-12.0381700979439	-14.1912966044222	-4.87676804156977	-0.172231300785164	-1.76917522302353	3.61288478158988	-7.59741778073674	-1.01681852629204	-1.91225365134626	7.34829041275224	3.97391006421964
339	-9.68044840912215	-4.67924584106941	-9.06753303068862	-2.29574137023233	-5.00407331876171	-8.35822630301609	-6.57428576829883	-4.18266584960308	-1.26409224720098	-5.04039700621392	7.66856179110957	4.21302188482909	8.31777920123125	7.33850979926186	9.70939884454968	6.47554415709254	6.02522614935723	4.59188845612122	10.8427549916219	-2.43411267379962	-0.919518609635231	4.29663917609485	-3.81153316730441	-2.55139451479111	-0.247642488330923	-0.104784572788144	-8.70071807252024	-12.2736035082655	-6.37615280812418	-9.73887607497309	-7.13313498951109	-11.0074489150447	-9.49349821563964	-7.55023987631119	-8.49784653685624	-18.034141013725	-17.2389907977876	-9.19940219037055	-11.5768720085116	-14.1912966044222	-4.87676804156977	-0.172231300785164	-1.76917522302353	3.61288478158988	-4.04447129871124	-1.01681852629204	-2.49180961031957	7.34829041275224	3.97391006421964
340	-8.71011257383989	-4.67924584106941	-7.5434082499009	-2.29574137023233	-5.00407331876171	-30.1239560193947	-8.02845054109685	-4.18266584960308	-2.51231155372764	-5.04039700621392	10.8487220364049	5.11736245176278	8.31777920123125	22.0869269608328	8.97118861422736	5.54094811199077	6.02522614935723	4.59188845612122	9.47893266069963	-2.43411267379962	-13.0457011270106	4.75228529364593	-3.81153316730441	-2.55139451479111	-0.247642488330923	1.08766791299121	-8.70071807252024	-13.2208426421025	-10.4576975273471	-9.73887607497309	-9.57637710114789	-10.7105040363584	-9.49349821563964	-7.93802314772034	-9.26826996838158	-12.3378336025162	-17.6744976642172	-8.69628938673238	-10.247231406717	-11.7455423636486	-3.34022151244086	-2.51780411652641	-1.76917522302353	4.23859894190258	-0.176777783577614	-1.01681852629204	-4.91928918705923	6.11030631992808	3.97391006421964
341	-8.71011257383989	-4.67924584106941	-7.5434082499009	-3.55884838376768	-5.00407331876171	-12.7534518768156	-8.02845054109685	-4.01458548722385	-2.54885758326728	-5.04039700621392	12.6932445139944	11.3978359258672	7.49166753232824	7.73597411045392	8.97118861422736	5.54094811199077	6.02522614935723	7.31289999169961	8.67542385562759	-2.43411267379962	-9.73431582686011	4.75228529364593	-0.757865947918173	-11.5721070108577	-0.247642488330923	-0.621457282017981	-8.89046393260362	-10.3939499252983	-10.4576975273471	-9.73887607497309	-9.57637710114789	-10.7105040363584	-9.49349821563964	-12.4051996037539	-9.10489353737021	-12.3378336025162	-11.9754730592978	-8.69628938673238	-11.0845349480495	-11.7455423636486	-3.30800193413042	-2.34662518423633	-1.76917522302353	4.23859894190258	-0.176777783577614	-1.01681852629204	-4.00200603285967	6.11030631992808	3.97391006421964
342	-7.75692821387749	-9.08334817630331	-7.5434082499009	-3.55884838376768	-4.13600447736067	-12.7534518768156	-6.02363972270846	-4.01458548722385	-2.12237764223894	-5.77938459717415	17.8525816033229	7.61454102622318	5.24014886095998	14.7694806321744	10.2073086666124	5.54094811199077	12.2240989150258	7.31289999169961	4.04256444670653	-1.44350717079014	-5.18757273195454	9.91285418680366	-0.757865947918173	-9.79495444164557	-0.247642488330923	-0.621457282017981	-5.2158962779393	-10.3939499252983	-17.6112112916563	-9.73887607497309	-9.57637710114789	-10.7105040363584	-11.8544016959817	-12.4051996037539	-6.93873399484941	-12.1356368909908	-11.0080533008563	-10.2128203565722	-2.57819188581953	-17.5008621226998	-1.02546762287284	-0.649952040148862	-1.76917522302353	4.23859894190258	-3.14281032314935	-1.01681852629204	-4.00200603285967	7.87434512013123	5.50553429635802
343	-7.75692821387749	-8.24551697979494	-3.45248800258504	-3.55884838376768	-4.13600447736067	-1.67769698778464	-6.02363972270846	-2.99776624810259	-2.12237764223894	-5.77938459717415	7.76266431167542	7.61454102622318	5.24014886095998	14.7694806321744	10.2073086666124	5.54094811199077	10.6387212834056	7.11609984654042	8.17426667028457	-5.5241802770611	-4.44507652736825	8.97881791280034	-0.757865947918173	-0.560019649272622	-0.247642488330923	-6.32097094060155	-0.0132995622206769	-6.98070271696729	-16.6476493086126	-13.714935021535	-9.57637710114789	-14.6088864669361	-9.05384488607074	-5.26671342076401	-7.64510069208704	-12.1356368909908	-11.0080533008563	-10.2128203565722	-19.8575327083561	-12.2935696084674	-1.02546762287284	-0.649952040148862	-1.76917522302353	4.23859894190258	-6.67271278683551	-0.493820948841214	-4.00200603285967	6.35867160390202	5.50553429635802
344	-7.75692821387749	-8.24551697979494	-3.17115692511731	-2.44527619342268	-4.13600447736067	-16.0575580706849	-2.03940217734854	-2.99776624810259	-2.12237764223894	-5.93747529084221	7.76266431167542	8.54051388842083	5.57765889623049	12.0613422496439	5.15866402054363	5.54094811199077	18.1330025099978	10.8118651107676	8.17426667028457	-5.5241802770611	-4.44507652736825	8.85249122922852	-1.78627609419157	-3.32242459627918	-0.247642488330923	-0.468407127428246	-1.15796742703451	-3.9658615569445	-14.7069687022456	-11.0549289629271	-8.14561313497603	-14.6088864669361	-9.66538221690625	-5.26671342076401	-9.11751959586583	-12.1356368909908	-7.62010191583007	-10.2128203565722	-19.4931042011615	-7.17836226602655	-1.02546762287284	-1.63552664111132	-1.76917522302353	4.23859894190258	-6.67271278683551	-0.0232317772159976	-4.00200603285967	6.44556735354751	5.50553429635802
345	-7.75692821387749	-2.80951226820523	-3.41993754244335	-2.15963280174228	-1.53084270452681	-1.93487308889705	-10.8068154547811	-2.99776624810259	-2.12237764223894	-5.93747529084221	7.86000977666787	8.54051388842083	4.80915231277552	5.93397777377417	5.77649369744369	5.54094811199077	16.2060054674814	8.10032318516561	7.77005655961736	-3.04528580874414	-1.17290103457942	5.19138746947055	-9.84007940863043	-3.32242459627918	-0.247642488330923	0.172196166644296	-3.2178616650177	-2.47299767662141	-21.5191555230304	-12.7372109202109	-11.5368645730602	-9.77542829581986	-13.8597250236644	-12.1850351178416	-9.11751959586583	-9.53406225906211	-7.62010191583007	-11.5299941651862	-21.1188758900112	-1.26340885934534	-1.02546762287284	-0.350534844965729	-1.76917522302353	4.23859894190258	-6.67271278683551	-1.90915546734068	-3.17782275186504	6.44556735354751	5.50553429635802
346	-7.8700798941682	-4.78931800696566	-3.41993754244335	-2.15963280174228	-1.53084270452681	-1.93487308889705	-6.40096770203817	-2.20240840993854	-2.12237764223894	-13.9122249513014	7.86000977666787	8.54051388842083	6.33707317871746	14.4865830725279	9.4482994271396	5.54094811199077	8.26252862320921	8.10032318516561	12.2799589140733	-3.14753405724414	-15.0660572854297	4.23332555930291	-5.76617291161271	-4.6361809737462	-0.247642488330923	-0.656999193375572	-3.2178616650177	-8.45095938587118	-19.9330354546677	-12.7372109202109	-5.7636910165268	-11.1222168582933	-12.6544833622174	-7.16750373349796	-16.1656977075433	-9.96924731098946	-14.6214187248952	-11.5299941651862	-21.7245402327612	-2.13556987991797	-1.02546762287284	-0.966469236771333	-1.24959301112753	4.23859894190258	-15.9073972611593	-2.5895786651482	-3.17782275186504	5.73412372597806	3.6303592078926
347	-7.03057295704145	-4.78931800696566	-3.41993754244335	-2.15963280174228	-1.53084270452681	-1.93487308889705	-10.8215713022149	-2.20240840993854	-2.02811508203142	-4.65195257446093	7.86000977666787	9.63435379943889	6.33707317871746	12.1439485208366	9.38300836877591	5.54094811199077	13.3118516480959	12.5674170673406	19.4656724097846	-3.14753405724414	-14.4498460912514	4.23332555930291	-6.31933066284731	-2.62892783464186	-0.657933071647465	-3.54278332745853	-3.53529908979438	-4.76056232055258	-9.57825542740868	-11.6334516518293	-5.7636910165268	-11.1222168582933	-9.66755953601637	-10.322439774683	-17.3502104599941	-13.7610452293534	-14.6214187248952	-11.5299941651862	-13.0317563448394	-0.582771198718146	-3.18756022454231	-0.966469236771333	-1.24959301112753	4.44362537012727	-8.01632481145591	-0.0356657062349752	-3.17782275186504	3.23413036770506	3.6303592078926
348	-1.11733629742839	-4.78931800696566	-2.43651740875682	-2.15963280174228	-1.53084270452681	-8.19388312788988	-9.67237762734167	-4.05716663664718	-2.02811508203142	-3.48097959721157	6.97152548806307	4.46182656434369	8.81388926432211	4.91812602412246	8.99123597058805	4.15837188970587	20.2207996623879	15.1628754974691	22.3855052127428	-0.291470840441571	-14.40403792895	4.23332555930291	-0.0707371520851741	-5.66290463889117	-0.657933071647465	0.263528313003119	-0.886864304512758	-6.63592112632868	-8.63178981521303	-11.6334516518293	-7.06753412168322	-11.1222168582933	-16.1007224968326	-8.1362596835711	-17.3502104599941	-13.7610452293534	-2.76082819876826	-8.25142059286565	-9.64440665510753	-11.0940888258898	-3.18756022454231	-0.966469236771333	-1.24959301112753	4.14310091479702	-8.01632481145591	-0.0356657062349752	-5.92459417041958	4.79679001694552	5.08541552032168
349	-0.29984934389584	-1.00896620200162	-2.43651740875682	-2.15963280174228	-1.53084270452681	-14.5519529489873	-9.67237762734167	-7.93215696050577	-2.02811508203142	-7.43461757985063	6.26285053491553	4.46182656434369	8.81388926432211	4.91812602412246	8.99123597058805	4.51182546361439	20.2207996623879	18.0932485565803	17.8238170628994	-0.291470840441571	-14.40403792895	4.23332555930291	-0.0707371520851741	-4.36772637591225	-0.657933071647465	2.10217030994808	-0.886864304512758	-5.60011492201596	-15.6762183747446	-9.85351911780042	-7.43409959495856	-11.1222168582933	-10.1891218382736	-8.1362596835711	-12.8626785742054	-10.2860084825112	-11.8188746185588	-10.5304080274472	-16.3894574762948	-10.7716226629115	-3.18756022454231	-0.966469236771333	-0.919518558211733	4.14310091479702	-8.01632481145591	-0.0356657062349752	-5.74229451425791	4.79679001694552	5.08541552032168
350	-4.98669642093011	-1.00896620200162	-0.939108796770671	-2.15963280174228	-3.26740398533452	-17.0629700467471	-2.37866078550196	-10.6706064865341	-2.02811508203142	-8.3632841622237	6.26285053491553	6.89128972929382	8.61825299429268	4.91812602412246	10.2699523456025	4.51182546361439	17.4325851772466	13.6165154746076	8.14211691362404	-9.21204616316735	-9.3807760709675	7.69359259862379	-2.68762935168745	-2.21602544068768	-0.657933071647465	2.89713127363793	-0.642183240530977	-1.06569301710106	-9.24820612476305	-9.85351911780042	-11.8191642576762	-11.1222168582933	-10.8801325937528	-11.5158878256271	-12.8626785742054	-10.2860084825112	-7.82387475234131	-11.2771301702943	-16.3894574762948	-9.88389417656669	-2.05392119533678	-0.337624820998629	-0.919518558211733	4.14310091479702	-0.050149376223767	-0.0356657062349752	-11.647306197891	7.23093129772029	5.08541552032168
351	-0.925249606264796	-1.00896620200162	-0.939108796770671	-4.19467147410925	-4.00155781615216	-5.42849217557756	-0.212540764955121	-5.41493546794482	-3.49025813464776	-4.51479870678523	11.5070664474871	6.37833488836077	5.36706728968933	9.22587746619964	8.37274731838057	4.51182546361439	5.80434619271919	8.95506733247075	16.049790985547	-9.21204616316735	-20.920765828604	3.43627940219744	-3.24416414500348	-6.02356735644591	-0.657933071647465	0.572335681473479	-0.115715839925011	-3.82053094032162	-8.32133534640479	-9.85351911780042	-11.8191642576762	-11.1222168582933	-9.60781672614314	-11.5158878256271	-13.3306326927787	-10.6649417148694	-16.6970597855532	-12.3638808180703	-16.4547577417701	-8.88561117418768	-2.05392119533678	-0.337624820998629	-4.1046445685323	4.14310091479702	-7.30240924932837	-2.13923658740804	-11.647306197891	7.23093129772029	5.08541552032168
352	-0.284760202194492	-10.645559998224	-3.21291600084604	-0.589557770269222	-1.70443282233742	-11.2190326195529	-0.212540764955121	-6.68674667456157	-3.49025813464776	-4.67691373310875	11.5070664474871	9.53256482302951	4.74380153876857	9.22587746619964	8.42329915610909	4.51182546361439	5.80434619271919	13.1521160989778	16.4765276970121	-3.43359162278025	-21.2815647556084	3.43627940219744	-3.98266140251174	-6.02356735644591	-0.621542720287468	0.572335681473479	-0.483636683369835	-3.82053094032162	-10.2255816803838	-9.30272226248399	-13.7068213836676	-11.1222168582933	-3.22479595803875	-10.1819813455103	-13.3306326927787	-10.6649417148694	-15.2283139869553	-15.1659634016883	-23.6340710463589	-2.37054034372873	-3.82677343818663	-0.337624820998629	-1.38351838244722	4.14310091479702	-5.99512173457074	-2.13923658740804	-2.21369629863733	7.23093129772029	5.08541552032168
353	-6.99464864149553	-6.64821102503031	-3.32050718032055	-0.589557770269222	-4.84983913867472	-17.7793171690719	-0.105234625069264	-7.63667917313626	-3.41810814131661	-4.67691373310875	10.4182061861818	9.53256482302951	8.07308439943715	12.4254432859813	5.21750126321763	4.51182546361439	10.358432220531	26.6968286969843	13.0890669719935	-3.43359162278025	-0.47062899289897	3.43627940219744	-8.39214008906935	-6.02356735644591	-0.621542720287468	0.572335681473479	-2.20103529919874	-3.18988890007353	-14.4458409073503	-10.1292013049898	-13.7068213836676	-11.3691984454418	-4.18549215432214	-10.1819813455103	-13.3306326927787	-11.4554065124934	-10.5874971769582	-15.1659634016883	-9.57659243974664	-2.37054034372873	-5.87466362817589	-0.6265943513875	-1.42721090042876	4.14310091479702	-3.74512498011931	-2.13923658740804	-6.29944426044993	4.37889274826365	5.65313390643768
354	-7.40138801402152	-5.04567160124164	-3.32382678527181	-0.589557770269222	-4.84983913867472	-17.7793171690719	-7.78296552682203	-7.75675483364218	-3.41810814131661	-4.67691373310875	6.37243169226485	13.2455835149238	15.5890972313749	18.0213611887157	9.6917592069544	4.51182546361439	13.1440794475255	26.6968286969843	14.3439085998799	-1.08649774792828	-0.47062899289897	3.43627940219744	-8.39214008906935	-8.47651608235071	-0.621542720287468	0.572335681473479	-2.20103529919874	-3.18988890007353	-13.1779747604269	-10.1292013049898	-13.0485108284043	-14.0950526563637	-9.93487817575462	-9.76781338696668	-13.3306326927787	-16.1884387075576	-13.0551096345637	-13.5660851785561	-16.3958942295309	-0.631712854399564	-5.87466362817589	-1.17131621617672	-1.42721090042876	4.14310091479702	-8.16899226089343	-0.214408922865956	-6.69989869336874	8.18914800011092	5.65313390643768
355	-8.39007070990506	-5.65631029132253	-3.32382678527181	-1.33500316920254	-4.84983913867472	-28.2882087742141	-9.72182308792364	-10.7957720383529	-2.90978708230616	-4.67691373310875	11.3837787692186	10.8800946748299	15.5890972313749	18.0213611887157	8.50366085908025	4.51182546361439	7.15000008859734	23.8625720127313	7.14165628519007	-1.08649774792828	-6.95144992210571	4.05697551957859	-8.39214008906935	-2.44579173720917	-2.94986202876044	-9.41786280533348	-2.20103529919874	-4.5631504940688	-13.2707028490793	-10.1292013049898	-11.1400160892016	-10.8080827240935	-10.7345315045467	-9.76781338696668	-13.3306326927787	-13.2348140027152	-13.0551096345637	-11.7438000521228	-16.3958942295309	-0.352187688628286	-2.60839192717971	-0.46791453509599	-3.42684584920561	4.14310091479702	-3.9716223940137	-0.214408922865956	-6.69989869336874	8.18914800011092	5.65313390643768
356	-8.39007070990506	-0.508353224417109	-3.32382678527181	-1.65693145453114	-4.84983913867472	-29.640203760225	-9.72182308792364	-7.54871676469402	-2.90978708230616	-2.50829920593569	11.2929796030799	10.8800946748299	12.700589385533	15.6684381792207	8.1612912617687	4.51182546361439	13.4250700323166	23.8625720127313	19.7865888534512	-1.94977013822824	-4.19937172361733	4.05697551957859	-4.40580610345032	-4.65127334679541	-2.94986202876044	-1.94220244524292	-3.2388897922378	-4.50144733015112	-8.93500515124905	-10.6642872437434	-12.9024312487624	-10.8080827240935	-8.5794982259641	-9.76781338696668	-11.7523977870739	-12.7107499936259	-13.0551096345637	-7.5790911310696	-6.89607824173228	-0.352187688628286	-2.02974536732681	-1.01902188293878	-2.14465159779054	4.14310091479702	-0.16588927611493	-0.214408922865956	-5.3206656134818	9.742152914365	5.65313390643768
357	-7.26434270973646	-1.33309328962999	-3.32382678527181	-3.90057246972324	-0.0336816629404959	-22.2732857345829	-5.88922768798861	-7.54871676469402	-2.90978708230616	-3.32630756735247	14.9207845968163	10.8800946748299	12.700589385533	10.2375128947696	4.25287807424704	4.51182546361439	4.51995588698393	14.1692298691785	18.0709125831492	-4.49132104844646	-6.45302388833738	5.08596845018266	-0.68350041624635	-0.839529716614768	-0.776012301742531	-1.94220244524292	-3.37695303017312	-4.50144733015112	-8.93500515124905	-6.36281750304724	-12.9024312487624	-10.8080827240935	-12.6387822294213	-9.76781338696668	-11.7523977870739	-16.2001772395766	-12.8707229222398	-17.2555039587618	-11.0812101964336	-2.87306449709425	-0.599924578545768	-1.01902188293878	-2.14465159779054	4.84075021143226	-0.16588927611493	-0.214408922865956	-2.53145106429121	5.77011788647199	5.65313390643768
358	-0.120141825583862	-1.3395880540976	-3.32382678527181	-2.36268379835243	-0.0336816629404959	-2.66766458338056	-9.49326566685544	-7.54871676469402	-2.90978708230616	-10.7007976145776	10.3646800292978	10.9702716757168	10.1398961644559	10.7238242459411	4.25287807424704	4.51182546361439	6.81666472122868	17.4726419956152	18.0709125831492	-6.40940612192544	-13.2863119240697	7.58274472050871	-0.461894623246279	-0.839529716614768	-1.13554371805021	-1.94220244524292	-1.32036764315355	-5.58424990281533	-10.5093548376666	-4.06567729588204	-12.9024312487624	-10.211914939896	-12.7082155092873	-11.5510243242391	-11.1856994492192	-16.4531606113045	-18.7021821197417	-13.4481929215567	-2.1610314998145	-2.87306449709425	-0.599924578545768	-1.01902188293878	-2.30030663612004	4.84075021143226	-4.12228121237217	-0.214408922865956	-2.53145106429121	9.49174046368569	5.88649713012762
359	-0.079303539643051	-1.3395880540976	-3.32382678527181	-0.0699068225115145	-0.0336816629404959	-6.05542935507797	-9.49326566685544	-7.2043450525899	-2.90978708230616	-9.57492884443151	5.69768100961455	10.7053838463397	12.1525711106524	8.74245719871467	5.78661332525895	4.51182546361439	9.20125707667969	17.7173401060979	19.1030682679085	-4.0665236326073	-13.8485117477126	5.65123027278011	-1.00501334609503	-0.649907169891984	-4.96099015296769	-2.55220196441653	-3.32128568056161	-4.81971600253423	-10.5093548376666	-6.78157181895479	-12.2434036068915	-12.2694521490282	-7.97883564086085	-11.5510243242391	-11.3220236454097	-16.0673426364808	-17.7140679105137	-11.8932298679576	-8.05471093226	-7.09812074750993	-0.599924578545768	-1.01902188293878	-3.78023812264489	4.84075021143226	-0.149331090771879	-0.214408922865956	-5.60192929989841	9.49174046368569	5.88649713012762
360	-0.079303539643051	-0.148122065815027	-1.56719173770528	-0.0699068225115145	-0.0336816629404959	-3.68569644266408	-6.02192862452852	-13.5386911524882	-2.24492939868144	-6.69947942305892	8.58775478034067	10.7053838463397	12.4116467712033	14.29377733987	5.78661332525895	4.51182546361439	9.08621346313161	17.7173401060979	14.847682895335	-7.79758015316201	-16.2405059544924	6.44072163783204	-3.17746028596776	-2.54227273747337	-4.96099015296769	-2.55220196441653	-3.32128568056161	-1.39888918212999	-12.5630493344621	-11.218979331417	-14.3464465944183	-12.2694521490282	-12.5117130711559	-13.4172335879004	-7.96639836009192	-14.0579394422498	-18.4755301593937	-12.3584542988535	-20.641110646129	-10.5932993821333	-0.599924578545768	-0.6116301917819	-3.78023812264489	4.84075021143226	-0.149331090771879	-0.214408922865956	-5.51404469508163	6.37389706563397	4.12801198155557
361	-0.079303539643051	-0.148122065815027	-0.251984481707241	-0.0699068225115145	-0.0336816629404959	-2.27903312025034	-7.0032127932215	-13.5386911524882	-2.24492939868144	-5.59230838112568	8.58775478034067	3.46821821354741	6.36017601018323	14.5044234133887	9.52192185809361	4.95999012077275	15.828004995811	18.6560580358073	20.0248435189376	-6.97574755012101	-14.4490874666678	6.44072163783204	-3.03640265089954	-2.54227273747337	-4.96099015296769	-8.70452715602738	-3.32128568056161	-1.39888918212999	-14.1509813337342	-11.1453493844388	-13.0406670313192	-13.3755351646772	-12.5117130711559	-13.4172335879004	-7.96639836009192	-14.0579394422498	-15.2474462779109	-14.6100571598876	-5.3242959831418	-10.7834302697773	-0.599924578545768	-0.988035155448966	-8.9780220103093	4.84075021143226	-4.91717614502413	-0.214408922865956	-5.51404469508163	6.37389706563397	4.12801198155557
362	-4.03937902542391	-0.148122065815027	-0.251984481707241	-0.303250421229578	-0.0336816629404959	-2.42032079053222	-11.0866718714668	-13.9032632745399	-2.24492939868144	-5.59230838112568	4.0463816597905	9.3698350451006	6.36017601018323	5.03008255686618	5.85356865150913	4.95999012077275	5.97621944841831	14.621201639666	16.4858184696855	-2.14678602344689	-0.576605967761051	5.32101257547266	-2.92753807358607	-2.54227273747337	-4.96099015296769	-4.64453710076154	-3.32128568056161	-2.00739891542586	-15.2758398908442	-11.1453493844388	-13.0406670313192	-13.3755351646772	-12.5117130711559	-13.5288661044827	-7.51478331131498	-9.04207904558681	-15.2474462779109	-14.6100571598876	-15.1747508497763	-10.7834302697773	-0.599924578545768	-0.988035155448966	-0.495682131140532	4.84075021143226	-2.19791557391323	-0.214408922865956	-5.51404469508163	3.98783324669877	4.12801198155557
363	-7.99681368933146	-3.24737416009568	-3.72269430945681	-0.63233609669359	-0.0833936945030383	-6.68240614459571	-10.2594545136722	-9.01146887081023	-2.24492939868144	-2.63102658880179	4.0463816597905	9.3698350451006	5.38161772602382	5.03008255686618	5.85356865150913	4.95999012077275	10.0032238107119	11.3087031260043	16.4858184696855	-8.38042133920368	-7.92900810638687	5.32101257547266	-11.2171885486124	-2.54227273747337	-5.76570223900758	-4.70804718250279	-0.0833664382707195	-5.10103670038164	-15.2758398908442	-17.4277152192213	-7.67365795355486	-13.3755351646772	-12.5117130711559	-17.5751618859738	-12.9764774463224	-9.04207904558681	-1.67213889995542	-14.6100571598876	-19.7045574692094	-10.7834302697773	-0.599924578545768	-1.12059612562257	-0.495682131140532	4.84075021143226	-2.19791557391323	-1.86623645076985	-5.51404469508163	3.936793674458	4.12801198155557
364	-5.52027825399357	-3.24737416009568	-3.64645258289345	-0.63233609669359	-0.0833936945030383	-3.74498020301613	-7.02534549333516	-6.6422332480975	-2.24492939868144	-1.51326619723073	4.0463816597905	9.3698350451006	9.63056556237142	5.1486856690744	5.85356865150913	4.95999012077275	13.9225640732354	17.3045259952358	17.8201758682617	-7.78906512445463	-1.98295245404458	5.32101257547266	-1.29368962498089	-2.54227273747337	-5.76570223900758	-9.20555027358716	-4.62844190080199	-0.850561456823865	-10.7077824660294	-15.8176776792762	-6.96113342113265	-6.26832283574969	-5.43653727735558	-17.5751618859738	-12.9764774463224	-9.04207904558681	-11.0149434554302	-12.5712703879625	-9.7644918130816	-7.51256398837419	-2.06154579275168	-1.12059612562257	-2.12932612463231	4.84075021143226	-8.79842146926128	-1.86623645076985	-1.77478927704474	3.936793674458	4.12801198155557
365	-9.77210400594049	-0.337959339047158	-3.64645258289345	-0.63233609669359	-0.0833936945030383	-4.35304274993936	-8.70771113832731	-4.96240920405176	-2.97847226957831	-2.75158821685623	5.59401591517819	4.89078161864975	9.78475155731372	5.1486856690744	5.85356865150913	4.95999012077275	17.8462990157767	21.6703624994068	16.7090237198402	-7.78906512445463	-3.85079495395548	5.32101257547266	-1.29368962498089	-2.09273115992795	-5.76570223900758	-4.59477337076335	-2.26056432677973	-2.31130791359882	-18.7353474936287	-14.9678966183524	-6.96113342113265	-6.26832283574969	-5.88625216492933	-16.4584164577519	-10.5371034100512	-10.2463906308192	-9.38239581526115	-15.4283676925456	-13.3360016439522	-7.48092340797577	-2.06154579275168	-0.335305610962746	-2.43968361054846	4.84075021143226	-9.40865874000106	-1.86623645076985	-1.77478927704474	9.74154615506982	4.12801198155557
366	-5.53034986546599	-0.337959339047158	-2.26869515684645	-0.63233609669359	-0.0833936945030383	-13.1780889644753	-5.54032600269991	-4.96240920405176	-2.90552164305182	-2.77426962647948	5.59401591517819	12.4406112195076	9.78475155731372	14.557962016772	5.85356865150913	4.8094236962393	17.8462990157767	21.6703624994068	15.6079986027985	-12.243322813005	-13.8756207660863	5.32101257547266	-3.25183822155609	-7.26145008117482	-8.32655897557618	-8.71840560296942	-2.26056432677973	-3.01522130874155	-17.965132519122	-15.1985025828137	-6.78855076222355	-3.98460061730972	-4.0628208500652	-15.2673298992337	-10.5371034100512	-10.2463906308192	-10.3622024743733	-14.5277132368114	-12.5760801582662	-13.6381760186575	-2.06154579275168	-0.335305610962746	-2.43968361054846	4.84075021143226	-5.68458060051935	-1.76583315056807	-1.77478927704474	9.74154615506982	4.12801198155557
367	-3.69527149124354	-0.337959339047158	-2.26869515684645	-0.63233609669359	-3.43955245419921	-0.537597620392019	-5.54032600269991	-6.68165082381967	-2.90552164305182	-3.42625968923733	4.36794232300499	12.5606526111565	9.78475155731372	9.95176695254295	5.85356865150913	4.8094236962393	9.56403608354132	8.5647817342796	13.986233743499	-2.07931740058322	-1.48641528800172	4.8168182909495	-3.99188051694876	-10.9193664303075	-8.32655897557618	-14.5405856872086	-3.06208092919953	-5.24733366439537	-18.1141447306068	-13.2652868426279	-6.78855076222355	-4.54420385781621	-4.0628208500652	-11.7197165841411	-13.7195467394317	-10.2463906308192	-10.3622024743733	-14.5277132368114	-13.2582291953381	-10.7023159689922	-0.179040192059762	-0.335305610962746	-5.99134619857766	4.84075021143226	-3.36036636896791	-1.76583315056807	-1.77478927704474	5.16936941982787	4.12801198155557
368	-3.69527149124354	-0.337959339047158	-0.499674977263263	-0.63233609669359	-1.15955294741128	-6.21620839300517	-8.13092878407011	-6.59946107028451	-2.90552164305182	-3.42625968923733	4.36794232300499	4.23428325155538	9.78475155731372	9.10878699628282	3.45137615737041	4.8094236962393	10.3009531172658	10.8019331769818	22.976775442355	-2.37158500862434	-9.25511049363714	4.8168182909495	-16.3499388696582	-10.9193664303075	-8.32655897557618	-8.99471031811421	-3.92273822134736	-5.24733366439537	-10.6816730927719	-6.09754409558338	-14.4375535749383	-9.46032144341119	-4.09941199565714	-5.68017343017258	-14.9133010692454	-6.92167808368759	-7.00738543398528	-14.5277132368114	-16.563750325841	-3.90281574388622	-2.90007208327004	-0.335305610962746	-5.99134619857766	4.84075021143226	-2.08475421041199	-1.76583315056807	-1.77478927704474	3.98230069370217	4.9711694528565
369	-2.33281124782935	-0.337959339047158	-0.879799599712565	-0.63233609669359	-1.38980803885872	-9.34965098465858	-10.3615389581041	-13.7761223060328	-2.90552164305182	-4.14803844946169	3.74634202300361	11.9681506542804	9.78475155731372	7.46442883485319	4.18410263737786	4.8094236962393	7.79805304746749	11.2116021572844	14.0225340408545	-2.37158500862434	-2.62583411576152	7.12328696262062	-10.5947741241871	-6.54104350364224	-8.71976132038539	-10.9085135250395	-3.97214343459882	-5.24733366439537	-6.18094285443678	-6.09754409558338	-11.3392662690809	-6.37062879930104	-6.27875354305976	-8.25613295892185	-13.5330378006422	-6.92167808368759	-9.43855675753963	-14.5277132368114	-14.6428730137371	-9.37256278583261	-2.90007208327004	-3.79519026077503	-5.99134619857766	4.84075021143226	-2.08475421041199	-1.76583315056807	-2.19720188353475	3.98230069370217	4.97638654395237
370	-7.01763877385845	-2.51390910302434	-0.879799599712565	-2.73534116613483	-3.17278617401878	-15.9789289925831	-13.5904683572509	-4.7365026475051	-3.58970466108299	-2.36364722282018	3.74634202300361	6.60529406287761	9.78475155731372	4.69855887996162	10.216849315993	4.8094236962393	14.661728935558	6.52799173715068	14.0225340408545	-2.37158500862434	-5.67134904258111	13.1418114531088	-8.51026384321671	-12.3012312283944	-8.71976132038539	-12.2729041499974	-1.76569388883025	-10.0331221620758	-6.18094285443678	-6.09754409558338	-11.3392662690809	-8.59154763311555	-8.79680437080312	-9.55381532622	-13.5330378006422	-6.16326776706972	-12.2987774331474	-10.8949343265911	-14.9849509486119	-7.69514114822869	-2.57293602494008	-3.79519026077503	-3.01336803379989	4.84075021143226	-1.99753073814589	-2.54176750919033	-0.626191971378413	3.98230069370217	4.97638654395237
371	-7.01763877385845	-1.95059135443748	-5.40121413751569	-2.99326296224209	-3.95655779173645	-13.552509981787	-6.12985998335826	-6.0581430161541	-3.61512397179486	-3.49407109407267	3.74634202300361	7.9423058956503	9.95322377069403	11.6596578201469	4.36066677936696	4.8094236962393	14.5819687810954	10.2745647796668	11.9798313141731	-2.95520723649825	-5.67134904258111	3.9433340027053	-3.61072972071378	-13.0362238163883	-8.71976132038539	-14.4954167809019	-8.10878395265205	-6.55358889895257	-9.75750896638957	-6.09754409558338	-7.07301799658497	-8.59154763311555	-6.9740829657292	-5.6571483621039	-9.95064552491325	-4.46633431586762	-12.2987774331474	-8.06258123585509	-14.2878256747652	-5.59378535327407	-2.57293602494008	-1.13095523972912	-2.25923627093632	4.84075021143226	-6.09344003285116	-0.368252786296703	-0.626191971378413	3.98230069370217	5.10441659159216
372	-10.5130825958711	-1.95059135443748	-5.99366835401756	-2.99326296224209	-3.95655779173645	-4.44594027875319	-7.96521050935515	-5.32203668586047	-3.61512397179486	-1.97393727008346	3.74634202300361	7.9423058956503	9.95322377069403	7.70945219331021	9.05532875508373	4.8094236962393	21.2298683480123	14.3171118636552	5.79389597104665	-3.69179619290098	-7.22381004926631	3.9433340027053	-2.40692165203222	-15.0917631797932	-13.4470567987035	-14.4954167809019	-8.99677000849325	-6.55358889895257	-8.73403700777851	-6.09754409558338	-9.74161689496715	-8.87179681869073	-11.3905873433515	-5.33887252086929	-3.01230305730375	-5.93266706810778	-11.5713194071564	-8.06258123585509	-14.8301623326144	-4.70536548031841	-7.44611096469277	-2.69631159074341	-9.47259302039418	4.72843163942802	-6.00128491605008	-0.368252786296703	-0.626191971378413	3.63324770323146	5.10441659159216
373	-3.63001464049351	-1.33838139893577	-3.65635688064221	-2.99326296224209	-1.39693853793789	-4.2686833250977	-7.96521050935515	-5.32203668586047	-1.97245239823545	-3.39290329372503	3.71094354815013	13.7421862016892	6.69010828894752	4.12894698892279	9.02522053636158	4.8094236962393	22.7736328520271	14.3171118636552	10.4792346019818	-1.92441772989145	-2.94936421813886	3.9433340027053	-4.71180416911447	-13.0553929707206	-13.4470567987035	-4.80747396988399	-1.85764420821853	-6.76381425944183	-9.39828100611791	-4.57104417743294	-6.56957426368278	-8.87179681869073	-5.04239361512403	-5.33887252086929	-8.68353974074183	-5.93266706810778	-3.44407517169111	-12.8354779474442	-14.8301623326144	-4.79824320712749	-2.82113100087498	-2.69631159074341	-4.96241068127931	4.72843163942802	-1.5972829475716	-0.368252786296703	-4.31542545899588	3.63324770323146	5.91683785234706
374	-1.57379361863904	-3.72717754429291	-3.58217097790883	-3.02076317986777	-1.39693853793789	-12.5230822434796	-7.96521050935515	-0.0735940624927389	-1.97245239823545	-3.02497736564756	5.10658957923175	13.7493181638303	9.1134941901831	10.4130317231476	5.53491194872568	4.8094236962393	13.6448440381855	16.0537772290309	10.4792346019818	-5.23120870621408	-9.12486609232536	3.9433340027053	-2.41643196691749	-12.0342202865576	-13.4470567987035	-14.408072893577	-6.16484470265201	-4.21955042435327	-6.48092839919323	-8.25142080494809	-8.697290878867	-9.10429646799125	-10.2709325473621	-5.86211652128217	-3.16038430315397	-4.01195978502711	-1.45194302157552	-9.15289043297851	-7.11393149222329	-4.79824320712749	-1.22310117592785	-2.69631159074341	-2.40757453709717	4.72843163942802	-1.5972829475716	-1.11570892478162	-2.85641897788932	3.63324770323146	5.9309762753838
375	-2.26591446571151	-1.62908004242999	-3.58217097790883	-0.102613430260623	-1.39693853793789	-8.2143286089152	-4.78104185655017	-6.13126543084952	-1.97245239823545	-3.02497736564756	5.10658957923175	17.6845859474998	9.1134941901831	6.88296734773262	5.53491194872568	4.8094236962393	20.1254335697561	10.5628987306479	13.1378721248509	-13.1338895910386	-3.48855247828286	3.9433340027053	-2.4723624348224	-16.1478311117219	-11.8401345158013	-14.408072893577	-6.16484470265201	-4.21955042435327	-15.8406739482785	-9.97041516478528	-8.697290878867	-9.10429646799125	-4.36365602807146	-6.32159099137164	-3.16038430315397	-4.01195978502711	-5.19564378870188	-6.27377304180037	-4.65383823667743	-0.448969441347979	-1.22310117592785	-2.69631159074341	-2.40757453709717	4.72843163942802	-1.5972829475716	-1.11570892478162	-2.85641897788932	4.27504965547863	5.9309762753838
376	-8.5204294509494	-1.62908004242999	-3.58217097790883	-0.102613430260623	-1.39693853793789	-6.40229556083956	-4.78104185655017	-2.42130207584252	-1.22808289419758	-3.02497736564756	5.10658957923175	16.5368961980176	7.73712386280783	6.88296734773262	5.53491194872568	4.8094236962393	19.4564571769192	8.20709836795753	9.17595210868052	-13.1338895910386	-2.57861171734373	3.9433340027053	-9.07234739430568	-16.1478311117219	-11.5614205982661	-11.2080099956275	-1.04749617362829	-2.72664135497819	-9.05375527774667	-13.4976247576736	-8.697290878867	-8.52089569900503	-14.9592704947753	-3.44019469067791	-3.16038430315397	-3.06079335352846	-7.15467365593295	-7.73346638065833	-4.93914899865428	-9.47826413549048	-1.22310117592785	-6.1601487028163	-2.40757453709717	4.72843163942802	-1.22265564926087	-1.54219038855143	-2.8592833495513	4.27504965547863	5.9309762753838
377	-8.5204294509494	-7.63215757740169	-3.58217097790883	-0.102613430260623	-0.304416092420886	-6.40229556083956	-0.992668639094093	-2.42130207584252	-1.22808289419758	-2.89804057817349	4.54581603654226	10.3311933027543	7.73712386280783	3.9927030362732	3.95835719881055	4.8094236962393	21.3654654465029	8.20709836795753	9.47762798676972	-13.4367143733084	-2.57861171734373	3.9433340027053	-8.5768070440797	-15.2621471503846	-11.5614205982661	-11.2080099956275	-0.243877087788074	-2.72664135497819	-8.81327633669384	-13.4976247576736	-8.697290878867	-8.52089569900503	-12.5734760003007	-2.94308159502733	-3.16038430315397	-3.06079335352846	-6.78196145942337	-3.9847469986523	-10.3689059628811	-1.58261892182637	-1.22310117592785	-1.23407163750949	-4.02753987835569	4.72843163942802	-5.77047025352617	-1.54219038855143	-0.627644584879982	4.27504965547863	5.9309762753838
378	-3.74104434226432	-1.13680732694286	-3.58217097790883	-0.102613430260623	-0.793407186131338	-9.51762820169468	-2.2299040848967	-3.66689691417631	-1.10904907017165	-2.34999703219704	8.35993036552403	10.0998671832123	8.22379778562712	4.07301874933218	3.84606942186336	4.8094236962393	13.2868673095306	15.6029543252323	13.562610439476	-1.68295738222224	-6.45703842912044	3.9433340027053	-6.74182785096428	-19.9203850930365	-11.5614205982661	-6.52389195891548	-6.87988009495085	-2.72664135497819	-10.5771788119364	-13.4976247576736	-8.697290878867	-13.5284267410551	-6.99842375371038	-1.01909890333958	-9.16973297899361	-2.67128818316116	-6.78196145942337	-4.93371443820895	-2.3128263638204	-6.64642107783569	-2.42815515537724	-1.23407163750949	-9.07483921601845	4.72843163942802	-8.5527062855169	-3.49924270185494	-0.449840106162063	4.27504965547863	5.9309762753838
379	-6.96922145740902	-1.13680732694286	-3.58217097790883	-0.102613430260623	-0.793407186131338	-8.55890390999877	-2.2299040848967	-5.65466820406416	-0.852320963304566	-2.34999703219704	10.9401698181272	10.0998671832123	8.22379778562712	4.07301874933218	3.84606942186336	4.8094236962393	13.2868673095306	6.19776060845668	13.562610439476	-1.68295738222224	-6.45703842912044	3.97812989192426	-3.92855779048171	-19.9203850930365	-5.3356920767237	-10.8097108650995	-8.41459996529315	-2.72664135497819	-10.5771788119364	-13.4976247576736	-3.15111615027774	-12.6170855160747	-6.61017681212246	-1.01909890333958	-9.16973297899361	-2.67128818316116	-9.84944983355755	-9.02127219207778	-2.3128263638204	-8.4348649169066	-0.158385134216827	-1.23407163750949	-7.84176945602771	4.29732975364502	-1.35557042879549	-3.49924270185494	-0.449840106162063	4.27504965547863	5.9309762753838
380	-8.63267468847274	-10.2073369917198	-3.58217097790883	-0.102613430260623	-0.793407186131338	-13.7763944046249	-1.31927529134465	-3.29659925979241	-0.852320963304566	-0.797198037542833	7.05819340066626	9.90887505375003	6.44200475970722	12.4942011254669	12.5231891249207	4.8094236962393	8.01018936623865	8.05526924600314	15.9614119254422	-3.31619367836843	-1.26089580135221	3.97812989192426	-3.62578571962483	-7.68074362947534	-5.3356920767237	-13.5481098112705	-6.81425500491581	-2.72664135497819	-11.6383514518926	-13.4976247576736	-9.0369991579619	-12.6170855160747	-9.77618958764287	-1.01909890333958	-8.68773010361622	-5.25088885579172	-3.77651962017392	-6.6730242979585	-10.2292521704231	-7.92618310132756	-3.05801291161444	-1.23407163750949	-9.68755726091739	4.29732975364502	-6.66201433412598	-3.49924270185494	-0.449840106162063	4.63749291370977	3.65763572768048
381	-11.3562742240842	-9.11509754397796	-4.71942486222753	-0.102613430260623	-0.793407186131338	-11.2175169125942	-2.87006168452102	-3.29659925979241	-0.852320963304566	-0.797198037542833	9.6592991747233	5.49637434024132	6.44200475970722	12.4942011254669	8.96575524352912	4.8094236962393	4.14440321830649	10.5102926070748	9.66157360631908	-9.70617113377584	-8.76142442214293	4.57053923489532	-2.01313241106879	-4.43194439667912	-5.3356920767237	-5.11926229366165	-6.81425500491581	-0.0344984419934939	-7.67658429841672	-14.7636115837912	-6.50977239450182	-12.6170855160747	-9.77618958764287	-6.85274217565082	-6.91969012604426	-5.25088885579172	-6.0449312163546	-8.03555779395401	-5.29457668262883	-9.63611673768465	-3.22079706569499	-1.23407163750949	-2.57058774852788	4.29732975364502	-3.55988827355563	-3.49924270185494	-3.96424084152011	5.57819397277024	3.65763572768048
382	-5.34571875563851	-5.12733436286458	-6.62441825844239	-4.99265624702152	-4.41292143484938	-2.63385479932019	-2.87006168452102	-3.29659925979241	-0.852320963304566	-2.03436525892328	10.7853727615547	10.8774075811005	6.48075645241835	9.19429979020111	8.79017461243294	4.8094236962393	4.52456883688276	10.5102926070748	9.66157360631908	-1.97082760976938	-1.11862094585624	6.13741220267563	-8.09986733213128	-4.989390107512	-5.3356920767237	-12.9237812419752	-7.59199809724397	-0.306640806098429	-7.67658429841672	-11.8452021629884	-6.50977239450182	-9.91588035498071	-5.33069602961286	-6.85274217565082	-5.33200238578595	-5.25088885579172	-6.0449312163546	-8.03555779395401	-5.29457668262883	-2.96611619359766	-3.22079706569499	-1.23407163750949	-1.77351792132187	4.29732975364502	-2.02125121801762	-1.80278338871327	-3.96424084152011	11.7033085469618	4.6152171480783
383	-9.0295470663574	-3.51564729330008	-6.62441825844239	-4.99265624702152	-0.722251668686162	-2.63385479932019	-1.85066700158991	-4.21207744756789	-0.852320963304566	-2.03436525892328	7.53653701902106	6.52227188528527	4.87492426129273	9.19429979020111	8.79017461243294	4.8094236962393	14.8038643193403	10.5102926070748	9.06354527055693	-6.36752595097553	-6.76249251730493	4.74816834785588	-10.6289735361816	-8.22694599271141	-5.3356920767237	-5.09533404045223	-4.95030401879696	-4.55538156667447	-8.76414246791508	-9.15853350015545	-6.50977239450182	-6.49251615497501	-12.5945834772459	-10.0713879933057	-5.33200238578595	-5.25088885579172	-9.6185629282058	-8.03555779395401	-8.98125919981056	-0.968541975285327	-7.39979336004437	-1.23407163750949	-0.797347855851376	4.29732975364502	-5.37002512188213	-1.80278338871327	-6.65328455126424	12.7037460533059	4.6152171480783
384	-9.0295470663574	-6.30786040355379	-6.62441825844239	-4.77511690488725	-6.19036796336448	-10.4817888630716	-1.85066700158991	-5.17740297974385	-0.852320963304566	-2.03436525892328	12.9338077684945	3.87282357978626	4.87492426129273	6.98515846802904	6.14245158161319	4.8094236962393	14.8038643193403	13.945132036402	4.51371213574267	-1.27014118323444	-6.67371242214865	4.80987414106326	-0.0574009661031729	-14.7233259472716	-5.3356920767237	-12.5744941118187	-4.30383783345117	-1.29499999137654	-5.75136530011297	-7.34844949035398	-6.50977239450182	-13.279047653323	-10.5975048875331	-8.16016918434585	-7.19532567636241	-5.25088885579172	-2.17572552106483	-10.4395561679022	-16.3577047219751	-2.57503517706367	-0.87561579879953	-3.38191691782284	-0.797347855851376	4.29732975364502	-2.57368039279642	-1.80278338871327	-3.32857085390423	5.44388916055634	4.6152171480783
385	-8.5116918957736	-4.26308504099887	-5.22794813651444	-4.77511690488725	-6.19036796336448	-3.75796459265711	-4.85573565275462	-2.64766018006835	-0.852320963304566	-2.03436525892328	8.96876142049464	3.87282357978626	4.87492426129273	6.98515846802904	5.57680751540597	4.8094236962393	11.308169989852	10.7592829013094	15.5062469646105	-5.03989287836318	-6.86906598924879	4.80987414106326	-0.0574009661031729	-11.4506150944924	-7.55453242365354	-12.9858211740894	-4.30383783345117	-5.15190896932741	-8.32439400827622	-9.55455003543777	-8.64828017063017	-8.93989372165901	-7.49715157367986	-5.25647414367244	-4.87856309892014	-4.57918447857673	-3.31434694811236	-10.4395561679022	-9.76531714104873	-0.74687340779807	-6.31550184342863	-3.38191691782284	-0.797347855851376	3.63663302400202	-6.26961067314703	-0.398154986464781	-3.32857085390423	5.44388916055634	4.6152171480783
386	-4.19057652427364	-4.26308504099887	-0.471676666621009	-4.77511690488725	-4.33144288328574	-3.47555352674842	-6.65963521217412	-2.64766018006835	-1.8661904139875	-2.06576145423699	8.96876142049464	10.6845111275672	5.76755657763426	5.99880688334294	4.48663867342485	4.8094236962393	14.0405399716765	14.2821236025613	18.2410635349928	-9.24047369319602	-3.6400386715144	6.9048175006512	-5.19918709574314	-1.27071839393367	-4.99529777470377	-5.15057696429935	-5.6097487336603	-5.15190896932741	-8.32439400827622	-7.31497735431129	-4.0236504237095	-8.93989372165901	-7.17386873493877	-6.17624707969853	-4.05849151138867	-4.57918447857673	-3.31434694811236	-10.4395561679022	-9.76531714104873	-0.57749751560362	-6.31550184342863	-3.10614092736146	-2.34906094399065	3.63663302400202	-2.61498514911658	-2.29749854978716	-3.1608005807668	5.44388916055634	4.54582735202839
387	-7.59713382722908	-10.1045774040972	-0.471676666621009	-4.77511690488725	-4.33144288328574	-8.22627868408173	-6.56570835683566	-1.62567929180111	-1.8661904139875	-4.59953387114111	8.96876142049464	12.7910446643427	5.76755657763426	6.44475981263392	8.61994148798692	4.8094236962393	14.468349239785	11.3735428698803	11.6565981146384	-6.27194892268303	-2.0359732658752	4.81399147743629	-2.2180612701976	-10.7268479542468	-4.99529777470377	-13.2100106354088	-6.22124407994763	-11.0282443717607	-2.33754390157075	-1.20656427536834	-9.88866308538151	-8.27681482800386	-7.17386873493877	-5.17568817549902	-1.78375333571928	-4.55038083827115	-8.95947235727453	-8.34342688706678	-3.78323929466789	-2.09123138183683	-4.59695260980476	-3.10614092736146	-10.1111516300864	3.63663302400202	-1.42642082852222	-2.29749854978716	-5.19379226471283	9.8573770927591	4.54582735202839
388	-1.23938210905447	-9.27062246692624	-2.52479854613127	-4.77511690488725	-4.33144288328574	-4.80884570558875	-6.56570835683566	-1.62567929180111	-1.8661904139875	-3.97764846689061	6.15720578724917	6.5508027564715	7.62808991096761	11.4564066673352	6.99606119041647	5.15614551535189	14.468349239785	9.04905779569117	9.26652859795037	-1.06524643910929	-4.38384140069553	4.81399147743629	-0.718819833346614	-2.72619844886595	-4.99529777470377	-7.71318229834144	-6.22124407994763	-9.37912482991569	-5.85347271710905	-1.20656427536834	-9.88866308538151	-6.49084772801762	-4.26935317443928	-5.64515268712285	-1.78375333571928	-5.05732978149957	-7.74278202676939	-8.34342688706678	-0.347889267583701	-2.25651152540439	-2.67770649355743	-4.10527988875585	-10.1111516300864	4.98248073912449	-1.42642082852222	-2.29749854978716	-2.4953230025318	9.8573770927591	4.54582735202839
389	-6.37685780223425	-3.08619392314841	-1.48451693167221	-4.77511690488725	-1.74426275348557	-4.80884570558875	-6.56570835683566	-2.68006100163791	-2.27056493887763	-3.97764846689061	8.24181865106449	6.5508027564715	10.2744656379771	15.9452921307239	6.99606119041647	5.15614551535189	5.65138910334673	9.04905779569117	9.26652859795037	-1.06524643910929	-4.38384140069553	5.03579032867839	-5.14147138360355	-0.939545674640935	-7.43439403658229	-7.71318229834144	-6.21374853491341	-9.37912482991569	-5.85347271710905	-1.20656427536834	-6.74452453076208	-1.60783032340613	-6.06981774600557	-9.13261702102637	-3.62605967467566	-5.05732978149957	-12.6658337400834	-7.26623095661814	-3.9418448430874	-5.96624247945472	-4.32092843956554	-3.27934846529587	-10.1111516300864	4.98248073912449	-0.423217088757405	-2.29749854978716	-4.6780811176737	9.8573770927591	4.54582735202839
390	-1.55384480598775	-3.08619392314841	-0.987831178518922	-4.77511690488725	-4.92644439174214	-4.80884570558875	-6.62153717976119	-7.88416494616348	-2.27056493887763	-1.05693294778392	8.24181865106449	7.69478676673179	6.66563277282653	15.2616053048939	10.4209993019253	5.15614551535189	4.89385830203529	8.67322292681177	9.26652859795037	-7.53796069240341	-2.069661237909	6.2118586511016	-8.40610115052925	-2.7461105899384	-7.67561921053413	-7.71318229834144	-4.03481904036452	-5.8634078284285	-5.85347271710905	-1.20656427536834	-6.74452453076208	-11.4527386634748	-8.50707912051445	-2.28962591816725	-6.4553638930416	-5.05732978149957	-2.36084763240654	-7.26623095661814	-0.207363440419098	-11.0577995200113	-3.97587412009642	-3.27934846529587	-10.3189063581948	4.98248073912449	-7.37152915232893	-2.29749854978716	-4.13600452386801	11.9616283929375	4.54582735202839
391	-2.6734808445908	-0.820134846714328	-0.987831178518922	-2.50363486626555	-2.16539124091892	-0.243418970979439	-0.342450469886503	-0.750191209465522	-2.27056493887763	-5.67131946441502	4.83907793749483	7.69478676673179	5.25782579295501	15.2616053048939	10.4209993019253	3.98347643018196	10.3065356160802	4.68688955361452	9.26652859795037	-6.77068475964821	-1.97959533863938	7.34971789426633	-6.62346282601781	-16.8633275210591	-7.7899508332462	-14.4718470201393	-2.43640731731658	-5.93692985476942	-6.93501206584308	-1.20656427536834	-6.74452453076208	-11.4527386634748	-8.50707912051445	-2.28962591816725	-6.4553638930416	-3.99222352041089	-2.66989949467595	-8.68944710532281	-0.207363440419098	-2.10186430662179	-3.97587412009642	-3.27934846529587	-14.2054935150798	4.98248073912449	-0.00267303262983454	-2.29749854978716	-4.13600452386801	11.5287930482587	4.54582735202839
392	-9.87168914722612	-0.820134846714328	-0.987831178518922	-6.08187682447223	-3.61690136593598	-2.69850680575769	-1.87836217952836	-0.750191209465522	-2.27056493887763	-5.20725317771092	4.83907793749483	7.31534875063007	5.25782579295501	14.0263060501362	9.42484505193078	5.50357465615135	11.7641852935292	7.96536906999157	9.26652859795037	-5.56681940756665	-1.32920123755863	7.29456885008663	-3.68583219735604	-2.59321202431828	-8.85559403950399	-11.0817147792981	-4.16432638368537	-8.36273933275843	-1.67705871935491	-5.07307374050409	-9.62811173140589	-9.17067889294162	-9.89998469511275	-2.28962591816725	-5.64141958394149	-3.99222352041089	-3.82883997825937	-9.76373026900416	-7.632985260778	-13.1258417381963	-3.86785314291423	-3.27934846529587	-8.28133058398435	4.98248073912449	-0.00267303262983454	-1.39579133879794	-4.13600452386801	11.5287930482587	4.54582735202839
393	-5.13938995736541	-4.24304264773575	-0.730966099782537	-6.08187682447223	-2.28257684963852	-6.22419973367417	-3.81841911593825	-0.750191209465522	-2.27056493887763	-5.20725317771092	4.83907793749483	7.31534875063007	5.25782579295501	12.2926018434634	9.10539264917957	5.50357465615135	4.89421867530845	7.96536906999157	6.45134950505339	-5.56681940756665	-2.73427851776409	7.29456885008663	-0.730965223259419	-2.59321202431828	-8.10001447551437	-8.48130539760424	-1.22586285380554	-2.460897585086	-5.62254483704997	-5.07307374050409	-5.80413097081584	-9.17067889294162	-11.52106650775	-5.09276492717717	-2.89286113836258	-3.99222352041089	-3.82883997825937	-9.76373026900416	-5.92348918571085	-0.643896822105516	-3.86785314291423	-3.27934846529587	-8.28133058398435	4.98248073912449	-1.59337537753284	-1.39579133879794	-8.49483940264903	5.05266291572772	4.54582735202839
394	-3.10728889841198	-2.33014736335806	-4.54954899959785	-6.08187682447223	-5.60401252469326	-4.46871891986253	-3.81841911593825	-6.62532712844808	-2.27056493887763	-5.20725317771092	4.83907793749483	4.39312873682055	5.25782579295501	12.2926018434634	10.8954182754037	5.50357465615135	3.90267416583352	6.51579864749937	6.45134950505339	-3.70938416867218	-10.7113075126118	7.11999717317264	-0.892616266751292	-16.4699965355532	-8.5213356293413	-8.48130539760424	-6.37264440923404	-2.460897585086	-7.43989887790169	-5.07307374050409	-5.55497848161044	-11.9424744437211	-3.36450351725685	-5.09276492717717	-2.89286113836258	-3.99222352041089	-9.54232040936428	-9.76373026900416	-13.449023475653	-8.72321878873433	-0.819200391088547	-3.27934846529587	-5.4008588668552	4.98248073912449	-3.36970091322612	-1.39579133879794	-2.34200784042153	6.60486151936826	4.49353654659393
395	-3.81374421028059	-3.84476032796018	-3.56765308127085	-6.08187682447223	-2.90000672247206	-7.19169177981188	-1.81795239315394	-2.82900575937029	-2.27056493887763	-5.20725317771092	9.89664191710473	4.39312873682055	5.25782579295501	12.2926018434634	4.24247071635101	5.50357465615135	9.79444116764415	6.51579864749937	6.45134950505339	-3.99913188872843	-10.7113075126118	5.99213921314352	-0.892616266751292	-9.47431423742072	-8.5213356293413	-9.34890155919167	-9.83243453069992	-2.19013706033015	-7.43989887790169	-8.81546996904243	-5.55497848161044	-11.9424744437211	-12.8038513133846	-4.81010805597435	-5.48473497554947	-3.53708603610335	-6.28440326401156	-9.28756851946791	-7.04172669961507	-3.1336198297127	-5.22520247984681	-2.17770718787	-5.4008588668552	4.98248073912449	-3.36970091322612	-1.39579133879794	-1.97438060213248	6.60486151936826	5.09621941312559
396	-3.81374421028059	-3.84476032796018	-6.66115506251599	-6.08187682447223	-2.90000672247206	-1.17648564490552	-1.81795239315394	-1.44063309973242	-2.27056493887763	-5.20725317771092	12.9046422967244	5.14149018258976	4.92637371437702	11.8210338335149	14.148066414742	5.50357465615135	15.141405126041	12.5506038237784	8.97537571038315	-1.24895482250585	-7.51638132271757	5.99213921314352	-4.82971514329759	-7.19310490322673	-8.5213356293413	-9.34890155919167	-2.69409991220816	-5.85071405020983	-5.69237836564977	-5.62487688616812	-5.55497848161044	-12.7830762884974	-9.42536292425131	-4.81010805597435	-5.48473497554947	-3.53708603610335	-7.96082254598845	-1.16500796825192	-1.71368683072098	-3.90596279582124	-7.51764749537997	-2.17770718787	-0.938150107178029	4.98248073912449	-0.703606327495281	-1.39579133879794	-1.97438060213248	6.60486151936826	5.09621941312559
397	-3.42112423528983	-5.7491584257381	-6.09058739122299	-5.50385051558676	-2.90000672247206	-7.93073011442195	-1.81795239315394	-0.471336071774041	-2.27056493887763	-9.34219215354832	11.6426955026046	7.32004291771992	6.35238598780212	6.04594991862712	11.359859780184	5.50357465615135	15.8634914283837	5.48189956406869	6.61795443842602	-5.81068545558243	-1.56271073214253	5.99213921314352	-4.82971514329759	-5.49135251343104	-8.5213356293413	-10.9233459162505	-2.69409991220816	-1.84954242368614	-5.69237836564977	-5.62487688616812	-5.55497848161044	-12.7830762884974	-9.42536292425131	-8.62851635841072	-3.6885254362887	-3.53708603610335	-6.48263557791336	-1.16500796825192	-1.05441719408636	-0.908562753084814	-7.51764749537997	-0.618312366408157	-0.938150107178029	4.98248073912449	-1.75492839232823	-1.39579133879794	-5.4154412722481	5.74891489299699	5.1953167326964
398	-11.571881639985	-4.46874537501945	-7.59303315961308	-5.50385051558676	-2.90000672247206	-11.0755042178327	-1.81795239315394	-0.471336071774041	-2.85263805382512	-8.14986246132498	11.6426955026046	11.6284257773203	6.35238598780212	6.95712497301784	11.359859780184	5.50357465615135	4.80545594193996	6.15251620737225	10.0910304080709	-5.81068545558243	-1.56271073214253	5.99213921314352	-4.93622912939438	-5.49135251343104	-2.42944932666846	3.5219033929282	-2.69409991220816	-1.83730500006079	-10.3682362606375	-6.34058614471645	-5.55497848161044	-12.7830762884974	-6.75545670368886	-4.56379728735812	-3.6885254362887	-3.62256525625556	-6.48263557791336	-0.150137589504657	-1.05441719408636	-0.908562753084814	-1.47828518501675	-3.20392675885276	-0.938150107178029	4.98248073912449	-1.75492839232823	-1.10695273725834	-5.4154412722481	5.74891489299699	6.5607101344686
399	-3.78254999352446	-4.46874537501945	-1.47847050486878	-5.50385051558676	-8.52221595849814	-5.25307070073223	-1.81795239315394	-1.5607312946601	-2.3340053035297	-1.97166949089055	11.5682642417491	7.78754229776263	6.35238598780212	8.07856647599256	8.62631146788717	5.59058138818133	12.0688501247152	11.7552211399188	10.0910304080709	-7.71798102353476	-8.83621135734779	5.99213921314352	-14.552505008728	-4.39332522714917	-2.42944932666846	-12.9550775452573	-2.69409991220816	-2.39380218015543	-4.97244770030541	-7.95457173409268	-5.55497848161044	-12.7830762884974	-6.75545670368886	-3.83351666552837	-3.6885254362887	-3.62256525625556	-6.48263557791336	-4.87419970064313	-3.56169620765222	-2.24838296507708	-2.20145366535356	-0.978903471219371	-0.938150107178029	4.98248073912449	-1.75492839232823	-1.10695273725834	-0.859562849376708	6.47653163350528	6.5607101344686
400	-3.78254999352446	-0.821669681576338	-1.47847050486878	-1.70040752419563	-7.03679434524066	-0.601746559631324	-1.81795239315394	-1.5607312946601	-2.3340053035297	-1.48114379046163	12.2605181621639	6.03800961797693	7.53859349880616	9.18728620295724	3.8907733640456	5.59058138818133	19.2052659474077	11.7552211399188	18.2076881046051	-5.72040929048449	-16.9384576734974	6.55671696302467	-0.635969625984446	-4.39332522714917	-2.42944932666846	1.52911489854183	-2.69409991220816	-0.65617160067875	-12.5782781765168	-4.40579817127246	-5.36478329141995	-10.067858686633	-10.9266585714464	-3.83351666552837	-3.37218462500731	-3.62256525625556	-4.36981248209864	-4.87419970064313	-3.56169620765222	-0.834359616365826	-1.75202203397179	-0.558095142473939	-0.938150107178029	4.98248073912449	-2.0165670742513	-1.10695273725834	-6.92368433394899	6.47653163350528	6.5607101344686
401	-7.58504155113971	-3.29958765852246	-6.27618597976618	-3.88702446632019	-7.10384239088503	-3.13062699189987	-1.81795239315394	-1.5607312946601	-3.25187496187857	-5.27467738338737	6.447673743008	5.25182216164036	10.0511215393834	9.18728620295724	4.91401296670332	5.59058138818133	14.0795814359476	12.7504177209647	18.2076881046051	-5.72040929048449	-0.430523682326527	4.92602011231837	-8.49601886878172	-0.964252080380181	-7.04626705914541	-8.35698496507419	-2.69409991220816	-2.09219072066301	-9.05359166395268	-7.286280697309	-5.36478329141995	-10.067858686633	-13.876128277864	-3.83351666552837	-3.37218462500731	-3.62256525625556	-1.16008100253805	-4.87419970064313	-8.33989341693043	-4.94113080740456	-2.21252357829693	-0.558095142473939	-0.321042911561055	4.98248073912449	-2.0165670742513	-0.384319803268801	-2.02779571202423	6.47653163350528	6.5607101344686
402	-7.69470305137939	-3.94063205330867	-6.27618597976618	-3.88702446632019	-2.05103705897946	-2.45271720603168	-6.19045657359617	-1.5607312946601	-3.25187496187857	-5.27467738338737	6.447673743008	4.2835648113355	10.0511215393834	9.74998305558379	8.01129625889382	5.59058138818133	18.6030797615757	14.8696143709549	18.2076881046051	-10.7377855325097	-4.54821312745332	4.92602011231837	-4.62024853648594	-0.489625492024375	-7.04626705914541	-8.69374173654597	-0.994926632251766	-2.09219072066301	-8.08694076339354	-7.286280697309	-5.36478329141995	-8.46384512190024	-12.6402810375109	-5.93631919488701	-3.37218462500731	-0.880466700996455	-1.76688844856245	-4.11929398476735	-5.63877236166264	-11.4350343691519	-2.21252357829693	-5.51828371781101	-4.76444053483927	4.98248073912449	-5.01109665167903	-1.23390445706899	-2.02779571202423	6.47653163350528	6.5607101344686
403	-7.92403007515141	-3.94063205330867	-0.806938186191152	-3.88702446632019	-2.05103705897946	-2.45271720603168	-6.36105414958064	-3.58912904458207	-3.25187496187857	-5.27467738338737	6.447673743008	4.2835648113355	10.0511215393834	4.23769293066634	8.01129625889382	5.59058138818133	17.4877792167572	10.4866406715802	17.8071439328999	-3.65176258230619	-1.32252156064528	4.92602011231837	-9.32987678246094	-4.25189485897637	-7.98523317738504	-8.69374173654597	-5.79903128051652	-0.226911438739332	-8.08694076339354	-7.04250493706998	-5.30201706273478	-12.8915642930025	-5.93411122237244	-2.71365924463163	-3.37218462500731	-0.880466700996455	-2.95549929387895	-5.4893857541681	-3.39548809954452	-13.3947454693924	-2.21252357829693	-5.51828371781101	-1.93696807271092	4.98248073912449	-6.32698219708509	-1.23390445706899	-0.130476388044632	6.47653163350528	7.34798349172888
404	-14.6796440653533	-3.94063205330867	-0.806938186191152	-3.88702446632019	-7.9426722611747	-0.303770650360979	-4.6982908933203	-6.97015785309321	-3.25187496187857	-9.26282137336315	5.96671492531973	12.559187211299	9.72142763328129	13.0617045540439	5.46541980486366	5.59058138818133	23.4978717411704	17.6075440017087	18.1284491795322	-11.6014249956937	-3.79517192501435	4.15451142529788	-9.32987678246094	-11.3238998306976	-7.98523317738504	-5.82840947678007	-9.87294943224392	-8.64060892143987	-4.88326060337205	-7.04250493706998	-5.43936213958689	-14.4235256302392	-5.93411122237244	-3.2212716083117	-3.37218462500731	-0.19351370590304	-2.95549929387895	-7.59419781262062	-0.346007631653582	-3.12484925235265	-6.04175036331749	-5.51828371781101	-3.5427483955223	4.98248073912449	-7.55235593109356	-3.53018228601873	-0.130476388044632	10.9098509300138	4.56995970350331
405	-2.7178512794266	-3.69553688408178	-3.00669318600099	-3.4586681852836	-2.82748331778278	-5.02718862107878	-4.6982908933203	-3.57738804756782	-3.46370681504434	-10.2117445951758	10.6924320590018	13.8856748896073	9.72142763328129	8.60868167853029	10.9496529338203	4.35519445732836	13.5823127835853	12.7355092817847	16.9380633638412	-8.38566667913477	-3.74736541849541	4.15451142529788	-1.22815596223713	-10.5927354619713	-6.9247876704545	-11.9364934362395	-3.90768198093357	-4.37196214014982	-4.88326060337205	-6.30695694675062	-5.43936213958689	-14.4235256302392	-8.68076884826911	-3.2212716083117	-3.37218462500731	-0.19351370590304	-2.95549929387895	-7.28959684601195	-5.35532410255033	-7.0730650095364	-9.39628917893464	-1.39971025927718	-3.5427483955223	4.98248073912449	-0.458878632063823	-3.53018228601873	-3.8677840650562	10.9098509300138	4.56995970350331
406	-9.36198426815917	-3.69553688408178	-12.5290042007427	-3.36446965343827	-1.3462639418902	-6.73571908314454	-4.6982908933203	-3.57738804756782	-3.46370681504434	-8.69065611313964	7.84816924562659	4.39753732868688	9.72142763328129	6.25357469417422	8.55896587997864	4.35519445732836	9.2982538277439	5.80809662992394	10.1566055254539	-4.96666717590606	-5.10727449162994	9.18965147710187	-4.57489309892177	-8.05184603352986	-9.09766547488408	-12.7111767000029	-9.82635146673345	-8.39643106631788	-8.16571160606006	-6.30695694675062	-3.99622923320337	-15.9787842864779	-14.1033359546522	-3.71772635737329	-1.89888967386516	-0.19351370590304	-5.71783722644364	-4.87774152374923	-7.81648584373368	-8.82621565671678	-9.39628917893464	-0.151259051840915	-0.748440186065897	4.98248073912449	-0.458878632063823	-3.53018228601873	-3.10111617105568	13.7646299352638	4.96352730658481
407	-11.7297285419825	-3.69553688408178	-9.16427025284336	-3.36446965343827	-4.77109697018174	-2.04227135856068	-4.41439167455904	-3.57738804756782	-3.46370681504434	-9.64926454805681	4.33295148991337	6.79501181667792	5.92139813255756	12.4564452567239	8.55896587997864	4.35519445732836	11.0141352607652	4.46871457146754	10.1566055254539	-4.96666717590606	-11.4062035099819	9.18965147710187	-8.12419140630403	-0.994896857967799	-6.09812923926562	-0.742502383014999	-9.82635146673345	-8.39643106631788	-8.16571160606006	-2.65984230215245	-3.99622923320337	-6.73236882648232	-10.2460293353206	-4.63566987208913	-1.43784137723371	-4.63210649171425	-5.50613432121981	-3.61558716060444	-1.68283825593037	-5.91046002296021	-0.286612990337343	-1.57894176668075	-4.71125585645158	4.0163486850612	-0.458878632063823	-3.53018228601873	-3.10111617105568	5.48274990799491	4.96352730658481
408	-5.72437194370048	-3.69553688408178	-9.16427025284336	-3.36446965343827	-4.67223928659871	-2.04227135856068	-4.41439167455904	-8.54042393297919	-3.46370681504434	-9.64926454805681	4.70408379228405	6.79501181667792	5.92139813255756	13.7976817894723	11.5070591073441	4.35519445732836	16.121066357739	5.35467362265909	10.1566055254539	-4.96666717590606	-6.20003430951642	9.18965147710187	-6.45646539157237	-1.26197826125452	-6.09812923926562	-0.742502383014999	-5.57306327853001	-2.85101963259449	-3.52325950046685	-1.52328902756023	-3.99622923320337	-11.9567677816926	-10.2460293353206	-7.7387685633446	-7.84087099814647	-3.45459976935205	-4.4958924303666	-3.61558716060444	-8.87525512290339	-7.16372278856891	-0.286612990337343	-1.65732415280329	-4.71125585645158	4.0163486850612	-4.70729974108898	-2.80395970742045	-3.10111617105568	5.48274990799491	8.08545601247084
409	-7.26816426458403	-5.81858084603748	-3.35832272849188	-3.36446965343827	-4.67223928659871	-16.4658191509639	-3.54513331261791	-1.25930125642949	-3.46370681504434	-12.0389948915534	5.33213837744198	8.69720658594088	7.7376855514962	12.1411123316948	6.78732410506861	4.35519445732836	20.0817253786844	11.0968892121453	11.5468320637159	-4.96666717590606	-5.48572463138863	9.18965147710187	-4.72072482288675	-12.0858429228096	-6.09812923926562	-4.8246161691857	-5.57306327853001	-2.86723796879389	-3.52325950046685	-1.52328902756023	-2.10176475019146	-10.7418416829401	-9.46575329288462	-7.7387685633446	-7.46057575789471	-0.718185254708582	-7.91676925088801	-0.0986836118254894	-7.72668994978464	-1.2642630867996	-1.46033700533837	-1.36347524088423	-4.71125585645158	4.0163486850612	-4.70729974108898	-2.25804051964386	-1.47803149714245	7.9699045071604	8.08545601247084
410	-5.45798238768358	-0.319775016060592	-3.35832272849188	-3.36446965343827	-3.70143443379455	-15.7391682316615	-0.437595625955728	-4.03229295142025	-3.46370681504434	-6.94228540088842	10.3457686428647	8.69720658594088	7.7376855514962	3.95676734552631	6.16615298932037	4.35519445732836	21.1404594709486	11.0968892121453	10.830802602642	-5.9906086614645	-2.04417359872009	9.18965147710187	-4.72072482288675	-7.43087957317569	-6.09812923926562	-10.1659106886242	-5.57306327853001	-3.13372295912085	-3.52325950046685	-1.52328902756023	-1.57278037453556	-5.64032947617758	-10.4846778467708	-7.14797137767583	-7.46057575789471	-0.718185254708582	-7.91676925088801	-1.26844930365058	-7.13526042245026	-4.79120717532918	-1.46033700533837	-1.36347524088423	-4.66449020776012	4.0163486850612	-4.70729974108898	-2.25804051964386	-0.510102995084155	5.46747164558969	6.23021947021372
411	-9.80409134184658	-0.319775016060592	-3.53290836723698	-5.95018769905185	-1.10630211283121	-14.4577395712461	-4.75858142636103	-5.17588596472063	-3.46370681504434	-1.35275405978859	10.4238114454896	8.90677712034638	9.13481086963067	9.00997603045537	4.72774627186186	6.35713575391168	10.0252304475205	12.2882973739258	15.8796588398561	-0.109401843038816	-0.254059367627794	9.18965147710187	-7.13565092639289	-11.110273501687	-5.83938227287363	-11.2513882317752	-4.34798437458358	-5.76281008653529	-3.52325950046685	-1.39453631060381	-1.57278037453556	-5.64032947617758	-2.48398963867134	-4.12191800463903	-8.24565600081298	-0.718185254708582	-4.6303430187352	-7.43650503165716	-10.3868741176362	-9.28078904744087	-3.82400757074553	-2.11881180806747	-3.63694044889924	4.0163486850612	-3.90990099373163	-2.25804051964386	-3.13215806296004	5.46747164558969	6.23021947021372
412	-6.99228125458559	-0.319775016060592	-2.85024481002203	-5.95018769905185	-1.10630211283121	-20.5015007068599	-4.43045534285255	-4.00350151025105	-3.46370681504434	-1.35275405978859	3.88590621615145	10.8033979665582	8.94583542263723	9.93118125718435	4.72774627186186	6.35713575391168	21.2305998051269	8.00070605973889	12.0314010172488	-0.109401843038816	-8.67232980082583	8.51459351228246	-10.9296176740113	-7.96555903763171	-2.48485185752673	-6.54729668249854	-2.80116173749049	-3.23372554744424	-2.64043905330213	-3.06468883543004	-6.8972318150424	-5.64032947617758	-3.71416004379302	-13.0708213589698	-3.12469305925512	-4.15798673011882	-6.97461600652692	-7.43650503165716	-15.1792614577769	-11.919567296618	-3.82400757074553	-0.306067831048195	-2.03030634772683	4.0163486850612	-2.92381269523769	-2.25804051964386	-3.13215806296004	5.8536429890223	6.23021947021372
413	-11.399417495469	-0.319775016060592	-3.23806841563761	-5.95018769905185	-1.44315898657457	-10.4880047005427	-4.91266006030905	-8.65151420634773	-2.59408039543173	-2.12185416573478	3.88590621615145	12.4420964781359	8.78069777641918	18.133428869269	4.41325558618463	6.35713575391168	21.1881064740398	11.177145217504	21.9079660941445	-0.109401843038816	-8.4599735052036	6.71485412422096	-10.9296176740113	-3.58484238009162	-2.48485185752673	-6.86100602906739	-1.39995069225042	-6.46287178685552	-2.48775229106761	-4.94490042843363	-1.55640919300163	-5.64032947617758	-0.163039645549245	-8.05295530975417	-10.6282542650053	-4.15798673011882	-8.1738276090677	-7.43650503165716	-6.34645356817844	-14.6760731346466	-3.82400757074553	-1.15410581104231	-2.03030634772683	4.0163486850612	-0.848937525415338	-1.40988893450228	-3.13215806296004	5.8536429890223	6.23021947021372
414	-11.3983545966966	-3.46215436116715	-0.656374613307524	-2.96252546362698	-3.77741503399591	-17.1588577036944	-5.38316941532776	-8.65151420634773	-2.59408039543173	-1.30646646050486	3.88590621615145	10.5719049741621	8.78069777641918	5.33474467317462	6.90192453645587	6.35713575391168	16.5477089154643	15.2879006151399	19.2965945971811	-7.37363391652772	-1.50747358084041	5.56703054176077	-2.62847543971101	-8.04225113279536	-2.48485185752673	-5.3088246388629	-9.37801388142209	-11.7950467948862	-2.48775229106761	-4.94490042843363	-5.0016476640605	-5.64032947617758	-2.44006045385734	-8.05295530975417	-9.38954615173515	-4.15798673011882	-8.29842088335734	-9.05987592923167	-6.34645356817844	-3.64880697542735	-2.4492238615859	-1.15410581104231	-1.2309014454387	4.0163486850612	-6.5014663439636	-1.05109240431686	-1.76519732878289	7.64824813389165	6.23021947021372
415	-2.74281308972543	-3.46215436116715	-1.22295473414112	-2.96252546362698	-4.38112983432202	-28.1336378286291	-13.1211415637701	-7.15926031580866	-2.59408039543173	-3.30296686789659	10.6471386402271	10.5719049741621	8.32518695176146	5.75825434557181	15.615830539385	6.35713575391168	15.8080206877743	20.5614382159783	19.2965945971811	-0.300833167655153	-8.28998013980955	5.56703054176077	-5.49656361067215	-9.23735443499373	-4.31288944415004	-9.37553074946343	-9.41753962697921	-11.7950467948862	-9.49114973040669	-5.54810208482308	-3.86593134819457	-5.64032947617758	-2.44006045385734	-10.7515650899483	-10.6148119439766	-4.15798673011882	-8.29842088335734	-9.05987592923167	-4.14531419631351	-3.64880697542735	-9.43151916402667	-3.91656200804585	-5.96720719452306	4.0163486850612	-7.04021031020063	-1.05109240431686	-1.76519732878289	4.34292290748475	6.23021947021372
416	-2.74281308972543	-3.56113120022184	-4.96282254552552	-5.53793625877207	-4.38112983432202	-28.1336378286291	-11.9983394125341	-8.75871591586417	-2.59408039543173	-0.655372005529673	10.6471386402271	10.5719049741621	8.32518695176146	5.75825434557181	4.28205876346819	6.35713575391168	15.8080206877743	15.1421610816823	19.2965945971811	-0.300833167655153	-10.7892344634537	5.56703054176077	-4.261265068862	-9.23735443499373	-7.80759587265054	-9.37553074946343	-8.97418047986059	-11.7950467948862	-4.23505994642982	-1.45771906115386	-3.86593134819457	-5.64032947617758	-2.44006045385734	-10.7397333977069	-9.54594769516592	-6.19266028671408	-6.41846606238401	-9.05987592923167	-15.3873484370683	-12.6840065633566	-9.43151916402667	-3.31100406234368	-3.27923030175752	4.0163486850612	-2.40365970063696	-1.1027063361405	-3.86295201174229	3.96724413234312	8.00932986445378
417	-2.74281308972543	-2.69974820515356	-4.01649402684725	-4.02617729298954	-4.38112983432202	-23.0300348863383	-6.91573415374566	-8.75871591586417	-2.59408039543173	-1.62311620408416	6.56622452594548	13.8019624666307	5.79337682906773	10.485755175254	4.28205876346819	6.35713575391168	17.4484276453586	19.3655498434212	16.6897740993443	-1.54153390944596	-19.2047115782001	7.08479325325897	-1.37643615714837	-7.5958583451232	-7.80759587265054	-13.6505056193622	-8.97418047986059	-9.03091127467835	-1.10029200504625	-3.32431248570682	-3.86593134819457	-5.64032947617758	-1.70615816148879	-5.94139312559873	-9.54594769516592	-7.62039195548929	-7.90810766500414	-10.6240097882785	-14.9149077861601	-13.8728448330975	-9.43151916402667	-5.60321854280472	-3.27923030175752	4.0163486850612	-3.40143971456748	-0.658960144909506	-6.56463605773631	6.594551599466	4.16489184430669
418	-0.470154524667938	-6.96232278413064	-4.01649402684725	-4.02617729298954	-4.38112983432202	-4.89286486190351	-5.63375037358243	-15.3341887864696	-2.59408039543173	-0.0106851676550503	9.2198345142269	12.6704499498956	8.07151102345163	11.3857312723982	4.28205876346819	6.35713575391168	19.8688155471342	21.1451222635377	21.7312492571192	-1.54153390944596	-11.7703681402723	7.08479325325897	-0.407400159742476	-12.751673797856	-8.3040572933662	-9.38995106150405	-11.8085507601442	-9.0784937635021	-3.36642749605395	-3.32431248570682	-3.86593134819457	-4.35167788343893	-6.62871526449672	-5.94139312559873	-5.10501329055247	-7.62039195548929	-11.3513038808455	-9.39948788005932	-0.980472371606481	-14.4575374099704	-12.0129674698381	-7.61635629856647	-0.173481143779313	4.0163486850612	-4.34373686162456	-0.658960144909506	-6.29533050991097	4.62002299177121	4.16489184430669
419	-0.470154524667938	-6.96232278413064	-4.01649402684725	-4.02617729298954	-4.06783911718456	-8.41624907545451	-12.5928114585199	-11.1463933895272	-2.59408039543173	-9.39389469858436	7.70729626661701	10.5408913752757	8.07151102345163	11.3857312723982	7.88738944040631	5.49019461394276	22.9580356097281	18.5758306128988	15.4980724597504	-4.7224379760654	-11.7703681402723	7.08479325325897	-8.8103215131954	-5.74476389143746	-10.0557290059361	-3.17992246281756	-5.29210135429047	-12.0596514329038	-1.91663404117334	-4.38868290413695	-3.86593134819457	-4.35167788343893	-0.624101970767887	-12.2208647338885	-3.96952133701294	-5.9437352419844	-11.3513038808455	-8.68229944336699	-10.4761739300614	-11.8816366238923	-3.82977600744569	-4.57526484725713	-0.173481143779313	4.0163486850612	-4.7645209733478	-4.57335084243621	-6.29533050991097	4.7393177278663	5.60337263482717
420	-2.46139931529892	-6.96232278413064	-4.16084988020818	-4.02617729298954	-3.74985748897425	-3.15601975414488	-9.20587894819922	-13.083787867489	-2.59408039543173	-6.28205202993684	9.92178842648491	11.5659567324355	9.32009638134952	11.3857312723982	9.45699935982175	5.49019461394276	15.1684898244229	23.761715455144	15.580771878327	-5.51057067752902	-3.06145325063643	12.2440556724802	-10.5152762427126	-8.25688105861356	-11.7258472289836	-1.56369885251706	-0.668195344126251	-6.17743012474335	-1.91663404117334	-4.38868290413695	-3.93121209737321	-4.35167788343893	-0.624101970767887	-6.01087754927177	-10.6626725015297	-5.9437352419844	-3.08038416128983	-8.68229944336699	-3.82701586349684	-17.71845784208	-3.82977600744569	-4.36165226298079	-1.73258942204987	4.94116522496409	-5.70729961269423	-4.57335084243621	-4.41322141944842	4.20480602594698	5.60337263482717
421	-15.2409109505076	-6.96232278413064	-6.91380858283426	-4.02617729298954	-2.96146785163054	-7.63543818051052	-9.8573534153825	-13.6439320585342	-2.59408039543173	-1.04645164263412	6.38740689926521	7.0415862032705	7.82921563568715	15.0558507171707	9.45699935982175	5.49019461394276	15.1684898244229	23.761715455144	25.6379456674856	-6.2422143873036	-2.71550070772173	6.40229302832867	-12.0925062930316	-5.1368362018901	-4.71259175266407	-1.56369885251706	-6.53158306136899	-8.83573894025282	-4.49471578045904	-5.72290068373932	-3.93121209737321	-4.35167788343893	-3.56878195357014	-6.01087754927177	-14.2834030079662	-8.48358462543775	-10.716934724149	-8.68229944336699	-4.35870971060436	-8.24124832067012	-2.65971442182035	-4.36165226298079	-9.89616717076575	4.94116522496409	-5.70729961269423	-4.57335084243621	-3.58269865970023	4.20480602594698	6.31561186443136
422	-15.1760087843036	-9.49804962198952	-6.91380858283426	-4.02617729298954	-3.80756918412407	-13.9635069700309	-12.6801689303936	-9.36563870190312	-2.59408039543173	-1.04645164263412	6.38740689926521	7.96581299322281	5.99720578736008	15.0558507171707	5.01027086863036	5.6938520970992	20.9274276800352	26.2243356416572	25.6379456674856	-6.01145948656682	-9.37027318966433	6.40229302832867	-12.6707313643992	-0.230497618792808	-5.24266546487884	-4.80274561955959	-6.01015540102239	-8.72470688593272	-3.07948468019339	-5.93705663102217	-3.93121209737321	-4.35167788343893	-6.39562188383774	-7.71722315581932	-11.6081919706257	-8.48358462543775	-8.9128104515295	-7.50663338659487	-5.48486810093734	-14.1082917526089	-8.27812105260052	-0.277190240401314	-4.05828180155428	4.94116522496409	-3.51500633903397	-4.57335084243621	-3.58269865970023	4.20480602594698	3.9840959184986
423	-13.3499633033916	-4.13538540966102	-6.91380858283426	-2.55003896196681	-3.80756918412407	-23.2564005811149	-5.69222779837203	-9.36563870190312	-2.59408039543173	-1.04645164263412	8.50746138410432	7.96581299322281	5.99720578736008	11.8329883822791	5.86030272946622	5.6938520970992	17.453780666447	26.2243356416572	30.1430456072537	-6.01145948656682	-6.24768556820381	6.27402831237067	-10.3238402434825	-4.54107549829644	-3.38488763799364	-4.80274561955959	-7.16371179227297	-8.72470688593272	-1.3729432480644	-5.93705663102217	-3.93121209737321	-9.64976911822007	-7.33087556028644	-6.05422223692391	-3.74473565017222	-7.70419342816505	-3.81360334805598	-7.50663338659487	-0.536233781475921	-11.841819103782	-0.970441523371023	-0.277190240401314	-0.760886343472686	4.94116522496409	-5.26238425487479	-0.245325908318204	-0.0467138836659016	7.6885471143511	7.61602129453799
424	-2.11357662831596	-4.13538540966102	-1.45812145586182	-2.55003896196681	-3.80756918412407	-7.59712644450771	-10.7822460336687	-10.8983809294246	-2.59408039543173	-3.87760129865379	4.50307749258586	13.8147702989193	11.5840499170557	14.3778217035561	4.10179307745359	5.6938520970992	17.453780666447	26.6460724638733	25.7074341257131	-6.98627844469527	-3.1736294657772	9.45519008540561	-3.30863006338185	-4.54107549829644	-4.54666709113568	-6.05117237930088	-1.410784528286	-8.52519516518369	-2.11168561552615	-4.12599430405616	-3.93121209737321	-5.66474349782565	-3.65578485508735	-6.67364498089236	-3.68277280643899	-7.70419342816505	-8.64405326821868	-7.67105210659681	-10.2128879401157	-11.0293945115288	-4.71086300227678	-0.277190240401314	-4.6329148239847	4.94116522496409	-5.26238425487479	-3.59131939363651	-0.0386655662582638	6.15755119719364	7.61602129453799
425	-13.381908525909	-4.13538540966102	-7.51077774520746	-3.97381546731156	-3.80756918412407	-3.75133393244232	-8.25559156323249	-10.8983809294246	-2.59408039543173	-3.87760129865379	6.5234661151389	12.2815704109305	14.0602427705164	13.4265093115786	4.10179307745359	5.6938520970992	18.0924442057967	19.8738291592076	24.8760903597824	-0.754365284802009	-3.53939242320437	4.87547006687236	-0.736870661066684	-12.796848782528	-4.54666709113568	-0.926970918382428	-4.96618483510472	-8.52519516518369	-3.28058939720103	-4.45733445316963	-0.902299317947158	-2.5504103917467	-3.65578485508735	-4.5387640882906	-3.68277280643899	-11.020446170807	-8.64405326821868	-9.41496361324415	-11.0691169166023	-8.18992036257448	-7.22303411364427	-1.76850306147856	-0.146900496906798	4.94116522496409	-4.89470379318898	-3.59131939363651	-4.11595062945767	6.15755119719364	7.61602129453799
426	-3.3722251690531	-4.29535729948314	-5.60249565823739	-1.65731137956685	-2.41279968041228	-4.38923921276058	-13.2058084414921	-10.3371182048214	-2.59408039543173	-3.87760129865379	14.185698955637	10.5038933976589	12.4854933582731	11.0941517147239	4.55558585730535	5.6938520970992	14.5939260171337	18.6174217358732	22.8617918620071	-0.754365284802009	-8.58875761837243	4.87547006687236	-0.401210196078443	-12.796848782528	-5.50030440764798	-0.926970918382428	-11.5766945328781	-8.52519516518369	-3.28058939720103	-4.45733445316963	-0.902299317947158	-2.5504103917467	-6.0711895137211	-3.64530133977826	-4.05005612898428	-8.43016585820963	-8.64405326821868	-9.41496361324415	-4.69088419721755	-5.9401382534385	-5.03126200495453	-1.76850306147856	-4.97017486866714	6.60736070193732	-1.37398227357578	-4.04587541334094	-0.235715633063962	6.15755119719364	8.20148345479169
427	-3.3722251690531	-3.26934338096814	-3.47718384502809	-1.65731137956685	-4.18177374795733	-10.4903422361448	-6.7360114061298	-11.251437436546	-2.82991754612403	-1.2552837546597	4.80747443977736	10.5038933976589	11.9353960150752	4.16525026808592	6.04067667084142	5.6938520970992	19.2504668415054	24.646982022066	23.0008114371136	-2.98210948725508	-4.08765441616333	4.87547006687236	-5.76260771350019	-12.550764609668	-5.50030440764798	-3.1802996531259	-11.5766945328781	-2.46069057678578	-0.173124419378853	-2.96958709884691	-0.328546751826082	-0.226420808878554	-6.0711895137211	-3.64530133977826	-10.5315561970766	-8.43016585820963	-4.45031161375504	-7.68976464831597	-12.0119143233594	-15.0238174263166	-2.4336293061259	-1.76850306147856	-4.97017486866714	5.31064202642677	-5.80689163345601	-4.04587541334094	-0.235715633063962	6.15755119719364	8.20148345479169
428	-13.2274426469781	-3.26934338096814	-2.97245805337251	-3.68451137974053	-6.45260725872243	-1.73321882371792	-8.73237245761313	-11.6662309269172	-2.82991754612403	-4.87219468540961	4.80747443977736	10.1186345389122	12.6676789863121	8.96516737084768	6.04067667084142	5.6938520970992	16.2278448423678	21.9728916737116	23.0008114371136	-2.98210948725508	-6.40474200932314	4.87547006687236	-0.104986372736197	-12.550764609668	-6.46046605500288	-3.1802996531259	-10.3990877975624	-2.46069057678578	-0.173124419378853	-2.96958709884691	-0.328546751826082	-0.226420808878554	-1.55653185739131	-10.7619922359235	-11.0724330329791	-8.43016585820963	-8.58198543222148	-7.68976464831597	-7.53455547164355	-22.7654632041198	-2.4336293061259	-1.76850306147856	-4.97017486866714	5.31064202642677	-5.80689163345601	-4.28394019551873	-2.10288619864826	8.00826366124402	7.69000080595489
429	-13.2274426469781	-3.26934338096814	-6.93281193412439	-1.83251805053273	-5.38990108460136	-1.73321882371792	-8.73237245761313	-8.14289861655874	-2.82991754612403	-3.86839085794885	4.80747443977736	10.1186345389122	10.8372718323428	13.8374385581567	8.49439639312451	5.6938520970992	23.6343090772709	11.2816361265039	17.5183510043448	-2.98210948725508	-4.04755215399191	9.24174155449194	-1.06472979914378	-0.892854307093805	-7.8151214978828	-6.52451129469425	-16.8329752864857	-8.15766242908508	-0.173124419378853	-2.96958709884691	-2.80392051655445	-0.885138592121125	-4.59377168347146	-4.92353319072211	-11.0724330329791	-8.43016585820963	-13.7325588417752	-11.1817211497438	-6.19009487612026	-3.30627495314611	-3.71565853659267	-1.76850306147856	-2.32415637232101	5.31064202642677	-5.80689163345601	-4.28394019551873	-2.10288619864826	4.3670197377324	7.24793064502064
430	-2.90169187928231	-6.48726951431036	-6.93281193412439	-1.83251805053273	-5.38990108460136	-13.4702720911987	-8.73237245761313	-8.14289861655874	-2.82991754612403	-0.727018099168499	7.06859542895146	10.1186345389122	12.369378854003	22.213304562389	6.40354965933931	5.6938520970992	10.9993769243662	19.0297021742939	19.2628031109838	-3.52185387356157	-4.04755215399191	9.24174155449194	-4.85794692333171	-14.351707537562	-12.5495205572952	-5.21584397628739	-14.4518552116536	-7.27913797018486	-0.173124419378853	-2.96958709884691	-4.8995656337307	-1.90388990359206	-4.59377168347146	-9.95386064947686	-6.74740072456732	-8.43016585820963	-9.72336279858663	-11.1817211497438	-6.19009487612026	-2.3748063410947	-3.71565853659267	-1.76850306147856	-2.32415637232101	5.31064202642677	-1.29418882179826	-1.25539251417111	-2.10288619864826	4.17690189784755	5.38523450114998
431	-4.49186313375131	-5.45637522227544	-6.93281193412439	-1.83251805053273	-5.38990108460136	-2.49440507841356	-5.4370507788226	-5.14805246989648	-2.82991754612403	-6.49598044366036	7.06859542895146	10.1186345389122	11.2960806042529	5.72890926956898	6.40354965933931	5.6938520970992	16.1335568510832	15.9198053075527	19.7511398710606	-3.52185387356157	-7.73379823451779	7.19046896638153	-4.85794692333171	-8.964956183346	-9.19425535906095	-3.63741776699116	-9.16468579452407	-8.1436142654954	-0.173124419378853	-2.44577914533144	-4.8995656337307	-2.25614148395395	-4.59377168347146	-5.1657724510798	-12.3970262233848	-10.7063090028583	-4.97986199981463	-11.1817211497438	-14.4205808862419	-5.35481780798577	-3.71565853659267	-0.931345926329846	-2.32415637232101	5.31064202642677	-1.29418882179826	-1.25539251417111	-2.10288619864826	5.10637225926132	4.97913385907587
432	-0.764286992580229	-5.30894356748555	-6.93281193412439	-4.31895203364327	-5.38990108460136	-0.564745021624328	-4.10952413562637	-5.14805246989648	-2.78984755425784	-12.0542726149941	14.6129457971456	11.9461650040932	11.2960806042529	14.7720449142972	6.40354965933931	5.09173056078407	14.654757102635	22.3393678779244	16.7842550019212	-3.52185387356157	-5.06391180807156	6.76739094520829	-4.85794692333171	-7.1359827435781	-9.19425535906095	-8.31397069599538	-7.17154978096147	-4.47516583336312	-2.87240940246852	-7.20928232005082	-4.8311766955104	-2.25614148395395	-4.59377168347146	-7.04804538077081	-8.45436303489446	-7.16609362675316	-8.44352018562427	-11.1888996841716	-5.94832742979045	-6.57390045952271	-3.71565853659267	-0.931345926329846	-2.78699626449603	3.98107783205762	-1.29418882179826	-1.25539251417111	-2.10288619864826	5.10637225926132	4.97913385907587
433	-9.24425616169884	-0.443597307778404	-1.54935908990602	-4.31895203364327	-4.31847812183962	-7.97912580485182	-5.55547386574851	-5.14805246989648	-2.78984755425784	-4.76669426055147	18.8834602537257	11.896885561463	11.9011649535457	11.279463189745	6.40354965933931	5.09173056078407	9.86438830755016	20.3171745786241	15.7159832496337	-4.02101540695261	-5.08157855262724	5.68371762660464	-7.70913447135278	-9.71154664027904	-9.19425535906095	-8.64630254903727	-8.54920173570864	-1.77888210629958	-0.384741520158256	-6.62024741567233	-4.8311766955104	-2.25614148395395	-4.59377168347146	-8.3768270631062	-13.7651071651888	-7.16609362675316	-10.3370677628181	-11.1888996841716	-12.2000236791763	-6.53841170528458	-4.17979169175598	-0.166872667457022	-2.78699626449603	3.98107783205762	-1.29418882179826	-5.677313402223	-1.21371694155604	5.10637225926132	4.54217027462942
434	-6.61739200301676	-1.02121125139907	-1.54935908990602	-4.31895203364327	-1.8863872479542	-8.62641846545089	-5.72038458620082	-2.80957826921454	-3.00886659495654	-4.76669426055147	18.8834602537257	11.896885561463	8.19704322935129	5.9930312175121	6.40354965933931	5.09173056078407	9.86438830755016	17.6649741147062	16.6857535670027	-5.9839754715627	-11.2637544313739	6.26200834135039	-7.70913447135278	-4.3106539757996	-5.44417220044867	-11.8187896129845	-6.48275330240909	-3.31080491683015	-0.384741520158256	-5.884409906723	-0.655926230660661	-2.25614148395395	-3.30884600459358	-8.3768270631062	-7.92226987171371	-7.84429645128654	-6.17834565369895	-10.9462333291797	-11.0526680147518	-9.07233634005768	-4.17979169175598	-0.500883163817148	-2.78699626449603	3.98107783205762	-1.29418882179826	-1.8635247431694	-1.21371694155604	5.10637225926132	4.54217027462942
435	-0.701416450273388	-2.45478421194031	-1.54935908990602	-6.71531138591209	-2.73974217556075	-9.07692710853305	-6.81638927803477	-2.97322580069825	-3.00886659495654	-2.71564829945303	12.7271702607756	11.896885561463	8.19704322935129	9.00480339718229	6.40354965933931	5.09173056078407	10.3063148927078	18.4167933754178	19.3380678268341	-6.67646364307939	-11.5709522189851	6.4255692102581	-3.19942362392789	-11.3196497154032	-8.61266875998149	-6.44227776265413	-6.48275330240909	-6.6071672056124	-3.72722687032161	-3.53261371549115	-1.36468412118462	-1.77197972567533	-3.30884600459358	-9.47739680705719	-7.92226987171371	-7.84429645128654	-6.17834565369895	-13.4492238188573	-9.59404718041045	-20.6174044766664	-7.80236709640074	-0.500883163817148	-3.22946215899458	3.98107783205762	-1.29418882179826	-3.09439245480825	-1.21371694155604	5.10637225926132	4.54217027462942
436	-0.154477463405159	-2.45478421194031	-0.64258309935546	-6.71531138591209	-3.85291198728273	-15.9506769970049	-7.04694110263124	-9.29193407395925	-3.00886659495654	-8.22909938953371	10.1197874217609	8.21121391089061	8.34752362828329	15.1711756285804	4.14743782717571	5.09173056078407	14.4759534636765	15.3646434270565	17.7085487103734	-7.24532987487651	-5.98339365313276	6.4255692102581	-3.19942362392789	-4.32119559945098	-5.09472577107337	-6.44227776265413	-6.48275330240909	-8.18666561121506	-4.40764235955778	-4.6362580097775	-1.36468412118462	-3.33100086023697	-5.07572269823725	-10.0440258437486	-6.1569965675697	-7.84429645128654	-9.4449456358643	-10.7976476400523	-9.431002868527	-7.46637772385276	-7.80236709640074	-2.46430135235924	-1.27521610759399	3.98107783205762	-0.0305527812995061	-1.41189758020229	-4.79330878347382	5.10637225926132	4.54217027462942
437	-0.154477463405159	-2.29799288843881	-0.64258309935546	-6.71531138591209	-12.6601565223355	-12.1221238802821	-9.63587624265932	-9.29193407395925	-2.73687397622314	-2.69939605230413	12.1625595245133	8.21121391089061	7.36156261143956	11.6905228230803	8.66844626052933	5.09173056078407	19.5140268000728	15.3646434270565	20.018352571472	-5.02291020257917	-17.239456228801	6.4255692102581	-5.11863349462325	-8.4556338278247	-5.09472577107337	-6.94601160929331	-6.48275330240909	-7.35289115160777	-3.42785291249141	-0.0187855763950644	-2.57634228279563	-2.4180071624861	-0.735610280801577	-13.8142707108951	-8.78796421007469	-8.3511549361307	-9.4449456358643	-10.9938742462496	-9.32765155021904	-11.2143551411405	-9.96651939319337	-2.46430135235924	-1.27521610759399	3.98107783205762	-0.0305527812995061	-1.41189758020229	-9.05921011498101	4.11863271200845	4.47381059733362
438	-0.154477463405159	-2.29799288843881	-0.924716140250404	-3.05385659906818	-10.0159078559371	-1.07318017041768	-9.63587624265932	-8.94051163074731	-2.73687397622314	-10.5636575595745	13.5685591975825	12.2847482879696	7.36156261143956	9.92805199147679	5.05704616322759	5.09173056078407	16.7077212916675	17.9837291719644	10.8365682560137	-6.59752163930206	-10.1861977018777	8.86976572303279	-10.136923667229	-5.8309061840897	-6.3956498993695	-9.79332877048823	-4.29653034475794	-7.35289115160777	-0.175520073289554	-0.038321511824979	-2.57634228279563	-3.54515459193284	-3.09791784018735	-12.4470140292733	-8.87087028714192	-8.24482115574474	-9.4449456358643	-10.9938742462496	-2.75729645901954	-18.8123440083014	-7.81118979919999	-2.46430135235924	-1.27521610759399	3.98107783205762	-0.0305527812995061	-1.94567903974476	-5.43178727614329	8.00191603287569	4.47381059733362
439	-5.24874006353547	-2.29799288843881	-1.77669289412789	-0.155911854271753	-5.86417715216414	-1.07318017041768	-9.23286119491338	-8.94051163074731	-2.73687397622314	-10.5636575595745	15.2820285763625	12.6444640924534	7.36156261143956	9.92805199147679	8.92180974938938	5.09173056078407	16.600133282786	17.9837291719644	19.4597822269011	-6.59752163930206	-8.22693308832682	7.88790168909223	-8.59717057905366	-10.4824965292919	-5.16229531194529	-0.16499818634254	-7.49753485893489	-5.24315600339777	-0.430538977761097	-0.038321511824979	-2.36611408643934	-4.96411650159409	-3.42277084113785	-12.0713244058157	-7.93764809848383	-8.24482115574474	-5.65904586285769	-7.17321646569764	-12.6445646901931	-20.1690586344597	-14.7480125758664	-0.251817514737724	-3.74944713120761	3.98107783205762	-0.0305527812995061	-1.94567903974476	-2.62009863981243	11.911137308551	4.47381059733362
440	-5.01153043084786	-2.29799288843881	-4.90420079862104	-4.95811267215771	-8.57549279072767	-11.757471401202	-7.50874066538361	-9.40397858809813	-2.73687397622314	-4.38476476172672	10.5072465575778	6.90719214230887	7.36156261143956	5.93895923802449	11.694137063998	5.09173056078407	16.6661435707599	15.0334640610024	15.4771098543283	-5.21156793020005	-1.5915874964446	7.88790168909223	-8.24697175143784	-14.8603590879011	-1.67793506269607	-6.21823624741257	-7.49753485893489	-5.24315600339777	-0.430538977761097	-0.038321511824979	-2.36611408643934	-2.91902474171756	-3.42277084113785	-7.97760600216576	-7.93764809848383	-8.24482115574474	-5.65904586285769	-6.97970233278943	-15.3834686511217	-11.4700927821806	-9.21996259426911	-0.251817514737724	-0.0196394075403323	5.32348646999934	-0.0305527812995061	-0.798884032178723	-2.62009863981243	11.911137308551	4.47381059733362
441	-6.89295160194349	-2.29799288843881	-0.679947978415281	-4.95811267215771	-8.25004453119836	-21.782417714572	-11.0676045156938	-11.7659956415917	-2.73687397622314	-5.22766028963266	7.75822696644151	6.90719214230887	7.36156261143956	10.4375568969905	5.77140016759274	5.09173056078407	20.1265661217706	15.0334640610024	12.396209174547	-3.15490413807976	-5.48246933195451	7.5425078452995	-2.11054820026092	-10.7408871919959	-4.91444685579259	-6.21823624741257	-7.49753485893489	-7.67269030322303	-1.46361770680685	-2.35233450520915	-2.36611408643934	-2.91902474171756	-3.42277084113785	-9.25152440647915	-11.5984547349533	-8.24482115574474	-7.05954728878709	-11.3989727080637	-5.29000220867627	-2.70580257294341	-9.52408320336664	-0.251817514737724	-0.0196394075403323	4.24491719212877	-0.0305527812995061	-0.798884032178723	-2.62009863981243	14.9213531155915	4.47381059733362
442	-2.96662681944731	-2.29799288843881	-4.58833308298934	-4.95811267215771	-8.25004453119836	-28.1763266086192	-11.0676045156938	-13.4034346257778	-3.15059900121176	-5.22766028963266	6.2079488598862	16.0618872620241	6.15474993870221	10.4375568969905	8.59693964426921	5.09173056078407	16.7407236316225	10.1294656610157	15.5102273157232	-3.15490413807976	-5.48246933195451	8.98714176247025	-5.79737880996803	-7.70711908364001	-6.09194483188785	-0.174644205660184	-7.49753485893489	-0.334491161764725	-6.671698891794	-2.35233450520915	-2.12389964528261	-4.11882198991349	-1.59359909816653	-6.4875144034324	-12.4370430999955	-6.07514129178001	-11.1605089072802	-9.70535504756733	-1.904948918299	-0.622227631754222	-9.52408320336664	-1.1211274709186	-0.0196394075403323	4.24491719212877	-4.78817771916006	-0.798884032178723	-2.62009863981243	12.6568708496652	4.47381059733362
443	-4.38397816493594	-3.928556331788	-4.58833308298934	-4.74649550240745	-0.255364768105093	-19.772873804073	-11.9988237199661	-10.6049457472765	-2.80902357590819	-6.52494957362988	6.2079488598862	9.01357314420882	6.15474993870221	10.4375568969905	5.12098466547375	5.09173056078407	7.19776790910787	7.18895407164593	17.0970467638311	-0.319028147289588	-5.48246933195451	8.98714176247025	-9.02121656311377	-9.45199569070011	-4.51930344945475	-0.174644205660184	-9.2959478529853	-0.334491161764725	-6.671698891794	-2.35233450520915	-3.15720300993287	-0.13125941590735	-1.59359909816653	-4.22363941643002	-11.4566985825972	-6.07514129178001	-5.77979088871128	-10.8085417952079	-15.162564707737	-10.4079702813334	-9.52408320336664	-1.1211274709186	-0.834543809811023	4.24491719212877	-8.67788437356598	-0.798884032178723	-7.0518966387604	12.6568708496652	4.47381059733362
444	-3.08412761105903	-5.01363888327006	-2.70739616766395	-4.74649550240745	-2.52713704130805	-1.98348209104089	-5.20211456755333	-14.9504786235316	-2.80902357590819	-0.309984108179131	12.8999458247235	14.3672047602379	9.88305960824428	12.5326999184708	5.12098466547375	5.09173056078407	7.19776790910787	16.4005881217646	17.0970467638311	-0.937658029886135	-6.80683545267566	9.20114875231566	-11.4862059115421	-10.8908154949683	-4.34249255920645	-1.43624703496601	-0.618986559134482	-0.334491161764725	-2.28415502412075	-3.51119604917919	-2.17574343379711	-0.13125941590735	-0.0822322570202567	-9.04546849108653	-11.4566985825972	-6.07514129178001	-5.77979088871128	-8.66688087561391	-5.25101816925217	-5.41206659664392	-1.54078436497684	-5.19631480000302	-5.75496644341466	4.24491719212877	-8.94451879399968	-0.798884032178723	-4.43923357975393	5.17430118573802	4.47381059733362
445	-3.08412761105903	-8.38847256044106	-2.70739616766395	-4.74649550240745	-2.52713704130805	-8.42740732083508	-9.1721343901666	-14.2842752601201	-2.80902357590819	-0.309984108179131	12.8999458247235	13.1538476286715	14.8554311727349	12.5326999184708	9.23066881707299	6.80527715680728	4.89515407898549	11.4406393916922	8.55510666970756	-1.69061110080049	-10.120497511819	7.74222865700563	-8.11475715284051	-5.28402429976167	-10.7146681397449	-4.26531242596102	-0.618986559134482	-0.334491161764725	-2.28415502412075	-3.51119604917919	-2.29674618252962	-2.11907184038454	-0.0822322570202567	-9.04546849108653	-9.52553348191802	-6.07514129178001	-5.77979088871128	-6.70214172208606	-5.25101816925217	-8.82021368584055	-2.55890644864764	-5.19631480000302	-5.25951085459302	4.24491719212877	-3.83021409638235	-0.558727884015596	-4.43923357975393	4.32343280970016	4.47381059733362
446	-3.08412761105903	-9.66443825765623	-2.70739616766395	-4.74649550240745	-6.9952644413245	-10.1864723512345	-9.1721343901666	-14.2842752601201	-2.80902357590819	-0.309984108179131	12.8999458247235	13.1538476286715	13.5242483827571	10.1232087696153	10.215507641329	6.80527715680728	5.07703655577796	11.4406393916922	9.4357651517002	-3.49138906314451	-8.73274330520684	9.29961802887471	-3.02612008515812	-4.2297322553476	-10.7146681397449	-7.76349118333478	-2.23281539519312	-5.34246728402213	-5.87815208950796	-3.51119604917919	-3.3207039955543	-1.59529423380184	-9.78491566061413	-7.47388438125977	-9.52553348191802	-3.76012928056663	-9.15018190027583	-4.5095263426343	-13.1124539934841	-9.68626830411887	-4.94865744392725	-2.62378437241167	-2.60124470811299	4.24491719212877	-7.50953357051462	-2.19489088408615	-0.410502436295145	4.32343280970016	4.47381059733362
447	-0.645788750548395	-3.05496705341414	-2.70739616766395	-4.74649550240745	-6.9952644413245	-9.95885743850168	-13.6738337248925	-10.4589311902428	-2.88601900838882	-0.309984108179131	16.0101488693178	13.1538476286715	5.82514603472873	10.1232087696153	8.63840953879592	6.25001991684882	15.0901615214401	10.8299429936477	4.1811752513741	-7.37840423075743	-3.03932905215913	11.6794972036497	-8.95647186596364	-4.69296132872659	-7.34098745421117	-9.76309926137672	-1.29221694327806	-5.34246728402213	-4.59172516280669	-7.14110333247558	-4.24461799789025	-1.59529423380184	-7.33768091532974	-7.47388438125977	-7.43128107878944	-3.76012928056663	-1.37993283132087	-4.5095263426343	-3.04633719558661	-4.54687504190203	-6.79960068650227	-2.62378437241167	-2.60124470811299	4.24491719212877	-1.37143586243011	-1.45093494434228	-0.807055498585364	5.83019051734823	4.47381059733362
448	-0.645788750548395	-4.80900473102412	-0.778562025062718	-4.74649550240745	-4.35662738550214	-7.9804807261303	-11.0566408855533	-8.68635535449275	-2.88601900838882	-0.309984108179131	16.0101488693178	11.6886394778937	5.36973547721697	10.1232087696153	8.92034656061146	6.25001991684882	10.3103247880423	5.87245045314417	12.1222074792551	-0.129200339607649	-7.25215330461303	8.54897074688084	-7.1059087322956	-4.29922377281461	-7.34098745421117	-9.79313756869113	-8.13219150146202	-2.95541258772709	-10.4987942275509	-0.2992791513583	-3.80796638950025	-4.39587899164734	-7.33768091532974	-7.47388438125977	-7.43128107878944	-9.87206967640606	-3.46514532062974	-4.5095263426343	-3.04633719558661	-2.8571355882569	-2.50715658134746	-3.07625790620619	-2.60124470811299	4.24491719212877	-4.36184750336178	-1.45093494434228	-0.807055498585364	7.82996487479003	4.47381059733362
449	-0.645788750548395	-4.21477737760027	-7.31877904325552	-4.74649550240745	-4.35662738550214	-12.3424543624875	-11.7414536578399	-9.96522573000112	-2.88601900838882	-0.309984108179131	9.22745902655507	11.6886394778937	5.36973547721697	8.88196592861268	13.6178200413301	6.76865734281476	10.3103247880423	10.1844251992348	7.85350620476776	-0.129200339607649	-11.9891479625833	8.79890604657267	-1.07528084507734	-4.29922377281461	-7.34098745421117	-9.86177081499003	-11.1394547947513	-3.83962715831137	-6.74826678227101	-0.982891181998374	-1.56808597271758	-3.26898993408509	-7.33768091532974	-8.59328255145049	-5.70195568221123	-6.07005028998977	-9.89611765168678	-4.5095263426343	-9.79157686247325	-5.72003254767892	-7.54629254338294	-1.4539508129579	-2.58455349667163	4.24491719212877	-4.36184750336178	-1.45093494434228	-1.94556962086643	7.0578594809208	4.93913461185866
450	-0.645788750548395	-4.21477737760027	-9.67144950718104	-4.74649550240745	-4.35662738550214	-15.1621372493862	-4.83290537304605	-9.96522573000112	-3.03135124875462	-0.309984108179131	7.47731202611813	13.0514190234294	5.36973547721697	8.10293123312966	4.6382349709471	6.76865734281476	7.55699759895127	7.90501215462053	11.7117539273212	-0.129200339607649	-3.5120598062804	7.38153376424321	-1.07528084507734	-9.72828930707188	-2.49138347927836	1.99341602002907	-4.92221956151404	-4.54964453754023	-4.0417538579381	-6.66824246789054	-1.22348642830708	-3.26898993408509	-7.33768091532974	-8.59328255145049	-0.00729941616949326	-6.07005028998977	-5.40519724643597	-4.57368023192717	-9.79157686247325	-5.34057461561326	-12.0333528792086	-1.4539508129579	-2.58455349667163	4.24491719212877	-4.36184750336178	-1.45093494434228	-5.47958840284962	6.8386362036907	4.93913461185866
451	-3.2838138915449	-4.04883316314129	-0.50286815706211	-7.1582378573259	-2.49150019348248	-12.9859122014536	-2.40242739917033	-9.96522573000112	-3.03135124875462	-7.21635388758458	8.32106641594801	13.0514190234294	11.7551817698277	6.83374911424934	8.92344664388261	6.86635958482015	13.2945379175888	5.44072894475025	11.6220891618555	-2.82685873826786	-4.09763973152459	7.38153376424321	-1.07528084507734	-4.86690756531501	-2.49138347927836	-8.79876089452202	-4.15899514337993	-3.63360041850016	-1.04616073785783	-6.45108293184265	-5.04498741282608	-7.314317173711	-7.33768091532974	-8.59328255145049	-1.81156120595699	-6.07005028998977	-5.71200874550434	-4.57368023192717	-0.97093385069355	-8.36237744061652	-6.39244223294821	-6.23679274537113	-1.0096156550526	4.24491719212877	-4.36184750336178	-3.06895310957814	-5.8723739817364	6.8386362036907	4.93913461185866
452	-2.30518604349978	-0.310227924933584	-9.306592017494	-7.1582378573259	-6.96943946234412	-2.72151295218839	-2.40242739917033	-15.2438732700817	-3.03135124875462	-10.5475916594696	8.32106641594801	4.32510249182088	11.1289238746613	11.2282246476651	5.8713760975316	6.86635958482015	7.30050642377303	8.43115005361566	11.6220891618555	-1.28962868493238	-0.208803246282513	7.38153376424321	-10.8942942435789	-11.502890815081	-2.49138347927836	-8.79876089452202	-4.15899514337993	-8.63073453689736	-7.85060854984606	-6.45108293184265	-5.04498741282608	-2.81989734564119	-7.33768091532974	-9.70068388648139	-2.58950553271585	-6.07005028998977	-3.99235045283366	-4.13604992099295	-0.97093385069355	-8.88947365066561	-6.39244223294821	-6.23679274537113	-5.5211641101755	4.24491719212877	-1.42119596442809	-3.06895310957814	-3.18820494916873	7.1974720396624	4.93913461185866
453	-6.71631708731989	-4.24793864143341	-3.59873352921577	-7.1582378573259	-9.12576718266111	-5.30273238809366	-10.6189341352131	-8.18554967477021	-3.03135124875462	-6.49088542715224	6.00755173369666	10.8601035796187	11.1289238746613	4.68408518461064	4.8762407401479	6.86635958482015	10.2130059053659	10.5539747225057	19.1518130133634	-1.77452078102878	-0.208803246282513	8.81591235294615	-10.8942942435789	-10.6626632752972	-2.49138347927836	-3.76057552707316	-17.2143055482924	-8.63073453689736	-7.85060854984606	-6.45108293184265	-5.04498741282608	-2.81989734564119	-7.33768091532974	-9.70068388648139	-11.260834308286	-6.07005028998977	-8.15402103014451	-4.13604992099295	-6.49954051159394	-10.1546260153676	-3.05421312116902	-6.23679274537113	-0.496880569569323	4.24491719212877	-1.42119596442809	-3.06895310957814	-3.18820494916873	7.1974720396624	4.93913461185866
[truncated: 9,548 more rows]
[truncated: 291 more columns]
