# Supplementary material for: Early amphibians evolved distinct vertebrae for habitat invasions
Source: PLoS One. 2021 Jun 9;16(6):e0251983. doi: 10.1371/journal.pone.0251983 (PMC8189462; doi:10.1371/journal.pone.0251983)
Supplement: S1 Data — (ZIP) [file pone.0251983.s002.zip › ancThreshLambdaliabMostRecent.csv]

	E.craigi	P.jarrowensis	A.onioensis	C.boehmicus	C.florensis	N.ricqlesi	C.lewisi	C.milleri	B.woodi	D.acadianum	T.sandovalensis	T.wrightae	N.wrightae	D.primus	Acr.vorax	I.obtusus	B.laticeps	T.oomie	T.wetlugensis	C.palustris	S.moradiensis	I.schultzei	P.kraetschmeri	P.ferricolus	E.megacephalus	O.labyrinthicus	A.vorax	Z.serratus	A.cumminsi	P.pricei	A.peabodyi	A.vesperus	T.trogalles	P.rugosus	E.cutlerensis	B.texensis	D.multicinctus	C.aspidephorus	K.acervalis	M.stowi	E.lockardi	P.lyelli	T.mosei	A.grandiceps	D.annectens	S.divaricata	E.graumanni	M.credneri	B.salamandroides
1	-0.24000179907307	-0.886929354863241	-0.368741952581331	-0.439137252047658	-0.343750125030056	-0.947013123426586	-0.465335002169013	-0.168222659034654	-0.869416248053312	-0.909217228880152	0.910032407613471	0.64808846404776	0.0159046247135848	0.696999792009592	0.985975319053978	0.0397668632213026	0.703321957960725	0.959481886588037	0.888827324844897	-0.18293113540858	-0.387992017203942	0.951038953615353	-0.557199713541195	-0.00423531490378082	-0.0159753123298287	-0.0747148219961673	-0.0915514128282666	-0.877561484696344	-0.393791133537889	-0.136556216049939	-0.909850322408602	-0.193772934377193	-0.711745101027191	-0.785668319091201	-0.78482627752237	-0.306114004226401	-0.0555156050249934	-0.963751314207911	-0.623669276712462	-0.283128552138805	-0.988245605491102	-0.690751457354054	-0.365630215033889	0.723224582150578	-0.427425684873015	-0.4485967613291	-0.719105047173798	0.675054540857673	0.212087704334408
2	-0.24000179907307	-0.886929354863241	-0.368741952581331	-0.439137252047658	-4.17870721725158	-1.22641409660889	-0.465335002169013	-3.05680236974835	-0.869416248053312	-1.99324555715603	0.910032407613471	0.64808846404776	0.0159046247135848	0.696999792009592	0.985975319053978	0.0397668632213026	0.703321957960725	0.959481886588037	0.888827324844897	-0.18293113540858	-9.56901391454284	0.951038953615353	-0.557199713541195	-8.86451839812518	-0.0159753123298287	-0.0747148219961673	-0.0915514128282666	-0.877561484696344	-1.71741257502466	-4.4149674392168	-0.991895401800605	-0.721919112826799	-0.711745101027191	-0.785668319091201	-2.27088080229904	-0.986548616102033	-0.0555156050249934	-0.963751314207911	-0.623669276712462	-0.283128552138805	-0.988245605491102	-0.690751457354054	-0.365630215033889	0.723224582150578	-3.28111991783949	-0.4485967613291	-0.719105047173798	0.675054540857673	0.212087704334408
3	-0.24000179907307	-0.886929354863241	-0.368741952581331	-0.439137252047658	-4.17870721725158	-3.22020138379162	-0.465335002169013	-4.4885918240061	-0.869416248053312	-8.28948745266552	0.910032407613471	0.64808846404776	0.0159046247135848	0.696999792009592	0.985975319053978	0.0397668632213026	0.769466215369602	0.959481886588037	0.888827324844897	-0.18293113540858	-5.23832648807964	0.951038953615353	-4.7677181158954	-6.56219953973544	-0.403412495154686	-2.43534258599218	-0.0915514128282666	-2.5227415780329	-1.71741257502466	-1.22471142245032	-0.991895401800605	-3.07810414480829	-0.711745101027191	-0.785668319091201	-2.27088080229904	-0.986548616102033	-0.0555156050249934	-1.37649560493387	-0.607811895101225	-0.283128552138805	-4.62241526934195	-0.690751457354054	-2.12476209738151	0.723224582150578	-3.28111991783949	-0.282905872898525	-0.719105047173798	0.675054540857673	0.212087704334408
4	-2.95925296095041	-0.886929354863241	-0.153789864943969	-0.439137252047658	-6.05468096778733	-3.22020138379162	-0.465335002169013	-0.74655587220845	-0.869416248053312	-0.825736321610254	0.910032407613471	0.64808846404776	0.688435488467672	0.843593802206918	0.590940983711879	0.0397668632213026	0.769466215369602	0.959481886588037	0.888827324844897	-2.53876055824164	-1.05982442044645	0.951038953615353	-2.3125033418485	-9.97042860042089	-2.83343192594783	-2.43534258599218	-2.70992009998568	-1.11011306270667	-1.76280902292075	-1.22471142245032	-0.991895401800605	-3.07810414480829	-0.711745101027191	-0.785668319091201	-2.27088080229904	-0.986548616102033	-2.43911169075224	-1.37649560493387	-2.82530416830558	-0.283128552138805	-2.65793472547025	-0.690751457354054	-2.12476209738151	0.734271461688994	-4.77408784156281	-0.282905872898525	-0.719105047173798	0.108498891103405	0.212087704334408
5	-2.45963433931722	-0.886929354863241	-5.29368535489011	-1.09548055875093	-5.60406007411984	-1.90692902237097	-0.465335002169013	-0.74655587220845	-0.869416248053312	-0.825736321610254	0.786557302610435	0.867878840637126	0.688435488467672	0.843593802206918	0.590940983711879	0.858155206849795	0.769466215369602	0.959481886588037	0.888827324844897	-0.225044209162975	-9.46051267898952	0.951038953615353	-2.3125033418485	-3.08188939493989	-2.83343192594783	-2.43534258599218	-6.28844971448605	-3.55313138696099	-0.230959119011695	-1.22471142245032	-1.56868168978599	-3.07810414480829	-0.711745101027191	-0.785668319091201	-2.27088080229904	-0.986548616102033	-0.908055011593782	-1.37649560493387	-2.82530416830558	-15.5875749696769	-3.2538706271845	-1.84945366154652	-6.20746623175754	0.734271461688994	-3.34125335730101	-0.0858001516806539	-0.719105047173798	0.108498891103405	0.212087704334408
6	-7.42318821166557	-0.886929354863241	-5.29368535489011	-1.09548055875093	-3.04187277206967	-7.8612080004129	-0.465335002169013	-0.74655587220845	-0.869416248053312	-0.825736321610254	0.786557302610435	0.867878840637126	0.688435488467672	0.843593802206918	0.590940983711879	0.858155206849795	0.769466215369602	0.959481886588037	0.888827324844897	-0.225044209162975	-3.50339400329372	0.951038953615353	-0.32564857878564	-3.08188939493989	-1.41871705828749	-2.84653960572359	-8.23429310686579	-2.22036602891408	-2.71625604316727	-2.04625325790464	-1.56868168978599	-5.86622685446257	-8.09978967871863	-0.250080162071224	-2.27088080229904	-0.986548616102033	-1.27323828128503	-1.37649560493387	-1.58185836914821	-29.7131598265972	-5.85033411160076	-1.84945366154652	-4.93174102084705	0.734271461688994	-11.8178095459319	-4.86022233351258	-8.47919903393807	0.108498891103405	0.212087704334408
7	-1.09169624992028	-0.886929354863241	-5.29368535489011	-2.75118396385212	-1.58760632902654	-5.45089000729473	-1.95003026975321	-8.6554224330621	-0.869416248053312	-0.825736321610254	0.786557302610435	0.867878840637126	0.688435488467672	0.843593802206918	0.781367721371516	0.858155206849795	0.866096180346146	0.959481886588037	0.888827324844897	-1.60517566835543	-3.50339400329372	0.951038953615353	-0.747813067002896	-3.08188939493989	-1.41871705828749	-2.84653960572359	-2.59699300142269	-2.22036602891408	-2.71922045772171	-8.72870195173898	-1.56868168978599	-5.45492272324172	-7.43683396303187	-0.250080162071224	-2.27088080229904	-0.986548616102033	-1.27323828128503	-1.37649560493387	-1.58185836914821	-21.4113810845448	-5.85033411160076	-1.84945366154652	-4.93174102084705	0.734271461688994	-11.4087837205871	-4.21483649994874	-10.412196976591	0.108498891103405	0.212087704334408
8	-3.12933080966801	-0.886929354863241	-5.29368535489011	-2.75118396385212	-1.38038864459011	-1.05779471481638	-2.65133703897363	-9.44496715380945	-0.869416248053312	-7.80729852222627	0.786557302610435	0.867878840637126	0.688435488467672	0.843593802206918	0.781367721371516	0.858155206849795	0.866096180346146	0.959481886588037	0.888827324844897	-1.60517566835543	-3.50339400329372	0.951038953615353	-6.64274185987966	-6.30408972873196	-7.75211539971366	-2.84653960572359	-2.1814516106646	-2.22036602891408	-2.71922045772171	-5.68122391176691	-1.56868168978599	-0.0884409985062371	-7.43683396303187	-5.04134274641719	-2.27088080229904	-0.986548616102033	-1.27323828128503	-1.37649560493387	-5.02675922194296	-19.5356961544051	-5.85033411160076	-0.906541014316697	-4.93174102084705	0.734271461688994	-2.5452195282557	-0.952416707671313	-6.92241487509424	0.327236903831839	0.212087704334408
9	-7.97760825598922	-0.886929354863241	-5.29368535489011	-2.75118396385212	-5.43795645003151	-17.5342581646112	-1.23523341910021	-4.45809094675025	-0.144861602607917	-7.80729852222627	0.786557302610435	0.867878840637126	0.688435488467672	0.843593802206918	0.781367721371516	0.858155206849795	0.866096180346146	0.275602291569356	0.888827324844897	-0.532672906725802	-4.30197986877859	0.951038953615353	-5.51224166614381	-4.66622596594045	-7.75211539971366	-5.02713072860048	-2.1814516106646	-2.22036602891408	-6.85531070098149	-5.68122391176691	-1.13433741699715	-0.0884409985062371	-0.366779160448949	-1.39376577593005	-4.30123228898024	-2.11808982329712	-1.27323828128503	-1.37649560493387	-6.45112855964769	-14.0572299080279	-5.20263159927412	-0.906541014316697	-5.55160936663558	0.734271461688994	-0.743249417707167	-0.952416707671313	-4.2910296435626	0.327236903831839	0.212087704334408
10	-10.992550820311	-0.886929354863241	-3.50196722821047	-2.75118396385212	-2.33310067269758	-6.29481037163034	-2.5112138228394	-4.20892672576512	-0.144861602607917	-5.00322950051061	0.786557302610435	0.867878840637126	0.688435488467672	0.843593802206918	0.781367721371516	0.858155206849795	0.866096180346146	0.275602291569356	0.888827324844897	-7.88222265328115	-2.75210348929727	0.951038953615353	-5.51224166614381	-3.81973821591499	-2.39498345997667	-5.02713072860048	-0.169996820703567	-3.87888086339562	-7.43382275019207	-5.68122391176691	-1.13433741699715	-0.0884409985062371	-1.86246940645916	-1.39376577593005	-6.33106059237995	-2.11808982329712	-1.27323828128503	-1.37649560493387	-2.60672001246303	-9.22767682599695	-2.28512512212171	-0.906541014316697	-7.55740334315767	0.734271461688994	-2.1950738528322	-0.952416707671313	-4.2910296435626	0.327236903831839	0.212087704334408
11	-7.50701011419099	-0.886929354863241	-3.50196722821047	-2.75118396385212	-0.685703456897435	-9.14839741295984	-3.66662055346183	-4.16028222286177	-0.144861602607917	-5.00322950051061	0.786557302610435	0.867878840637126	0.528722040090993	0.843593802206918	0.781367721371516	0.858155206849795	0.866096180346146	0.275602291569356	0.888827324844897	-3.72465520370547	-6.31770348423	0.951038953615353	-4.97016498340271	-3.81973821591499	-2.52761361449722	-6.82266828751198	-0.939126032791861	-2.92265196442455	-7.43382275019207	-5.90386309899139	-0.609134394799344	-0.154213377382414	-2.73760524433429	-1.39376577593005	-2.60948531439986	-2.11808982329712	-0.110381150226361	-1.37649560493387	-6.0785292850117	-9.22767682599695	-5.16820483515672	-0.906541014316697	-0.336996044823413	0.734271461688994	-2.1950738528322	-1.59924686132384	-4.2910296435626	0.327236903831839	0.212087704334408
12	-0.388492386757017	-0.76140752144243	-3.50196722821047	-5.47106560574965	-0.685703456897435	-9.14839741295984	-3.19568137862166	-3.31677323551028	-0.144861602607917	-3.73679943789403	0.345930399324876	0.867878840637126	0.528722040090993	0.843593802206918	0.411295519402182	0.858155206849795	0.866096180346146	0.275602291569356	0.888827324844897	-3.72465520370547	-16.0272364212099	0.951038953615353	-4.97016498340271	-3.78210587136556	-6.03588228898373	-1.6900356399201	-4.15772233956421	-5.29073812176919	-2.93211973210408	-5.90386309899139	-0.609134394799344	-2.33658636516877	-2.37872051427674	-1.05416282320648	-2.60948531439986	-2.11808982329712	-0.110381150226361	-1.37649560493387	-7.03933824288964	-6.08415772250885	-5.03246744667489	-0.906541014316697	-1.62923651897418	0.663352484338051	-5.38764502189245	-0.885562608266087	-4.2910296435626	0.327236903831839	0.212087704334408
13	-0.434835791407801	-2.98042921848745	-3.50196722821047	-2.86979561631927	-0.39581414837766	-1.91276544367251	-3.19568137862166	-2.48468784305525	-0.144861602607917	-3.73679943789403	0.345930399324876	0.867878840637126	0.528722040090993	0.843593802206918	0.411295519402182	0.858155206849795	0.866096180346146	0.275602291569356	0.0878796055070915	-7.70349274628189	-4.43127408851347	0.951038953615353	-4.97016498340271	-3.65189556630346	-2.60111174432249	-4.74453173119409	-6.65477604357324	-3.93463597534405	-2.93211973210408	-2.39671673234472	-0.609134394799344	-1.5929597220566	-2.37872051427674	-2.1488416387151	-4.29011917704527	-0.272476459618708	-5.44943097538214	-3.3597902745036	-7.03933824288964	-14.5061879900804	-1.83997598022012	-5.16819914008958	-1.84001268990627	0.663352484338051	-5.38764502189245	-0.885562608266087	-0.329318283647662	0.327236903831839	0.212087704334408
14	-1.81590508591175	-0.685087183967983	-3.50196722821047	-2.86979561631927	-0.39581414837766	-0.956176707797602	-4.50843012639419	-2.48468784305525	-0.144861602607917	-3.73679943789403	0.345930399324876	0.867878840637126	0.528722040090993	0.843593802206918	0.411295519402182	0.858155206849795	0.866096180346146	0.275602291569356	0.0878796055070915	-4.42733286809558	-0.294816099042192	0.951038953615353	-9.41833741885795	-4.93588627962624	-2.17387147485518	-5.6324867391481	-6.65477604357324	-3.93463597534405	-2.93211973210408	-2.39671673234472	-0.609134394799344	-1.24481128092087	-0.854270320850719	-2.49195553766897	-1.79996750150743	-0.272476459618708	-5.44943097538214	-3.3597902745036	-1.05803146981259	-14.5061879900804	-1.58916176236424	-1.94676516115002	-3.14074850054745	0.663352484338051	-2.83216908560666	-0.885562608266087	-1.43735681874429	0.327236903831839	0.212087704334408
15	-1.81590508591175	-3.59693799562182	-3.50196722821047	-2.86979561631927	-0.39581414837766	-5.06134616700732	-2.60923971075079	-2.48468784305525	-0.144861602607917	-5.48412376320854	0.345930399324876	0.867878840637126	0.528722040090993	0.843593802206918	0.411295519402182	0.858155206849795	0.866096180346146	0.163156871088751	0.0878796055070915	-4.42733286809558	-1.3813510272785	0.951038953615353	-9.53229141178496	-1.61604944387723	-5.02305278761948	-5.6324867391481	-13.0139598114399	-7.22046678357478	-3.39539848444973	-2.39671673234472	-0.609134394799344	-0.81153737359011	-0.854270320850719	-2.49195553766897	-1.79996750150743	-0.272476459618708	-0.597503920210852	-3.3597902745036	-3.46432799065287	-8.21388546805034	-2.70235325448915	-0.990401735821914	-3.14074850054745	0.663352484338051	-2.83216908560666	-1.63244515234624	-1.43735681874429	0.327236903831839	0.212087704334408
16	-2.89801318309741	-3.59693799562182	-1.64189743530222	-2.12476120372357	-0.39581414837766	-4.57382939189723	-6.88347155369117	-3.31030377019093	-0.144861602607917	-9.4259747770173	0.345930399324876	0.867878840637126	0.528722040090993	0.843593802206918	0.411295519402182	0.809121722697294	0.866096180346146	0.163156871088751	0.0878796055070915	-1.31046415074287	-2.41956204193088	0.951038953615353	-8.27257099704387	-6.79149032431812	-6.10666011028018	-5.6324867391481	-13.0139598114399	-14.3800284837299	-1.70774233951244	-2.39671673234472	-0.609134394799344	-1.72517760227929	-0.854270320850719	-2.49195553766897	-3.66626662259398	-0.272476459618708	-5.05181406367485	-3.1804945573155	-6.13330309688024	-6.05139724276369	-2.70235325448915	-2.00583558470433	-3.14074850054745	0.663352484338051	-1.78649531324597	-1.63244515234624	-8.50178391214125	0.327236903831839	0.212087704334408
17	-7.54523393500655	-4.2006168383427	-1.64189743530222	-2.12476120372357	-0.39581414837766	-6.22257422201724	-8.91980339399598	-3.31030377019093	-0.144861602607917	-7.29077120748892	0.345930399324876	0.867878840637126	0.528722040090993	0.843593802206918	0.644178023238302	0.809121722697294	0.866096180346146	0.163156871088751	0.0878796055070915	-1.98909419257949	-9.95923406573414	0.951038953615353	-15.916506640087	-6.79149032431812	-7.41505356431872	-3.27361495264027	-9.31050545301996	-13.2050668089412	-1.59719280588437	-0.575319244622154	-0.489533454944351	-1.72517760227929	-5.75458079977867	-3.8943373791823	-3.66626662259398	-0.272476459618708	-5.05181406367485	-4.07913919419074	-6.13330309688024	-4.87460234952998	-2.70235325448915	-2.00583558470433	-3.14074850054745	0.663352484338051	-1.78649531324597	-1.4256624214093	-5.1138036314361	0.327236903831839	0.212087704334408
18	-7.54523393500655	-4.67013906963501	-3.4470614900058	-2.12476120372357	-0.39581414837766	-1.8545892815884	-5.26167791617743	-3.31030377019093	-0.144861602607917	-5.42724796425124	0.345930399324876	0.867878840637126	0.528722040090993	0.899043671336225	0.644178023238302	0.809121722697294	0.866096180346146	0.163156871088751	0.787013612697836	-7.43595344699417	-1.31485344379655	0.951038953615353	-17.9460019588613	-9.11342038108703	-10.9036877059853	-3.31346894294164	-8.85485326864943	-10.4935822734263	-2.41822774958562	-4.68479783258333	-0.489533454944351	-1.72517760227929	-4.04172375439149	-1.99172029277433	-3.66626662259398	-0.272476459618708	-5.05181406367485	-5.00152893746311	-6.13330309688024	-7.04075029913182	-2.85446896088524	-2.00583558470433	-5.04720562888056	0.663352484338051	-1.78649531324597	-1.4256624214093	-0.703811780095706	0.327236903831839	0.0858776395111096
19	-2.34907459260192	-4.55756354294244	-3.4470614900058	-2.12476120372357	-0.39581414837766	-1.8545892815884	-0.582033492305358	-3.31030377019093	-0.144861602607917	-5.42724796425124	0.345930399324876	0.867878840637126	0.528722040090993	0.26500599002394	0.644178023238302	1.05958716690901	0.866096180346146	0.785661778831822	0.787013612697836	-5.43113247338454	-15.1887715911475	0.951038953615353	-17.9460019588613	-4.26222938941715	-1.14424256569085	-3.49441880786832	-9.68241101718219	-10.4935822734263	-6.48108389490251	-4.19182010603164	-2.73167238059197	-2.4193123785834	-4.04172375439149	-1.99172029277433	-3.67118762274732	-0.272476459618708	-5.05181406367485	-1.79149262246073	-6.13330309688024	-7.85632858005482	-1.11748630815121	-0.33664436689643	-3.72846899086296	0.663352484338051	-6.61129654422609	-1.4256624214093	-0.703811780095706	0.327236903831839	0.0858776395111096
20	-2.34907459260192	-6.39663215179162	-4.08587421504667	-3.45756828375248	-0.39581414837766	-12.151195915334	-7.3448751232805	-3.34490511560782	-0.144861602607917	-3.66474760691739	0.345930399324876	0.867878840637126	0.528722040090993	0.26500599002394	0.644178023238302	1.05958716690901	0.866096180346146	0.785661778831822	0.787013612697836	-1.31865725523159	-4.53296370785498	0.951038953615353	-3.61020934587717	-11.0575586468134	-4.92917319376417	-3.26310257670582	-11.9766786423403	-6.06024242175872	-7.77230468745399	-3.15024203513966	-2.73167238059197	-2.4193123785834	-4.04172375439149	-1.99172029277433	-3.67118762274732	-0.272476459618708	-5.05181406367485	-1.79149262246073	-8.0230178388371	-1.87315072073299	-1.11748630815121	-0.33664436689643	-3.72846899086296	0.663352484338051	-6.51416411217546	-1.4256624214093	-0.703811780095706	0.327236903831839	0.0858776395111096
21	-2.34907459260192	-3.83993556365911	-4.16172873668348	-3.22892827886235	-0.39581414837766	-12.151195915334	-7.3448751232805	-3.34490511560782	-0.144861602607917	-3.66474760691739	0.345930399324876	0.867878840637126	0.528722040090993	0.393067988587482	0.644178023238302	1.05958716690901	0.866096180346146	0.785661778831822	0.787013612697836	-1.31865725523159	-12.0006012638156	0.951038953615353	-7.25371143847264	-9.76333537463914	-4.61931225504328	-3.26310257670582	-4.5068450138178	-2.24019586701662	-7.77230468745399	-1.27472515330667	-2.73167238059197	-2.4193123785834	-4.04172375439149	-1.99172029277433	-1.24093990265156	-0.272476459618708	-5.05181406367485	-0.973011017327368	-1.08810616467736	-1.41440946605029	-2.60539301866459	-1.19666719556559	-8.40897467852873	0.663352484338051	-5.55001131839693	-1.4256624214093	-1.93019704328471	0.327236903831839	0.0858776395111096
22	-5.62518746828366	-3.83993556365911	-4.91482621942754	-3.22892827886235	-0.39581414837766	-4.99438382052391	-7.3448751232805	-5.63692755506252	-0.144861602607917	-6.0069038167998	0.345930399324876	0.867878840637126	0.528722040090993	0.393067988587482	0.644178023238302	1.05958716690901	0.866096180346146	0.785661778831822	0.787013612697836	-1.31865725523159	-12.0006012638156	0.521721980964093	-4.72332492236949	-6.15533406501958	-5.22553037849705	-7.99660743659342	-4.23958179479133	-2.24019586701662	-1.78379131831039	-2.32466601022359	-2.73167238059197	-4.51366868848221	-4.04172375439149	-3.59601303385644	-0.675645407561559	-0.272476459618708	-5.37714739996191	-0.973011017327368	-4.48962100317919	-7.24012039132727	-1.47758061532491	-1.19666719556559	-0.488575638919957	0.663352484338051	-5.55001131839693	-1.2890905874386	-5.47636650127839	0.327236903831839	0.0858776395111096
23	-5.62518746828366	-1.19548689928289	-3.27422488193446	-2.10263490865098	-0.39581414837766	-6.78107635302762	-3.91957989584805	-5.63692755506252	-0.144861602607917	-1.14348267258954	0.345930399324876	0.867878840637126	0.528722040090993	0.393067988587482	0.644178023238302	1.05958716690901	1.1195909816617	1.12955235682704	0.787013612697836	-2.72480220678777	-2.19910793072335	0.521721980964093	-9.01337012374985	-3.07527256483244	-5.22553037849705	-1.73648564969224	-5.83262017690245	-6.79481345956839	-3.39029388462327	-1.16527933955482	-2.71474170592727	-4.51366868848221	-4.04172375439149	-3.59601303385644	-3.02390335029372	-5.20494480195845	-3.5000742161887	-0.973011017327368	-8.39937887719316	-11.9998705197465	-1.47758061532491	-0.449099426215849	-1.10221620512937	0.663352484338051	-2.21771633948418	-1.2890905874386	-1.6019980381042	0.327236903831839	0.0858776395111096
24	-5.57357699560204	-1.19548689928289	-3.27422488193446	-4.27881127356292	-1.71206721836121	-12.3863044637604	-8.67741037381957	-5.63692755506252	-0.144861602607917	-1.6188402561532	0.345930399324876	0.867878840637126	0.528722040090993	0.393067988587482	0.644178023238302	1.05958716690901	1.1195909816617	1.12955235682704	0.787013612697836	-1.6955635926238	-4.52641332072363	0.521721980964093	-6.6213994104927	-2.12521732272003	-5.22553037849705	-1.73648564969224	-5.83262017690245	-9.84215023444281	-1.63696200449593	-1.75928725298225	-4.63349238213315	-9.54406629507143	-3.25837623002698	-3.59601303385644	-3.02390335029372	-0.180388611567192	-3.5000742161887	-0.973011017327368	-8.39937887719316	-9.59165245359437	-1.64947888244331	-3.37872902857382	-5.43307526245063	0.663352484338051	-2.21771633948418	-1.2890905874386	-1.6019980381042	0.327236903831839	0.0858776395111096
25	-3.61329722877978	-1.19548689928289	-0.218441920320796	-3.53384288009484	-1.71206721836121	-8.31081547370177	-7.5839792399582	-5.63692755506252	-0.144861602607917	-1.6188402561532	0.345930399324876	0.867878840637126	1.13333945155514	0.691585024516584	0.644178023238302	1.06379297361425	1.1195909816617	1.12955235682704	0.787013612697836	-0.863489079225107	-8.6406857437926	0.521721980964093	-3.56288773083759	-2.12521732272003	-3.30314197641098	-1.73648564969224	-4.16508371626083	-12.681508827512	-0.537077061753475	-1.75928725298225	-4.52964755565436	-9.54406629507143	-4.94180620951712	-4.23751493085594	-4.99176203501289	-5.61667487097207	-3.5000742161887	-0.512568008140964	-8.39937887719316	-6.33223328738367	-1.64947888244331	-1.80750011451213	-9.5222179745814	0.663352484338051	-2.21771633948418	-1.2890905874386	-5.65477913328067	0.327236903831839	0.0858776395111096
26	-3.61329722877978	-1.19548689928289	-7.53570154992752	-5.00970719966826	-1.71206721836121	-4.14164844600766	-4.78342500164604	-2.80008339783919	-0.144861602607917	-4.3625915430066	0.345930399324876	0.302116531524483	1.13333945155514	0.691585024516584	1.31479961072925	0.586404228572936	1.1195909816617	1.12955235682704	0.787013612697836	-0.863489079225107	-9.38232503715865	0.521721980964093	-3.56288773083759	-10.7485784539414	-0.277712905390939	-3.41026348875417	-12.0238213444676	-12.681508827512	-7.03468254354027	-0.211006883491262	-4.52964755565436	-5.040855740508	-4.94180620951712	-4.23751493085594	-4.99176203501289	-5.61667487097207	-4.87148125292747	-0.512568008140964	-10.8170513817509	-5.80809908445466	-1.64947888244331	-1.80750011451213	-2.78598195749176	0.663352484338051	-2.21771633948418	-1.2890905874386	-2.75092739822332	0.327236903831839	0.0858776395111096
27	-4.74147951864746	-1.19548689928289	-7.53570154992752	-5.00970719966826	-1.71206721836121	-16.4744328945497	-7.57346035842633	-5.71202626190779	-0.144861602607917	-3.25437844133139	0.62061328565969	0.302116531524483	1.13333945155514	0.691585024516584	1.31479961072925	0.586404228572936	1.1195909816617	1.12955235682704	0.787013612697836	-3.42743366557908	-1.24194683135235	0.521721980964093	-4.08627173195657	-10.2108899477117	-0.277712905390939	-3.47375774235194	-1.67273189701346	-9.70409895771877	-7.03468254354027	-6.34289023834979	-4.52964755565436	-7.54680184837994	-6.18183517087692	-1.41279402023361	-4.99176203501289	-6.82328684420706	-4.87148125292747	-0.936978620258581	-11.1375441073813	-5.03288500393439	-1.64947888244331	-1.80750011451213	-0.126811775739033	0.663352484338051	-2.21771633948418	-1.04295206663656	-0.360367720078585	0.327236903831839	0.0858776395111096
28	-3.55531770959096	-1.55465604543717	-4.18197754341119	-5.89068872780177	-2.57493578895945	-12.0594519797731	-7.16647755633926	-5.71202626190779	-0.144861602607917	-2.42310214049988	0.62061328565969	0.302116531524483	0.744031983512228	0.691585024516584	1.31479961072925	0.586404228572936	1.1195909816617	1.12955235682704	0.787013612697836	-3.42743366557908	-5.30612195507906	0.521721980964093	-4.08627173195657	-4.16390646792842	-0.277712905390939	-7.14871608617156	-1.12352694465545	-11.0405454745866	-7.03468254354027	-8.21270650222175	-5.97278426394156	-5.67773985725792	-6.18183517087692	-1.41279402023361	-4.99176203501289	-4.41726182527736	-8.81905990622555	-0.88253693488364	-3.92230804067351	-1.55062261335009	-2.80653186058833	-4.57868695335194	-0.126811775739033	0.663352484338051	-2.21771633948418	-1.04295206663656	-3.0002625699747	0.327236903831839	0.0858776395111096
29	-0.158065891131425	-3.64106472106272	-4.18197754341119	-5.65842151849223	-6.80381640915197	-8.38637460199077	-2.0905204895948	-1.48232713536309	-0.144861602607917	-1.94823897273021	0.62061328565969	1.42204334594793	0.744031983512228	0.691585024516584	1.31479961072925	0.586404228572936	1.1195909816617	1.21011322599558	0.787013612697836	-3.42743366557908	-7.87505270257028	0.521721980964093	-2.98382351891675	-13.7372192681106	-12.7265556894028	-7.14871608617156	-2.62481658979775	-6.13837204095454	-5.31010123396033	-4.22239880676337	-3.42803489724565	-5.67773985725792	-6.18183517087692	-0.238187100335301	-0.339733050349575	-4.41726182527736	-4.50854374416063	-0.88253693488364	-3.92230804067351	-0.277112004496677	-2.80653186058833	-4.35127550867128	-7.74217183661252	0.663352484338051	-1.79866813548901	-1.04295206663656	-3.0002625699747	0.869333412217284	0.0858776395111096
30	-5.35096713208631	-1.64345284617926	-6.77793295275904	-5.65842151849223	-6.80381640915197	-8.84466599629615	-2.68212927583485	-1.48232713536309	-0.144861602607917	-1.94823897273021	0.62061328565969	1.42204334594793	0.744031983512228	0.691585024516584	1.23736620062674	0.586404228572936	1.1195909816617	0.443170469387398	0.787013612697836	-5.44051625346524	-8.06446377019888	0.521721980964093	-2.98382351891675	-3.27781916762216	-12.7265556894028	-10.038702431482	-7.50170051565096	-9.59209003126794	-5.31010123396033	-8.10365146641421	-3.42803489724565	-5.67773985725792	-5.24963861854939	-0.238187100335301	-0.339733050349575	-8.02517267253305	-4.50854374416063	-0.88253693488364	-1.22755363256347	-0.277112004496677	-4.53966353024463	-0.998640371079141	-1.00861208075971	0.663352484338051	-4.68103222012094	-1.04295206663656	-4.37250595847669	0.869333412217284	0.0858776395111096
31	-0.997180560620829	-3.02157532222433	-1.02594393419381	-8.25206791576597	-2.71902406055506	-11.3590102954275	-2.68212927583485	-6.80995533585459	-0.144861602607917	-3.44848770843473	0.62061328565969	1.42204334594793	0.744031983512228	0.691585024516584	1.23736620062674	0.586404228572936	1.1195909816617	0.443170469387398	0.787013612697836	-5.13602557081294	-0.170342240122548	0.521721980964093	-2.98382351891675	-5.30252706107946	-12.7265556894028	-7.79689230983162	-7.66601310990587	-5.2193217605971	-5.31010123396033	-8.10365146641421	-6.00418018737914	-9.31601060521102	-7.35207499804975	-0.238187100335301	-0.339733050349575	-8.02517267253305	-5.73701914398647	-4.22239121913113	-8.2054614836392	-6.78190629982755	-4.53966353024463	-2.18206607693355	-1.00861208075971	0.663352484338051	-9.46406917497333	-2.42526480665035	-2.19979842905053	0.869333412217284	0.0858776395111096
32	-0.997180560620829	-3.02157532222433	-9.15122878793585	-8.25206791576597	-0.862304801519644	-9.18763125396519	-1.85699954692789	-6.43790070555309	-0.144861602607917	-3.44848770843473	0.62061328565969	1.42204334594793	0.744031983512228	0.691585024516584	1.23736620062674	0.586404228572936	1.1195909816617	0.443170469387398	0.583507567092425	-4.97807724919002	-1.13432704336382	0.521721980964093	-3.99926210329355	-11.1895016540948	-8.2727798685139	-11.0470363452776	-6.4343373421953	-5.2193217605971	-5.31010123396033	-8.10365146641421	-9.50733825317207	-9.81484042399429	-4.54173402947752	-0.238187100335301	-0.339733050349575	-8.76896224200951	-5.05422424411324	-4.22239121913113	-8.2054614836392	-7.58166439371079	-5.14475151878495	-2.18206607693355	-0.842283712896956	0.62318264330404	-1.68097195004644	-2.42526480665035	-2.86748347369314	0.869333412217284	0.0858776395111096
33	-2.52240068319355	-3.02157532222433	-2.61781655533227	-8.25206791576597	-0.862304801519644	-8.38340047093045	-4.22141084023679	-6.43790070555309	-0.144861602607917	-3.49397784556206	0.397511231572094	1.42204334594793	0.744031983512228	1.17690661543995	1.23736620062674	0.586404228572936	1.1195909816617	0.333865321293662	0.583507567092425	-4.19019377415957	-8.17449776780799	0.521721980964093	-8.14407494089822	-6.71806042974744	-8.2727798685139	-2.01220393602567	-6.4343373421953	-5.2193217605971	-5.31010123396033	-8.10365146641421	-9.72449749529193	-9.81484042399429	-4.54173402947752	-0.238187100335301	-8.595073828111	-2.44287213421768	-5.05422424411324	-4.22239121913113	-8.28720836365275	-7.58166439371079	-4.24068917377428	-4.08305547405158	-2.497413294187	0.347391331148585	-2.5572833449413	-0.442420106471818	-2.5400025442217	0.869333412217284	0.0858776395111096
34	-2.52240068319355	-1.24320511542704	-2.61781655533227	-8.51372765789256	-7.83554228139993	-1.96699267201642	-4.22141084023679	-6.43790070555309	-0.144861602607917	-2.10236561383211	0.397511231572094	1.42204334594793	0.150136841725812	1.17690661543995	1.23736620062674	0.586404228572936	1.1195909816617	0.333865321293662	0.583507567092425	-9.58457482616481	-11.4482294272517	1.17532925156532	-9.54497559631879	-6.71806042974744	-10.1766520293533	-2.01220393602567	-6.4343373421953	-3.24106262000649	-10.6985035190117	-8.53196939479674	-5.17466340825373	-7.22726994836664	-2.22171251019571	-0.238187100335301	-5.97787569821894	-4.89723930339985	-0.979527651716039	-4.22239121913113	-6.45759423935766	-3.47124419093652	-4.24068917377428	-10.119741494568	-0.510624034408018	0.145919988518388	-3.68901597546985	-1.9673209418209	-3.31023485620654	0.869333412217284	0.0858776395111096
35	-1.21936353697196	-1.32084387715038	-7.37306227092308	-8.51372765789256	-7.30695251741844	-8.80082975112989	-6.33285707343229	-6.43790070555309	-0.840184449294292	-6.52450105310225	0.397511231572094	1.42204334594793	0.150136841725812	1.17690661543995	0.39741361229405	0.586404228572936	1.1195909816617	0.333865321293662	0.750326963465439	-9.58457482616481	-3.11844575268748	1.17532925156532	-9.54497559631879	-6.82296475191145	-10.1766520293533	-2.01220393602567	-6.4343373421953	-6.79099381611375	-5.30664202263557	-8.53196939479674	-5.17466340825373	-7.22726994836664	-3.84987463409182	-2.88755160164388	-0.569854856343098	-4.5886680820576	-8.68849538032556	-4.22239121913113	-6.4300533267367	-6.37595430124763	-4.08751764503788	-3.65276662564765	-6.78111280341897	0.184703399467225	-2.60177097803004	-1.9673209418209	-4.73139279954465	0.869333412217284	0.0858776395111096
36	-2.618630694257	-1.32084387715038	-7.37306227092308	-8.51372765789256	-7.30695251741844	-8.66209673470746	-9.64230712393412	-6.43790070555309	-0.840184449294292	-3.46797520319569	0.397511231572094	1.42204334594793	0.783742902981099	1.17690661543995	0.39741361229405	0.586404228572936	1.1195909816617	0.333865321293662	0.750326963465439	-5.84219417807357	-11.1458529947392	1.17532925156532	-6.04699101544983	-13.2088806179417	-7.18804834302672	-12.4369506194084	-3.14501345595607	-4.46187707024814	-5.30664202263557	-8.53196939479674	-2.89459014495397	-7.22726994836664	-13.349370867592	-3.67498281898668	-0.569854856343098	-4.5886680820576	-9.0916755264666	-1.96968288235391	-5.70774263946911	-1.74420208745941	-4.010687524538	-4.37441720348274	-12.2188854921321	0.184703399467225	-0.792228596470335	-1.9673209418209	-5.7030415214827	0.869333412217284	0.0858776395111096
37	-4.95838531421307	-6.06426132088809	-7.37306227092308	-8.51372765789256	-7.30695251741844	-6.28277256367642	-3.72997796189066	-5.99000782355675	-0.840184449294292	-3.46797520319569	0.296558891371543	1.42204334594793	1.43283585625204	1.17690661543995	0.39741361229405	0.586404228572936	1.1195909816617	1.33742812544445	0.750326963465439	-1.7406961987253	-10.6990849648636	1.17532925156532	-9.41066260185682	-17.8164575917899	-8.94829321876724	-12.4369506194084	-3.14501345595607	-9.03986111086376	-6.67253953030072	-5.82940383794648	-5.98718024775441	-4.9857941115329	-10.51801763839	-3.67498281898668	-4.11518916811719	-2.09104446409138	-0.310414601539312	-2.34797892073525	-5.70774263946911	-1.74420208745941	-4.33365243338587	-2.36933581957378	-9.34707514669396	0.184703399467225	-0.792228596470335	-1.04976233122526	-2.21920488194502	0.869333412217284	0.353964252014518
38	-4.99558179386331	-6.06426132088809	-0.731413027308371	-5.46243684017552	-4.01601521373054	-2.21041723205971	-0.630549801351787	-2.66800010947787	-0.840184449294292	-1.30700268444061	1.41381906224775	1.42204334594793	1.43283585625204	1.17690661543995	0.39741361229405	0.586404228572936	1.1195909816617	0.301817437245723	0.750326963465439	-1.7406961987253	-6.96486013996874	1.17532925156532	-13.6200302209234	-9.71602069598534	-10.1951422886048	-12.4369506194084	-3.14501345595607	-9.03986111086376	-6.67253953030072	-5.82940383794648	-6.68654397782653	-7.86147625231524	-4.3969751003263	-3.67498281898668	-2.28549010811188	-1.2203225187208	-3.45473280380765	-2.34797892073525	-5.70774263946911	-1.74420208745941	-4.33365243338587	-2.36933581957378	-7.92379505933437	0.542704100371622	-5.34893334965787	-1.04976233122526	-2.21920488194502	0.869333412217284	0.353964252014518
39	-1.11682398770993	-4.69983720691816	-0.731413027308371	-7.16717600016792	-8.00723098186857	-2.21041723205971	-2.42069692427847	-4.33211938983478	-0.840184449294292	-1.30700268444061	1.41381906224775	1.42204334594793	1.43283585625204	1.17690661543995	0.39741361229405	0.586404228572936	1.1195909816617	0.301817437245723	0.750326963465439	-0.680268857102971	-6.42138560804927	1.17532925156532	-12.9182828635578	-9.71602069598534	-8.61157762418518	-12.0292219485219	-4.41946233230372	-9.03986111086376	-6.67253953030072	-5.82940383794648	-10.2137892203081	-7.73945546941265	-8.02266000413714	-3.67498281898668	-3.44618155529228	-1.2203225187208	-3.09637045941609	-1.163724582286	-3.64223123418586	-4.22736063582648	-5.01282878597297	-0.722198529180728	-4.67776950484774	0.542704100371622	-2.04207880667433	-0.448477104796315	-2.21920488194502	0.869333412217284	0.238036525346467
40	-1.11682398770993	-2.02133822392063	-0.172278383827867	-6.11482990724965	-8.60743828283396	-3.08286814163073	-3.16276618297029	-4.91307333783425	-0.840184449294292	-0.593191726569446	1.41381906224775	1.42204334594793	1.43283585625204	1.17690661543995	0.39741361229405	1.13954476954243	1.1195909816617	0.301817437245723	0.750326963465439	-0.181004981424436	-7.23005609966804	1.17532925156532	-6.70298669979458	-9.71602069598534	-8.61157762418518	-12.0292219485219	-4.28710668588176	-9.03986111086376	-2.02320110218288	-5.82940383794648	-10.2137892203081	-7.73945546941265	-8.02266000413714	-3.09366456022172	-4.1223125942309	-1.2203225187208	-5.07495409523657	-4.30843723777934	-3.64223123418586	-4.22736063582648	-5.01282878597297	-0.722198529180728	-4.67776950484774	0.542704100371622	-2.04207880667433	-0.471220067208504	-2.21920488194502	0.869333412217284	0.238036525346467
41	-10.1181598668702	-0.499116270256214	-7.16478114909906	-5.49222223451164	-7.86900222739452	-7.20098009726157	-5.5311950500524	-5.91770536154446	-0.840184449294292	-6.54038292194975	1.41381906224775	0.795810545763145	1.43283585625204	1.46828370236746	0.39741361229405	1.13954476954243	1.1195909816617	0.301817437245723	0.750326963465439	-0.181004981424436	-3.08132514699749	1.17532925156532	-0.334040237419602	-5.42467998843571	-7.81833129542713	-12.3233205899926	-1.70769368279692	-0.917448377637264	-7.11825369980579	-5.82940383794648	-5.08087552484662	-7.73945546941265	-10.8506405833278	-2.03990877276398	-5.6868475605668	-0.434080336028102	-4.56123440268754	-4.30843723777934	-3.64223123418586	-4.22736063582648	-2.4211173595105	-0.722198529180728	-1.05955381363275	0.542704100371622	-2.04207880667433	-0.32581941587367	-2.21920488194502	0.869333412217284	0.238036525346467
42	-8.32295150414099	-1.64760315882935	-7.16478114909906	-5.49222223451164	-7.86900222739452	-21.7196985180596	-10.5845394287721	-5.91770536154446	-0.712941051567555	-6.54038292194975	0.270806609613262	0.795810545763145	0.778501101163274	1.45323941176584	0.39741361229405	1.13954476954243	1.1195909816617	0.301817437245723	0.750326963465439	-4.49642246359992	-3.74554767333242	1.23217681908929	-0.334040237419602	-6.71608359235325	-7.81833129542713	-7.14864828020003	-1.70769368279692	-0.628492177350181	-4.91812855728485	-5.82940383794648	-5.08087552484662	-7.73945546941265	-10.5426041433129	-2.03990877276398	-5.6868475605668	-4.36260999773134	-1.62914676972201	-3.22946124276503	-3.64223123418586	-1.06772057072467	-1.2492407957596	-9.66544026660754	-3.55292153856445	0.406797653374409	-3.24771007002817	-0.32581941587367	-0.639609512685053	0.869333412217284	0.238036525346467
43	-4.73361891270207	-1.64760315882935	-7.16478114909906	-5.49222223451164	-4.76356002114502	-12.4248477863601	-9.06856899005164	-9.02004268573024	-0.453027712072622	-6.54038292194975	1.30147615846682	0.795810545763145	0.277468380427225	1.45323941176584	0.39741361229405	1.13954476954243	1.1195909816617	0.301817437245723	0.750326963465439	-4.27515118375167	-3.74554767333242	0.0526874216668203	-0.334040237419602	-5.16676620162096	-7.81833129542713	-10.3443518292559	-1.70769368279692	-1.03465406422676	-7.96387127256181	-6.90244123050373	-7.53151181069336	-7.73945546941265	-9.82251532760231	-2.03990877276398	-1.92042717671058	-4.0579170559906	-1.62914676972201	-3.22946124276503	-13.6172769781651	-8.80180066199832	-3.37887726355447	-9.66544026660754	-5.92017359107604	0.406797653374409	-3.24771007002817	-0.32581941587367	-1.02046502230855	0.869333412217284	0.238036525346467
44	-9.52936145531762	-1.64760315882935	-1.50786713346505	-4.95548819594528	-4.76356002114502	-15.2315686240152	-8.38529557201344	-9.02004268573024	-0.584087261655669	-10.2489537410529	1.30147615846682	0.795810545763145	0.277468380427225	1.45323941176584	0.39741361229405	0.555417646417385	1.1195909816617	1.34988145676786	0.750326963465439	-4.27515118375167	-5.95429948309775	1.45326324092042	-1.98738250911318	-6.12285586802639	-8.93678436583768	-5.99792769285427	-8.70333729614086	-3.85789627818703	-7.96387127256181	-6.90244123050373	-5.96417024573639	-6.41098283303483	-9.82251532760231	-2.03990877276398	-1.92042717671058	-4.0579170559906	-5.02759449162663	-8.31068777732699	-4.98470923249913	-8.80180066199832	-3.37887726355447	-4.79430250288131	-5.35502560346514	0.406797653374409	-3.24771007002817	-0.32581941587367	-0.571440652165187	0.41126161482276	0.238036525346467
45	-6.15663165257046	-1.64760315882935	-1.50786713346505	-4.95548819594528	-5.84239875832186	-4.83211028634276	-8.38529557201344	-12.3246742042115	-0.584087261655669	-4.92453304978244	1.30147615846682	0.795810545763145	0.277468380427225	1.45323941176584	0.39741361229405	0.555417646417385	1.1195909816617	1.34988145676786	0.750326963465439	-0.172126698062578	-10.5768259463502	0.380627460940463	-10.1826820620296	-6.12285586802639	-9.30099726837936	-6.74084714879956	-2.20150513771112	-8.59654073593821	-6.97983216510058	-6.90244123050373	-5.96417024573639	-5.95544783809637	-5.79219337669059	-5.40014382882088	-1.92042717671058	-9.54930697605499	-12.4669466254406	-8.31068777732699	-4.98470923249913	-3.83765739186012	-3.68031870390262	-4.79430250288131	-5.08090457496897	0.406797653374409	-2.97129495371736	-0.32581941587367	-0.571440652165187	1.00583288807718	0.238036525346467
46	-6.15663165257046	-0.758155867063407	-3.5823014702135	-4.95548819594528	-4.80163691072157	-4.83211028634276	-4.30805213784799	-3.51062331400266	-0.584087261655669	-6.12939357265049	1.30147615846682	0.795810545763145	1.48724695617867	1.45323941176584	0.39741361229405	0.555417646417385	1.1195909816617	1.34988145676786	0.750326963465439	-0.172126698062578	-10.6660301957171	0.380627460940463	-2.39550999537985	-8.75808760947659	-12.0399148393097	-6.74084714879956	-3.5633307161616	-10.2424441382996	-5.98500351772181	-6.90244123050373	-4.96453383145387	-5.95544783809637	-5.79219337669059	-4.57950137085557	-1.92042717671058	-9.35331201403406	-12.4669466254406	-8.31068777732699	-4.98470923249913	-3.83765739186012	-3.68031870390262	-4.79430250288131	-4.89009924813319	0.406797653374409	-2.97129495371736	-0.32581941587367	-3.43843147297628	1.00583288807718	0.238036525346467
47	-6.15663165257046	-0.758155867063407	-4.34026620972108	-4.95548819594528	-4.80163691072157	-1.71117681643906	-4.98609958599809	-3.51062331400266	-0.584087261655669	-6.12939357265049	1.30147615846682	0.795810545763145	1.48724695617867	1.45323941176584	1.35837782255531	0.555417646417385	1.1195909816617	1.34988145676786	0.750326963465439	-0.172126698062578	-12.7616706563212	0.0431691794082085	-0.208876120479896	-5.15205779008197	-13.9368350247047	-8.73217485417809	-3.5633307161616	-4.29818083218774	-5.98500351772181	-6.90244123050373	-7.37668849167012	-5.95544783809637	-5.79219337669059	-4.58905822599256	-2.59512003221393	-9.35331201403406	-8.71498339191745	-4.11731818621157	-2.38551577338973	-3.51389139099471	-3.68031870390262	-4.79430250288131	-3.15425663456253	0.406797653374409	-1.89146786846061	-0.32581941587367	-2.61322707039124	1.00583288807718	0.238036525346467
48	-6.15663165257046	-0.758155867063407	-4.34026620972108	-4.95548819594528	-4.80163691072157	-4.36899336114226	-9.74103483965421	-6.58697761829295	-0.584087261655669	-6.12939357265049	1.30147615846682	0.795810545763145	1.42643940778252	1.45323941176584	1.35837782255531	0.555417646417385	1.1195909816617	1.34988145676786	0.750326963465439	-0.172126698062578	-4.86959074228226	0.0431691794082085	-1.24476044750083	-2.42696428150728	-9.84940869050563	-11.6216892740649	-1.4416044228509	-0.565031572236465	-5.98500351772181	-10.9115793154416	-4.80441526574709	-4.61136484806678	-10.3073999050889	-4.58905822599256	-5.95196094503505	-8.74318439959866	-8.5299930974364	-6.2107184960027	-2.38551577338973	-2.78243423835263	-3.68031870390262	-2.69220846540916	-0.332670284138219	0.406797653374409	-1.89146786846061	-0.628905589918497	-2.61322707039124	1.00583288807718	0.238036525346467
49	-6.15663165257046	-4.10889013420487	-5.57145547160471	-4.95548819594528	-8.42598757987338	-6.66174656162515	-9.74103483965421	-8.77457044866418	-0.584087261655669	-6.12939357265049	0.695834779330174	0.795810545763145	1.42643940778252	1.45323941176584	1.35837782255531	0.555417646417385	1.1195909816617	1.34988145676786	0.750326963465439	-1.27264199072388	-0.914874497799353	0.0431691794082085	-5.57486624710221	-18.5759238216232	-9.84940869050563	-9.37001724826184	-1.04960946074463	-6.5684119469907	-11.9041556439417	-11.9426665445458	-4.80441526574709	-5.84458984315725	-6.37476935877724	-2.07859802816629	-5.95196094503505	-8.74318439959866	-10.9513982978184	-3.41911043833567	-1.37109836862117	-2.78243423835263	-3.68031870390262	-2.84860551492906	-2.64156790946575	0.406797653374409	-0.313381663529153	-3.1462497721854	-2.61322707039124	1.00583288807718	0.238036525346467
50	-6.15663165257046	-4.89073107071661	-4.27310692901112	-3.24830360851253	-0.962989320060222	-4.27763093569533	-9.74103483965421	-8.90803864820497	-0.584087261655669	-3.60561020707262	0.695834779330174	0.795810545763145	1.42643940778252	1.45323941176584	1.35837782255531	0.555417646417385	1.1195909816617	1.34988145676786	0.750326963465439	-1.27264199072388	-7.45796961270731	0.0431691794082085	-7.29663144410464	-17.2331785691523	-9.84940869050563	-5.69898407305441	-2.71812802045186	-3.17458155422722	-11.9041556439417	-11.9426665445458	-7.35745745609275	-5.95847483228589	-6.37476935877724	-2.07859802816629	-10.0301004831333	-11.1153844638599	-10.3534730334699	-7.45549776363615	-5.43613778237364	-20.8033475054818	-3.68031870390262	-2.84860551492906	-4.12706878335363	0.406797653374409	-2.26125212225718	-0.357569709957008	-2.61322707039124	0.0722777831690479	0.238036525346467
51	-7.21561145316513	-4.89073107071661	-4.27310692901112	-3.24830360851253	-2.99461088002312	-1.76144874378542	-10.5769842890995	-11.712534926432	-0.584087261655669	-2.69942119079805	1.15811739497929	0.795810545763145	0.764870424292953	1.45323941176584	1.35837782255531	0.601841143195805	1.1195909816617	1.34988145676786	0.750326963465439	-1.27264199072388	-0.130895107258524	0.0431691794082085	-2.62880280694169	-8.93715501727691	-9.84940869050563	-11.3642624810903	-2.10800983324397	-3.73018835843139	-11.588788933888	-13.2207870631303	-8.32546774292983	-6.30246708369795	-6.94057404234067	-2.07859802816629	-3.49892174530676	-11.1153844638599	-10.3133869277671	-7.45549776363615	-6.58054085079622	-10.7028729918873	-3.68031870390262	-2.84860551492906	-0.923491495159457	0.406797653374409	-2.26125212225718	-0.357569709957008	-4.02371931992447	0.0722777831690479	0.238036525346467
52	-0.340819002502227	-5.01078585093391	-6.71180421875215	-3.24830360851253	-2.99461088002312	-19.8876567247262	-10.5769842890995	-10.2388995117408	-0.584087261655669	-3.52529377595388	1.15811739497929	0.384513767582163	0.764870424292953	0.725598455184905	1.35837782255531	0.601841143195805	1.1195909816617	1.34988145676786	0.00924279778050341	-1.27264199072388	-9.70338748387602	1.47527183007518	-2.62880280694169	-8.93715501727691	-9.04486167175951	-9.24744739801994	-6.5844419699388	-3.73018835843139	-9.21640885485737	-13.2207870631303	-4.2574475428069	-6.30246708369795	-6.94057404234067	-0.889393729627585	-6.7218176372877	-11.1497212467598	-13.361860183186	-4.85156559085286	-6.58054085079622	-16.61962004197	-3.68031870390262	-2.64518899278247	-0.923491495159457	0.80403632089462	-2.26125212225718	-1.46675970889215	-0.209813294710474	0.0722777831690479	0.238036525346467
53	-0.340819002502227	-5.12248017844986	-5.96626887691579	-2.13971599938527	-3.96554577031396	-16.574880075249	-6.73563406097888	-10.1376381079411	-0.584087261655669	-5.23360507261781	1.15811739497929	0.384513767582163	0.93071751631122	0.725598455184905	1.35837782255531	0.444056807697671	1.1195909816617	1.34988145676786	1.00551183148715	-1.27264199072388	-9.78414134383401	1.47527183007518	-0.977796223939689	-8.93715501727691	-9.11084517830203	-9.24744739801994	-4.81399600756164	-3.73018835843139	-11.7995807713514	-12.5495593458387	-4.2574475428069	-3.83358045377791	-7.59269590798139	-0.889393729627585	-6.51532539300736	-12.917853503182	-13.492356626156	-6.01428692991001	-2.19622906804329	-15.9787269994763	-3.68031870390262	-2.64518899278247	-0.923491495159457	0.80403632089462	-5.81503589272567	-0.0136516388330543	-0.209813294710474	0.42601323136694	0.238036525346467
54	-0.340819002502227	-0.79478280721501	-2.16834635215574	-2.13971599938527	-4.47393746247667	-15.0600848452346	-6.73563406097888	-4.76835008748999	-0.584087261655669	-2.69421866437643	1.15811739497929	0.384513767582163	0.93071751631122	0.725598455184905	0.155643997313264	0.483468489580122	1.1195909816617	1.34988145676786	1.42329491803243	-1.27264199072388	-5.56548947542971	0.169923308456114	-0.977796223939689	-7.13012124146543	-8.28190449780293	-7.17378101508147	-2.31653563164957	-9.34778372232072	-11.7995807713514	-11.68595235898	-4.2574475428069	-3.83358045377791	-6.94416789666646	-0.889393729627585	-6.51532539300736	-7.39095766963318	-12.9603437397253	-6.47268843744186	-9.01742574742299	-16.1824629662437	-5.05534497369311	-1.05608655111646	-0.923491495159457	0.924603254483735	-1.82967121972822	-0.412853953421467	-4.90888685138201	0.344745321745088	0.238036525346467
55	-0.340819002502227	-0.654807215597458	-2.16834635215574	-2.13971599938527	-6.17637139053386	-12.9498115951445	-6.73563406097888	-4.76835008748999	-0.922980939093576	-2.71321721206032	0.393325419843304	1.13636732461253	0.93071751631122	0.725598455184905	0.155643997313264	0.568650253825173	1.1195909816617	1.34988145676786	1.42329491803243	-0.371774265736975	-4.83921572668266	0.62628769882992	-3.06765664282825	-5.21285075281291	-11.5218788802309	-9.57414221517548	-9.54669569110454	-9.34778372232072	-7.21042610644213	-5.94841230690014	-4.2574475428069	-3.83358045377791	-4.35980019918033	-6.31221049309346	-4.17872980715874	-7.39095766963318	-7.49815959612413	-7.31406746749841	-4.34175923688196	-9.30963791002738	-5.05534497369311	-1.05608655111646	-5.30375715245952	0.924603254483735	-9.51804296016675	-0.412853953421467	-1.32835892759474	0.344745321745088	0.238036525346467
56	-2.2889139996857	-0.654807215597458	-2.16834635215574	-2.13971599938527	-6.62237856027313	-14.9911112236366	-6.73563406097888	-8.86370163506448	-0.922980939093576	-2.71321721206032	0.393325419843304	1.13636732461253	0.93071751631122	0.725598455184905	0.155643997313264	0.568650253825173	1.1195909816617	1.34988145676786	1.42329491803243	-0.371774265736975	-4.83921572668266	1.04924447583358	-12.8177707522945	-5.38411437713323	-3.85610220113797	-5.44276446404656	-12.1758133029078	-11.3508809573497	-5.76220620446076	-7.4348194128222	-4.2574475428069	-0.0131632130034696	-9.33241675293333	-6.38812911634191	-3.16806051195172	-7.39095766963318	-4.92045452738809	-7.31406746749841	-10.5891973221266	-6.98377297004159	-5.05534497369311	-1.05608655111646	-5.30375715245952	0.924603254483735	-2.62513998715	-0.412853953421467	-2.06305522512545	0.344745321745088	0.238036525346467
57	-6.67216334719771	-1.90363101554613	-3.70583119315153	-2.13971599938527	-5.10710610140605	-14.9911112236366	-6.73563406097888	-10.8936653131726	-0.566921955863237	-2.71321721206032	0.393325419843304	1.13636732461253	0.93071751631122	0.725598455184905	0.155643997313264	0.568650253825173	1.1195909816617	0.678083836303185	1.42329491803243	-6.20130958186468	-8.64301089111609	1.04924447583358	-9.31962801511134	-3.59724617109532	-3.85610220113797	-1.77679303899282	-9.1780887998097	-11.6721689142312	-4.63309490796523	-7.4348194128222	-4.2574475428069	-6.58202580564458	-11.5834993998974	-0.591453001824606	-2.81007389359504	-11.4217956806371	-12.1305178560233	-6.81736118792491	-10.5891973221266	-6.98377297004159	-2.77648653884815	-1.36158885783674	-5.04294590990125	0.924603254483735	-2.62513998715	-1.71829245661286	-2.06305522512545	0.344745321745088	0.659343133921507
58	-13.0436991240215	-1.90363101554613	-2.59122958690397	-3.69754410086457	-3.91592767980455	-14.9911112236366	-10.1858249567979	-11.8858088230358	-0.566921955863237	-2.71321721206032	0.393325419843304	1.13636732461253	0.93071751631122	0.725598455184905	0.155643997313264	0.568650253825173	1.1195909816617	0.678083836303185	0.884291068869516	-6.20130958186468	-2.15832407109366	0.216338136721958	-2.63518774403026	-3.59724617109532	-3.85610220113797	-3.99474590722893	-14.7914009691274	-12.0820907487648	-19.5928342168651	-8.39338778915029	-4.2574475428069	-8.2852817228561	-4.69829232772312	-3.44911191804255	-2.81007389359504	-11.4217956806371	-12.09629928602	-9.90300386920713	-10.5891973221266	-6.98377297004159	-2.77648653884815	-4.88587485852161	-4.67914489804304	0.924603254483735	-2.62513998715	-1.71829245661286	-2.06305522512545	0.44182518941286	0.659343133921507
59	-7.38470228907758	-1.90363101554613	-2.59122958690397	-3.93178855451796	-4.09653611350169	-4.20255028126963	-6.07344930568146	-11.8858088230358	-0.566921955863237	-2.71321721206032	1.54668959338383	1.13636732461253	0.93071751631122	0.725598455184905	0.155643997313264	0.568650253825173	1.1195909816617	0.678083836303185	0.884291068869516	-3.09041717600477	-11.3310156688181	0.216338136721958	-9.91046543403764	-2.77951136787313	-3.71686596130216	-3.99474590722893	-12.853931887367	-8.05493000969296	-19.5928342168651	-8.39338778915029	-4.2574475428069	-5.90057027075268	-1.92969003954731	-0.801131021224399	-2.81007389359504	-9.56019476362159	-12.09629928602	-9.58150606572216	-10.2965425967959	-6.98377297004159	-2.77648653884815	-4.88587485852161	-1.31621886474866	0.920534840980373	-3.38678043961847	-1.71829245661286	-2.06305522512545	0.44182518941286	0.734595532452276
60	-6.78940958603617	-2.77772909383285	-2.59122958690397	-3.93178855451796	-4.33334556514462	-4.20255028126963	-6.60866227253606	-4.31926717975225	-0.566921955863237	-2.71321721206032	1.54668959338383	1.13636732461253	0.447065629669795	0.725598455184905	0.155643997313264	0.568650253825173	1.1195909816617	0.678083836303185	0.884291068869516	-5.10006328077733	-4.98598936538025	0.216338136721958	-4.48195943130284	-3.52732821210626	-3.71686596130216	-3.99474590722893	-14.4979229680741	-3.94143478134699	-19.5928342168651	-11.2084929621402	-6.57652597868225	-5.90057027075268	-12.0450759098472	-0.801131021224399	-2.81007389359504	-9.56019476362159	-9.30162175347512	-7.4095907478704	-7.0188100814027	-2.77858082418592	-2.77648653884815	-1.99981693273787	-4.80804693157961	0.920534840980373	-3.38678043961847	-0.196296204627545	-2.85026272990211	0.44182518941286	0.734595532452276
61	-6.78940958603617	-2.77772909383285	-2.59122958690397	-3.93178855451796	-4.33334556514462	-4.20255028126963	-6.60866227253606	-4.87452847014291	-0.566921955863237	-1.71756104306277	1.54668959338383	1.13636732461253	0.447065629669795	0.725598455184905	0.155643997313264	0.568650253825173	1.1195909816617	0.579950136129429	0.884291068869516	-6.77050055043369	-7.47896789425496	0.216338136721958	-4.48195943130284	-3.52732821210626	-1.95769760764468	-7.85885253170921	-8.64333981190163	-12.6429842396946	-11.5146596155849	-11.2084929621402	-6.73746226562221	-5.90057027075268	-1.04045151122114	-0.838046482842198	-0.790987752426007	-9.56019476362159	-7.94687282234645	-10.5752793628755	-16.9264757736026	-2.77858082418592	-7.21702281214166	-3.74203465372106	-4.69816506682293	0.920534840980373	-3.38678043961847	-0.196296204627545	-2.85026272990211	1.0520620104762	0.734595532452276
62	-2.04840897265417	-3.5798998220667	-2.38590255087407	-2.37485259409366	-1.9090062426497	-5.57663814627031	-6.60866227253606	-4.87452847014291	-0.566921955863237	-0.580673568592678	1.54668959338383	1.13636732461253	0.447065629669795	0.725598455184905	0.155643997313264	0.568650253825173	1.1195909816617	0.579950136129429	0.884291068869516	-10.3140668265896	-1.22891817230678	0.216338136721958	-6.34513004932808	-6.13073073195219	-1.95769760764468	-1.78957861154869	-8.64333981190163	-20.0069553392034	-6.25721733897279	-5.32996334741019	-6.73746226562221	-5.90057027075268	-15.33231758247	-0.838046482842198	-5.99873089743481	-7.79648244093798	-7.94687282234645	-10.904545876926	-16.9264757736026	-4.81283760154433	-6.28023059516785	-3.74203465372106	-4.69816506682293	0.920534840980373	-3.38678043961847	-0.196296204627545	-2.85026272990211	1.0520620104762	0.734595532452276
63	-2.04840897265417	-3.5798998220667	-4.57431101175544	-2.37485259409366	-1.9090062426497	-9.27563650997084	-4.67866594768803	-4.87452847014291	-0.566921955863237	-0.187467886722019	1.54668959338383	1.13636732461253	0.447065629669795	0.725598455184905	0.155643997313264	0.568650253825173	1.1195909816617	0.579950136129429	1.21068338596926	-2.74226573120358	-1.22891817230678	0.216338136721958	-5.38317275903495	-10.5731067214543	-1.95769760764468	-1.78957861154869	-18.0710989272214	-11.6030829030688	-6.25721733897279	-6.59116021250342	-6.73746226562221	-4.35153403777844	-10.4616306475393	-3.68671403800623	-9.01899778339757	-7.79648244093798	-13.4994351866031	-6.48094026993938	-9.471352609579	-17.6216491262296	-1.64170750567806	-3.74203465372106	-4.63699425323737	0.920534840980373	-3.38678043961847	-0.196296204627545	-2.85026272990211	1.0520620104762	0.734595532452276
64	-2.33954620730128	-8.21931562334877	-2.26717235727196	-4.45767455410686	-1.6749186969049	-11.4430497436462	-0.564180321433679	-4.87452847014291	-0.566921955863237	-1.31383235737474	1.54668959338383	0.693764369115955	0.447065629669795	0.424175072517761	0.155643997313264	0.568650253825173	1.1195909816617	0.579950136129429	1.21068338596926	-6.3506112295251	-2.40142824399516	0.216338136721958	-1.43650589357792	-5.13849898770337	-1.5765210417807	-1.78957861154869	-10.8107107415775	-8.04277875743168	-6.25721733897279	-6.59116021250342	-6.83665290737832	-4.35153403777844	-10.3934570442034	-5.48763090878379	-7.05929508987182	-8.17006131491096	-13.4994351866031	-12.9404953995149	-9.471352609579	-18.6106291175255	-5.76455357580966	-3.74203465372106	-2.08585998160401	0.644572046313228	-3.38678043961847	-0.196296204627545	-2.85026272990211	1.0520620104762	0.734595532452276
65	-11.0131606821746	-4.49325271849967	-2.26717235727196	-5.0996051048335	-1.6749186969049	-7.89322561153303	-10.9941849324181	-4.87452847014291	-0.566921955863237	-1.19837193375173	1.54668959338383	1.31106723601245	0.447065629669795	0.424175072517761	0.155643997313264	0.568650253825173	1.1195909816617	1.31275667962341	1.21068338596926	-5.27989750978418	-7.07737674362541	0.216338136721958	-5.553327276881	-0.999074113005797	-0.0717268149701933	-1.78957861154869	-4.74692228180768	-8.40016766134896	-3.45585145067678	-6.59116021250342	-8.00994437732613	-11.7272939528971	-8.96221898618742	-9.3199862049415	-4.22250670918951	-8.17006131491096	-10.1208484985864	-12.0730689072686	-9.471352609579	-5.33795714964622	-1.43503400514674	-3.74203465372106	-7.86609986038129	0.644572046313228	-3.38678043961847	-0.196296204627545	-2.49657100230982	1.0520620104762	0.734595532452276
66	-3.81426586697582	-4.49325271849967	-2.26717235727196	-4.10350717602893	-1.6749186969049	-14.0799813042865	-4.99946517606459	-7.57330721228406	-1.37092871528581	-4.90972962250127	1.54668959338383	1.31106723601245	0.447065629669795	0.984153927422094	0.155643997313264	0.568650253825173	1.1195909816617	1.31275667962341	1.21068338596926	-2.1826920501649	-7.07737674362541	0.216338136721958	-3.47846115371025	-1.55433917036439	-0.0717268149701933	-2.88938949001372	-10.6950451967671	-5.71676711006063	-2.80917152574855	-10.1730238125338	-11.2179796183237	-6.98919910338279	-12.4077468365108	-9.3199862049415	-5.09464405578326	-10.4801768849508	-11.5267064437361	-12.0730689072686	-9.471352609579	-10.1379862780915	-3.12758804494099	-3.74203465372106	-7.86609986038129	0.644572046313228	-10.6640517226057	-0.196296204627545	-2.49657100230982	1.0520620104762	0.734595532452276
67	-3.81426586697582	-4.49325271849967	-0.607046627306166	-1.48798455485894	-4.24389994411704	-0.344006093328694	-4.99946517606459	-10.5182441857753	-1.1171322924872	-4.90972962250127	1.54668959338383	1.31106723601245	0.131295226532538	0.984153927422094	0.155643997313264	0.568650253825173	0.886082559515254	1.31275667962341	1.21068338596926	-5.75171022381569	-4.80227699101709	0.216338136721958	-2.91550196262455	-1.55433917036439	-0.0717268149701933	-2.88938949001372	-6.65748907909788	-5.71676711006063	-2.80917152574855	-10.0512490855077	-11.0895633433945	-9.06987753910796	-8.41525649864023	-7.59849719712597	-4.4482613254136	-10.4801768849508	-11.5267064437361	-10.3413749316123	-15.4954351066955	-0.560969287226726	-0.823174410861746	-4.66217636918525	-8.7287551214094	0.644572046313228	-5.58653987599968	-0.196296204627545	-2.49657100230982	1.0520620104762	0.734595532452276
68	-3.81426586697582	-0.477762269938061	-0.607046627306166	-1.48798455485894	-4.24389994411704	-0.344006093328694	-4.99946517606459	-1.48582107821907	-1.1171322924872	-1.94334717228931	1.54668959338383	1.31106723601245	0.131295226532538	0.984153927422094	1.04709926660106	0.568650253825173	0.886082559515254	1.31275667962341	1.21068338596926	-5.75171022381569	-2.61171967725143	0.216338136721958	-0.205065582425009	-2.41212036312222	-0.0717268149701933	-5.59257406960261	-3.07433146413211	-0.621980529433171	-11.6517107212328	-14.0976057195592	-11.0895633433945	-7.33337734976818	-11.8678388526953	-7.59849719712597	-2.53867670282765	-11.3225003886817	-7.3780632708543	-12.270842337245	-5.40278266604814	-0.560969287226726	-1.13005910478907	-5.15920073500532	-8.7287551214094	0.644572046313228	-4.86207510506864	-0.196296204627545	-2.47788426725975	1.0520620104762	0.304020175590967
69	-4.29096821635565	-0.477762269938061	-1.41530131620789	-1.48798455485894	-4.04602916742657	-1.64695452032301	-4.99946517606459	-6.38259718197758	-1.1171322924872	-1.94334717228931	1.54668959338383	1.31106723601245	0.131295226532538	0.984153927422094	1.04709926660106	0.0807466076042303	0.886082559515254	1.31275667962341	1.21068338596926	-5.75171022381569	-10.0195731024403	0.216338136721958	-0.205065582425009	-4.31585818094037	-0.0717268149701933	-5.59257406960261	-0.15463959967739	-6.93862546835303	-11.9123441891679	-14.0976057195592	-5.84704308330182	-8.53142742009208	-7.57959654056947	-3.57470304240233	-7.70696752282864	-10.4186175295727	-9.49796785149131	-12.270842337245	-5.40278266604814	-3.40594750660274	-0.115419186774982	-5.15920073500532	-7.83325001565517	1.5954847582802	-6.36873705003916	-0.196296204627545	-5.87313780739174	1.0520620104762	0.304020175590967
70	-4.02946029236704	-0.0457093117359575	-2.20577311701741	-5.86143429498057	-4.04602916742657	-2.81569954115492	-4.99946517606459	-6.38259718197758	-1.1171322924872	-2.44891419947235	1.54668959338383	1.31106723601245	0.131295226532538	0.984153927422094	1.04709926660106	0.0807466076042303	0.886082559515254	1.31275667962341	1.21068338596926	-3.91402787205073	-6.87983894877101	0.216338136721958	-0.205065582425009	-4.15344467813761	-0.0717268149701933	-5.59257406960261	-5.76968469605036	-6.93862546835303	-11.9123441891679	-7.73597051717994	-10.7519366252097	-8.53142742009208	-7.94312986170395	-3.57470304240233	-4.12978751569988	-10.4186175295727	-9.49796785149131	-12.270842337245	-10.4585276277896	-3.40594750660274	-0.115419186774982	-5.15920073500532	-4.97388125782185	0.183185922976194	-6.36873705003916	-0.196296204627545	-2.0633814120553	1.15650383309529	0.304020175590967
71	-4.02946029236704	-7.24683500505194	-0.482424449229657	-5.86143429498057	-4.04602916742657	-2.81569954115492	-2.67804342126322	-6.38259718197758	-1.1171322924872	-5.7785518676873	1.54668959338383	1.31106723601245	0.131295226532538	0.984153927422094	1.04709926660106	0.0807466076042303	0.886082559515254	1.31275667962341	1.21068338596926	-1.14165010110062	-1.6555109150676	0.216338136721958	-2.31963167300533	-3.95760102870337	-0.0717268149701933	-8.30210754621132	-5.00034658155249	-8.8457997001495	-11.9123441891679	-10.3722871302817	-11.1605988230272	-6.70978573391749	-4.35045061291412	-0.332218881164563	-3.0935029763003	-10.4186175295727	-6.56333581493937	-11.0101929484542	-13.8486448203468	-0.701705285670418	-0.115419186774982	-0.461098645771722	-4.89326814571247	0.0364230030640389	-5.36171872371663	-0.0244077909299371	-2.0633814120553	1.15650383309529	0.304020175590967
72	-4.02946029236704	-3.27897296515394	-1.27337244828599	-5.86143429498057	-5.26822510655087	-6.0483265158411	-3.14385953084098	-2.46694673378037	-1.1171322924872	-4.0880623002587	1.54668959338383	1.31106723601245	1.33793085205084	0.984153927422094	1.04709926660106	0.0807466076042303	0.886082559515254	1.31275667962341	1.21068338596926	-5.7543801541608	-1.78641985370054	1.05385970674381	-11.1077943454114	-8.96241524381934	-2.89309968453826	-7.71243187376822	-8.29051662469258	-5.98428968800186	-11.9123441891679	-10.3722871302817	-13.5765832360261	-7.57306153980165	-4.35045061291412	-1.4720019398456	-3.0935029763003	-12.0288346214411	-9.54273574972176	-8.22727391763932	-13.3586354605084	-0.701705285670418	-2.9786497008934	-0.461098645771722	-2.59843104724152	0.0364230030640389	-0.404862129688644	-0.154445503526309	-2.0633814120553	1.15650383309529	0.304020175590967
73	-9.19153541493587	-3.27897296515394	-0.0205102527790318	-5.86143429498057	-2.97222408019906	-4.95846457280569	-3.14385953084098	-2.46694673378037	-1.1171322924872	-3.16039221008594	1.54668959338383	1.31106723601245	1.33793085205084	0.984153927422094	1.04709926660106	0.0807466076042303	0.886082559515254	1.31275667962341	1.21068338596926	-5.61344735690118	-15.3683818882365	1.05385970674381	-4.73109947878753	-8.96241524381934	-2.89309968453826	-7.2672485519352	-1.65963925758662	-5.98428968800186	-10.5715757268784	-10.3722871302817	-9.04948585382999	-7.57306153980165	-3.42349679705064	-1.4720019398456	-7.09372971789866	-12.0288346214411	-9.54273574972176	-8.22727391763932	-9.82768178928457	-8.93709284808173	-1.19098258690512	-0.461098645771722	-2.59843104724152	0.0364230030640389	-1.11136439643928	-0.357363777738221	-2.03456129692971	1.15650383309529	0.156948831609656
74	-4.01976087018461	-0.902813713146162	-4.29846840428927	-5.86143429498057	-2.97222408019906	-2.0602594812762	-4.51107452329308	-1.64230811531771	-1.1171322924872	-3.16039221008594	1.54668959338383	1.31106723601245	1.33793085205084	0.984153927422094	1.04709926660106	0.192700728524444	0.958154854386459	1.31275667962341	1.21068338596926	-2.93765565618163	-5.65138807966179	1.05385970674381	-8.84212071286913	-6.5631654044885	-5.12601460663458	-9.58346663590573	-2.90239888540621	-6.10412447750517	-13.2432295660987	-11.1623543904312	-11.7922672939251	-7.57306153980165	-3.1027319121999	-0.573896110689947	-4.78297555601659	-7.26187108640916	-9.81867552340546	-10.0318780925447	-9.82768178928457	-16.7106581831001	-1.19098258690512	-0.461098645771722	-4.58824832902019	0.0232504032335326	-1.11136439643928	-0.357363777738221	-2.03456129692971	1.15650383309529	0.156948831609656
75	-4.00683797489804	-0.902813713146162	-5.44154392671768	-5.86143429498057	-4.07540871491369	-2.0602594812762	-6.33437292654668	-1.64230811531771	-1.1171322924872	-7.70885113304682	1.21259723414128	0.780380115818591	1.33793085205084	1.3050547982064	1.04709926660106	0.192700728524444	0.958154854386459	0.518846963720288	1.21068338596926	-2.93765565618163	-8.33846024649717	1.05385970674381	-0.601092863802231	-3.92717230028111	-5.12601460663458	-6.14596531272606	-7.72611697874904	-5.60841115415221	-13.2432295660987	-11.1623543904312	-11.7922672939251	-7.57306153980165	-3.00801219558396	-0.573896110689947	-4.78297555601659	-7.26187108640916	-5.91008068103466	-10.0318780925447	-4.68420735473884	-5.6110855677821	-1.19098258690512	-0.461098645771722	-7.29725917842453	0.0232504032335326	-1.11136439643928	-1.73078226596857	-2.03456129692971	1.15650383309529	1.14578969481849
76	-4.00683797489804	-0.902813713146162	-5.44154392671768	-5.86143429498057	-5.09805961695703	-4.01328789322169	-1.74436755326928	-5.74924051864133	-1.1171322924872	-3.96510134590048	1.21259723414128	0.780380115818591	1.33793085205084	1.3050547982064	1.04709926660106	0.192700728524444	0.958154854386459	0.518846963720288	1.21068338596926	-2.93765565618163	-7.18455002867185	1.05385970674381	-0.650329511989928	-11.3836046681365	-5.54376314838504	-6.69916933599962	-5.27214842289878	-6.04375556982362	-10.6599987871644	-11.1623543904312	-11.7922672939251	-7.57306153980165	-10.1261218675106	-0.573896110689947	-9.01792852916454	-7.26187108640916	-12.4610422725679	-13.2222638127802	-10.0462142975217	-9.34311500284337	-1.78740170718682	-2.0570089585324	-7.07281332119764	0.0232504032335326	-1.11136439643928	-1.73078226596857	-2.03456129692971	1.15650383309529	1.14578969481849
77	-2.41510378987288	-0.902813713146162	-4.74089927653263	-7.07144048545501	-4.70936672618442	-1.2374559658861	-2.17025732537239	-5.74924051864133	-0.448438281954385	-1.88056737597317	1.21259723414128	0.780380115818591	1.33793085205084	1.3050547982064	1.57087554403248	0.192700728524444	0.958154854386459	0.518846963720288	1.21068338596926	-0.979549574275855	-2.38119929810301	1.05385970674381	-7.57490896478036	-7.68953361539652	-5.54376314838504	-9.21080321827095	-3.58593823723449	-11.1573026862634	-13.2836723132185	-16.2530146966744	-10.8742304961467	-7.57306153980165	-7.57647712797494	-4.55916696857244	-9.01792852916454	-7.26187108640916	-5.32049389507621	-13.2222638127802	-10.0462142975217	-2.64066730781219	-5.00860631953161	-2.0570089585324	-1.43106390590118	0.0232504032335326	-2.25677707537196	-1.73078226596857	-2.03456129692971	1.15650383309529	1.14578969481849
78	-10.1533757088967	-0.902813713146162	-4.17548631055312	-6.27594310510113	-4.70936672618442	-4.3722362207537	-1.76044150939435	-5.74924051864133	-0.448438281954385	-1.88056737597317	1.21259723414128	0.780380115818591	0.418237573526205	1.3050547982064	1.23245231717097	0.192700728524444	0.958154854386459	0.518846963720288	1.21068338596926	-11.5875530125459	-12.7085775396201	1.05385970674381	-1.36590883546725	-5.69647453622756	-2.89618522134818	-8.010548159039	-6.47809200928485	-11.1573026862634	-14.1169149519891	-16.2530146966744	-13.0671066678528	-17.6819196378505	-16.0887949103657	-2.77334194051876	-5.96711941510859	-6.14761730798304	-8.25480230939339	-14.181898734976	-10.2360365280597	-13.3710542168244	-5.00860631953161	-2.36385371041478	-8.54356351925454	0.0232504032335326	-0.959684735151927	-1.73078226596857	-3.32845897155765	0.409167868145089	1.14578969481849
79	-10.5032787528379	-0.751160650210385	-4.78618804842798	-6.27594310510113	-4.70936672618442	-4.68288194559747	-1.72005383326262	-5.74924051864133	-0.448438281954385	-6.72347817203589	1.21259723414128	1.28101796949533	1.48572345861437	1.3050547982064	1.23245231717097	0.192700728524444	0.958154854386459	1.17817565745939	1.21068338596926	-7.57246744534267	-8.53178380212074	1.05385970674381	-1.29941380820917	-7.71317178178855	-3.93282698728478	-2.52997932005703	-9.24181086728855	-7.92027579982627	-14.1169149519891	-16.2530146966744	-14.096014987335	-15.7320670803168	-10.9369272688659	-1.67020647609165	-5.27364407583652	-6.14761730798304	-8.94222087156635	-12.1955546413383	-15.9720532445631	-1.18365873915804	-5.00860631953161	-3.08103413335988	-8.54356351925454	0.0232504032335326	-0.959684735151927	-0.893564544315535	-3.77972765270411	0.409167868145089	1.08993776482584
80	-10.4966723717686	-1.22315504929164	-4.98310597279811	-6.27594310510113	-2.72753765687836	-2.88464086382207	-7.28671970718973	-7.29026888615055	-0.448438281954385	-5.84104783704526	1.21259723414128	0.952186135585103	1.48572345861437	1.3050547982064	0.834755953000481	0.192700728524444	0.958154854386459	1.17817565745939	1.21068338596926	-4.99817481682729	-5.71351597973002	1.05385970674381	-0.38331512601339	-10.0947340783234	-2.84691783020555	-7.90161638295849	-5.91328745790589	-6.14377525253143	-14.1169149519891	-16.2530146966744	-11.6434514826657	-14.9872794120527	-10.9369272688659	-6.98724127484269	-2.05910263796121	-6.14761730798304	-8.94222087156635	-9.71643763133927	-15.7265569526599	-1.18365873915804	-5.00860631953161	-3.39650584699007	-10.6569626529638	1.49180759940139	-1.33883352620427	-0.893564544315535	-3.34165179917083	0.409167868145089	1.08993776482584
81	-11.2703177769574	-1.91725311808054	-3.86440420001099	-6.27594310510113	-2.72753765687836	-9.21746355714584	-3.35500273892013	-7.29026888615055	-0.448438281954385	-5.84104783704526	0.0651896782821058	0.952186135585103	1.48572345861437	1.3050547982064	0.834755953000481	0.192700728524444	0.958154854386459	1.17817565745939	1.21068338596926	-1.14819664363226	-0.430867377679205	1.07658057826984	-5.52352262483502	-12.5521351929355	-2.84691783020555	-6.54927915223574	-12.3932693132384	-7.31412153059859	-14.1169149519891	-16.2530146966744	-12.998966586535	-14.6545607346821	-14.226180501524	-0.790491513725855	-7.53303048267431	-6.14761730798304	-10.3757799536723	-9.71643763133927	-9.30202560219965	-1.18365873915804	-6.51555059678685	-3.39650584699007	-10.6569626529638	1.49180759940139	-2.23286621860109	-0.893564544315535	-3.34165179917083	0.409167868145089	1.08993776482584
82	-1.80562712744826	-1.91725311808054	-3.13976001635788	-6.70798678093736	-5.19975834968316	-6.0826754982088	-3.97114374208155	-7.29026888615055	-0.448438281954385	-5.84104783704526	0.0651896782821058	0.952186135585103	1.48572345861437	1.3050547982064	0.834755953000481	0.192700728524444	0.12646364909328	1.17817565745939	1.50740883947762	-3.57798709884752	-7.62686874478625	1.39738680830787	-5.52352262483502	-7.65925261743378	-2.84691783020555	-6.54927915223574	-7.35059460214369	-8.69758009570731	-14.1169149519891	-15.8489278006457	-15.1825197636316	-8.13280272197212	-9.37748458072548	-9.4319773101569	-7.15504225376838	-4.87712809007813	-7.41421768871489	-9.42212671588539	-8.98810812179399	-4.63154947666331	-4.62035281432107	-3.39650584699007	-10.6569626529638	1.49180759940139	-4.86881458390689	-0.893564544315535	-1.90795568771881	0.409167868145089	1.08993776482584
83	-1.80562712744826	-1.91725311808054	-0.684978588861727	-3.61424116922477	-6.10019120021948	-1.1758844429944	-9.47768162666444	-9.46167361250886	-0.448438281954385	-5.84104783704526	0.0651896782821058	0.952186135585103	1.48572345861437	1.3050547982064	0.0567486450859293	0.192700728524444	0.12646364909328	1.17817565745939	1.50740883947762	-3.97085560843781	-7.55357703420283	1.39738680830787	-3.12231513918465	-7.65925261743378	-3.84785709062922	-6.54927915223574	-7.35059460214369	-8.69758009570731	-15.6034118891361	-15.8489278006457	-12.4206885452809	-11.0645547818933	-9.37748458072548	-6.91929162470369	-7.15504225376838	-4.87712809007813	-10.2815579428616	-7.049845670014	-11.7707769321711	-14.9365485086671	-2.12540531533051	-3.39650584699007	-1.58621834796404	1.02904860786318	-5.85149089517749	-1.25970716812218	-2.23942692555789	0.409167868145089	0.93350278877169
84	-1.80562712744826	-1.91725311808054	-9.17942441336232	-6.11410791271281	-6.10019120021948	-11.9845555843499	-9.47768162666444	-12.8739483976621	-0.493763764404757	-6.11422709936983	1.13238154728317	0.303420444821953	1.48572345861437	1.3050547982064	0.0567486450859293	1.43005648771562	0.12646364909328	1.17817565745939	1.50740883947762	-2.90760275372457	-11.0103371647828	0.766324172769699	-3.81578980048985	-10.8564209553513	-5.14730777615569	-6.32911063492743	-1.65472715528729	-3.17771023278427	-11.927747607879	-15.8489278006457	-13.7575051666892	-12.0273162718983	-14.2115092968512	-4.76687566584785	-6.00992298193706	-6.4107703157113	-12.7866284512482	-7.049845670014	-3.27619492129393	-9.503787087808	-2.12540531533051	-3.39650584699007	-3.84584660427011	1.02904860786318	-5.85149089517749	-1.25970716812218	-7.34231707898733	0.409167868145089	0.93350278877169
85	-1.80562712744826	-0.780535651222	-9.50892582462321	-2.50159635813721	-6.10019120021948	-14.2580494446119	-9.20160487583985	-6.24724514022339	-0.493763764404757	-6.11422709936983	1.2660598716207	0.303420444821953	1.48572345861437	1.3050547982064	0.0567486450859293	1.43005648771562	1.63999742002091	1.17817565745939	1.50740883947762	-2.90760275372457	-14.6819601039995	0.766324172769699	-3.08207403380966	-13.0365940071138	-5.51466948594146	-3.42174682599186	-1.65472715528729	-4.96438618302901	-12.863000299411	-15.8489278006457	-13.7575051666892	-12.4411947779863	-4.10563817563227	-11.1059767626456	-4.62859426291296	-6.4107703157113	-9.26683539234214	-7.049845670014	-8.89146261221629	-9.62648284053854	-3.16991221403694	-3.39650584699007	-5.99538632661118	1.02904860786318	-7.22882244015066	-1.25970716812218	-5.01798147037814	0.409167868145089	0.93350278877169
86	-10.447595670639	-0.780535651222	-9.50892582462321	-2.50159635813721	-3.63227811683422	-15.1782803131962	-8.08831956151207	-6.24724514022339	-0.493763764404757	-4.49339584900203	1.2660598716207	0.303420444821953	1.48572345861437	1.3050547982064	0.0567486450859293	1.43005648771562	0.0570600765354001	1.17817565745939	1.50740883947762	-2.90760275372457	-11.585691524298	0.766324172769699	-14.3435112487927	-13.0365940071138	-4.36591682949078	-3.42174682599186	-1.65472715528729	-4.96438618302901	-10.776506907918	-15.8489278006457	-13.7575051666892	-8.61214213366777	-10.2497763703548	-8.66288195540034	-8.0271290049599	-6.4107703157113	-7.00736028703409	-7.049845670014	-4.7640070424251	-13.6852681893748	-11.2179994102535	-0.844532718576181	-5.99538632661118	1.02904860786318	-7.22882244015066	-0.189015902850731	-4.20395311846341	0.409167868145089	0.93350278877169
87	-0.628131682121367	-0.780535651222	-9.40001716038862	-2.50159635813721	-3.63227811683422	-6.88855100228845	-8.08831956151207	-6.24724514022339	-0.493763764404757	-4.49339584900203	1.2660598716207	0.303420444821953	1.48572345861437	1.3050547982064	0.0567486450859293	0.744498981620061	0.0570600765354001	1.17817565745939	1.50740883947762	-0.385727639281173	-0.218135305303131	0.766324172769699	-2.73827397910791	-6.79619395035979	-4.64236944218406	-4.61153419382535	-7.2636520671318	-5.40634919577566	-6.62177669383063	-15.8489278006457	-13.7575051666892	-8.61214213366777	-10.6046887853303	-9.19834533639218	-6.09773472164599	-6.4107703157113	-7.00736028703409	-8.31296487076043	-4.02061509552526	-15.2313499451537	-9.11955627716081	-0.844532718576181	-6.60705081803608	1.02904860786318	-5.81916778417575	-3.66725140534068	-4.52874209408554	0.409167868145089	0.93350278877169
88	-0.628131682121367	-0.780535651222	-0.358549861777185	-2.32824024717804	-9.38142009049219	-5.08845074486462	-9.54475942909094	-6.24724514022339	-0.493763764404757	-3.17405021574037	1.91342287412442	1.94435276389674	1.48572345861437	1.3050547982064	0.0567486450859293	0.744498981620061	0.0570600765354001	1.17817565745939	1.50740883947762	-0.92916004710499	-5.95883177102125	0.766324172769699	-9.98430682405107	-5.98045716480651	-4.64236944218406	-1.99647276517297	-2.65504183268399	-5.40634919577566	-14.3212742399444	-11.6988843762889	-13.7575051666892	-15.152141980395	-10.6046887853303	-7.7831135536974	-6.09773472164599	-6.4107703157113	-11.17035622131	-8.14989619424548	-9.24253428376496	-1.88598432388721	-3.29888675761655	-0.844532718576181	-0.961837284676049	1.09416954897299	-0.844826274327513	-3.66725140534068	-12.8779562750351	0.409167868145089	0.93350278877169
89	-6.79688386782758	-0.780535651222	-1.22842631311076	-2.32824024717804	-2.2945917601583	-8.74551909289809	-9.54475942909094	-13.7409333670257	-0.493763764404757	-3.17405021574037	1.8527595833683	1.94435276389674	1.48572345861437	1.3050547982064	0.0567486450859293	0.744498981620061	0.0570600765354001	1.17817565745939	1.50740883947762	-7.52199372633848	-10.0516831057734	0.59744258391813	-2.06508657196768	-10.3869301303297	-4.64236944218406	-9.0308212817297	-2.65504183268399	-0.509312567209513	-14.3212742399444	-10.6406983279318	-13.7575051666892	-13.4993457834471	-9.18970962956052	-7.87445730557602	-6.09773472164599	-6.4107703157113	-11.17035622131	-4.65215191133654	-1.3029753182131	-3.21666807763984	-3.29888675761655	-0.756872818401047	-0.961837284676049	1.308527047706	-0.844826274327513	-4.15966098972727	-12.2852397530875	1.69044122442223	0.93350278877169
90	-2.56736360528091	-0.780535651222	-5.06047905598651	-2.32824024717804	-7.03821272797893	-3.69781312603631	-9.06339582026948	-10.8057180367824	-0.493763764404757	-3.17405021574037	1.8527595833683	1.94435276389674	1.48572345861437	1.3050547982064	0.0567486450859293	0.744498981620061	0.0570600765354001	1.17817565745939	1.50740883947762	-1.50029163383823	-9.55551545864683	0.59744258391813	-5.19952072666671	-7.92706248784308	-5.11822816499733	-2.60094741280063	-9.42311340824614	-4.07634810531738	-14.3212742399444	-10.6406983279318	-13.7575051666892	-13.4993457834471	-12.7308737634534	-13.8720942227122	-6.09773472164599	-6.4107703157113	-11.17035622131	-4.65215191133654	-7.21386546964249	-0.620137321502035	-0.533096727487988	-0.756872818401047	-0.961837284676049	1.308527047706	-0.844826274327513	-4.15966098972727	-9.26124039069595	1.82513836909087	0.93350278877169
91	-2.56736360528091	-0.780535651222	-5.06047905598651	-2.32824024717804	-3.17477009345713	-8.55481677958961	-9.06339582026948	-10.8057180367824	-0.493763764404757	-1.63776145960776	1.8527595833683	1.6326143446429	1.48572345861437	1.3050547982064	0.127673652819051	0.744498981620061	0.513122619155191	1.17817565745939	1.33451621301998	-5.72774377805513	-1.98138137481455	1.14093732032862	-5.90437156176773	-0.28831581669514	-5.89543314306269	-8.90913169550398	-3.69742298874431	-11.8343623932473	-11.5361485429561	-13.6343530289743	-15.0308077269154	-13.4993457834471	-12.9014876637216	-11.4816173226593	-9.21353864046948	-7.77017151282098	-10.6357266864962	-4.44765725417506	-7.21386546964249	-6.87443336420622	-1.76095606605016	-0.756872818401047	-5.87691065408221	1.308527047706	-4.69285466819396	-2.65009976619109	-7.91305404884973	1.82513836909087	0.93350278877169
92	-2.07442574779743	-0.780535651222	-1.20485297407852	-2.32824024717804	-6.14391173126792	-0.604940237145482	-9.06339582026948	-10.8057180367824	-0.493763764404757	-1.63776145960776	1.8527595833683	1.6326143446429	1.8920575202885	1.3050547982064	0.127673652819051	0.744498981620061	0.513122619155191	1.17817565745939	1.33451621301998	-5.09035244762488	-1.98138137481455	1.14093732032862	-17.6346845857774	-6.18357142410578	-7.74476103927113	-8.90913169550398	-3.69742298874431	-6.24183548618544	-11.2466650386112	-13.6343530289743	-11.8055969773622	-11.0778059546068	-14.36468165439	-7.84941702320868	-9.21353864046948	-0.960362535577737	-8.62843226812674	-4.44765725417506	-9.94655307497869	-1.54232068125689	-3.58737118029615	-0.756872818401047	-5.18330297250674	1.308527047706	-5.3661624122886	-2.65009976619109	-2.74494367395054	0.784867733496979	0.93350278877169
93	-4.92633476037528	-0.780535651222	-4.43752493827965	-5.68064422150007	-2.13717457296029	-16.8386832838961	-8.14193389769835	-10.8057180367824	-0.493763764404757	-1.63776145960776	1.8527595833683	2.00778653384483	1.8920575202885	1.3050547982064	1.11018816317933	0.744498981620061	0.513122619155191	1.17817565745939	1.33451621301998	-6.56941116624973	-1.98138137481455	1.14093732032862	-5.7569429250376	-12.2747636625319	-6.89765889541282	-3.98317786468978	-3.69742298874431	-10.9583114093051	-12.5672578800731	-13.9351726053667	-11.8055969773622	-15.6079257359733	-14.36468165439	-7.1699139040568	-9.21353864046948	-0.960362535577737	-1.90858375960786	-1.43782594506052	-9.94655307497869	-0.502033904161151	-0.926141255566867	-0.756872818401047	-5.94837953181607	1.308527047706	-0.105887474327877	-5.73181587010999	-1.75539759864424	0.243211642523928	0.93350278877169
94	-4.92633476037528	-0.780535651222	-7.03884784664934	-5.68064422150007	-2.13717457296029	-20.1531409605141	-11.9107165441588	-8.80819988456671	-0.493763764404757	-1.63776145960776	1.8527595833683	2.00778653384483	1.8920575202885	1.3050547982064	1.11018816317933	0.744498981620061	0.33194571389409	1.28984812248348	1.33451621301998	-6.56941116624973	-1.98138137481455	1.14093732032862	-6.08721457968751	-4.38465573638381	-3.8252197526606	-4.41888552370032	-3.69742298874431	-6.32591650633765	-14.4024267738581	-13.9351726053667	-10.5918694834547	-15.6079257359733	-14.36468165439	-1.41205996548648	-9.21353864046948	-0.960362535577737	-2.4585886723613	-7.60826941968393	-2.05342457059612	-0.732517258585857	-2.54921947874312	-2.71564996627711	-2.73185129956872	1.308527047706	-0.105887474327877	-6.22365723683306	-1.75539759864424	0.243211642523928	0.93350278877169
95	-0.50807755391617	-0.780535651222	-7.03884784664934	-5.68064422150007	-2.13717457296029	-23.6277184880579	-14.1271116819126	-16.6185816271436	-0.493763764404757	-0.0635044367386348	1.8527595833683	2.00778653384483	1.8920575202885	1.3050547982064	1.11018816317933	0.744498981620061	1.29677467751665	1.28984812248348	1.33451621301998	-4.30668906220923	-1.98138137481455	1.14093732032862	-5.11546300360822	-4.67221642710423	-8.38760281767963	-9.73785132254622	-7.14923330015718	-6.32591650633765	-15.4329039447771	-12.829885152851	-15.0741762843793	-17.379963005652	-14.36468165439	-5.88882460106017	-9.21353864046948	-6.11647120071949	-6.02543597109158	-6.3943323850961	-1.64500304778706	-0.377232622413152	-2.54921947874312	-2.71564996627711	-7.97068604632046	1.308527047706	-6.08133104883794	-5.90333145150585	-1.75539759864424	1.86528945737481	0.93350278877169
96	-0.50807755391617	-0.780535651222	-7.03884784664934	-5.90427560840206	-5.3145437428141	-17.7745551507007	-14.1271116819126	-16.6185816271436	-0.493763764404757	-5.97058143545296	0.0913688622036777	2.00778653384483	1.8920575202885	1.3050547982064	1.11018816317933	1.0126113953264	1.17721993724984	1.28984812248348	1.33451621301998	-4.30668906220923	-7.38585242278504	1.88078024521508	-2.06755139994569	-2.9951777349714	-8.38760281767963	-11.4464808865083	-3.20144324874585	-6.32591650633765	-9.50241083559819	-12.829885152851	-10.0994939213788	-14.8485891571504	-13.7745992999583	-5.88882460106017	-9.82009869792327	-3.73380316231207	-6.73689008606853	-7.27177119637394	-1.64500304778706	-0.377232622413152	-2.54921947874312	-2.71564996627711	-9.01999616488239	1.308527047706	-3.86235605317288	-2.37547619680057	-5.79325089350699	1.86528945737481	0.93350278877169
97	-9.33875727751901	-0.780535651222	-6.91533688099859	-5.90427560840206	-2.54277836136197	-13.4883047080361	-17.5009167337258	-16.6185816271436	-0.493763764404757	-4.85395234425509	0.0913688622036777	2.04546720961827	1.8920575202885	1.3050547982064	1.11018816317933	1.0126113953264	0.831275638873614	1.28984812248348	1.33451621301998	-2.06532089252856	-11.3962798546866	0.204548213685455	-4.78460570382542	-21.8106519852633	-8.82152266937502	-8.88812882922442	-2.41099347437471	-2.60316215405523	-6.26525740762365	-12.829885152851	-9.94219845186754	-14.978675870949	-4.6391679814077	-8.55212760920339	-11.2028938172621	-3.73380316231207	-5.29487434215495	-7.24961894095686	-5.51726157902458	-0.117298724296727	-2.54921947874312	-2.71564996627711	-4.39763339170921	1.308527047706	-3.86235605317288	-2.37547619680057	-0.226534247295127	0.261502926183579	0.708379524407905
98	-4.05693315908478	-0.780535651222	-8.25389696496081	-5.90427560840206	-9.95557753838989	-6.5889850804369	-17.8767008042158	-16.6185816271436	-0.493763764404757	-3.02759842590232	1.08709152867206	2.04546720961827	1.8920575202885	1.3050547982064	1.11018816317933	1.0126113953264	0.831275638873614	1.28984812248348	1.33451621301998	-2.06532089252856	-6.00176548984706	1.79308457701728	-8.40507032502237	-15.4280748393892	-9.14228186606064	-4.31506103754613	-4.364159267378	-3.10193100982084	-4.66974324729873	-12.829885152851	-9.94219845186754	-14.978675870949	-4.73032356492533	-10.3867228727831	-11.2028938172621	-3.73380316231207	-5.29487434215495	-6.74636583809821	-5.51726157902458	-0.117298724296727	-2.73215311054616	-3.32159698711008	-4.39763339170921	1.308527047706	-4.7469227009452	-3.80354679604108	-0.226534247295127	1.66563415337179	0.708379524407905
99	-4.05693315908478	-5.71417623728892	-8.25389696496081	-6.06402493155229	-8.46059722065981	-15.2104413157836	-18.154062637124	-14.0361433461857	-0.493763764404757	-0.316673734653167	0.217328060848702	1.36807496267322	1.8920575202885	1.3050547982064	1.11018816317933	1.0126113953264	0.831275638873614	1.28984812248348	1.33451621301998	-10.4368922989421	-2.29571642845382	1.79308457701728	-3.37372492477246	-15.8537312494927	-8.24363423016535	-6.0224527346878	-4.364159267378	-3.88928352551466	-5.40541981418237	-12.829885152851	-10.0714623400573	-14.978675870949	-10.246737840467	-9.66815098960481	-11.9071858048821	-3.73380316231207	-3.74495848169735	-9.85425042884069	-5.51726157902458	-2.26961782578535	-3.49317312567106	-3.32159698711008	-5.60234625867756	1.308527047706	-0.213146639862627	-3.80354679604108	-2.43240685667134	1.66563415337179	0.708379524407905
100	-4.05693315908478	-0.816750998950626	-8.25389696496081	-8.59726525146849	-4.15103171822928	-23.760976387471	-15.2300137476658	-15.8825600092177	-0.493763764404757	-1.29174641342732	0.217328060848702	1.36807496267322	1.8920575202885	1.3050547982064	0.725449595791272	1.0126113953264	0.831275638873614	1.28984812248348	1.33451621301998	-8.61181753214589	-2.96802519943471	1.79308457701728	-5.77250064727305	-3.90670955634081	-8.230731202946	-8.17440711711466	-13.9128374785442	-3.40292742105231	-5.40541981418237	-8.08222911389979	-12.6217692982316	-10.0762507656623	-10.246737840467	-9.66815098960481	-13.0672327704253	-7.46092477947129	-9.22645967552099	-9.85425042884069	-12.4810379497953	-2.26961782578535	-3.49317312567106	-3.32159698711008	-13.7990777032265	1.308527047706	-1.87216706278358	-2.02227760948869	-1.49818221890661	1.66563415337179	0.708379524407905
101	-5.93075707303737	-0.816750998950626	-0.997217635337029	-8.59726525146849	-7.34364090906231	-14.1473112366866	-15.2300137476658	-10.3785034552429	-0.493763764404757	-1.29174641342732	0.217328060848702	1.36807496267322	1.56173278520905	1.3050547982064	0.180421401411136	2.02219460180581	0.831275638873614	1.28984812248348	1.23397361155659	-12.7160474415979	-8.45648346928323	1.9739362916429	-5.77250064727305	-5.86504907175161	-10.5979734333737	-8.17440711711466	-1.47166679866443	-3.40292742105231	-4.58587274134788	-10.075903390611	-10.7609182318602	-10.0504645334723	-9.95904181854575	-7.91334205683287	-9.02479906942992	-7.46092477947129	-2.89263398985253	-6.21506953137494	-6.90487851501117	-5.57894476863792	-3.49317312567106	-3.32159698711008	-11.8065298785322	1.308527047706	-2.43452409059218	-0.256045312062863	-1.49818221890661	1.66563415337179	0.708379524407905
102	-6.14439024194157	-0.816750998950626	-6.86457365388339	-6.4650786587095	-7.34364090906231	-17.1612944677032	-13.9837270213316	-10.2806877025674	-0.493763764404757	-1.29174641342732	0.217328060848702	1.36807496267322	1.56173278520905	1.3050547982064	1.51586493104373	2.02219460180581	2.06029436442646	1.28984812248348	1.23397361155659	-17.293384817751	-1.26837487757363	2.09371787960665	-1.74304262703261	-5.86504907175161	-11.4113466513428	-10.5864368604372	-1.47166679866443	-4.18822740970649	-6.20014660672082	-6.70135142421807	-10.7609182318602	-10.0504645334723	-12.8590972072251	-6.72600162007756	-9.02479906942992	-7.17155011787859	-2.89263398985253	-3.05350219303865	-10.2451084089673	-5.88343655543052	-0.784511973225404	-0.27432506665546	-11.8065298785322	0.859160196221484	-0.104786592483075	-0.256045312062863	-4.82746516418742	0.0601201661673416	1.13075219426269
103	-6.14439024194157	-0.816750998950626	-5.5820060760713	-9.08167661154224	-7.34364090906231	-19.191484689021	-16.2191435714185	-12.4744029721599	-0.493763764404757	-2.42270250532007	1.62911748776665	1.36807496267322	1.56173278520905	1.3050547982064	1.51586493104373	2.02219460180581	2.06029436442646	1.28984812248348	1.23397361155659	-3.4355039174976	-1.26837487757363	2.09371787960665	-8.64479775099012	-2.8154893839133	-11.4113466513428	-10.5864368604372	-4.576963050831	-4.18822740970649	-6.20014660672082	-6.18286024093469	-5.9114764923146	-6.73827420063595	-13.5920729073511	-10.355391058065	-9.95453066000416	-6.82927335807073	-4.82168985371534	-2.21122787908982	-6.9412975360564	-9.60895432664681	-1.06805135237622	-0.27432506665546	-15.6282227447331	0.859160196221484	-4.54412009462177	-0.256045312062863	-6.40628925958717	1.39411129566945	1.13075219426269
104	-8.64086116194097	-0.816750998950626	-5.34462893154543	-8.86007534083327	-7.34364090906231	-28.3558448609669	-8.82142125770762	-13.4572848338437	-1.1011783143008	-1.2607410762121	1.62911748776665	1.57508049873804	1.56173278520905	1.3050547982064	1.51586493104373	0.471770929554951	2.06029436442646	1.28984812248348	1.23397361155659	-10.3336638346622	-1.26837487757363	2.09371787960665	-7.60196047290929	-9.94781147634661	-11.4113466513428	-7.20793833830421	-11.745188227688	-5.70878784274914	-6.76464283009467	-6.18286024093469	-5.9114764923146	-6.73827420063595	-13.3219935038384	-10.355391058065	-9.95453066000416	-6.82927335807073	-6.29053748502816	-1.42099962114706	-2.59171603837281	-6.32961981063939	-1.06805135237622	-7.12886189011478	-0.495023402411489	0.859160196221484	-4.54412009462177	-0.256045312062863	-6.40628925958717	1.39411129566945	1.13075219426269
105	-6.67998144976847	-0.816750998950626	-5.34462893154543	-11.6509439264218	-7.34364090906231	-26.700134584516	-10.7849865983439	-14.1449248381121	-1.1011783143008	-1.2607410762121	1.62911748776665	0.284575144467076	1.41051195565758	1.3050547982064	1.51586493104373	0.471770929554951	2.06029436442646	1.28984812248348	1.23397361155659	-10.3336638346622	-1.26837487757363	2.09371787960665	-5.00166642541624	-9.66162746629691	-10.6466567562377	-7.20793833830421	-2.04627584867498	-0.345095941836872	-8.83002915413391	-6.18286024093469	-5.69506354053424	-4.63987696759768	-4.03607381743123	-8.02620410484882	-9.95453066000416	-6.82927335807073	-6.29053748502816	-6.12683662810092	-0.296538164321584	-8.54600032997011	-1.06805135237622	-7.12886189011478	-0.495023402411489	2.21044574153027	-3.73375167549808	-0.388383540001842	-2.35776567482671	1.85851453870066	1.13075219426269
106	-1.11348803975041	-2.19999618571948	-10.5061817719125	-9.93481504740957	-7.34364090906231	-1.38969771265846	-10.7849865983439	-14.3571458042844	-1.1011783143008	-0.300496895896401	1.62911748776665	0.831610914294927	1.41051195565758	1.3050547982064	1.51586493104373	0.471770929554951	2.06029436442646	1.28984812248348	1.23397361155659	-1.62594122050654	-1.22631362519967	2.09371787960665	-2.58760831879508	-13.5193761296211	-5.24533850899392	-2.73520295257758	-2.04627584867498	-0.949218303109439	-3.9580958015063	-5.74548952903028	-5.69506354053424	-5.82197999577223	-6.47012368465993	-9.73477125619138	-8.61407850346701	-8.77579803711128	-6.29053748502816	-7.22906281729151	-0.296538164321584	-9.62262766035079	-1.06805135237622	-2.24965502576786	-0.495023402411489	0.958340712399955	-3.51165690617489	-0.388383540001842	-2.35776567482671	0.534023513422539	1.13075219426269
107	-1.11348803975041	-2.19999618571948	-6.47626481983455	-9.58452152840248	-8.75498069726341	-2.85079386348825	-9.28640162362056	-12.7018186302636	-1.1011783143008	-0.300496895896401	1.62911748776665	1.12778987097081	1.41051195565758	1.3050547982064	1.91787994604233	0.471770929554951	2.06029436442646	0.514500156114308	1.23397361155659	-1.62594122050654	-4.59488624866859	0.697147411057704	-6.60933487091792	-13.5193761296211	-10.8807883053615	-0.157980309169038	-4.65892904725297	-0.949218303109439	-7.59531729836474	-5.74548952903028	-6.57277144489738	-2.80939147071454	-0.716309266785375	-8.27646920425135	-13.1947621361351	-6.88164485502733	-2.66723433175308	-7.22906281729151	-4.30413135711655	-14.9629327408868	-1.06805135237622	-2.24965502576786	-0.495023402411489	0.958340712399955	-0.543190737393164	-0.388383540001842	-2.41071039992099	0.534023513422539	0.123280484308832
108	-1.96613389113549	-3.58765177345297	-6.47626481983455	-9.58452152840248	-6.75398983338504	-4.38139125243498	-9.73146748610306	-4.30056758002412	-1.1011783143008	-1.90936400230076	1.62911748776665	1.69095883640073	1.27201488731907	1.3050547982064	1.91787994604233	0.471770929554951	2.06029436442646	0.514500156114308	1.23397361155659	-2.16313228342245	-4.59488624866859	0.697147411057704	-6.60933487091792	-6.87002558602326	-12.4059820790971	-0.157980309169038	-6.78545078143623	-3.52679948405909	-5.68818138312728	-5.74548952903028	-4.72768060807042	-6.78786144804814	-0.716309266785375	-8.90265344910325	-1.96772506531527	-4.81574245554682	-12.34513348689	-2.8184865701049	-0.884115851513505	-7.09739275516738	-1.06805135237622	-2.24965502576786	-0.495023402411489	0.958340712399955	-0.543190737393164	-0.402115676274429	-0.353504030845311	0.997413784141277	1.63176979407426
109	-1.96613389113549	-1.23657992446604	-6.47626481983455	-9.58452152840248	-5.96583732053209	-7.8587399635477	-12.8674152554	-11.6400834565806	-1.1011783143008	-1.90936400230076	1.62911748776665	1.69095883640073	1.27201488731907	1.3050547982064	1.91787994604233	0.471770929554951	2.06029436442646	0.514500156114308	1.5318778329792	-4.80742425836068	-2.24973773569462	0.697147411057704	-7.63028069911333	-6.87002558602326	-11.0430304611075	-3.7132292617403	-2.0661405343871	-0.667404708919813	-10.8475604674631	-5.74548952903028	-3.62712202779533	-6.78786144804814	-4.38599381664105	-7.18779207656498	-1.96772506531527	-4.81574245554682	-4.85585854254945	-7.12726865288634	-14.9767720206623	-10.5264681731184	-8.11488749006867	-2.24965502576786	-1.14797277444793	2.21298248695559	-0.543190737393164	-0.402115676274429	-2.36554278883531	0.553597215340273	1.63176979407426
110	-3.76407823359749	-4.3271985595867	-7.97577116929507	-9.58452152840248	-5.96583732053209	-15.5004297322593	-13.2810842421283	-11.6400834565806	-0.794601643122186	-1.90936400230076	1.62911748776665	1.69095883640073	1.27201488731907	1.3050547982064	1.91787994604233	0.471770929554951	1.6211887676487	1.48353104411306	1.5318778329792	-3.80589009139825	-3.65380079230096	0.697147411057704	-4.52010966256127	-4.20591811761962	-11.0430304611075	-10.6798308780411	-2.0661405343871	-0.667404708919813	-10.66213513855	-9.04484026238359	-3.62712202779533	-1.60515378255294	-4.38599381664105	-7.58641417029788	-3.99396957035413	-6.04340782670059	-7.63270235872821	-8.27335582218256	-12.4263334008973	-7.68253962098474	-6.80611108258292	-2.24965502576786	-11.3560982551877	1.13370179231978	-0.543190737393164	-0.402115676274429	-2.36554278883531	0.0364722871535289	1.63176979407426
111	-7.20770191522992	-8.40924768341961	-7.97577116929507	-9.58452152840248	-10.0539025447614	-9.23606014531315	-13.2810842421283	-8.66872591659879	-0.794601643122186	-5.48450727669916	1.62911748776665	1.98108785933495	1.93136964585447	1.3050547982064	1.91787994604233	0.471770929554951	1.6211887676487	1.48353104411306	1.5318778329792	-5.77282353024402	-0.297183582987188	0.697147411057704	-4.52010966256127	-4.63872339332467	-11.0430304611075	-7.03227644218128	-1.08622682843757	-0.667404708919813	-10.3263378518555	-9.07961434973615	-5.21292164658352	-1.60515378255294	-4.38599381664105	-10.8876816091034	-10.2769472092571	-6.04340782670059	-6.84988558349009	-8.27335582218256	-8.41907406229373	-4.44545719860517	-7.53867037703862	-2.24965502576786	-9.38021264498053	1.13370179231978	-6.48685906557637	-0.402115676274429	-2.36554278883531	0.0364722871535289	1.63176979407426
112	-8.19692648655089	-8.66314560328242	-7.26294582914831	-9.58452152840248	-9.35826888901219	-7.60290545537231	-13.2810842421283	-9.60103805750857	-0.794601643122186	-2.67400959871331	0.248877729165167	1.98108785933495	1.93136964585447	1.3050547982064	0.163636423531212	0.471770929554951	1.6211887676487	1.48353104411306	1.26549574506694	-0.639560183689761	-7.14808286340383	2.1733542376548	-2.39869828849092	-9.22952948632546	-11.0430304611075	-6.70442433270938	-1.08622682843757	-0.714191193091051	-4.8847562590512	-8.49912587231413	-5.21292164658352	-1.60515378255294	-5.66363178513893	-12.1454172757104	-6.32326489979333	-6.04340782670059	-7.56488713600332	-8.27335582218256	-10.9557652143122	-4.32561524459504	-7.53867037703862	-2.24965502576786	-4.14602417154504	1.13370179231978	-4.88366550477856	-0.402115676274429	-2.36554278883531	0.0364722871535289	1.63176979407426
113	-0.645623821454883	-8.66314560328242	-5.77626365914795	-7.81566283629957	-3.36331855246628	-13.3969535364729	-13.2810842421283	-9.92072201943554	-0.794601643122186	-0.669481341382442	0.248877729165167	1.98108785933495	1.93136964585447	1.3050547982064	0.163636423531212	0.471770929554951	1.6211887676487	1.48353104411306	1.26549574506694	-0.639560183689761	-12.1101726329684	1.95039192275584	-2.85687454898049	-9.22952948632546	-10.2640697594899	-10.5947477910654	-1.08622682843757	-5.95000509091271	-10.3356131464526	-8.49912587231413	-5.21292164658352	-4.27417117801689	-5.66363178513893	-5.92615330748335	-8.87306656773963	-6.04340782670059	-6.88576009740632	-3.96708322961844	-11.2455783029938	-1.56253915154054	-7.04148927458609	-1.23308737267889	-12.6680524634077	1.83941079823087	-8.31586196154895	-0.402115676274429	-0.0121818628697792	1.40525473504957	1.63176979407426
114	-0.430012279374601	-1.81170728887941	-1.5776373724521	-6.18241485239468	-8.59882260940015	-2.80247040343034	-11.3358794530899	-11.2218611425203	-0.794601643122186	-0.669481341382442	0.248877729165167	1.98108785933495	1.93136964585447	1.3050547982064	0.163636423531212	0.471770929554951	1.6211887676487	2.07035368285782	1.26549574506694	-0.297236611070653	-8.23676404888504	1.95039192275584	-19.5374215225385	-12.0745476869776	-10.2640697594899	-12.5548358669975	-1.08622682843757	-2.16254150439894	-10.3356131464526	-1.12806489235151	-5.21292164658352	-3.13156151265577	-5.66363178513893	-5.40611852088836	-8.87306656773963	-6.04340782670059	-2.22425329128585	-3.96708322961844	-12.9398106212396	-5.03594373565485	-5.08717633401212	-1.23308737267889	-1.94431391636775	1.83941079823087	-8.31586196154895	-1.42343178882461	-3.45230975056673	1.40525473504957	1.63176979407426
115	-2.67470700442371	-1.81170728887941	-8.31784560654586	-6.18241485239468	-3.20114049602857	-2.80247040343034	-11.3358794530899	-11.0126791887745	-0.794601643122186	-1.8608891592613	0.248877729165167	1.98108785933495	1.32722994071579	1.53034516425647	0.163636423531212	0.471770929554951	1.6211887676487	1.641423089666	1.64737329190285	-4.41296624857676	-1.94884072816367	0.431119813840556	-12.6566169947366	-12.0745476869776	-8.00857969855922	-5.27929140978243	-1.08622682843757	-2.00988620361416	-1.69555811306409	-1.12806489235151	-5.21292164658352	-7.37414868233053	-5.66363178513893	-5.98705072386619	-8.87306656773963	-6.04340782670059	-2.22425329128585	-3.96708322961844	-5.33122937642317	-2.11226699819714	-4.77271886899784	-1.21339336317845	-10.3432963343151	1.83941079823087	-8.31586196154895	-5.33541757463966	-2.49733157740218	1.40525473504957	1.63176979407426
116	-5.65717553413328	-1.81170728887941	-0.136732983223721	-6.18241485239468	-3.20114049602857	-2.80247040343034	-8.71487793078976	-14.517236744214	-0.294778597740016	-1.56813307384427	1.20769933708821	1.98108785933495	1.32722994071579	1.53034516425647	0.163636423531212	0.194135205965558	0.454886196484276	1.641423089666	1.9607940729367	-2.30076734609428	-13.1291858277778	1.32246093946881	-3.77318297585499	-20.7646051288657	-8.00857969855922	-6.83865137645892	-0.446110109453042	-2.32303309009863	-6.91736781634161	-8.68252712719695	-5.21292164658352	-9.3702735757197	-7.33211496460453	-2.1178996787895	-5.63487542017747	-6.04340782670059	-2.22425329128585	-3.96708322961844	-5.12354185386104	-4.5312476128703	-2.31478838782047	-1.21339336317845	-10.3432963343151	1.83941079823087	-10.4121819511147	-5.33541757463966	-2.65569295567099	0.723169396188817	1.63176979407426
117	-2.19546316758519	-1.81170728887941	-0.136732983223721	-6.01321563689831	-4.85421404864501	-6.05126659374588	-9.49032670280132	-14.517236744214	-0.294778597740016	-8.17875129560953	1.20769933708821	2.61343855917605	1.32722994071579	1.53034516425647	0.163636423531212	0.194135205965558	0.454886196484276	1.641423089666	1.9607940729367	-2.33613365602059	-0.210020324045022	2.26779341024625	-6.91183921117316	-15.8420094626659	-8.22155249355672	-9.17789268087879	-0.446110109453042	-2.32303309009863	-8.90911410145388	-8.68252712719695	-5.21292164658352	-3.76647335095276	-7.09391840128804	-9.03432830307357	-6.12277020106386	-6.04340782670059	-3.10159769623867	-3.96708322961844	-6.47457553971608	-6.06318954907419	-4.51871386391564	-1.98418244437808	-0.221400207975671	1.83941079823087	-10.394987310319	-5.33541757463966	-5.57519699040178	1.58454411609986	1.63176979407426
118	-2.98187345157342	-1.81170728887941	-0.136732983223721	-6.01321563689831	-9.64905595635092	-11.6791750020801	-12.7706806205119	-14.517236744214	-0.793913663624526	-5.6321523014648	0.346685430753852	2.61343855917605	1.80900600769191	1.53034516425647	0.255569669333548	0.194135205965558	0.454886196484276	1.641423089666	1.9607940729367	-9.63281163993248	-1.85495206331837	2.26779341024625	-6.91183921117316	-15.4726957114073	-8.22155249355672	-10.7748565736803	-0.446110109453042	-2.32303309009863	-4.83812890577158	-11.0425379498457	-2.76868483431166	-3.76647335095276	-6.05860236420918	-5.61468777076944	-6.12277020106386	-2.94453802085554	-7.37315676857079	-3.96708322961844	-4.74556774256841	-6.28673198649214	-1.92784739622756	-0.533750740350089	-2.57862272720154	1.83941079823087	-10.394987310319	-5.33541757463966	-5.57519699040178	1.58454411609986	1.63176979407426
119	-3.34049206121325	-2.09475689058353	-0.136732983223721	-5.71650216942026	-9.90305745716444	-8.89395880776418	-12.7706806205119	-14.517236744214	-0.793913663624526	-1.77254346210418	0.346685430753852	0.163756090216657	1.57924963811455	1.53034516425647	0.255569669333548	0.194135205965558	0.463300963013591	0.794370804378862	0.365683610782079	-4.95921078306246	-12.7412599255512	2.26779341024625	-3.86957205136029	-15.3547236418655	-7.3310203883247	-6.42225927014282	-0.446110109453042	-2.32303309009863	-4.16997610361847	-11.0425379498457	-2.76868483431166	-3.76647335095276	-6.05860236420918	-8.56421651818481	-2.46576940174492	-4.66105728419567	-8.87377576213579	-0.521236388603825	-7.42247735008942	-10.2515091915167	-5.17038399475941	-5.37083469553852	-0.29603902101121	1.83941079823087	-0.577510814016248	-7.50149414624462	-4.34921365048326	1.58454411609986	1.50775535089341
120	-1.81979353442203	-2.09475689058353	-2.26494003598799	-5.71650216942026	-9.90305745716444	-22.4989945958424	-12.7861563383728	-10.6023813585139	-0.793913663624526	-1.19632317134748	0.346685430753852	2.6550716210696	1.57924963811455	1.53034516425647	0.255569669333548	0.194135205965558	1.87226052537055	0.794370804378862	0.365683610782079	-6.09490508509138	-14.7393694240198	2.47063716667692	-2.22700151394453	-15.3547236418655	-12.2469691047366	-6.87403104592999	-5.14900587020129	-3.28831507518522	-9.30517665456813	-2.88159029710616	-2.76868483431166	-4.20840302021348	-0.851306259106722	-4.83058500523646	-0.247206884930232	-4.66105728419567	-8.94664925709138	-0.521236388603825	-9.24926194817933	-9.46361505076545	-0.144682321236143	-5.56994398280384	-0.0680753325960601	1.83941079823087	-0.577510814016248	-6.1614041116065	-2.84852962329544	1.58454411609986	0.362411888524319
121	-8.79059892791907	-3.24385060804052	-6.49316424128271	-5.71650216942026	-7.33689001815901	-16.9644436209461	-9.13638061783723	-9.55863577595447	-0.793913663624526	-1.28642149984361	0.346685430753852	2.6550716210696	1.57924963811455	1.41019882322184	1.71950153592867	0.194135205965558	1.87226052537055	0.794370804378862	0.580009467897361	-0.964231517630846	-14.5312270357852	2.47063716667692	-6.58232250665964	-2.06617463435371	-9.71939628113543	-6.87403104592999	-0.751983541629511	-1.80888231540184	-9.30517665456813	-3.57472523772482	-1.92161500521933	-7.32732242695063	-7.19796916729576	-3.07478071178232	-0.247206884930232	-3.38456336191514	-8.94664925709138	-0.521236388603825	-9.24926194817933	-6.90838912692778	-0.144682321236143	-1.92803573887009	-1.58460764166486	0.696461325642657	-4.4777088240684	-0.866087800708276	-7.46111154812842	1.58454411609986	1.26429123966098
122	-2.45934230650817	-2.15293901367426	-6.7286970824985	-7.41776324917034	-7.33689001815901	-13.6757895811524	-9.13638061783723	-9.55863577595447	-0.0857716120063878	-1.28642149984361	0.346685430753852	2.6550716210696	0.394843654409221	1.41019882322184	2.05185177674377	0.194135205965558	1.87226052537055	0.794370804378862	0.580009467897361	-0.964231517630846	-8.76426916017421	2.47063716667692	-1.07980154132522	-6.68449777590538	-9.71939628113543	-9.51052930420064	-0.751983541629511	-1.69388317896253	-3.91214030764397	-11.7534111295418	-1.92161500521933	-7.32732242695063	-8.21253559122849	-3.07478071178232	-0.448705431847106	-5.88842910623449	-6.65635722102742	-0.362096581136817	-8.16165351187141	-6.90838912692778	-5.79135916268459	-1.92803573887009	-0.131053798544731	0.696461325642657	-4.4777088240684	-0.866087800708276	-5.59541391655395	1.58454411609986	2.16851823538948
123	-2.45934230650817	-5.00783672667184	-7.267396177194	-7.41776324917034	-7.33689001815901	-8.24585901732992	-11.1663229754953	-9.55863577595447	-0.0857716120063878	-1.28642149984361	0.346685430753852	2.6550716210696	0.394843654409221	1.41019882322184	2.05185177674377	0.194135205965558	1.87226052537055	0.794370804378862	0.580009467897361	-0.964231517630846	-8.76426916017421	2.47063716667692	-1.07980154132522	-14.2652584015313	-9.71939628113543	-9.36040693780026	-5.38895714786205	-1.69388317896253	-4.50205622884093	-2.45774687774331	-1.92161500521933	-7.32732242695063	-9.86173601993679	-6.52701879536624	-2.3314757701718	-5.88842910623449	-6.65635722102742	-4.11878208575886	-4.67144319127045	-2.3801975812707	-5.79135916268459	-1.92803573887009	-6.82719827407265	0.696461325642657	-2.32057347491001	-4.57579043508639	-7.72255039158886	1.42726647349199	2.16851823538948
124	-2.45934230650817	-4.28898784779342	-5.90208937003049	-7.41776324917034	-7.33689001815901	-3.98623588587266	-11.1663229754953	-8.35190329473174	-0.0857716120063878	-1.28642149984361	0.346685430753852	2.6550716210696	1.19163558053428	1.41019882322184	2.05185177674377	0.194135205965558	1.02751228497324	0.794370804378862	0.580009467897361	-3.73347824347004	-4.78328416041897	2.47063716667692	-6.36728062259151	-14.5960342113195	-8.10862377688079	-7.84129705446433	-7.23037832102404	-5.77841608544334	-6.41869401283741	-2.45774687774331	-1.92161500521933	-7.32732242695063	-10.0418987620285	-6.52701879536624	-3.82915989232743	-5.88842910623449	-3.29503819018395	-6.86315275727742	-0.523338798131053	-2.3801975812707	-3.82463030606123	-1.92803573887009	-6.82719827407265	0.459360909599601	-7.18725496857228	-1.66274720176125	-7.92310761612367	1.42726647349199	1.00049477020343
125	-2.45934230650817	-7.91509237618338	-2.56854270192682	-2.82301142863152	-3.02480517722342	-5.14123213521147	-4.76682500243569	-8.05887771139115	-0.0857716120063878	-0.231860275150157	0.346685430753852	2.3213977681084	0.915083140496402	1.13141287400161	2.05185177674377	0.194135205965558	1.0688025333446	0.794370804378862	1.5761310650064	-3.83378198969555	-9.66719206058207	2.47063716667692	-1.66654200219582	-24.010962204981	-8.71035481938714	-8.67862504571374	-7.24034294160365	-8.55857870480664	-0.965141393134448	-6.72954293022195	-1.92161500521933	-8.60696932338235	-5.49173199087665	-3.60983078979891	-3.82915989232743	-5.88842910623449	-3.81533423161867	-6.96142225481456	-0.523338798131053	-2.35784830382283	-5.8199868510463	-1.92803573887009	-4.74610116662221	0.459360909599601	-0.484644817275526	-1.66274720176125	-4.92013865891461	2.1551989562786	1.00049477020343
126	-4.92469676557639	-5.85969589716171	-2.56854270192682	-2.82301142863152	-3.26772974163002	-12.3924629255795	-4.26109243657088	-8.58226771561159	-0.0857716120063878	-0.231860275150157	0.346685430753852	2.3213977681084	0.915083140496402	1.13141287400161	2.05185177674377	1.85314062331348	1.0688025333446	0.794370804378862	1.5761310650064	-3.26268487539966	-20.1868508266558	2.47063716667692	-8.39073430888624	-20.3792973306787	-8.71035481938714	-7.675005463373	-7.24034294160365	-4.34234360603713	-5.95966316918623	-6.72954293022195	-1.92161500521933	-5.33182916880399	-9.46906638920088	-3.60983078979891	-3.82915989232743	-5.88842910623449	-5.49893474162449	-3.84848907463258	-0.523338798131053	-2.35784830382283	-6.30989591079433	-1.92803573887009	-4.74610116662221	1.94425812637655	-7.8233781036966	-2.01465668752994	-4.92013865891461	2.57854886637152	1.00049477020343
127	-4.92469676557639	-5.56605583306583	-2.58021697406489	-3.49297557782332	-8.12131833188399	-3.5794268887279	-4.26109243657088	-4.31718970242869	-0.0857716120063878	-0.231860275150157	0.346685430753852	2.3213977681084	0.822755675671244	1.13141287400161	2.05185177674377	2.13697278381391	1.1942450277574	0.794370804378862	1.5761310650064	-3.26268487539966	-0.480364491528213	2.47063716667692	-1.19885889451117	-11.6569402381922	-8.71035481938714	-5.00895403307179	-0.0911967370009865	-4.34234360603713	-8.80502113365726	-6.18201301071065	-1.92161500521933	-5.33182916880399	-7.57532837588345	-2.89787973033584	-3.82915989232743	-5.88842910623449	-6.71973071581965	-1.05275555347549	-7.89102584866811	-9.29236924740883	-1.47559887214788	-1.92803573887009	-0.662746284869679	1.94425812637655	-5.9373037956286	-1.30939722996861	-4.92013865891461	2.57854886637152	1.00049477020343
128	-4.92469676557639	-14.2605451862992	-1.94937678261965	-3.49297557782332	-2.26607222121836	-6.50519109047578	-3.27643902990261	-5.42801433569385	-0.0857716120063878	-1.03806949903055	0.346685430753852	0.270657923830416	0.822755675671244	1.13141287400161	2.05185177674377	2.13697278381391	1.3607805249543	1.64385617935763	1.5761310650064	-8.41724101746476	-5.7501946854504	2.72612935808936	-11.6190541077972	-11.6569402381922	-13.5062200137708	-15.4370332065918	-2.76991316371984	-6.18079404426253	-8.80502113365726	-6.18201301071065	-6.00013688696503	-5.51026264676588	-7.57532837588345	-2.89787973033584	-2.17133720729332	-4.16614118461628	-6.42878018973532	-1.18818320106403	-6.43656998177078	-11.7871527206757	-1.47559887214788	-1.92803573887009	-3.59378016213773	1.94425812637655	-5.9373037956286	-4.36365301376362	-0.370546557264848	2.57854886637152	1.5011544614455
129	-7.73376865453966	-10.7479265058098	-1.94937678261965	-3.49297557782332	-1.90494922442242	-5.23227925945898	-2.76520779965995	-5.42801433569385	-0.0857716120063878	-1.03806949903055	0.346685430753852	0.270657923830416	0.822755675671244	1.13141287400161	2.05185177674377	2.13697278381391	1.3607805249543	1.64385617935763	1.5761310650064	-8.41724101746476	-1.89929515122436	0.251252124762562	-3.27307530839742	-10.9499831349053	-15.6226358033312	-9.93338648568177	-3.30634087223099	-6.18079404426253	-8.80502113365726	-9.75943601991211	-8.15660341911178	-5.51026264676588	-7.57532837588345	-7.27802211716687	-6.18817615758355	-3.56389044554006	-9.86156299066072	-4.68701498475672	-2.62911444385368	-3.34256618669873	-1.47559887214788	-1.92803573887009	-0.252940413145242	1.94425812637655	-0.0370882891951609	-4.36365301376362	-3.67210315539356	1.77808174397679	1.5011544614455
130	-16.2584998589628	-10.7479265058098	-7.48907120498943	-3.31913222028606	-3.28684964244268	-1.79771050443137	-3.48018791408437	-5.42801433569385	-0.0857716120063878	-1.03806949903055	0.346685430753852	0.270657923830416	0.822755675671244	2.32614017387308	2.05185177674377	2.13697278381391	1.3607805249543	1.64385617935763	1.5761310650064	-3.85491640644682	-1.89929515122436	0.251252124762562	-0.51442569323687	-9.21280112536487	-7.42979558737336	-13.6062967950021	-13.5765652720323	-13.1912750889685	-8.80502113365726	-4.8239366694084	-8.15660341911178	-5.51026264676588	-7.57532837588345	-5.47745848046925	-4.58267827899899	-5.2973379497912	-0.229770241311334	-9.28319099402574	-2.62911444385368	-11.4812486003101	-1.72792834573486	-1.92130346433446	-3.25896870068687	0.853640238680501	-0.128856607077694	-4.36365301376362	-3.67210315539356	1.77808174397679	1.24705739941433
131	-16.2584998589628	-1.16896969141119	-7.48907120498943	-6.82807982175783	-3.28684964244268	-1.79771050443137	-3.48018791408437	-5.73330387720921	-0.0857716120063878	-3.90367619161751	2.693138052211	0.270657923830416	0.822755675671244	2.18313267544883	1.47709908921292	2.13697278381391	1.75107671251805	1.64385617935763	1.5761310650064	-3.85491640644682	-1.89929515122436	0.251252124762562	-4.98579787628587	-6.50237784584657	-10.9309517224645	-7.09020256838887	-13.5765652720323	-16.4280760674696	-5.61904658807767	-8.63173353635981	-8.15660341911178	-5.51026264676588	-9.39587691717084	-3.29180125470447	-4.58267827899899	-3.86332758878077	-9.89590026525201	-6.81067756997597	-2.62607383370287	-3.04169135162945	-1.72792834573486	-6.2214506468789	-3.25896870068687	0.853640238680501	-4.99096597981769	-4.36365301376362	-3.67210315539356	1.6766884602582	1.5657864044525
132	-13.0790806011232	-4.11725250692007	-5.73997927174511	-5.69976999872034	-9.28143276527323	-4.08845436692457	-7.3267932118085	-5.74701237344469	-0.0857716120063878	-5.60420456209072	1.53622173370298	0.270657923830416	0.1147219966697	1.56177977170957	0.0851628876435486	2.13697278381391	1.75107671251805	1.64385617935763	1.5761310650064	-3.85491640644682	-3.92246688977435	0.251252124762562	-4.36100898211179	-6.50237784584657	-8.04443302744606	-7.09020256838887	-12.6548024510103	-6.78734244876934	-4.73432537483345	-8.5772485302815	-5.42800882167352	-5.51026264676588	-9.70950350111531	-3.29180125470447	-4.58267827899899	-3.86332758878077	-2.56504972549643	-0.420543858697025	-10.6204807927707	-3.04169135162945	-1.72792834573486	-6.2214506468789	-3.25896870068687	0.853640238680501	-1.49627540665869	-2.18183489418122	-0.384366992702152	1.6766884602582	2.68632002409674
133	-11.348737679594	-4.11725250692007	-3.28588220030004	-5.69976999872034	-9.28143276527323	-2.48451851897154	-8.71096439421496	-0.0495848707046749	-0.0857716120063878	-5.60420456209072	1.53622173370298	2.43275796500705	0.1147219966697	2.44784610450416	1.29767597494175	0.460058386037869	0.299584762327485	1.64385617935763	1.5761310650064	-3.85491640644682	-0.178990982940952	0.251252124762562	-2.95456263163881	-8.67175322202435	-10.2766687508715	-5.48538232517377	-2.40170910226926	-12.2409688312374	-6.46993180331447	-9.14216141805458	-3.53560686075153	-5.51026264676588	-9.70950350111531	-3.29180125470447	-4.58267827899899	-3.86332758878077	-2.56504972549643	-0.420543858697025	-4.51996664393835	-10.3161124523235	-1.72792834573486	-7.1974090044264	-5.64735417691133	0.853640238680501	-8.93785120450977	-3.42128696202276	-7.1834386522451	1.6766884602582	2.68632002409674
134	-4.10702772738005	-0.51589568314394	-3.28588220030004	-5.69976999872034	-9.71214700317015	-13.3864221306693	-8.71096439421496	-5.22292309648539	-0.0857716120063878	-5.60420456209072	2.49601686803746	2.43275796500705	0.1147219966697	2.54964755465104	1.29767597494175	0.460058386037869	0.299584762327485	1.03524359805211	2.73302381579229	-8.16795573102495	-8.53782915992624	0.251252124762562	-2.95456263163881	-7.23067489011212	-9.88471423736078	-12.2450562316054	-7.28515216766587	-12.7653875181783	-13.9886514556875	-9.14216141805458	-5.92547501926979	-3.19359263869931	-4.12540117411853	-7.5866656758558	-4.40064722194787	-5.42960181023241	-6.60666754206615	-0.420543858697025	-4.51996664393835	-10.3161124523235	-1.72792834573486	-4.4746506671332	-5.3238901403287	0.853640238680501	-4.27055626056152	-3.42128696202276	-7.1834386522451	1.6766884602582	2.68632002409674
135	-7.51231934540324	-0.51589568314394	-3.28588220030004	-5.69976999872034	-8.78712288093232	-13.6194842317374	-10.1965377239937	-5.22292309648539	-0.0857716120063878	-5.59871295869431	2.49601686803746	1.64355381053633	0.1147219966697	2.54964755465104	1.29767597494175	0.460058386037869	0.299584762327485	2.75656524762048	1.24146969253234	-2.10127584725059	-5.13204201256368	2.42520593891052	-4.43538890834397	-3.5935228233568	-9.88471423736078	-6.47191172534663	-4.52112730553471	-6.14371032176255	-11.5874194763582	-11.4188337536905	-5.92547501926979	-5.2994908774469	-2.51774611317147	-5.4915079981656	-3.08867998494197	-3.53728941317783	-6.60666754206615	-0.420543858697025	-1.25338188840458	-9.67123580656707	-2.32094159991145	-0.290932558772471	-9.83334688935267	0.853640238680501	-5.22227548225166	-3.71381015148145	-12.2880576423762	1.6766884602582	2.73741584571642
136	-7.51231934540324	-0.51589568314394	-3.28588220030004	-5.45399140061923	-8.77484617215201	-9.36132953299436	-7.97742007670045	-9.0067610690377	-1.0736042029156	-5.59871295869431	2.49601686803746	1.64355381053633	2.20136464133269	2.54964755465104	1.39712399465862	0.460058386037869	0.299584762327485	2.75656524762048	1.44619649625679	-0.509249057342174	-5.13204201256368	2.42520593891052	-7.08649316578444	-12.4640263961823	-9.88471423736078	-6.47191172534663	-3.9691667889461	-6.83790363637269	-8.05451805495215	-5.55756005135296	-5.92547501926979	-4.38868602363037	-2.99458118590732	-0.570316938005765	-1.38674071458435	-2.04355632409658	-6.60666754206615	-0.420543858697025	-1.25338188840458	-14.6948565502511	-9.86680528735978	-0.290932558772471	-4.88776454806872	0.853640238680501	-5.22227548225166	-1.74901016233755	-0.901076079081362	1.6766884602582	2.73741584571642
137	-6.25122037920499	-5.13267319372007	-6.24983535125407	-7.46300997780155	-5.10354442070869	-19.7921693807031	-7.97742007670045	-7.49433250915667	-0.0871006336584731	-5.59871295869431	2.49601686803746	2.10547633468308	2.20136464133269	0.644164056534709	1.77847089048022	0.460058386037869	0.299584762327485	2.75656524762048	1.44619649625679	-2.6846835727146	-0.105289270233947	2.42520593891052	-7.08649316578444	-10.284549404573	-9.88471423736078	-10.818597157191	-3.9691667889461	-1.3618457871805	-8.05451805495215	-5.55756005135296	-7.57683950097451	-6.39427389868894	-6.72942837201682	-1.6233714451538	-2.26880306954576	-2.6523030499975	-6.17929543883608	-0.420543858697025	-1.25338188840458	-13.3595407736164	-6.30563633032581	-0.290932558772471	-4.88776454806872	0.853640238680501	-9.73417699875623	-1.74901016233755	-0.901076079081362	1.6766884602582	2.73741584571642
138	-6.25122037920499	-1.92504793200469	-0.208533711054783	-7.46300997780155	-2.90595003819465	-11.2767661802788	-7.97742007670045	-4.17859666584646	-0.0871006336584731	-2.92875948651363	2.49601686803746	2.10547633468308	2.20136464133269	0.644164056534709	2.84248912562043	0.460058386037869	0.299584762327485	2.75656524762048	0.212560775846028	-3.22562876730173	-7.41153335213652	0.938437552701176	-1.94125285164205	-9.31518045768751	-9.88471423736078	-7.97912269467014	-4.37295480689022	-1.3618457871805	-8.05451805495215	-5.13059913551855	-9.96208235875467	-7.84079150926173	-9.19308961490732	-3.56909240203482	-2.26880306954576	-3.75048443768717	-6.17929543883608	-0.196746573965381	-1.25338188840458	-13.8182760624277	-2.99782498523226	-2.19455902841742	-1.06197092014678	0.853640238680501	-9.73417699875623	-2.54915158112745	-0.901076079081362	1.6766884602582	2.73741584571642
139	-5.59080117924493	-5.12191792795624	-7.5098667342495	-7.46300997780155	-2.90595003819465	-7.27350755291913	-7.97742007670045	-2.93742396922989	-0.0871006336584731	-2.92875948651363	0.26164075274052	2.10547633468308	2.20136464133269	0.644164056534709	0.691716381375781	0.460058386037869	0.299584762327485	2.75656524762048	2.73584219427899	-8.45562019003874	-7.41153335213652	0.890714240909545	-1.94125285164205	-5.84717562475205	-5.74011378970743	-7.80395258442924	-4.37295480689022	-1.3618457871805	-8.05451805495215	-5.13059913551855	-9.96208235875467	-5.42876445002315	-7.98688242575855	-3.56909240203482	-2.26880306954576	-1.48447715940761	-6.17929543883608	-0.196746573965381	-1.25338188840458	-10.9107989752433	-1.12184023016786	-0.595014720157578	-3.12895128535135	0.853640238680501	-8.44933023027965	-2.54915158112745	-0.901076079081362	1.6766884602582	2.73741584571642
140	-5.59080117924493	-4.72361669159435	-7.5098667342495	-7.51185159227047	-8.31949266205174	-1.77103691840496	-7.3926703510222	-2.93742396922989	-0.0871006336584731	-2.92875948651363	0.26164075274052	2.55254410020678	1.94920013844283	0.127910446765759	0.691716381375781	0.460058386037869	1.81644339478276	2.75656524762048	2.73584219427899	-6.12171573457217	-3.81635576424523	1.79880382672859	-6.23052018889224	-5.2895772689478	-7.82648920230787	-9.54575165680469	-5.29796289236993	-2.79493544613455	-5.76631162396022	-9.214950820615	-8.30699186760764	-5.42876445002315	-5.10975427521045	-3.56909240203482	-6.5726819952275	-1.48447715940761	-6.17929543883608	-0.196746573965381	-4.70866701130903	-1.88477429373294	-1.12184023016786	-0.85999324290476	-5.0195281154269	0.853640238680501	-8.44933023027965	-2.54915158112745	-2.55458620453313	1.6766884602582	2.73741584571642
141	-2.11408425510161	-4.72361669159435	-7.5098667342495	-7.51185159227047	-8.2146629579949	-14.1651008017417	-7.97978326954826	-3.86632268415863	-0.0871006336584731	-0.256926718784916	1.81689989365971	2.55254410020678	1.81419238147881	0.127910446765759	0.691716381375781	0.460058386037869	1.81644339478276	0.169775518983182	0.630539310627096	-6.12171573457217	-2.82394478450169	1.79880382672859	-6.13768982315525	-10.0822826721666	-2.99098529697766	-14.8122994403444	-2.16763312905746	-5.91992499235473	-8.31206876976059	-9.214950820615	-8.30699186760764	-5.42876445002315	-10.3595560274347	-3.47910289348076	-6.5726819952275	-1.48447715940761	-4.81076841091083	-0.196746573965381	-0.133658473595102	-3.6660150245099	-4.12636267796713	-0.85999324290476	-1.83230441344818	0.853640238680501	-0.722658391669464	-1.86447151399687	-2.55458620453313	2.72965221240259	2.73741584571642
142	-7.5705143820959	-4.72361669159435	-10.1583265008616	-3.80650165137747	-8.2146629579949	-2.31323879135418	-7.97978326954826	-11.9855955903591	-0.0871006336584731	-0.256926718784916	1.45506264675582	2.55254410020678	1.81419238147881	0.127910446765759	0.691716381375781	0.460058386037869	1.81644339478276	0.169775518983182	0.630539310627096	-4.06253675638831	-1.72868949321422	1.79880382672859	-10.178702867459	-8.71835845120252	-4.89245381956433	-12.4757853065255	-2.50907816705936	-5.91992499235473	-8.31206876976059	-8.42294894069598	-8.30699186760764	-8.03251091783386	-10.3595560274347	-4.61860838792817	-3.38664782794996	-3.91728811592859	-4.81076841091083	-0.196746573965381	-2.09619500504347	-6.70762514711173	-9.53610360091226	-0.0159992984199828	-1.83230441344818	0.853640238680501	-5.64127629235632	-2.27491872275105	-6.21844987300677	2.43980679011925	2.41136735284302
143	-1.06781874217352	-1.34442438615103	-9.71142942163306	-10.3157374556904	-8.81802602409738	-22.4843680310052	-7.97978326954826	-13.658530176701	-0.0871006336584731	-0.256926718784916	0.0294604659742541	2.55254410020678	1.9772321851453	2.2312171272724	0.691716381375781	0.460058386037869	1.81644339478276	1.00489271457048	0.630539310627096	-2.26141740611434	-10.4419320314404	1.79880382672859	-16.2277106955045	-0.87472846476673	-1.57764553220066	-2.2101171974251	-2.50907816705936	-5.91992499235473	-8.31206876976059	-8.42294894069598	-8.30699186760764	-9.04806686338276	-10.4059259628523	-4.61860838792817	-2.00759032109776	-3.91728811592859	-4.01072886808897	-0.196746573965381	-2.09619500504347	-2.48174862264475	-1.39979969762102	-0.0159992984199828	-1.83230441344818	0.501513055920835	-0.921109150993158	-2.27491872275105	-3.9557627011431	2.43980679011925	2.41136735284302
144	-1.06781874217352	-1.29266782811867	-9.71142942163306	-10.3157374556904	-8.81802602409738	-13.0985004112797	-9.3665275765049	-3.51359636771653	-0.0871006336584731	-0.256926718784916	1.13784089235905	2.19224327841912	0.356552105578408	1.05461599955402	0.691716381375781	0.460058386037869	1.81644339478276	0.205288790656199	0.630539310627096	-4.21781085252765	-5.46119650836159	1.79880382672859	-7.48973087453078	-1.03200097287211	-1.57764553220066	-0.630048506531977	-5.4710444794005	-3.49786702330028	-8.11896772369298	-10.1261756640674	-8.30699186760764	-8.90548975937432	-10.4059259628523	-4.61860838792817	-2.00759032109776	-3.91728811592859	-6.4567894216244	-4.5255492880416	-1.00259753669874	-14.9274492262446	-9.14532195056375	-0.0159992984199828	-1.83230441344818	0.501513055920835	-0.921109150993158	-0.513215809630629	-3.19115986116186	2.43980679011925	2.41136735284302
145	-7.99812023924723	-3.45815308580582	-6.17095001111231	-4.53924391468239	-7.97731530629354	-9.33090336324312	-9.3665275765049	-8.87149393583327	-0.0871006336584731	-0.250357568529674	1.13784089235905	2.19224327841912	0.356552105578408	1.05461599955402	0.691716381375781	0.460058386037869	0.838097418841113	0.205288790656199	2.5232353446656	-0.32735195836532	-7.58428973853986	1.79880382672859	-6.77359703324405	-5.32956800152319	-0.350858016675044	-2.93793534162779	-5.4710444794005	-3.49786702330028	-8.11896772369298	-10.1261756640674	-8.30699186760764	-8.90548975937432	-4.04461296706971	-4.73623906646756	-2.00759032109776	-1.99600612015709	-2.53188736911748	-4.5255492880416	-1.00259753669874	-14.3260607566169	-4.11145592889847	-0.0159992984199828	-1.83230441344818	0.0582498027290112	-7.45205180959	-0.513215809630629	-2.03487730682788	2.43980679011925	0.321657019206747
146	-6.99495657348572	-4.55343303283271	-8.20604475396115	-10.4199394640648	-11.6492494702944	-7.46998944714143	-9.96963299075333	-8.87149393583327	-0.0871006336584731	-6.6126800135305	2.34042260173269	2.19224327841912	0.0878142633328007	1.05461599955402	2.55270508500108	0.460058386037869	0.838097418841113	0.205288790656199	0.874289644670011	-0.32735195836532	-4.88347957783477	1.79880382672859	-0.666555793804992	-5.18289081751294	-0.350858016675044	-2.93793534162779	-3.38989385723652	-3.49786702330028	-8.11896772369298	-4.71463323196529	-3.1319869878612	-8.03203242328222	-4.16506163649644	-1.14035175669655	-1.88347250514259	-5.09389919358804	-2.32428398024796	-3.85255722623078	-1.00259753669874	-11.4739166070681	-9.28873649715702	-2.35536192959948	-0.283178075162644	0.0582498027290112	-8.67792360909052	-0.513215809630629	-2.03487730682788	2.43980679011925	2.41787755673332
147	-4.16132635068437	-1.2825683504237	-10.0839992519421	-6.06665554503116	-11.6492494702944	-15.0373813716965	-9.96963299075333	-8.87149393583327	-0.0871006336584731	-9.68194092077176	2.34042260173269	2.19224327841912	0.0878142633328007	1.05461599955402	0.418326613550843	0.460058386037869	0.838097418841113	0.205288790656199	0.874289644670011	-0.89768572973504	-4.50051316473393	1.79880382672859	-0.666555793804992	-7.04827006153607	-4.85820412681006	-2.81849344528896	-3.38989385723652	-3.49786702330028	-11.2847330788025	-4.71463323196529	-2.87809874185589	-8.03203242328222	-4.16506163649644	-1.14035175669655	-4.46475623745828	-4.41765997731847	-2.15033285501608	-3.92785465751388	-10.8043539258602	-5.03355930358278	-9.28873649715702	-2.35536192959948	-6.11032971633242	0.0582498027290112	-2.26837947966418	-0.513215809630629	-2.03487730682788	2.43980679011925	2.39952701707313
148	-8.56239462318611	-0.501503524248267	-11.8662690085682	-9.08079225991379	-11.6492494702944	-6.00638152187207	-8.27980636452049	-8.87149393583327	-0.0720594718723681	-5.98813364420863	2.11380856948766	2.19224327841912	0.0878142633328007	0.773335158479384	0.418326613550843	0.460058386037869	0.838097418841113	0.205288790656199	0.874289644670011	-0.148269033895544	-0.486094724091234	1.79880382672859	-0.666555793804992	-6.03929144275182	-1.89876824493737	-2.58358014883993	-5.05936445919657	-3.49786702330028	-2.53729641744862	-4.71463323196529	-2.87809874185589	-8.03203242328222	-4.16506163649644	-1.14035175669655	-1.54974464100185	-4.41765997731847	-2.15033285501608	-6.46008977958061	-7.70557889233787	-5.03355930358278	-0.850571033780851	-2.35536192959948	-6.11032971633242	0.0582498027290112	-4.03022154741223	-0.513215809630629	-6.7568700249673	2.43980679011925	2.39952701707313
149	-10.53992477655	-2.50564216953553	-9.74666354884844	-9.08079225991379	-5.18675973302373	-3.04236140490041	-8.27980636452049	-2.08092319970347	-0.947639215806705	-11.2251614948654	2.11380856948766	2.19224327841912	1.87649926083239	1.81156787524925	0.575956594254213	0.460058386037869	0.838097418841113	0.205288790656199	0.874289644670011	-3.32424836979904	-0.486094724091234	0.183870360567882	-7.14626765213128	-9.49628010116165	-1.89876824493737	-2.58358014883993	-5.6398634768477	-6.7537910113906	-2.53729641744862	-4.71463323196529	-2.87809874185589	-0.50016270339464	-4.16506163649644	-4.43066943429606	-1.54974464100185	-4.41765997731847	-1.97032951874465	-5.82649601437395	-8.82211214846941	-5.5994700949763	-0.850571033780851	-0.328487226968791	-3.07330962089736	0.0582498027290112	-9.8712068883302	-0.487339140055228	-0.786456426632692	2.43980679011925	2.39952701707313
150	-2.23117423007337	-7.09173585333524	-9.74666354884844	-7.95254247565081	-5.18675973302373	-3.04236140490041	-8.27980636452049	-8.54160648162452	-0.947639215806705	-11.5638630537435	2.11380856948766	2.19224327841912	1.87649926083239	1.81156787524925	0.575956594254213	1.71043948473242	0.838097418841113	0.0435874305664549	1.66562456449148	-4.79392010353934	-0.486094724091234	0.183870360567882	-11.0052439964882	-9.49628010116165	-1.89876824493737	-2.58358014883993	-5.61155498869054	-6.7537910113906	-6.07585072416549	-3.37631169599417	-2.87809874185589	-5.08193356348288	-1.65764843336722	-8.31212164665407	-1.54974464100185	-4.41765997731847	-6.98073030843679	-5.82649601437395	-6.16013329887749	-5.51131632450878	-0.682857759566313	-0.39302574177582	-3.07330962089736	0.0582498027290112	-6.16035790022434	-0.487339140055228	-7.77713703617081	2.43980679011925	3.03531797374591
151	-0.500951495818791	-7.09173585333524	-6.41434357243541	-7.95254247565081	-6.40591832845369	-4.79957038429796	-2.90245389763044	-8.54160648162452	-0.947639215806705	-10.8479422842994	2.11380856948766	2.19224327841912	0.76815771355337	0.817338067342344	1.78210705890681	1.71043948473242	0.838097418841113	0.796018595912201	1.66562456449148	-2.18663727399097	-13.5208320017499	0.183870360567882	-7.21906988426465	-9.49628010116165	-1.82666149501983	-1.34296945920369	-11.860733266196	-11.7326925114155	-5.87185910830273	-6.81501274797776	-3.16137704986463	-3.10167602063875	-5.63333289258206	-8.31212164665407	-2.4212186869757	-4.41765997731847	-4.66081502354648	-9.43478290713336	-1.7530853345734	-5.51131632450878	-5.70094953215484	-0.39302574177582	-0.755571841626979	0.240583417789593	-6.16035790022434	-0.487339140055228	-5.37908963601544	2.43980679011925	3.03531797374591
152	-0.500951495818791	-7.9511429684325	-8.18150457181543	-5.10449693289515	-5.95382866564459	-6.09236526083464	-8.010168406415	-8.54160648162452	-0.947639215806705	-10.8479422842994	2.11380856948766	1.70098496002847	0.76815771355337	1.57504755248888	1.78210705890681	1.71043948473242	0.838097418841113	2.18325470881162	1.66562456449148	-5.1853486152759	-5.77264564857789	0.183870360567882	-7.21906988426465	-7.48351668758269	-3.31404930655713	-1.14348921268001	-11.860733266196	-17.8486086078234	-5.87185910830273	-6.81501274797776	-3.16137704986463	-4.88868456302973	-5.63333289258206	-8.31212164665407	-2.4212186869757	-4.41765997731847	-1.63898655425613	-9.43478290713336	-9.05015412069155	-3.70765692881421	-5.70094953215484	-0.39302574177582	-3.91601327891896	0.190163102327501	-5.71695799398848	-0.487339140055228	-1.16198212216069	2.84143642193885	3.03531797374591
153	-0.500951495818791	-7.26944248514418	-3.29892954983027	-10.1178544022177	-5.95382866564459	-6.09236526083464	-8.92596688288053	-8.54160648162452	-0.947639215806705	-6.77947038747759	2.72020777621791	0.473643062026137	0.76815771355337	0.389467416327559	1.78210705890681	1.71043948473242	0.41668189607596	2.18325470881162	1.66562456449148	-6.49739030683771	-5.77264564857789	0.183870360567882	-7.21906988426465	-3.81110091143151	-0.344472285075107	-0.333524437241156	-11.860733266196	-8.93276322035336	-7.40908342940331	-6.81501274797776	-0.900538960206171	-2.76399454017802	-5.63333289258206	-2.34378324730941	-2.4212186869757	-4.41765997731847	-4.13187965079779	-8.99533443744854	-9.05015412069155	-10.8842044983964	-5.70094953215484	-7.70210380746772	-3.91601327891896	0.190163102327501	-5.71695799398848	-0.487339140055228	-1.16198212216069	0.70978145520524	0.516429961270708
154	-0.500951495818791	-7.26393676592753	-10.2001476620364	-5.90589576517465	-6.37726398525608	-6.09236526083464	-14.543429652563	-8.54160648162452	-0.947639215806705	-4.53583420852294	2.72020777621791	0.473643062026137	0.475044163266726	0.389467416327559	1.78210705890681	1.01095202317061	0.41668189607596	1.18521477421996	1.66562456449148	-7.1987143232139	-15.343732271061	1.93940539582868	-7.21906988426465	-1.9105801852788	-0.344472285075107	-1.17992664238841	-8.24674267359588	-8.93276322035336	-7.40908342940331	-10.0294367318768	-0.474595002587974	-2.76399454017802	-0.055013397708783	-0.550143398950788	-4.64869981759004	-4.41765997731847	-3.750522841664	-4.38804477125325	-9.86186822892935	-2.53107761156872	-5.70094953215484	-0.657862055161244	-3.91334982829343	0.190163102327501	-1.51914260564299	-0.487339140055228	-0.619347662396597	0.70978145520524	0.516429961270708
155	-9.46091988384861	-9.61672542249174	-6.34974285964186	-9.20273740252311	-10.8463043627033	-13.7830817924077	-13.0585301498805	-9.80838342825676	-0.785292828313786	-5.47601235119584	0.477046376885142	0.473643062026137	0.352144468911557	0.389467416327559	2.1807352790743	1.01095202317061	0.41668189607596	0.869126059948311	2.67331019755405	-6.16742328731033	-10.1433910892751	1.93940539582868	-9.92639048686615	-1.36180441636258	-0.344472285075107	-2.37046130804158	-2.87259112260718	-8.93276322035336	-8.36937005426124	-10.0294367318768	-0.474595002587974	-2.76399454017802	-2.52690337891035	-0.550143398950788	-4.64869981759004	-4.41765997731847	-4.15370894802306	-2.99187750128154	-10.3667065239352	-13.9734770063585	-4.43020003003041	-1.87398890724293	-0.789641065556595	0.190163102327501	-1.51914260564299	-0.487339140055228	-0.619347662396597	2.76543824472543	1.02587873757746
156	-1.77652090721384	-3.78436132669913	-4.17717591856096	-9.37969529258411	-9.57308297090008	-12.7432840178795	-12.2634073121742	-12.1307662507952	-0.785292828313786	-3.51089540661406	0.477046376885142	0.794764890055155	0.352144468911557	0.389467416327559	2.1807352790743	1.01095202317061	0.41668189607596	1.88354167670253	2.67331019755405	-6.16742328731033	-3.68958107348877	1.93940539582868	-4.4409877303347	-1.36180441636258	-0.344472285075107	-4.99426963030595	-11.7474568841443	-0.858636482726165	-12.9859686144071	-10.0294367318768	-0.474595002587974	-2.76399454017802	-2.52690337891035	-0.550143398950788	-4.64869981759004	-4.41765997731847	-4.15370894802306	-2.99187750128154	-7.0130908387952	-6.62633312046631	-4.70184322225957	-0.968936461566137	-0.789641065556595	0.190163102327501	-1.51914260564299	-0.487339140055228	-0.619347662396597	0.0705520766975729	1.02587873757746
157	-5.93975565904875	-5.39026836698964	-5.11378013367835	-9.37969529258411	-8.0008863216584	-12.7432840178795	-14.6500523491937	-12.1307662507952	-0.785292828313786	-3.80417158568389	0.477046376885142	0.794764890055155	0.352144468911557	0.389467416327559	0.55989318261359	1.01095202317061	2.07046528605538	1.88354167670253	1.95817891007754	-6.55872730149721	-12.0823056257186	0.659592587315367	-4.4409877303347	-1.48721338046412	-2.9587217402561	-1.54488318676811	-15.0203230197855	-11.4075921963778	-9.97742106445052	-10.0294367318768	-0.474595002587974	-2.76399454017802	-5.31972694987268	-4.10636662987648	-4.64869981759004	-4.41765997731847	-6.56058203751627	-2.99187750128154	-7.0130908387952	-6.62633312046631	-4.70184322225957	-0.968936461566137	-0.955932627931123	0.190163102327501	-6.31654982394838	-0.487339140055228	-0.619347662396597	1.8351240003251	1.02587873757746
158	-7.59549079611191	-4.73626140429869	-3.34752416833038	-9.37969529258411	-8.0008863216584	-9.67463495917189	-8.49873878347419	-14.198969405862	-0.785292828313786	-1.22709414212344	0.473876904556563	2.62321185856627	0.352144468911557	0.389467416327559	2.52482901776123	1.01095202317061	1.66895426347565	1.72779926617695	1.95817891007754	-6.55872730149721	-7.85676959387269	0.659592587315367	-4.4409877303347	-1.48721338046412	-2.9587217402561	-1.04534288255005	-4.64343014895795	-7.63326841991077	-9.97742106445052	-9.85952511410121	-1.82516875786723	-3.29112983381993	-12.9593315726999	-3.91456037814095	-8.55496859778812	-4.62769485507062	-5.8316515788944	-0.0354175489577226	-3.00257827907907	-6.62633312046631	-4.68215298306144	-0.968936461566137	-3.18747309687229	0.190163102327501	-3.37973603731284	-0.487339140055228	-0.619347662396597	1.8351240003251	1.02587873757746
159	-4.05534923325556	-7.38922590785385	-3.52981371769901	-11.8907650377467	-7.11078694314093	-8.22801876667843	-8.49873878347419	-10.3806433801823	-0.785292828313786	-1.22709414212344	0.473876904556563	2.62321185856627	2.7389974725073	0.389467416327559	2.23529359968984	1.01095202317061	1.66895426347565	1.72779926617695	1.95817891007754	-0.304654908815115	-1.87357517147496	2.09077064809219	-4.4409877303347	-1.91934639932429	-1.6014676857162	-1.04534288255005	-3.17851703157212	-9.21641719562589	-8.1432099659118	-10.5801659693872	-1.82516875786723	-3.29112983381993	-12.9712416355807	-2.24395372065855	-6.17526667262907	-4.62769485507062	-4.13913293727568	-1.76080337767379	-3.78447178603651	-12.515966829076	-0.3915437298719	-0.968936461566137	-3.18747309687229	0.190163102327501	-3.31621762338136	-0.487339140055228	-0.619347662396597	1.8351240003251	1.02587873757746
160	-4.0694633227388	-7.38922590785385	-4.38315641103532	-13.0163234858747	-6.89555853088019	-23.4626165188874	-8.77620053857763	-10.8775461599568	-0.785292828313786	-1.22709414212344	0.473876904556563	0.168326773542237	2.7389974725073	0.389467416327559	2.23529359968984	1.01095202317061	1.66895426347565	2.90102416799433	1.95817891007754	-10.7218448215488	-5.96302900753883	2.09077064809219	-3.37176378111553	-1.91934639932429	-1.6014676857162	-6.32582805424209	-2.99889198057935	-9.21641719562589	-6.51662356719939	-5.45434190013593	-1.82516875786723	-4.6709602471143	-7.77539570386191	-2.24395372065855	-1.18622041066194	-4.27238873959928	-6.28868757574328	-1.76080337767379	-2.0518276459327	-9.71706984233456	-0.3915437298719	-0.968936461566137	-3.18747309687229	0.190163102327501	-1.97798075500016	-0.487339140055228	-0.619347662396597	1.8351240003251	1.02587873757746
161	-2.24525533485214	-7.38922590785385	-3.69101211220405	-8.16565642814342	-16.6398109268272	-28.0923792236121	-9.39712618293381	-12.5922412000921	-1.04989904851094	-1.22709414212344	0.473876904556563	0.0439471499085321	2.7389974725073	0.395859098837699	2.23529359968984	1.01095202317061	1.66895426347565	2.50380774764028	1.95817891007754	-6.71921166096219	-11.1450237337149	2.09077064809219	-2.70135207052137	-1.52999622383357	-6.07157900189091	-3.43041489501309	-2.99889198057935	-5.21642626931611	-4.51565640231024	-5.45434190013593	-0.926835467969102	-4.6709602471143	-11.9733018183976	-5.96696676836352	-1.18622041066194	-4.27238873959928	-9.31799863388625	-1.76080337767379	-3.64085828714489	-3.96894738541498	-0.3915437298719	-0.968936461566137	-3.23156351343163	0.190163102327501	-4.61327134988416	-0.487339140055228	-0.619347662396597	1.8351240003251	1.02587873757746
162	-6.73205109191175	-0.865950910806491	-3.69101211220405	-11.8424244218947	-12.9914543518919	-7.41689828860507	-10.4357220941535	-11.5299567394291	-1.04989904851094	-1.22709414212344	0.473876904556563	1.29876691590608	2.51977953761927	0.395859098837699	2.23306569376981	1.01095202317061	1.66895426347565	1.76831159161119	2.97152399398329	-3.31524938290584	-0.117865153903109	2.09077064809219	-3.79053810135339	-1.52999622383357	-6.07157900189091	-3.43041489501309	-3.82195327869887	-4.31970796912985	-4.51565640231024	-5.45434190013593	-0.926835467969102	-4.19813284718965	-11.6788813159523	-2.35964801732735	-1.18622041066194	-6.22363710982893	-3.17468438956609	-0.393805687002077	-3.64085828714489	-3.96894738541498	-2.54078453263326	-4.93323573467996	-5.0472058133612	0.190163102327501	-3.00324422352882	-0.487339140055228	-2.07403680786715	1.8351240003251	1.02587873757746
163	-8.0432651214454	-3.64682678088081	-3.69101211220405	-9.88579974672875	-9.94699041591362	-7.41689828860507	-9.89675721376525	-9.36491019300614	-1.04989904851094	-12.0486098630472	0.473876904556563	1.29876691590608	2.51977953761927	0.395859098837699	1.83829438272124	1.01095202317061	1.66895426347565	2.72640737597432	2.97152399398329	-3.31524938290584	-2.77978978904985	2.09077064809219	-3.79053810135339	-1.52999622383357	-6.07157900189091	-3.39952639881495	-3.5781851448915	-4.31970796912985	-4.51565640231024	-2.72545010992547	-0.926835467969102	-4.19813284718965	-10.1698960725717	-2.35964801732735	-6.80973874018497	-4.88530105667961	-7.88943711021523	-2.5751763403755	-3.64085828714489	-3.96894738541498	-4.02457573199571	-3.12935717263903	-1.50642086847241	0.190163102327501	-8.1401801251443	-0.487339140055228	-2.07403680786715	1.8351240003251	1.05458785967956
164	-9.41668185108363	-2.64302756112943	-3.69101211220405	-9.34838373750013	-10.3633456096428	-2.86965170640609	-9.89675721376525	-3.89001006666194	-1.04989904851094	-2.08981166292324	0.473876904556563	1.10929055641594	2.51977953761927	0.395859098837699	1.83829438272124	1.01095202317061	0.714944051030383	0.410410343778399	2.97152399398329	-3.31524938290584	-9.33915143785782	2.09077064809219	-6.29538296279916	-2.70552831329592	-0.0443086115315054	-4.49212096101025	-3.5781851448915	-4.31970796912985	-6.22899418956455	-2.72545010992547	-2.83404147367649	-4.19813284718965	-8.35421377379874	-2.35964801732735	-6.47257309222967	-2.76496076449769	-7.88943711021523	-2.5751763403755	-2.43873215475473	-3.96894738541498	-3.15334363145647	-5.75144740287154	-9.35041301796444	0.190163102327501	-2.41890044937161	-0.487339140055228	-2.07403680786715	1.8351240003251	1.05458785967956
165	-10.2103102051776	-5.16592342278703	-3.69101211220405	-9.34838373750013	-10.3633456096428	-2.9913830174967	-9.89675721376525	-6.2694206234456	-1.04989904851094	-0.37875370138036	0.473876904556563	1.10929055641594	2.51977953761927	1.81510253084118	1.83829438272124	1.01095202317061	1.68620661016344	0.410410343778399	2.97152399398329	-3.31524938290584	-9.33915143785782	2.09077064809219	-6.29538296279916	-0.381569420911699	-0.0443086115315054	-4.49212096101025	-3.5781851448915	-4.31970796912985	-2.6714892233788	-2.72545010992547	-2.83404147367649	-3.7238082391751	-6.67981666368271	-10.5335993140941	-6.47257309222967	-2.76496076449769	-5.04583450803665	-2.5751763403755	-2.20891332733827	-3.96894738541498	-1.66002027531064	-6.37388353197985	-6.03060394065477	0.190163102327501	-9.40320623295319	-0.487339140055228	-1.05277588131574	1.8351240003251	1.05458785967956
166	-12.3949133806368	-4.01532700481879	-3.92180248905826	-11.9844242666289	-10.3633456096428	-8.63220841600436	-9.89675721376525	-3.12931960119311	-1.04989904851094	-5.75351274726426	0.473876904556563	1.10929055641594	2.51977953761927	2.5341003903999	2.96884517451966	1.01095202317061	1.68620661016344	0.410410343778399	2.97152399398329	-2.73549962010312	-6.67227950832162	2.09077064809219	-1.6198481195062	-8.83206848255312	-0.0443086115315054	-2.67243646371693	-3.5781851448915	-4.31970796912985	-2.6714892233788	-0.185249984776181	-5.26137719615951	-3.7238082391751	-7.39525833298747	-10.5335993140941	-5.42054980368407	-2.76496076449769	-11.0410598788906	-2.25938569181972	-4.47455540193711	-6.4500060750039	-1.66002027531064	-10.927479577265	-7.45515986259223	0.190163102327501	-13.1284556573066	-2.01492013381262	-1.05277588131574	1.99909324872547	1.05458785967956
167	-11.8761737882501	-4.01532700481879	-10.2859187272506	-7.20690634182532	-7.83458516702216	-7.32577963864077	-9.89675721376525	-5.71861974240698	-1.04989904851094	-3.0846589372719	0.473876904556563	1.0472021265069	1.15251601877893	0.841409706396984	0.338027833960964	0.932393119681164	1.68620661016344	0.410410343778399	2.78761244055245	-0.460143082434291	-3.46249664207887	2.09077064809219	-11.9759033723059	-7.7111050239713	-1.56696833907457	-2.76009022612377	-3.5781851448915	-4.31970796912985	-1.00999437462759	-5.32177401595554	-5.15783110931	-8.73671053674584	-4.05838119684402	-5.48500945152398	-3.42892543229643	-2.76496076449769	-0.946162974940696	-1.77641987460113	-16.221520938871	-1.86709750682482	-3.8430659082138	-10.0610699072051	-2.30919841814428	0.190163102327501	-1.08124257650774	-2.01492013381262	-2.09536516205183	0.535828961829397	1.36067028069685
168	-3.28720200548297	-4.01532700481879	-4.13634888153538	-8.31054531130438	-10.5163726512878	-7.32577963864077	-13.1948932936755	-3.27471747360002	-1.07178336696107	-3.00075005648831	0.473876904556563	1.0472021265069	1.15251601877893	0.841409706396984	0.81651649445873	2.39379453481769	1.34634001935109	1.74306324295155	2.24962047193051	-7.06063889996117	-2.75883800832922	2.09077064809219	-6.26369459278884	-7.7111050239713	-1.56696833907457	-2.66994297962647	-3.5781851448915	-1.40478922040114	-7.21035845085406	-4.88165495287388	-6.18546931201507	-5.18063690711003	-6.85984477867267	-4.58993375881335	-3.42892543229643	-2.73483961349185	-4.81495206683713	-4.43201300496583	-15.7027243991738	-3.18716088189496	-2.25748822684754	-7.34309062040332	-6.54634352431	0.190163102327501	-1.08124257650774	-2.90738570126956	-2.09536516205183	0.535828961829397	1.36067028069685
169	-7.48187614144094	-4.01532700481879	-6.22613907316536	-12.41897563126	-10.5163726512878	-7.32577963864077	-4.62820508842284	-3.17753687650557	-1.07178336696107	-6.62463131412483	0.473876904556563	1.0472021265069	2.23680514841107	0.841409706396984	0.81651649445873	2.39379453481769	0.976560828687517	2.85900655422948	2.14825057534042	-2.51058701373738	-15.2422457791019	2.09077064809219	-6.26369459278884	-3.82705237876674	-2.66154858110013	-2.66994297962647	-7.76550874635182	-1.40478922040114	-4.6966732936615	-4.88165495287388	-6.18546931201507	-5.25860660854158	-6.85984477867267	-4.77617403533351	-1.23296545125562	-2.73483961349185	-3.03135956851009	-5.78074074891624	-3.45567507126678	-7.17211876962802	-2.18410139034938	-6.35473755360286	-6.70663059926436	0.190163102327501	-1.95306877341967	-2.42047008867952	-2.55010270270694	0.535828961829397	1.36067028069685
170	-10.3412785682579	-4.01532700481879	-6.4836457626972	-6.5661862249341	-8.87710388418543	-9.86447928473373	-5.27152163248403	-3.17753687650557	-1.70494743956025	-5.53860920304406	1.96620208441103	2.49081859241387	2.09474432745918	0.841409706396984	0.81651649445873	2.39379453481769	1.14259106654754	2.85900655422948	3.37677359294323	-5.82120651823946	-16.7166458335726	2.09077064809219	-0.430252676186809	-0.7935179016277	-2.93675774401156	-2.66994297962647	-2.27914039431706	-1.40478922040114	-5.5761290434396	-4.88165495287388	-7.17597196234417	-5.25860660854158	-3.19600640331429	-3.53126670211982	-2.63866161667377	-4.07183815257582	-5.67775803139807	-4.2890218587495	-2.04446640100657	-2.27947729142872	-2.48393642673519	-6.35473755360286	-3.81083537104621	0.190163102327501	-5.40539111272291	-2.42047008867952	-3.58862334778699	0.535828961829397	1.36067028069685
171	-6.90152671409593	-4.01532700481879	-4.63860357110093	-6.5661862249341	-8.90205144971287	-3.23595302946365	-5.27152163248403	-3.62634660556275	-1.70494743956025	-5.84244846338915	1.68992269887906	1.46331912361485	2.09474432745918	2.69934540810883	1.66570916792891	2.39379453481769	1.22121789341176	2.85900655422948	3.37677359294323	-3.19090775712834	-9.70687943709351	1.24208655517044	-3.22760084655351	-0.7935179016277	-2.93675774401156	-1.7427313700013	-2.27914039431706	-4.8874603908431	-6.05868667316409	-4.28337190816612	-3.95375543144132	-6.08578155556964	-5.94311284790444	-3.53126670211982	-2.63866161667377	-2.56437973268921	-6.4901669849076	-3.30885920558771	-2.94966657536142	-2.27947729142872	-2.48393642673519	-0.435916955497066	-6.82782273217296	0.190163102327501	-5.2544185271336	-2.42047008867952	-1.96778985592844	0.535828961829397	1.62981703304876
172	-6.90152671409593	-4.01532700481879	-4.63860357110093	-6.5661862249341	-11.6379235188938	-9.04184435734705	-2.50316392491047	-3.62634660556275	-1.70494743956025	-0.0022738241486886	1.68992269887906	1.46331912361485	0.320826107384107	2.69934540810883	1.9887534850322	2.39379453481769	0.0389498632280127	2.85900655422948	3.37677359294323	-7.77407509021566	-9.75779148541319	0.50268080682061	-6.2053277164801	-1.14546261038206	-2.97051801910003	-1.73429301226176	-13.4377452421825	-8.51113257968973	-5.76051320753623	-10.1171640059409	-3.95375543144132	-6.14109654838901	-5.94311284790444	-8.46195614171755	-2.63866161667377	-5.71149133737965	-4.22760499994961	-3.30885920558771	-8.49219338872019	-3.88376144886325	-7.42261194595815	-0.196088957418235	-6.14187253185583	0.190163102327501	-5.2544185271336	-2.42047008867952	-1.96778985592844	1.72537330521881	0.0805089327679758
173	-0.551072812883138	-4.01532700481879	-0.34353180025763	-6.5661862249341	-7.86620693074853	-4.31364205569901	-2.1325268211333	-3.62634660556275	-1.70494743956025	-0.0022738241486886	2.15668424870971	0.287031734625855	0.320826107384107	3.00094328073146	3.18595752995292	2.39379453481769	2.03225626880256	2.85900655422948	0.019990714650981	-7.96187268615169	-1.43941532703679	1.63998221357591	-4.22263012170819	-1.14546261038206	-5.43696661774117	-1.73429301226176	-8.08516643025099	-3.78050413489854	-5.76051320753623	-2.57725797228023	-9.60717116274325	-4.68980776541602	-9.22294274455861	-7.50508797492425	-0.447277035407525	-5.43237087271727	-5.58997581704779	-3.30885920558771	-14.2529540691389	-5.84479234663168	-7.63564722913433	-0.196088957418235	-7.19478957155915	0.175871623308153	-15.8776633586469	-2.42047008867952	-1.96778985592844	1.72537330521881	0.371696258708742
174	-0.551072812883138	-4.01532700481879	-0.34353180025763	-6.5661862249341	-2.61946458044402	-8.41131431037514	-0.0995092277003065	-7.36684892029748	-1.70494743956025	-0.0022738241486886	2.15668424870971	0.668406576668714	0.320826107384107	3.00094328073146	3.18595752995292	2.39379453481769	2.03225626880256	0.00691928459686864	3.30372168409166	-2.40571642544344	-5.76233555527768	3.04487327218757	-4.76630679138157	-1.14546261038206	-5.43696661774117	-1.73429301226176	-8.08516643025099	-3.78050413489854	-5.76051320753623	-7.70692388049879	-3.92282740050162	-4.23783812277877	-9.22294274455861	-7.50508797492425	-0.447277035407525	-5.43237087271727	-2.95647439551966	-0.985546318773499	-9.1106120471132	-10.7986217072162	-6.35314811435396	-3.08766772140332	-6.23957880522915	0.175871623308153	-2.49615399595976	-0.0337399474775046	-2.64336358909081	0.780601299845484	0.371696258708742
175	-0.551072812883138	-7.14436275511207	-5.27900051143512	-7.62730428497796	-11.1410982108905	-2.61552165568224	-1.83207322118955	-7.36684892029748	-1.70494743956025	-0.0022738241486886	2.15668424870971	0.668406576668714	0.320826107384107	2.09733195155925	3.18595752995292	1.74030336517484	1.39034205923876	0.00691928459686864	0.635298498246286	-5.20635617140216	-3.5657693120065	1.38994127443376	-4.57017207097041	-3.77824001645399	-5.43696661774117	-13.740647071363	-1.85789324343923	-8.15483391395268	-4.35151428090188	-7.55333661716317	-7.33153532803308	-9.43447743273278	-9.22294274455861	-7.50508797492425	-0.447277035407525	-4.02471411618241	-2.95647439551966	-0.985546318773499	-3.84544780323601	-18.6654730401157	-6.35314811435396	-4.11473106052559	-5.24273042739111	0.175871623308153	-2.49615399595976	-0.0337399474775046	-4.37619630095686	1.13155442452549	0.371696258708742
176	-6.04779772687397	-7.77104024259196	-5.27900051143512	-7.62730428497796	-7.34076155689876	-2.65053303129735	-1.83207322118955	-6.47935059897436	-1.70494743956025	-0.0022738241486886	2.15668424870971	0.620220964434212	0.320826107384107	2.09733195155925	3.18595752995292	3.0041272759193	1.12457564191729	1.76054695808038	0.635298498246286	-3.11301816306477	-3.07347115736478	0.578400979292462	-10.696224224056	-3.77824001645399	-5.43696661774117	-11.0547498893451	-1.85789324343923	-8.15483391395268	-7.21615625361611	-7.16253790816128	-7.33153532803308	-9.43447743273278	-6.80161856818407	-7.50508797492425	-0.447277035407525	-4.02471411618241	-2.95647439551966	-3.72154019174299	-3.84544780323601	-14.5413028028719	-6.35314811435396	-4.11473106052559	-5.24332907053729	0.175871623308153	-1.2363634005389	-0.0337399474775046	-2.0708850896982	1.13155442452549	0.371696258708742
177	-4.50444591219622	-2.40793856299691	-6.06750101122387	-6.74337233546431	-8.85054414704261	-13.2692600243875	-1.83207322118955	-2.67707578304898	-1.70494743956025	-1.43053546499089	2.15668424870971	1.88122850696099	1.21867474456072	2.09733195155925	3.18595752995292	1.86622005092669	0.890270364804603	1.76054695808038	0.635298498246286	-3.11301816306477	-13.1090706132191	0.578400979292462	-8.25947816932995	-9.52518465658662	-5.43696661774117	-1.33273626210703	-10.7726448258119	-10.4408779989698	-4.57474582762838	-5.79346535714793	-7.33153532803308	-2.00527298703654	-10.349686781816	-11.1965470373701	-5.55278467126197	-4.02471411618241	-1.46789647435929	-2.01671871361691	-9.94088386875392	-14.5413028028719	-2.01879159057327	-4.11473106052559	-2.01624752844729	0.175871623308153	-1.2363634005389	-0.0337399474775046	-2.0708850896982	2.19842188466753	0.371696258708742
178	-4.75069550287992	-0.156274240965663	-0.615589470753327	-6.17130832838255	-9.14806973592746	-1.52117301560876	-4.46232165337957	-5.22746516333785	-0.859186394218782	-1.43053546499089	2.15668424870971	1.88122850696099	1.21867474456072	0.202786932442209	1.82003729794873	2.54970232271236	0.890270364804603	1.08290785281945	0.173882336315092	-3.11301816306477	-8.45917100162814	0.578400979292462	-8.25947816932995	-7.01170155762668	-5.43696661774117	-0.0274654503976868	-10.7726448258119	-12.3031530662169	-7.78469223026082	-5.79346535714793	-4.86906238248617	-7.09856566913682	-9.14524924148359	-6.14881885000094	-5.55278467126197	-4.02471411618241	-2.89566589929191	-6.83472247987896	-9.94088386875392	-5.91879596471197	-1.10686301582756	-4.11473106052559	-2.01624752844729	0.175871623308153	-1.2363634005389	-0.0337399474775046	-2.0708850896982	2.19842188466753	0.371696258708742
179	-4.75069550287992	-0.156274240965663	-8.65470937851401	-6.17130832838255	-9.14806973592746	-2.35647202729883	-4.46232165337957	-5.22746516333785	-0.859186394218782	-1.43053546499089	2.15668424870971	1.88122850696099	1.21867474456072	0.202786932442209	1.82003729794873	2.54970232271236	0.890270364804603	1.08290785281945	1.18985256338236	-3.11301816306477	-5.3660013111169	0.578400979292462	-6.41329514094207	-7.31128696344257	-5.43696661774117	-10.8693446657239	-10.0629118378001	-12.3031530662169	-7.79906207813444	-5.79346535714793	-3.62097348669518	-5.12688497272051	-9.14524924148359	-6.14881885000094	-2.41449099994047	-2.39226331968059	-5.92093332419803	-6.83472247987896	-2.21102525197577	-6.81400159539691	-0.682284659236592	-4.11473106052559	-2.24318224118568	0.175871623308153	-1.84119380804366	-0.0337399474775046	-3.83179646253175	0.487532317134121	0.371696258708742
180	-3.07204227450881	-0.93298448692116	-6.06004747645272	-6.44499628447806	-6.50090641294777	-3.71813629369042	-2.02905470276165	-5.22746516333785	-0.859186394218782	-1.43053546499089	0.330719502268935	1.88122850696099	1.81055690488161	0.202786932442209	1.82003729794873	2.52710608969302	0.890270364804603	1.08290785281945	1.18985256338236	-3.11301816306477	-7.29786703017754	0.578400979292462	-6.41329514094207	-9.22193723489196	-5.43696661774117	-11.3589653138602	-5.4438688600138	-14.7012051997676	-7.70933866059545	-5.83199755965514	-3.62097348669518	-5.12688497272051	-6.42652852914379	-4.21158480824844	-3.92301001208355	-4.09775769042681	-6.94631322834669	-5.18548110553081	-3.19764108645513	-6.12100516602528	-14.1590218831876	-3.26089516716969	-0.466810043982411	0.175871623308153	-1.84119380804366	-0.0337399474775046	-1.51501549440297	0.487532317134121	1.77700667933263
181	-5.21917330703832	-2.39307460642674	-2.62684803106788	-6.44499628447806	-6.50090641294777	-10.7739667219012	-5.5651615966156	-5.22746516333785	-0.859186394218782	-2.76275841921935	0.330719502268935	1.88122850696099	1.81055690488161	0.202786932442209	1.82003729794873	2.52710608969302	0.890270364804603	1.62971811561207	1.51873663092933	-6.63081688392264	-17.8379876931839	0.578400979292462	-1.58797086639964	-11.1940356060291	-4.29996216433308	-5.72435245679088	-5.4438688600138	-13.774478217495	-4.59505319284812	-7.3356307751071	-7.33320220696989	-5.94186425895052	-3.30392454094437	-7.22177212525848	-3.92301001208355	-4.09775769042681	-4.91613429421021	-6.48763267692212	-3.19764108645513	-1.89134689814782	-8.16232767889439	-3.73747705089746	-0.466810043982411	0.175871623308153	-1.84119380804366	-0.0337399474775046	-3.83849801840955	2.79557744415434	1.66545919308018
182	-5.21917330703832	-2.39307460642674	-2.62684803106788	-6.44499628447806	-5.85523584493735	-15.625240329159	-5.5651615966156	-5.22746516333785	-0.859186394218782	-2.76275841921935	0.748580390401264	1.88122850696099	3.15643006004567	1.53212969559545	1.82003729794873	2.52710608969302	0.890270364804603	3.25749859515831	1.51873663092933	-2.45128517780528	-5.13516328101119	0.578400979292462	-5.66910722832181	-12.6021703931043	-4.29996216433308	-10.9799062996307	-7.42902130010981	-14.9628094275019	-4.59505319284812	-7.3356307751071	-5.48397707707579	-8.80945761610329	-6.4819659867359	-1.02302359416588	-3.70754575220435	-4.09775769042681	-3.90476120417502	-11.518726606117	-7.28218491147642	-7.07408651097585	-7.52370030618465	-4.04944780827194	-6.49274424300612	0.175871623308153	-2.62087120799596	-0.0337399474775046	-1.34619135221789	0.625868751778362	1.11053825146001
183	-10.9836845427257	-4.08293280890849	-4.3150097727839	-6.44499628447806	-7.45605984607732	-12.3812977292543	-1.97116028295558	-3.62224391491038	-0.859186394218782	-1.02444842807701	0.748580390401264	0.877132919018438	1.32343701381327	1.53212969559545	1.82003729794873	2.52710608969302	0.116242216140748	1.21377133584619	3.30095862585632	-3.63997049719024	-2.40361059740726	0.578400979292462	-9.33847949888605	-6.3270468594509	-4.87782459333751	-10.9799062996307	-9.72747818585102	-12.2642027785539	-4.15079646979776	-7.3356307751071	-7.38650861700517	-8.02538546082314	-4.85234722079562	-1.02302359416588	-6.78433609221935	-4.32203262839596	-3.90476120417502	-1.99162405707152	-12.1925680655845	-6.35791131188529	-1.76805485564608	-2.48423537728029	-6.49274424300612	0.175871623308153	-2.62087120799596	-0.0337399474775046	-0.695146037478295	0.625868751778362	1.11053825146001
184	-3.05958117153881	-6.75036330940143	-5.23396565235748	-6.44499628447806	-7.45605984607732	-7.58898024899689	-2.58563848973146	-7.31008565113866	-0.859186394218782	-0.273436019932349	2.93921627223963	0.877132919018438	0.798961699017582	3.10604867056996	1.82003729794873	2.52710608969302	0.973359770570613	1.45087529986135	3.30095862585632	-1.07272502173418	-8.6873449143107	0.0599824225552325	-2.10585040571935	-5.87538509656198	-4.87782459333751	-9.98556839728088	-15.8765569841819	-15.0448833907165	-6.6016055558559	-7.3356307751071	-7.38650861700517	-6.77198737278358	-9.03070426226029	-1.02302359416588	-6.78433609221935	-6.90714476640223	-3.90476120417502	-1.99162405707152	-1.01853207654171	-2.56572907479068	-1.76805485564608	-2.48423537728029	-6.49274424300612	0.175871623308153	-2.53317570597095	-0.155560898988749	-3.53843892658915	0.625868751778362	1.11053825146001
185	-3.05958117153881	-6.2232833504098	-5.23396565235748	-6.44499628447806	-7.45605984607732	-14.3814456259987	-2.58563848973146	-7.31008565113866	-1.21723602960059	-4.09226963724528	2.93921627223963	0.877132919018438	0.0201152111541383	3.10604867056996	1.82003729794873	2.52710608969302	1.08893643736059	1.45087529986135	3.30095862585632	-5.87149046637298	-7.82117077894353	0.0599824225552325	-2.10585040571935	-8.03050039965887	-4.01353573308988	-9.85719801494814	-2.63795501759247	-7.97877290210378	-6.85290424266492	-7.98445377347491	-7.74779260527974	-6.77198737278358	-7.73628818460616	-3.91682225898829	-4.7548069625739	-6.90714476640223	-7.08540534805915	-3.83714003125781	-8.91864243042585	-2.56572907479068	-3.82368137078897	-2.48423537728029	-4.60985485641882	0.175871623308153	-3.22035012497759	-0.155560898988749	-0.47235653780847	0.625868751778362	1.11053825146001
186	-7.79182005705308	-3.09410601127201	-5.35023899725556	-8.06025526350668	-7.45605984607732	-22.2183636213845	-2.58563848973146	-6.65568980050275	-1.21723602960059	-4.09226963724528	2.19251457429524	1.06838405417664	0.744111644745562	1.32840045117162	2.07560520503434	2.52710608969302	1.19558220663867	3.08545886206114	3.30095862585632	-1.15452870320914	-0.300350162880988	2.8107572615357	-1.60141344284284	-4.90114354394777	-4.97835386927986	-6.00713252738703	-4.97037694900898	-7.97877290210378	-6.85290424266492	-7.98445377347491	-4.22941277533966	-6.77198737278358	-12.9056308521061	-3.62744437628814	-3.85765812405355	-7.10611887665409	-7.08540534805915	-5.13651501274996	-5.7287364332351	-2.56572907479068	-3.82368137078897	-2.3763485350057	-4.60985485641882	0.175871623308153	-3.20686880050475	-1.32461982473291	-0.47235653780847	3.33782488664336	1.11053825146001
187	-2.05547678156014	-5.69602287133992	-5.35023899725556	-3.93806499561612	-8.19866049843354	-8.93357680549265	-5.38211541676617	-5.97286206107834	-1.21723602960059	-5.34131717049347	2.19251457429524	1.06838405417664	0.744111644745562	1.32840045117162	0.539039595326404	2.52710608969302	1.19558220663867	3.08545886206114	1.59698546690667	-9.25113861109347	-0.300350162880988	2.91720770382895	-0.214955151769165	-5.28450446338156	-4.97835386927986	-5.91337827047144	-5.44670436097733	-7.97877290210378	-4.76683696631397	-7.98445377347491	-4.22941277533966	-6.77198737278358	-15.0477840098929	-3.62744437628814	-5.90091246517459	-4.37897734405608	-3.82493548370203	-6.82219377331565	-7.00108059584527	-4.19784591931621	-3.82368137078897	-2.3763485350057	-4.10081134155469	0.175871623308153	-0.0694342709425135	-1.41267364567615	-0.47235653780847	3.33782488664336	1.11053825146001
188	-2.05547678156014	-5.94493812204915	-12.3040655578367	-10.4237322997177	-8.19866049843354	-17.9098748299769	-5.38211541676617	-5.97286206107834	-2.08518642795314	-6.90974063064291	2.19251457429524	1.06838405417664	0.744111644745562	1.34135133688789	0.539039595326404	2.52710608969302	1.865130108575	3.08545886206114	1.59698546690667	-5.83723917227527	-1.03859903892874	1.43977550415453	-12.1336973236425	-6.83884185717219	-9.3349724068586	-6.12425751201555	-5.44670436097733	-9.22563268722116	-3.4604157663601	-7.98445377347491	-5.66206674376764	-11.3026899313799	-6.39363986806068	-3.62744437628814	-3.84311194185004	-6.47631637688718	-5.07335759143631	-6.99411224435479	-3.02302508247167	-5.58313582015384	-0.0488922712130013	-1.95252172644322	-5.31676434299322	0.175871623308153	-5.45662743078105	-1.61230301498592	-5.22690792043915	3.33782488664336	1.11053825146001
189	-7.23817036104766	-7.01211168662981	-8.94132982618586	-10.4237322997177	-9.10689472824149	-19.6058526201523	-5.38211541676617	-2.78015650064583	-2.08518642795314	-4.96886327466619	2.19251457429524	1.06838405417664	0.744111644745562	1.34135133688789	0.735809733148008	2.52710608969302	1.865130108575	3.08545886206114	1.59698546690667	-5.83723917227527	-1.03859903892874	1.43977550415453	-6.64684227929628	-1.97887612733317	-7.95188025752398	-4.37229368074782	-8.74190251658133	-0.217309416239949	-2.64098299787788	-7.98445377347491	-5.66206674376764	-7.74270332492226	-6.39363986806068	-3.62744437628814	-3.84311194185004	-4.6122250717692	-7.11790986755599	-3.3580057817462	-13.7555963839103	-3.4498149118982	-4.53699535060433	-6.20287124735762	-6.09706802467003	0.175871623308153	-5.53340511405665	-3.49232481287499	-7.04828611587283	0.800813097597614	0.000197965495238872
190	-7.02765465359274	-8.951757336559	-8.10642234826479	-9.64807267278122	-9.10689472824149	-4.75424712607075	-5.38211541676617	-6.94759536414906	-1.47018182608106	-0.961068840289602	2.38947529294296	3.29659561570915	1.30001314830917	1.34135133688789	0.735809733148008	2.52710608969302	0.139098734778785	3.08545886206114	1.59698546690667	-12.9599857461366	-1.03859903892874	1.43977550415453	-7.87705520227717	-9.76990759116428	-7.95188025752398	-8.58863990674691	-8.54418896342177	-2.04890781633723	-13.8440800583411	-7.98445377347491	-5.66206674376764	-8.87576162971021	-9.25043942986491	-3.26300423152351	-3.84311194185004	-4.6122250717692	-7.11790986755599	-3.3580057817462	-13.7555963839103	-5.73185284414039	-8.78340649294213	-6.20287124735762	-0.283310474898022	0.175871623308153	-5.53340511405665	-4.37744635033363	-9.44896169708171	0.800813097597614	1.34762281584991
191	-1.11544892758714	-10.3954180161283	-8.7069038448256	-9.64807267278122	-9.39563845254217	-13.8570265021516	-6.2370519458722	-6.94759536414906	-1.63154780590405	-0.961068840289602	1.93846246848256	2.01584246165672	2.79338685475223	1.34135133688789	0.735809733148008	2.52710608969302	1.77386653726151	1.75031396575209	0.141708045926727	-8.88234759197346	-15.1207632435542	1.43977550415453	-7.84874688294765	-9.94312287945225	-7.95188025752398	-10.6668835048833	-8.54418896342177	-5.01564674688447	-6.44816422339265	-10.009050053172	-5.66206674376764	-4.49277768109733	-9.25043942986491	-3.26300423152351	-1.15911805574557	-4.6122250717692	-9.02182491942965	-3.3580057817462	-2.89619951202028	-6.63096965009892	-8.78340649294213	-6.20287124735762	-7.14315594943369	0.175871623308153	-11.9862501890647	-4.37744635033363	-3.56379540312783	0.800813097597614	1.30660459088997
192	-6.19922473704901	-4.5431885271695	-8.7069038448256	-9.64807267278122	-9.39563845254217	-10.6112897148943	-6.2370519458722	-6.94759536414906	-1.63154780590405	-0.961068840289602	1.69915403361793	2.01584246165672	2.79338685475223	1.34135133688789	0.735809733148008	2.52710608969302	1.77386653726151	1.75031396575209	0.141708045926727	-8.88234759197346	-15.1207632435542	2.00245084878548	-6.31047144964267	-8.13773030001865	-8.93544354211372	-12.3853160813889	-3.26197443634075	-0.80324547089875	-4.98291319846439	-6.00417186787461	-5.66206674376764	-3.08389771755329	-9.25043942986491	-3.26300423152351	-1.28404802630501	-4.79382545884725	-0.966751115747241	-7.26677181609501	-2.89619951202028	-10.7830139359437	-4.7007026653829	-2.62606969392428	-8.69608511268754	0.175871623308153	-4.52029301915592	-7.44443285570394	-4.91833896942301	0.800813097597614	1.30660459088997
193	-10.3047431398473	-4.73146780843143	-6.5687024956278	-9.64807267278122	-9.08507938160101	-10.6112897148943	-3.52446409240969	-1.0504410182831	-1.31499236355708	-3.92933438728641	2.49651723042595	2.51984257299302	2.79338685475223	1.34135133688789	0.735809733148008	2.52710608969302	1.77386653726151	0.125399977600942	3.13388163248644	-2.36273073247947	-9.07624242889911	2.00245084878548	-6.31047144964267	-8.13773030001865	-8.93544354211372	-13.1592572862873	-3.26197443634075	-0.726499395226631	-8.16305821241869	-6.78514344703451	-4.70607883282518	-3.08389771755329	-5.72505372999456	-2.15527955368449	-1.28404802630501	-4.79382545884725	-2.59417561635013	-7.26677181609501	-3.48866206538915	-5.84804212144403	-1.29446266241863	-4.2357214936215	-7.5932205089021	0.175871623308153	-4.13984919272965	-7.44443285570394	-4.98897585790142	0.800813097597614	1.30660459088997
194	-15.32141868472	-4.73146780843143	-6.5687024956278	-9.64807267278122	-9.08507938160101	-3.09009069465819	-3.52446409240969	-1.45937478234415	-1.31499236355708	-0.874059533699538	2.9604820347914	1.07994311091961	1.20776183795659	1.34135133688789	0.735809733148008	0.529508902675448	1.77386653726151	0.125399977600942	3.13388163248644	-4.31317946884667	-1.54686434028387	2.00245084878548	-3.28813395922983	-8.13773030001865	-5.93691465369604	-13.1643392375263	-3.26197443634075	-0.335350454603574	-8.16305821241869	-7.94915577570457	-4.70607883282518	-3.08389771755329	-5.72505372999456	-5.69626543695969	-1.09650679727874	-5.22647936047984	-4.94519911863262	-7.11137055423599	-3.48866206538915	-13.3854375417997	-1.71127209514969	-4.25368081960341	-7.89492650371849	0.175871623308153	-4.13984919272965	-5.81959672813898	-4.98897585790142	0.800813097597614	1.30660459088997
195	-2.16137379448265	-4.73146780843143	-6.5687024956278	-9.64807267278122	-11.672321704122	-10.3748441946873	-5.85092540808544	-1.45937478234415	-2.24490733904129	-8.55408236492334	2.9604820347914	1.07994311091961	1.20776183795659	0.270711930904263	0.735809733148008	1.55135680484777	2.9873222743544	0.125399977600942	1.23131504094609	-5.47929439939466	-1.54686434028387	0.0207723607295704	-3.28813395922983	-13.1340285884307	-11.7941003739724	-11.569008789096	-2.63265037003914	-0.530902085583887	-8.16305821241869	-4.31628917405272	-5.76289570808805	-3.08389771755329	-0.0752132909729095	-5.69626543695969	-7.4155306587939	-5.22647936047984	-4.94519911863262	-7.7708044064922	-5.6629451719949	-9.75928502808195	-1.71127209514969	-4.14596671634242	-12.9912445896444	0.797701405453953	-3.8664833143336	-5.81959672813898	-3.19345930614111	0.800813097597614	1.30660459088997
196	-2.16137379448265	-6.30155161923969	-6.5687024956278	-8.44999954953997	-11.672321704122	-1.17045460359076	-2.9477989214917	-1.45937478234415	-1.82037589340017	-4.10276649665272	2.9604820347914	3.2780452742424	1.20776183795659	0.270711930904263	0.735809733148008	1.92706825609258	2.9873222743544	2.78163453950908	3.05110247467869	-5.26633653460788	-1.54686434028387	0.0207723607295704	-2.76275154173924	-13.4339708472633	-11.7941003739724	-9.00589594854742	-3.67858666336651	-0.530902085583887	-8.16305821241869	-3.43233574164202	-5.76289570808805	-3.08389771755329	-0.0752132909729095	-5.69626543695969	-7.4155306587939	-5.22647936047984	-1.58567730593013	-2.67497717623002	-5.6629451719949	-5.24819624567914	-3.0857934785376	-2.64720867162722	-7.43916924298848	0.797701405453953	-3.16723002830202	-5.81959672813898	-3.19345930614111	0.800813097597614	1.30660459088997
197	-4.94126070258998	-6.30155161923969	-10.2019667888881	-11.0777260276564	-11.672321704122	-14.5045369848314	-2.9477989214917	-1.45937478234415	-1.82037589340017	-2.04468594934335	2.13777482624489	3.2780452742424	2.58442893609746	0.270711930904263	0.735809733148008	1.92706825609258	2.9873222743544	2.78163453950908	2.04939497179003	-8.25217882439304	-2.23408449408617	0.0207723607295704	-2.76275154173924	-8.33412851816686	-8.25527638920195	-3.43739893885974	-3.67858666336651	-2.72741235763829	-8.16305821241869	-5.37542563462887	-3.12616016391518	-3.08389771755329	-0.795584652326006	-5.69626543695969	-7.4155306587939	-5.22647936047984	-3.11558933575202	-2.67497717623002	-6.56487523527746	-3.56371733509954	-4.01991288023143	-2.64720867162722	-5.11352163723656	0.797701405453953	-3.16723002830202	-2.24437472264357	-4.65175824832249	0.800813097597614	2.72685762736787
198	-9.22872718305242	-5.55910908654134	-10.2019667888881	-11.0777260276564	-9.9301244065642	-13.7231657559156	-2.9477989214917	-5.40932635774375	-1.82037589340017	-2.55634615411871	2.13777482624489	1.31357564851221	2.58442893609746	0.270711930904263	0.735809733148008	1.92706825609258	2.9873222743544	2.78163453950908	2.04939497179003	-8.25217882439304	-8.84753135020145	0.0207723607295704	-2.76275154173924	-9.78101633744971	-8.25527638920195	-3.78397643344948	-3.29233245602955	-2.72741235763829	-2.50605231525321	-4.8811158716537	-3.12616016391518	-3.08389771755329	-0.795584652326006	-5.69626543695969	-4.78001567526978	-5.22647936047984	-3.11558933575202	-4.82440738892612	-6.32099925419899	-10.1545642075322	-4.01991288023143	-2.64720867162722	-5.11352163723656	0.797701405453953	-3.16723002830202	-3.98158346755191	-2.44046453026242	0.800813097597614	1.17811666370762
199	-9.33564882164881	-6.55581274897651	-11.0451910565945	-11.0777260276564	-12.3315923770435	-8.09588740437038	-2.9477989214917	-5.08781945373662	-1.27911355850984	-4.70981815445037	2.13777482624489	2.73373073414832	2.76630859681601	2.0449459619461	0.735809733148008	1.92706825609258	2.58329208831887	2.37473703803787	1.3984947055987	-6.33759600639346	-12.0267403611691	0.0207723607295704	-1.58765557312026	-11.1571414141343	-8.25527638920195	-3.78397643344948	-3.29233245602955	-10.481427066419	-5.05922236400752	-7.83471932294944	-0.301629254722138	-3.08389771755329	-4.47298762381467	-4.49494795847577	-1.38089782655045	-5.33753079915777	-4.89280956591965	-7.8468270107424	-9.22092114265867	-2.7927816967215	-4.13065824665295	-3.06473318711889	-6.18378164727966	0.797701405453953	-4.18589107327164	-1.65131635572569	-0.12687736874918	2.71410593692807	0.516317421506311
200	-8.5842052861249	-2.60562910938226	-7.63918883515588	-11.0463579484227	-9.48955823734269	-7.75646190179276	-2.9477989214917	-5.08781945373662	-1.27911355850984	-4.59264402302327	0.392418316921058	2.73373073414832	2.76630859681601	2.0449459619461	0.240306340088725	1.92706825609258	2.58329208831887	2.37473703803787	1.3984947055987	-1.89298524843353	-3.99851062281564	0.0207723607295704	-1.58765557312026	-12.5130266187608	-8.25527638920195	-8.58882921222395	-7.00550354020968	-1.87068667755098	-5.05922236400752	-7.42889655843335	-1.13814452651948	-0.552022450748089	-0.639318397804487	-4.53834122098416	-1.38089782655045	-0.995747675160024	-4.41197694931013	-7.89002831508066	-7.12548018641925	-6.24330466944881	-4.13065824665295	-7.92940791097665	-7.68339596799648	1.29919900679731	-3.14029237084472	-2.46344995476025	-4.98021625390544	2.73264049555106	0.447435516966494
201	-8.5842052861249	-2.60562910938226	-11.8192486297027	-10.0007820804402	-10.4144414388466	-5.88805743459386	-0.988204166661918	-5.08781945373662	-1.27911355850984	-6.45090240542514	0.392418316921058	2.73373073414832	3.13671386775493	2.0449459619461	2.47410651658667	0.963255371072014	2.58329208831887	2.37473703803787	1.3984947055987	-6.34124480995112	-4.97550126884516	0.0207723607295704	-1.58765557312026	-3.76343374462354	-13.2624888127736	-10.351548624774	-7.00550354020968	-2.23710133950036	-3.3748742447569	-7.42889655843335	-1.13814452651948	-0.552022450748089	-0.590700928651952	-4.53834122098416	-2.64310500598156	-0.995747675160024	-2.32442217142	-7.70275837991724	-6.56988183252847	-2.86479652523727	-2.13170882987563	-7.92940791097665	-9.4509170395527	1.29919900679731	-0.395540150024665	-2.46344995476025	-4.98021625390544	2.73264049555106	2.15857580644087
202	-5.97582380369464	-1.65135135796838	-8.75422512927856	-10.0007820804402	-10.4144414388466	-10.1330133109929	-0.988204166661918	-5.88641897611422	-1.27911355850984	-5.82275066806199	0.392418316921058	2.73373073414832	3.13671386775493	2.0449459619461	2.47410651658667	0.806542807417519	2.58329208831887	2.3520639708644	2.89620961444937	-5.0047590119765	-4.97550126884516	0.0207723607295704	-6.3443520402744	-11.4671138244974	-13.2624888127736	-13.1961970272822	-2.47913226546381	-2.23710133950036	-3.3748742447569	-5.6214710406564	-1.13814452651948	-2.06745430778827	-0.590700928651952	-4.53834122098416	-2.64310500598156	-6.99537832517426	-2.32442217142	-4.82052562162091	-9.6841184446731	-10.734922766452	-2.53367386261449	-2.1148369407283	-2.47352724646244	1.29919900679731	-14.0882765609706	-2.46344995476025	-4.98021625390544	2.73264049555106	2.15857580644087
203	-3.50558277254186	-2.7666031344281	-8.75422512927856	-10.0007820804402	-4.68433985813888	-5.35098604394836	-5.68824965822389	-8.69834979696527	-0.660290944545852	-5.82275066806199	0.392418316921058	0.715163931817921	3.13671386775493	2.0449459619461	2.47410651658667	0.806542807417519	2.58329208831887	2.3520639708644	2.89620961444937	-5.0047590119765	-4.97550126884516	0.0207723607295704	-2.01890878080893	-11.6774354028216	-13.7353161913568	-21.3317340691158	-5.41903303269099	-2.64427614515959	-7.03301047338021	-4.5192687923414	-1.13814452651948	-1.7878053797742	-7.59002017778132	-3.15240152073604	-3.49286690493531	-6.99537832517426	-6.76154475726525	-8.94688945086677	-5.0304259893617	-10.734922766452	-4.41567956827576	-0.631658565300534	-7.99397186303676	1.29919900679731	-8.56301771482976	-2.46344995476025	-0.617669666499965	2.73264049555106	2.15857580644087
204	-4.81514600114271	-8.4122916446239	-8.75422512927856	-9.24224777613917	-7.46807733348448	-4.14971328644071	-5.68824965822389	-6.66777851009779	-0.660290944545852	-5.82275066806199	0.392418316921058	0.715163931817921	3.23914784633951	0.898122323695207	2.81421258314183	0.806542807417519	2.13763419403553	2.20099939732196	3.38597892951956	-7.88281368725287	-17.0676420240757	2.48065087696386	-2.01890878080893	-11.6774354028216	-10.3704292802978	-21.3317340691158	-3.32415275949797	-2.64427614515959	-7.03301047338021	-4.5192687923414	-1.13814452651948	-1.7878053797742	-5.46224685929852	-5.60679613458469	-1.14813997323503	-6.99537832517426	-6.76154475726525	-8.94688945086677	-3.8105475451813	-10.734922766452	-4.41567956827576	-0.631658565300534	-9.64129844305707	1.29919900679731	-8.56301771482976	-2.46344995476025	-4.08505267901851	2.73264049555106	2.15857580644087
205	-4.81514600114271	-2.57580006064978	-11.6155669717694	-9.31621067429769	-7.46807733348448	-1.06472345202667	-7.98949961059559	-10.277215684738	-0.660290944545852	-5.82275066806199	1.81835069860232	0.715163931817921	3.23914784633951	0.898122323695207	2.86092026944198	0.806542807417519	2.13763419403553	2.20099939732196	1.50709159391446	-6.22361563864807	-13.3761877194756	1.94517240788731	-7.14597734700746	-10.0007946486797	-10.3704292802978	-9.95403999785417	-9.79344641272832	-3.07559340021483	-7.03301047338021	-2.8568643619818	-3.17550607790592	-1.7878053797742	-0.335960741121159	-2.99982528792969	-3.4192455927996	-7.11016152892129	-6.76154475726525	-8.94688945086677	-8.45948223180415	-10.9797201966613	-4.94294536835869	-5.44515756831738	-16.1587534408087	1.1580949117626	-2.31610863788783	-0.205230559180271	-0.00417477310146808	2.13578302638522	2.15857580644087
206	-8.56942285063859	-8.43338953155492	-11.6155669717694	-9.31621067429769	-11.7809605517401	-5.14519142691534	-8.43687427157732	-10.277215684738	-1.53917801047266	-7.57989058222126	1.86443141726471	3.3915311873061	3.23914784633951	0.957945853089668	2.86092026944198	0.806542807417519	2.13763419403553	2.20099939732196	1.50709159391446	-8.0756831811121	-1.97059003060332	2.01597275450548	-7.14597734700746	-11.7926245376281	-17.0910305361932	-9.95403999785417	-6.19260707706117	-2.35067752648452	-4.34521893909085	-3.93186534348105	-0.727313819231919	-2.270124486866	-0.335960741121159	-3.05636197195794	-6.41309149314306	-7.11016152892129	-8.49513095766079	-10.1931971218184	-8.45948223180415	-2.32762001490068	-3.07898505803224	-1.47111010661423	-0.941900094341237	1.1580949117626	-3.43989236299572	-1.01725974102468	-0.381015445336938	0.138817927611215	2.15857580644087
207	-10.3629012558876	-8.43338953155492	-11.6155669717694	-9.31621067429769	-7.4168651310689	-7.50132497132917	-6.63150702442676	-7.46159282516409	-1.34053290486324	-7.57989058222126	1.86443141726471	0.325762337104875	3.23914784633951	2.66366685414418	0.575486298037761	0.806542807417519	2.99364283016866	2.20099939732196	0.545626645268552	-4.00987078290684	-1.11021207854396	1.91285844667078	-17.2929128040759	-11.7926245376281	-10.8869863720299	-12.5988932190169	-6.34667614211607	-4.51649395531438	-4.34521893909085	-3.93186534348105	-1.54512549218095	-3.44611713464936	-7.20724342996084	-5.66879690099438	-2.93953161816534	-5.36582506506432	-8.11513167543537	-10.1931971218184	-11.8729253882973	-9.12312321355129	-3.91912752594637	-1.47111010661423	-10.6497794035109	1.07992559213082	-0.665802872190755	-1.30973760694881	-1.57518936002999	2.62377704435713	2.15857580644087
208	-10.3629012558876	-10.4039096638489	-11.8423586937587	-9.31621067429769	-7.4168651310689	-8.16722247378821	-6.63150702442676	-3.54902539146308	-1.07486353587643	-4.32824196513111	1.86443141726471	0.567645096464219	3.19891371942907	1.5137180182401	0.575486298037761	0.806542807417519	2.99364283016866	2.20099939732196	0.545626645268552	-4.00987078290684	-6.63544048069439	1.91285844667078	-10.2743696275033	-7.63802408651682	-12.6351106684957	-12.5988932190169	-3.66684974797675	-4.51649395531438	-1.14859920413554	-4.50142489411795	-1.48205315682688	-3.44798337818741	-5.20870405810166	-5.66879690099438	-5.7562965599285	-5.36582506506432	-2.1684009355648	-8.35361519965882	-12.5508352452844	-13.6275756972576	-3.91912752594637	-5.26023096299643	-18.5236079186235	1.07992559213082	-9.52554034852579	-1.30973760694881	-1.57518936002999	2.62377704435713	2.77734169963784
209	-1.46503223524146	-9.58788396414638	-12.8931365771554	-8.84749481331278	-9.72324700791608	-16.4851278751144	-6.63150702442676	-10.8119017639354	-1.07486353587643	-0.305685583812883	3.61580056515338	1.53929810725202	0.042270047068405	1.5137180182401	1.27837980434186	0.806542807417519	2.99364283016866	0.417304147940233	0.610256874274437	-4.00987078290684	-1.53954590567731	1.91285844667078	-11.5528994142893	-10.0451626538835	-12.6351106684957	-6.03014139161106	-0.891571363663336	-1.9672893542833	-3.71183660617305	-4.80832939209188	-1.48205315682688	-1.12050905551052	-3.67507731729361	-2.25443365039088	-5.7562965599285	-8.65638596353158	-2.1684009355648	-8.35361519965882	-12.5508352452844	-17.1001520094396	-3.91912752594637	-0.447526420486857	-3.86827335108811	1.07992559213082	-5.27708522426132	-1.30973760694881	-1.57518936002999	0.180746302395474	2.77734169963784
210	-1.46503223524146	-7.29140534556651	-12.8931365771554	-11.0716601578045	-8.7082951620253	-7.26546939165849	-5.08231252033663	-0.195185905925616	-1.07486353587643	-12.913909703881	3.61580056515338	1.53929810725202	0.988774759976641	1.5137180182401	1.27837980434186	2.30520289929439	1.59760090096609	0.417304147940233	0.699835758970203	-5.22975604420239	-5.18215510757707	1.91285844667078	-3.39482270301011	-4.72870760109079	-9.4909094171685	-7.09100523917289	-0.891571363663336	-1.9672893542833	-3.71183660617305	-4.53670619374585	-1.48205315682688	-1.12050905551052	-7.48830930810258	-2.25443365039088	-6.75769775090279	-8.65638596353158	-7.94103545688848	-8.35361519965882	-1.26486001629205	-12.3804655778746	-2.64510957614629	-1.64656745984404	-7.44600297580648	1.07992559213082	-5.27708522426132	-3.13818861828815	-1.57518936002999	0.180746302395474	3.3374554306339
211	-2.70338807975768	-7.29140534556651	-13.4223927028968	-11.0716601578045	-8.7082951620253	-11.7696826196424	-4.67397239106011	-0.195185905925616	-1.07486353587643	-7.28585753549821	3.42434191426509	1.53929810725202	0.988774759976641	1.5137180182401	1.27837980434186	2.30520289929439	0.504426099328098	0.363477439552123	0.699835758970203	-1.50458850347664	-6.11426305038967	2.9805699096944	-5.28144881617367	-3.45507190153768	-11.7829053417483	-13.428386118232	-10.460712756927	-8.01382638160619	-8.7054979856388	-6.617170123596	-1.90648817713836	-9.0292183643703	-5.05316706923794	-4.28678606042176	-6.10858641510061	-2.43161982024767	-6.03020712063747	-0.758903916939879	-0.405297256252537	-14.0271344682647	-0.285918230693911	-3.39517206760629	-5.47202239584004	1.07992559213082	-4.29438106505227	-3.13818861828815	-4.87146688340886	0.180746302395474	3.3374554306339
212	-3.06560073638422	-7.29140534556651	-13.4223927028968	-10.8445915429811	-8.7082951620253	-11.9310964410204	-2.13008643310521	-4.23541529136451	-1.07486353587643	-0.178269038449895	1.12974268866234	1.53929810725202	0.988774759976641	1.11077622002323	1.27837980434186	2.30520289929439	0.504426099328098	1.5213552505329	0.699835758970203	-1.50458850347664	-6.11426305038967	2.9805699096944	-5.28144881617367	-6.78309050657401	-14.836129388985	-14.7020067436861	-10.460712756927	-8.01382638160619	-10.1404153873317	-6.617170123596	-1.90648817713836	-9.0292183643703	-4.40491693947427	-6.91101718409322	-6.10858641510061	-4.92029251498954	-6.03020712063747	-5.00087579660512	-4.49564686259252	-4.69533875554009	-0.285918230693911	-2.80204338448111	-2.63707386601153	1.07992559213082	-1.19465611981253	-2.92482992571979	-4.87146688340886	1.17847533895171	1.05967162364654
213	-16.6923141328265	-9.14891268113115	-8.75883461589435	-8.92024385185802	-8.7082951620253	-2.83576611677106	-2.31185811667886	-3.56885025845094	-1.07486353587643	-0.750563271207239	1.12974268866234	3.46698197684316	0.988774759976641	1.11077622002323	0.10348820557855	2.30520289929439	2.1761176348066	1.5213552505329	0.699835758970203	-1.42079607467999	-2.19443167119752	2.41573861023766	-5.16638589629846	-5.76896066683503	-10.9514388408137	-12.0138164672277	-11.336536533321	-8.28793608092317	-8.374634160123	-6.617170123596	-1.12287653961251	-2.16814085999302	-4.40491693947427	-6.91101718409322	-6.10858641510061	-2.21894359104004	-3.6359124207557	-5.00087579660512	-11.921991571834	-0.409707442098024	-1.32569230703573	-0.938973206501809	-2.21110865221729	1.12365745539288	-1.19465611981253	-2.00182524865906	-6.58575493068268	3.66580756505599	1.05967162364654
214	-10.5107997521674	-3.37764351439712	-13.9327341851253	-8.92024385185802	-4.92706278146233	-7.49893028064624	-1.73001021159211	-3.56885025845094	-1.07486353587643	-0.978593305287591	2.18739858999063	3.46698197684316	3.33720194909219	2.74123892718595	0.10348820557855	2.30520289929439	0.0841700226268878	1.5213552505329	1.22422408600665	-1.92963978396048	-5.56320599736578	2.41573861023766	-2.77416033174184	-11.1425291422387	-6.61275361958438	-14.4239587816951	-8.9451143406357	-8.28793608092317	-8.374634160123	-6.617170123596	-1.69219334149316	-2.16814085999302	-4.40491693947427	-1.63301483217232	-2.68416687443777	-4.35392216223708	-4.56176433554862	-5.00087579660512	-8.44806180393311	-0.385067033361557	-0.793038794018424	-4.75590077786235	-9.85956107055073	1.12365745539288	-4.13442171922504	-2.00182524865906	-6.58575493068268	3.66580756505599	1.05967162364654
215	-6.81023774149154	-9.25952760554666	-10.6481478068079	-8.92024385185802	-4.92706278146233	-11.281886947703	-3.03286455929246	-10.3233705749458	-1.07486353587643	-1.18460555666989	0.591979181743362	3.46698197684316	1.11846837323486	3.29206831547639	3.12011858177313	2.30520289929439	0.0841700226268878	1.5213552505329	3.00122153403296	-11.7985675515961	-7.65924152445279	2.41573861023766	-2.77416033174184	-11.1425291422387	-5.67643375115462	-6.27374242628199	-8.9451143406357	-1.46319441275829	-2.73312826989803	-7.25011368638903	-1.69219334149316	-6.40180738510863	-10.807583086594	-1.63301483217232	-2.68416687443777	-4.35392216223708	-7.46716385833212	-6.66618850278223	-15.1809143578799	-1.68654881429648	-9.12252154078847	-4.67923186345023	-1.36414522255019	1.12365745539288	-4.13442171922504	-2.00182524865906	-6.58575493068268	1.49841565876375	1.05967162364654
216	-2.27167799595975	-7.45913914423494	-10.3005476949829	-8.92024385185802	-7.82159507563679	-22.8230950710626	-1.99685081809521	-5.26879089141086	-1.07486353587643	-1.18460555666989	0.591979181743362	2.63373728095815	3.074605078244	3.29206831547639	3.12011858177313	2.30520289929439	0.0841700226268878	1.5213552505329	1.04942410436918	-4.42660577613536	-18.0613466244276	1.13883129833576	-5.88248436642752	-7.69934522240981	-5.67643375115462	-9.752711090663	-9.33140894015691	-0.619272496671334	-1.43547825347373	-1.67532848778826	-0.502008962820878	-9.66922957668086	-6.36608098126227	-1.63301483217232	-2.68416687443777	-4.35392216223708	-7.46716385833212	-6.66618850278223	-1.77352931499746	-8.67232136108853	-1.34647528322723	-3.1578009190362	-0.743807345292734	1.12365745539288	-6.08819929940581	-2.00182524865906	-4.71726098938266	1.49841565876375	0.843392455079725
217	-6.66097153748496	-6.01211392676361	-10.9822174650721	-8.92024385185802	-7.82159507563679	-24.5731996138629	-8.18608590924337	-4.28737969869514	-1.07486353587643	-4.41108386100085	1.01597656575857	2.63373728095815	1.34251509480495	2.07842489279768	1.30891595472656	2.30520289929439	0.0841700226268878	1.5213552505329	1.04942410436918	-1.59464658168009	-12.440222931017	1.13883129833576	-5.0213801411341	-1.00910810347165	-8.45143103225339	-12.5754539886588	-9.33140894015691	-0.619272496671334	-4.84420266406946	-1.67532848778826	-5.65715149258554	-4.68871701498627	-6.36608098126227	-1.89488000333408	-2.68416687443777	-3.65862963600892	-5.29788360414256	-4.33721193848299	-1.39944832106678	-11.0700720139909	-1.34647528322723	-3.1578009190362	-5.16670756571867	1.12365745539288	-6.08819929940581	-2.00182524865906	-9.14299478626807	1.49841565876375	0.843392455079725
218	-3.73217775616609	-6.01211392676361	-10.137242201433	-8.92024385185802	-11.0691120180812	-19.8973922037786	-9.60796944252233	-4.28737969869514	-1.07486353587643	-4.41108386100085	1.25083824835712	2.63373728095815	1.34251509480495	2.07842489279768	1.30891595472656	2.30520289929439	0.0841700226268878	1.5213552505329	1.04942410436918	-6.898767310951	-22.5147089494692	0.139929818006752	-8.88750180854016	-1.00910810347165	-8.45143103225339	-3.66906147292234	-3.39162653416264	-0.232341662948013	-5.10625591416804	-1.67532848778826	-5.4167426345417	-3.14725810806868	-4.56551998140804	-4.47725146119429	-7.49205579095126	-3.65862963600892	-8.42947180251663	-4.33721193848299	-10.652133837456	-9.52121112227503	-8.62598291062972	-2.61891556017817	-4.04355446904663	1.12365745539288	-6.08819929940581	-2.00182524865906	-9.14299478626807	1.49841565876375	0.843392455079725
219	-3.73217775616609	-9.23509343605325	-10.137242201433	-8.92024385185802	-10.1258328353463	-10.9388622089703	-5.72970487293488	-7.21961751130803	-1.98526695507442	-4.41108386100085	2.67753728041593	2.7749828328922	0.692837659846872	0.870568982065873	1.30891595472656	2.30520289929439	0.0841700226268878	0.0171516706914274	3.45620614345124	-6.898767310951	-15.3592387695057	0.139929818006752	-9.73844923056057	-0.989619257796839	-5.2898579413032	-0.580902247740053	-3.39162653416264	-1.09337713775946	-0.430294982158005	-1.67532848778826	-5.4167426345417	-0.851888933713999	-4.56551998140804	-3.86316038385705	-4.60169862537633	-0.828665738991625	-2.22046652325806	-4.33721193848299	-15.1364118176857	-11.0467109781104	-5.60772235879791	-2.61891556017817	-3.55690961932755	1.12365745539288	-5.84525186510773	-1.49108557649023	-4.0438175834528	0.700535045830186	0.843392455079725
220	-6.17468128958983	-6.16637743364713	-9.76700543626215	-8.92024385185802	-7.22016545667393	-8.58430153313483	-6.78572311851601	-3.43141251359429	-1.26633898810688	-4.41108386100085	2.67753728041593	2.7749828328922	0.692837659846872	0.870568982065873	1.30891595472656	2.30520289929439	0.0841700226268878	3.03948561088511	2.73010303849119	-6.898767310951	-12.0497145006189	0.499832640061379	-2.88362420364625	-8.77690844492684	-5.2898579413032	-0.580902247740053	-3.39162653416264	-1.68687096602513	-0.944520907953801	-1.67532848778826	-5.4167426345417	-0.851888933713999	-5.18876700595292	-3.86316038385705	-4.60169862537633	-1.19724662401579	-2.22046652325806	-0.721849732121775	-15.2884255633132	-6.46037585443477	-2.04146286613186	-0.267471561219381	-0.345475576107043	1.12365745539288	-0.885517456379064	-3.34532665706733	-4.0438175834528	0.700535045830186	0.843392455079725
221	-7.22046415751116	-6.10636891621394	-10.0098932778566	-9.11761111035401	-7.22016545667393	-5.41852044858805	-2.36016578626297	-6.79624827955656	-1.26633898810688	-9.17112175074806	2.67753728041593	2.7749828328922	0.692837659846872	0.870568982065873	1.30891595472656	1.7965065582512	0.0841700226268878	3.03948561088511	0.557024015143468	-7.50257515416963	-0.265370826681398	2.97778523185039	-4.48941147827434	-7.25515291287528	-5.2898579413032	-6.40302531270659	-3.39162653416264	-0.827631990859523	-0.430628736792933	-0.052701265076583	-2.83924354982472	-3.3329585283401	-5.18876700595292	-0.618230959304511	-3.08933283762963	-2.28435341572985	-4.5927961876381	-0.721849732121775	-9.21547103411895	-7.4856433962031	-2.04146286613186	-7.41015365894582	-0.345475576107043	1.12365745539288	-4.29576582522636	-3.34532665706733	-0.968579015899913	0.700535045830186	0.471766690825671
222	-10.9087135382132	-11.5350786404077	-9.44471122803961	-9.11761111035401	-9.54783730274695	-1.37106499978738	-4.70919662097096	-6.79624827955656	-1.26633898810688	-5.03263113847823	1.68507731642936	2.04191197360415	0.0558416539544133	0.870568982065873	1.30891595472656	1.7965065582512	0.0841700226268878	0.783230482334439	0.557024015143468	-2.13949649837793	-15.6243078419039	2.97778523185039	-1.38387849040712	-7.25515291287528	-4.32337270473049	-6.98118906696189	-3.39162653416264	-0.827631990859523	-0.430628736792933	-0.052701265076583	-2.82952509557721	-3.3329585283401	-4.13492033327216	-0.618230959304511	-3.08933283762963	-2.28435341572985	-5.43836247607214	-3.82283722432508	-3.69803192272666	-8.3122327560796	-3.51253412799637	-1.72811182679694	-2.49356064633293	1.12365745539288	-9.06244316986735	-4.04379919291604	-0.968579015899913	0.700535045830186	0.471766690825671
223	-6.02845933223978	-4.91659637149311	-9.5186129870048	-5.27422576759434	-9.54783730274695	-4.52702431831503	-4.00192593380554	-2.63424480330048	-1.26633898810688	-5.03263113847823	3.58421924194527	2.04191197360415	0.0558416539544133	0.870568982065873	2.63224168252957	1.7965065582512	0.0841700226268878	0.783230482334439	0.557024015143468	-2.71746494528254	-6.01462891675756	2.97778523185039	-1.38387849040712	-7.25515291287528	-5.2137653229917	-0.680773303654119	-0.562172342872838	-0.827631990859523	-0.430628736792933	-0.052701265076583	-1.77941408419391	-3.3329585283401	-1.93531112777014	-5.28579070162747	-9.43138913573795	-1.48719084611418	-5.43836247607214	-3.82283722432508	-7.61802471119297	-13.8985036090483	-10.2540200100489	-8.29263016031447	-5.40295770201434	1.12365745539288	-12.2218178799396	-1.42365683655863	-4.89351493529423	0.700535045830186	0.471766690825671
224	-13.2353991320095	-3.50552123931699	-7.81443412474042	-5.27422576759434	-8.11426496386805	-1.49304074980463	-4.00192593380554	-2.63424480330048	-1.17724497635658	-5.03263113847823	3.58421924194527	2.04191197360415	0.789174835206589	0.870568982065873	2.63224168252957	1.97535460801923	0.44397005245001	1.64711670568248	1.62647968062458	-0.0125240671573521	-11.5411030819058	2.97778523185039	-1.38387849040712	-7.98279760168946	-4.1092725673839	-3.16793736496034	-0.562172342872838	-0.827631990859523	-5.02127496481398	-1.78556992919539	-1.77484795552605	-4.7036824969601	-0.794377712392117	-1.03139847732114	-0.195100742697948	-0.965019098361339	-6.02657380574344	-6.07777804575656	-4.32012514136612	-13.4342662602196	-1.66491378248694	-0.640199553520216	-5.56979484714251	1.12365745539288	-5.55769256941118	-1.42365683655863	-4.89351493529423	0.700535045830186	0.735845283552027
225	-9.65050598883132	-3.50552123931699	-2.50254340076775	-5.27422576759434	-3.49652106931765	-9.3019534308062	-4.00192593380554	-5.26112998397092	-1.17724497635658	-0.652683000214489	2.89998370967255	0.876626842004004	2.43232637822641	0.870568982065873	2.63224168252957	1.97535460801923	0.44397005245001	2.92202088054095	2.15386994992194	-0.0125240671573521	-8.3336536344776	2.89259525780618	-1.38387849040712	-7.98279760168946	-6.49509026907168	-3.16793736496034	-2.52277348522879	-3.07511473290172	-5.02127496481398	-1.78556992919539	-2.56037572673431	-4.7036824969601	-3.71095168034337	-0.767904339761283	-0.774785196767028	-0.965019098361339	-3.92819656371488	-6.07777804575656	-4.32012514136612	-5.08342904935124	-1.66491378248694	-0.640199553520216	-11.3696815614005	1.12365745539288	-0.414793503163049	-1.42365683655863	-4.89351493529423	0.700535045830186	0.735845283552027
226	-9.65050598883132	-2.54861665172013	-3.9963952758907	-7.65761393322479	-3.49652106931765	-13.4154175853241	-4.00192593380554	-5.26112998397092	-1.17724497635658	-8.84065566245955	1.45223356390197	0.876626842004004	2.43232637822641	0.870568982065873	2.63224168252957	1.97535460801923	0.0734398996219711	2.92202088054095	2.35396614497871	-0.0125240671573521	-6.84800894140721	2.89259525780618	-2.80848462613999	-1.13445989959403	-5.25825556445925	-3.16793736496034	-0.671860180920046	-1.45453061250192	-3.22728044818224	-1.78556992919539	-2.56037572673431	-4.7036824969601	-7.75952575682993	-8.45638281918732	-0.774785196767028	-0.965019098361339	-1.64182233709816	-6.07777804575656	-3.09468452494374	-12.1680320383913	-1.72276351643144	-0.640199553520216	-4.48319726638885	1.12365745539288	-16.118006556424	-1.42365683655863	-0.125096842061067	0.700535045830186	0.735845283552027
227	-6.98769039897983	-2.54861665172013	-5.42572225066846	-7.65761393322479	-11.0386692991485	-3.03787792333449	-4.00192593380554	-3.97442350385695	-1.17724497635658	-0.758926827576779	1.45223356390197	2.30737239235001	2.43232637822641	0.870568982065873	2.24222965224436	1.97535460801923	0.0734398996219711	1.68185661788979	1.59188232616772	-3.43590987838436	-3.04505519011162	2.89259525780618	-2.80848462613999	-7.41582653545939	-2.53486236730125	-5.06848376556655	-0.671860180920046	-1.45453061250192	-3.22728044818224	-4.58841260056085	-2.56037572673431	-10.1651430824788	-2.3064973870482	-8.13119646133541	-10.4716665646312	-2.27022350618238	-4.04855286721206	-6.07777804575656	-0.328735057063019	-12.1680320383913	-1.72276351643144	-0.640199553520216	-4.48319726638885	1.12365745539288	-3.87380544424748	-1.42365683655863	-4.08899659645916	2.71801748370559	1.2632276597994
228	-8.55819001401914	-2.54861665172013	-5.42572225066846	-7.65761393322479	-7.54520546172091	-0.158033952450063	-4.60934214217224	-3.97442350385695	-1.17724497635658	-0.758926827576779	1.45223356390197	2.30737239235001	2.43232637822641	0.870568982065873	0.547335556007118	1.97535460801923	1.99052108411863	0.0417790669355818	1.59188232616772	-3.43590987838436	-5.09515477276266	2.89259525780618	-5.23555935004988	-0.28297148058152	-2.53486236730125	-3.1582987634308	-1.4247727113141	-0.328857630925581	-7.34893703425297	-4.55103184357464	-2.56037572673431	-5.39493042315241	-2.3064973870482	-4.44491220879936	-5.92061525354609	-7.64100138790498	-6.78190068241915	-6.07777804575656	-8.61947249757642	-8.71121278372171	-5.35631181344509	-1.51814996130043	-5.6629797019608	1.12365745539288	-3.04380750030964	-1.42365683655863	-6.92956894237991	2.72078488774091	1.82309250268454
229	-9.00182311462976	-0.741904299743386	-1.82784625772292	-5.81491452767552	-7.9131559385122	-0.158033952450063	-8.20905649050726	-3.97442350385695	-1.17724497635658	-8.12322938573785	1.45223356390197	2.30737239235001	3.55180518019413	0.870568982065873	0.547335556007118	1.97535460801923	2.73667519356553	1.0530039531582	1.0539427414995	-2.00341635330151	-15.5954841698164	2.89259525780618	-10.65611800206	-0.28297148058152	-4.30893346813703	-1.80954010893276	-1.4247727113141	-0.328857630925581	-6.66778726486174	-5.24159734123069	-2.56037572673431	-5.39493042315241	-2.3064973870482	-3.64387639515965	-5.95842233919689	-4.52445456840536	-4.45518561828016	-6.07777804575656	-5.3462896227239	-9.67947651572512	-6.18687866570608	-3.3684922275277	-5.19841194753628	1.12365745539288	-3.04380750030964	-3.68138437819299	-6.92956894237991	2.72078488774091	2.22773267687081
230	-5.96209947487423	-2.42763607788367	-6.46876736842155	-5.81491452767552	-7.9131559385122	-2.93362749457552	-6.83571188213578	-5.68809542665218	-1.17724497635658	-1.86060046773053	1.45223356390197	1.51084579310001	3.55180518019413	0.870568982065873	0.547335556007118	1.97535460801923	2.73667519356553	3.08479358434075	1.0539427414995	-1.21181605542258	-9.47242965437531	0.142163131422097	-2.53124802690507	-3.81678177435035	-4.30893346813703	-9.28647667392801	-8.58280038810567	-6.0282638992705	-7.05870418125715	-5.38814334024485	-2.25186151595347	-5.39493042315241	-3.53908028467772	-3.92130752709739	-5.03907852559041	-4.52445456840536	-4.45518561828016	-3.38821134158548	-4.39767223499805	-19.1481497117744	-1.54857568652117	-3.3684922275277	-5.13801409895317	1.12365745539288	-8.16782093789156	-3.68138437819299	-6.92956894237991	2.72078488774091	2.22773267687081
231	-0.93609928163836	-12.7186972378421	-3.41293383911629	-5.81491452767552	-7.23702118242021	-2.93362749457552	-6.76155962381851	-5.68809542665218	-1.17724497635658	-6.32167378246635	3.29643075001048	2.3841025333651	3.55180518019413	1.45965690662577	0.547335556007118	1.97535460801923	2.73667519356553	0.967430255079049	1.0539427414995	-1.21181605542258	-9.47242965437531	0.219611685670624	-3.18832983651562	-1.12234436853133	-4.30893346813703	-4.3111042336811	-9.21907635485967	-6.0282638992705	-7.05870418125715	-5.38814334024485	-2.25186151595347	-5.39493042315241	-3.53908028467772	-3.92130752709739	-3.07908863987378	-4.52445456840536	-6.46956034453626	-5.8056915719006	-7.26436648171932	-34.4154752883785	-2.97073608096174	-0.860065418539523	-5.50285217289842	1.12365745539288	-8.65525912143157	-0.32708459971348	-2.75555087809437	0.16870060151953	2.43486383314646
232	-3.4427873656563	-10.2891651417986	-3.38117544044049	-5.81491452767552	-7.23702118242021	-6.77608044161969	-6.76155962381851	-8.96399111830079	-1.17724497635658	-1.34716279197459	3.29643075001048	0.240810579176105	3.55180518019413	1.45965690662577	0.203883597076645	2.34704464779671	0.659051683910989	2.81061696002317	1.0539427414995	-0.841775653919631	-2.90964689507108	3.42117958325681	-10.2887849114881	-0.893795322782393	-4.30893346813703	-4.3111042336811	-9.0153308498103	-6.92047466375184	-3.14467992100433	-1.93948622349396	-2.25186151595347	-5.39493042315241	-3.76118810846436	-3.77995567483417	-3.47429425162808	-6.08451509197855	-10.4104119906357	-5.8056915719006	-9.08340263440353	-32.1067469581577	-3.87779491307443	-0.0384641951533129	-1.58828127511726	1.12365745539288	-4.56753542086364	-0.32708459971348	-2.75555087809437	0.16870060151953	0.00424246460523392
233	-3.4427873656563	-10.2891651417986	-3.38117544044049	-5.81491452767552	-7.23702118242021	-3.89737543064414	-6.76155962381851	-5.80674047300459	-1.17724497635658	-5.3629634808113	0.100167735131225	0.240810579176105	1.97533144118269	1.45965690662577	2.77581624425544	2.34704464779671	0.659051683910989	2.81061696002317	2.9392325500365	-4.83894743057907	-2.90964689507108	3.42117958325681	-9.07481607199606	-3.657999609439	-1.05090069366715	-3.56064908565659	-11.576997593916	-9.11541758943701	-3.14467992100433	-1.23235330577707	-1.86548708940089	-1.36036487243662	-3.76118810846436	-7.70480071792	-8.7177204743838	-6.08451509197855	-5.47878500610397	-3.59778859632008	-15.604277495653	-10.9472791004207	-3.87779491307443	-0.0384641951533129	-6.856236233886	1.70147729901011	-4.19090317825021	-0.32708459971348	-2.75555087809437	0.16870060151953	0.00424246460523392
234	-8.49026454232518	-6.80302049407879	-3.38117544044049	-7.31647791636599	-10.4880727500864	-9.20143654792186	-4.59625591910809	-2.45732853122023	-1.17724497635658	-1.99042477176985	1.1281736670877	0.240810579176105	1.97533144118269	1.45965690662577	2.77581624425544	2.21898982550826	0.659051683910989	0.54837272446115	2.9392325500365	-0.221150743773025	-1.38480224188869	3.42117958325681	-9.07481607199606	-6.65783276760645	-5.37182194215606	-6.97035851455956	-8.05940319734202	-9.11541758943701	-2.15683186443873	-1.92065537009014	-0.167628492445918	-3.94247131654164	-0.508986891192541	-2.21790021452416	-7.0821348548608	-6.73657480896179	-5.87049437189604	-5.81760379788602	-6.67972422540657	-11.0304718667972	-1.0369476289588	-2.82013513880809	-5.71068644458943	1.70147729901011	-1.16651434908237	-0.32708459971348	-1.98845777376646	1.2992940570056	0.00424246460523392
235	-5.73519390167546	-6.80302049407879	-1.66298370274229	-5.49828333272219	-10.4880727500864	-13.6937042807777	-6.53068684367833	-5.24715973097729	-1.17724497635658	-5.52629044849338	0.692241645164713	0.240810579176105	2.97924054336262	1.45965690662577	2.77581624425544	1.5500793913766	1.47963998158294	0.54837272446115	1.65494312081094	-2.4851174441163	-6.97284869707979	3.42117958325681	-3.38675721431946	-7.29185279840495	-5.37182194215606	-6.32576668431981	-8.92009937537373	-9.11541758943701	-7.5299344786864	-3.31620967994751	-1.72865144337175	-1.28151183840708	-4.50802261985289	-4.09677954345664	-10.9065184680071	-6.73657480896179	-5.87049437189604	-5.81760379788602	-5.32605786877232	-1.02804829673949	-1.0369476289588	-2.82013513880809	-5.56360238624935	0.162202752161013	-2.91823977614055	-0.369160184441805	-2.88349942240009	2.65350433021598	0.00424246460523392
236	-11.3125879749762	-10.0964032280922	-7.49454873209861	-6.43161893019558	-7.55223444786687	-4.50280984957883	-6.53068684367833	-5.24715973097729	-1.17724497635658	-5.52629044849338	0.692241645164713	1.78534207619514	3.68138635933146	1.45965690662577	0.867170233065098	1.5500793913766	3.63187260920573	2.4327958538935	1.65494312081094	-2.4851174441163	-14.3891217381546	3.42117958325681	-13.7574836828678	-5.44552450055329	-1.31220774695313	-6.32576668431981	-18.4243558497814	-9.11541758943701	-0.132996429254316	-7.64859945718996	-1.72865144337175	-1.28151183840708	-2.96167374213134	-6.24221469111921	-10.9065184680071	-6.73657480896179	-8.02368916793066	-7.1539982347298	-7.86601490381803	-5.4061492110029	-6.34177638969817	-2.82013513880809	-5.69259666481672	0.162202752161013	-2.91823977614055	-0.369160184441805	-1.18781545919357	2.65350433021598	1.6345945892592
237	-4.12886769738599	-1.38900765461443	-5.89972697275634	-8.40360319004654	-7.99731290397593	-0.922798367111111	-3.50911917448561	-5.95568031819269	-1.17724497635658	-2.30380180642532	0.478307466195741	1.78534207619514	3.68138635933146	1.23768724347292	0.513565577621631	1.46213188703579	3.63187260920573	3.10763135377229	1.65494312081094	-2.87709625609325	-12.5952030061862	3.42117958325681	-8.592665300796	-0.10277783076031	-1.01144139773441	-6.32576668431981	-10.9250086994278	-9.11541758943701	-7.68881355246353	-1.25227686730242	-1.66661792983773	-7.46603859598666	-2.96167374213134	-11.0701962560538	-2.91397497266213	-4.87197687563473	-8.02368916793066	-8.36121873649424	-11.21051655799	-1.37341506723924	-6.34177638969817	-0.0889301541728047	-12.3545440730166	0.162202752161013	-2.91823977614055	-0.0331579010350451	-9.31192773487653	0.600119224967596	1.6345945892592
238	-4.12886769738599	-1.38900765461443	-8.87942559854407	-7.822781318146	-6.57282807042835	-12.704117338945	-4.08254709034217	-5.95568031819269	-1.17724497635658	-2.30380180642532	0.0118028759800688	1.78534207619514	3.68138635933146	1.23768724347292	0.513565577621631	1.46213188703579	3.63187260920573	2.73631093122492	0.985317540478859	-2.87709625609325	-10.0413603886114	3.42117958325681	-6.51962294051138	-8.36213702411075	-0.990176716699506	-4.88133975352228	-13.8773692867696	-12.8661745050704	-7.68881355246353	-3.34943994558853	-1.66661792983773	-5.3008838831651	-1.70589808961917	-9.0022604908042	-2.91397497266213	-4.87197687563473	-8.02368916793066	-7.86966385391434	-6.45858944085921	-5.0689207699856	-1.10083962697483	-0.0889301541728047	-5.82208422409287	0.162202752161013	-2.7469045168149	-0.0331579010350451	-6.67229439806141	0.600119224967596	1.6345945892592
239	-4.12886769738599	-1.38900765461443	-8.87942559854407	-10.0448148461272	-4.75595900237251	-6.21756868195094	-3.0913752069269	-5.95568031819269	-1.17724497635658	-5.10136840583514	0.0118028759800688	1.78534207619514	3.68138635933146	1.20944627273579	0.513565577621631	1.46213188703579	3.07546863482148	2.73631093122492	0.985317540478859	-3.8545503117001	-7.48351441181203	1.29285210134578	-5.55538872255215	-2.71455115712662	-2.15882870661745	-4.50377570932381	-8.5257917169305	-12.901017020487	-7.68881355246353	-3.34943994558853	-1.66661792983773	-5.3008838831651	-1.70589808961917	-4.69941859159322	-10.4877512086597	-3.86349874957797	-4.45767785263783	-8.0067768185538	-12.8108063001801	-18.0060286453736	-4.33941790582301	-7.05661228323339	-1.57132235728588	0.162202752161013	-2.7469045168149	-0.0331579010350451	-5.32318588351545	0.600119224967596	2.70334951995159
240	-7.24493743627874	-1.38900765461443	-7.96510715638207	-6.1737050987108	-3.49019674176131	-6.95433675137569	-3.5344578449208	-5.95568031819269	-1.17724497635658	-5.10136840583514	2.54225943172346	1.78534207619514	2.69958807253332	1.32847302137776	0.513565577621631	2.82880143051856	3.5477735298518	2.73631093122492	0.985317540478859	-3.8545503117001	-7.48351441181203	1.00253492111683	-1.09851807994804	-6.71008083300543	-2.15882870661745	-3.56968318529916	-11.8420536334346	-10.9735189144158	-2.71114516290734	-3.34943994558853	-0.0238328264354448	-5.3008838831651	-5.71793132160837	-4.49967842697272	-6.935113815283	-1.36641040955648	-5.999659848381	-8.0067768185538	-12.7257374319059	-18.0060286453736	-0.823276613929949	-5.29885196648282	-1.57132235728588	0.162202752161013	-1.48362048402978	-0.0331579010350451	-7.04226788098647	0.600119224967596	2.70334951995159
241	-3.689242892589	-2.79865389659958	-6.39598087149247	-6.1737050987108	-3.49019674176131	-0.614821515523687	-5.99634283302372	-5.33459179247356	-1.4897960497045	-1.88886235795004	2.54225943172346	1.78534207619514	2.69958807253332	1.32847302137776	1.35975225501674	2.82880143051856	3.5477735298518	0.0604243087719345	0.985317540478859	-2.12995645741082	-16.7093341442764	2.51322187634641	-1.11985198946693	-4.34572862828118	-2.15882870661745	-0.586875245606949	-11.8420536334346	-10.3386559707553	-2.71114516290734	-3.34943994558853	-0.0238328264354448	-3.69910666632919	-0.0703064104199784	-8.12935581958303	-6.935113815283	-2.54853896876681	-5.999659848381	-7.03084533228486	-4.65775658326354	-14.8237236613109	-4.22656635087944	-4.404294576573	-1.57132235728588	0.162202752161013	-10.8253850945956	-0.0331579010350451	-4.97776868233583	0.600119224967596	2.67895672031803
242	-8.19026765257613	-5.06810309930898	-6.39598087149247	-6.1737050987108	-1.95373750133348	-14.2105091154787	-5.99634283302372	-5.03543532312428	-1.4897960497045	-1.88886235795004	2.54225943172346	1.78534207619514	0.879901725533346	1.32847302137776	2.26397767130348	2.82880143051856	0.00429219504350176	0.0604243087719345	0.279903613011257	-6.83132915069969	-25.1994022519671	2.51322187634641	-1.11985198946693	-9.02705179415358	-2.15882870661745	-6.67848067646551	-6.57408257624276	-10.3386559707553	-2.71114516290734	-2.52213921143678	-0.0238328264354448	-3.69910666632919	-0.0591749717756483	-8.12935581958303	-6.935113815283	-2.54853896876681	-5.999659848381	-7.03084533228486	-0.96609333561536	-13.7662637092847	-3.53855695857372	-4.404294576573	-1.57132235728588	0.162202752161013	-15.587420808202	-0.0331579010350451	-0.899527191102095	0.600119224967596	1.61436385743908
243	-8.19026765257613	-5.83254707012284	-2.78401259822233	-6.1737050987108	-4.53032844930974	-4.23812980141361	-3.45709762937315	-0.826725228577818	-1.4897960497045	-10.2899222343622	3.24492511993481	1.78534207619514	1.66162322637682	0.521196679315129	2.26397767130348	2.82880143051856	3.87829223468672	0.0604243087719345	3.18980973866288	-9.13632663750036	-13.0741151417584	2.51322187634641	-1.11985198946693	-9.02705179415358	-2.15882870661745	-6.23577042440182	-6.57408257624276	-2.69152342363325	-2.71114516290734	-2.52213921143678	-0.0238328264354448	-0.319451332607032	-3.31620592767803	-10.3730493522026	-0.471097480208373	-6.61086312544386	-2.93602236995105	-4.16636458710728	-2.4047163909187	-14.0591324215628	-5.59470337498443	-4.404294576573	-1.57132235728588	0.162202752161013	-13.4556826966957	-0.0331579010350451	-1.37590940110428	0.600119224967596	1.61436385743908
244	-6.29966695796537	-5.69531221388712	-4.45113029756413	-6.1737050987108	-4.53032844930974	-6.8037988957062	-3.45709762937315	-0.561235875930228	-1.4897960497045	-3.38775022361556	0.863220326111041	1.78534207619514	1.66162322637682	3.69446016500913	2.26397767130348	2.82880143051856	3.87829223468672	0.0604243087719345	3.18980973866288	-2.67883890609226	-12.3901735421158	2.51322187634641	-1.11985198946693	-9.02705179415358	-1.32578218343586	-6.23577042440182	-6.57408257624276	-2.69152342363325	-4.25847745707058	-3.64163743777057	-0.0238328264354448	-0.319451332607032	-3.31620592767803	-10.3730493522026	-6.27599376407652	-5.11608591484017	-3.25678167401636	-4.16636458710728	-15.9621928520515	-4.45647898109022	-8.51595924659362	-4.404294576573	-2.8441765872106	0.342470294888087	-13.4556826966957	-2.86116898795306	-1.37590940110428	2.13253650114433	1.70479357774894
245	-7.53873889423643	-4.71482975598291	-2.2348129933106	-3.87996059788277	-6.09296966825475	-7.70607153106396	-3.45709762937315	-0.561235875930228	-1.4897960497045	-3.38775022361556	3.26154035399961	3.94194619476823	1.66162322637682	3.69446016500913	1.84623309641287	2.82880143051856	3.38711196765037	0.0604243087719345	3.85312339300952	-12.3739671736827	-12.3901735421158	0.423868653377934	-7.4453987511336	-1.91742718375894	-1.32578218343586	-7.62148165231708	-4.6378825014858	-2.69152342363325	-0.690362716407225	-2.75502115161397	-0.0238328264354448	-0.319451332607032	-0.943948126848421	-9.19939241771978	-6.27599376407652	-5.11608591484017	-6.39279242644448	-3.47843181231194	-5.47104470149102	-4.16567432224264	-8.51595924659362	-4.404294576573	-3.50795023284474	0.331270956227463	-13.4556826966957	-2.86116898795306	-1.37590940110428	2.13253650114433	1.70479357774894
246	-5.89181462258465	-4.87050230095252	-2.54481513569972	-6.76131458849957	-1.24511058840251	-0.854142835435109	-1.8414386351146	-0.561235875930228	-0.792784683021143	-6.80533277753834	3.26154035399961	3.94194619476823	2.39973104391051	1.19117750138371	2.04240485436266	2.82880143051856	0.333877163868925	0.0604243087719345	3.85312339300952	-4.35516326022247	-1.30753175891531	0.0171624461287556	-8.875145012763	-1.70394378939909	-2.36900311400844	-7.62148165231708	-4.02147070966406	-2.69152342363325	-0.690362716407225	-2.75502115161397	-1.24482043405566	-0.319451332607032	-0.943948126848421	-3.46428936631053	-8.17284623431755	-5.11608591484017	-6.39279242644448	-7.38202476262143	-5.47104470149102	-4.16567432224264	-3.42019096402534	-4.404294576573	-3.24048892419102	0.331270956227463	-2.49930512187167	-1.24278856323286	-1.37590940110428	1.12553504471309	1.70479357774894
247	-10.8683667713421	-4.87050230095252	-2.54481513569972	-3.68555555895795	-4.58919179337357	-1.75746155014923	-6.83017454017058	-0.561235875930228	-0.792784683021143	-8.90253474560621	0.453341241234114	3.94194619476823	2.39973104391051	0.865299709213893	0.169243088395138	2.82880143051856	0.403187411146665	1.78564945784764	3.85312339300952	-6.08666867788107	-15.3928287942312	0.0171624461287556	-0.552542707691101	-4.96695432785112	-2.32499671671785	-6.03013507872787	-4.02147070966406	-4.50014476056248	-0.690362716407225	-2.75502115161397	-2.06155230832506	-0.319451332607032	-0.943948126848421	-3.46428936631053	-7.66877170889712	-5.11608591484017	-5.10192724291012	-4.14753417490758	-0.134653006915608	-6.7226520092469	-3.31183681922813	-3.18280363937657	-0.52403799735299	0.331270956227463	-2.43797004177913	-1.24278856323286	-1.81719513260886	1.12553504471309	1.27834690004407
248	-4.3704865984464	-5.276783731324	-2.54481513569972	-3.68555555895795	-4.58919179337357	-6.00798927806119	-7.2432325032809	-0.561235875930228	-0.792784683021143	-8.90253474560621	2.76167895553638	3.94194619476823	1.46325671076402	0.865299709213893	0.169243088395138	2.82880143051856	0.403187411146665	1.51602896777975	1.18278430593146	-0.835440231512273	-1.16023301079321	0.0171624461287556	-0.552542707691101	-4.45856715132876	-3.05140738436624	-4.21293960206733	-5.79752285812717	-3.89709563529247	-0.690362716407225	-2.75502115161397	-4.26469086508402	-6.27932924534661	-3.66742707141404	-8.83115318906978	-8.5771560530539	-4.42058307456708	-5.7648009600555	-2.95602669466742	-4.97050305638838	-5.56384000651361	-3.91559819411521	-2.4922035002008	-0.52403799735299	0.331270956227463	-9.21360838224072	-1.24278856323286	-1.81719513260886	1.12553504471309	1.27834690004407
249	-4.3704865984464	-4.44174893786567	-2.54481513569972	-3.68555555895795	-5.78784182098827	-2.39792325860973	-2.68297357779568	-0.561235875930228	-0.792784683021143	-4.90502866600586	3.62797093367558	3.94194619476823	0.990278622192315	0.865299709213893	0.169243088395138	2.82880143051856	0.403187411146665	1.51602896777975	1.18278430593146	-4.38194370001669	-9.16286740499167	1.41844869335636	-0.552542707691101	-4.45856715132876	-3.05140738436624	-1.78918526936652	-4.64266225958174	-6.13300587214436	-1.91454282799621	-2.75502115161397	-4.39384430996385	-6.27932924534661	-3.66742707141404	-8.83115318906978	-8.44747997535902	-4.44363303990664	-8.76146192380819	-4.84830272741347	-8.37868276129634	-1.3912292622824	-3.91559819411521	-2.4922035002008	-4.64936947027003	0.331270956227463	-10.6045319700739	-1.24278856323286	-4.91395429353007	1.12553504471309	1.27834690004407
250	-4.53224769814803	-2.34521848260229	-5.39172463538558	-3.98923366216248	-4.69898296674839	-4.37495340312761	-2.68297357779568	-0.561235875930228	-0.414240495529689	-4.90502866600586	3.62797093367558	1.95813784177321	0.990278622192315	0.865299709213893	0.169243088395138	2.07666403444721	0.403187411146665	1.51602896777975	2.28419999121504	-4.38194370001669	-1.62636751144547	1.41844869335636	-3.09942059767673	-4.45856715132876	-3.07836941738077	-3.80097026918418	-0.384183709214933	-6.30948803255785	-1.91454282799621	-1.53784389709376	-4.39384430996385	-6.27932924534661	-3.66742707141404	-0.856707635855864	-4.60791885002347	-4.44363303990664	-8.76146192380819	-4.84830272741347	-3.34158324275359	-1.3912292622824	-3.91559819411521	-2.4922035002008	-4.64936947027003	0.331270956227463	-10.6045319700739	-1.24278856323286	-2.40410506263441	1.12553504471309	1.86770808116133
251	-6.84923491012685	-2.34521848260229	-3.98228347305019	-3.31313245158811	-4.69898296674839	-6.01430339078206	-1.26791772379558	-0.561235875930228	-0.414240495529689	-6.66016506879708	3.62797093367558	0.725019844999452	3.75318759986696	0.957163633672645	0.874445897811651	2.07666403444721	0.0454976088931027	1.51602896777975	1.98482065063953	-2.67482589814537	-4.07880919609639	1.41844869335636	-3.09942059767673	-1.99124416951424	-3.454585940114	-3.56592563824278	-2.89025236089773	-6.30948803255785	-1.91454282799621	-1.53784389709376	-4.03654098527645	-6.27932924534661	-3.32213109667243	-3.38696560535409	-4.06565309574772	-4.44363303990664	-6.88893203895639	-4.84830272741347	-6.52408352634062	-6.97130917916075	-3.91559819411521	-2.4922035002008	-0.0216681381210435	0.331270956227463	-4.45016796320652	-1.24278856323286	-2.43599971003221	1.12553504471309	3.47631670830116
252	-5.93342190965774	-3.56926744761981	-3.97171154695044	-3.31313245158811	-4.69898296674839	-7.56085512362276	-6.02329133499037	-3.49290632835379	-0.0820818366739222	-6.66016506879708	3.62797093367558	0.725019844999452	3.75318759986696	3.79063958829941	0.874445897811651	2.07666403444721	2.90108369938551	2.03768055488995	3.3129853940636	-2.8982856548228	-0.330581779901908	1.41844869335636	-13.3582555938918	-1.04978902042899	-1.24129061663744	-3.96480042650916	-2.89025236089773	-1.61966116949052	-6.45097446845792	-1.53784389709376	-4.03654098527645	-2.74454926601752	-3.32213109667243	-2.66685530376172	-3.9969488692665	-7.02078289827396	-4.61212353570411	-4.84830272741347	-11.1809707886822	-2.44530600936039	-5.95838947561722	-1.22671872868677	-2.39492914491084	0.331270956227463	-5.8430423524451	-1.24278856323286	-3.61463487177539	3.36310109056964	3.47631670830116
253	-5.93342190965774	-3.56926744761981	-3.97171154695044	-3.31313245158811	-5.22132608435608	-6.48559505739522	-6.02329133499037	-4.18349845138731	-0.0820818366739222	-6.71711766720057	3.62797093367558	0.725019844999452	3.75318759986696	1.82259218708103	1.80097780850674	2.07666403444721	1.15630466364522	2.03768055488995	1.70100279142265	-8.59176258529549	-4.91632834595275	1.41844869335636	-14.2116125040519	-0.382255397006822	-1.24129061663744	-1.05898977179884	-3.3323805675836	-5.12546257130337	-6.45097446845792	-1.53784389709376	-4.03654098527645	-4.20384934313328	-0.250569571983	-5.58028670460219	-3.9969488692665	-9.79655659876682	-5.4795475213989	-4.97771528482598	-11.1809707886822	-2.11678396603563	-8.94767791991392	-1.22671872868677	-2.39492914491084	0.331270956227463	-5.8430423524451	-0.649036860586651	-2.21747694332627	3.36310109056964	0.678848198147132
254	-10.9845737172441	-0.467387808716124	-3.97171154695044	-3.31313245158811	-3.30269023946334	-27.7841948636982	-1.22775136961936	-3.09287482440166	-0.0820818366739222	-2.00666596319397	3.62797093367558	0.725019844999452	3.75318759986696	1.82259218708103	1.80097780850674	2.07666403444721	1.15630466364522	2.03768055488995	2.92234431341862	-2.94706678910412	-11.9204395345986	3.43047764139328	-0.39760186572276	-1.78481392599824	-3.99029610287772	-2.91142577087376	-4.82580976719547	-5.12546257130337	-0.0874516164642758	-0.815556416708464	-1.42166494842592	-5.62732310044513	-0.250569571983	-5.58028670460219	-3.9969488692665	-9.79655659876682	-5.4795475213989	-4.97771528482598	-0.582352719186102	-2.11678396603563	-2.82598743156753	-1.22671872868677	-2.39492914491084	1.5620260114099	-4.53918210925191	-0.649036860586651	-1.81407702752292	3.36310109056964	1.09707392356671
255	-4.19960761153935	-2.68943304921035	-3.97171154695044	-3.31313245158811	-2.49083585721736	-19.2925127767918	-8.20977816548731	-3.09287482440166	-0.0820818366739222	-2.00666596319397	3.62797093367558	0.725019844999452	3.92111726555757	2.75865888003563	1.80097780850674	2.07666403444721	1.15630466364522	3.05738845895264	2.92234431341862	-2.94706678910412	-1.68983810839959	1.6238046580331	-3.49769296819579	-4.87372968336707	-3.99029610287772	-2.91142577087376	-21.4055489978597	-9.06369443439553	-0.0874516164642758	-0.815556416708464	-1.42166494842592	-5.62732310044513	-0.250569571983	-7.44156162805943	-7.69014316953947	-7.03812611838246	-10.9589152058295	-4.97771528482598	-8.57425104657815	-2.79553841970348	-3.34151551337169	-1.94416441884672	-7.45284093955181	1.5620260114099	-7.39069086160216	-2.21135398535688	-0.158922128787211	3.36310109056964	1.09707392356671
256	-2.1497064943697	-1.69580347412667	-3.97171154695044	-3.31313245158811	-4.2748539085453	-11.9475553647183	-1.28581276497368	-2.93057331294993	-0.0820818366739222	-2.00666596319397	3.62797093367558	0.447611129506209	3.92111726555757	0.870912988722853	1.80097780850674	2.07666403444721	2.46482014736642	3.05738845895264	2.92234431341862	-2.94706678910412	-6.39207396335249	1.6238046580331	-3.49769296819579	-12.2768306360125	-6.70582288461113	-2.91142577087376	-6.38097156294415	-9.71282658546688	-2.04657194098609	-5.281299439741	-1.42166494842592	-1.18719121213488	-0.440357654881949	-4.15424056113605	-7.69014316953947	-9.62769660169912	-6.60908892626613	-9.70907665220941	-11.0650108079865	-1.00743887196821	-3.34151551337169	-1.94416441884672	-8.89855057954793	1.5620260114099	-7.39069086160216	-2.21135398535688	-0.533773251553189	3.36310109056964	1.09707392356671
257	-2.1497064943697	-5.83874486417188	-2.22760029037179	-3.31313245158811	-4.2748539085453	-11.3514806228676	-1.28581276497368	-3.22892786664519	-0.0820818366739222	-2.00666596319397	3.62797093367558	0.447611129506209	3.92111726555757	0.870912988722853	1.80097780850674	1.41983101385608	2.46482014736642	3.05738845895264	2.92234431341862	-0.896867306455441	-3.6935584358472	1.59714673727282	-3.49769296819579	-1.43543817804352	-6.70582288461113	-2.91142577087376	-6.38097156294415	-11.8463998086367	-2.04657194098609	-5.281299439741	-1.42166494842592	-2.66576806643198	-0.440357654881949	-4.15424056113605	-7.69014316953947	-5.66675365759573	-6.60908892626613	-10.7563730277455	-11.2994758952737	-4.60797537344516	-3.34151551337169	-1.94416441884672	-5.07894248830881	1.5620260114099	-11.5780323979278	-2.21135398535688	-8.60517999025261	3.36310109056964	1.09707392356671
258	-2.1497064943697	-5.83874486417188	-11.1950865688458	-3.31313245158811	-5.29366718299955	-8.97102071016511	-1.28581276497368	-3.22892786664519	-0.0820818366739222	-2.00666596319397	3.62797093367558	0.447611129506209	3.92111726555757	0.870912988722853	1.80097780850674	1.41983101385608	1.40346796144187	3.05738845895264	0.834867026381076	-0.896867306455441	-8.13872175648281	0.935217523391581	-3.34676333317592	-6.75684820034768	-6.70582288461113	-6.82218544552212	-4.69421929060981	-2.30221886182766	-2.04657194098609	-3.07399902081396	-1.42166494842592	-4.30569704383725	-3.44697058123514	-5.62816389037945	-10.1910417917643	-5.66675365759573	-2.67919413906358	-8.45143158296082	-3.83746276490626	-6.16335879933201	-4.6006508016521	-7.41492553118512	-5.63082311176923	1.5620260114099	-1.00427459714602	-2.21135398535688	-5.68053920473991	3.36310109056964	1.09707392356671
259	-4.88985373278759	-2.40586119781333	-3.97048811448743	-3.31313245158811	-3.86169664177022	-10.3455715729014	-1.28581276497368	-1.61251104012785	-0.491894223950473	-2.00666596319397	3.62797093367558	0.447611129506209	2.77089878608837	0.870912988722853	1.87635189993061	2.40455444513379	0.0998218270598024	3.05738845895264	0.834867026381076	-1.68454906051272	-8.61786780877785	0.935217523391581	-13.4290024597166	-2.04732205352298	-2.63754338587054	-4.74613495315062	-1.68499487407208	-2.30221886182766	-2.19530945444106	-3.07399902081396	-2.38067271916811	-4.30569704383725	-2.16458650977237	-11.5653856298348	-8.80595652621342	-5.66675365759573	-13.2754930930336	-8.45143158296082	-5.67668655660355	-12.5541465803676	-5.39880000529045	-2.61255001572066	-4.58358845589078	1.5620260114099	-1.00427459714602	-2.92525515679729	-4.10966722373687	0.302902982333675	2.3241260702331
260	-5.32908490393935	-2.40586119781333	-1.09401509306277	-3.31313245158811	-7.3582738699828	-11.7320011881055	-3.25002675291559	-1.61251104012785	-0.491894223950473	-2.00666596319397	3.62797093367558	0.447611129506209	2.77089878608837	0.870912988722853	1.87635189993061	2.11477322643487	0.0998218270598024	2.72897308472133	0.834867026381076	-1.08870173221486	-23.9766529021701	2.85619312366015	-2.26145082048188	-5.08728637070399	-2.63754338587054	-10.202508084959	-1.68499487407208	-2.66473570782963	-1.98453847188141	-3.79552213458484	-2.78876026328788	-6.01540170885308	-2.16458650977237	-9.5393267688663	-8.80595652621342	-6.00004783000006	-0.989029626740596	-8.45143158296082	-14.1335069837671	-15.1668728088095	-5.39880000529045	-3.00062743335038	-4.58358845589078	1.32611507607784	-1.21805499442992	-3.75925018193339	-4.10966722373687	0.302902982333675	1.94159509410414
261	-1.07174988243599	-2.86146656056905	-1.09401509306277	-3.31313245158811	-4.73873294705586	-3.32326055422843	-3.25002675291559	-0.554123304294303	-0.491894223950473	-10.1423246760886	3.62797093367558	0.447611129506209	2.77089878608837	1.21354896912783	2.00115216908269	2.11477322643487	1.66405437554592	2.72897308472133	0.834867026381076	-6.4454955627164	-11.9351611039878	2.46931397157497	-2.26145082048188	-2.57306339240282	-2.63754338587054	-10.202508084959	-9.93410403447242	-1.4740429114514	-1.98453847188141	-0.652472406178484	-1.54282396089096	-6.01540170885308	-2.16458650977237	-6.95010385124022	-8.80595652621342	-5.93269369050551	-10.3462389708777	-8.45143158296082	-7.20828963356976	-12.0247823660515	-0.0191322006791026	-3.76365421234242	-4.58358845589078	1.04246874009518	-7.06507470090094	-5.69689071829288	-4.81635385529999	3.78024209908815	1.94159509410414
262	-1.07174988243599	-2.86146656056905	-2.64069787157495	-3.15722448445005	-4.73873294705586	-3.88304263111868	-3.25002675291559	-2.15639829363249	-1.54687433131887	-10.1423246760886	3.62797093367558	2.69489405099276	2.98041896580309	1.21354896912783	1.48527291342123	2.11477322643487	1.66405437554592	2.72897308472133	3.43068703791305	-4.94234040463693	-13.5501282448707	2.46931397157497	-8.40010862737416	-2.57306339240282	-4.23925531361246	-10.202508084959	-9.93410403447242	-9.5160685012425	-2.22510313086316	-0.652472406178484	-1.54282396089096	-5.3754070590894	-1.05926235968028	-6.95010385124022	-8.80595652621342	-7.18622220852523	-9.32354591839289	-5.75073531292202	-12.6649352656477	-3.04318121656056	-3.51358302408067	-3.76365421234242	-4.59068481950736	1.04246874009518	-7.06507470090094	-5.64500564133404	-4.81635385529999	3.41279870590869	1.94159509410414
263	-6.8398318936211	-2.86146656056905	-4.18358001330048	-4.30145182092053	-3.67662452141018	-3.88304263111868	-2.72499394450228	-3.82733496018254	-0.424120694205612	-9.45492256231047	3.62797093367558	2.69489405099276	1.6281669405692	1.40450830985654	1.86521520236457	2.11477322643487	0.665410090492147	2.72897308472133	3.3984421313943	-1.88696985014517	-11.8118695488954	2.46931397157497	-3.36533468469321	-6.71649632975366	-1.52000444488769	-10.202508084959	-18.0489256767757	-9.28612697820622	-2.22510313086316	-1.57056077400681	-1.54282396089096	-2.01590637587233	-8.56812494915824	-5.44974512207324	-6.07714445404324	-7.18622220852523	-12.9897348457096	-7.60305070071627	-19.1264216127808	-2.11822367713833	-1.3804520509433	-3.76365421234242	-8.08118854519674	1.09324984165281	-7.06507470090094	-1.70919715317502	-6.44146752006115	3.41279870590869	1.34727752979609
264	-3.78159200294827	-2.86146656056905	-4.18358001330048	-4.30145182092053	-3.51948514965966	-8.50650954825242	-2.72499394450228	-2.8867266152764	-0.424120694205612	-0.615613950943544	0.988466943854996	0.253257127225104	1.6281669405692	1.40450830985654	1.86521520236457	2.11477322643487	2.90037670846659	2.72897308472133	3.3984421313943	-3.43004787851318	-6.69600106603606	0.279698250520285	-0.769592210194709	-11.2946332649341	-8.02942261727783	-7.93892041676547	-12.9933217303073	-15.4933601061763	-2.22510313086316	-2.07351137229479	-1.54282396089096	-2.01590637587233	-2.56771422938262	-4.28151046781887	-9.1979736037267	-6.58880420689847	-11.7144255640711	-14.0108408251315	-19.3408458883575	-2.83032963869749	-4.02583137089664	-1.87721927598424	-3.00979883555431	1.09324984165281	-3.98734813012269	-1.70919715317502	-6.44146752006115	0.290439804924676	1.34727752979609
265	-1.86702497510639	-7.62569275940692	-4.18358001330048	-4.30145182092053	-3.51948514965966	-0.511771498124829	-0.519030597810065	-2.8867266152764	-0.424120694205612	-1.50023612505916	2.16375713482464	0.253257127225104	1.6281669405692	1.40450830985654	1.86521520236457	2.11477322643487	2.90037670846659	1.40725293898777	2.52104882210344	-3.43004787851318	-3.77638341954109	0.279698250520285	-10.8159423032957	-7.73696879089844	-8.02942261727783	-8.82976235826014	-12.9933217303073	-14.0214699215187	-2.22510313086316	-2.07351137229479	-2.92312090069705	-3.27673281516262	-1.38937960739722	-1.51108876572699	-8.29825279949977	-6.58880420689847	-7.87779936802326	-14.7120617932411	-14.8370244392984	-2.83032963869749	-4.02583137089664	-5.77837521504915	-6.31962938881257	1.09324984165281	-3.98734813012269	-1.70919715317502	-11.1203898011671	0.290439804924676	1.34727752979609
266	-1.29378141176342	-6.53968072236105	-4.18358001330048	-4.30145182092053	-3.51948514965966	-13.3932178436227	-9.73694399856393	-5.58086295815909	-0.424120694205612	-1.6775386633096	2.16375713482464	2.40943493695873	0.346291097543108	0.388495702162977	0.998410767812907	2.11477322643487	0.546455812335158	2.17822617595588	2.52104882210344	-3.43004787851318	-9.63013750748732	3.51924907466546	-1.21267217171562	-10.7535321607949	-9.48327114716069	-5.95435438114051	-12.9933217303073	-14.0214699215187	-2.22510313086316	-2.47179270056677	-2.92312090069705	-8.68467944674204	-0.306680946597143	-6.5921864788853	-8.29825279949977	-6.58880420689847	-7.87779936802326	-14.7120617932411	-8.59197948318348	-2.83032963869749	-4.02583137089664	-2.93422889025989	-8.76833200996171	0.964211777684039	-6.23973657161847	-4.40929294574879	-4.16125636626249	0.290439804924676	1.34727752979609
267	-1.29378141176342	-6.53968072236105	-4.54722569465008	-1.51668440351938	-5.91159811412636	-15.5927743805375	-6.47809528577041	-4.84408001025919	-1.20229790722933	-3.09727630472366	2.46572252279233	0.782026794686073	3.93816948242128	0.388495702162977	0.69229091129839	2.11477322643487	0.546455812335158	2.17822617595588	3.37737951875628	-3.43004787851318	-1.43485874162838	2.96470171337728	-5.24900836495459	-6.36518868276763	-11.1548202907254	-5.11855892848196	-9.44653747512179	-14.0214699215187	-3.20259588118021	-2.04910566997807	-5.04817075212178	-8.68467944674204	-4.8803203080267	-6.96937784096751	-6.98403659201707	-9.98049320102269	-7.87779936802326	-14.2148050744198	-2.99463522583601	-11.3148244438243	-4.50074246661061	-3.0748303491034	-6.55905223666283	0.964211777684039	-9.5849649272019	-4.23548267894987	-3.37339807376525	0.290439804924676	1.34727752979609
268	-3.40807585505877	-6.53968072236105	-2.22383274805366	-3.96362687343153	-4.40674041242492	-18.4396989030319	-6.47809528577041	-5.50931471853343	-1.20229790722933	-2.79846746328266	2.46572252279233	1.68396606843744	3.93816948242128	1.26852420799739	1.37743103953361	2.11477322643487	0.546455812335158	2.17822617595588	3.37737951875628	-4.58506197205778	-5.58323601816892	3.77523731158355	-5.90731597184683	-10.3646179936255	-11.1548202907254	-6.88534168261362	-7.27274867382276	-15.4547728779398	-3.20259588118021	-2.04910566997807	-4.67330544530757	-2.12961515249368	-4.8803203080267	-1.1167329365123	-7.19482433869884	-10.6793870015898	-10.051583040837	-14.2148050744198	-7.41478885494081	-10.520243001345	-8.27346394920288	-1.09632022003594	-6.77744693160912	0.964211777684039	-4.51938079843316	-0.397079113338671	-7.36596425865692	0.456596923483355	1.34727752979609
269	-6.13657989831432	-0.43584219885653	-6.73883515684968	-2.62610787565245	-9.57582774685103	-12.2230026740043	-1.26300243370622	-4.13368264286244	-0.520405290247767	-2.79846746328266	2.46572252279233	2.78867220461446	3.93816948242128	1.26852420799739	1.37743103953361	2.11477322643487	0.546455812335158	2.17822617595588	3.37737951875628	-3.80517226472295	-2.64531253607728	3.62657098492538	-2.66336749853455	-10.3646179936255	-8.82113126975943	-9.44335492815161	-3.778136618447	-8.62714766035114	-5.88279315600437	-4.78832777574904	-1.86643249462796	-0.548615327021317	-2.39805259594969	-6.72358108558198	-7.19482433869884	-10.6793870015898	-10.051583040837	-10.2237220896462	-7.0195727863698	-8.44459771535231	-0.10657842200434	-1.09632022003594	-6.4214149362408	0.812860343050472	-4.51938079843316	-0.397079113338671	-7.36596425865692	0.456596923483355	1.34727752979609
270	-5.94563134612784	-0.43584219885653	-6.73883515684968	-3.45101320116465	-6.47365707139148	-2.56991690965566	-7.76515421401481	-5.80660647191935	-0.520405290247767	-2.60615522617848	2.46572252279233	2.78867220461446	2.46113142571085	1.26852420799739	2.30807474971321	2.11477322643487	0.546455812335158	1.13833779692588	0.340219482733279	-1.56888598706813	-2.64531253607728	3.62657098492538	-15.4377483552881	-0.312464872443629	-4.68491358875158	-9.44335492815161	-3.778136618447	-5.81271456598927	-5.88279315600437	-4.78832777574904	-1.86643249462796	-0.548615327021317	-3.90973542680477	-4.54995550455964	-7.19482433869884	-10.6793870015898	-7.39957595515198	-13.8265512231332	-3.62947603689249	-7.68640169493574	-8.18305432705128	-1.09632022003594	-2.84423564205537	0.812860343050472	-4.51938079843316	-0.397079113338671	-7.69985091412094	0.456596923483355	1.1048521032756
271	-7.5988133231119	-0.43584219885653	-6.73883515684968	-3.45101320116465	-6.47365707139148	-2.56991690965566	-8.73424953532749	-5.82637342443086	-0.520405290247767	-4.01110556171219	2.46572252279233	2.78867220461446	2.46113142571085	1.26852420799739	2.7381126579579	2.11477322643487	3.1092220239328	1.13833779692588	0.613492967063733	-7.10367996033057	-0.320133914761076	3.19331166843704	-10.2948732835309	-5.263947290575	-8.86868714019398	-7.11504874775211	-3.778136618447	-6.76208846113508	-9.16546832904755	-4.78832777574904	-2.84130934203294	-2.10369417118465	-3.90973542680477	-4.54995550455964	-11.0586842050881	-6.91423049659586	-7.39957595515198	-4.84053363631379	-10.1618667607539	-10.7377776981239	-8.18305432705128	-1.42656057724271	-1.01404967426956	0.812860343050472	-2.92222460731165	-0.397079113338671	-7.69985091412094	0.456596923483355	2.05159546750312
272	-7.5988133231119	-1.83928470919325	-1.78662204394506	-3.45101320116465	-7.241884082812	-10.0907064349187	-4.84325345073309	-5.82637342443086	-0.520405290247767	-3.39623093090661	0.954239917031456	2.78867220461446	2.46113142571085	2.97420341223017	0.234181013067464	2.11477322643487	3.1092220239328	2.26529368661223	0.613492967063733	-7.10367996033057	-3.25575867495542	3.03115904137678	-10.2948732835309	-0.851924127866511	-3.59729773160382	-8.67301245209685	-3.778136618447	-6.76208846113508	-3.31673499985384	-4.21662512914353	-4.47677720571003	-3.3915670518939	-3.90973542680477	-1.80760980091065	-8.70539242123888	-7.00979149779489	-9.06484553800572	-4.84053363631379	-7.75579173687227	-9.03918868128593	-3.87652967140788	-6.00850305368842	-1.01404967426956	0.812860343050472	-2.76453515736009	-0.397079113338671	-7.69985091412094	0.456596923483355	2.05159546750312
273	-6.50853379835414	-1.83928470919325	-7.37262470426724	-3.45101320116465	-7.241884082812	-2.3953638008177	-2.23115674987748	-5.33903677259097	-0.216763047222243	-0.0818935053735417	0.954239917031456	2.78867220461446	2.46113142571085	2.97420341223017	0.234181013067464	2.11477322643487	3.1092220239328	0.454671532947198	0.613492967063733	-7.10367996033057	-4.09253242615202	3.77727779834066	-2.21151635093553	-0.909333668103484	-3.59729773160382	-5.753700774136	-4.92014688761917	-0.822378866883252	-7.57069471626185	-4.21662512914353	-4.47677720571003	-3.3915670518939	-5.4332942598326	-11.0822047199176	-8.70539242123888	-7.00979149779489	-8.7305440926956	-4.84053363631379	-10.374705784246	-20.1483221216015	-3.87652967140788	-6.00850305368842	-5.02752260043659	0.812860343050472	-0.434713966033335	-0.397079113338671	-7.69985091412094	0.80683245383121	2.05159546750312
274	-6.50853379835414	-1.83928470919325	-7.37262470426724	-4.33379023478386	-4.24804572992712	-11.906145011801	-2.23115674987748	-7.06030498284032	-2.40331595367737	-4.40780733280288	1.36095616388668	2.78867220461446	2.46113142571085	0.0400213511593681	0.234181013067464	2.11477322643487	2.28833604926169	1.59074094868558	0.0366669757373564	-7.10367996033057	-4.09253242615202	3.77727779834066	-2.21151635093553	-0.207737576602255	-3.59729773160382	-9.24332986648953	-4.92014688761917	-3.38117292384563	-4.26955899835779	-4.21662512914353	-5.3322701741611	-3.3915670518939	-5.4332942598326	-6.25015858735362	-6.43384611621288	-8.15409408888318	-6.64403809886191	-4.84053363631379	-12.3205821831593	-15.5637802846395	-0.0967326533473378	-3.86580548899284	-5.02752260043659	0.812860343050472	-3.60145261733597	-1.94870138133513	-0.346388401488751	0.80683245383121	2.05159546750312
275	-8.61872842856143	-1.83928470919325	-1.3314846326919	-6.39266281222997	-4.24804572992712	-11.5119981163128	-2.23115674987748	-7.06030498284032	-2.40331595367737	-0.304507314652312	2.36597194856231	1.76778210253378	1.97918265763049	0.0400213511593681	0.234181013067464	1.38106198937368	2.28833604926169	1.59074094868558	0.0366669757373564	-8.94644417100771	-8.49749739193904	3.15895336125249	-0.722817832339419	-0.207737576602255	-3.59729773160382	-11.3754763852908	-4.92014688761917	-6.30846692217407	-2.36152002597545	-5.16266310125248	-5.3322701741611	-2.08935319410411	-2.32396393862977	-10.3064948755205	-6.43384611621288	-8.15409408888318	-9.98749235282052	-4.84053363631379	-0.862772087328379	-11.4876602419168	-3.05892373883491	-3.34593894344591	-5.02752260043659	0.812860343050472	-0.554332475314165	-1.94870138133513	-1.53276042710716	0.445248950771484	1.16156167675863
276	-1.29423371074834	-9.90901983458463	-2.80200497595362	-6.39266281222997	-6.76954285352856	-6.15105131738361	-4.26557879312255	-2.86287941820922	-1.18651174401472	-1.81032271423537	2.36597194856231	1.76778210253378	0.894943873893152	0.0400213511593681	0.234181013067464	1.38106198937368	2.28833604926169	3.35015783485668	0.0366669757373564	-8.25517954123504	-6.24835821486545	3.15895336125249	-3.80253421634562	-10.1115749565369	-3.59729773160382	-13.1295522644121	-7.21419696732602	-0.963564349330148	-2.56608844742958	-5.16266310125248	-7.2901947984829	-0.629085923167906	-0.983741750256756	-9.0715149116132	-2.70799665224418	-8.15409408888318	-4.47147772846282	-0.371544305604138	-4.47741149307674	-6.74880824792256	-5.27467931790975	-3.34593894344591	-0.810464174400143	0.812860343050472	-0.554332475314165	-1.94870138133513	-7.71785501784536	0.679629051942896	1.04033434809501
277	-1.29423371074834	-10.7800772942202	-2.80200497595362	-6.39581755643664	-6.76954285352856	-0.795098670847896	-6.66044867735705	-2.86287941820922	-1.18651174401472	-2.03712768526046	3.68646602110551	1.76778210253378	0.894943873893152	3.46719574702895	0.234181013067464	1.85071378026217	2.28833604926169	3.35015783485668	0.0366669757373564	-7.98952563098039	-6.16624421215008	3.15895336125249	-3.61170798317939	-13.4900339386586	-7.03152456018223	-1.11420710664369	-7.21419696732602	-4.45346333604854	-2.74451766681897	-3.55293253590627	-4.10904164457282	-0.0158696059646323	-3.88661088275445	-9.0715149116132	-12.2954385718836	-5.87537624193033	-4.47147772846282	-4.04854582743655	-5.7013964564937	-11.8545061760413	-4.58295162903139	-6.43819651619564	-0.810464174400143	0.812860343050472	-0.554332475314165	-1.94870138133513	-7.71785501784536	1.68283136041004	2.60369109498231
278	-2.57277208201743	-10.7800772942202	-2.80200497595362	-6.39581755643664	-4.24267795988544	-2.04542984302325	-8.76213419029525	-2.86287941820922	-1.18651174401472	-2.03712768526046	3.68646602110551	2.50661272949147	0.894943873893152	3.85267472390005	0.234181013067464	1.85071378026217	2.28833604926169	3.35015783485668	0.0366669757373564	-7.98952563098039	-9.43343801424611	2.19983908611906	-3.61170798317939	-6.68041327612358	-4.46978327047695	-1.32201607030858	-3.96749511805522	-7.01430023009766	-2.74451766681897	-2.78387519788799	-4.56858281157989	-0.0158696059646323	-2.43040513487266	-9.78193609002595	-6.10457168933867	-6.86011862017768	-4.68582326637343	-7.69477169333011	-0.998797484458369	-12.9249744618638	-1.81449484912373	-4.17369400282708	-3.96374903094087	0.812860343050472	-0.554332475314165	-1.96452424962067	-5.58241582455935	2.37405282934843	2.60369109498231
279	-2.57277208201743	-3.58489848184056	-4.02273849496341	-2.27576586740802	-4.19227604831265	-4.89377252305687	-8.76213419029525	-2.13393639816103	-1.18651174401472	-8.23552786932206	1.1750444855495	2.50661272949147	0.894943873893152	3.85267472390005	0.234181013067464	1.85071378026217	1.32672196070517	3.35015783485668	0.363903632314199	-7.98952563098039	-2.05838045741265	2.19983908611906	-3.61170798317939	-6.68041327612358	-4.46978327047695	-1.32201607030858	-3.96749511805522	-5.14009496571933	-12.4657082985727	-2.49282595315754	-2.58670332064674	-2.90788623328802	-5.8521705968451	-7.83061695419718	-11.6679037906435	-5.95373866991218	-10.1616964596177	-7.69477169333011	-15.2519334517274	-20.7366505928895	-1.81449484912373	-4.43807742686095	-1.19887702951932	0.812860343050472	-0.634190025320252	-1.96452424962067	-5.58241582455935	2.37405282934843	2.60369109498231
280	-6.67382253659847	-0.741474024473284	-4.02273849496341	-3.09228532876408	-3.60432352915811	-5.30783467411855	-3.70222473953066	-10.6095461052049	-1.18651174401472	-3.34510288979435	1.1750444855495	1.35307023629279	2.07222021088122	3.85267472390005	0.234181013067464	1.85071378026217	1.32672196070517	3.35015783485668	0.363903632314199	-1.82021130405391	-7.51202553137931	2.75794623492729	-3.61170798317939	-1.53926825222455	-4.46978327047695	-3.26128658537453	-1.69655844197931	-5.14009496571933	-8.45914162833424	-2.49282595315754	-2.58670332064674	-4.70293786926461	-2.49860881734503	-9.99961524168376	-10.7211873429542	-5.95373866991218	-7.16516320685355	-7.69477169333011	-9.17667579242675	-15.2037636435172	-1.81449484912373	-5.87412257664819	-2.13272084425467	0.812860343050472	-1.77604899183333	-1.96452424962067	-5.1486833070987	2.37405282934843	2.60369109498231
281	-9.21098353630427	-0.741474024473284	-4.02273849496341	-1.92961307437503	-3.60432352915811	-2.43944438617295	-3.70222473953066	-10.6095461052049	-0.0935931887871821	-1.83751889533196	1.1750444855495	2.32165256699413	3.49372322541338	3.85267472390005	0.234181013067464	1.85071378026217	1.31164916227931	3.35015783485668	0.363903632314199	-1.82021130405391	-15.1299906916789	2.75794623492729	-11.8036471530708	-1.53926825222455	-4.46978327047695	-8.04109148088238	-6.52384433435675	-6.65970112811618	-8.45914162833424	-9.20462212822518	-2.58670332064674	-3.06595433792144	-1.23577203256733	-9.99961524168376	-14.224151348347	-5.91888177168567	-7.16516320685355	-7.69477169333011	-6.38846845234467	-5.81991377704081	-3.62391134805444	-3.7824981896958	-2.13272084425467	0.20615344340397	-1.77604899183333	-3.22874541596263	-5.1486833070987	1.00847569871385	2.06040002637477
282	-3.16880991270966	-0.741474024473284	-4.02273849496341	-5.98819740833053	-4.85134856221573	-5.83668226988678	-10.2595513311797	-12.9136242130214	-0.0935931887871821	-1.83751889533196	1.1750444855495	2.32165256699413	3.49372322541338	2.31723012199735	3.5866357166078	1.85071378026217	1.77574476407793	0.740261830202105	0.363903632314199	-10.2972459844072	-2.1519365449882	2.75794623492729	-4.18232791101326	-6.74194838109871	-7.08572708967071	-8.03548891281926	-8.40738670177158	-6.65970112811618	-7.3218169761523	-11.6530231168893	-2.58670332064674	-3.06595433792144	-0.489347887129274	-7.74478799049398	-5.67334043271151	-5.91888177168567	-7.04988713798866	-10.0223262361179	-8.77033276310127	-12.1969306626355	-4.41281847136148	-3.7824981896958	-2.13272084425467	0.20615344340397	-2.7688030607061	-3.22874541596263	-4.22816665236776	3.71979839196696	2.06040002637477
283	-11.731153545786	-2.64877867959594	-4.02273849496341	-6.53640813846808	-4.91859226798436	-6.32677119555722	-13.6422646570254	-8.32212010612196	-0.0935931887871821	-0.662322591684726	1.1750444855495	3.83572766309056	3.49372322541338	2.31723012199735	3.5866357166078	1.85071378026217	1.77574476407793	0.581415033083682	0.363903632314199	-5.83749714881446	-1.67810608730101	2.75794623492729	-5.98229951693811	-5.94030578712958	-1.32535687027746	-8.03548891281926	-8.23845894461198	-6.65970112811618	-7.16997780748639	-11.3396601502745	-9.54131586240076	-4.5872105423549	-2.35585318305332	-9.79924716154696	-7.73233547712686	-5.20854714154039	-7.43741768839033	-4.36984450635973	-8.81443235783429	-15.8243003432378	-5.36307722526142	-3.7824981896958	-2.13272084425467	0.20615344340397	-2.87150773918927	-3.22874541596263	-4.22816665236776	3.71979839196696	2.06040002637477
284	-5.59814078279099	-2.64877867959594	-4.02273849496341	-6.53640813846808	-2.90003997999551	-6.32677119555722	-10.0697252323779	-15.1632697694791	-0.0935931887871821	-2.02643489153867	1.1750444855495	3.83572766309056	3.49372322541338	1.28372692927727	3.5866357166078	2.57584223284515	1.77574476407793	0.581415033083682	0.363903632314199	-5.83749714881446	-4.70626136821567	2.75794623492729	-2.68231739723599	-1.98407336058337	-3.08892151502973	-8.03548891281926	-3.63087152838238	-7.27520080479192	-7.16997780748639	-11.8565161627204	-9.54131586240076	-3.87998553110525	-1.96285501982848	-9.32491565509718	-9.26505198408196	-6.09996040321681	-8.97100182389459	-4.36984450635973	-5.48451400555351	-4.22661704712421	-5.36307722526142	-3.60724788519437	-13.7800767101166	0.20615344340397	-3.1158873986286	-2.53766761647353	-2.94683572031024	2.42593872068519	2.06040002637477
285	-16.1743727213202	-4.25242965566628	-2.65138942872031	-6.53818737507816	-5.25050900178322	-9.73583045906322	-8.80101928213942	-13.6149427016086	-0.68988807096558	-6.55166762281691	1.1750444855495	0.758876751046002	3.49372322541338	1.28372692927727	3.5866357166078	2.57584223284515	1.55055371538906	0.307137830485908	0.363903632314199	-5.83749714881446	-12.3955428441388	2.75794623492729	-2.68231739723599	-1.98407336058337	-4.39749075565998	-6.72116209940137	-13.4030961352973	-8.24870848602157	-7.16997780748639	-7.40678519110856	-9.54131586240076	-7.39130820624643	-5.03723441393903	-12.5357739990574	-9.26505198408196	-6.09996040321681	-3.06212421186438	-5.81391720825132	-10.6205557511313	-2.56938997696512	-7.28432933013842	-1.47356230779832	-12.1346801627301	0.20615344340397	-2.13138724344779	-3.45093645905637	-1.08196492614487	2.42593872068519	1.44730506024812
286	-16.2198510305127	-4.08274291666926	-6.99083336493532	-6.53818737507816	-9.2813111584691	-3.85614819972913	-8.80101928213942	-8.10347927732525	-0.68988807096558	-6.3411342818094	1.99720936118992	0.758876751046002	2.54720024558975	0.498134256690912	3.5866357166078	2.29817055331788	1.55055371538906	0.987961991742994	0.363903632314199	-5.83749714881446	-17.4698139588226	0.400814889026742	-2.88899041003787	-7.10886682497981	-4.39749075565998	-6.72116209940137	-11.534620703573	-8.33388405262757	-7.83698690047691	-4.04356865626454	-8.59530137517137	-7.49351375751684	-9.76091968513578	-12.4528314652384	-4.89798304415039	-6.09996040321681	-5.80249782790419	-4.38920927422482	-11.5110644925979	-5.91547495679597	-4.92445273731764	-2.6706002082818	-10.3763264464681	0.20615344340397	-2.14497780066	-5.5895574720267	-0.317305573896483	0.283434631911391	1.44730506024812
287	-6.69004189747524	-4.08274291666926	-4.04942414052488	-6.53818737507816	-2.12489338304865	-7.67285738282818	-6.85891025621249	-4.22692311484002	-0.68988807096558	-5.88054448764539	1.99720936118992	0.758876751046002	1.25180201401413	1.95685808453503	3.5866357166078	2.29817055331788	0.850238329839479	0.987961991742994	0.135582644619624	-1.84405511716162	-12.5450954190772	0.400814889026742	-5.88802241544792	-3.70025209517817	-8.33779936675874	-10.1487250902074	-11.534620703573	-3.73310767273255	-7.83698690047691	-4.04356865626454	-8.59530137517137	-7.49351375751684	-9.76091968513578	-8.25705067844739	-6.81262704856883	-4.48953171877895	-7.82666600860402	-4.38920927422482	-11.5110644925979	-5.91547495679597	-1.47967977402849	-2.6706002082818	-10.1537486196273	0.20615344340397	-2.83672016610966	-4.53208737059953	-3.29258419865571	0.283434631911391	0.323805423226479
288	-0.757995110219459	-1.92193563441277	-9.87187462716803	-6.53818737507816	-7.23788847140762	-12.63541356088	-6.85891025621249	-1.21049224454326	-0.68988807096558	-5.88054448764539	1.99720936118992	2.22576764629731	1.25180201401413	0.849900451391167	2.79071878631585	2.29817055331788	4.02169327968653	0.987961991742994	0.135582644619624	-1.84405511716162	-6.03278240416834	2.35753515042575	-7.04518567395975	-12.0546751182093	-8.33779936675874	-10.5112903961453	-7.66066451464086	-3.73310767273255	-7.83698690047691	-11.9579804749061	-8.59530137517137	-4.94507239279751	-8.1861029777834	-8.59483510124975	-6.81262704856883	-8.57218830909913	-6.5327028539819	-8.46568650119747	-9.32584071148226	-14.5983323975562	-1.47967977402849	-5.6381714157328	-4.16972726425901	0.20615344340397	-2.83672016610966	-4.67586540173238	-0.92114766901217	0.283434631911391	0.323805423226479
289	-5.55964689184304	-1.92193563441277	-5.62365919727984	-6.53818737507816	-7.23788847140762	-20.0971380889318	-6.9173572056228	-8.1584239431984	-0.68988807096558	-3.34382438029231	1.99720936118992	2.44078498212651	1.25180201401413	0.849900451391167	2.79071878631585	2.29817055331788	2.8524265120483	3.85318094962385	2.00854301369328	-2.71565958829693	-7.38461876207711	2.35753515042575	-0.631345373408196	-10.3358218437335	-6.78580138607016	-1.66013919833446	-5.61032225505016	-1.1517649896051	-6.44626945597077	-11.0788222651657	-8.59530137517137	-9.35121596083664	-12.3824790193056	-10.5258211808796	-8.08402266361779	-8.57218830909913	-6.5327028539819	-8.98526671270979	-3.05099641737353	-6.96783678296636	-2.8745601686223	-5.6381714157328	-4.16972726425901	0.20615344340397	-5.99632679536088	-1.38007523189748	-3.45645338557499	0.702769630047	0.323805423226479
290	-0.201726339071172	-1.92193563441277	-1.34686111482545	-6.53818737507816	-9.95492193793532	-18.7030593281012	-4.53118203909317	-8.1584239431984	-0.68988807096558	-5.11193090320019	1.81512092664842	0.785345632590242	0.874071605976225	0.849900451391167	2.79071878631585	2.29817055331788	1.06615202091412	3.85318094962385	2.00854301369328	-3.26570704036253	-1.40000687155674	3.27810900847107	-12.0947537333198	-0.751907172168004	-6.78580138607016	-12.4709730315916	-0.794706711363821	-3.1525834367196	-6.44626945597077	-5.53685594716416	-8.59530137517137	-9.35121596083664	-2.54761531775271	-10.5258211808796	-5.99025665433502	-6.44400577941772	-10.4050915890628	-6.94702614393968	-9.69520398067127	-1.18869155937927	-2.18672055282715	-5.6381714157328	-0.741096167003651	0.20615344340397	-2.00348895187886	-1.38007523189748	-7.44665938193567	2.74388756072421	0.323805423226479
291	-0.201726339071172	-1.92193563441277	-3.45203236135462	-6.53818737507816	-9.95492193793532	-0.244298846346204	-7.15246200243306	-3.92079121996328	-0.68988807096558	-1.6943637375397	1.81512092664842	0.785345632590242	0.79621193092998	3.55487835714944	2.05105280849399	2.29817055331788	0.619313369094945	3.85318094962385	2.00854301369328	-5.40478254087124	-9.3095005718628	0.206204577868267	-12.4801481547159	-6.91662356546057	-9.65426821354309	-8.48533730724083	-0.794706711363821	-0.521331529665984	-6.44626945597077	-7.21105560521717	-8.59530137517137	-9.35121596083664	-2.28305417083804	-10.1455832730813	-7.28468245114294	-7.00484143886924	-10.4050915890628	-5.87799496419145	-5.44504315617122	-4.68944125749254	-1.19293122551816	-3.03836615221991	-1.97101438459274	0.20615344340397	-2.00348895187886	-1.38007523189748	-2.70176615727673	2.74388756072421	0.323805423226479
292	-8.68241874131231	-1.11122280945872	-10.1298405091616	-5.9741447102716	-6.96176377542217	-9.98854938143549	-3.50317350008777	-9.1355256422646	-0.68988807096558	-1.6943637375397	1.81512092664842	0.517169562474395	0.823035030656607	3.55487835714944	3.38740281188569	2.29817055331788	3.68823973878144	0.743332963807443	1.9412944607692	-2.93213291813569	-1.17813489804321	1.36133944103346	-8.50823195744664	-6.91662356546057	-9.65426821354309	-5.60664054248365	-8.41381062966263	-1.78196823873204	-8.17816081075069	-11.1286814132189	-8.59530137517137	-8.59777176689747	-2.28305417083804	-10.1455832730813	-6.97946660696282	-9.73483722497493	-11.4492362820377	-5.87799496419145	-3.86878529211261	-7.40753807959858	-1.19293122551816	-3.03836615221991	-6.13848170336781	0.20615344340397	-2.00348895187886	-1.38007523189748	-2.31206297152813	2.80961265925348	0.323805423226479
293	-1.85686356104252	-0.0539254064286554	-9.21001835869203	-5.9741447102716	-6.96176377542217	-12.4384190819424	-4.74958708294467	-4.51806160854135	-0.68988807096558	-2.73162262581586	0.501261681679557	0.517169562474395	0.071382972576413	3.55487835714944	3.38740281188569	3.68406972685833	3.68823973878144	0.743332963807443	1.9412944607692	-2.93213291813569	-10.526264037517	1.3032419515239	-6.4457383839942	-7.63931608385765	-15.1586797718925	-12.9363266327799	-8.41381062966263	-0.645014150067782	-4.67053675115878	-6.08573173376255	-8.59530137517137	-6.8381464827298	-6.22712360583637	-10.1455832730813	-6.97946660696282	-9.73483722497493	-8.37092046368699	-11.7128330624188	-3.48933885080585	-0.913339664928611	-1.19293122551816	-1.41829972169916	-4.67406018943751	0.20615344340397	-3.22158304673864	-1.38007523189748	-4.42346434308763	2.80961265925348	0.323805423226479
294	-2.13732551374945	-0.0539254064286554	-0.318270123276786	-9.28019358246613	-6.96176377542217	-12.4384190819424	-8.94195640809862	-4.40123237676971	-0.68988807096558	-5.17116560214341	0.501261681679557	0.517169562474395	3.25386463970183	3.55487835714944	3.38740281188569	3.68406972685833	3.68823973878144	0.743332963807443	1.9412944607692	-2.76547774256029	-4.00893138534886	3.68032925097942	-5.73996214024406	-7.60725816789021	-12.6622963359228	-17.7110698319307	-7.43623835174049	-12.5507526363279	-6.376116666128	-6.08573173376255	-7.6978988995764	-9.57736171580858	-6.22712360583637	-10.1455832730813	-6.97946660696282	-9.73483722497493	-8.37092046368699	-11.7128330624188	-2.41217101893543	-4.01050638131211	-5.6304448104826	-4.03471943415174	-13.7077936510219	0.20615344340397	-0.609205398664139	-2.15453356960507	-4.42346434308763	2.80961265925348	0.323805423226479
295	-3.63369178479048	-0.0539254064286554	-0.318270123276786	-7.04704881966805	-6.96176377542217	-3.69265904438727	-7.50286385805965	-4.40123237676971	-0.68988807096558	-0.00561801180225885	2.59621995281345	0.517169562474395	3.25386463970183	2.71747721325295	1.00563149837243	3.68406972685833	3.68823973878144	0.743332963807443	1.65166416956938	-2.76547774256029	-15.2119864849052	3.68032925097942	-8.32660609825305	-11.9432783884769	-12.0389002664913	-16.5548339358869	-7.3358374746843	-8.77349580689576	-4.40251124594093	-5.85526180670757	-8.75176959853698	-8.08359748121764	-6.22712360583637	-6.93857021945418	-6.97946660696282	-7.44541395769198	-8.37092046368699	-9.15771905319009	-2.41217101893543	-7.79822239268028	-3.01134798513114	-4.03471943415174	-10.401544025438	0.967575373823611	-0.609205398664139	-2.15453356960507	-4.42346434308763	2.80961265925348	0.323805423226479
296	-3.63369178479048	-2.8794656874273	-3.70125148060405	-7.04704881966805	-6.96176377542217	-7.42565684333259	-6.16974767796929	-1.73205159037293	-0.68988807096558	-3.63613960624163	2.59621995281345	3.42696482800624	3.25386463970183	1.05521706613409	0.509150519376465	3.68406972685833	1.47296064834128	0.743332963807443	0.777943097042923	-2.76547774256029	-15.2119864849052	1.5063271248052	-4.41833251306293	-6.14581943052078	-10.2298628628921	-16.3968723821883	-5.32035622815134	-10.436902075711	-4.33127348869729	-4.11287286270807	-6.01822183779851	-4.39167149448651	-6.22712360583637	-6.93857021945418	-6.97946660696282	-10.0096152595833	-6.12583881459564	-9.6198553453529	-3.2969226649644	-1.69489491274381	-3.01134798513114	-4.03471943415174	-11.436835157168	0.967575373823611	-0.609205398664139	-2.15453356960507	-9.47208405593712	2.80961265925348	0.809580014216718
297	-3.22230307674847	-2.65398925614838	-1.3201274521989	-4.83027260106726	-6.35222612511303	-7.42565684333259	-6.16974767796929	-3.85056245495007	-0.68988807096558	-3.63613960624163	2.59621995281345	3.42696482800624	3.44943848276904	3.84267080462369	0.509150519376465	3.68406972685833	1.47296064834128	0.732935779802881	0.777943097042923	-5.17580450862882	-14.4245905367194	2.42214091114763	-4.41833251306293	-8.09364629288505	-6.74183513289177	-16.3968723821883	-5.70444966113529	-6.35568937746093	-8.50023006038023	-4.11287286270807	-6.01822183779851	-4.39167149448651	-8.80602515566302	-9.47842813393225	-5.35152796841854	-9.91466214993927	-8.17637305707325	-4.10893608922923	-2.21847375866213	-8.89755705456921	-4.17371889122506	-4.51622201133467	-13.5173195214752	0.967575373823611	-6.6181522831936	-2.15453356960507	-8.00436208271667	1.60214410846825	0.809580014216718
298	-0.985271072450415	-2.65398925614838	-4.64581714685825	-4.83027260106726	-6.35222612511303	-7.91305003634249	-7.07938174680089	-5.78089346698913	-0.854207052699205	-6.47235415383038	2.59621995281345	3.92781934741565	2.43613262656243	3.84267080462369	0.509150519376465	3.68406972685833	1.47296064834128	0.732935779802881	1.83564383641415	-3.49547540832365	-17.5133775622947	2.42214091114763	-5.74327105791282	-11.2993084695844	-8.7123225626246	-12.8690360818423	-12.2388329662676	-6.35568937746093	-2.81974515252103	-6.80501804417424	-6.01822183779851	-10.2020193734039	-8.80602515566302	-3.61456732101118	-4.69603623361925	-3.9293718275703	-8.17637305707325	-1.34827910565575	-2.21847375866213	-6.01205574632827	-3.65124078105117	-4.51622201133467	-13.5173195214752	0.967575373823611	-2.72954719425619	-2.15453356960507	-7.85527851478276	1.05274626887193	0.809580014216718
299	-8.27064237673651	-2.6625547795976	-4.64581714685825	-4.59031917497079	-6.35222612511303	-11.7194414945042	-13.0504665137034	-7.64762679788918	-0.854207052699205	-6.47235415383038	3.77660866103185	3.92781934741565	1.1941196867782	3.84267080462369	0.509150519376465	3.68406972685833	1.47296064834128	3.07418633774705	3.32998981501512	-1.38023228680995	-17.8869772099697	1.51947918813881	-2.67116907164175	-11.2993084695844	-4.66278270321141	-9.34330676214609	-12.8330034909633	-0.634641756620691	-2.57664538913813	-6.82587735520354	-6.01822183779851	-4.95130453273529	-8.80602515566302	-3.21565423884925	-4.69603623361925	-3.93224641331014	-6.25794712834991	-1.34827910565575	-2.21847375866213	-1.13329109012206	-5.22450835149692	-5.34229192343127	-14.3310146561606	0.967575373823611	-4.81864208788384	-2.15453356960507	-2.49741726729109	1.05274626887193	0.618420002069068
300	-8.83150896593654	-2.6625547795976	-0.702316948395874	-4.59031917497079	-6.35222612511303	-7.4728910726323	-5.71373684078178	-8.16501891613495	-0.854207052699205	-6.47235415383038	3.77660866103185	1.61584915710345	3.2692476850314	4.01721348558341	0.509150519376465	3.68406972685833	1.47296064834128	0.696857924817675	3.32998981501512	-4.87862257948229	-6.39890485880297	1.51947918813881	-3.45452595060728	-5.32823027950875	-5.10533955928831	-3.08212274227994	-12.0963451681752	-1.20876274720751	-9.37436677768116	-6.82587735520354	-6.01822183779851	-4.95130453273529	-6.70955431640227	-1.38417361656285	-6.61462691933847	-9.33150391761156	-11.6184580907395	-1.34827910565575	-9.77516805151571	-6.37356670568643	-5.22450835149692	-5.34229192343127	-0.251403593339075	0.967575373823611	-10.4883592038583	-2.17242881934685	-2.49741726729109	1.05274626887193	0.618420002069068
301	-11.1676831295301	-2.97143874752772	-0.702316948395874	-4.18363149783995	-4.88701129219995	-3.17914667260353	-5.71373684078178	-8.16501891613495	-0.854207052699205	-8.70241434233502	3.77660866103185	1.61584915710345	0.737878350902958	4.01721348558341	0.626763850931069	3.68406972685833	1.47296064834128	1.25526311090185	3.33518774178375	-5.64119373983339	-6.39890485880297	0.0898085667658846	-2.9740081090509	-1.33559706702679	-5.10533955928831	-3.63507102961698	-0.355901020159648	-1.20876274720751	-9.37436677768116	-6.82587735520354	-6.01822183779851	-6.89261268509	-2.73631122726681	-1.25737295343869	-2.14618899373646	-9.33150391761156	-11.6184580907395	-4.31696493785042	-4.82288713332729	-2.59194867600222	-4.24360147583493	-0.529868510810539	-10.3275069209763	0.967575373823611	-0.0874402308689941	-2.17242881934685	-7.06322123007059	1.05274626887193	0.618420002069068
302	-1.12923878288217	-3.5864445405186	-7.40019648051658	-2.0305085371848	-3.20915467968424	-4.50650557230183	-5.71373684078178	-11.8467447267828	-0.854207052699205	-6.11813833549744	0.990233799165133	1.61584915710345	0.737878350902958	0.52646250457817	0.626763850931069	3.49025819549782	2.93543138770706	3.01058833577774	0.474460361739384	-5.64119373983339	-15.4038256558136	2.11912133711342	-1.12129621187568	-9.80733124863151	-5.10533955928831	-6.79733020757164	-7.06275135617904	-8.16714994165579	-8.07397946741435	-7.24639293118634	-8.63992986375001	-6.89261268509	-3.92964583524325	-6.02383582987821	-6.86657145245493	-7.7740505946134	-6.21820105977507	-4.31696493785042	-4.82288713332729	-1.66733121657984	-4.24360147583493	-4.53493562942931	-4.78152808286507	0.967575373823611	-0.0874402308689941	-2.17242881934685	-4.60373222898895	1.05274626887193	0.618420002069068
303	-2.15975078672698	-3.00077585910323	-5.74310475676512	-2.18486511418199	-3.20915467968424	-16.702382195822	-8.36354475467201	-11.8467447267828	-0.854207052699205	-0.472250225954828	0.990233799165133	1.30339762215957	0.737878350902958	0.52646250457817	2.82784162792228	3.49025819549782	2.93543138770706	2.91476964290345	1.31220018494652	-3.5573619532774	-5.85763888549362	2.11912133711342	-11.155210971313	-8.55598410367692	-3.10723302540419	-9.48793275350648	-3.78324840681126	-8.16714994165579	-6.67964218677086	-8.15185258271331	-2.68849123865476	-6.89261268509	-6.01793933409483	-4.65612198793191	-3.30679697584482	-7.7740505946134	-9.83079992716918	-7.50619298548049	-7.54978093907881	-12.9144531095931	-1.32611386058313	-4.53493562942931	-10.3440940495097	0.967575373823611	-0.0874402308689941	-1.86685118482348	-5.87925319504218	1.05274626887193	0.618420002069068
304	-2.15975078672698	-9.3310867841481	-5.74310475676512	-3.69166161087995	-2.63627125743742	-18.2835055986482	-8.36354475467201	-7.74646126906112	-1.24292728574339	-0.472250225954828	0.990233799165133	1.87788722140131	1.02653757502985	0.52646250457817	2.82784162792228	3.49025819549782	2.93543138770706	3.26194375994807	1.31220018494652	-3.5573619532774	-3.99470298459221	2.68361365349649	-14.5742082282567	-5.20509385246833	-3.10723302540419	-3.98897221544288	-3.78324840681126	-5.14429232073147	-6.67964218677086	-8.15185258271331	-2.68849123865476	-3.53295674934327	-6.01793933409483	-4.54058384734932	-7.93748687763531	-7.37050753367118	-13.5879016862116	-7.50619298548049	-7.54978093907881	-7.03278993401421	-1.32611386058313	-4.53493562942931	-6.01592155843847	0.106930724505757	-0.0874402308689941	-0.271437322058968	-5.87925319504218	1.05274626887193	1.05480778551436
305	-3.8703898957122	-9.3310867841481	-5.68237753129889	-3.69166161087995	-2.63627125743742	-3.18591025217817	-8.36354475467201	-10.4399551068064	-1.24292728574339	-2.84201703662557	0.990233799165133	1.87788722140131	1.02653757502985	0.52646250457817	2.82784162792228	3.49025819549782	0.755077345119607	3.26194375994807	2.24518000149231	-3.5573619532774	-7.71885250262773	2.68361365349649	-5.7213871732158	-8.82979467397483	-4.15664225051313	-5.72742763500749	-7.75418089418845	-4.44938685467862	-6.67964218677086	-11.1620570471177	-4.17935434729317	-5.24451880071298	-6.01793933409483	-7.14153951852919	-2.58344233337504	-7.37050753367118	-11.0011940611956	-7.50619298548049	-4.44208580330896	-8.50316581298843	-1.32611386058313	-1.50792280373099	-2.07442567178326	0.106930724505757	-0.0874402308689941	-0.499314023438807	-6.5370645624162	0.714797264846514	0.627949036532454
306	-3.8703898957122	-4.27170160046081	-2.47584613250622	-4.25792904267332	-0.565495358344349	-17.1242051577255	-4.40479306451542	-10.4399551068064	-1.24292728574339	-4.57419617238719	0.412225872655236	1.87788722140131	1.25052696378293	0.52646250457817	2.82784162792228	3.49025819549782	2.30040766773845	3.26194375994807	3.88949749516428	-6.47782313983993	-6.58482764013421	3.51676846577316	-5.7213871732158	-11.0537331644837	-3.54863404220053	-7.61239429583772	-9.30175558321215	-2.27348972313675	-6.67964218677086	-4.56708464257752	-4.17935434729317	-4.0316004279433	-1.64455235669419	-4.74574066275495	-1.03542143075245	-11.5316247726247	-11.7515182293048	-10.3716839304957	-9.77744992027692	-9.52062804499174	-1.61778408998436	-4.66237057820517	-2.07442567178326	0.106930724505757	-0.376085634469554	-0.177268178096388	-2.14664491951435	0.675099810802153	0.627949036532454
307	-3.8703898957122	-4.27170160046081	-2.47584613250622	-1.54966999484879	-4.03699841969844	-3.65785895829683	-4.40479306451542	-10.4399551068064	-2.40573221666653	-8.72807160007863	0.412225872655236	1.87788722140131	2.34886360430992	0.52646250457817	2.82784162792228	3.49025819549782	2.30040766773845	1.02120624665894	3.88949749516428	-0.804391406933886	-6.58482764013421	3.51676846577316	-12.5776672819816	-5.72748685181254	-2.55672833180848	-7.61239429583772	-7.13373600100768	-5.9953791783122	-6.67964218677086	-8.84807646644878	-7.64646920754037	-4.482729679159	-1.64455235669419	-6.16742427212505	-1.03542143075245	-11.5316247726247	-17.0387340529977	-10.3716839304957	-7.4212956404427	-14.4945269429787	-5.38363665304019	-1.98968937291688	-4.19343088919118	0.106930724505757	-0.376085634469554	-0.241524068361583	-0.215353711240621	0.675099810802153	0.627949036532454
308	-3.8703898957122	-6.85924617134605	-5.63583279640284	-1.54966999484879	-1.09914343799761	-0.485605602345486	-5.19647802788452	-10.4399551068064	-2.40573221666653	-4.71421108807204	2.5758749941868	1.87788722140131	2.34886360430992	0.52646250457817	0.122020350023264	3.49025819549782	2.30040766773845	0.366229959070987	3.88949749516428	-0.804391406933886	-2.14514414669579	0.573897422392723	-5.90646587817112	-4.01277368656005	-2.55672833180848	-4.38535349544753	-4.79680243065828	-5.53872652879475	-1.19563906885128	-8.84807646644878	-7.64646920754037	-4.482729679159	-5.16977563151768	-6.16742427212505	-1.03542143075245	-11.5316247726247	-12.3224626855323	-8.21266643823585	-7.18702410186152	-4.59833126620724	-3.74298420245154	-1.98968937291688	-8.37665389013541	0.106930724505757	-0.376085634469554	-3.14942340265653	-2.83829344968759	0.675099810802153	1.90180289157204
309	-2.87245686717753	-3.59088773092376	-5.63583279640284	-1.8455135073377	-1.09914343799761	-5.59346150564151	-2.31236556653575	-10.748496996147	-2.40573221666653	-1.09603288861836	2.5758749941868	1.40022881866198	2.88987456882981	2.66309358472239	0.122020350023264	3.49025819549782	0.801890419094081	0.366229959070987	3.23034791431147	-0.804391406933886	-5.63536188054094	0.573897422392723	-2.95971274472806	-4.01277368656005	-2.55672833180848	-6.26942881688555	-10.3690048868684	-5.53872652879475	-3.8008468558582	-8.48506506079267	-5.73591119682043	-4.482729679159	-5.16977563151768	-2.54480961395393	-10.4179940659776	-12.3131799801335	-12.3224626855323	-6.8762894037015	-4.08957020498085	-0.679673887838042	-0.693399590614906	-1.98968937291688	-5.76672748138797	0.106930724505757	-10.9572948091004	-3.14942340265653	-3.13166521007464	2.69065499394992	1.90180289157204
310	-1.22755926765681	-4.26954319821849	-5.63583279640284	-1.8455135073377	-0.778862187337547	-10.8032513964533	-6.0794390205755	-2.76696514521069	-2.40573221666653	-1.09603288861836	2.5758749941868	1.40022881866198	2.88987456882981	2.66309358472239	0.122020350023264	3.49025819549782	0.854476999288878	0.366229959070987	3.23034791431147	-1.81413161132149	-2.3702721663543	0.573897422392723	-1.67723341543001	-4.01277368656005	-7.33463015364914	-5.50566946851668	-10.3690048868684	-5.53872652879475	-2.16558324737216	-8.48506506079267	-5.73591119682043	-4.482729679159	-0.812724588332542	-0.967214412938732	-2.67769469569806	-10.0994827546989	-12.3224626855323	-6.8762894037015	-7.70721166805623	-6.11065156458286	-7.21000272299338	-1.98968937291688	-0.619060079154604	0.106930724505757	-10.5002335844779	-3.14942340265653	-3.13166521007464	0.368122973890191	1.90180289157204
311	-6.41777367433405	-7.94150024744936	-5.63583279640284	-1.8455135073377	-0.778862187337547	-12.4433774991241	-2.73558808129593	-2.76696514521069	-2.39680915935113	-1.09603288861836	2.5758749941868	2.71351986171621	2.88987456882981	2.75084524156303	2.44334745674063	3.49025819549782	0.854476999288878	3.6533980382918	2.30472197679299	-2.15165705865432	-2.7815646416289	0.573897422392723	-13.0177039538214	-4.59671993935088	-7.38204937659756	-4.67795720958117	-6.01704449356874	-4.58840127022024	-4.62213849759751	-8.48506506079267	-5.44268124582421	-3.17434305221603	-0.162694290646228	-11.7589787257846	-7.25120580489934	-10.0994827546989	-7.30104817505114	-2.76048350116782	-11.4351600033322	-6.01181905203597	-6.33752079258057	-0.345458476993495	-15.2880867934234	0.106930724505757	-3.53205432929226	-4.54689100872834	-1.5665568396828	0.368122973890191	1.90180289157204
312	-6.41777367433405	-4.52339132731707	-5.63583279640284	-5.36399267220239	-0.778862187337547	-12.412304677796	-5.18062491992301	-2.76696514521069	-2.39680915935113	-3.08679523237308	2.5758749941868	3.0827345707542	2.88987456882981	2.37452572244546	2.44334745674063	3.49025819549782	0.710552785116611	3.6533980382918	2.30472197679299	-2.15165705865432	-1.05812390045669	0.573897422392723	-15.4885844620243	-9.18052873995083	-3.06246876937997	-4.67795720958117	-10.916029354518	-10.3300635491275	-3.3236759955301	-8.48506506079267	-4.21086539209684	-4.83241089159179	-0.162694290646228	-11.7589787257846	-15.3626367944948	-10.0994827546989	-6.81492289735279	-2.76048350116782	-13.7464180871296	-6.01181905203597	-2.44956274738764	-5.71302667574009	-3.75880989344143	0.106930724505757	-3.06973743416928	-4.54689100872834	-1.53808871795279	0.368122973890191	1.90180289157204
313	-7.11546957033073	-2.12754731247645	-5.63583279640284	-5.04623525187626	-1.14694277935314	-13.8472042399832	-5.18062491992301	-7.45627351695541	-2.41766011770788	-2.07083572946763	1.56409028072681	2.03691858768241	2.88987456882981	2.37452572244546	2.44334745674063	3.49025819549782	0.289099790718172	3.6533980382918	2.78870103122639	-5.22484784508328	-14.9953389040695	0.573897422392723	-10.9073395035912	-3.47014548427716	-6.78000779386984	-4.67795720958117	-6.1592852937537	-10.3300635491275	-3.12656053106432	-2.44351968343435	-4.93859856721379	-4.83241089159179	-5.35192121017941	-11.7589787257846	-10.8984256896528	-13.4814774846431	-9.64370580812834	-11.2067909917555	-13.7464180871296	-8.76168038104299	-1.5811318242813	-5.71302667574009	-3.63566554064721	0.106930724505757	-4.66600393074455	-2.23473955854858	-5.32502351931402	2.04297531448287	1.90180289157204
314	-3.86291028018229	-0.009637230420668	-5.63583279640284	-0.988393322414301	-4.05144902759038	-18.3376919511411	-8.78906298477815	-5.37697586769215	-2.14582834159331	-2.48525367063382	1.56409028072681	1.97769984100252	2.88987456882981	2.37452572244546	2.44334745674063	3.49025819549782	0.289099790718172	3.6533980382918	3.05195937410481	-4.88913395584713	-15.803765209866	0.573897422392723	-8.18621171347985	-7.03909237669962	-9.37007103076164	-0.310832340381119	-6.69522054691706	-10.3300635491275	-2.95656733663323	-1.45179225718736	-4.93859856721379	-4.83241089159179	-5.35192121017941	-8.58540534039074	-10.8984256896528	-13.4814774846431	-9.64370580812834	-7.96052323091939	-5.23073021977889	-7.3480072298958	-1.5811318242813	-5.71302667574009	-3.63566554064721	0.106930724505757	-4.66600393074455	-2.23473955854858	-8.09874875012741	2.04297531448287	1.90180289157204
315	-3.38922513295507	-0.009637230420668	-10.3201954910033	-0.988393322414301	-4.05144902759038	-17.2833673628262	-6.25755441002863	-13.6980137981263	-2.14582834159331	-0.655681349574855	1.56409028072681	1.97769984100252	2.61509148135064	1.95242337161663	2.44334745674063	3.49025819549782	3.08201625035827	3.6533980382918	3.81463160422694	-0.992616856904858	-12.5961531593631	0.573897422392723	-6.36783329153888	-5.47817413789452	-9.37007103076164	-7.31826680032892	-6.69522054691706	-10.3300635491275	-2.95656733663323	-1.45179225718736	-1.87953012344001	-2.45287706482888	-6.2983526876839	-16.106745932536	-7.28005036679165	-13.4814774846431	-9.64370580812834	-8.1179347096571	-6.79714589303891	-1.69491644479965	-0.200489051659141	-2.1877483004254	-3.63566554064721	0.106930724505757	-5.36725588173257	-2.23473955854858	-7.68667231617156	2.04297531448287	2.02673192062958
316	-0.336695165646938	-0.009637230420668	-10.3201954910033	-3.27928391605883	-6.31114279580369	-15.9864060177147	-9.62690474474844	-11.7986836571214	-2.14582834159331	-9.43479911199191	1.56409028072681	1.97769984100252	2.61509148135064	0.13582860922973	2.44334745674063	2.13467780266351	3.08201625035827	3.6533980382918	3.39395049244053	-0.992616856904858	-9.89808666932319	0.573897422392723	-6.36783329153888	-8.63026862054402	-9.37007103076164	-6.206039634668	-6.29637628946444	-2.85958366139386	-3.00851919189978	-4.50432192961165	-8.36068743623202	-2.45287706482888	-4.95774299352144	-16.106745932536	-16.0241317160798	-13.4814774846431	-9.6750808230852	-10.1532547406828	-10.9167897332178	-7.78590045572446	-2.60713812128304	-2.1877483004254	-5.74889768757318	0.106930724505757	-5.15943538000228	-2.23473955854858	-0.566110906341605	2.04297531448287	2.02673192062958
317	-0.336695165646938	-6.43222228026873	-2.8877187030954	-2.32049329395528	-4.34473132905114	-21.2714294019657	-9.62690474474844	-14.0951618924062	-2.14582834159331	-9.43479911199191	1.56409028072681	1.97769984100252	0.529713415008909	0.13582860922973	3.77106311225846	2.13467780266351	3.08201625035827	1.07137321704791	3.39395049244053	-1.79624811994339	-1.97497924950881	1.19914206478374	-8.02221260530416	-5.46435148386461	-5.44965155903215	-6.206039634668	-6.29637628946444	-2.85958366139386	-2.85702456729333	-4.50432192961165	-6.38108868215542	-4.54136697706173	-4.95774299352144	-17.5607707284025	-16.0241317160798	-13.4814774846431	-11.7651612755822	-8.45215465607112	-5.66280526894466	-2.82879246359528	-9.06510556192633	-4.12034862927564	-7.16255639683753	0.106930724505757	-1.25711959509012	-4.3520169912729	-0.566110906341605	2.04297531448287	2.02673192062958
318	-0.336695165646938	-6.43222228026873	-2.8877187030954	-2.834674764906	-2.04888354850884	-16.1538091874273	-9.96128359625203	-10.8720847669069	-1.77788327617267	-10.0734220225752	1.56409028072681	1.97769984100252	2.09357705303055	0.13582860922973	3.77106311225846	2.13467780266351	3.08201625035827	1.07137321704791	3.39395049244053	-1.79624811994339	-11.7707547683493	2.23229140996515	-9.40927009107905	-0.833937223891258	-7.12827676675292	-11.1084721413478	-6.98343532996678	-1.77364760413817	-0.858920359262181	-0.957957748312434	-6.38108868215542	-4.54136697706173	-8.94729299534426	-18.4202489248952	-14.9415141462511	-13.4814774846431	-11.7651612755822	-8.45215465607112	-5.66280526894466	-11.0051939159034	-9.06510556192633	-1.3082882619466	-7.16255639683753	0.106930724505757	-1.25711959509012	-4.3520169912729	-3.1116972597161	2.04297531448287	2.02673192062958
319	-1.19285317233248	-2.88365994148446	-7.23765620620994	-4.41408320137862	-4.5983101080929	-3.32443846269688	-9.96128359625203	-14.0983285896281	-1.77788327617267	-4.78447970593374	1.56409028072681	1.97769984100252	3.88900351704203	0.13582860922973	2.15751251861153	2.13467780266351	3.08201625035827	0.0995429330014159	2.04940323681509	-0.148148495420135	-6.51399133611477	3.25449739237312	-9.68719766919367	-7.40022193156902	-8.34320788640676	-5.57012083948414	-6.98343532996678	-3.73815249097019	-0.858920359262181	-3.21133425634077	-6.38108868215542	-5.76555731471563	-6.15230592185432	-13.9447197828118	-12.2814878676777	-11.0510720207662	-11.7651612755822	-8.45215465607112	-5.66280526894466	-12.1872696157625	-9.0282263996968	-1.3082882619466	-7.16255639683753	0.106930724505757	-1.20878536430379	-4.3520169912729	-7.3959041214035	2.04297531448287	2.02673192062958
320	-1.19285317233248	-1.94100057952138	-1.93558423848623	-5.68283809035104	-4.5983101080929	-4.5947279696001	-9.96128359625203	-13.5653507463355	-1.77788327617267	-6.95080272217341	1.56409028072681	1.97769984100252	3.88900351704203	0.13582860922973	3.49805901445035	2.13467780266351	3.08201625035827	0.0995429330014159	2.04940323681509	-4.93193645529849	-9.97594823856517	3.25449739237312	-9.68719766919367	-7.40022193156902	-9.54673305346735	-8.81035689001981	-1.72634773499962	-3.43109946010287	-0.858920359262181	-3.21133425634077	-6.38108868215542	-8.22051239361049	-1.88457343870035	-22.2828743916461	-10.6174922498284	-11.4001857980363	-14.08467017396	-8.62234880198587	-6.70119279805952	-6.03377639082697	-0.272675506878821	-1.3082882619466	-3.37212809532686	0.106930724505757	-1.20878536430379	-6.15412072294817	-7.15542553352478	2.04297531448287	2.02673192062958
321	-6.78932783024228	-1.94100057952138	-8.36172665710009	-5.68283809035104	-3.195458079026	-2.7201958811818	-6.11612335767338	-10.8525421828653	-1.77788327617267	-6.95080272217341	1.56409028072681	1.97769984100252	2.44417876144691	2.15584027401846	3.49805901445035	2.13467780266351	2.70604251040676	2.1771098577013	2.04940323681509	-0.842371326534201	-1.5238134703538	0.749531732247662	-2.29788880670221	-6.67415854906936	-9.54673305346735	-2.90072657008301	-1.72634773499962	-3.43109946010287	-0.532009832043592	-3.72624748276366	-6.38108868215542	-8.22051239361049	-11.9599102865917	-19.521641254165	-10.6174922498284	-11.4001857980363	-8.3824193436074	-7.63740526610871	-9.98535451267239	-8.33166724080041	-3.86624104573683	-2.12195944541597	-9.9584141240333	0.106930724505757	-1.20878536430379	-3.71258265828999	-1.67208731463697	2.39670370007669	2.02673192062958
322	-5.67185467575109	-1.94100057952138	-7.17845640283734	-4.74447486796982	-6.11184694695123	-2.7201958811818	-9.70658761747156	-3.5655723282901	-1.77788327617267	-9.12199561561046	0.306957635929469	3.00727630543506	1.72249108936205	0.825781048411699	2.31562709640422	2.13467780266351	2.70604251040676	2.26125416080116	2.04940323681509	-0.842371326534201	-5.06599325067667	2.60423880554706	-0.441285725333984	-11.1993217152934	-6.69956937650775	-6.02283676150965	-2.48483930892664	-2.22319899585099	-0.532009832043592	-3.72624748276366	-2.97552612705588	-8.16355847092646	-11.9599102865917	-2.66555778140372	-13.4092740585114	-11.4001857980363	-9.05134612103857	-11.4532691674891	-9.04007530602413	-9.95002552953885	-3.86624104573683	-0.928511231997674	-11.6014179260947	0.106930724505757	-1.20878536430379	-6.09430038714469	-1.67208731463697	2.39670370007669	2.02673192062958
323	-2.4954178546776	-1.44997592154998	-3.82186295317444	-4.74447486796982	-6.11184694695123	-2.7201958811818	-3.91268406898486	-3.18594187665689	-0.189632635346968	-5.03093560497999	0.0896415470523751	4.10007890033841	1.72249108936205	0.825781048411699	2.54023873132593	3.54866647682118	2.70604251040676	3.09638653189057	1.66202425754834	-0.842371326534201	-9.91795512215031	2.60423880554706	-0.441285725333984	-11.1993217152934	-6.69956937650775	-6.02283676150965	-6.37012146984952	-2.22319899585099	-0.425571692574861	-2.74841958650466	-3.96252264737712	-8.16355847092646	-3.47546418809925	-6.59765450710714	-13.9324121570648	-11.4001857980363	-9.05134612103857	-11.183365647475	-13.5329673352622	-0.245639471199716	-2.29111557297806	-0.814465063912591	-11.6014179260947	0.106930724505757	-2.92782003297426	-2.65721976021687	-1.67208731463697	2.39670370007669	2.02673192062958
324	-2.4954178546776	-1.44997592154998	-3.82186295317444	-4.74447486796982	-6.11184694695123	-3.21759217086273	-10.3804286787772	-5.27983107346844	-0.647019250971623	-5.03093560497999	0.0896415470523751	0.739155263170442	1.72249108936205	0.825781048411699	0.712846153963924	3.54866647682118	2.71045817775473	0.631855445538759	1.39824782254671	-0.380223524103002	-20.1812799848446	2.60423880554706	-0.441285725333984	-6.15296240903279	-1.05268395802407	-1.26344646240004	-6.37012146984952	-2.89639037157014	-0.479972080242258	-2.74841958650466	-7.26824761896353	-5.56523454059684	-3.47546418809925	-6.59765450710714	-12.3623513089159	-11.4001857980363	-9.05134612103857	-5.55324016324388	-5.91900242177153	-0.245639471199716	-3.86209793039896	-2.1083483818693	-3.00867204216631	0.106930724505757	-7.73087428231338	-2.65721976021687	-1.67208731463697	2.39670370007669	1.77792020935291
325	-5.15999780008743	-0.467905662548367	-3.12757701716711	-4.74447486796982	-6.07491388864764	-4.91722793615041	-8.13483967675011	-6.18814933008032	-0.647019250971623	-4.55566808111546	0.269102678054443	3.2996243049024	1.72249108936205	0.191606097284595	3.53133044724655	3.54866647682118	0.507657663301377	0.631855445538759	1.39824782254671	-0.467995001788681	-3.31682794261356	2.60423880554706	-5.83771904005883	-8.4269734403051	-1.14191217441541	-1.26344646240004	-4.68865044866874	-11.6475661172559	-0.479972080242258	-1.63751288788273	-2.14364779354416	-4.28936677319609	-5.34700879414903	-8.71662643649979	-12.3623513089159	-11.4001857980363	-13.4407540273703	-5.55324016324388	-5.91900242177153	-7.34130796415384	-3.86209793039896	-6.89242537173596	-3.00867204216631	0.106930724505757	-1.65669002068082	-3.87527403025037	-7.01823191813079	0.488876870764962	1.77792020935291
326	-9.19376167837946	-2.77765472875103	-3.12757701716711	-4.74447486796982	-6.07491388864764	-5.94453128211638	-5.24579730510528	-6.18814933008032	-0.647019250971623	-3.55246527545987	0.269102678054443	1.24359977249859	2.51136695446775	0.191606097284595	3.53133044724655	3.54866647682118	0.507657663301377	0.631855445538759	1.39824782254671	-6.52283486025415	-12.5181077267996	1.31441194129375	-3.3114387663202	-6.4135170318073	-1.968521693161	-1.66770716237688	-8.88490090023231	-8.30685439825636	-7.18075566602155	-1.63751288788273	-2.04851803871622	-0.0942696291525054	-4.72768981923966	-8.09845275090952	-12.3623513089159	-11.4001857980363	-10.85110950397	-9.84074809575295	-15.8551828588171	-1.96060514559077	-3.86209793039896	-0.267982503497863	-6.15438345351401	0.106930724505757	-4.63151646178989	-7.54626794437636	-3.39576801950083	0.488876870764962	1.77792020935291
327	-13.2503522260956	-2.77765472875103	-3.52853730646602	-4.74447486796982	-6.07491388864764	-5.94453128211638	-7.68102143670884	-6.18814933008032	-0.647019250971623	-0.395791757595773	0.269102678054443	0.3991698586414	2.51136695446775	1.49115301761033	0.849665710697509	1.23634948421631	0.105329700587113	1.88963812809641	2.35252129331358	-5.73225199995193	-8.75124707113626	1.31441194129375	-2.39414085806467	-4.54374843241891	-1.968521693161	-2.85728773007	-8.0313503245695	-10.1177027664561	-7.18075566602155	-10.8470495238703	-6.4658153440006	-0.0942696291525054	-5.25918917528523	-3.98674361766737	-13.8362289175897	-11.4001857980363	-3.72379777324476	-7.60905091583728	-17.5002084861056	-8.47374193820475	-3.86209793039896	-1.29265230872932	-7.93088696630217	0.106930724505757	-0.570406652129996	-2.03550467311974	-5.96541783416095	0.488876870764962	1.77792020935291
328	-3.27555981194093	-2.77765472875103	-0.713851280738393	-6.57351350404009	-2.7868374075346	-14.1892596395794	-5.30651466497768	-5.61221535703069	-0.647019250971623	-0.395791757595773	1.55875594402178	0.3991698586414	2.51136695446775	1.49115301761033	0.849665710697509	1.23634948421631	0.105329700587113	1.88963812809641	1.52612323967329	-1.81698460690013	-8.75124707113626	3.69366640166188	-3.15026546448875	-2.28985002151774	-1.968521693161	-8.6406399135613	-8.9105200049875	-9.48964268618839	-3.806277162012	-11.8349884023354	-6.4658153440006	-0.0942696291525054	-1.87548182160699	-4.46226120311856	-12.1744354725879	-11.4001857980363	-14.0844936604583	-5.42454752717804	-17.5776914672041	-8.47374193820475	-5.62627383580653	-1.29265230872932	-1.45952934829568	0.106930724505757	-0.570406652129996	-1.52894620782023	-4.8479901450937	0.488876870764962	2.59186490478636
329	-3.27555981194093	-1.27910747134266	-2.13545059782255	-6.57351350404009	-2.7868374075346	-5.48159152226962	-5.43721807385202	-11.0682878871259	-0.647019250971623	-0.395791757595773	4.28482138045808	0.3991698586414	2.51136695446775	1.49115301761033	3.54205069858959	1.23634948421631	0.105329700587113	1.88963812809641	2.10661038320936	-4.84913578095988	-8.75124707113626	4.39263127631012	-3.15026546448875	-4.37925115263338	-2.73828243732492	-8.6406399135613	-1.56273333233987	-4.83616971282765	-6.95370118230382	-11.7855764135457	-5.86879231127694	-5.04977995920104	-2.7581412671634	-4.79558260265857	-12.1744354725879	-9.37920126052292	-14.9483036421993	-13.7848208939087	-15.5034442646683	-1.41304480149947	-5.62627383580653	-1.87895850497942	-6.75951962416126	0.106930724505757	-3.54030913800307	-1.52894620782023	-4.8479901450937	4.34037571989321	2.59186490478636
330	-0.112774296967566	-7.4045521824707	-2.13545059782255	-8.60686001462225	-2.7868374075346	-17.8339521058964	-3.66903876171053	-11.0682878871259	-0.647019250971623	-0.395791757595773	4.28482138045808	3.36570678221178	2.36826413689483	1.49115301761033	1.76376188531094	1.23634948421631	0.105329700587113	1.88963812809641	0.655615080497149	-4.84913578095988	-0.209306359592627	4.28664228458121	-9.92890277310622	-0.373270848815443	-2.73828243732492	-7.98349257463724	-1.56273333233987	-4.83616971282765	-2.54618237965688	-12.2139629817708	-5.08853765726871	-1.56760722978235	-2.7581412671634	-13.6326820900254	-9.28187011085647	-9.37920126052292	-14.7364120156351	-12.3817060520409	-14.3989387703774	-0.0987540507239482	-5.50783236867121	-1.87895850497942	-0.28353643709441	1.50621064420401	-4.57626781042494	-1.89293963915394	-0.733261610351251	4.34037571989321	0.806620787334184
331	-8.96545543941796	-5.16059046461062	-7.77994279506473	-8.60686001462225	-4.68304377911276	-17.8339521058964	-3.66903876171053	-15.1748414559002	-0.647019250971623	-0.395791757595773	4.28482138045808	4.09000570174048	2.36826413689483	1.27629841208515	1.68001181013338	1.23634948421631	2.11087164810914	4.37133486385853	3.33854654262557	-4.84913578095988	-9.81869869691724	4.28664228458121	-12.6113515170078	-2.68499506260592	-5.22341171837436	-8.57516912938558	-6.22477747185509	-4.83616971282765	-2.54618237965688	-12.2139629817708	-2.93531824912913	-1.96503423243663	-9.49388054988089	-9.70720654789772	-9.28187011085647	-7.38002688967979	-5.82080130825668	-8.59847068518735	-0.92550321356439	-5.50660820335023	-13.858307373735	-1.87895850497942	-0.28353643709441	1.50621064420401	-4.57626781042494	-4.31952336888239	-0.733261610351251	1.83531729503323	0.806620787334184
332	-2.06211414916029	-1.55626752384156	-7.77994279506473	-1.94651814088437	-4.68304377911276	-0.775990738120983	-8.37443626384654	-15.3571661887019	-0.647019250971623	-0.395791757595773	1.95387707586158	4.09000570174048	2.36826413689483	1.27629841208515	1.68001181013338	1.23634948421631	2.89880583708127	4.37133486385853	1.16842681673238	-3.9783240321147	-2.47197860454627	4.28664228458121	-8.63861671972297	-2.68499506260592	-4.19128090497441	-6.3257197614327	-4.06062507911636	-4.83616971282765	-2.54618237965688	-6.90822696904518	-8.27476290950349	-2.87901974945796	-9.49388054988089	-11.1172050158911	-9.66164577136182	-5.17193763990265	-9.64934181424689	-8.59847068518735	-12.5604386922692	-6.54548985415518	-6.21035354351316	-2.68512250964549	-0.28353643709441	1.50621064420401	-1.87550258449435	-4.31952336888239	-0.733261610351251	3.12190551445148	1.73619278472234
333	-2.68537895702437	-1.55626752384156	-0.629964828414642	-5.695338097305	-4.87779634593711	-18.3423555887402	-8.37443626384654	-13.6599439607332	-0.647019250971623	-2.49283323636016	4.43841937124708	4.09000570174048	2.36826413689483	0.533920217541058	1.68001181013338	2.20200538808611	1.01206240338232	4.37133486385853	1.16842681673238	-3.9783240321147	-4.96106644611599	4.28664228458121	-5.21571516418902	-1.80133596085954	-6.87463844255414	-5.01612185550882	-3.41610658106494	-5.07332603881113	-1.76320212930677	-8.32351883006424	-8.27476290950349	-5.58482058699678	-9.2153347348915	-12.5257627426689	-10.1417133358926	-9.05904924605002	-7.48266855790121	-11.4953022268998	-11.9871181995206	-8.0149407192459	-3.4557404358086	-5.65882602630528	-1.37944108704466	1.50621064420401	-1.87550258449435	-4.31952336888239	-7.24383650308664	2.73636559085827	0.995507649785188
334	-2.70861207133233	-1.55626752384156	-0.629964828414642	-5.2617555533425	-0.613074286668262	-26.8173437463889	-5.0261139713531	-17.8952707735923	-0.647019250971623	-2.49283323636016	4.43841937124708	4.09000570174048	2.36826413689483	0.533920217541058	1.68001181013338	2.44059751158668	0.557758441536194	1.33244988136736	1.16842681673238	-3.9783240321147	-16.1851293976493	4.27417383323985	-3.89420656923253	-0.698389806982297	-4.28735769520796	-5.01612185550882	-11.2375113704741	-5.07332603881113	-8.24530634653868	-8.37113104168276	-4.17081756884252	-4.54326170100587	-9.2153347348915	-4.88134469781173	-10.0059259251063	-12.2449788631312	-7.46025911096831	-9.53795796842128	-6.84765995421295	-5.80822535070384	-3.78672502158764	-9.51647486755665	-1.84145688766774	1.50621064420401	-1.87550258449435	-3.95144832381027	-7.24383650308664	2.73636559085827	0.995507649785188
335	-2.70861207133233	-1.55626752384156	-0.517818247422302	-5.38418434574151	-0.896683883879905	-5.74100859278164	-12.7621230705712	-9.00708782007544	-0.647019250971623	-2.49283323636016	4.43841937124708	4.09000570174048	2.36826413689483	0.533920217541058	2.03182331675325	2.51707968549498	0.557758441536194	4.02092818331336	1.16842681673238	-8.03884992687632	-22.5045923145067	4.27417383323985	-0.00220316805796994	-0.280217887949334	-4.28735769520796	-0.693045680863524	-11.2375113704741	-6.76629585970593	-8.24530634653868	-3.90399915923194	-4.17081756884252	-4.54326170100587	-3.62324087425343	-2.78501248714573	-11.7913269726168	-8.89338390196147	-12.1799258256591	-9.58451663320952	-6.85999108399132	-2.4483116319661	-4.0990104431748	-9.51647486755665	-7.94918300811486	0.647719046222854	-1.87550258449435	-1.81331463802007	-7.24383650308664	2.73636559085827	0.41165362432739
336	-3.58383734123773	-0.714277252711401	-1.97299785185654	-2.17334879514459	-3.4850794881728	-1.99103149847724	-13.3586588149401	-7.23497782713161	-0.647019250971623	-1.09061994967347	3.17716299246224	4.09000570174048	2.92719210911453	0.533920217541058	2.03182331675325	3.12806032047275	1.22091789093975	1.76802453324704	0.190507736759913	-8.03884992687632	-22.5045923145067	4.27417383323985	-1.8583129303784	-0.280217887949334	-4.28735769520796	-0.693045680863524	-11.2375113704741	-10.3220250064093	-8.24530634653868	-3.90399915923194	-8.35404664899324	-4.54326170100587	-3.62324087425343	-2.78501248714573	-6.17292598008905	-8.89338390196147	-17.8874596250942	-11.0217802139431	-12.506310376955	-10.8637307105403	-4.0990104431748	-3.5683226146167	-9.29957444508132	1.04235103963138	-2.47551097787974	-1.01905957552689	-0.719521822050951	2.73636559085827	0.41165362432739
337	-3.58383734123773	-0.714277252711401	-6.27489222665301	-2.17334879514459	-3.4850794881728	-9.49985552057855	-13.3586588149401	-7.23497782713161	-0.647019250971623	-1.09061994967347	3.17716299246224	2.4621228283252	2.92719210911453	0.533920217541058	2.03182331675325	3.12806032047275	1.22091789093975	1.76802453324704	3.11817205962007	-9.81481412525116	-14.7787108160891	4.27417383323985	-6.38474167831961	-14.5627306430773	-4.28735769520796	-5.87195609811839	-6.6870309434671	-5.60131561077509	-3.30144643878352	-3.90399915923194	-6.54547578737002	-0.24442424263197	-3.62324087425343	-3.66235273694167	-6.17292598008905	-8.89338390196147	-6.35166204397228	-11.0217802139431	-16.6219542547913	-8.71842350106549	-4.0990104431748	-3.5683226146167	-12.8937550473576	1.04235103963138	-6.08510167141219	-0.925796466596943	-0.719521822050951	2.73636559085827	3.59096322919667
338	-2.52992576425686	-0.714277252711401	-4.26737494091299	-1.52781346713713	-4.6566541961787	-5.09478412797248	-10.5378558470334	-7.23497782713161	-0.647019250971623	-1.09061994967347	3.17716299246224	2.4621228283252	2.92719210911453	3.00221699508621	2.03182331675325	3.12806032047275	0.406151001886585	0.529879421414477	3.11817205962007	-10.0124177903571	-0.762908405600273	4.27417383323985	-7.51299660476581	-10.5776043467826	-4.65767719669573	-4.10578711880397	-6.6870309434671	-5.34280238082758	-6.10282359461215	-6.32164684886702	-8.43166356723163	-3.50504515101056	-3.62324087425343	-3.66235273694167	-8.4761301453668	-8.89338390196147	-4.74424427243049	-11.0217802139431	-19.6377350662031	-0.0131074939059745	-5.60328131552563	-4.85649240300213	-6.93642984797711	1.81457978309887	-6.08510167141219	-0.925796466596943	-0.719521822050951	2.73636559085827	0.572541705915877
339	-6.74824626221149	-0.714277252711401	-4.26737494091299	-1.52781346713713	-2.05904516923737	-13.6450912825109	-14.4513183743901	-7.23497782713161	-0.647019250971623	-2.8400907761192	2.46851852152802	2.4621228283252	2.3588850208938	0.955378410264016	0.0391848532762511	3.12806032047275	3.09399581076893	0.529879421414477	3.11817205962007	-0.131284958502555	-0.57289012992997	4.27417383323985	-1.93449245559506	-10.5776043467826	-0.216498560060059	-3.82942763140115	-0.388753414202261	-7.66919843970875	-6.4390164841808	-6.32164684886702	-8.43166356723163	-3.50504515101056	-5.98260316011689	-7.13056986923226	-8.4761301453668	-8.89338390196147	-4.74424427243049	-10.1488924179405	-15.5989055853944	-0.280993656961062	-8.72826115707909	-4.85649240300213	-6.93642984797711	1.72264359337884	-6.41724046271395	-0.925796466596943	-0.719521822050951	2.73636559085827	0.572541705915877
340	-1.45066123087571	-6.42078994254771	-4.26737494091299	-4.42687974658722	-5.19693170803597	-26.6856473524473	-10.9320115768548	-7.23497782713161	-0.647019250971623	-6.37364438476516	3.18335473052112	2.4621228283252	2.3588850208938	0.955378410264016	0.0391848532762511	3.12806032047275	4.31180487876019	0.529879421414477	3.11817205962007	-1.25402184684949	-0.57289012992997	4.27417383323985	-1.42518163833299	-10.8461585562147	-8.27235100990293	-3.88851341455382	-9.8236773098948	-2.59203652416583	-2.43000863156734	-6.32164684886702	-6.56648453604708	-3.50504515101056	-8.99651588784728	-7.13056986923226	-7.98680850082386	-8.17870693878907	-13.2657834227952	-15.2699398295758	-10.3422486093465	-0.280993656961062	-11.3649602695802	-3.5554601316387	-6.93642984797711	1.72264359337884	-6.49121396127051	-0.925796466596943	-1.69566468337473	2.73636559085827	0.572541705915877
341	-1.45066123087571	-5.84663032392027	-4.26737494091299	-5.11353281678491	-5.75368901856539	-19.7164408148281	-10.9427070793733	-7.69847887222898	-0.647019250971623	-8.86715185371039	1.83138521211098	0.757975756799515	2.3588850208938	0.955378410264016	2.69563079398954	3.12806032047275	4.31180487876019	0.725565262595903	3.11817205962007	-2.76075282950796	-3.28728517952434	4.27417383323985	-4.93194191334277	-4.65901127067298	-8.27235100990293	-3.88851341455382	-0.4094213403292	-2.59203652416583	-0.317490189979977	-6.32164684886702	-6.56648453604708	-5.86314449414186	-3.41496161637012	-7.13056986923226	-7.98680850082386	-11.0671959973934	-13.8462292573541	-14.1257878565334	-10.0253340836717	-1.79866415516571	-2.46533911409996	-3.5554601316387	-5.70908555620607	0.342623819472069	-6.49121396127051	-0.925796466596943	-0.959993625293444	1.79110152189189	0.572541705915877
342	-0.687287816286901	-3.02313147095485	-4.26737494091299	-5.11326198756835	-6.00387246332536	-4.80810872763742	-5.66499910918586	-9.73860269988997	-0.647019250971623	-4.82210199042895	1.83138521211098	1.42443202501749	2.3588850208938	3.40687349095037	2.4214169552276	3.19117936145665	0.821696261303094	1.6931061303673	3.11817205962007	-2.76075282950796	-8.5014810286934	4.27417383323985	-0.0793664104152305	-6.05869158446236	-9.41061630740973	-3.88851341455382	-1.685014689118	-8.13250738008693	-5.78958190957223	-8.69419105003835	-7.19962952280968	-4.74947698641958	-3.41496161637012	-8.84693346074518	-6.61804003302798	-13.798928093467	-15.1104713982614	-14.1257878565334	-6.16619372491576	-19.3799810655764	-3.66126920919344	-5.81046246892108	-3.75792888809369	1.77711404898995	-4.10162584621155	-0.925796466596943	-2.10538923579699	1.79110152189189	0.572541705915877
343	-0.687287816286901	-5.31178805721029	-4.26737494091299	-6.51381011444125	-6.69886334569032	-11.5105439249475	-5.66499910918586	-9.73860269988997	-0.647019250971623	-8.71367689864098	1.83138521211098	1.42443202501749	2.3588850208938	1.99278844047938	4.73715297057643	3.19117936145665	1.51925410375673	1.6931061303673	3.11817205962007	-2.76075282950796	-5.15208674144884	2.71506461957345	-0.168262202504343	-4.37042000563418	-9.41061630740973	-6.36591802806897	-1.685014689118	-4.55149885207669	-9.76935091689716	-8.69419105003835	-10.4956361222543	-2.98659686357895	-2.74719850605606	-14.0387815647057	-6.61804003302798	-13.798928093467	-22.0078845046362	-14.1257878565334	-12.26948621461	-8.2347391015677	-7.97626926696067	-3.23572160849497	-2.09256086373252	1.77711404898995	-4.24685949738359	-0.221807189061016	-7.29883941456264	1.79110152189189	0.572541705915877
344	-3.67512504360028	-4.91237940832361	-1.79269977478969	-6.51381011444125	-7.28293844108135	-9.05691345003313	-2.69138007948521	-9.73860269988997	-0.647019250971623	-6.0624346359708	0.75216164762841	3.48596356866139	2.3588850208938	1.02093285272307	4.73715297057643	3.19117936145665	1.51925410375673	1.6931061303673	3.11817205962007	-1.71647796331227	-3.81475680344812	2.71506461957345	-4.66661979820657	-6.6322498118963	-10.5291471114652	-6.36591802806897	-1.76871462771169	-4.05820336105939	-9.76935091689716	-8.69419105003835	-1.06810543078087	-3.01045826340585	-2.74719850605606	-5.27126248692691	-13.4501584958622	-14.0777686871003	-20.1708671181745	-9.67189647626801	-10.7554592675363	-7.61267393731305	-10.2581144901045	-6.39534323959662	-2.09256086373252	1.77711404898995	-1.55984467749733	-3.95942839496148	-6.7766565024429	1.79110152189189	1.84278976322579
345	-2.20128176731361	-0.832548213394076	-1.79269977478969	-6.51381011444125	-7.28293844108135	-9.05691345003313	-2.69138007948521	-10.2281067355389	-0.647019250971623	-6.0624346359708	3.83252074992053	4.45588985726733	2.3588850208938	3.65804162377377	4.73715297057643	3.57659201728244	0.595045545348828	1.6931061303673	2.86652733502896	-1.71647796331227	-4.85447442503151	1.85839270137027	-7.35935467341104	-2.60949577799844	-10.4148389684343	-10.4770473890648	-5.26040312768327	-1.73612218566415	-9.41667325071472	-7.30133629043558	-4.48320409414681	-3.01045826340585	-2.74719850605606	-11.3274096056625	-11.5234515092678	-14.0777686871003	-13.4777930043671	-15.4178050578064	-16.7840255697083	-8.50661002404382	-10.2581144901045	-6.39534323959662	-2.09256086373252	0.415780772104051	-1.85453861460295	-2.43292042044632	-1.81153972981027	1.69759702745974	1.84278976322579
346	-0.581777645629235	-0.832548213394076	-5.31063685035766	-6.51381011444125	-9.27535512981146	-6.7979833672102	-4.09131827746398	-9.48762148311681	-0.647019250971623	-7.15028420159749	3.83252074992053	0.811993177256376	2.3588850208938	3.65804162377377	4.73715297057643	3.57659201728244	2.36401276928814	4.5917174337973	2.86652733502896	-3.61752707612003	-14.1829526933445	3.59939471666327	-3.52816585020711	-2.60949577799844	-10.4148389684343	-16.0501207691628	-7.57256920646764	-5.63984891617322	-5.36757057942564	-4.38854358613435	-3.2262612974904	-4.39964119563045	-2.74719850605606	-11.3274096056625	-11.5234515092678	-9.46935575102679	-13.8397445130452	-16.0124151296376	-17.9516247411682	-6.12833109747412	-4.28041795219653	-6.39534323959662	-2.09256086373252	0.415780772104051	-3.65694734482327	-0.536603862361228	-4.33929714722976	4.27833630697263	2.2200289377747
347	-2.26408129098251	-6.9463854588896	-5.36053979482572	-6.51381011444125	-4.84624701687951	-5.7677512883319	-4.09131827746398	-5.01038858997054	-0.647019250971623	-5.36018418409538	3.83252074992053	0.811993177256376	2.3588850208938	3.65804162377377	4.73715297057643	3.57659201728244	2.92729750352095	4.5917174337973	1.52848476557215	-3.61752707612003	-2.93036773519816	3.59939471666327	-0.298072861250564	-8.94411010326855	-6.73961936744411	-14.2514166365075	-7.57256920646764	-1.11807001207274	-4.89193083169104	-0.727436143648373	-3.84853801299843	-7.18716405087014	-5.47585682288313	-8.97326232872628	-11.5234515092678	-9.46935575102679	-18.2166340263671	-12.1026297936171	-18.328915342576	-0.0340217892902155	-7.38368229525927	-3.02666331314087	-5.13573696468607	0.415780772104051	-5.34544170183137	-0.536603862361228	-4.33929714722976	0.847363934099538	2.55804708541042
348	-1.69510277498291	-6.87042153819633	-5.29061524301472	-6.51381011444125	-4.84624701687951	-2.36303546390886	-6.2664510734535	-5.01038858997054	-0.647019250971623	-6.68675489169844	3.83252074992053	0.811993177256376	2.3588850208938	3.65804162377377	3.27198529369688	3.73177010654305	2.8125501597186	4.5917174337973	3.2656307894816	-3.61752707612003	-2.56807707680384	2.37077612007964	-0.15652129058727	-8.94411010326855	-6.73961936744411	-12.2825442939467	-2.23802277701291	-2.05257160944084	-4.89193083169104	-6.11505611926083	-3.84853801299843	-7.18716405087014	-3.99736199932264	-11.7995087375995	-11.5234515092678	-9.46935575102679	-17.3031374431544	-12.1026297936171	-14.9855447454008	-17.9320829039873	-3.29740132575047	-3.02666331314087	-5.13573696468607	0.773846361896	-8.08889472336066	-0.536603862361228	-4.33929714722976	0.847363934099538	2.55804708541042
349	-0.662097486723249	-6.87042153819633	-9.18493214287592	-5.03755998041886	-7.84857170407894	-8.22136943306038	-6.15828954353819	-3.57887786293868	-0.647019250971623	-4.87662678712591	4.74202559860491	0.251639143470915	0.0308478200057323	2.8625561201971	3.27198529369688	3.73177010654305	2.8125501597186	4.5917174337973	3.2656307894816	-7.92203016941167	-2.56807707680384	2.37077612007964	-1.46336923202638	-7.8246742575672	-6.73961936744411	-4.33140024863644	-2.23802277701291	-3.3475791252991	-4.89193083169104	-6.11505611926083	-3.84853801299843	-7.18716405087014	-3.99736199932264	-4.0084768312014	-11.2979882093571	-9.46935575102679	-13.2739163517516	-12.1026297936171	-14.9855447454008	-12.5941073865787	-7.50928136401052	-6.10078238808058	-10.1967191406205	0.773846361896	-12.3840834723978	-0.536603862361228	-6.55960073226651	1.16530495501878	2.71624310743513
350	-0.662097486723249	-1.44986256749615	-2.57474535523216	-5.03755998041886	-7.53331749320766	-17.9656877518685	-6.15828954353819	-3.57887786293868	-0.647019250971623	-4.87662678712591	4.74202559860491	0.251639143470915	0.0308478200057323	2.8625561201971	3.27198529369688	3.75788202680867	2.8125501597186	4.5917174337973	4.07329830727718	-1.24979746208047	-2.56807707680384	2.37077612007964	-1.46336923202638	-10.0819870177663	-4.73640135850774	-4.66681450252047	-0.773389136149522	-4.02355290008912	-5.78116800673756	-4.88688945516266	-7.45692806997875	-6.72370700359772	-3.08267650727784	-3.5638139951393	-11.2979882093571	-8.77046735425348	-9.89623346810096	-14.5984877549609	-19.6425999778395	-6.27987786688415	-4.43955439442172	-5.87640417529113	-10.9787459096231	0.773846361896	-4.2477895439726	-6.4176194230709	-6.6674369487642	2.69094412699304	2.71624310743513
351	-0.662097486723249	-2.4707123520594	-10.7585810709567	-5.03755998041886	-4.11212057764124	-14.9538442887571	-4.60188547765127	-3.57887786293868	-0.647019250971623	-4.186491185758	3.60052810212362	1.57922926473803	1.81992536858253	4.40761090303449	2.79135298387559	3.75788202680867	2.8125501597186	2.90377105088634	4.07329830727718	-1.24979746208047	-6.17746538929643	4.21925955557926	-1.46336923202638	-1.66924804383686	-4.73640135850774	-6.0890259528495	-0.773389136149522	-1.0395583452869	-5.78116800673756	-8.11136914282798	-7.45692806997875	-9.16950567146599	-3.61274283613764	-11.4030573512127	-10.705879725488	-7.40622417476449	-11.5622192118783	-14.5984877549609	-19.6425999778395	-6.27987786688415	-4.43955439442172	-5.87640417529113	-0.635370963362448	0.773846361896	-5.66634418603197	-3.7688738982421	-6.6674369487642	3.74915815678956	2.71624310743513
352	-2.87433225146299	-3.37188148013383	-7.54880866833237	-5.03755998041886	-4.11212057764124	-16.0413906354913	-4.60188547765127	-3.57887786293868	-0.647019250971623	-4.186491185758	2.58489788829655	1.57922926473803	3.61044297246141	4.40761090303449	2.79135298387559	3.75788202680867	4.1989876889697	2.82022707812321	4.07329830727718	-3.28200359395617	-12.4270683199827	1.68404698939165	-1.37417319597783	-6.13491834273366	-4.73640135850774	-7.587893709376	-4.74181391401415	-1.0395583452869	-7.00506247194865	-4.702227796776	-5.16866823868648	-6.03161587251162	-3.44774592905865	-12.7571190620647	-12.3555388924158	-12.0933068868135	-10.7082949594617	-15.7028812792179	-28.2154573254784	-6.27987786688415	-4.43955439442172	-8.13916602956404	-0.940662634298527	0.773846361896	-4.93628972341841	-5.28858596211973	-2.12840793958068	0.348892230062702	2.71624310743513
353	-2.87433225146299	-1.14794133483854	-6.81218134365807	-5.90574347587822	-6.91755487795552	-10.8867618450323	-4.60188547765127	-3.57887786293868	-0.647019250971623	-7.96520411870484	2.58489788829655	1.57922926473803	1.56419860157596	4.04276224559796	2.79135298387559	3.75788202680867	3.23740743328784	3.52186056491806	4.07329830727718	-10.3253498418698	-11.2793245260077	0.221875493527392	-1.45355641506269	-6.13491834273366	-4.73640135850774	-3.31349689886128	-4.74181391401415	-0.645650238501173	-3.9257527301342	-4.702227796776	-4.70625996728618	-0.905646667128624	-1.97730650197379	-15.2843344897958	-13.1740647212416	-12.0933068868135	-10.7082949594617	-16.2486895227471	-19.4150886953779	-5.49960624920257	-8.22660554371745	-4.97493089242378	-3.4835371028124	0.773846361896	-4.64498413764036	-1.44333979644136	-5.12349235624136	0.348892230062702	2.71624310743513
354	-7.678221150831	-0.835041374729532	-6.81218134365807	-5.90574347587822	-6.91755487795552	-8.49951186573633	-3.82870406296956	-3.57887786293868	-0.647019250971623	-11.539107155477	0.338293999845211	1.57922926473803	2.10549800632369	4.07097130347942	1.28422370629258	3.75788202680867	4.44757592967202	3.52186056491806	4.06196808820046	-0.568498192774024	-15.6785123560969	0.221875493527392	-1.45355641506269	-6.13491834273366	-4.73640135850774	-7.12924350992495	-4.74181391401415	-0.645650238501173	-3.9257527301342	-4.702227796776	-4.70625996728618	-5.24890514222129	-1.97730650197379	-15.2843344897958	-7.73070445387683	-12.0933068868135	-15.1353009270994	-15.663757256586	-7.37756973537631	-13.036732658987	-7.82758490771848	-4.97493089242378	-3.4835371028124	0.773846361896	-2.80640570452546	-1.44333979644136	-5.12349235624136	1.65449984935323	0.0103923531741756
355	-3.88966927822158	-0.835041374729532	-3.66089786281107	-6.07960582561457	-2.42256156344088	-6.49416974337776	-7.26794172685777	-5.83578605179789	-0.647019250971623	-8.13307610084819	0.338293999845211	1.49257506394623	2.10549800632369	4.07097130347942	2.7284881241005	3.75788202680867	4.44757592967202	3.52186056491806	4.06196808820046	-0.568498192774024	-0.989627763313922	4.69270875497836	-0.517853884072403	-8.64559190977985	-4.73640135850774	-6.40696846401787	-1.10562451305934	-7.62946389811007	-1.84810632168605	-4.702227796776	-3.23864783116906	-5.24890514222129	-3.13132977444097	-15.6688171802136	-13.8899178885768	-12.0933068868135	-10.9846367285136	-15.663757256586	-13.3215782370822	-9.1719739456328	-3.72650857541145	-1.88007991667235	-5.84561544704998	0.773846361896	-5.24124571800288	-1.40704167282493	-6.13172298830428	1.65449984935323	1.70778733346866
356	-0.673481810038648	-0.934138894688194	-2.98208280579632	-1.93372468075694	-1.03087433860822	-6.49416974337776	-6.5576018659812	-4.92578670823541	-0.647019250971623	-8.13307610084819	0.338293999845211	1.0398059088804	2.47457322325452	0.68995072816219	1.99894855554544	3.04634308245695	4.7014360361352	2.17028009157748	4.06196808820046	-0.171765455021199	-7.03210989431923	4.69270875497836	-1.83520964881811	-8.64559190977985	-3.79384550906401	-4.77876502276758	-1.10562451305934	-8.0369513817874	-3.17237898189309	-4.702227796776	-3.71733786246358	-5.24890514222129	-7.51508003097672	-15.6688171802136	-10.5457161367671	-10.0152718549203	-13.1374100652563	-13.9661950373745	-9.46852477837576	-9.06297392924458	-2.58422255459623	-3.6304134380585	-6.90616927427871	0.773846361896	-2.25568456734949	-1.40704167282493	-6.13172298830428	1.65449984935323	0.4933848356318
357	-0.673481810038648	-5.23040797812919	-0.21984037494275	-1.52289691167586	-1.23225056006848	-15.057945110438	-5.78940018764481	-4.92578670823541	-0.647019250971623	-8.13307610084819	0.338293999845211	1.0398059088804	2.47457322325452	0.68995072816219	3.80002359589372	4.22527215442751	4.7014360361352	4.48938996594865	4.06196808820046	-3.98913460085209	-3.73192549799252	3.55646172527796	-4.23796102768963	-8.64559190977985	-3.79384550906401	-7.11011211828149	-1.10562451305934	-8.0369513817874	-3.17237898189309	-4.702227796776	-3.71733786246358	-3.70092619183875	-6.36789704588257	-14.1004704246336	-10.5457161367671	-11.0137474531657	-13.1374100652563	-13.9661950373745	-11.1421994838296	-6.19395005875121	-2.58422255459623	-3.6304134380585	-0.248303311945892	0.773846361896	-4.25136747730121	-1.40704167282493	-10.7499393683447	1.59967953144532	1.56082072420621
358	-3.48811632436515	-2.68865400783618	-7.80652443231288	-3.43891778724096	-1.23225056006848	-22.4153711224618	-6.48460387384198	-4.29395490913338	-0.647019250971623	-10.5717950665435	0.338293999845211	2.22686471138352	2.47457322325452	4.20810501332856	1.10350221468965	4.22527215442751	4.7014360361352	2.53221608608711	4.78221595143823	-4.42230581149309	-4.66616585932618	0.879365789484083	-4.79061209343175	-14.8129302674834	-4.83468071867391	-9.77565961901621	-6.01569538340684	-3.82297169186556	-5.30522719314256	-7.36275907214506	-7.48025561449815	-3.40566359185584	-5.77382808117962	-10.4166556089959	-10.5457161367671	-11.0137474531657	-13.1374100652563	-13.9661950373745	-11.9885705649724	-6.45769873732787	-0.865044808948422	-3.76801198886054	-0.314827826537263	0.51027638139633	-3.65282122140276	-1.62372729517704	-3.87266011029845	1.45835880404381	1.09233736814826
359	-0.784456570179695	-2.68865400783618	-14.9721478442683	-4.37452049262525	-5.21871440315328	-8.4287103175971	-6.48460387384198	-4.29395490913338	-0.647019250971623	-2.23817460388502	0.460035499499326	2.22686471138352	2.47457322325452	3.74616392769338	3.12890149956392	4.22527215442751	3.03747751916858	2.53221608608711	1.39835775555998	-3.05815246609684	-4.14768703953021	0.875250903503692	-4.79061209343175	-3.26280012984032	-3.59044930920255	-8.04210240792249	-1.8537008014484	-3.82297169186556	-5.30522719314256	-7.36275907214506	-7.48025561449815	-3.40566359185584	-5.77382808117962	-10.4166556089959	-10.5457161367671	-13.6202517881209	-14.9654101045747	-19.130306020022	-18.2668813206917	-5.3247760797405	-2.96944328535712	-3.76801198886054	-0.136988222629192	0.51027638139633	-3.65282122140276	-1.62372729517704	-3.87266011029845	1.45835880404381	1.09233736814826
360	-10.8684673313793	-1.25544069175821	-2.68077614806732	-5.65348511779856	-1.76821967973744	-3.64547718188906	-4.82817648402657	-8.48205573477161	-0.647019250971623	-2.54873393993928	1.14171817378838	2.94575943470312	2.47457322325452	3.98527416570489	3.12890149956392	4.22527215442751	1.60306702228555	2.53221608608711	1.39835775555998	-3.05815246609684	-4.59055030271062	1.15112145128733	-4.55955865597308	-3.15026214658889	-3.21503780711134	-2.452789409462	-1.8537008014484	-0.821648146326656	-9.40715395367285	-9.10104387688125	-4.0540277878191	-3.40566359185584	-5.77382808117962	-8.34816727440849	-10.5457161367671	-8.80689187775118	-10.102579822569	-15.5376827310424	-4.72862856661793	-8.2732071747394	-4.78464768039118	-3.76801198886054	-9.57760001085969	0.0175579849129282	-3.01499766224489	-2.30586193645335	-3.87266011029845	1.45835880404381	1.09233736814826
361	-7.24346629779084	-1.25544069175821	-2.68077614806732	-5.65348511779856	-1.76821967973744	-1.56992387807899	-1.62975387059679	-5.69359679337112	-0.647019250971623	-7.01572489179679	1.14171817378838	2.94575943470312	4.71922096093978	1.97758412566481	3.12890149956392	4.22527215442751	3.49343003275923	2.53221608608711	1.32155303089069	-3.05815246609684	-8.05135120072097	1.15112145128733	-4.55955865597308	-2.67767231263518	-3.37568169363653	-3.33874544700379	-0.935161555963124	-3.57888995095713	-10.1772915219519	-8.39942967170432	-4.0540277878191	-3.40566359185584	-4.5978120853669	-7.30889974544364	-5.27632481485552	-8.80689187775118	-12.5938439014075	-15.5376827310424	-3.16259986747623	-8.43133337628983	-1.65089487860583	-1.5747609216518	-4.85476588093947	0.0175579849129282	-8.23584603987466	-1.76402066592356	-3.87266011029845	0.0654102221951423	1.09233736814826
362	-8.62763789208327	-1.25544069175821	-5.26004679496855	-5.65348511779856	-6.19101846546804	-1.56992387807899	-1.07019936406187	-5.69359679337112	-0.647019250971623	-7.01572489179679	3.28920225661463	2.94575943470312	2.35996350210131	1.97758412566481	3.12890149956392	4.22527215442751	2.88779191564167	2.52622822356784	1.32155303089069	-1.32863659170257	-6.78381321958364	0.486240371983681	-5.08342117298001	-4.42938950471129	-3.96445153703737	-3.33874544700379	-0.935161555963124	-3.57888995095713	-10.1772915219519	-7.98753572304451	-5.41821498632803	-3.40566359185584	-2.95184641382245	-3.01306071762003	-11.9000510732459	-11.1274853874233	-8.30561171729538	-15.5376827310424	-3.16259986747623	-10.8838307256184	-5.24033277812635	-1.5747609216518	-4.30622465932661	0.0175579849129282	-0.0173810599419486	-1.76402066592356	-3.89855624231244	0.0654102221951423	0.645597890012474
363	-8.62763789208327	-1.25544069175821	-5.26004679496855	-5.65348511779856	-6.19101846546804	-1.56992387807899	-7.79129397692821	-5.69359679337112	-0.380204741108696	-2.04613538096068	3.28920225661463	2.94575943470312	2.35996350210131	1.97758412566481	3.12890149956392	3.36367375513888	2.88779191564167	0.736993980638985	3.60332695467647	-1.32863659170257	-11.0128172603063	0.486240371983681	-6.97734621631675	-3.98897725162825	-5.5325860412026	-5.972393288941	-0.935161555963124	-3.44895409006546	-7.65347287283876	-6.73585967031308	-5.41821498632803	-3.85385305024345	-2.95184641382245	-4.88250624422128	-10.0894994246148	-11.1274853874233	-11.2703468864515	-15.6930408056286	-7.12321390206588	-7.50420136732018	-7.42163914237568	-1.19331335923615	-5.81652767762838	0.462886465755461	-0.0173810599419486	-1.76402066592356	-1.44613897571153	0.0654102221951423	0.645597890012474
364	-8.62763789208327	-1.25544069175821	-5.26004679496855	-6.03689063294838	-6.19101846546804	-1.14975494300807	-7.79129397692821	-7.95493505743409	-0.380204741108696	-2.04613538096068	3.28920225661463	4.425591446366	2.35996350210131	1.83490959000155	3.47933678328697	3.36367375513888	4.08432368273382	2.78510669405805	4.37321435985688	-2.72989106668378	-10.784327856244	0.486240371983681	-7.81526370366676	-12.5176771293641	-2.27304963778946	-2.54141067571416	-3.83961079393463	-1.70160745899558	-7.65347287283876	-4.22060931001036	-6.79338869654755	-3.85385305024345	-6.72210857351222	-14.5402571210744	-10.0894994246148	-9.18516232445328	-6.21196392969944	-11.0707379233841	-13.1858829738379	-7.21111792146305	-7.42163914237568	-4.22107078541656	-5.81652767762838	0.462886465755461	-0.0173810599419486	-1.76402066592356	-6.43260697218326	0.0654102221951423	0.645597890012474
365	-3.08622361143691	-1.25544069175821	-5.26004679496855	-6.06258994212335	-0.075834054746295	-13.9660122352875	-3.82828312201702	-7.82395960488254	-0.380204741108696	-2.04613538096068	4.50289440141089	4.425591446366	2.35996350210131	1.83490959000155	3.47933678328697	4.01827134550171	3.86476148924989	2.78510669405805	4.37321435985688	-2.72989106668378	-1.77205685757985	3.35576805720057	-1.19349521904882	-6.97452466312337	-4.79466199617107	-2.54141067571416	-4.8854097501201	-0.330382945296661	-10.811704593385	-10.6963993799336	-6.81911242595194	-3.85385305024345	-12.3859964763498	-8.39551539858196	-10.0894994246148	-9.18516232445328	-6.73966990429667	-11.8217514846761	-12.5009418776644	-7.74510458619444	-2.87398732882185	-4.9251285783446	-2.98271395866889	0.462886465755461	-0.0662109373469459	-1.76402066592356	-4.80827990512586	0.0654102221951423	0.587677530315504
366	-3.08622361143691	-3.30684104996242	-5.26004679496855	-3.98345008005541	-3.85354176905826	-7.8020182337589	-7.69442945778774	-7.82395960488254	-0.325005537659605	-5.25359114930444	4.50289440141089	4.425591446366	2.35996350210131	0.822628805821956	3.47933678328697	4.01827134550171	3.94549341232442	2.94646840875462	4.37321435985688	-3.76710032493536	-0.0929058862144547	2.96289105776602	-1.15355006200789	-6.97452466312337	-4.48754929515578	-0.761925178916403	-0.00917492431381017	-3.94688942780177	-10.3100966579142	-10.6963993799336	-5.25397669004483	-6.64049544446393	-7.64289497203916	-4.91350020238544	-8.43402119681845	-9.92913760249579	-6.73966990429667	-11.8217514846761	-12.372827372657	-5.18881578939705	-10.9416961081757	-2.99867775091767	-1.80873745766835	0.462886465755461	-2.11726068926124	-1.64069769068817	-3.52889490720698	0.634021437742601	0.587677530315504
367	-3.08622361143691	-3.30684104996242	-1.4231731357221	-3.98345008005541	-3.85354176905826	-3.38363356215102	-7.69442945778774	-7.82395960488254	-0.277210977542136	-2.85700228415771	1.3335761589984	4.52657045181795	1.06797411785167	1.89244686826556	3.47933678328697	3.61740550108639	4.46085516227926	2.94646840875462	4.37321435985688	-1.93464954064718	-1.03001581879461	2.96289105776602	-2.7748883222734	-6.65780730683963	-4.48754929515578	-0.761925178916403	-1.61532080797251	-6.93002073451599	-12.5614012008327	-6.91937215119954	-4.245748065152	-10.5153460998949	-7.64289497203916	-4.91350020238544	-8.43402119681845	-9.92913760249579	-6.73966990429667	-11.8217514846761	-8.79309903227946	-6.93032973489919	-5.85278069439835	-2.16340703868702	-2.39849157879251	0.462886465755461	-7.00757007608024	-3.859604298694	-0.454062946984719	0.634021437742601	0.587677530315504
368	-0.451249567840529	-3.30684104996242	-3.35901153665884	-3.98345008005541	-4.14192250540572	-1.21081423111971	-8.4874687375286	-11.4262748001487	-0.277210977542136	-0.713893454752505	1.3335761589984	2.98077916812719	2.80316799269523	1.89244686826556	1.08031067573831	2.71529018747859	4.42583533624515	2.94646840875462	0.131828783318449	-1.93464954064718	-1.03001581879461	5.10420042644546	-2.7748883222734	-13.6559235399356	-4.48754929515578	-3.77169166464649	-1.61532080797251	-1.14685450492691	-5.65254351719881	-6.74759283929914	-4.98404309729548	-2.73020054987067	-7.02668992566992	-4.91350020238544	-7.23874074581421	-9.92913760249579	-5.53560365094235	-13.6071311383618	-23.8748649376503	-8.16331667294135	-5.85278069439835	-3.9625815182764	-0.390352656623731	0.462886465755461	-6.59524787520928	-3.859604298694	-0.454062946984719	0.634021437742601	0.587677530315504
369	-0.451249567840529	-1.80011073913318	-3.35901153665884	-3.98345008005541	-7.21712853662446	-7.66195979174281	-7.30550572062024	-8.51848702070296	-0.277210977542136	-0.713893454752505	1.3335761589984	3.07097418293836	0.947737510622045	1.89244686826556	1.96623340939676	2.71529018747859	1.5627582732697	2.94646840875462	1.50793539028588	-1.93464954064718	-1.03001581879461	5.10420042644546	-6.57388386980854	-6.59130811600312	-4.48754929515578	-3.77169166464649	-1.61532080797251	-3.65610921402554	-10.5205918620942	-6.74759283929914	-4.98404309729548	-8.77083723388324	-7.02668992566992	-4.91350020238544	-10.7456392893048	-9.92913760249579	-10.047063371208	-10.4237998683519	-23.946340251353	-5.17619457571408	-4.44531481811023	-3.9625815182764	-0.390352656623731	0.462886465755461	-5.57202839493906	-3.34597075089034	-0.454062946984719	0.634021437742601	0.587677530315504
370	-3.13980403284681	-0.195505812232605	-3.35901153665884	-3.43000309153853	-0.226545196378344	-6.47765536432351	-12.1716493015069	-10.4438429126739	-0.277210977542136	-0.713893454752505	1.3335761589984	2.7814119033288	0.947737510622045	4.12405187267844	1.96623340939676	2.71529018747859	1.5627582732697	2.94646840875462	1.50793539028588	-1.93464954064718	-4.33100603273838	0.951388577347013	-6.29460666423461	-0.449937266001977	-4.75466675568994	-2.97573953402864	-3.92910424705802	-6.9922250133269	-6.59974949779216	-6.74759283929914	-4.98404309729548	-5.7702550627627	-11.8981103698301	-4.91350020238544	-7.56277980579746	-9.92913760249579	-10.047063371208	-11.4901824717958	-10.7050444579827	-1.21255132617365	-4.30426214171191	-7.83407851911564	-0.219610731987336	0.462886465755461	-6.23313886208953	-1.05990728398454	-0.454062946984719	3.10897119213076	0.587677530315504
371	-3.13980403284681	-0.732372608584434	-1.59687885569079	-4.54490935316003	-6.2024459389105	-3.87639439962311	-13.9975597501898	-10.4438429126739	-0.277210977542136	-3.03188436499396	1.3335761589984	2.7814119033288	2.43667695618586	4.58678560930774	1.96623340939676	2.71529018747859	1.5627582732697	0.103373597405932	4.99581390924961	-1.93464954064718	-3.87739370218884	3.75590122208413	-5.53831527053228	-6.06469296310528	-3.62294023507831	-4.19162804408709	-11.9181813599718	-4.4030209467065	-3.73848710141768	-10.4542497442624	-5.63109466588227	-5.7702550627627	-11.8813305146585	-4.91350020238544	-9.44448180286601	-9.92913760249579	-10.8150936534575	-11.4901824717958	-10.0456773453618	-1.21255132617365	-4.30426214171191	-7.83407851911564	-0.219610731987336	0.462886465755461	-1.15282514862721	-1.05990728398454	-0.454062946984719	3.10897119213076	0.587677530315504
372	-4.77164113262627	-1.10630436002389	-3.33418630185592	-4.64019328502303	-6.2024459389105	-17.0783974234779	-19.5451177496973	-16.7998019013673	-0.277210977542136	-3.03188436499396	0.282473538433353	1.8058999917974	0.255564256869899	4.58678560930774	2.28061565614109	2.71529018747859	5.20399017596498	0.103373597405932	3.64696996694266	-1.93464954064718	-1.09520099550359	3.75590122208413	-2.86364431312501	-4.86870560854056	-6.94007830812945	-4.07887936196778	-1.90115028296659	-4.4030209467065	-11.5221942118569	-10.4542497442624	-5.63109466588227	-12.0792245136133	-10.8653459653475	-5.16005816397847	-7.3801042581847	-9.92913760249579	-8.44857898122256	-11.4901824717958	-9.49252135756569	-11.5242637170893	-3.89595239701196	-4.04772770239452	-9.60427803528926	0.462886465755461	-1.15477218114015	-1.05990728398454	-0.454062946984719	3.10897119213076	0.587677530315504
373	-4.9724264605476	-3.83918982354016	-3.33418630185592	-1.50785768821631	-5.86693957841913	-14.7722729692647	-15.9391756444537	-14.8186944324767	-0.277210977542136	-3.26632893205311	3.32113393266357	1.8058999917974	0.255564256869899	4.58678560930774	2.28061565614109	2.71529018747859	5.20399017596498	1.47011234592329	3.64696996694266	-1.93464954064718	-3.18641951115754	2.08853055865319	-7.41889446274286	-3.59512168007599	-6.94007830812945	-9.3363989973863	-10.2438849331939	-7.47830483264413	-11.5221942118569	-9.80645196492126	-5.63109466588227	-9.45899584317019	-0.959676834499199	-3.21282729600064	-7.3801042581847	-9.92913760249579	-8.44857898122256	-6.76332501747044	-13.4469225486439	-2.71218236116802	-1.46014035031991	-4.04772770239452	-3.03074243962096	0.547123713560874	-4.9553058967446	-1.3380534373169	-4.64016756572938	3.10897119213076	0.587677530315504
374	-6.31180813532814	-4.3147422897171	-3.50283382578363	-1.50785768821631	-5.86693957841913	-17.8404635262069	-15.0194253794222	-14.8186944324767	-0.277210977542136	-1.93051180413809	3.32113393266357	1.8058999917974	0.255564256869899	4.48722617896251	1.71292689582105	2.71529018747859	0.586436077410644	0.743192219596709	3.64696996694266	-1.93464954064718	-2.79672520128677	2.08853055865319	-10.5381353935933	-3.52933023899126	-7.98060097598883	-8.82448995753891	-6.29092454737557	-6.10268032319772	-7.63499010931726	-3.95589560663153	-5.63109466588227	-7.19353932702348	-4.61120369819105	-5.49596943948603	-9.10932359361054	-9.92913760249579	-11.4864802706432	-6.76332501747044	-13.4469225486439	-2.71218236116802	-1.4134553082373	-4.04772770239452	-12.8140007490972	0.912991529655924	-0.193413424600648	-4.20804128398059	-4.64016756572938	4.18330224442449	0.587677530315504
375	-6.31180813532814	-6.52411959890921	-6.10937329840005	-1.50785768821631	-5.86693957841913	-18.9981568206856	-13.8112707897057	-13.6538481062529	-0.277210977542136	-1.93051180413809	3.32113393266357	4.1575132902423	0.255564256869899	1.05845599238794	4.22098358202198	2.71529018747859	1.81903705732258	3.17588483572538	3.64696996694266	-1.93464954064718	-2.89027603384244	2.08853055865319	-6.65481047673077	-8.4685615759367	-7.98060097598883	-3.32936286138841	-7.78814643184262	-6.10268032319772	-9.10120373980303	-3.95589560663153	-5.63109466588227	-7.19353932702348	-2.09207127286796	-2.3138329437853	-14.5283967893495	-9.92913760249579	-11.4864802706432	-17.3900789755356	-10.6514727351562	-5.54037439460494	-1.72446878449606	-7.42703904620766	-12.8140007490972	0.912991529655924	-0.193413424600648	-4.20804128398059	-12.862914910775	4.18330224442449	0.587677530315504
376	-6.31180813532814	-4.51494067443851	-6.10937329840005	-1.50785768821631	-5.86693957841913	-10.6121383922008	-16.6681149604028	-13.6538481062529	-0.277210977542136	-1.93051180413809	2.26781323797326	1.74819126898056	0.255564256869899	1.05845599238794	4.22098358202198	2.71529018747859	3.72084059448314	5.00027945518935	2.61690745200967	-4.10673433509108	-2.89027603384244	2.08853055865319	-6.65481047673077	-4.83755911564388	-9.01160042692162	-11.8389088264672	-7.40304973926236	-4.81246327599735	-7.85713628632175	-10.2253199748728	-5.63109466588227	-7.19353932702348	-2.29554442755623	-2.7866890068582	-12.9525802498784	-8.56463190450285	-11.4864802706432	-17.3900789755356	-11.9328492786769	-10.3013962959343	-1.72446878449606	-4.67889805306178	-3.32214691828796	0.912991529655924	-0.193413424600648	-1.44135924718844	-15.9358017287247	4.18330224442449	1.32448606108708
377	-1.04168432084867	-4.51494067443851	-8.27063267084163	-1.77014533425915	-6.48062184220706	-6.75144925242402	-7.10458308498978	-2.11275233450735	-0.277210977542136	-1.68056078001116	1.62903337569323	1.74819126898056	0.255564256869899	0.92824261417536	2.8323496907205	2.71529018747859	3.96893857630626	5.00027945518935	2.61690745200967	-10.0805962587615	-2.89027603384244	2.08853055865319	-6.65481047673077	-5.34855637782712	-5.42496383868011	-4.62245229095464	-6.28566199633635	-7.68766333683409	-4.73764747383165	-10.2253199748728	-5.9851354865233	-1.29360395603172	-8.40092694573857	-2.7866890068582	-8.14476307619194	-8.56463190450285	-9.83084311901573	-12.778453631536	-13.5724637176445	-8.27884594110921	-1.72446878449606	-1.07826466593525	-3.32214691828796	0.912991529655924	-1.96725230759719	-1.44135924718844	-14.7307048094124	2.72672738631182	1.32448606108708
378	-0.443190315166298	-4.51494067443851	-10.7471387214713	-5.57960484315251	-2.88762847459188	-9.11847742645678	-5.92162308878501	-2.11275233450735	-0.277210977542136	-2.73400788604688	1.62903337569323	1.74819126898056	0.255564256869899	0.92824261417536	0.695964635781663	2.71529018747859	4.64728757078211	5.00027945518935	2.61690745200967	-8.56840557426274	-0.736982533133407	0.0216209128254667	-0.0830716613251887	-7.02360468586207	-5.42496383868011	-7.50623334696952	-2.6115368810763	-7.48259370309527	-4.84633824806925	-10.2253199748728	-5.9851354865233	-0.223200819395448	-6.87127028689954	-9.40579654149709	-8.14476307619194	-8.56463190450285	-5.06144966397526	-12.778453631536	-10.9033380494052	-8.27884594110921	-0.642694355468729	-1.66798695200843	-0.633373853748441	0.912991529655924	-1.96725230759719	-2.06998522798388	-13.2583863328925	0.606656272621556	0.0943157721758991
379	-0.443190315166298	-6.75925014221668	-6.84807672907494	-6.3777521473092	-2.88762847459188	-10.2140517628691	-8.5018001168101	-10.2539329635399	-0.277210977542136	-2.73400788604688	1.62903337569323	0.727713916630776	0.255564256869899	1.19385923511198	0.904967432374107	2.71529018747859	4.64728757078211	5.00027945518935	2.61690745200967	-8.56840557426274	-7.63480209551293	0.0216209128254667	-2.49682960312199	-0.536858175166512	-5.42496383868011	-6.43296261914398	-5.65907250581444	-3.47592213996102	-2.89001599402434	-5.9471748037655	-5.9851354865233	-1.21909427874887	-4.3922911641413	-8.34566522251523	-8.14476307619194	-9.48408342713966	-6.39905994484411	-12.778453631536	-7.75115345719057	-16.1866067258962	-0.642694355468729	-1.45630790238177	-3.1523059733481	0.912991529655924	-1.75991622753712	-1.08618080760393	-9.57682700772928	0.606656272621556	0.0943157721758991
380	-0.443190315166298	-8.27199614022246	-9.9020156607813	-6.3777521473092	-7.54136353189972	-7.22681919361476	-8.5018001168101	-10.4729557586432	-1.21594830271478	-6.65107285524127	1.62903337569323	3.86113893434256	0.255564256869899	0.358964129522851	0.904967432374107	3.1019223779916	4.64728757078211	5.00027945518935	2.61690745200967	-7.03044499754595	-6.10466233632112	0.0216209128254667	-7.81209078619228	-0.536858175166512	-7.78356309671849	-2.42089464336758	-2.72172107846901	-3.47592213996102	-10.1273940699401	-4.72589591151136	-5.36234790056356	-4.06199840942946	-5.61714750988907	-9.97922180694566	-5.79121433775279	-9.48408342713966	-5.4502870013137	-12.778453631536	-5.8182536141965	-13.122355759996	-1.49422879556832	-1.45630790238177	-3.1523059733481	0.912991529655924	-9.04586576874886	-1.08618080760393	-3.55340922096351	1.73336171235561	0.0943157721758991
381	-1.66539058108305	-8.27199614022246	-6.39810759527621	-8.00892081396132	-9.0187664527835	-18.8492456902664	-12.8138500125344	-6.48707085428495	-1.21594830271478	-4.19394841858614	1.62903337569323	2.30093157449386	0.255564256869899	3.1916273928069	3.11298568397402	3.1019223779916	1.53943314647139	5.00027945518935	4.1838125502668	-1.24413880529749	-2.24904083650616	0.0216209128254667	-7.81209078619228	-3.16389225777394	-8.08761046690761	-2.33869885368451	-2.72172107846901	-1.37788503904721	-5.29812717739008	-4.72589591151136	-11.1461551218218	-7.8847721249734	-2.22587760377525	-12.1240463730441	-5.79121433775279	-7.40183693109417	-8.02502999399364	-12.778453631536	-2.77353284174704	-5.59266129856221	-5.53403080483407	-1.32159496913526	-3.1523059733481	1.03123448159725	-2.65439151140821	-8.48850522066512	-3.55340922096351	1.73336171235561	0.0943157721758991
382	-1.66539058108305	-0.530145373051614	-7.67066580751997	-8.00892081396132	-5.93066599383933	-4.35000339185729	-10.4259449670725	-6.52116606007991	-1.21594830271478	-7.3608105471838	0.0494806130444008	0.4774339208555	0.255564256869899	0.270105057594134	3.31175191116761	3.1019223779916	1.53943314647139	5.00027945518935	4.1838125502668	-1.24413880529749	-10.9670204402691	0.0216209128254667	-1.02339438743164	-2.5626092075931	-8.27361640942165	-11.0461666075018	-4.58420844815949	-2.04714928888143	-6.71958643249301	-3.65767474330987	-11.1461551218218	-7.8847721249734	-8.22988806563241	-10.2919497186541	-5.79121433775279	-7.40183693109417	-8.9393652253677	-12.5127915864128	-3.57442291653458	-5.62149040196626	-3.6933865761482	-4.61390114974648	-3.07349172099769	2.35508815469149	-2.65439151140821	-8.48850522066512	-2.14470870923921	1.01733201725671	0.156581004071178
383	-1.66539058108305	-4.44901727276738	-7.67066580751997	-8.00892081396132	-10.4685538951887	-18.2438608362459	-6.4518152317564	-6.52116606007991	-1.4180175902743	-7.3608105471838	1.11385469925432	4.01113490092244	0.255564256869899	0.270105057594134	0.512698938144704	3.1019223779916	0.13823366018845	4.08059116485349	4.1838125502668	-1.24413880529749	-8.28317243584341	0.0216209128254667	-1.02339438743164	-0.493905112417516	-8.27361640942165	-4.7355037165978	-4.58420844815949	-5.7741138900321	-8.42599891845131	-4.13609513321115	-11.1461551218218	-4.91512511286938	-1.73444923941898	-12.5888270282679	-4.14229954206371	-7.40183693109417	-8.07086446270426	-10.631784470326	-3.69507134509861	-5.62149040196626	-5.38003159248416	-4.61390114974648	-3.07349172099769	2.35508815469149	-2.65439151140821	-8.48850522066512	-2.14470870923921	1.01733201725671	0.156581004071178
384	-9.90848154856986	-5.35486059775151	-10.2839998441136	-7.67261137756882	-10.4685538951887	-7.48281825732844	-6.14783264980943	-5.87891830657515	-1.4180175902743	-2.4536028842695	1.8785897454894	4.01113490092244	0.255564256869899	0.270105057594134	0.512698938144704	2.18778530354333	0.105338438994591	5.29889429472717	4.88913111873103	-1.3034448146839	-7.70332222190205	0.0216209128254667	-1.02339438743164	-0.493905112417516	-8.27361640942165	-6.06852860124732	-3.05448180344616	-5.37747891823467	-7.96856153255525	-8.63190304545027	-10.930653195261	-4.91512511286938	-10.1557380429746	-5.10178217503573	-7.58832112800999	-9.81319897692507	-12.6655631591848	-10.631784470326	-3.69507134509861	-0.891522978899226	-5.38003159248416	-1.06417804175849	-9.59315463168242	2.35508815469149	-2.65439151140821	-1.28855715621908	-5.29328144383415	0.138555301132718	0.156581004071178
385	-7.85957932764862	-7.84158749093111	-8.82138468230305	-6.59935587414958	-10.4685538951887	-5.96778114759766	-11.6696294155961	-5.87891830657515	-1.4180175902743	-3.00481693470359	1.8785897454894	3.34713268327733	0.745078865822194	0.893272715356631	0.364222956753681	2.18778530354333	4.02278920557242	1.43941971592387	5.00208502492738	-0.839646363632518	-8.45889625805322	0.551854138973909	-7.05087725235348	-6.85856780942706	-1.79561315375139	-6.06852860124732	-5.82981049967894	-2.70569976769891	-7.96856153255525	-6.16516679205688	-10.7089883310326	-4.4190581965081	-6.01269305707072	-5.73763881701069	-7.58832112800999	-9.81319897692507	-12.6655631591848	-10.631784470326	-16.0426706833194	-2.03750554624646	-0.351579691489293	-2.51951938690265	-9.59315463168242	2.35508815469149	-2.65439151140821	-1.7729170897817	-5.29328144383415	0.138555301132718	0.156581004071178
386	-7.36600456890957	-7.58957778515888	-8.82138468230305	-6.59935587414958	-10.4685538951887	-2.19901354506947	-8.29374862266949	-7.19081960571563	-1.4180175902743	-3.00481693470359	2.12783128724894	3.34713268327733	0.745078865822194	0.893272715356631	0.526487523711238	2.90752286346489	1.75461553612523	1.43941971592387	5.00208502492738	-0.839646363632518	-13.0758634274753	3.61814589047332	-10.5845704441336	-13.4677974443761	-1.79561315375139	-4.83675014425962	-2.1436021179912	-6.12022905461773	-7.96856153255525	-6.16516679205688	-11.9289761844986	-6.6292070245361	-5.58256610714878	-5.42013885844732	-9.71307178053281	-11.5064857920605	-13.9718027875286	-12.3504116574346	-15.0434699140366	-5.54901380580409	-0.351579691489293	-2.20761331546524	-1.526409541041	1.28889456909135	-2.65439151140821	-1.7729170897817	-9.97209979820667	0.138555301132718	0.156581004071178
387	-2.65234901930029	-9.27745280383228	-8.82138468230305	-6.59935587414958	-7.59555731023879	-7.19777114385306	-8.29374862266949	-7.19081960571563	-1.4180175902743	-3.00481693470359	2.30550758229279	3.34713268327733	0.745078865822194	4.73492583626149	2.01730045705348	2.90752286346489	0.354715167802214	0.1935089651872	5.00208502492738	-0.839646363632518	-5.54903138081725	0.520001842044063	-1.84585772470667	-11.1691921608307	-7.79368525174191	-9.31194485881135	-2.1436021179912	-1.00088922478366	-5.2440666223077	-7.16002988010195	-4.93531004728859	-8.91370154578812	-5.24922308552692	-9.73663637091792	-9.88646795634856	-11.5064857920605	-10.7707140401106	-9.1625627555461	-13.7162674505008	-12.9355694374595	-0.351579691489293	-2.20761331546524	-1.526409541041	1.28889456909135	-2.65439151140821	-1.7729170897817	-8.06696479666674	0.488589427599639	0.0714769390649714
388	-2.07697509425642	-8.70341580112761	-9.96045649586756	-5.12218075944456	-7.59555731023879	-6.91204564018971	-8.19819261358525	-7.68053738046574	-1.4180175902743	-5.53872455054504	3.10318686508001	2.41611167935152	0.745078865822194	4.73492583626149	2.01730045705348	2.90752286346489	0.354715167802214	0.1935089651872	5.00208502492738	-0.839646363632518	-6.95203062442635	2.4496596875028	-1.54875554514073	-9.99615856025167	-10.8979323607487	-10.3455790385863	-2.1436021179912	-1.00088922478366	-5.2440666223077	-9.85152285019436	-4.93531004728859	-8.91370154578812	-16.1743565909646	-4.8501930414748	-10.1699859034215	-12.7389788631383	-10.7707140401106	-9.1625627555461	-13.7162674505008	-14.1153014483468	-0.351579691489293	-2.20761331546524	-2.1070228556989	1.28889456909135	-3.06186784505939	-1.7729170897817	-8.06696479666674	2.2127294408819	0.0714769390649714
389	-2.07697509425642	-8.70341580112761	-9.12150908586372	-10.3328949648572	-5.66060490333295	-8.28085235471047	-9.63096255070545	-9.2404852869238	-1.4180175902743	-5.53872455054504	0.197263300981158	2.41611167935152	0.977301131574562	3.8980393182686	2.01730045705348	2.90752286346489	0.354715167802214	2.56345952260178	4.54987783607361	-0.839646363632518	-9.45274327431527	2.4496596875028	-6.11569697686892	-5.05222193399771	-9.75448442979041	-10.3455790385863	-2.1436021179912	-1.00088922478366	-5.2440666223077	-9.85152285019436	-8.20928219542946	-8.91370154578812	-15.7385448573095	-7.11687049512689	-6.36288418519247	-12.7389788631383	-10.7707140401106	-9.1625627555461	-5.64839046987867	-9.54433805978854	-0.349462757752356	-3.0618472959368	-2.1070228556989	1.28889456909135	-2.07208693952887	-0.276849568342215	-11.9893329479878	2.2127294408819	0.0714769390649714
390	-2.07697509425642	-4.21123777240939	-9.12150908586372	-12.7090624533407	-11.6968941847724	-3.82725284680523	-15.5274738341409	-9.2404852869238	-0.917187714218343	-4.36133601618555	0.197263300981158	1.16785468194202	4.26577889271123	1.69116178058753	2.40970880319018	2.90752286346489	0.880288351268305	2.56345952260178	1.97796485937813	-0.0608020319997625	-1.84385676226659	2.4496596875028	-4.16623300570899	-11.0009179252837	-10.4317632600258	-9.80161066093452	-2.1436021179912	-1.00088922478366	-11.1473163628142	-9.05360180036801	-8.20928219542946	-12.8468607798515	-14.0693403704453	-3.55212930116391	-6.36288418519247	-12.7389788631383	-12.2164359144592	-8.0733663648762	-5.57938288851973	-1.94155055566168	-1.01392338539312	-8.11821488853554	-13.4531293219911	1.28889456909135	-0.605067754694781	-1.49627056825393	-9.16785717795454	2.2127294408819	0.0714769390649714
391	-1.06705587444446	-4.21123777240939	-9.12150908586372	-10.3782312697083	-11.6450107212872	-5.4184585436987	-9.03099883071478	-9.60321490131015	-0.917187714218343	-8.71935014879379	0.197263300981158	1.16785468194202	4.26577889271123	1.17930971420489	2.40970880319018	2.90752286346489	0.816245921304048	0.403328925178172	1.97796485937813	-5.31977421592237	-1.81276621557235	2.4496596875028	-1.78739473905189	-17.5503538723787	-11.47707741523	-9.80161066093452	-3.3242622741565	-5.41533782166341	-6.51643519468804	-9.05360180036801	-8.20928219542946	-7.91823217989716	-15.1796776899118	-3.0406604760311	-7.79257292117619	-7.99813414088989	-12.2164359144592	-8.53867277640763	-10.3935640113616	-5.99125161928302	-4.47943729490217	-5.04705072393659	-17.8481118714178	0.477736031162893	-7.38569992946664	-1.49627056825393	-9.16785717795454	0.122194380914348	0.0714769390649714
392	-11.932026673255	-4.21123777240939	-9.12150908586372	-10.3782312697083	-11.7592256551436	-1.73351448118621	-9.82692822713647	-4.66655546180248	-0.917187714218343	-7.31832903034269	0.197263300981158	1.16785468194202	4.26577889271123	1.17930971420489	2.40970880319018	2.90752286346489	1.10840072953337	0.403328925178172	5.38060419673903	-5.31977421592237	-0.496184059865153	3.97138808343129	-0.885528063566312	-17.5503538723787	-8.83362557994494	-6.37187302136256	-7.35924193039374	-4.50738911314288	-6.51643519468804	-9.05360180036801	-7.0891661931435	-7.91823217989716	-9.52753521878605	-7.83800755046761	-5.60629288391901	-7.99813414088989	-12.2164359144592	-6.89286439365291	-11.0173284306661	-5.09310733052973	-4.47943729490217	-0.656483831578279	-14.3969067597938	0.477736031162893	-9.25450873873416	-1.49627056825393	-6.42231385297509	0.122194380914348	0.0714769390649714
393	-11.7398897868916	-6.45841401326518	-8.05091846288044	-10.3782312697083	-3.01730108696607	-2.18519129233988	-9.82692822713647	-6.41660929785055	-0.917187714218343	-6.43630146892227	0.197263300981158	1.16785468194202	1.45038721836251	0.444563317678216	1.07414974699986	2.90752286346489	5.36722812496558	0.403328925178172	5.38060419673903	-5.31977421592237	-7.44060692415743	3.97138808343129	-4.68383652612255	-17.5503538723787	-11.6862807702107	-8.82192408168904	-5.25034162353803	-6.61455131121975	-6.51643519468804	-9.05360180036801	-7.0891661931435	-10.1926991171485	-5.15534431676404	-7.83800755046761	-8.97243363643373	-13.2734640459676	-11.0212288678905	-6.97840185658628	-3.75698269344341	-0.229944524201231	-4.47943729490217	-0.656483831578279	-1.17803726420872	0.477736031162893	-11.3620903792793	-1.49627056825393	-2.73414037843472	2.89382496997845	4.11589973372904
394	-12.5300664457706	-2.18425029852191	-5.95446152265407	-6.44215850674552	-2.32405697059375	-2.18519129233988	-9.82692822713647	-13.8483081514277	-0.917187714218343	-2.53696753441942	4.76447625889152	3.36037512721811	1.45038721836251	1.4438595986332	1.61072221946478	2.90752286346489	0.858054619475295	1.60769229373962	5.38060419673903	-5.31977421592237	-1.42325468333296	3.97138808343129	-4.68383652612255	-11.3003970359947	-11.6862807702107	-11.6621339651447	-0.357957072886268	-7.12403273879697	-8.92895250999845	-7.37622154354121	-11.510565841587	-5.87141386298163	-10.3056003650274	-7.83800755046761	-5.35516827502375	-11.0306075399312	-9.24660980681032	-6.49057030323071	-6.91494146811388	-4.1929569057413	-3.70622740755866	-4.11181602574628	-1.17803726420872	0.477736031162893	-10.1941533131578	-1.49627056825393	-7.26005489413667	2.89382496997845	4.11589973372904
395	-4.45548760954855	-2.18425029852191	-5.95446152265407	-6.6507397551528	-5.17138946051294	-13.6273071054341	-9.82692822713647	-13.7498158544302	-0.917187714218343	-0.217946269809211	4.76447625889152	4.12190072360336	1.45038721836251	0.602541679190197	1.5885325310793	2.98865239000968	0.326883915114444	4.9254391657791	5.38060419673903	-12.0214121365858	-5.14394221000146	3.97138808343129	-1.7881234781741	-8.82832348748985	-10.5805486914597	-14.1385555669795	-0.357957072886268	-0.497475124806417	-7.0842527736928	-4.80523614961627	-10.49483672864	-3.84946976193755	-9.35339126259387	-7.83800755046761	-7.39021538130332	-10.6710560406968	-8.88506088058166	-6.09015773886331	-6.91494146811388	-3.23025841869267	-3.70622740755866	-4.13751953618578	-3.53794825790024	0.477736031162893	-9.87207970865111	-2.08106451138911	-5.82640130017319	2.89382496997845	4.11589973372904
396	-4.45548760954855	-8.78622189352443	-14.2842919071284	-6.6507397551528	-5.89155638668915	-15.6553494018621	-6.92508872349211	-11.2904559439688	-0.917187714218343	-1.66639270835534	4.76447625889152	4.12190072360336	2.55202822555117	5.01879845214235	1.5885325310793	2.98865239000968	1.61453603313875	4.9254391657791	2.28520902816805	-8.54531753818451	-5.14394221000146	5.18509717736046	-1.7881234781741	-8.09877657574903	-11.5876182289289	-8.15403771442627	-1.58056883102111	-0.830533218179798	-7.0842527736928	-8.21451024655523	-7.25530272739158	-3.84946976193755	-0.238087634499732	-7.50840154760968	-7.82805233240535	-10.6710560406968	-8.88506088058166	-6.09015773886331	-13.2738265611209	-1.15905019137947	-4.11392353793799	-6.56022764841419	-0.787412714900045	0.477736031162893	-5.48318787888098	-2.08106451138911	-1.54314921508503	2.89382496997845	4.11589973372904
397	-2.4018459675144	-3.81138478070866	-14.2842919071284	-3.93747152205354	-5.89155638668915	-3.0474192035366	-7.1453414047494	-11.2904559439688	-0.917187714218343	-6.49491223576167	4.76447625889152	5.31725729342755	1.91081847130045	5.01879845214235	1.5885325310793	1.90097296618407	0.145915063672732	3.23701312362769	0.698778195950316	-8.54531753818451	-9.86862089858428	0.656115224178809	-4.11361186620425	-8.38135230131328	-12.873295657243	-13.3417906711296	-0.314876825884049	-1.60701969655077	-7.0842527736928	-8.21451024655523	-9.81032882388923	-3.84946976193755	-2.03078094589695	-7.50840154760968	-7.82805233240535	-10.6710560406968	-8.72895296396278	-6.09015773886331	-13.2738265611209	-1.15905019137947	-3.07965941836008	-7.72856306726637	-1.3960490913257	0.477736031162893	-7.28983682007276	-2.08106451138911	-2.52795352338265	1.52155046416911	1.08491074145303
398	-2.4018459675144	-11.3550401091542	-14.2842919071284	-9.94540301123187	-3.46416506646404	-0.0294971287501316	-7.59668277305181	-11.2904559439688	-0.917187714218343	-4.14949997639278	0.947859566494198	1.23999870262597	4.89615251473265	5.01879845214235	1.5885325310793	1.90097296618407	0.145915063672732	3.23701312362769	3.29868834377191	-3.77615483197247	-6.5329896673007	0.656115224178809	-4.11361186620425	-5.85180478610508	-6.57272566843354	-6.32876540264817	-0.314876825884049	-1.60701969655077	-13.0021814738247	-12.806880883397	-6.67719127788056	-3.84946976193755	-2.27407418625862	-7.50840154760968	-7.82805233240535	-9.74262664687411	-8.72895296396278	-8.18370268392311	-9.95882347272779	-1.15905019137947	-0.1017704997836	-7.72856306726637	-4.36523717654752	0.477736031162893	-8.39662432192494	-2.08106451138911	-2.52795352338265	1.52155046416911	1.6449714608667
399	-2.64324112518245	-1.22166317951926	-14.2842919071284	-8.97959354583994	-10.6205681609248	-4.16664841205665	-5.6779808180797	-6.56381212235734	-0.917187714218343	-4.14949997639278	0.947859566494198	0.415617582500688	4.89615251473265	5.40968845284544	2.2484576705699	3.30399698861771	0.145915063672732	3.23701312362769	3.29868834377191	-9.57742564196566	-8.36417379983302	0.656115224178809	-14.281301230752	-5.65926366586092	-6.57272566843354	-9.17624663663313	-0.421174111999975	-1.60701969655077	-7.7277641548506	-7.21787312479558	-6.67719127788056	-3.84946976193755	-2.27407418625862	-7.50840154760968	-7.82805233240535	-9.83962469571613	-10.9958394957382	-4.99843486318103	-15.1217328166977	-6.34748858533347	-0.1017704997836	-6.92015184478399	-5.59660947323827	0.477736031162893	-8.39662432192494	-2.617918512332	-2.52795352338265	1.52155046416911	2.36146557088701
400	-2.64324112518245	-1.65927529299069	-6.12410829994063	-8.97959354583994	-4.5060895198977	-5.55041036489653	-6.09978392431979	-9.36555512222469	-0.917187714218343	-4.14949997639278	1.37128958701007	0.0813853872134254	4.89615251473265	5.40968845284544	2.2484576705699	2.82397483255814	0.145915063672732	3.23701312362769	3.29868834377191	-9.57742564196566	-6.75589796795824	4.49539502197283	-3.12281829528009	-1.51823148836747	-9.22553325246026	-10.0033501284221	-6.66379184198846	-5.50703923652929	-8.03347999206306	-7.52561086597447	-5.43220289044146	-2.18391872093933	-5.12160657297982	-7.50840154760968	-7.82805233240535	-9.83962469571613	-4.7986691815763	-4.99843486318103	-8.29853543868273	-3.88850750101478	-0.1017704997836	-6.92015184478399	-7.93339561659188	0.477736031162893	-5.73259231151177	-1.59085202356091	-4.3247124654532	1.52155046416911	2.36146557088701
401	-2.00576343523308	-0.00640393249350724	-8.10723986505416	-8.97959354583994	-2.69886893317123	-4.11719822221083	-6.75759525528727	-8.04391939469914	-0.917187714218343	-0.937728108234609	1.37128958701007	0.0813853872134254	4.72110339568091	5.40968845284544	2.2484576705699	2.82397483255814	5.34487768345473	4.61244466316423	3.29868834377191	-7.41569077456014	-6.75589796795824	3.15627806964068	-3.12281829528009	-1.51823148836747	-9.22553325246026	-10.0033501284221	-10.3632714527245	-4.33604108996323	-8.03347999206306	-6.83948906908517	-6.13321033049655	-2.18391872093933	-5.12160657297982	-5.42588516388868	-4.66809087718365	-9.83962469571613	-4.19177210589034	-6.03022136759361	-17.9824785568947	-3.88850750101478	-5.53512448509407	-6.92015184478399	-7.93339561659188	0.477736031162893	-5.73259231151177	-0.82585955119234	-4.3247124654532	2.03757914110399	5.02640068760406
402	-0.687057974518152	-0.653277857905345	-10.1350167009999	-8.97959354583994	-8.90580816283535	-2.32781820286177	-0.0442864573182834	-8.04391939469914	-0.917187714218343	-6.0669792431041	1.37128958701007	3.77183690047684	4.72110339568091	4.29709271456558	2.2484576705699	2.82397483255814	5.34487768345473	4.61244466316423	3.29868834377191	-7.41569077456014	-0.278707194455182	3.15627806964068	-1.82273583632623	-5.60209262549696	-9.22553325246026	-14.8533380057074	-12.1228418539059	-6.59971383160264	-8.03347999206306	-5.68016764960812	-6.13321033049655	-4.41615023405725	-5.05021590415874	-7.24852559186883	-4.66809087718365	-9.83962469571613	-7.35759262708056	-6.03022136759361	-9.10518791434512	-3.88850750101478	-3.58779085933481	-1.11265632595989	-2.23173034424575	0.477736031162893	-5.73259231151177	-0.82585955119234	-4.3247124654532	1.86509870110499	5.02640068760406
403	-7.10730327521468	-0.653277857905345	-11.3542959264101	-8.97959354583994	-6.81752653060292	-15.2057273983871	-0.0442864573182834	-8.04391939469914	-0.917187714218343	-5.3941598595552	1.37128958701007	3.15495578659368	4.9848102552457	5.36309788082533	2.61680920888291	3.557037835072	4.29714879748422	2.21455011916791	1.73260183048795	-3.44753765777732	-3.44697324117906	3.15627806964068	-3.99119008572463	-2.44263150475133	-9.45785872793942	-13.7477199372975	-4.84272680046291	-6.66106565458456	-8.03347999206306	-5.30029891029705	-6.13321033049655	-4.41615023405725	-5.11844468854715	-5.95274665899166	-6.10639370329393	-9.83962469571613	-7.35759262708056	-6.03022136759361	-9.10518791434512	-0.425806603507158	-3.58779085933481	-2.85768972606975	-8.42944007227536	0.0924348763779688	-1.98317471487591	-3.07684675891969	-4.3247124654532	1.86509870110499	5.02640068760406
404	-7.10730327521468	-3.6818928635377	-0.156042240060636	-5.5924871908814	-10.7641948372832	-15.2057273983871	-6.14736303230945	-12.2420064216889	-0.917187714218343	-1.47222495709819	1.37128958701007	3.15495578659368	4.9848102552457	5.36309788082533	2.61680920888291	3.557037835072	2.91097116453988	2.56245293959423	0.0532949272888767	-2.55203944882166	-2.04607564169952	4.76737456686796	-13.8897952787057	-2.44263150475133	-9.45785872793942	-4.53070213091022	-7.60774142064141	-11.6608953555559	-8.03347999206306	-5.30029891029705	-0.83081145410619	-4.41615023405725	-5.11844468854715	-5.95274665899166	-6.10639370329393	-6.60261894894712	-8.33076656160466	-5.9858923111113	-7.21871316473872	-7.0781054446166	-2.74783851591936	-2.85768972606975	-4.98310697015538	0.429216886954054	-1.98317471487591	-0.742965215073454	-4.3247124654532	1.86509870110499	4.10527110176638
405	-3.16857183080999	-1.97615102706599	-2.36815921892032	-7.06119803123031	-8.34909544060262	-3.69535459257387	-6.14736303230945	-6.42918447157501	-0.917187714218343	-3.42305953096766	1.26146983649799	4.30197388950216	4.42347617791788	0.983447320420045	3.8253779910427	3.557037835072	0.906363785708688	2.56245293959423	0.0532949272888767	-2.81535183514399	-20.4698258062086	4.76737456686796	-4.73474575145825	-2.44263150475133	-6.68323586777923	-7.2131644929009	-9.30637157219221	-5.65903123822181	-8.03347999206306	-5.30029891029705	-2.72443324959037	-4.41615023405725	-5.11844468854715	-3.03875965547916	-6.10639370329393	-8.86447616928571	-9.92077649328467	-5.55403971276737	-7.21871316473872	-16.1395380350994	-3.9485837023183	-1.67833842361208	-4.98310697015538	0.429216886954054	-10.5696680139708	-7.1236450821628	-1.14890016372758	1.86509870110499	1.92237468621371
406	-3.16857183080999	-8.79946818747926	-2.36815921892032	-7.06119803123031	-11.6749478920686	-13.0986845035233	-2.78157885232487	-6.42918447157501	-0.917187714218343	-3.42305953096766	1.26146983649799	0.880001798750695	4.7166181820239	0.983447320420045	2.84366376560328	3.557037835072	4.98695711069359	2.06796658193318	5.28898085277066	-3.74978776245846	-17.3192553743664	4.76737456686796	-11.0812934486689	-6.57180973723571	-6.68323586777923	-6.25550414685934	-9.30637157219221	-5.65903123822181	-9.8851692174781	-5.30029891029705	-2.72443324959037	-4.41615023405725	-9.68429161831758	-4.76482243343861	-7.70032399278179	-4.44348151773618	-9.92077649328467	-5.55403971276737	-0.298993402824401	-6.48205541028186	-7.37221306946477	-0.58413110565156	-0.699535790937887	0.429216886954054	-3.22612750304797	-4.20752205161894	-0.0106467768344993	3.86877914301031	1.92237468621371
407	-8.7270727054497	-5.06709197621904	-2.36815921892032	-7.06119803123031	-10.8855672346277	-13.0986845035233	-11.0041146991298	-6.17243591506899	-0.917187714218343	-2.91030921560043	0.737340152031725	0.937617803997261	3.84129160605408	2.66685366774609	2.19500504587255	2.60639093565345	3.42863027996898	1.50065421641158	3.0584865714249	-12.7518515622377	-18.8043764369271	5.02681010996865	-3.47222072224446	-1.65384257830108	-5.69947726082131	-6.28073818651919	-3.21836564365797	-5.67453294653353	-7.12389639499078	-5.30029891029705	-1.93853934698451	-5.04227841757958	-9.11234174551158	-6.84162104164766	-6.03655357490684	-4.07450254736763	-4.47508938583726	-7.97442524817455	-6.35981730436614	-10.9281214295821	-9.80928090066714	-0.58413110565156	-0.699535790937887	0.429216886954054	-2.08924736696167	-0.0495775717686842	-4.07742994195079	2.57135125911162	1.92237468621371
408	-3.77127864681931	-5.06709197621904	-6.07226680409971	-8.76106745118337	-12.3231793643014	-15.2766957551588	-11.0041146991298	-11.4484111348561	-0.917187714218343	-2.59317198498488	3.24062043974219	0.937617803997261	1.78902410242071	2.66685366774609	2.19500504587255	2.60639093565345	3.42863027996898	1.50065421641158	4.2132579372294	-0.721819352713297	-7.25667643308742	2.68264157524724	-0.817109009819962	-1.65384257830108	-3.80768906097856	-4.38466304433658	-3.21836564365797	-2.19626929420096	-7.12389639499078	-6.16487340190571	-1.93853934698451	-4.73941471215593	-5.61444322991645	-6.84162104164766	-8.27876502010619	-4.07450254736763	-1.23508662631525	-7.52223529714342	-6.86966807529344	-7.99873776826202	-8.17857417537572	-3.53431417911687	-0.365445259179559	0.429216886954054	-2.08924736696167	-1.96074835359841	-4.07742994195079	3.80606179565953	1.92237468621371
409	-4.53535217566444	-5.06709197621904	-7.36306708050962	-8.76106745118337	-7.66150313712733	-10.7142416697079	-5.88477386582097	-11.4484111348561	-0.917187714218343	-2.86851496576071	3.24062043974219	0.937617803997261	0.0945280723829374	2.66685366774609	2.19500504587255	2.60639093565345	1.65632869487596	1.50065421641158	4.2132579372294	-0.721819352713297	-12.6199457441674	4.28232698436261	-3.55733146252142	-6.99537660309647	-4.66522086233001	-5.56665392366837	-3.21836564365797	-5.18936063821704	-8.2779784962722	-6.16487340190571	-1.93853934698451	-4.33895436401382	-4.67958539275448	-6.84162104164766	-8.27876502010619	-1.82064261221952	-4.7194119882752	-7.52223529714342	-13.1905172430204	-10.507547891899	-8.19965848989656	-1.96301351225056	-6.67006230946373	0.334820972506226	-2.08924736696167	-1.96074835359841	-4.28942937802285	3.80606179565953	2.64800969204281
410	-2.68012989127207	-6.55750767572055	-8.32168184934584	-8.6927679967673	-7.66150313712733	-13.0382449237555	-3.92635926667049	-7.24859760638093	-0.871697879088285	-2.86851496576071	3.24062043974219	0.501810030103412	4.13624292664844	5.16650442018503	3.04658836177492	2.60639093565345	5.03625594990536	2.96848743057085	4.44930582922373	-0.721819352713297	-13.0513057096449	1.94205343522744	-3.55733146252142	-2.30332541250191	-11.915332039373	-5.56665392366837	-9.56403583104883	-8.29223876016091	-5.79906159497232	-6.16487340190571	-5.46297485692401	-3.34582313940123	-0.919775917859543	-7.37710312451396	-5.28775253890497	-6.19424125452813	-4.7194119882752	-7.52223529714342	-0.628349174378091	-4.41943150983612	-8.19965848989656	-6.42462438085822	-2.66503201471757	0.334820972506226	-5.27425226581488	-2.17901157839814	-0.722807652833995	4.47449480912284	2.64800969204281
411	-2.68012989127207	-5.80400362744809	-5.94363090074453	-7.08491073147926	-9.24013615574617	-7.39713259113148	-1.36605018300167	-4.87704106298033	-0.871697879088285	-5.02453712915938	3.24062043974219	0.501810030103412	4.13624292664844	0.817542068261419	0.899802213331632	2.60639093565345	2.2846571689873	2.96848743057085	1.26147547139209	-6.9028970960445	-1.08229241721672	1.94205343522744	-3.55733146252142	-17.8776730471946	-5.12393414399151	-9.96649410597748	-0.33760289868591	-8.29223876016091	-6.80475504635523	-6.16487340190571	-5.46297485692401	-3.34582313940123	-0.919775917859543	-4.09124260187701	-9.17852328198241	-4.84528740295735	-7.9182524223527	-6.81316112424129	-7.98229573647035	-2.38145704443449	-9.32624740508087	-6.42462438085822	-7.90259099597774	0.334820972506226	-5.27425226581488	-0.94722816016575	-0.722807652833995	4.47449480912284	2.64800969204281
412	-0.426937090837746	-5.80400362744809	-5.69757919603981	-7.08491073147926	-9.24013615574617	-10.4893843159347	-3.12058647632872	-6.50548667997567	-0.871697879088285	-6.42264129515385	3.53802941942433	0.501810030103412	1.17538456096386	4.67713734256708	3.77244056749297	2.60639093565345	0.364005701360615	1.32603209794584	1.26147547139209	-0.265236025760986	-3.56521930516404	1.94205343522744	-3.55733146252142	-17.8776730471946	-5.12393414399151	-5.45755627739114	-4.3264571439313	-3.01405279622282	-8.10729482727177	-9.85420037992598	-5.46297485692401	-3.34582313940123	-2.46144946056166	-10.3468684597749	-9.17852328198241	-4.84528740295735	-7.9182524223527	-6.81316112424129	-9.98141455220236	-11.2695963092447	-1.92074008769574	-1.25801211137233	-0.217991857699103	0.334820972506226	-4.75520982803323	-0.94722816016575	-0.722807652833995	4.66549830988022	2.64800969204281
413	-1.76593256342216	-8.96896789655418	-4.31296056270787	-7.08491073147926	-10.647015095417	-12.627093410772	-6.12994358015525	-6.50548667997567	-0.871697879088285	-1.28204124226717	4.96408196869095	0.781316966736689	1.55298054782415	4.67713734256708	3.77244056749297	2.60639093565345	0.364005701360615	0.717567911847343	1.5155724548119	-6.29054934574747	-0.888894903329056	0.974315812512355	-4.57179752737974	-10.3684012136044	-9.82471290742263	-5.45755627739114	-4.3264571439313	-3.01405279622282	-8.10729482727177	-11.4686354062285	-5.46297485692401	-8.6645213918131	-9.63598189910764	-11.0755508831479	-8.53036431579289	-4.84528740295735	-4.77823997852838	-6.81316112424129	-7.50475800845793	-5.08673873750363	-5.21149123394511	-1.25801211137233	-6.22097915842174	0.334820972506226	-1.60055890853849	-0.94722816016575	-0.168099473190187	0.455974977580829	2.64800969204281
414	-1.76593256342216	-6.53450139268437	-10.8737782562017	-8.35026433148459	-8.80770635712945	-7.69882716413602	-3.51303968571574	-6.00468680074596	-0.871697879088285	-1.28204124226717	4.96408196869095	0.781316966736689	1.55298054782415	4.67713734256708	3.77244056749297	2.60639093565345	0.364005701360615	0.717567911847343	2.70149448740051	-9.83482506559719	-0.888894903329056	0.974315812512355	-2.39062555765766	-1.92310785748608	-7.30966109887475	-8.08013569372791	-2.20890343510959	-7.10833310064914	-9.97598879071809	-6.68669177847964	-5.46297485692401	-8.6645213918131	-9.63598189910764	-9.22922457901135	-6.0156468672205	-4.84528740295735	-5.54868316954398	-5.02304270966342	-9.47202492855322	-4.2955958970553	-5.21149123394511	-6.05780515042049	-6.22097915842174	0.334820972506226	-1.60055890853849	-0.358733752764054	-0.168099473190187	0.455974977580829	2.64800969204281
415	-1.76593256342216	-6.53450139268437	-5.21821482171009	-5.79616956625656	-11.4266853457715	-7.69882716413602	-3.88959601510145	-6.00468680074596	-0.871697879088285	-1.28204124226717	3.51688124373728	0.557414309437566	1.55298054782415	2.54243911388325	3.77244056749297	2.60639093565345	0.364005701360615	2.64482754443002	2.70149448740051	-9.83482506559719	-13.1676588685336	0.974315812512355	-11.6109366920708	-2.83818586285821	-6.84456080851471	-6.21257863717437	-5.55244244504112	-6.33068863435402	-9.31697357167918	-8.45277123523068	-2.06375892837842	-8.6645213918131	-3.57542151003943	-0.799129869474301	-6.0156468672205	-2.08853028017517	-3.88697915436994	-5.02304270966342	-12.4796416291289	-5.39864644811767	-3.18630376697486	-5.63959841857814	-0.41538917952945	0.334820972506226	-3.30155038485669	-0.358733752764054	-2.8482120843872	0.455974977580829	2.8168201132462
416	-0.0544770302404325	-6.53450139268437	-8.94501901321762	-5.79616956625656	-9.93922723748497	-7.69882716413602	-3.88959601510145	-6.00468680074596	-1.15616098235769	-1.28204124226717	3.51688124373728	0.557414309437566	3.1837624790717	2.54243911388325	5.09023799390061	2.60639093565345	3.94828906990079	2.64482754443002	4.28171004933494	-9.42144068995897	-15.3465598680256	0.974315812512355	-1.10105770006584	-1.86414081309813	-6.84456080851471	-6.21257863717437	-8.41085284553223	-6.33068863435402	-9.31697357167918	-8.45277123523068	-6.3881975084651	-9.71095468411435	-3.57542151003943	-0.799129869474301	-1.05011671364777	-3.79517873064071	-3.88697915436994	-6.57678979595645	-10.2266577608742	-8.68193681395357	-3.18630376697486	-4.48259341217436	-0.41538917952945	0.334820972506226	-3.30155038485669	-0.358733752764054	-3.50962428538892	0.455974977580829	2.8168201132462
417	-0.0544770302404325	-5.7290553115512	-8.94501901321762	-5.79616956625656	-9.8022350289251	-3.6522007782741	-6.78346991085538	-5.08098723894383	-2.00835677732386	-1.28204124226717	3.96271457274073	3.09544414869385	3.1837624790717	1.3221685410457	5.09023799390061	2.60639093565345	3.50700184383422	2.64482754443002	4.41385939020611	-2.24877114512262	-10.4379342438556	0.974315812512355	-4.97814837369221	-12.3887291362109	-6.84456080851471	-1.86084907710126	-1.48186539347298	-6.53351436443695	-5.94472896399252	-10.4525837024288	-6.3881975084651	-9.62924163563351	-5.21387284155016	-0.799129869474301	-7.21226635277671	-6.35672720251028	-4.61520944212172	-6.49879070299735	-15.8305887081037	-0.317267664043749	-3.83157187239762	-1.82242332286267	-2.64726854925324	0.334820972506226	-0.550844602377128	-0.358733752764054	-5.12025365570778	0.350040054270245	2.8168201132462
418	-2.42258938389678	-6.45759320998269	-8.72087716721464	-5.79616956625656	-9.8022350289251	-20.1046650519221	-6.78346991085538	-5.08098723894383	-0.307549860273694	-1.28204124226717	1.66188513847879	5.03358227493237	1.31230040397929	2.05800026696267	4.09153350271322	2.60639093565345	3.50700184383422	2.64482754443002	4.41385939020611	-5.80228088732705	-7.75300668801205	0.974315812512355	-14.293999475471	-12.2607825323005	-7.87952817369659	-0.568615161975086	-1.07287983270194	-5.5452431939539	-11.183768235775	-10.4525837024288	-6.68360586392526	-9.58403214785793	-5.21387284155016	-3.91479966147812	-5.02010663262609	-7.08864821571642	-8.21527705205905	-11.411662212725	-6.63176863636611	-6.30796253100704	-3.83157187239762	-1.64612323092018	-9.48938193464951	0.366260319831403	-0.550844602377128	-0.358733752764054	-5.12025365570778	2.97602848827426	2.8168201132462
419	-0.0307062643456906	-7.08641119840915	-9.87874540956236	-8.48004078721801	-9.8022350289251	-13.7644036409471	-8.75605557689656	-4.80932884308349	-0.307549860273694	-0.0231504228048423	0.826284817808544	5.03358227493237	1.31230040397929	2.41922659299587	4.09153350271322	2.60639093565345	3.11301998593575	2.64482754443002	4.41385939020611	-2.4441983808749	-7.46534937298461	2.3892390149036	-14.293999475471	-0.909346536083907	-4.50852598550723	-10.3591126379645	-2.69577725186818	-8.89151829070268	-11.183768235775	-10.4525837024288	-5.09528453653663	-8.73901891658709	-11.5122483057311	-3.91479966147812	-5.0682657466392	-6.6108708225976	-4.34652466900594	-11.411662212725	-18.1608255300942	-8.20030975776233	-6.0638846057152	-1.64612323092018	-7.05684379747747	0.366260319831403	-0.583031809551924	-0.358733752764054	-5.00539511698589	0.541475884676905	2.8168201132462
420	-1.79665016089519	-11.7400305188815	-9.1100428966732	-11.1253378242423	-9.8022350289251	-13.2306644433782	-0.388093200407694	-4.16392438127648	-0.307549860273694	-0.0231504228048423	3.83240817991287	5.03358227493237	4.52459131551189	4.44646847322122	4.09153350271322	2.60639093565345	5.00563117662749	4.76759606376856	4.41385939020611	-1.80276453152553	-1.90478118129653	3.88426512388107	-10.536032388576	-1.6974980894543	-5.83462828691036	-10.3591126379645	-2.00718491461991	-7.20358805345751	-11.183768235775	-10.4525837024288	-5.09528453653663	-8.73901891658709	-3.93459626998908	-8.98071014710887	-5.0682657466392	-8.62439648065328	-6.10123304707522	-11.411662212725	-20.4485684174805	-8.50470712138025	-6.0638846057152	-1.64612323092018	-2.55779045351452	0.366260319831403	-12.0610480127964	-0.358733752764054	-10.6369811510447	0.541475884676905	2.8168201132462
421	-3.63507996358293	-5.85678887341671	-9.1100428966732	-11.1253378242423	-9.8022350289251	-8.74203615628111	-0.388093200407694	-4.16392438127648	-0.307549860273694	-1.75795298288253	4.9314912622634	5.03358227493237	4.52459131551189	3.05339772180566	4.09153350271322	2.60639093565345	5.00563117662749	4.65574299718684	2.09579535469386	-5.39010773722368	-8.94863012250012	1.04600933215354	-2.27852490435851	-4.87265641728776	-5.81038419178071	-4.7208591114919	-2.00718491461991	-7.20358805345751	-5.81439265809478	-10.4525837024288	-5.09528453653663	-1.570527416285	-3.93459626998908	-2.16796485948051	-5.0682657466392	-7.0454608729812	-6.10123304707522	-10.3287132149647	-17.4295997682619	-5.00814129821678	-0.372331920471426	-4.26003163624066	-5.16034649221775	0.366260319831403	-4.35334451472746	-0.358733752764054	-10.6369811510447	0.541475884676905	1.73980640838563
422	-2.61178166858773	-12.0476896086999	-9.3743253273302	-11.1253378242423	-9.8022350289251	-6.56892370316646	-3.63861182379296	-4.16392438127648	-0.307549860273694	-3.66288249365491	4.9314912622634	5.03358227493237	4.52459131551189	1.73087769639118	4.09153350271322	2.60639093565345	5.00563117662749	4.65574299718684	2.09579535469386	-6.8156076020384	-7.08713167432034	1.04600933215354	-4.00820672689449	-3.8148891471604	-5.81038419178071	-5.79113329772949	-4.79410296870105	-8.30454660667885	-10.4212094638699	-10.4525837024288	-2.37117481424371	-5.37799653889164	-6.13187567480083	-2.16796485948051	-5.0682657466392	-7.0454608729812	-5.67569873035669	-10.3287132149647	-7.42739405550125	-2.89296309945156	-1.67547033170161	-2.35489340385882	-1.57057670208353	0.366260319831403	-2.2928252563252	-0.358733752764054	-4.04537597657329	0.616384449779668	1.73980640838563
423	-6.05008103544082	-12.0476896086999	-10.7943827267286	-11.1253378242423	-9.8022350289251	-14.0741094839272	-3.63861182379296	-4.16392438127648	-0.307549860273694	-3.66288249365491	1.08484560437378	4.24787725910609	4.52459131551189	1.73087769639118	2.01411595481363	3.78947550564062	5.00563117662749	4.65574299718684	5.00674591170543	-6.8156076020384	-7.08713167432034	1.04600933215354	-2.70507886694263	-2.89046348842477	-5.81038419178071	-4.6932188975969	-5.47921982143448	-8.30454660667885	-8.36812634865271	-10.4525837024288	-6.52513414364602	-2.02019418770187	-0.890953875711442	-5.08837185454813	-7.46511008375702	-6.04310931691005	-10.0911221222994	-12.2413144573427	-12.8758640583138	-9.48219279461984	-6.6114398083211	-2.79077837941689	-5.69998717315914	0.366260319831403	-0.199007020291619	-0.358733752764054	-4.00956424131192	0.616384449779668	3.47408025167273
424	-4.67234184781515	-6.89629861358652	-10.5721080260663	-11.1203012212009	-10.820792270042	-6.70231794969386	-3.31931049281518	-3.02881071646343	-0.307549860273694	-3.66288249365491	1.08484560437378	4.24787725910609	1.87834859592299	0.00293115425130619	2.01411595481363	3.78947550564062	1.11494414178234	4.65574299718684	5.00674591170543	-5.25285659396866	-19.2592472755829	2.89430329307138	-2.70507886694263	-3.07039371275408	-1.59392484569587	-4.6932188975969	-0.288367021214115	-5.42688590582919	-7.44474280024914	-10.4525837024288	-6.52513414364602	-2.94715938544249	-6.14019208549689	-6.19831102853264	-7.46511008375702	-6.04310931691005	-7.56029777119857	-6.60534485560666	-7.43157396901318	-9.48219279461984	-1.63636916451738	-2.79077837941689	-1.48042468010326	0.366260319831403	-0.199007020291619	-0.358733752764054	-4.22325064884927	3.52032403412391	3.47408025167273
425	-1.58245937370613	-6.60361101604354	-8.1245242933399	-12.469334318171	-10.6186370259788	-6.70231794969386	-4.97761690859356	-4.49084040604684	-0.307549860273694	-6.2979706169186	1.08484560437378	3.27510490866141	4.32992873041921	0.00293115425130619	0.0846566750808913	3.78947550564062	1.62367394009239	4.45474873230238	2.5792898712072	-5.25285659396866	-1.95358630311279	2.89430329307138	-0.884021305932655	-7.24362240222353	-7.58136993903099	-1.14379172040966	-2.10874776151632	-5.42688590582919	-7.44474280024914	-10.4525837024288	-1.08195781283603	-4.40853241835677	-2.94404987816226	-4.80399156969965	-7.46511008375702	-7.12434136414615	-6.12632811511462	-7.23626658724411	-1.48763284729608	-7.64793715583523	-3.48383175372821	-2.66525051678291	-1.86116908824615	0.366260319831403	-2.54680262290674	-0.358733752764054	-0.346885212449252	3.52032403412391	2.62274051514848
426	-1.58245937370613	-7.95944154956245	-8.1245242933399	-9.27460606556954	-11.2991601318154	-8.2658546683311	-4.97761690859356	-4.49084040604684	-0.307549860273694	-6.64593499620149	4.79590856607824	3.27510490866141	4.32992873041921	0.00293115425130619	0.0846566750808913	3.78947550564062	5.39089023766031	3.05289319409375	2.5792898712072	-9.73748474454239	-1.80902142248585	2.10999282913298	-0.884021305932655	-1.52905832065152	-7.55075823578017	-7.4850468774798	-0.988594064060376	-1.17252443516002	-7.44474280024914	-10.4525837024288	-3.38417600364524	-1.61651415487903	-2.73068679324645	-5.93243010650336	-9.13872840544996	-8.05127720283126	-4.35790362422654	-5.58363490139969	-9.31335171786271	-15.3690114538542	-6.98398313488374	-2.66525051678291	-10.4984735194388	0.366260319831403	-2.54680262290674	-0.358733752764054	-0.346885212449252	3.52032403412391	3.17023374971501
427	-1.58245937370613	-3.49143345995506	-8.09570270826659	-9.86381858524271	-11.2991601318154	-9.18757909142239	-5.18437088702115	-5.33397163256415	-0.307549860273694	-5.78091134238193	0.418493603706806	0.686424982806793	1.18549673836932	4.55502588099276	1.59546191613774	3.78947550564062	3.50754458771026	4.32695336110432	2.5792898712072	-3.77279006657284	-3.51360432803643	2.5907769234069	-7.2715672054515	-1.52905832065152	-7.55075823578017	-11.1538952973977	-0.988594064060376	-1.17252443516002	-7.44474280024914	-10.4525837024288	-3.06774925378131	-2.43662558727636	-2.73068679324645	-7.75958442720798	-3.27968334341936	-8.05127720283126	-4.35790362422654	-8.93551170827616	-3.01547839694936	-3.7888602624369	-3.21908439462	-2.66525051678291	-1.99068608432382	0.366260319831403	-2.54680262290674	-0.358733752764054	-6.64636954552068	3.52032403412391	3.17023374971501
428	-5.85947562573857	-2.65123777284102	-5.64867424372861	-9.86381858524271	-11.2991601318154	-15.6014223254255	-4.42013398768179	-8.56831021111205	-0.307549860273694	-0.621179158702229	0.869088944715289	1.05361044282199	1.18549673836932	4.55502588099276	1.59546191613774	3.78947550564062	3.50754458771026	0.615493841335115	0.0936151982693589	-7.90201817711871	-4.17523570756891	4.96800310774577	-6.44498744382028	-0.880700352307117	-7.55075823578017	-2.92408471601638	-0.496733823408708	-1.17252443516002	-11.1244815549723	-10.4525837024288	-3.06774925378131	-2.43662558727636	-3.57468658633844	-7.97445867334748	-3.27968334341936	-8.35377786495712	-9.74139181961329	-7.48976308698258	-0.283473785373263	-6.14268667354396	-0.316234617455798	-2.66525051678291	-0.308542229628737	0.366260319831403	-2.54680262290674	-0.358733752764054	-6.64636954552068	4.02467400373141	4.97745969140115
429	-14.2347164870756	-2.87299318606005	-6.69347241273476	-9.86381858524271	-6.9698717106514	-4.3457679110093	-5.14622190117813	-9.4849075403635	-0.307549860273694	-1.69762142326447	0.869088944715289	5.06477001708404	1.18549673836932	2.69089787707048	1.59546191613774	3.78947550564062	3.50754458771026	2.19915912922156	1.93476212190053	-12.6510425856889	-7.16419781717968	4.96800310774577	-6.44498744382028	-0.199241558079654	-7.55075823578017	-15.170153383157	-0.125822839438382	-1.17252443516002	-11.1244815549723	-10.4525837024288	-3.06774925378131	-2.43662558727636	-3.57468658633844	-7.72018535818581	-9.14662767939832	-6.8522272539739	-1.29552395365857	-7.23959697688917	-14.4470047787164	-2.1441869069625	-0.316234617455798	-2.07585254940557	-0.308542229628737	0.366260319831403	-0.278143999300674	-0.358733752764054	-2.59692637375647	4.02467400373141	4.97745969140115
430	-6.69552373293003	-2.87299318606005	-6.36708575324262	-9.2627713780053	-5.91603572963463	-6.18707501151562	-3.90806017637588	-9.4849075403635	-0.307549860273694	-1.69762142326447	3.63225578068326	4.43306949938716	1.18549673836932	2.69089787707048	1.11103123017896	2.90187373079743	2.60371120066133	0.112201022747818	1.84496220415849	-12.6510425856889	-0.273856972274703	0.681327423651042	-2.14436789886396	-9.03135972136151	-7.55075823578017	-7.41080974261331	-3.43242126018225	-2.4067427747033	-8.6876082650612	-13.6121352574203	-1.48975216724333	-2.43662558727636	-2.72876633826071	-5.63093358078565	-9.14662767939832	-6.8522272539739	-7.9476562577068	-7.23959697688917	-3.68305802587798	-13.2326941994546	-0.316234617455798	-2.07585254940557	-0.686691475542364	0.366260319831403	-0.278143999300674	-0.358733752764054	-1.02455116471869	4.02467400373141	0.23851178105519
431	-17.0082396817233	-3.88014122163311	-4.37116314516141	-9.2627713780053	-6.4584281315228	-8.66898612826964	-9.91989052621554	-9.4849075403635	-0.307549860273694	-1.73394118544562	3.63225578068326	4.43306949938716	1.68053740476913	2.66462951703033	0.411569247516454	0.520244494149324	2.60371120066133	0.112201022747818	1.84496220415849	-12.9317765860931	-11.0798270699836	3.24869684969354	-8.31739443435381	-9.56362161782834	-8.84956312375412	-14.4426092649622	-6.28310212194456	-2.4067427747033	-12.8573163157629	-3.76988342311624	-1.48975216724333	-2.43662558727636	-2.72876633826071	-1.25597214505498	-4.25663719561534	-6.8522272539739	-6.80701372028829	-7.23959697688917	-5.9473188244837	-2.89017244127418	-2.66738756794815	-8.07873928616468	-5.10143241868493	0.366260319831403	-0.621380492107739	-0.358733752764054	-1.02455116471869	4.02467400373141	0.23851178105519
432	-15.8690200536559	-8.91852829344984	-4.37116314516141	-8.96312881803524	-6.4584281315228	-11.6116236805729	-4.72751863012825	-9.04932135392241	-0.307549860273694	-0.762173695687763	3.63225578068326	4.43306949938716	1.70785264760956	4.05676395237931	0.411569247516454	3.37706283294991	2.60371120066133	2.74868781039166	1.84496220415849	-9.38538835989583	-1.61895119354547	3.24869684969354	-4.33322346945717	-3.10183636037702	-8.05529413101874	-10.1631593093537	-0.959245543803822	-2.4067427747033	-5.09717864363689	-3.05380696593934	-1.48975216724333	-2.43662558727636	-2.72876633826071	-7.17815025118254	-4.16001359980798	-4.00556931384729	-5.69828783430905	-6.98219052954132	-12.7030264439899	-1.72619565779223	-2.66738756794815	-8.07873928616468	-0.936057526292413	0.366260319831403	-7.53016674728531	-0.358733752764054	-0.980399512055025	2.44453819603074	0.23851178105519
433	-15.8690200536559	-5.23917737803354	-7.14154237638083	-8.96312881803524	-6.4584281315228	-3.99520404663898	-8.58131952496259	-9.04932135392241	-0.31102244829518	-0.762173695687763	3.63225578068326	5.3045836864583	2.79702495956446	4.0244839513076	0.411569247516454	3.37706283294991	2.60371120066133	4.85340445044505	2.01032300202921	-9.38538835989583	-4.1419795334169	0.00952357305863893	-3.97436151540347	-9.8662811790399	-8.05529413101874	-10.1631593093537	-0.0314186149036783	-6.32050809170648	-1.53777490740361	-3.05380696593934	-1.48657346069065	-2.43662558727636	-4.29080934242715	-0.261970221748369	-6.85187914580596	-4.00556931384729	-4.95090726019861	-2.48362709167528	-12.6758562804145	-5.8743850929429	-1.08832544591234	-8.60547262190141	-2.12834074335422	1.7897225856172	-7.80107201407637	-0.358733752764054	-2.58200288340986	2.44453819603074	0.23851178105519
434	-10.1712264772937	-8.00365834635449	-8.89296467383922	-8.96312881803524	-8.4249982307113	-3.44018454331413	-7.26033272719571	-9.04932135392241	-0.31102244829518	-4.0201636777587	5.27494205340854	4.36691020789508	2.79702495956446	4.0244839513076	3.24010898343236	2.92576858898842	2.60371120066133	4.04207556170655	2.01032300202921	-9.38538835989583	-5.10428419362877	3.80125140774042	-2.83366335856445	-1.79073152353834	-8.05529413101874	-5.11438251740935	-2.16216862918815	-5.31626853186741	-5.51305272827753	-7.74540734160836	-1.48657346069065	-2.43662558727636	-4.78116804176374	-1.45694275440536	-4.60774149653477	-3.57079713690309	-4.95090726019861	-2.72304344541647	-0.993938319401911	-10.0315452394949	-11.7290197570243	-1.03054990521736	-2.12834074335422	1.7897225856172	-7.80107201407637	-0.358733752764054	-2.58200288340986	2.44453819603074	0.23851178105519
435	-10.1712264772937	-8.00365834635449	-9.14527460657401	-7.62732238673444	-9.46313409486392	-16.7433523538889	-7.26033272719571	-8.75740107706234	-0.31102244829518	-4.0201636777587	5.27494205340854	4.36691020789508	2.98142986231416	4.0244839513076	1.85565358492444	3.79094664756872	2.60371120066133	2.65118901208968	1.89291882063984	-9.38538835989583	-0.861751008010908	3.1918133903349	-5.34442478063481	-5.37877693809189	-9.3901285188323	-5.11438251740935	-7.44553069963853	-5.31626853186741	-5.51305272827753	-3.01222428929711	-4.03164483955427	-2.43662558727636	-3.70991267769754	-1.45694275440536	-6.58286935794079	-3.57079713690309	-4.95090726019861	-7.38697785455495	-6.38754365968851	-3.26462399274147	-2.85200176265609	-5.88403133721276	-1.40066312200384	1.7897225856172	-4.36438761789411	-0.358733752764054	-2.58200288340986	1.11659724611082	0.305068668806583
436	-7.44247366334968	-2.46823895872109	-9.14527460657401	-5.80093566172744	-7.01074366353456	-6.41213341184966	-8.88168799130232	-8.75740107706234	-0.31102244829518	-4.0201636777587	2.57977818254278	1.34720109748377	1.95747736620314	3.63433557244171	3.96940913555617	3.79094664756872	0.451703490705832	3.06352647389392	1.89291882063984	-5.77965099232345	-6.24787752783588	3.1918133903349	-0.139889021014098	-7.17055759136602	-5.64868747710591	-4.4014267758687	-3.22641294518135	-1.5692548564434	-4.73438522038578	-2.19607206664299	-4.03164483955427	-2.43662558727636	-1.23957049649352	-5.52383357932964	-6.58286935794079	-3.57079713690309	-7.95723682036137	-7.27098687583407	-6.38754365968851	-2.00572293478265	-2.49244319414708	-7.82652358295785	-0.48821292587912	2.08339194113124	-2.15520354218083	-0.358733752764054	-5.2481136766858	2.11896295465254	0.305068668806583
437	-7.59314464526505	-2.46823895872109	-2.93567262143474	-8.27134316856348	-9.44966126939599	-6.58603487954553	-12.3093163886971	-8.75740107706234	-0.31102244829518	-1.49738272672232	2.57977818254278	5.39850224109279	0.81830476409013	3.63433557244171	3.96940913555617	2.34130116927952	3.6578017841711	3.82987296379682	1.89291882063984	-4.98284257226357	-5.38191995558888	3.1918133903349	-5.35444744171966	-9.77115178802138	-8.42448676703242	-7.77622934451179	-3.22641294518135	-1.5692548564434	-7.10080794060217	-2.19607206664299	-4.64229826475085	-2.43662558727636	-1.23957049649352	-2.12467398475547	-4.95833028247504	-0.18403531953346	-7.95723682036137	-10.6601138241538	-13.6609501737098	-8.93856318864683	-5.94127150290749	-7.82652358295785	-5.52438701127178	0.455765659826879	-0.296297503893165	-0.609671070755136	-1.4410716218695	2.11896295465254	0.305068668806583
438	-12.7706271517279	-2.73925121313905	-5.54095239107256	-4.95319461195497	-10.7854736268661	-14.185339841246	-11.7423348140379	-6.21820922520467	-0.31102244829518	-1.49738272672232	2.24210865549949	5.39850224109279	0.81830476409013	3.63433557244171	4.29271057322849	1.81570494990299	1.23258556643951	3.82987296379682	4.35807548518651	-3.9408355118753	-7.21511368550144	3.1918133903349	-5.35444744171966	-3.86396281128325	-5.56139984465234	-7.77622934451179	-3.45892330393607	-1.21089054814878	-10.1263292015463	-2.19607206664299	-7.08583526799624	-2.43662558727636	-1.76335477253101	-2.12467398475547	-7.2981392163237	-7.15267383162872	-6.38141177717231	-10.6601138241538	-15.9430455458274	-4.53413219045522	-5.94127150290749	-3.01863520301611	-8.69296368486285	0.455765659826879	-6.97123950431622	-0.609671070755136	-4.45457149044388	2.11896295465254	0.305068668806583
439	-10.9934059368679	-0.304244011927427	-1.66187204165923	-9.20516342679222	-10.7854736268661	-6.47954002145108	-11.7423348140379	-9.67383797039085	-0.019995763275412	-1.49738272672232	1.84511585126432	1.86811818010565	4.79132029378156	3.63433557244171	4.29271057322849	1.7029912476219	2.71634530052617	3.82987296379682	1.03749149666015	-3.9408355118753	-7.21511368550144	5.41383823762004	-5.35444744171966	-5.77197088197757	-12.3113823659423	-6.30989028911585	-0.96281477437322	-1.21089054814878	-8.41662988524378	-7.31074743486439	-5.68076351533136	-2.43662558727636	-10.0527954221716	-0.219586768766294	-6.28040372686412	-1.78021783442459	-7.3606576358862	-2.54128124996646	-12.2956459218532	-4.53413219045522	-5.94127150290749	-5.46381994110235	-4.11219605921177	0.455765659826879	-7.89156752344006	-3.61560371611907	-1.94877246046523	0.738294715177403	0.305068668806583
440	-10.661663630284	-2.06793087943685	-7.53634713564676	-6.452229607071	-8.27549549846894	-9.33805965805193	-10.2220618168753	-7.66336367634196	-0.739862307040423	-0.889751037715061	1.84511585126432	3.49965836481276	4.27218124255806	3.63433557244171	1.95750838623149	2.19941688461549	1.62270398782798	1.93196107521655	1.70580603306866	-5.5841325222486	-4.34253299667019	5.41383823762004	-0.655616801735813	-5.77197088197757	-3.82033756732562	-3.96239686988705	-1.90316228590194	-2.81667834075389	-7.73698021695088	-11.8067320301463	-0.422145874414625	-2.43662558727636	-3.06704821414582	-6.97680192522039	-1.7495972727345	-5.16768038951383	-6.34669952453801	-7.54119406850529	-12.2956459218532	-2.7849409363323	-6.66332398972003	-5.46381994110235	-4.11219605921177	0.455765659826879	-11.5005605226772	-3.61560371611907	-3.62427482885103	4.6496062860208	0.305068668806583
441	-9.57724145889211	-7.02310488020147	-7.53634713564676	-3.50027006414922	-8.27549549846894	-8.77232254893639	-7.73035578752136	-7.66336367634196	-0.739862307040423	-2.0547847379309	1.84511585126432	3.49965836481276	4.27218124255806	3.63433557244171	3.47576023889508	2.19941688461549	4.56110335511008	2.34235138720727	0.543294774836278	-0.746178044791567	-4.34253299667019	5.41383823762004	-3.46423587756779	-12.9329853294182	-3.82033756732562	-3.96239686988705	-1.90316228590194	-2.81667834075389	-6.99484047963988	-11.8067320301463	-4.54103639861681	-2.43662558727636	-2.89285627988838	-0.793871413891457	-1.7495972727345	-5.40378988019557	-6.34669952453801	-1.21749846608065	-6.9704885830154	-1.13338636959265	-6.66332398972003	-5.46381994110235	-3.25956057839637	0.455765659826879	-11.5005605226772	-3.61560371611907	-3.62427482885103	2.34438129641397	3.54603167492406
442	-0.948905835264718	-7.02310488020147	-8.86552716981842	-3.50027006414922	-6.46763412891397	-9.61526733166315	-7.73035578752136	-7.66336367634196	-0.739862307040423	-4.71539831261162	1.84511585126432	2.4362453493195	4.27218124255806	3.63433557244171	3.47576023889508	2.40222109190001	1.97028001401021	3.35057891770159	0.543294774836278	-0.746178044791567	-1.26981426445238	1.42620594287845	-2.84263861389226	-12.5054687951014	-4.74447549058291	-3.96239686988705	-7.91255390056698	-2.45494028969665	-9.67779449701601	-8.25781583224622	-6.05949553282467	-2.43662558727636	-2.89285627988838	-1.33252309576848	-1.70225712486263	-5.40378988019557	-5.64020643844536	-1.21749846608065	-6.9704885830154	-7.19884586670359	-5.50573122306328	-5.46381994110235	-3.25956057839637	0.455765659826879	-11.5005605226772	-3.64405449141235	-3.62427482885103	2.34438129641397	3.54603167492406
443	-4.90285488242164	-7.41245439928666	-4.50568785883983	-7.15492253046616	-7.25037990424005	-20.4060410909866	-7.73035578752136	-7.66336367634196	-0.739862307040423	-4.71539831261162	1.84511585126432	2.4362453493195	4.27218124255806	3.68964203534814	3.47576023889508	2.40222109190001	1.97028001401021	3.35057891770159	0.543294774836278	-8.72512789893607	-7.3061052725677	3.16211395070549	-8.17528862448726	-7.96599051773166	-4.49586016896313	-4.98267233171017	-2.48509963634611	-2.45494028969665	-9.67779449701601	-6.28905531795181	-6.05949553282467	-6.05546282737712	-2.89285627988838	-1.33252309576848	-1.88014268444902	-5.34531871489896	-5.12706793349053	-3.88931075878367	-1.75098898973288	-7.19884586670359	-10.6055849235334	-3.34577795501606	-11.1526295397615	0.455765659826879	-11.9087357314487	-3.64405449141235	-3.62427482885103	2.34438129641397	2.18778957242912
444	-1.31743940425545	-2.78627693452933	-9.35156705781556	-6.7945396032523	-7.62707460937089	-9.06179482866112	-8.04864293707023	-7.56287559052372	-0.739862307040423	-4.71539831261162	4.86977191791741	1.09344529738022	4.27218124255806	0.385882312380476	3.47576023889508	2.40222109190001	1.97028001401021	3.35057891770159	3.90910395360472	-8.72512789893607	-7.92060749314519	3.16211395070549	-8.17528862448726	-3.23864509965644	-5.30470899512567	-7.38767806352397	-3.29964306451696	-2.45494028969665	-3.73817630483009	-6.28905531795181	-5.54959107415675	-1.66569424334016	-8.20847050141151	-1.33252309576848	-2.59563506810116	-5.38290953881	-2.71482601213985	-0.119842060415805	-1.75098898973288	-7.19884586670359	-1.02530790884677	-3.34577795501606	-7.17762928257426	0.455765659826879	-8.41223031318128	-7.88412719905995	-1.96566355373586	4.93754317782921	2.18778957242912
445	-7.71188674930467	-2.53971338079722	-12.0580395314107	-6.7945396032523	-7.62707460937089	-0.420369216122261	-5.29362018902636	-12.2126561145734	-0.739862307040423	-6.32959515137081	0.481700776218257	1.09344529738022	4.4013965662393	0.385882312380476	2.12478836306121	2.40222109190001	1.97028001401021	3.35057891770159	3.90910395360472	-5.57218348013044	-2.95728258079015	3.16211395070549	-1.62801834784993	-6.35645622069262	-5.30470899512567	-7.96914982073923	-3.29964306451696	-2.24145031361096	-3.73817630483009	-6.28905531795181	-5.54959107415675	-5.56801647943843	-8.20847050141151	-0.0773034846676726	-2.59563506810116	-5.38290953881	-0.935515267024847	-4.01862278002106	-9.15499159535973	-4.72119380255151	-5.05139737756819	-3.34577795501606	-7.17762928257426	0.455765659826879	-8.41223031318128	-7.88412719905995	-2.77328760092734	4.93754317782921	2.18778957242912
446	-3.59268544673091	-7.13757680704986	-12.8897449379135	-6.7945396032523	-3.85403804424472	-21.4046188553199	-14.1753583259734	-8.3811989266198	-0.739862307040423	-8.75213678924433	0.355614089386997	1.09344529738022	3.78127462710464	4.36266559864906	2.12478836306121	1.79488444201769	1.97028001401021	1.0844399862766	3.90910395360472	-5.57218348013044	-10.0970892064572	2.36637722379262	-1.28872319874639	-3.35421881577195	-7.08718563051161	-7.12809382000629	-7.21632136135733	-1.03723871211687	-3.73817630483009	-5.2022282072664	-3.62421669930814	-5.56801647943843	-7.55116070443506	-0.0773034846676726	-2.06301809120314	-5.38290953881	-5.85000167153243	-4.01862278002106	-0.928919205561666	-17.3356183316349	-5.05139737756819	-3.34577795501606	-4.33753066821209	0.455765659826879	-5.34417524524582	-6.98022192647084	-3.8584063299883	4.93754317782921	2.18778957242912
447	-7.03192258754373	-5.26063343614057	-9.58311825345403	-5.1965708745337	-3.85403804424472	-21.0921335368785	-9.50454530546955	-13.2879470962607	-0.739862307040423	-2.94592588559156	0.355614089386997	3.76870548517111	3.78127462710464	2.92311887999308	1.27691865421217	0.913245281812298	1.97028001401021	2.82685522549384	0.931687071219379	-2.62833925405531	-1.98187385038636	0.419289628640355	-2.78713002788763	-8.14163005501015	-7.08718563051161	-10.8051492376219	-11.2634686966553	-1.03723871211687	-7.8112815662504	-7.18487864647304	-3.2759252265215	-5.56801647943843	-5.91752776656722	-5.03254098478372	-1.54499360804786	-1.93541406732171	-4.1341369393185	-3.16679016710831	-2.06438092535933	-10.0538870461009	-10.1325418384169	-2.05209619281193	-4.33753066821209	0.455765659826879	-4.83684776216218	-6.98022192647084	-4.95544496932828	4.93754317782921	2.06975993774634
448	-2.59240703489441	-5.26063343614057	-9.58311825345403	-5.1965708745337	-6.02493253624772	-22.0156494997031	-9.50454530546955	-11.246527510811	-0.739862307040423	-2.94592588559156	4.12556028395333	3.76870548517111	3.78127462710464	4.10411999691897	1.27691865421217	1.91749762755532	3.65925766948549	1.75449580211061	0.931687071219379	-2.62833925405531	-1.41896898923912	0.419289628640355	-7.90728214509531	-6.16821168060963	-6.85026541342652	-1.12251399189654	-0.100387771729674	-1.03723871211687	-8.59770006104331	-4.74241512724654	-3.2759252265215	-3.78890457837333	-3.50186370105465	-4.50796374146142	-1.54499360804786	-4.09588965399259	-4.1341369393185	-3.16679016710831	-6.86603098599948	-4.19300959234596	-7.96316210242927	-3.5329662688879	-5.3883331443242	0.455765659826879	-4.83684776216218	-4.21741049350583	-4.95544496932828	5.03393083636418	2.06975993774634
449	-6.16590998660378	-5.26063343614057	-4.81708332357459	-6.11792428559501	-8.50185347311786	-12.0506632179379	-9.50454530546955	-11.246527510811	-0.739862307040423	-1.15043787385887	4.12556028395333	2.34063288820394	3.78127462710464	2.56583959256033	4.60151009211326	1.91749762755532	3.65925766948549	1.56599142805439	2.78284261988388	-2.62833925405531	-8.66797662288052	3.88137231613778	-5.9090512385999	-2.29783860532735	-6.85026541342652	-8.8798355344919	-7.10474441780229	-0.160154050931666	-8.59770006104331	-7.12279511024383	-3.2759252265215	-3.78890457837333	-5.16621645099067	-4.50796374146142	-1.54499360804786	-4.09588965399259	-1.75998300942086	-3.16679016710831	-5.52798517720997	-4.3296935734645	-10.0122882177537	-9.14662222506515	-5.12759919740033	0.455765659826879	-6.07839082685315	-4.86024889237399	-8.37988213849166	5.03393083636418	2.06975993774634
450	-6.16590998660378	-8.27365491816309	-4.84653519698454	-6.11792428559501	-8.50185347311786	-0.0328151632888529	-9.50454530546955	-6.00520858292716	-0.739862307040423	-1.15043787385887	3.27338879555429	2.34063288820394	2.30753832903669	2.56583959256033	2.00891212030772	1.91749762755532	3.65925766948549	1.56599142805439	2.78284261988388	-0.111563396206003	-10.292164278189	3.88137231613778	-16.9903402755441	-3.84790580676154	-12.2761416999676	-9.32407108005125	-3.27243351358557	-1.60420720708227	-2.26325198067247	-6.52704451302191	-3.2759252265215	-3.78890457837333	-2.78628152237247	-4.50796374146142	-1.54499360804786	-2.34994477097441	-3.10592413692323	-4.14273102956267	-5.52798517720997	-6.07752217746808	-3.574451422282	-4.5310652660514	-1.78608707415286	0.455765659826879	-6.9723542096533	-0.381888856889452	-3.14681986638818	1.14649734037588	2.06975993774634
[truncated: 9,551 more rows]
[truncated: 291 more columns]
