# Supplementary material for: Early amphibians evolved distinct vertebrae for habitat invasions
Source: PLoS One. 2021 Jun 9;16(6):e0251983. doi: 10.1371/journal.pone.0251983 (PMC8189462; doi:10.1371/journal.pone.0251983)
Supplement: S1 Data — (ZIP) [file pone.0251983.s002.zip › ancThreshLambdamcmc.csv]

	173	174	175	176	177	178	179	180	181	182	183	184	185	186	187	188	189	190	191	192	193	194	195	196	197	198	199	200	201	202	203	204	205	206	207	208	209	210	211	212	213	214	215	216	217	218	219	220	221
1	T	SA	A	T	A	T	A	T	A	A	A	T	A	SA	A	A	SA	T	SA	A	T	T	SA	SA	T	A	A	T	T	T	A	A	T	T	T	T	A	A	A	T	T	SA	T	SA	SA	A	A	T	A
2	T	SA	T	T	SA	T	A	A	A	A	A	SA	SA	SA	A	A	A	A	A	A	T	T	SA	SA	T	A	T	T	T	T	T	T	T	T	T	T	A	A	A	T	T	SA	T	SA	A	A	SA	SA	A
3	T	SA	T	T	SA	T	SA	T	A	A	A	SA	SA	SA	SA	A	A	A	A	A	SA	T	SA	SA	T	A	A	SA	T	T	SA	A	A	T	T	T	A	A	A	A	T	SA	A	SA	A	A	SA	SA	A
4	SA	SA	T	T	SA	T	T	T	A	A	A	SA	SA	SA	SA	A	A	A	A	A	SA	SA	SA	SA	T	A	SA	SA	T	T	SA	A	A	T	T	T	A	A	A	A	T	SA	A	SA	A	A	SA	SA	A
5	SA	SA	T	T	SA	T	T	T	A	A	T	SA	SA	SA	SA	A	SA	A	A	T	SA	SA	SA	SA	T	A	SA	T	T	T	SA	A	A	T	T	T	A	A	A	A	SA	SA	T	A	A	A	SA	A	A
6	SA	SA	T	T	T	T	T	T	A	A	T	SA	SA	T	SA	A	A	A	A	A	SA	SA	SA	SA	T	T	SA	T	SA	T	SA	T	A	T	T	A	A	A	SA	A	SA	SA	T	T	A	A	SA	A	A
7	T	SA	T	T	T	T	T	T	SA	T	SA	SA	SA	SA	SA	A	A	A	A	A	SA	SA	SA	SA	T	SA	SA	T	SA	T	A	T	A	A	A	A	A	A	SA	A	SA	A	T	T	T	A	SA	A	A
8	T	SA	T	T	T	T	T	T	SA	T	SA	SA	SA	SA	SA	A	A	A	A	A	SA	T	SA	SA	T	A	T	T	SA	T	A	T	A	A	A	A	T	A	SA	A	SA	A	T	T	T	SA	SA	A	A
9	T	SA	A	T	T	T	T	T	T	T	T	SA	SA	A	SA	A	A	A	A	T	SA	T	SA	SA	T	T	T	T	SA	SA	A	T	A	A	A	A	T	A	SA	T	SA	SA	T	T	T	SA	SA	A	A
10	T	SA	T	T	T	T	T	T	T	T	T	SA	SA	A	SA	A	A	A	A	SA	SA	T	SA	SA	T	T	T	A	SA	SA	A	T	A	A	A	A	T	A	SA	SA	SA	SA	T	T	T	SA	SA	A	A
11	T	SA	SA	T	T	T	T	T	T	T	T	SA	SA	A	SA	A	A	A	A	T	SA	T	SA	SA	T	SA	T	A	SA	SA	A	T	A	SA	A	T	T	A	SA	SA	SA	T	T	T	T	SA	SA	A	A
12	T	SA	T	T	T	T	T	T	T	T	T	SA	SA	SA	SA	A	A	A	A	T	T	T	T	SA	T	T	T	T	T	SA	A	T	A	T	A	T	T	A	T	A	A	T	T	T	T	SA	SA	A	A
13	T	SA	T	T	T	T	T	T	T	T	T	SA	SA	SA	SA	A	A	SA	A	T	T	T	T	SA	T	T	T	T	T	T	A	T	A	T	A	T	SA	A	T	A	A	T	T	T	T	SA	A	A	A
14	T	SA	T	T	T	T	T	T	T	T	T	SA	SA	T	SA	A	A	SA	A	T	T	T	T	SA	T	T	T	T	T	T	A	SA	A	T	SA	T	SA	T	T	T	A	T	T	T	T	SA	A	A	A
15	T	SA	T	T	T	T	T	T	T	T	T	SA	SA	SA	A	A	A	A	A	T	T	T	T	SA	T	T	T	T	T	T	A	A	A	T	SA	T	SA	T	T	T	T	T	T	T	A	SA	T	A	A
16	T	SA	T	T	T	T	T	T	T	T	T	SA	SA	T	A	A	A	A	A	T	SA	T	T	SA	T	T	T	T	T	T	T	T	T	T	SA	T	T	T	T	T	T	T	T	T	T	SA	T	A	A
17	T	SA	T	T	T	T	T	T	T	T	T	SA	SA	A	A	A	A	A	A	T	SA	T	T	SA	T	T	T	T	T	T	T	T	T	T	T	T	T	T	T	T	T	T	T	T	T	SA	SA	A	A
18	T	SA	SA	T	T	SA	T	T	T	T	T	SA	SA	A	A	A	A	A	A	T	T	T	T	SA	T	T	T	T	T	T	T	T	T	T	T	T	T	T	T	T	T	T	T	T	T	SA	SA	A	A
19	T	SA	SA	T	T	T	T	T	T	T	T	SA	SA	A	A	A	A	A	A	T	T	T	SA	SA	T	T	T	T	T	T	T	T	T	T	T	T	T	T	T	T	T	T	T	T	T	SA	SA	A	A
20	T	SA	SA	T	T	T	T	T	T	T	T	SA	SA	A	A	A	A	A	A	T	T	T	SA	SA	SA	T	T	T	T	T	T	T	T	T	T	T	T	T	T	T	T	T	T	T	T	SA	SA	A	A
21	T	T	T	T	T	T	T	T	T	T	T	SA	SA	A	A	A	A	A	A	T	T	T	SA	SA	SA	T	T	T	T	T	T	T	T	T	T	T	T	T	T	T	T	T	T	T	T	SA	SA	A	A
22	T	T	T	T	T	T	T	T	T	T	T	SA	SA	A	A	A	A	A	A	T	SA	A	SA	SA	T	T	T	T	T	T	T	T	T	T	T	T	T	T	T	T	T	T	T	T	T	SA	T	A	A
23	T	T	T	T	T	T	T	T	T	T	T	SA	SA	A	A	A	SA	A	A	T	SA	A	A	T	T	T	T	T	T	T	T	T	T	T	T	T	T	T	T	T	T	T	T	T	T	SA	T	A	SA
24	T	T	T	T	T	T	T	T	T	T	T	SA	SA	A	A	A	SA	A	A	T	SA	SA	A	T	T	T	T	T	T	T	T	T	T	T	T	T	T	T	T	T	T	T	T	T	T	SA	SA	T	SA
25	T	T	T	T	T	T	T	T	T	T	T	SA	SA	A	A	A	SA	A	A	SA	SA	SA	A	A	T	T	T	T	T	T	T	T	T	T	T	T	T	T	T	T	T	T	T	T	T	SA	SA	T	SA
26	T	T	T	T	T	T	T	T	T	T	T	SA	SA	A	SA	A	SA	A	A	SA	SA	SA	SA	A	T	T	T	T	T	T	A	T	T	T	T	T	T	T	T	T	T	T	T	T	T	SA	SA	T	T
27	T	T	T	T	T	T	T	T	T	T	T	SA	SA	A	SA	SA	SA	A	A	SA	SA	SA	SA	T	T	T	T	T	T	T	T	T	T	T	T	T	T	T	T	T	T	T	T	T	T	SA	SA	T	T
28	T	T	T	T	T	T	T	T	T	T	T	SA	SA	A	SA	SA	SA	A	A	SA	SA	SA	T	T	T	T	T	T	T	T	T	T	T	T	T	T	T	T	T	SA	T	T	T	T	T	SA	A	T	T
29	T	T	T	T	T	T	T	T	T	T	T	SA	SA	A	SA	SA	SA	A	A	SA	SA	SA	T	T	T	T	T	T	T	T	T	T	T	T	T	T	T	T	T	SA	T	T	T	T	T	SA	A	T	T
30	T	T	T	SA	T	T	T	T	T	T	SA	SA	SA	T	SA	SA	SA	A	A	SA	A	T	T	T	T	T	T	T	T	T	T	T	T	T	T	T	T	T	T	SA	T	T	T	T	T	SA	T	T	T
31	T	T	T	SA	T	T	T	T	T	T	SA	SA	SA	T	SA	SA	SA	A	A	SA	SA	A	T	T	T	T	T	T	T	T	T	T	T	T	T	T	T	T	T	SA	T	T	T	T	T	SA	T	T	T
32	T	T	T	T	SA	T	T	T	T	T	SA	T	SA	T	SA	SA	SA	A	A	SA	SA	A	T	T	T	SA	T	T	T	T	T	T	T	T	T	T	T	T	T	T	T	T	T	T	T	SA	T	T	T
33	T	T	T	SA	SA	T	T	T	T	T	SA	SA	SA	T	A	SA	SA	T	A	SA	SA	T	T	T	T	T	T	T	T	T	T	T	T	T	T	T	T	T	T	T	T	SA	T	T	T	SA	SA	T	T
34	T	T	T	SA	SA	T	T	T	T	T	SA	SA	SA	A	A	SA	SA	T	A	SA	SA	T	T	T	T	T	T	T	T	T	T	T	T	T	SA	T	T	T	T	T	T	T	T	T	T	SA	SA	T	T
35	T	T	T	SA	SA	T	T	T	T	T	SA	SA	A	A	A	SA	SA	T	A	SA	T	T	T	T	T	T	T	T	T	T	T	T	T	T	SA	T	T	T	T	T	T	T	T	T	T	SA	SA	T	T
36	T	T	T	SA	SA	T	T	T	T	T	SA	SA	A	A	A	SA	SA	T	A	SA	T	T	T	T	T	T	T	T	T	T	T	T	T	T	T	T	T	T	T	T	T	T	T	T	T	SA	T	T	T
37	T	T	T	T	SA	T	T	T	T	T	SA	A	A	A	A	SA	SA	T	A	SA	T	T	T	T	T	T	T	T	T	T	T	T	T	T	T	T	T	T	T	T	T	T	T	T	T	SA	T	T	T
38	T	T	T	T	SA	T	T	T	T	T	SA	A	A	A	A	SA	SA	A	A	SA	T	T	T	T	T	T	T	T	A	T	T	T	T	T	T	T	T	T	T	T	SA	T	T	T	T	SA	T	T	T
39	T	T	T	T	SA	T	T	T	T	T	SA	A	A	A	A	SA	SA	A	A	SA	T	SA	A	T	T	T	T	T	T	T	T	T	T	T	T	T	T	T	T	T	SA	T	T	T	T	SA	T	T	T
40	T	T	T	T	T	T	T	T	T	T	T	A	A	A	A	SA	SA	A	A	T	T	SA	A	SA	SA	T	T	T	T	T	T	T	T	T	T	T	T	T	T	T	SA	T	T	T	T	SA	T	T	T
41	T	T	T	T	T	T	T	T	T	T	T	A	A	A	A	SA	SA	SA	A	SA	T	SA	A	SA	T	T	T	T	SA	T	T	T	T	T	T	T	T	T	T	T	T	T	T	T	T	T	T	T	T
42	T	T	T	T	T	T	T	T	T	T	T	A	A	A	A	SA	SA	SA	A	T	T	SA	A	SA	T	T	T	T	SA	T	T	T	T	T	T	T	T	T	T	T	T	T	T	T	T	T	T	T	T
43	T	T	T	T	T	T	T	T	T	T	T	A	A	A	A	SA	SA	A	A	T	T	SA	A	SA	T	T	T	T	A	T	T	T	T	T	T	T	T	T	T	T	T	T	T	T	T	SA	T	T	T
44	T	T	T	T	T	T	T	T	T	T	SA	A	A	A	A	SA	SA	SA	A	T	T	SA	A	SA	T	T	T	T	A	T	T	T	T	T	T	T	T	T	T	T	T	T	T	T	T	SA	T	T	T
45	T	T	T	T	T	T	T	T	T	T	SA	A	A	A	A	SA	SA	SA	A	T	T	T	T	SA	T	T	T	T	T	T	T	T	T	T	T	T	T	T	T	T	T	T	T	T	SA	SA	T	T	T
46	T	T	T	T	T	T	T	T	T	T	T	A	A	A	A	SA	SA	A	A	T	T	T	T	SA	T	T	T	T	T	T	T	T	T	T	T	T	T	T	T	T	T	T	T	T	SA	SA	T	T	SA
47	T	T	T	T	T	T	T	T	T	T	T	A	A	A	A	SA	SA	A	A	T	T	T	T	SA	T	T	T	T	T	T	T	T	T	T	T	T	T	T	T	T	T	T	T	SA	SA	SA	T	T	SA
48	T	T	T	T	T	T	T	T	T	T	T	A	A	A	A	SA	SA	A	A	T	T	T	T	SA	T	T	T	T	T	T	T	T	T	T	T	T	T	T	T	T	T	T	T	SA	SA	SA	T	T	SA
49	T	T	T	T	T	T	T	T	T	T	T	A	A	A	A	SA	SA	A	A	T	T	T	T	SA	T	T	T	T	T	T	T	T	T	T	T	T	T	T	T	T	T	T	T	SA	SA	SA	T	T	SA
50	T	T	T	T	T	T	T	T	T	T	T	A	A	A	A	SA	A	A	A	T	T	T	SA	SA	T	T	T	T	T	T	T	T	T	T	T	T	T	T	T	T	T	T	T	SA	SA	SA	T	T	SA
51	T	T	T	T	T	T	T	T	T	T	T	A	A	A	A	SA	A	A	A	T	T	T	T	T	T	T	T	T	T	T	T	T	T	T	T	T	T	T	T	T	T	T	SA	SA	SA	SA	T	T	SA
52	T	T	SA	T	T	T	T	T	T	T	T	A	A	A	A	SA	A	A	A	T	T	T	T	T	T	T	T	T	T	T	T	T	T	T	T	T	T	T	T	T	T	T	SA	SA	T	SA	T	T	SA
53	T	T	T	T	T	T	T	T	T	T	T	A	A	A	A	SA	A	A	A	T	T	T	T	T	T	T	T	T	SA	T	T	T	T	T	T	T	T	T	T	T	T	T	SA	SA	T	SA	T	T	SA
54	T	T	T	T	T	T	T	T	T	T	T	A	A	A	A	SA	A	A	A	T	T	T	T	T	T	T	T	T	SA	T	T	T	T	T	T	T	T	T	T	T	T	T	SA	SA	T	SA	SA	A	SA
55	T	T	T	T	T	T	T	T	T	T	T	A	A	A	A	SA	A	A	A	T	T	T	T	T	T	T	T	T	T	T	T	T	T	T	T	T	T	T	T	T	T	T	SA	SA	T	SA	A	A	SA
56	T	T	T	T	T	T	T	T	T	T	T	A	A	A	A	SA	A	A	A	T	T	T	T	T	T	T	T	T	T	T	T	T	T	T	T	T	T	T	T	T	T	T	SA	T	T	T	T	A	A
57	T	T	T	T	T	T	T	T	T	T	T	A	A	SA	A	SA	A	A	A	T	T	T	T	T	T	T	T	T	T	T	T	T	T	T	T	T	T	T	T	T	T	T	SA	T	T	T	T	A	A
58	T	T	T	T	T	T	T	T	T	T	T	A	A	A	A	SA	A	A	A	T	T	T	T	T	T	T	T	T	T	T	T	T	T	T	T	T	T	T	T	T	T	SA	T	T	T	T	T	A	A
59	T	T	T	T	T	T	T	T	T	T	T	A	A	A	A	A	A	A	A	SA	T	T	T	T	T	T	T	T	T	T	T	T	T	T	T	T	T	T	T	T	T	T	T	T	T	T	T	A	A
60	T	T	T	T	T	T	T	T	T	T	T	A	A	A	A	A	A	A	A	SA	T	T	T	T	T	T	T	T	T	T	T	T	T	T	T	T	T	T	T	T	T	T	T	T	T	T	T	A	A
61	T	T	T	T	T	T	T	T	T	T	T	A	A	A	A	A	A	A	A	SA	T	T	T	T	T	T	T	T	T	T	T	T	T	T	T	T	T	T	T	T	SA	T	T	T	T	T	T	SA	A
62	T	T	T	T	T	T	T	T	T	T	T	A	A	A	A	A	A	A	A	SA	T	T	T	T	T	T	T	T	T	T	T	T	T	T	T	T	T	T	T	T	SA	T	T	T	T	T	T	SA	A
63	T	T	T	T	T	T	T	T	T	T	T	A	A	A	A	A	A	A	A	SA	T	T	T	T	T	T	T	T	T	T	T	T	T	T	T	T	T	T	T	T	T	T	T	T	T	T	T	SA	A
64	T	T	T	T	T	T	T	T	T	T	T	A	A	A	A	A	A	A	A	T	T	T	T	T	T	T	T	T	T	T	T	T	T	T	T	T	T	T	T	T	T	T	T	T	T	T	T	SA	A
65	T	T	T	T	T	T	T	T	T	T	T	A	A	A	A	A	A	A	A	T	T	T	T	T	T	T	T	T	T	T	T	T	T	T	T	T	T	T	T	T	T	T	T	T	T	T	T	SA	A
66	T	T	T	T	T	T	T	T	T	T	T	A	A	A	A	A	A	A	A	T	T	T	T	T	T	T	T	T	T	T	T	T	T	T	T	T	T	T	T	T	T	T	T	T	T	T	T	SA	A
67	T	T	T	T	T	T	T	T	T	T	T	A	A	A	A	A	A	A	A	T	T	T	T	T	T	T	T	T	T	T	T	T	T	T	T	T	T	T	T	T	T	T	T	T	T	T	T	SA	A
68	T	T	T	T	T	T	T	T	T	T	T	A	A	A	A	A	A	A	A	T	T	T	T	T	T	T	T	T	T	T	T	T	T	T	T	T	T	T	T	T	T	T	T	T	T	T	T	SA	A
69	T	T	T	T	T	T	T	T	T	T	T	A	SA	A	A	A	A	A	A	T	T	T	T	T	T	T	T	T	T	T	T	T	T	T	T	T	T	T	T	T	T	T	T	T	T	T	T	SA	A
70	T	T	T	T	T	T	T	T	T	T	T	A	SA	A	A	A	A	A	A	T	T	T	T	T	T	T	T	T	T	T	T	T	T	T	T	T	T	T	T	T	T	T	T	T	T	T	T	SA	A
71	T	T	T	T	T	T	T	T	T	T	T	A	SA	A	A	A	SA	A	A	T	T	T	T	T	T	T	T	T	T	T	T	T	T	T	T	T	T	T	T	T	T	T	T	T	T	T	T	SA	A
72	T	T	T	T	T	T	T	T	T	T	T	A	SA	A	A	SA	SA	A	A	T	T	T	T	T	T	T	T	T	T	T	T	T	T	T	T	T	T	T	T	T	T	T	T	T	T	T	T	SA	A
73	T	T	T	T	T	T	T	T	T	T	T	A	A	A	A	SA	SA	A	A	T	T	T	T	T	T	T	T	T	T	T	T	T	T	T	T	T	T	T	T	T	T	T	T	T	T	T	T	SA	A
74	T	T	T	T	T	T	T	T	T	T	T	A	A	A	A	SA	A	A	A	T	T	T	T	T	T	T	T	T	T	T	T	T	T	T	T	T	T	T	T	T	T	T	T	T	T	SA	T	SA	A
75	T	T	T	T	T	T	T	T	T	T	T	SA	A	A	A	SA	A	A	A	T	T	T	T	T	T	T	T	T	T	T	T	T	T	T	T	T	T	T	T	T	T	T	T	T	T	SA	T	SA	A
76	T	T	T	T	T	T	T	T	T	T	T	SA	A	A	A	SA	A	T	A	T	T	T	T	T	T	T	T	T	T	T	T	T	T	T	T	T	T	T	T	T	T	T	T	T	T	T	T	SA	A
77	T	T	T	T	T	T	T	T	T	T	T	SA	A	A	A	SA	A	SA	A	T	T	T	T	T	T	T	T	T	T	T	T	T	T	T	T	T	T	T	T	T	T	T	T	T	T	T	T	SA	A
78	T	T	T	T	T	T	T	T	T	T	T	SA	A	A	A	SA	A	A	A	T	T	T	T	T	T	T	T	T	T	T	T	T	T	T	T	T	T	T	T	T	T	T	T	T	T	T	T	SA	A
79	T	T	T	T	T	T	T	T	T	T	T	A	A	A	A	A	A	A	A	T	T	T	T	T	T	T	T	T	T	T	T	T	T	T	T	T	T	T	T	T	T	T	T	T	T	T	T	SA	A
80	T	T	T	T	T	T	T	T	T	T	T	A	A	A	A	A	A	A	A	T	T	T	T	T	T	T	T	T	T	T	T	T	T	T	T	T	T	T	T	T	T	T	T	T	T	T	T	T	A
81	T	T	T	T	T	T	T	T	T	T	T	A	A	A	A	A	A	A	A	T	T	T	T	T	T	T	T	T	T	T	T	T	T	T	T	T	T	T	T	T	T	T	T	T	T	T	T	T	A
82	T	T	T	T	T	T	T	T	T	T	T	A	A	A	A	A	A	A	A	T	T	T	T	T	T	T	T	T	T	T	T	T	T	T	T	T	T	T	T	T	T	T	T	T	T	T	T	T	A
83	T	T	T	T	T	T	T	T	T	T	T	A	A	A	A	A	A	A	A	T	T	T	T	T	T	T	T	T	T	T	T	T	T	T	T	T	T	T	T	T	T	T	T	T	T	T	T	SA	A
84	T	T	T	T	T	T	T	T	T	T	T	A	A	A	A	A	A	SA	A	T	T	T	T	T	T	T	T	T	T	T	T	T	T	T	T	T	T	T	T	T	T	T	T	T	T	SA	SA	SA	A
85	T	T	T	T	T	T	T	T	T	T	T	A	A	A	A	A	A	A	A	T	T	T	T	T	T	T	T	T	T	SA	T	T	T	T	T	T	T	T	T	T	T	T	T	T	T	SA	SA	SA	SA
86	T	T	T	T	T	T	T	T	T	T	T	A	A	A	A	A	A	A	A	T	SA	T	T	T	T	T	T	T	T	SA	T	T	T	T	T	T	T	T	T	T	T	T	T	T	T	SA	SA	SA	SA
87	T	T	T	T	T	T	T	T	T	T	T	A	A	A	A	A	A	SA	A	T	T	T	T	T	T	T	T	T	T	T	T	T	T	T	T	SA	T	T	T	T	T	T	T	T	T	SA	T	SA	SA
88	T	T	T	T	T	T	T	T	T	T	T	A	A	A	A	A	A	A	A	T	T	T	T	T	T	T	T	T	T	T	T	T	T	T	T	SA	T	T	T	T	T	T	T	T	T	SA	SA	SA	SA
89	T	T	T	T	T	T	T	T	T	T	T	A	A	A	A	A	A	A	A	T	T	T	T	T	T	T	T	T	T	T	T	T	T	T	T	SA	T	T	T	T	T	T	T	T	T	SA	A	SA	SA
90	T	T	T	T	T	T	T	T	T	T	T	A	A	A	A	A	A	A	A	T	T	T	T	T	SA	A	T	T	SA	T	T	T	T	T	T	SA	T	T	T	T	T	T	T	T	T	SA	A	SA	SA
91	T	T	T	T	T	T	T	T	T	T	T	A	A	A	A	A	A	A	A	T	T	T	T	T	SA	A	T	T	T	T	T	T	T	T	T	T	T	T	T	T	T	T	T	T	T	SA	A	SA	SA
92	T	T	T	T	T	T	T	T	T	T	T	A	A	A	A	A	A	A	A	T	T	T	T	T	SA	A	T	T	T	T	T	T	T	T	T	T	T	T	T	T	T	T	T	T	T	SA	T	SA	SA
93	T	T	T	T	T	T	T	T	T	T	T	A	A	A	A	A	A	A	A	T	T	T	T	T	SA	A	T	T	T	T	T	T	T	T	T	T	T	T	T	T	T	T	T	T	T	SA	T	T	SA
94	T	T	T	T	T	T	T	T	T	T	T	A	A	A	A	A	A	A	A	T	T	T	T	T	T	T	T	T	T	T	T	T	T	T	T	T	T	T	T	T	T	T	T	T	T	SA	T	T	SA
95	T	T	T	T	T	T	T	T	T	T	T	A	A	A	A	A	A	A	A	T	T	T	T	T	T	T	T	T	T	T	T	T	T	T	T	T	T	T	T	T	T	T	T	T	T	T	T	T	SA
96	T	T	T	T	T	T	T	T	T	T	T	A	SA	A	A	A	A	A	A	T	T	T	T	T	T	T	T	T	SA	T	T	T	T	T	T	T	T	T	T	T	T	T	T	T	T	T	T	T	A
97	T	T	T	T	T	T	T	T	T	T	T	A	SA	A	A	A	A	A	A	T	T	T	T	T	T	T	T	T	T	T	T	T	T	T	T	T	T	T	T	T	T	T	T	T	T	T	T	T	A
98	T	T	T	T	T	T	T	T	T	T	T	A	SA	A	A	A	A	A	A	T	T	T	T	T	T	T	T	T	T	T	T	T	T	T	T	T	T	T	T	T	T	T	T	T	T	T	T	T	A
99	T	T	T	T	T	T	T	T	T	T	T	A	SA	A	A	A	A	A	A	T	T	T	T	T	T	T	T	T	T	T	T	T	T	T	T	T	T	T	T	T	T	T	T	T	T	T	T	SA	A
100	T	T	SA	T	T	T	T	T	T	T	T	A	SA	A	A	A	A	A	A	T	T	T	T	T	T	T	T	T	T	T	T	T	T	T	T	T	T	T	T	T	T	T	T	T	T	T	T	SA	A
101	T	T	T	T	T	T	T	T	T	T	T	A	SA	A	A	A	A	A	A	T	T	T	T	T	T	T	T	T	T	T	T	T	T	T	T	T	T	T	T	T	T	T	T	T	T	T	T	SA	A
102	T	T	T	T	T	T	T	T	T	T	T	A	SA	A	A	A	A	A	SA	T	T	T	T	T	T	T	T	T	T	T	T	T	T	T	T	T	T	T	T	T	T	T	T	T	T	T	T	A	A
103	T	T	T	T	T	T	T	T	T	T	T	A	SA	A	A	SA	SA	A	A	T	T	T	T	T	T	T	T	T	T	T	T	T	T	T	T	T	T	T	T	T	T	T	T	T	T	T	T	A	A
104	T	T	T	T	T	T	T	T	T	T	T	A	SA	A	A	SA	SA	A	A	T	T	T	T	T	T	T	T	T	T	T	T	T	T	T	T	T	T	T	T	T	T	T	T	T	T	SA	T	A	A
105	T	T	T	T	T	T	T	T	T	T	T	A	A	A	A	SA	SA	A	A	T	T	T	T	T	T	T	T	T	T	T	T	T	T	T	T	T	T	T	T	T	T	T	T	T	T	SA	T	SA	A
106	T	T	T	T	T	T	T	T	T	T	T	A	A	A	A	SA	SA	A	A	T	T	T	T	T	T	T	T	T	T	T	T	T	T	T	T	T	T	T	T	T	T	T	T	T	T	A	T	SA	A
107	T	T	T	T	T	T	T	T	T	T	T	A	A	A	A	A	SA	A	A	T	T	T	T	T	T	T	T	T	T	T	T	SA	T	T	T	T	T	T	T	T	T	T	T	T	T	A	T	SA	A
108	T	T	T	T	T	T	T	T	T	T	T	A	A	A	A	A	SA	A	A	T	T	T	T	T	T	T	T	T	T	T	T	T	T	T	T	T	T	T	T	T	T	T	T	T	T	A	SA	A	A
109	T	T	T	T	T	T	T	T	T	T	T	A	A	A	A	A	SA	A	A	T	T	T	T	T	T	T	T	T	T	T	T	T	T	T	T	T	T	T	T	T	T	T	T	T	T	SA	SA	SA	A
110	T	T	T	T	T	T	T	T	T	T	T	A	A	A	A	A	SA	A	A	T	T	T	T	T	T	T	T	T	T	T	T	T	T	T	T	T	T	T	T	T	T	T	T	T	T	SA	T	SA	A
111	T	T	T	T	T	T	T	T	T	T	T	A	A	A	A	A	SA	A	A	T	T	T	T	T	T	T	T	T	T	T	T	T	T	T	T	T	T	T	T	T	T	T	T	T	T	A	SA	A	A
112	T	T	T	T	T	T	T	T	T	T	T	A	A	A	A	A	SA	A	A	T	T	T	T	T	T	T	T	T	T	T	T	T	T	A	T	T	T	T	T	T	T	T	T	T	T	A	T	A	A
113	T	T	T	T	T	T	T	T	T	T	T	A	A	A	A	A	SA	A	A	T	T	T	T	T	T	T	T	T	T	T	T	T	T	T	T	T	T	T	T	T	T	T	T	T	T	A	SA	A	A
114	T	T	T	T	T	T	T	T	T	T	T	A	A	A	A	A	SA	A	A	T	T	T	T	T	T	T	T	T	T	T	T	T	T	T	T	T	T	T	T	T	T	T	T	T	T	A	SA	A	A
115	T	T	T	T	T	T	T	T	T	T	T	A	A	A	A	A	SA	A	A	T	T	T	T	T	T	T	T	T	T	T	T	T	T	T	T	T	T	T	T	T	T	T	T	T	T	A	SA	A	A
116	T	T	T	T	T	T	SA	T	T	T	T	A	A	A	A	A	SA	A	A	T	T	T	T	T	T	T	T	T	T	T	T	T	SA	T	T	T	T	T	T	T	T	T	T	T	T	SA	SA	A	A
117	T	T	T	T	T	T	T	T	T	T	T	A	A	A	A	A	SA	A	A	T	T	T	T	T	T	T	T	T	T	T	T	T	A	T	T	T	T	T	T	T	T	T	T	T	T	A	SA	A	A
118	T	T	T	T	T	T	T	T	T	T	T	A	A	A	A	A	SA	A	A	T	T	T	T	T	T	T	T	T	T	T	T	T	T	T	T	T	T	T	T	T	T	T	T	T	T	A	SA	A	A
119	T	T	T	T	T	T	T	T	T	T	T	A	A	A	A	A	SA	A	A	T	T	T	T	T	T	T	T	T	T	T	T	T	T	T	T	T	T	T	T	T	T	T	T	T	SA	A	A	A	A
120	T	T	T	T	T	T	T	T	T	T	T	A	A	A	A	A	SA	A	A	T	T	T	T	T	T	T	T	T	T	T	T	T	T	T	T	T	T	T	T	T	T	T	T	T	SA	A	A	A	A
121	T	T	T	T	T	T	T	T	T	T	T	A	A	A	A	A	SA	A	A	T	T	T	T	T	T	T	T	T	T	T	T	T	T	T	T	T	T	T	T	T	T	T	T	T	SA	A	SA	A	A
122	T	T	T	T	T	T	T	T	T	T	T	A	A	A	A	A	SA	A	A	T	T	T	T	T	T	T	T	T	T	T	T	T	T	T	T	T	T	T	T	T	T	T	T	T	SA	SA	SA	SA	A
123	T	T	T	T	T	T	T	T	T	T	T	A	A	A	A	A	SA	A	A	T	T	T	T	T	T	T	T	T	T	T	T	T	T	T	T	T	T	T	T	T	T	T	T	SA	SA	SA	SA	SA	A
124	T	T	T	T	T	T	T	T	T	T	T	A	A	A	A	A	SA	A	A	T	T	T	T	T	T	T	T	T	T	T	T	T	T	T	T	T	T	T	T	T	T	T	T	SA	SA	SA	T	SA	A
125	T	T	T	T	T	T	T	T	T	T	T	A	A	A	A	A	SA	A	A	T	T	T	T	T	T	T	T	T	T	T	T	T	T	T	T	T	T	T	T	T	T	T	T	SA	SA	SA	T	SA	A
126	T	T	T	T	T	T	T	T	T	T	T	A	A	A	A	SA	SA	A	A	T	T	T	T	T	T	T	T	T	T	T	T	T	T	T	T	T	T	T	T	T	T	T	T	SA	SA	SA	T	SA	A
127	T	T	T	T	T	T	T	T	T	T	T	A	A	A	A	SA	SA	A	A	T	T	T	T	T	T	T	T	T	T	T	T	T	T	T	T	T	T	T	T	T	T	T	SA	SA	SA	SA	T	A	A
128	T	T	T	T	T	T	T	T	T	T	T	A	A	A	A	SA	SA	A	A	T	T	T	T	T	T	T	T	T	T	T	T	T	T	T	T	T	T	T	T	T	T	T	SA	SA	SA	SA	T	A	A
129	T	T	T	T	T	T	T	T	T	T	T	A	A	A	A	SA	SA	A	A	T	T	T	T	T	T	T	T	T	T	T	T	T	T	T	T	T	T	T	T	T	T	T	SA	SA	SA	SA	SA	A	A
130	T	T	T	T	T	T	T	T	T	T	T	A	A	A	A	SA	SA	A	A	T	T	T	T	T	T	T	T	T	T	T	T	T	T	T	T	T	T	T	T	T	T	T	SA	SA	SA	SA	SA	A	A
131	T	T	T	T	SA	T	T	T	T	T	T	SA	A	A	A	SA	SA	A	A	T	T	T	T	T	T	SA	T	T	T	T	T	T	T	T	T	T	T	T	T	T	T	T	SA	SA	SA	SA	SA	A	A
132	T	T	T	T	SA	T	T	T	T	T	T	SA	A	A	A	SA	SA	A	A	T	T	T	T	T	T	T	T	T	T	T	T	T	T	T	T	T	T	T	T	T	T	T	T	T	SA	SA	T	A	A
133	T	T	T	T	SA	T	T	T	T	T	T	SA	A	A	A	SA	SA	A	A	T	T	T	T	T	T	T	T	T	T	T	T	T	T	T	T	T	T	T	T	T	T	T	T	T	SA	SA	T	A	A
134	T	T	T	SA	SA	T	T	T	T	T	T	SA	A	A	A	SA	A	A	A	T	T	T	T	T	T	T	T	T	T	T	T	T	T	T	T	T	T	T	T	T	T	T	SA	T	SA	SA	T	A	A
135	T	T	T	SA	SA	T	T	T	T	T	T	SA	A	A	A	A	A	A	A	T	T	T	T	T	T	T	T	T	T	T	T	T	T	T	T	T	T	T	T	T	T	T	SA	T	SA	A	A	A	A
136	T	T	T	T	T	T	T	T	T	T	T	A	A	A	A	A	A	A	A	T	T	T	T	T	T	T	T	T	T	T	T	T	T	T	T	T	T	T	T	T	T	T	T	T	SA	A	T	SA	A
137	T	T	T	T	T	T	T	SA	T	T	T	A	A	A	A	A	A	A	A	T	T	T	T	T	T	T	T	T	T	T	T	T	T	T	T	T	T	T	T	T	T	T	T	T	SA	A	T	SA	A
138	T	T	T	T	T	T	A	T	T	T	T	A	A	A	A	A	A	A	A	T	T	T	T	T	T	T	T	T	T	T	T	T	T	T	T	T	T	T	T	T	T	T	T	T	SA	A	T	SA	A
139	T	T	T	T	T	T	T	T	T	T	T	A	A	A	A	A	A	A	A	T	T	T	T	T	T	T	T	T	T	T	T	T	T	T	T	T	T	T	T	T	T	T	T	T	SA	A	A	A	A
140	T	T	T	T	T	T	T	T	T	T	T	A	A	A	A	A	A	A	A	T	T	T	T	T	T	T	T	T	T	T	T	T	T	T	T	T	T	T	T	T	T	T	T	T	SA	SA	A	A	A
141	T	T	T	T	T	T	T	T	T	T	T	A	A	A	A	A	A	A	A	T	T	T	T	T	T	T	T	T	T	T	T	T	T	T	T	T	T	T	T	T	T	T	T	T	SA	SA	A	A	A
142	T	T	T	T	T	T	T	T	T	T	T	SA	SA	A	A	SA	SA	A	A	T	T	T	T	T	T	T	T	T	T	T	T	T	T	T	T	T	T	T	T	T	T	T	T	T	SA	SA	A	A	A
143	T	T	T	T	T	T	T	T	T	T	T	SA	SA	A	A	SA	A	A	A	T	T	T	T	T	T	T	T	T	T	T	T	T	T	T	T	T	T	T	T	T	T	T	T	T	SA	SA	SA	A	A
144	T	T	T	T	T	T	T	T	T	T	T	SA	SA	A	A	A	A	A	A	T	T	T	T	T	T	T	T	T	T	T	T	T	T	T	T	T	T	T	T	T	T	T	T	T	SA	SA	SA	A	A
145	T	T	T	T	T	T	T	T	T	T	T	SA	SA	A	SA	A	A	A	A	T	T	T	T	T	T	T	T	T	T	T	T	T	T	T	T	T	T	T	T	T	T	T	T	T	SA	SA	SA	A	A
146	T	T	T	T	T	T	T	T	T	T	T	SA	SA	A	SA	A	A	A	A	T	T	T	T	T	T	T	T	T	T	T	T	T	T	T	T	T	T	T	T	T	T	T	T	T	SA	SA	SA	SA	A
147	T	T	T	T	T	T	T	T	T	T	T	SA	SA	A	SA	A	A	A	A	T	T	T	T	T	T	T	T	T	T	T	T	T	T	T	T	T	T	T	T	T	T	T	T	T	SA	SA	T	SA	A
148	T	T	SA	T	T	T	T	T	T	T	T	SA	SA	A	SA	A	A	A	A	T	T	T	T	T	T	T	T	T	T	T	T	T	SA	T	T	T	T	T	T	T	T	T	T	T	T	SA	T	SA	A
149	T	T	T	T	T	T	T	T	T	T	T	SA	SA	A	SA	A	A	A	A	T	T	T	T	T	T	T	T	T	T	T	T	T	SA	SA	T	T	T	T	T	T	T	T	T	T	T	SA	T	SA	A
150	T	T	T	T	T	T	T	T	T	T	T	SA	SA	A	SA	SA	SA	A	A	T	T	T	T	T	T	T	T	T	T	T	T	T	SA	SA	T	T	T	T	T	T	T	T	T	T	T	SA	SA	SA	A
151	T	T	T	T	T	T	T	T	T	T	T	SA	SA	A	SA	SA	SA	A	A	T	T	T	T	T	T	T	T	T	T	T	SA	T	SA	SA	T	T	T	T	T	T	T	T	T	T	T	SA	SA	SA	A
152	T	T	T	T	T	T	T	T	T	T	T	SA	SA	A	SA	SA	SA	A	A	T	T	T	T	T	T	T	T	T	T	T	T	T	T	T	T	T	T	T	T	T	T	T	T	T	T	SA	SA	SA	A
153	T	T	T	T	T	T	T	T	T	T	T	SA	SA	T	SA	SA	SA	A	A	T	T	T	T	T	T	T	T	T	T	T	T	T	T	SA	T	T	T	T	T	T	T	T	T	T	T	SA	SA	SA	A
154	T	T	T	T	T	T	T	T	T	T	T	SA	SA	SA	SA	SA	SA	A	A	T	T	T	T	T	T	T	T	T	T	T	T	T	T	SA	T	T	T	T	T	T	T	T	T	T	T	SA	SA	SA	A
155	T	T	T	T	T	T	T	T	T	T	T	SA	SA	SA	SA	SA	SA	A	A	T	T	T	T	T	T	T	T	T	T	T	T	T	T	SA	T	T	T	T	T	T	T	T	T	T	T	SA	SA	A	A
156	T	T	T	T	T	T	T	T	T	T	T	SA	SA	A	SA	SA	SA	A	A	T	T	T	T	T	T	T	T	SA	T	T	T	T	T	T	T	T	T	T	T	T	T	T	T	T	T	SA	SA	A	A
157	T	T	T	T	T	T	T	T	T	T	T	SA	SA	A	SA	SA	A	A	A	T	T	T	T	T	T	T	T	SA	T	T	T	T	SA	T	T	T	T	T	T	T	T	T	T	T	T	SA	SA	SA	A
158	T	T	T	T	T	T	T	T	T	T	T	A	A	A	SA	SA	A	A	A	T	T	T	T	T	T	T	T	T	T	T	T	T	SA	T	T	T	T	T	T	T	T	T	T	T	T	SA	SA	SA	A
159	T	T	T	T	T	T	T	T	T	T	T	A	A	A	SA	SA	A	A	A	T	T	T	T	T	T	T	T	T	T	T	T	T	SA	T	T	T	T	T	T	T	T	T	T	T	T	SA	SA	A	A
160	T	T	T	T	T	T	T	T	T	T	T	A	A	A	SA	SA	A	A	A	T	T	T	T	T	T	T	T	T	T	T	T	T	SA	SA	T	T	T	T	T	T	T	T	T	T	T	SA	SA	A	A
161	T	T	T	T	T	T	T	T	T	T	T	A	A	A	A	SA	A	A	A	T	T	T	T	T	T	T	T	T	T	T	T	T	SA	SA	T	T	T	T	T	T	T	T	T	T	SA	SA	SA	SA	A
162	T	T	T	T	T	T	T	T	T	T	T	A	A	A	A	SA	A	A	A	T	T	T	T	T	T	T	T	T	T	T	SA	T	T	SA	T	T	T	T	T	T	T	T	T	T	T	SA	SA	SA	A
163	T	T	T	T	T	T	T	T	T	T	T	A	A	A	SA	SA	A	SA	A	T	T	T	T	T	T	T	T	T	T	T	SA	T	SA	T	T	T	T	T	T	T	T	T	T	T	T	SA	SA	SA	A
164	T	T	T	T	T	T	T	T	T	T	T	A	A	A	A	A	A	T	A	T	T	T	T	T	T	T	T	T	T	T	SA	T	SA	T	T	T	T	T	T	T	T	T	T	T	T	SA	SA	SA	A
165	T	T	T	T	T	T	T	T	T	T	T	A	A	A	A	A	A	A	A	T	T	T	T	T	T	T	T	T	T	T	SA	T	SA	T	T	T	T	T	T	T	T	T	T	T	T	SA	SA	SA	SA
166	T	T	T	T	T	T	T	T	T	T	T	A	A	A	A	A	A	A	A	T	T	T	T	T	T	T	T	T	T	T	T	T	T	T	T	T	T	T	T	T	T	T	T	T	T	SA	SA	SA	SA
167	T	T	T	T	T	T	T	T	T	T	T	A	A	A	A	A	A	A	A	T	T	T	T	T	T	T	T	T	T	T	T	T	T	T	T	T	T	T	T	T	T	T	T	T	T	SA	SA	SA	SA
168	T	T	T	T	T	T	T	T	T	T	T	A	A	A	A	A	A	A	A	T	T	T	T	T	T	T	T	T	T	T	SA	T	T	T	T	T	T	T	T	T	T	T	T	T	T	SA	T	SA	SA
169	T	T	T	T	T	T	T	T	T	T	T	A	A	A	A	A	A	A	A	T	T	T	T	T	T	T	T	T	T	T	SA	T	T	T	T	T	T	T	T	T	T	T	T	T	T	SA	SA	A	SA
170	T	T	T	T	T	T	T	T	T	T	T	A	SA	A	SA	A	A	A	A	T	T	T	T	T	T	T	T	T	T	T	SA	T	T	T	T	T	T	T	T	T	T	T	T	T	T	SA	SA	A	SA
171	T	T	T	T	T	T	T	T	T	T	T	A	SA	A	SA	A	A	T	A	T	T	T	T	T	T	T	T	T	SA	T	T	T	T	T	T	T	T	T	T	T	T	T	T	T	T	SA	SA	A	SA
172	T	T	T	T	T	T	T	T	T	T	T	A	SA	A	SA	A	A	SA	A	T	T	T	T	T	T	T	T	T	SA	T	T	T	T	T	T	T	T	T	T	T	T	T	T	T	T	SA	SA	SA	SA
173	T	T	T	T	T	T	T	T	T	T	T	A	SA	A	SA	A	A	SA	A	T	T	T	T	T	T	T	T	T	T	T	T	T	T	T	T	T	T	T	T	T	T	T	T	T	T	SA	SA	SA	SA
174	T	T	T	T	T	T	T	T	T	T	T	A	SA	A	SA	A	A	A	A	T	T	T	T	T	T	T	T	T	T	T	T	T	T	T	T	T	T	T	T	T	T	T	T	T	T	SA	SA	SA	SA
175	T	T	T	T	T	T	T	T	T	T	T	A	SA	A	SA	A	SA	A	A	T	T	T	T	T	T	T	T	T	T	T	T	T	T	T	T	T	T	T	T	T	T	T	T	T	SA	SA	SA	SA	SA
176	T	T	T	T	T	T	T	T	T	T	T	SA	SA	A	A	A	SA	A	A	T	T	T	T	T	T	T	T	T	T	T	T	T	T	T	T	T	T	T	T	T	T	T	T	T	SA	SA	T	SA	SA
177	T	T	T	T	T	T	T	T	T	T	T	A	A	A	A	A	SA	A	A	T	T	T	T	T	T	T	T	T	T	T	T	T	T	T	T	T	T	T	T	T	T	T	T	T	T	SA	A	SA	SA
178	T	T	T	T	T	T	T	T	T	T	T	A	A	A	A	A	SA	A	A	T	T	T	T	T	T	T	T	T	T	T	T	T	T	T	T	T	T	T	T	T	T	T	T	T	T	SA	SA	A	SA
179	T	T	T	T	T	T	T	T	T	T	T	A	A	A	A	A	SA	A	A	T	T	T	T	T	T	T	T	T	T	T	SA	T	T	T	T	T	T	T	T	T	SA	T	T	T	T	SA	SA	SA	SA
180	T	T	T	T	T	T	T	T	T	T	T	A	A	A	A	A	SA	A	A	T	T	T	T	T	T	T	T	T	T	T	SA	T	T	T	T	T	T	T	T	T	SA	SA	T	T	T	SA	SA	SA	SA
181	T	T	T	T	T	T	T	T	T	T	T	SA	A	A	A	A	SA	A	A	T	T	T	T	T	T	T	T	T	T	T	T	T	T	T	T	T	T	T	T	T	SA	SA	T	T	T	SA	SA	SA	A
182	T	T	T	T	T	T	T	T	T	T	T	SA	A	A	A	A	SA	A	A	T	T	T	T	T	T	T	T	T	T	T	T	T	T	T	SA	T	T	T	T	T	SA	SA	SA	T	T	SA	SA	SA	A
183	T	T	T	T	T	T	T	T	T	T	T	SA	SA	A	A	A	SA	A	A	T	T	T	T	T	T	T	T	T	T	T	T	T	T	T	SA	T	T	T	T	T	SA	SA	SA	T	T	SA	SA	SA	A
184	T	T	T	T	T	T	T	T	T	T	T	SA	SA	A	A	A	SA	A	A	T	T	T	T	T	T	T	T	T	T	T	T	T	T	T	SA	T	T	T	T	T	SA	SA	SA	T	T	SA	SA	SA	A
185	T	T	T	T	T	T	T	T	T	T	T	SA	SA	A	A	A	SA	A	A	T	T	T	T	T	T	T	T	T	T	T	T	T	T	T	SA	T	T	T	T	T	SA	SA	SA	T	T	SA	SA	SA	A
186	T	T	T	T	T	T	T	T	T	T	T	SA	SA	A	SA	A	SA	A	A	T	T	T	T	T	T	T	T	T	T	SA	T	T	T	T	SA	T	T	T	T	T	SA	SA	SA	T	T	SA	SA	SA	A
187	T	T	T	T	T	T	T	T	T	T	T	SA	SA	A	SA	A	SA	A	A	T	T	T	T	T	T	T	T	T	T	SA	T	T	T	T	SA	T	T	T	T	T	SA	SA	SA	SA	T	SA	SA	SA	A
188	T	T	T	T	T	T	T	T	T	T	T	SA	SA	A	SA	A	SA	A	A	T	T	T	T	T	T	SA	T	T	T	SA	T	T	T	T	T	T	T	T	T	T	SA	SA	SA	T	T	SA	SA	SA	A
189	T	T	T	T	T	T	T	T	T	T	T	SA	SA	A	SA	A	SA	A	A	T	T	T	T	T	T	SA	T	T	T	SA	T	T	T	T	T	T	T	T	T	T	SA	SA	SA	T	T	SA	SA	SA	A
190	T	T	T	T	T	T	T	T	T	T	T	SA	SA	A	SA	A	SA	A	A	T	T	T	T	T	T	T	T	T	T	T	T	T	T	T	T	T	T	T	T	T	SA	SA	T	T	T	SA	SA	SA	A
191	T	T	T	T	T	T	T	T	T	T	T	A	SA	A	SA	A	A	A	A	T	T	T	T	T	T	SA	T	T	T	T	T	T	T	T	T	T	T	T	T	T	SA	SA	T	T	T	SA	SA	SA	A
192	T	T	T	T	T	T	T	T	T	T	T	A	SA	A	SA	A	A	A	A	T	T	T	T	T	T	SA	T	T	T	T	T	T	T	T	T	T	T	T	T	T	SA	SA	T	T	T	SA	SA	SA	A
193	T	T	T	T	T	T	T	T	T	T	T	SA	SA	A	SA	A	A	A	A	T	T	T	T	T	T	T	T	T	T	T	T	T	T	T	T	T	T	T	T	T	SA	SA	T	T	T	SA	SA	SA	A
194	T	T	T	T	T	T	T	T	T	T	T	SA	SA	SA	SA	A	A	A	A	T	T	T	T	T	T	T	T	T	T	T	T	T	T	T	T	T	T	T	T	T	SA	SA	T	T	SA	SA	SA	SA	A
195	T	T	T	T	T	T	T	T	T	T	T	SA	SA	SA	SA	A	A	A	A	T	T	T	T	T	T	T	T	T	T	T	T	T	T	T	T	T	T	T	T	T	SA	SA	T	T	T	SA	SA	SA	SA
196	T	T	T	T	T	T	T	T	T	T	T	SA	SA	SA	A	A	A	A	A	T	T	T	T	T	T	T	T	T	T	T	T	T	T	T	T	T	T	T	T	T	SA	T	T	T	T	SA	SA	SA	SA
197	T	T	T	T	T	T	T	T	T	T	T	SA	SA	SA	A	A	A	A	A	T	T	T	T	T	T	T	T	T	T	T	T	T	T	T	T	T	T	T	T	T	SA	T	T	T	T	SA	SA	SA	SA
198	T	T	T	T	T	T	T	T	T	T	T	SA	SA	A	A	A	A	A	A	T	T	T	T	T	T	T	T	T	T	T	T	T	T	T	T	T	T	T	T	T	T	T	SA	T	T	SA	SA	SA	SA
199	T	T	T	T	T	T	T	T	T	T	T	SA	SA	A	SA	SA	A	A	A	T	T	T	T	T	T	T	T	T	T	T	T	T	T	T	SA	T	T	T	T	T	T	T	SA	SA	T	SA	SA	SA	A
200	T	T	T	T	T	T	T	T	T	T	T	SA	SA	A	SA	SA	A	A	A	T	T	T	T	T	T	T	T	T	T	T	T	T	T	T	T	T	T	T	T	T	T	T	T	SA	T	SA	SA	SA	SA
201	T	T	T	T	T	T	T	T	T	T	T	SA	SA	A	SA	SA	A	A	A	T	T	T	T	T	T	T	T	T	T	T	T	T	T	T	T	T	T	T	T	T	T	T	T	SA	T	SA	SA	SA	SA
202	T	T	T	T	T	T	T	T	T	T	T	SA	SA	A	SA	SA	A	A	A	T	T	T	T	T	T	T	T	T	T	T	T	T	T	T	T	T	T	T	T	T	T	T	SA	SA	SA	SA	SA	SA	A
203	T	T	T	T	T	T	T	T	T	T	T	SA	SA	A	SA	SA	A	A	A	T	T	T	T	T	T	T	T	T	T	T	T	T	T	T	T	T	T	T	T	T	T	T	SA	SA	SA	A	SA	SA	A
204	T	T	T	T	T	T	T	T	T	T	T	SA	SA	SA	SA	SA	A	A	A	T	T	T	T	T	T	T	T	T	T	T	T	T	T	T	T	T	T	T	T	T	T	T	SA	SA	SA	A	SA	SA	A
205	T	T	T	T	T	T	T	T	T	T	T	SA	SA	SA	SA	SA	A	SA	SA	T	T	T	T	T	T	T	T	T	T	T	T	T	T	T	T	T	T	T	T	T	T	T	SA	SA	SA	SA	SA	SA	A
206	T	T	T	T	T	T	T	T	T	T	T	SA	SA	SA	SA	SA	A	SA	SA	T	T	T	T	T	T	T	T	T	T	T	T	T	T	T	T	T	T	T	T	T	T	T	SA	SA	SA	SA	SA	A	A
207	T	T	T	T	T	T	T	T	T	T	T	SA	SA	A	SA	A	A	A	A	T	T	T	T	T	T	T	T	T	T	T	T	T	T	T	T	T	T	T	T	T	T	T	SA	T	SA	SA	SA	SA	A
208	T	T	T	T	T	T	T	T	T	T	T	SA	SA	SA	SA	A	A	A	SA	T	T	T	T	T	T	T	T	T	T	T	T	T	T	T	T	T	T	T	T	T	T	SA	SA	SA	SA	SA	SA	T	A
209	T	T	T	T	T	T	T	T	T	T	T	SA	SA	A	SA	A	A	A	SA	T	T	T	T	T	T	T	T	T	T	T	T	T	T	T	T	T	T	T	T	T	T	SA	SA	SA	SA	SA	SA	T	A
210	T	T	T	T	T	T	T	T	T	T	T	SA	SA	A	A	A	A	T	SA	T	T	T	T	T	T	T	T	T	T	T	T	T	T	T	T	T	T	T	T	T	T	T	SA	SA	SA	SA	SA	SA	A
211	T	T	T	T	T	T	T	T	T	T	T	SA	SA	A	A	A	A	T	SA	T	T	T	T	T	T	SA	T	T	T	T	T	T	T	T	T	T	T	T	T	T	T	SA	SA	SA	SA	SA	SA	SA	SA
212	T	T	T	T	T	T	T	T	T	T	T	SA	SA	A	A	A	A	T	A	T	T	T	T	T	T	T	T	T	T	T	T	T	T	T	T	T	T	T	T	T	SA	SA	SA	SA	SA	SA	SA	T	SA
213	T	T	T	T	T	T	T	T	T	T	T	SA	SA	A	A	A	A	A	A	T	T	T	T	T	T	T	T	T	T	T	T	T	T	T	T	T	T	T	T	T	SA	SA	SA	SA	SA	SA	SA	T	SA
214	T	T	T	T	T	T	T	T	T	T	T	SA	SA	A	A	A	A	A	A	T	T	T	T	T	T	T	T	T	T	T	T	T	T	T	T	T	T	T	T	T	T	T	SA	SA	SA	SA	SA	T	SA
215	T	T	T	T	T	T	T	T	T	T	T	SA	SA	A	A	A	A	A	A	T	T	T	T	T	T	T	T	T	T	T	T	T	T	T	T	T	T	T	T	T	T	T	SA	SA	SA	SA	T	T	SA
216	T	T	T	T	T	T	T	T	T	T	T	SA	SA	A	A	A	A	A	A	T	T	T	SA	T	T	T	T	T	T	T	T	T	T	T	T	T	T	T	T	T	T	T	T	SA	SA	SA	T	T	SA
217	T	T	T	T	T	T	T	T	T	T	T	SA	SA	A	A	A	A	A	A	T	T	T	T	T	T	T	T	T	T	T	T	T	T	T	T	T	T	T	T	T	T	T	T	SA	SA	SA	T	T	SA
218	T	T	T	T	T	T	T	T	T	T	T	SA	SA	A	A	A	A	A	A	T	T	T	T	T	SA	T	T	T	T	T	T	T	T	T	T	T	T	T	T	T	T	T	SA	SA	SA	A	T	T	SA
219	T	T	T	T	T	T	T	T	T	T	T	SA	SA	A	A	A	A	A	A	T	T	T	T	T	SA	T	SA	T	T	T	T	T	T	T	T	T	T	T	T	T	T	T	SA	SA	SA	A	T	T	SA
220	T	T	T	T	T	T	T	T	T	T	T	SA	SA	A	A	A	A	A	A	T	T	T	T	T	SA	SA	T	T	T	T	T	T	T	T	T	T	T	T	T	T	SA	T	SA	SA	SA	SA	T	T	SA
221	T	T	T	T	T	T	T	T	T	T	T	SA	SA	A	A	A	A	A	A	T	T	T	T	T	SA	T	T	T	T	T	T	T	T	T	T	T	T	T	T	T	T	T	SA	SA	SA	SA	T	T	SA
222	T	T	T	T	T	T	T	T	T	T	T	SA	SA	A	A	A	A	A	A	T	T	T	T	T	T	T	T	T	T	T	T	T	T	T	T	T	T	T	T	T	T	T	SA	SA	T	SA	SA	T	SA
223	T	T	T	T	T	T	T	T	T	T	T	SA	SA	A	A	A	A	A	A	T	T	T	T	T	T	T	T	T	T	T	T	T	T	T	T	T	T	T	T	T	T	T	T	SA	SA	SA	SA	T	SA
224	T	T	T	T	T	T	T	T	T	T	T	SA	SA	A	A	A	A	A	A	T	T	T	T	T	T	T	SA	T	T	T	T	T	T	T	T	T	T	T	T	T	T	T	SA	SA	SA	SA	SA	SA	SA
225	T	T	T	T	T	T	T	T	T	T	T	SA	SA	A	A	A	A	A	A	T	T	T	T	T	T	T	SA	T	T	T	T	T	T	T	T	T	T	T	T	T	T	T	SA	SA	SA	SA	SA	SA	SA
226	T	T	T	T	T	T	T	T	T	T	T	SA	SA	A	A	A	A	A	A	T	T	T	T	T	T	T	SA	T	T	T	T	T	T	T	T	T	T	T	T	T	SA	T	SA	SA	SA	SA	SA	SA	SA
227	T	T	T	T	T	T	T	T	T	T	T	SA	SA	A	A	A	A	A	A	T	T	T	T	T	T	T	SA	T	T	T	T	T	T	T	T	T	T	T	T	T	SA	T	SA	SA	SA	SA	SA	SA	SA
228	T	T	T	T	T	T	T	T	T	T	T	SA	SA	SA	A	A	A	A	A	T	T	T	T	T	T	SA	SA	T	T	T	T	T	T	T	SA	T	T	T	T	T	SA	T	SA	SA	T	SA	SA	SA	A
229	T	T	T	T	T	T	T	T	T	T	T	SA	SA	SA	A	A	A	A	A	T	T	T	T	T	T	SA	SA	SA	T	T	T	T	T	T	SA	T	T	T	T	T	T	T	SA	SA	T	SA	SA	SA	A
230	T	T	T	T	T	T	T	T	T	T	T	SA	SA	A	A	A	A	A	A	T	T	T	T	T	T	SA	SA	T	T	T	T	T	T	T	SA	T	T	T	T	T	SA	SA	SA	T	T	SA	SA	SA	A
231	T	T	T	T	T	T	T	T	T	T	T	SA	SA	SA	A	A	A	A	A	T	T	T	T	T	T	T	SA	T	T	T	T	T	T	T	T	T	T	T	T	T	SA	T	SA	T	T	SA	SA	SA	A
232	T	T	T	T	T	T	T	T	T	T	T	SA	SA	T	A	A	A	A	A	T	T	T	T	T	T	T	T	T	T	T	T	T	T	T	T	T	T	T	T	T	SA	T	SA	T	T	SA	SA	A	A
233	T	T	T	T	T	T	T	T	T	T	T	SA	SA	SA	A	A	A	A	A	T	T	T	SA	T	T	T	T	T	T	T	T	T	T	T	T	SA	T	T	T	T	SA	T	SA	T	T	SA	SA	A	A
234	T	T	T	T	T	T	T	T	T	T	T	SA	A	A	A	A	A	A	A	T	T	SA	SA	T	T	T	T	T	T	T	T	T	T	T	T	T	T	T	T	T	SA	T	SA	T	T	SA	SA	A	A
235	T	T	T	T	T	T	T	T	T	T	T	SA	SA	A	SA	A	A	A	A	T	T	T	SA	T	T	T	T	T	T	T	T	T	T	T	T	T	T	T	T	T	SA	T	SA	T	T	SA	SA	A	A
236	T	T	T	T	T	T	T	T	T	T	T	SA	SA	A	SA	A	A	A	A	T	T	T	SA	T	T	T	T	T	T	T	T	T	T	T	T	T	T	T	T	T	SA	SA	SA	T	T	SA	SA	A	A
237	T	T	T	T	T	T	T	T	T	T	T	SA	SA	A	SA	A	A	A	A	T	T	T	SA	T	T	SA	T	T	T	T	T	T	T	T	T	T	T	T	T	T	SA	SA	SA	T	SA	SA	SA	A	A
238	T	T	T	T	T	T	T	T	T	T	T	SA	SA	A	SA	A	A	A	A	T	T	T	SA	T	T	T	T	T	T	T	T	T	T	T	T	T	T	T	T	T	SA	SA	SA	T	SA	SA	SA	A	A
239	T	T	T	T	T	T	T	T	T	T	T	SA	SA	A	SA	SA	A	A	A	T	T	T	SA	T	T	T	T	T	T	T	T	T	T	T	T	T	T	T	T	T	SA	SA	SA	T	SA	SA	SA	A	A
240	T	T	T	T	T	T	T	T	T	T	T	SA	SA	A	SA	SA	A	A	A	T	T	T	SA	T	T	T	T	T	T	SA	T	T	T	T	T	T	T	T	T	T	SA	SA	SA	A	SA	SA	SA	A	A
241	T	T	T	T	T	T	T	T	T	T	T	SA	SA	SA	SA	SA	A	A	A	T	T	T	T	SA	T	T	T	T	T	SA	T	T	T	T	T	T	T	T	T	T	SA	SA	SA	SA	SA	SA	SA	A	A
242	T	T	T	T	T	T	T	T	T	T	T	SA	SA	A	SA	SA	A	A	A	T	T	T	T	SA	T	T	T	T	T	T	T	T	T	T	T	T	T	T	T	T	SA	SA	SA	SA	SA	SA	SA	A	SA
243	T	T	T	T	T	T	T	T	T	T	T	A	SA	A	SA	SA	A	A	A	T	T	T	SA	SA	T	T	T	T	T	T	T	T	T	T	T	T	T	T	T	T	SA	T	SA	SA	SA	SA	SA	A	A
244	T	T	T	T	T	T	T	T	T	T	T	A	SA	A	SA	SA	A	A	A	T	T	T	SA	T	T	T	T	T	T	T	T	T	T	T	T	SA	T	T	T	T	SA	T	SA	SA	SA	SA	SA	A	A
245	T	T	T	T	T	T	T	T	T	T	T	A	SA	A	SA	A	A	A	A	T	T	SA	SA	T	T	T	T	T	T	T	T	T	T	T	T	T	T	T	T	T	SA	T	SA	SA	SA	SA	SA	A	A
246	T	T	T	T	T	T	T	T	T	T	T	A	SA	A	A	A	A	A	A	T	T	T	T	T	SA	SA	A	T	T	T	T	T	T	T	T	T	T	T	T	T	SA	SA	SA	SA	SA	SA	SA	A	A
247	T	T	T	T	T	T	T	T	T	T	T	A	SA	A	A	A	A	A	A	T	T	T	T	T	SA	SA	SA	T	T	T	T	T	T	T	T	T	T	T	T	T	SA	SA	SA	SA	A	A	SA	SA	A
248	T	T	T	T	T	T	T	T	T	T	T	A	SA	A	A	A	A	A	A	T	T	T	T	T	SA	SA	T	T	T	T	T	T	T	T	T	T	T	T	T	T	SA	SA	SA	SA	A	A	T	SA	A
249	T	T	T	T	T	T	T	T	T	T	T	A	A	A	A	A	A	A	A	T	T	T	T	T	T	T	T	T	T	T	T	T	T	T	T	T	T	T	T	T	T	SA	SA	SA	A	A	T	SA	A
250	T	T	T	T	T	T	T	T	T	T	T	A	A	A	A	A	A	A	A	T	T	T	T	T	T	T	T	T	T	T	T	T	T	T	T	T	T	T	T	T	T	SA	SA	SA	SA	A	T	SA	A
251	T	T	T	T	T	T	T	T	T	T	T	A	A	A	A	A	A	A	A	T	T	T	T	T	T	T	T	T	T	T	T	T	T	T	T	T	T	T	T	T	SA	SA	SA	SA	SA	A	T	SA	SA
252	T	T	T	T	T	T	T	T	T	T	T	A	A	A	A	A	A	A	A	T	T	T	T	T	T	T	T	SA	T	T	T	T	T	T	T	T	T	T	T	T	T	SA	SA	SA	SA	A	T	T	SA
253	T	T	T	T	T	T	T	T	T	T	T	A	A	A	A	A	A	A	A	T	T	T	T	T	T	T	T	SA	SA	T	T	T	T	T	T	T	T	T	T	T	T	SA	SA	SA	SA	A	T	T	SA
254	T	T	T	T	T	T	T	T	T	T	T	A	A	A	A	A	A	A	A	T	T	T	T	T	T	T	T	SA	T	T	T	T	T	T	T	T	T	T	T	T	T	T	SA	SA	SA	A	T	T	SA
255	T	T	T	T	T	T	T	T	T	T	T	A	A	A	A	A	A	A	A	T	T	T	T	T	T	T	T	T	T	T	T	T	T	T	T	T	T	T	T	T	T	T	T	SA	SA	A	T	T	SA
256	T	T	T	T	T	T	T	T	T	T	T	A	A	SA	A	A	A	A	A	T	T	T	T	T	T	T	T	T	T	T	T	T	T	T	T	T	T	T	T	T	T	T	T	SA	SA	A	T	T	SA
257	T	T	T	T	T	T	T	T	T	T	T	A	A	SA	A	A	A	A	A	T	T	T	T	T	T	T	T	T	T	T	T	T	T	T	T	T	T	T	T	T	T	T	SA	SA	SA	A	T	T	SA
258	T	T	T	T	T	T	T	T	T	T	T	A	A	A	A	A	A	A	A	T	T	T	T	SA	T	T	T	SA	T	T	T	T	T	T	T	T	T	T	T	T	T	T	SA	SA	SA	A	T	T	SA
259	T	T	T	T	T	T	T	T	T	T	T	A	A	A	A	A	A	A	A	T	T	T	T	T	T	T	T	SA	T	SA	T	T	T	T	T	T	T	T	T	T	T	T	SA	SA	SA	A	T	T	SA
260	T	T	T	T	T	T	T	T	T	T	T	A	A	A	A	A	A	A	A	T	T	T	SA	T	T	SA	SA	T	T	T	T	T	T	T	T	T	T	T	T	T	T	T	SA	SA	SA	A	SA	T	SA
261	T	T	T	T	T	T	T	T	T	T	T	A	A	A	A	A	A	A	A	T	T	SA	SA	T	T	T	T	T	T	T	T	T	T	T	T	T	T	T	T	T	T	T	SA	T	SA	A	SA	T	SA
262	T	T	T	T	T	T	T	T	T	T	T	SA	A	A	A	A	A	A	A	T	T	SA	SA	T	T	T	T	T	T	T	T	T	T	T	T	T	T	T	T	T	T	T	SA	T	SA	SA	T	T	SA
263	T	T	T	T	T	T	T	T	T	T	T	SA	A	A	A	A	A	A	A	T	T	SA	SA	T	T	T	T	T	T	T	T	T	T	T	T	T	T	T	T	T	T	T	T	T	SA	SA	T	T	SA
264	T	T	T	T	T	T	T	T	T	T	T	SA	A	A	A	A	A	A	A	T	T	SA	SA	T	T	T	T	T	T	T	T	T	T	T	T	T	T	T	T	T	T	T	T	T	SA	SA	T	T	SA
265	T	T	T	T	T	T	T	T	T	T	T	A	A	A	A	A	A	A	A	T	T	SA	T	T	T	T	T	T	T	T	T	T	T	T	T	T	T	T	T	T	T	T	T	T	SA	SA	T	T	SA
266	T	T	T	T	T	T	T	T	T	T	T	A	A	A	A	A	A	A	A	T	T	SA	T	T	T	SA	T	T	SA	T	T	T	T	T	T	T	T	T	T	T	T	T	T	T	SA	SA	T	T	SA
267	T	T	T	T	T	T	T	T	T	T	T	A	A	A	A	A	A	A	A	T	T	SA	T	T	T	SA	T	T	T	T	T	T	T	T	T	T	T	T	T	T	T	T	T	T	SA	SA	T	T	SA
268	T	T	T	T	T	T	T	T	T	T	T	A	A	A	A	A	A	A	A	T	T	SA	T	T	SA	T	T	T	T	T	T	T	T	T	T	T	T	T	T	T	T	T	T	T	SA	SA	T	SA	SA
269	T	T	T	T	T	T	T	T	T	T	T	A	A	A	A	A	A	A	A	T	T	SA	T	T	SA	T	T	T	T	T	T	T	T	T	T	T	T	T	T	T	T	T	T	T	SA	SA	T	SA	SA
270	T	T	T	T	T	T	T	T	T	T	T	A	A	A	A	A	A	A	A	T	T	SA	T	T	T	SA	T	T	T	T	T	T	T	T	T	T	T	T	T	T	T	T	T	T	SA	SA	T	SA	SA
271	T	T	T	T	T	T	T	T	T	T	T	A	A	A	A	A	A	A	A	T	T	SA	T	SA	T	SA	T	T	T	T	T	T	T	T	T	T	T	T	T	T	T	T	T	T	SA	SA	T	SA	SA
272	T	T	T	T	T	T	T	T	T	T	T	A	A	A	A	A	A	A	A	T	T	SA	SA	SA	T	T	T	T	T	T	T	T	T	T	T	T	T	T	T	T	T	T	T	T	SA	SA	T	SA	SA
273	T	T	T	T	T	T	T	T	T	T	T	A	A	A	A	A	A	A	A	T	T	SA	SA	SA	T	T	T	T	T	T	T	T	T	T	T	T	T	T	T	T	T	T	T	T	SA	SA	SA	SA	SA
274	T	T	T	T	T	T	T	T	T	T	T	A	A	A	A	A	A	SA	A	T	T	SA	SA	SA	T	T	T	T	SA	T	T	T	T	T	T	T	T	T	T	T	T	T	T	T	SA	SA	SA	SA	SA
275	T	T	T	T	T	T	T	T	T	T	T	A	A	A	A	A	A	A	SA	T	T	SA	SA	SA	T	T	T	T	T	T	T	T	T	T	T	T	T	T	T	T	T	T	T	T	SA	SA	SA	SA	SA
276	T	T	T	T	T	T	T	T	T	T	T	A	A	A	A	A	A	A	A	T	SA	SA	SA	SA	T	T	T	T	T	T	T	T	T	T	T	T	T	T	T	T	T	T	T	T	SA	SA	SA	SA	SA
277	T	T	T	T	T	T	T	T	T	T	T	A	A	A	A	A	A	A	A	T	SA	SA	SA	SA	SA	T	T	T	T	T	T	T	T	T	T	T	T	T	T	T	T	T	T	T	T	T	SA	SA	SA
278	T	T	T	T	T	T	T	T	T	T	T	A	A	A	A	A	A	A	A	T	SA	SA	T	SA	SA	T	T	T	T	T	T	T	T	T	T	T	T	T	T	T	T	T	T	T	T	T	SA	SA	SA
279	T	T	T	T	T	T	T	T	T	T	T	A	A	A	A	A	A	A	A	T	SA	SA	T	SA	SA	T	T	T	T	T	T	T	T	T	T	T	SA	T	T	T	T	T	T	T	T	T	SA	SA	SA
280	T	T	T	T	T	T	T	T	T	T	T	A	A	A	A	A	A	A	A	T	T	SA	SA	SA	SA	T	T	T	T	T	T	T	T	T	T	T	T	T	T	T	T	T	T	T	SA	SA	T	SA	SA
281	T	T	T	T	T	T	T	T	T	T	T	A	A	A	A	A	A	A	A	T	T	SA	SA	SA	SA	T	T	T	T	T	T	T	T	T	T	T	T	T	T	T	T	T	T	T	SA	SA	SA	SA	SA
282	T	T	T	T	T	T	T	T	T	T	T	A	A	A	A	A	A	A	A	T	T	SA	SA	SA	SA	SA	T	T	T	T	T	T	T	T	T	SA	T	T	T	T	T	T	T	T	SA	SA	SA	SA	SA
283	T	T	T	T	T	T	T	T	T	T	T	A	A	A	A	A	A	A	A	T	T	SA	SA	SA	T	T	T	T	T	T	T	T	T	T	T	SA	T	T	T	T	T	T	T	T	SA	SA	SA	SA	SA
284	T	T	T	T	T	T	T	T	T	T	T	A	A	A	A	A	A	A	A	T	SA	T	SA	SA	T	T	T	T	T	T	T	T	T	T	T	T	T	T	T	T	T	T	T	T	SA	SA	SA	SA	SA
285	T	T	T	T	T	T	T	T	T	T	T	A	A	A	A	A	A	SA	A	T	SA	T	SA	SA	T	T	T	T	T	T	T	T	T	T	T	T	T	T	T	T	T	T	T	T	SA	SA	SA	SA	SA
286	T	T	T	T	T	T	T	T	T	T	T	A	A	A	A	A	A	A	SA	T	T	SA	T	SA	T	T	T	T	T	T	T	T	T	T	T	T	T	T	T	T	T	T	T	T	T	SA	SA	SA	SA
287	T	T	T	T	T	T	T	T	T	T	T	A	A	A	A	A	A	A	A	T	T	T	T	SA	T	T	T	T	T	T	T	T	T	T	T	T	T	T	T	T	T	T	T	T	T	SA	SA	SA	SA
288	T	T	T	T	T	T	T	T	T	T	T	A	A	A	A	A	A	A	A	T	T	T	T	SA	T	T	T	T	T	T	T	T	T	T	T	T	T	T	T	T	T	T	T	T	T	T	T	SA	SA
289	T	T	T	T	T	T	T	T	T	T	T	A	A	A	A	A	A	A	A	T	T	T	T	SA	T	T	T	T	T	T	T	T	T	T	T	T	T	T	T	T	T	T	T	T	SA	T	T	SA	SA
290	T	T	T	T	T	T	T	T	T	T	T	A	A	A	A	A	SA	SA	A	T	T	T	T	SA	T	T	T	T	T	T	T	T	T	T	T	T	T	T	T	T	T	T	T	T	SA	A	T	T	SA
291	T	T	T	T	T	T	T	T	T	T	T	A	A	SA	A	A	SA	A	A	T	T	T	T	T	T	T	T	T	T	T	T	T	T	T	T	T	T	T	T	T	T	T	T	T	SA	SA	T	SA	SA
292	T	T	T	T	T	T	T	T	T	T	T	A	A	SA	A	A	SA	A	A	T	T	T	T	T	T	T	T	T	T	T	T	T	T	T	T	T	T	T	T	T	T	T	T	T	SA	SA	T	SA	SA
293	T	T	T	T	T	T	T	T	T	T	T	A	A	A	A	A	SA	A	A	T	T	T	T	T	T	T	T	T	T	T	T	T	T	T	T	T	T	T	T	T	T	T	T	T	SA	SA	T	SA	SA
294	T	T	T	T	T	T	T	T	T	T	T	A	A	A	A	A	A	A	A	T	T	T	T	T	T	T	T	T	T	T	T	T	T	T	T	T	T	T	T	T	T	T	T	T	SA	SA	SA	SA	SA
295	T	T	T	T	T	T	T	T	T	T	T	A	A	A	A	A	A	A	A	T	T	T	T	SA	T	T	T	T	T	T	T	T	T	T	T	T	T	T	T	T	T	T	T	T	SA	SA	T	SA	SA
296	T	T	T	T	T	T	T	T	T	T	T	A	A	A	A	A	A	A	A	T	T	T	T	T	T	T	T	T	T	T	T	T	T	T	T	T	T	T	T	T	T	T	T	T	SA	SA	T	T	SA
297	T	T	T	T	T	T	T	T	T	T	T	A	A	A	A	A	A	A	A	T	T	T	T	T	T	T	T	T	T	T	T	T	T	T	T	T	T	T	T	T	T	T	T	T	SA	SA	T	T	SA
298	T	T	T	T	T	T	T	T	T	T	T	A	A	A	A	A	A	A	A	T	T	T	T	T	T	T	T	T	T	T	T	T	T	T	T	T	T	T	T	T	T	T	T	T	SA	SA	T	T	SA
299	T	T	T	T	T	T	T	T	T	T	T	A	A	A	A	A	A	A	A	T	T	T	T	T	T	T	T	T	T	T	T	T	T	T	T	T	T	T	T	T	T	T	T	T	SA	SA	T	T	SA
300	T	T	T	T	T	T	T	T	T	T	T	A	A	A	A	A	A	A	A	T	T	T	T	T	T	SA	T	T	T	T	T	T	T	T	T	T	T	T	T	T	T	T	T	T	SA	SA	T	T	SA
301	T	T	T	T	T	T	T	T	T	T	T	A	A	A	A	A	A	A	A	T	T	T	T	T	T	T	T	T	T	T	T	T	T	T	T	T	T	T	T	T	T	T	T	T	SA	SA	T	T	SA
302	T	T	T	T	T	T	T	T	T	T	T	A	A	A	A	A	A	SA	A	T	T	T	T	T	T	T	T	T	T	T	T	T	T	T	T	T	T	T	T	T	T	T	T	T	SA	SA	T	T	T
303	T	T	T	T	T	T	T	T	T	T	T	A	A	A	A	A	A	A	A	T	T	T	T	T	T	T	T	T	T	T	T	T	T	T	T	T	T	T	T	T	T	T	T	SA	SA	SA	T	T	T
304	T	T	T	T	T	T	T	T	T	T	T	A	A	A	A	A	A	A	A	T	T	T	T	T	T	T	T	T	T	T	T	T	T	T	T	T	T	T	T	T	T	T	T	T	SA	SA	T	T	T
305	T	T	T	T	T	T	T	T	T	T	T	A	A	A	A	A	A	A	A	T	T	SA	T	T	T	SA	T	T	T	T	T	T	T	T	T	T	T	T	T	T	T	T	T	T	SA	SA	T	T	SA
306	T	T	T	T	T	T	T	T	T	T	T	A	A	SA	A	A	A	A	A	T	T	T	T	T	SA	SA	T	T	T	T	T	T	T	T	T	T	T	T	T	T	T	T	T	T	SA	SA	T	SA	SA
307	T	T	T	T	T	T	T	T	T	T	T	A	A	A	A	A	A	SA	A	T	T	T	T	T	SA	SA	T	T	SA	T	T	T	T	T	T	T	T	T	T	T	T	T	T	T	SA	SA	T	SA	SA
308	T	T	T	T	T	T	T	T	T	T	T	A	A	SA	A	A	A	A	A	T	T	T	T	T	T	SA	T	T	T	T	T	T	T	T	T	T	T	T	T	T	T	T	T	T	SA	SA	T	SA	SA
309	T	T	T	T	T	T	T	T	T	T	T	A	A	SA	A	A	A	A	A	T	T	T	T	T	T	SA	T	T	T	T	T	T	T	T	T	T	T	T	T	T	T	T	T	T	SA	SA	SA	SA	SA
310	T	T	T	T	T	T	T	T	T	T	T	A	A	A	A	A	A	A	A	T	T	T	T	T	T	T	T	T	T	T	T	T	T	T	T	T	T	T	T	T	T	T	T	T	SA	SA	SA	SA	SA
311	T	T	T	T	T	T	T	T	T	T	T	A	A	A	A	A	A	A	A	T	T	T	T	T	T	T	T	T	T	T	T	T	T	T	T	T	T	T	T	T	T	T	T	T	SA	SA	SA	SA	SA
312	T	T	T	T	T	T	T	T	T	T	T	SA	A	A	A	A	A	A	A	T	T	T	T	T	T	T	T	T	T	T	T	T	T	T	T	T	T	T	T	T	T	T	T	T	SA	SA	SA	SA	SA
313	T	T	T	T	T	T	T	T	T	T	T	SA	A	A	A	A	A	A	A	T	T	T	T	T	T	T	T	T	T	T	T	T	T	T	T	T	T	T	T	T	T	T	T	T	SA	SA	SA	SA	SA
314	T	T	T	T	T	T	T	T	T	T	T	A	A	A	A	A	A	A	A	T	T	T	T	T	T	T	T	T	T	T	T	T	T	T	T	T	T	T	T	T	T	T	T	T	SA	SA	SA	SA	SA
315	T	T	T	T	T	T	T	T	T	T	T	A	A	A	A	A	A	A	A	T	T	T	T	T	T	T	SA	T	T	SA	T	T	T	T	T	T	T	T	T	T	T	T	T	SA	SA	SA	SA	SA	SA
316	T	T	T	T	T	T	T	T	T	T	T	A	A	A	A	A	A	A	A	T	T	T	T	T	T	T	SA	T	T	SA	T	T	T	T	T	T	T	T	T	T	T	T	T	SA	SA	SA	SA	SA	SA
317	T	T	T	T	T	T	T	T	T	T	T	A	A	A	A	A	A	A	A	T	T	T	T	T	T	T	T	T	T	SA	T	T	T	T	T	T	T	T	T	T	T	T	T	SA	SA	SA	T	SA	SA
318	T	T	T	T	T	T	T	T	T	T	T	A	A	A	A	A	A	A	A	T	T	T	T	T	T	T	T	T	T	SA	T	T	T	T	T	T	T	T	T	T	T	T	T	SA	SA	SA	T	SA	SA
319	T	T	T	T	T	T	T	T	T	T	T	A	A	A	A	A	A	A	A	T	T	T	T	T	T	T	T	T	T	SA	T	T	T	T	T	T	T	T	T	T	T	T	T	SA	SA	SA	SA	SA	SA
320	T	T	T	T	T	T	T	T	T	T	T	A	A	A	A	A	A	A	A	T	T	T	T	T	T	T	T	T	T	SA	T	T	T	T	T	T	T	T	T	T	T	T	T	T	SA	SA	SA	SA	SA
321	T	T	T	T	T	T	T	T	T	T	T	A	A	A	A	A	A	A	A	T	T	T	T	T	T	T	T	T	T	T	T	T	T	T	T	T	T	T	T	T	T	T	T	T	SA	SA	SA	SA	SA
322	T	T	T	T	T	T	T	T	T	T	T	A	A	A	A	A	A	A	A	T	T	T	T	T	T	T	T	T	T	T	T	T	T	T	T	T	T	T	T	T	T	T	T	T	SA	SA	SA	SA	SA
323	T	T	T	T	T	T	T	T	T	T	T	A	A	A	A	A	A	A	A	T	T	T	T	T	T	T	T	T	T	T	T	T	T	T	T	T	T	T	T	T	T	T	T	T	SA	SA	SA	SA	SA
324	T	T	T	T	T	T	T	T	T	T	T	A	A	A	A	A	A	A	A	T	T	T	T	T	T	T	T	T	T	T	T	T	T	T	T	T	T	T	T	T	T	T	T	T	SA	SA	SA	SA	SA
325	T	T	T	T	T	T	T	T	T	T	T	A	A	A	A	A	A	A	A	T	T	T	T	T	T	T	T	T	T	T	T	T	T	T	T	T	T	T	T	T	T	T	T	T	T	SA	SA	SA	SA
326	T	T	T	T	T	T	T	T	T	T	T	A	A	A	A	A	A	SA	A	T	T	T	T	T	T	T	T	T	T	T	T	T	T	T	T	T	T	T	T	T	T	T	T	T	T	SA	SA	SA	SA
327	T	T	T	T	T	T	T	T	T	T	T	A	A	A	A	A	A	A	A	T	T	T	T	T	T	T	T	T	T	T	T	T	T	T	T	T	T	T	T	T	T	T	T	T	T	SA	SA	SA	SA
328	T	T	T	T	T	T	T	T	T	T	T	A	A	A	A	A	A	A	A	T	T	T	T	T	T	T	T	T	T	T	T	T	T	T	T	T	T	T	T	T	T	T	T	SA	SA	SA	SA	SA	SA
329	T	T	T	T	T	T	T	T	T	T	T	A	A	A	A	A	A	A	SA	T	T	T	T	T	T	T	T	T	T	T	T	T	T	T	T	T	T	T	T	T	T	T	T	SA	SA	SA	SA	SA	SA
330	T	T	T	T	T	T	T	T	T	T	T	A	A	A	A	A	A	A	A	T	T	T	T	T	T	T	T	T	T	T	T	T	T	T	T	T	T	T	T	T	T	T	SA	SA	SA	SA	SA	SA	SA
331	T	T	T	T	T	T	T	T	T	T	T	A	A	A	A	A	A	A	A	T	T	T	T	T	T	T	T	T	T	T	T	T	T	T	T	T	T	T	T	T	T	T	SA	SA	SA	SA	SA	SA	SA
332	T	T	T	T	T	T	T	T	T	T	T	A	A	SA	A	A	A	A	A	T	T	T	T	T	T	T	T	T	T	T	T	T	T	T	T	T	T	T	T	T	T	T	SA	SA	SA	SA	T	SA	SA
333	T	T	T	T	T	T	T	T	T	T	T	A	A	SA	A	A	A	A	A	T	T	T	T	T	T	T	T	T	T	T	T	T	T	T	T	T	T	T	T	T	T	SA	SA	SA	SA	SA	T	SA	A
334	T	T	T	T	T	T	T	T	T	T	T	A	A	SA	A	A	A	A	A	T	T	T	T	T	T	T	SA	T	T	T	T	T	T	T	T	T	T	T	T	T	T	SA	SA	SA	SA	SA	T	SA	A
335	T	T	T	T	T	T	T	T	T	T	T	A	A	SA	A	A	A	A	A	T	T	T	T	T	T	SA	SA	T	T	T	T	T	T	T	SA	T	T	T	T	T	T	SA	SA	SA	SA	SA	T	SA	SA
336	T	T	T	T	T	T	T	T	T	T	T	A	A	A	A	A	A	A	A	T	T	T	T	T	T	T	T	T	T	T	T	T	T	T	T	T	T	T	T	T	T	SA	SA	SA	SA	SA	T	SA	SA
337	T	T	T	T	T	T	T	T	T	T	T	A	A	A	A	A	A	A	A	T	T	T	T	T	T	T	T	T	T	T	T	T	T	T	T	T	T	T	T	T	T	SA	SA	SA	SA	SA	SA	SA	SA
338	T	T	T	T	T	T	T	T	T	T	T	A	A	A	A	A	A	A	A	T	T	T	T	T	T	SA	T	T	T	T	T	T	T	T	SA	T	T	T	T	T	T	SA	SA	SA	SA	SA	SA	A	SA
339	T	T	T	T	T	T	T	T	T	T	T	A	A	SA	A	A	A	A	A	T	T	T	T	T	T	T	T	T	T	T	T	T	T	T	SA	T	T	T	T	T	T	SA	SA	SA	SA	SA	SA	A	SA
340	T	T	T	T	T	T	T	T	T	T	T	A	A	SA	A	A	A	A	A	T	T	T	T	T	T	SA	T	T	T	T	T	T	T	T	T	T	T	T	T	T	T	SA	SA	SA	SA	SA	A	A	SA
341	T	T	T	T	T	T	T	T	T	T	T	A	A	A	A	A	A	A	A	T	T	T	T	T	T	SA	T	T	T	T	T	T	T	T	T	T	T	T	T	T	T	SA	SA	T	SA	SA	A	A	A
342	T	T	T	T	T	T	T	T	T	T	T	A	A	A	A	A	A	A	A	T	T	T	T	T	T	SA	T	T	T	SA	T	T	T	T	T	T	T	T	T	T	T	SA	SA	T	SA	SA	A	A	A
343	T	T	T	T	T	T	T	T	T	T	T	A	A	SA	A	A	A	A	A	T	T	T	T	T	T	T	T	SA	T	SA	T	T	T	T	T	T	T	T	T	T	SA	SA	SA	T	SA	SA	A	A	SA
344	T	T	T	T	T	T	T	T	T	T	T	A	A	A	A	A	A	A	A	T	T	T	T	T	T	T	T	SA	T	SA	T	T	T	T	T	T	T	T	T	T	SA	SA	SA	SA	SA	SA	SA	A	A
345	T	T	T	T	T	T	T	T	T	T	T	A	A	A	A	A	A	A	A	T	T	T	T	T	T	T	SA	SA	T	SA	T	T	T	T	T	T	T	T	T	T	SA	SA	SA	SA	SA	SA	SA	A	A
346	T	T	T	T	T	T	T	SA	T	T	T	A	A	A	A	A	A	A	A	T	T	T	T	T	SA	SA	SA	SA	T	SA	T	T	T	T	T	T	T	T	T	T	SA	SA	SA	SA	SA	SA	SA	SA	SA
347	T	T	T	T	T	T	T	T	T	T	T	A	A	A	A	A	A	A	A	T	T	T	T	T	SA	SA	SA	SA	T	SA	T	T	T	T	T	T	T	T	T	T	SA	SA	SA	SA	SA	SA	SA	SA	A
348	T	T	T	T	T	T	T	T	T	T	T	A	A	A	A	A	A	A	A	T	T	T	T	T	SA	T	SA	T	T	SA	T	T	T	T	T	T	T	T	T	T	SA	SA	SA	SA	SA	SA	SA	SA	A
349	T	T	T	T	T	T	T	T	T	T	T	A	A	A	A	A	A	A	A	T	T	T	T	T	T	T	SA	T	T	T	T	T	T	T	T	T	T	T	T	T	SA	SA	SA	SA	SA	SA	SA	SA	A
350	T	T	T	T	T	T	T	T	T	T	T	A	A	A	A	A	A	A	A	T	T	T	T	T	T	T	SA	T	T	T	T	T	T	T	T	T	T	T	T	T	SA	SA	SA	SA	SA	SA	SA	SA	SA
351	T	T	T	T	T	T	T	T	T	T	T	A	A	A	A	A	A	A	A	T	T	T	T	T	T	T	SA	T	T	T	T	T	T	T	T	T	T	T	T	T	SA	SA	SA	SA	SA	SA	T	SA	SA
352	T	T	T	T	T	T	T	T	T	T	T	A	A	A	A	A	A	A	A	T	T	T	T	T	T	T	SA	T	T	T	T	T	T	T	T	T	T	T	T	T	SA	SA	SA	SA	SA	SA	T	SA	SA
353	T	T	T	T	T	T	T	T	T	T	T	A	A	A	A	A	A	A	A	T	T	T	T	T	T	T	SA	T	T	T	T	T	T	T	T	T	T	T	T	T	SA	SA	SA	SA	SA	SA	T	SA	SA
354	T	T	T	T	T	T	T	T	T	T	T	A	A	A	A	A	A	A	A	T	T	T	T	T	T	SA	A	T	T	T	T	T	T	T	SA	T	T	T	T	T	SA	SA	SA	SA	SA	SA	SA	SA	SA
355	T	T	T	T	T	T	T	T	T	T	T	A	A	A	A	A	A	A	A	T	T	T	T	T	T	SA	SA	T	T	T	T	T	T	T	SA	T	T	T	T	T	SA	SA	SA	SA	SA	SA	SA	SA	SA
356	T	T	SA	T	T	T	T	T	T	T	T	A	A	A	A	A	A	A	A	T	T	T	T	T	T	SA	SA	T	T	T	T	T	T	T	SA	T	T	T	T	T	T	SA	SA	SA	SA	SA	SA	SA	SA
357	T	T	SA	T	T	T	T	T	T	T	T	A	A	A	A	A	A	A	A	T	T	T	T	T	T	SA	SA	T	T	T	T	T	T	T	SA	T	T	T	T	T	T	SA	SA	SA	SA	SA	SA	SA	A
358	T	T	T	T	T	T	T	T	T	T	T	A	A	A	A	A	A	A	A	T	T	T	T	T	T	SA	T	T	T	T	T	T	T	T	SA	T	T	T	T	T	SA	SA	SA	SA	SA	SA	SA	SA	SA
359	T	T	T	T	T	T	T	T	T	T	T	A	A	A	A	A	A	A	A	T	T	T	T	T	T	SA	T	T	T	T	T	T	T	T	SA	T	T	T	T	T	SA	SA	SA	SA	SA	SA	SA	SA	SA
360	T	T	T	T	T	T	T	T	T	T	T	A	A	A	A	A	A	A	A	T	T	T	T	T	T	SA	T	T	T	T	T	T	T	T	SA	T	T	T	T	T	SA	SA	SA	SA	SA	SA	SA	SA	SA
361	T	T	T	T	T	T	T	T	T	T	T	A	A	A	A	A	A	A	A	T	T	T	T	T	T	T	T	T	T	T	T	T	T	T	T	T	T	T	T	T	SA	SA	SA	SA	SA	SA	A	SA	SA
362	T	T	T	T	T	T	T	T	T	T	T	A	A	A	A	A	A	A	A	T	T	T	T	T	T	T	T	T	T	T	T	T	T	T	T	T	T	T	T	T	T	SA	SA	SA	SA	SA	A	SA	SA
363	T	T	T	T	T	SA	T	T	T	T	T	A	A	A	A	A	A	A	A	T	T	T	T	T	T	T	T	T	T	T	T	T	T	T	T	T	T	T	T	T	T	T	SA	SA	SA	SA	A	SA	SA
364	T	T	T	T	T	SA	T	T	T	T	T	A	A	A	A	A	A	A	A	T	T	T	T	T	T	SA	T	T	T	T	T	T	T	T	T	T	T	T	T	T	T	SA	SA	SA	SA	SA	SA	SA	SA
365	T	T	T	T	T	SA	T	T	T	T	T	A	A	A	A	A	A	A	A	T	T	T	T	T	T	T	T	T	T	T	T	T	T	T	T	T	T	T	T	T	SA	SA	SA	SA	SA	SA	SA	SA	SA
366	T	T	T	T	T	T	T	T	T	T	T	A	A	A	A	A	A	A	A	T	T	T	T	T	T	T	T	T	T	T	T	T	T	T	T	T	T	T	T	T	SA	SA	SA	SA	SA	SA	SA	SA	SA
367	T	T	SA	T	T	T	T	T	T	T	T	A	A	A	A	A	A	A	A	T	T	T	T	T	T	T	T	T	T	T	T	T	T	T	T	T	T	T	T	T	SA	SA	SA	SA	SA	SA	SA	SA	SA
368	T	T	SA	T	T	T	T	T	T	T	T	A	A	A	A	A	A	A	A	T	T	T	T	T	T	T	T	T	T	T	T	T	T	T	T	T	T	T	T	T	SA	SA	SA	SA	SA	SA	SA	SA	SA
369	T	T	SA	T	T	T	T	T	T	T	T	A	A	A	A	A	A	A	A	T	T	T	T	T	T	T	T	T	T	T	T	T	T	T	T	T	T	T	T	T	SA	SA	SA	SA	SA	SA	SA	SA	SA
370	T	T	SA	T	T	T	T	T	T	T	T	A	A	A	A	A	A	A	A	T	T	T	T	T	T	T	T	T	T	T	T	T	T	T	T	T	T	T	T	T	SA	SA	SA	SA	SA	SA	SA	SA	SA
371	T	T	T	T	T	T	T	T	T	T	T	A	A	A	A	A	A	A	A	T	T	T	T	T	T	T	T	T	T	T	T	T	T	T	T	T	T	T	T	T	SA	SA	SA	SA	SA	SA	SA	SA	SA
372	T	T	T	T	T	T	T	T	T	T	T	A	A	A	A	A	A	A	A	T	T	T	T	T	T	T	T	T	T	T	T	T	T	T	T	T	T	T	T	T	T	T	SA	SA	SA	SA	SA	SA	SA
373	T	T	T	T	T	T	T	T	T	T	T	A	A	A	A	A	A	A	A	T	T	T	T	T	T	T	T	T	T	T	T	T	T	T	T	T	T	T	T	T	T	T	SA	SA	SA	SA	SA	SA	SA
374	T	T	T	T	T	T	T	T	T	T	T	A	A	A	A	A	A	A	A	T	T	T	T	T	T	T	T	T	T	T	T	T	T	T	T	T	T	T	T	T	T	T	SA	SA	SA	SA	SA	SA	SA
375	T	T	T	T	T	T	T	T	T	T	T	A	A	A	A	A	A	A	A	T	T	T	T	T	T	T	T	T	T	T	T	T	T	T	T	T	T	T	T	T	T	T	SA	SA	SA	SA	SA	SA	SA
376	T	T	T	T	T	T	T	T	T	T	T	A	A	A	A	A	A	A	A	T	T	T	T	T	T	T	T	T	T	T	T	T	T	T	T	T	T	T	T	T	T	T	SA	SA	SA	SA	SA	SA	SA
377	T	T	T	T	T	T	T	T	T	T	T	A	A	A	A	A	A	A	A	T	T	T	T	T	T	T	T	T	T	T	T	T	T	T	T	T	T	T	T	T	T	T	SA	T	SA	SA	SA	SA	A
378	T	T	T	T	T	T	T	T	T	T	T	A	A	A	A	A	A	A	A	T	T	T	T	T	T	T	T	T	T	T	T	T	T	T	T	T	T	T	T	T	T	SA	SA	SA	SA	SA	SA	SA	A
379	T	T	T	T	T	T	T	T	T	T	T	A	A	A	A	A	A	A	A	T	T	T	T	T	T	T	T	T	T	T	T	T	T	T	T	T	T	T	T	T	T	T	SA	SA	SA	SA	SA	SA	A
380	T	T	T	T	T	SA	T	T	T	T	T	A	A	A	A	A	A	SA	A	T	T	T	T	T	T	T	T	T	T	T	T	T	T	T	T	T	T	T	T	T	T	T	SA	SA	SA	SA	SA	SA	A
381	T	T	T	T	T	T	T	T	T	T	T	A	A	A	A	A	A	A	A	T	T	T	T	T	T	T	T	T	T	T	T	T	T	T	T	T	T	T	T	T	T	T	SA	T	SA	SA	SA	SA	A
382	T	T	T	T	T	T	T	T	T	T	T	A	A	A	A	A	A	A	A	T	T	T	T	T	T	T	T	T	T	T	T	T	T	T	T	T	T	T	T	T	T	T	SA	T	T	SA	SA	SA	SA
383	T	T	T	T	T	T	T	T	T	T	T	A	A	A	A	A	A	A	A	T	T	T	T	T	T	T	T	T	T	T	T	T	T	T	T	T	T	T	T	T	T	T	T	T	T	SA	SA	SA	SA
384	T	T	T	T	T	T	T	T	T	T	T	A	A	A	A	A	A	A	A	T	T	T	T	T	T	T	T	T	T	T	T	T	T	T	T	T	T	T	T	T	T	T	T	T	T	SA	SA	SA	SA
385	T	T	SA	T	T	T	T	T	T	T	T	A	A	A	A	A	A	A	A	T	T	T	T	T	T	T	T	T	T	T	T	T	T	T	T	T	T	T	T	T	T	T	T	T	T	SA	SA	SA	SA
386	T	T	T	T	T	T	T	T	T	T	T	A	A	A	A	A	A	A	A	T	T	T	T	T	T	T	T	T	SA	T	T	T	T	T	T	T	T	T	T	T	T	T	T	T	T	SA	SA	SA	A
387	T	T	T	T	T	T	T	T	T	T	T	A	A	A	A	A	A	A	A	T	T	T	T	T	T	T	T	T	T	T	T	T	T	T	T	T	T	T	T	T	T	T	T	T	T	SA	SA	SA	A
388	T	T	T	T	T	T	T	T	T	T	T	A	A	A	A	A	A	A	A	T	T	T	T	T	T	T	T	T	T	T	T	T	T	T	T	T	T	T	T	T	T	T	T	T	T	SA	SA	SA	A
389	T	T	T	T	T	T	T	T	T	T	T	A	A	A	A	A	A	SA	A	T	T	T	T	T	T	T	T	T	T	T	T	SA	T	T	T	T	T	T	T	T	T	T	T	T	T	SA	SA	SA	A
390	T	T	T	T	T	T	SA	T	T	T	T	A	A	A	A	A	A	SA	A	T	T	T	T	T	T	T	T	T	T	T	T	T	T	T	T	T	T	T	T	T	T	T	T	T	T	SA	SA	SA	A
391	T	T	T	T	T	T	SA	T	T	T	T	A	A	A	A	A	A	A	A	T	T	T	T	T	T	T	T	T	T	T	T	T	T	T	T	T	T	T	T	T	T	T	T	T	T	A	SA	SA	A
392	T	T	T	T	T	T	SA	T	T	T	T	A	A	A	A	A	A	A	A	T	T	T	T	T	T	T	T	T	T	T	T	T	T	T	T	T	T	T	T	T	T	T	T	T	T	A	SA	SA	A
393	T	T	T	T	T	T	T	T	T	T	T	A	A	SA	A	A	A	SA	A	T	T	T	T	T	T	T	T	T	T	T	T	T	T	T	T	T	T	T	T	T	T	T	T	T	T	SA	SA	SA	A
394	T	T	T	T	T	T	T	T	T	T	T	A	A	SA	A	A	A	T	SA	SA	T	T	T	T	T	T	T	T	T	T	T	T	T	T	T	T	T	T	T	T	T	T	T	T	T	SA	SA	SA	A
395	T	T	T	T	T	T	T	T	T	T	T	A	A	SA	A	A	A	A	A	SA	T	T	T	T	T	T	T	T	T	T	T	T	T	T	T	T	T	T	T	T	T	T	T	T	T	SA	SA	SA	A
396	T	T	T	T	T	T	T	T	T	T	T	A	A	A	A	A	A	A	A	T	T	T	T	T	T	T	T	T	T	T	T	T	T	T	T	T	T	T	T	T	T	T	T	T	T	SA	SA	SA	A
397	T	T	T	T	T	T	T	T	T	T	T	A	A	A	A	A	A	A	A	T	T	T	T	T	T	T	T	T	T	T	T	T	T	T	T	T	T	T	T	T	T	T	T	T	T	SA	SA	SA	A
398	T	T	T	T	T	T	T	T	T	T	T	A	A	A	A	A	A	A	A	T	T	T	T	T	T	T	T	T	T	T	T	T	T	T	T	T	T	T	T	T	T	T	T	T	T	SA	SA	SA	A
399	T	T	T	T	T	T	T	T	T	T	T	A	A	A	A	A	A	A	A	T	T	T	T	T	T	T	T	T	T	T	T	T	T	T	T	T	T	T	T	T	T	T	T	T	T	SA	SA	SA	A
400	T	T	T	T	T	T	T	T	T	T	T	A	A	SA	A	A	A	A	A	T	T	T	T	T	T	T	T	T	T	T	T	T	T	T	T	T	T	T	T	T	T	T	T	T	T	SA	SA	SA	A
401	T	T	T	T	T	T	T	T	T	T	T	A	A	A	A	A	A	A	A	T	T	T	T	T	T	T	T	T	T	T	T	T	T	T	T	T	T	T	T	T	T	T	T	T	T	SA	SA	SA	A
402	T	T	T	T	T	T	T	T	T	T	T	A	A	A	A	A	A	A	A	T	T	T	T	T	T	T	T	T	T	T	T	T	T	T	T	T	T	T	T	T	T	T	T	T	T	SA	SA	SA	A
403	T	T	T	T	T	T	T	T	T	T	T	A	A	A	A	A	A	A	A	T	T	T	T	T	T	T	T	T	T	T	T	T	T	T	T	T	T	T	T	T	T	T	T	T	T	SA	SA	SA	A
404	T	T	T	T	T	T	T	T	T	T	T	A	A	A	A	A	A	A	A	T	T	T	SA	T	T	T	T	T	T	T	T	T	T	T	T	T	T	T	T	T	T	T	T	T	T	SA	SA	SA	A
405	T	T	T	T	T	T	T	T	T	T	T	A	A	A	A	A	A	A	A	T	T	T	T	T	T	T	T	T	T	T	T	T	T	T	T	T	T	T	T	T	T	T	T	T	T	SA	SA	SA	A
406	T	T	T	T	T	T	T	T	T	T	T	A	A	A	A	A	A	A	A	T	T	T	T	T	T	T	T	T	T	T	T	T	T	T	T	T	T	T	T	T	T	T	T	T	SA	SA	SA	SA	A
407	T	T	T	T	T	T	T	T	T	T	T	A	A	A	A	A	A	A	A	T	T	T	T	T	T	T	T	T	T	T	T	T	T	T	T	T	T	T	T	T	T	T	T	T	SA	SA	SA	SA	SA
408	T	T	T	T	T	T	SA	T	T	T	T	A	A	A	A	A	A	SA	A	T	T	T	T	T	T	T	T	T	T	T	T	T	T	T	T	T	T	T	T	T	T	T	T	T	SA	SA	SA	SA	SA
409	T	T	T	T	T	T	T	T	T	T	T	A	A	A	A	A	A	SA	A	T	T	T	T	T	T	T	T	T	T	T	T	T	T	T	T	T	T	T	T	T	T	T	T	SA	SA	SA	SA	SA	SA
410	T	T	T	T	T	T	T	T	T	T	T	A	A	A	A	A	A	A	A	T	T	T	T	T	T	T	T	T	T	T	T	T	T	T	T	T	T	T	T	T	T	T	T	SA	SA	SA	SA	SA	SA
411	T	T	T	T	T	T	T	T	T	T	T	A	A	A	A	A	A	A	A	T	T	T	T	T	T	T	T	T	T	T	T	T	T	T	T	T	T	T	T	T	T	T	T	SA	SA	SA	SA	SA	A
412	T	T	T	T	T	T	T	T	T	T	T	A	A	A	A	A	A	A	A	T	T	T	T	T	T	T	T	T	T	T	T	T	T	T	T	T	T	T	T	T	T	T	T	T	SA	SA	SA	SA	A
413	T	T	T	T	T	T	T	T	T	T	T	A	A	A	A	A	A	A	A	T	T	T	T	T	T	T	T	T	T	T	T	T	T	T	T	T	T	T	T	T	T	T	T	T	SA	SA	SA	SA	A
414	T	T	T	T	T	T	T	T	T	T	T	A	A	A	A	A	A	A	A	T	T	T	T	T	T	T	T	T	T	T	T	T	T	T	T	T	T	T	T	T	T	T	T	T	SA	SA	SA	SA	A
415	T	T	T	T	T	T	T	T	T	T	T	A	A	A	A	A	A	A	A	T	T	T	T	T	T	T	T	T	T	T	T	T	T	T	T	T	T	T	T	T	T	T	T	SA	SA	SA	A	SA	A
416	T	T	T	T	T	T	T	T	T	T	T	A	A	A	A	A	A	A	A	T	T	T	T	T	T	T	T	T	T	T	T	T	T	T	T	T	T	T	T	T	T	T	T	SA	SA	SA	T	SA	A
417	T	T	T	T	T	T	T	T	T	T	T	A	A	A	A	A	A	A	A	T	T	T	T	T	T	T	T	T	T	T	T	T	T	T	T	T	T	T	T	T	T	T	T	SA	SA	SA	T	SA	A
418	T	T	T	T	T	T	T	T	T	T	T	A	A	A	A	A	A	A	A	T	T	T	T	T	T	T	T	T	T	T	T	T	T	T	T	T	T	T	T	T	T	T	T	T	SA	SA	T	SA	SA
419	T	T	T	T	T	T	T	T	T	T	T	A	A	A	A	A	A	A	A	T	T	T	T	T	T	T	T	T	T	T	T	T	T	T	T	T	T	T	T	T	T	T	T	T	SA	A	T	SA	SA
420	T	T	T	T	T	T	T	T	T	T	T	A	A	A	A	A	A	A	A	T	T	T	T	T	T	T	T	T	T	T	T	T	T	T	T	T	T	T	T	T	T	T	T	T	SA	A	SA	SA	SA
421	T	T	T	T	T	T	T	T	T	T	T	A	A	A	A	A	A	A	A	T	T	T	T	T	T	T	SA	T	T	T	T	T	T	T	T	T	T	T	T	T	T	T	T	T	SA	A	SA	SA	SA
422	T	T	T	T	T	T	T	T	T	T	T	A	A	A	A	A	A	A	A	T	T	T	T	T	T	T	T	T	T	T	T	T	T	T	T	T	T	T	T	T	T	T	T	T	SA	A	SA	SA	SA
423	T	T	T	T	T	T	T	T	T	T	T	A	A	A	A	A	A	A	A	T	T	T	T	T	T	T	T	T	T	T	T	T	T	T	T	T	T	T	T	T	T	T	T	T	SA	A	SA	SA	SA
424	T	T	T	T	T	T	T	T	T	T	T	A	A	A	A	A	A	A	A	T	T	T	T	T	T	T	T	T	T	T	T	T	T	T	T	T	T	T	T	T	T	T	T	T	SA	A	SA	SA	A
425	T	T	T	T	T	T	T	T	T	T	T	A	A	A	A	A	A	A	A	T	T	T	T	T	T	T	T	T	T	T	T	T	T	T	T	T	T	T	T	T	T	T	T	T	SA	SA	SA	SA	A
426	T	T	T	T	T	T	T	T	T	T	T	A	A	A	A	A	A	A	A	T	T	T	T	T	T	T	T	T	T	T	T	T	T	T	T	T	T	T	T	T	T	T	T	T	SA	A	SA	SA	A
427	T	T	T	T	T	T	T	T	T	T	T	A	A	A	A	A	A	A	A	T	T	T	T	T	T	T	T	T	T	T	T	T	T	T	T	T	T	T	T	T	T	T	T	T	SA	A	SA	SA	A
428	T	T	T	T	T	T	T	T	T	T	T	A	A	A	A	A	A	A	A	T	T	T	T	T	T	T	T	T	T	T	T	T	T	T	T	T	T	T	T	T	T	T	T	T	SA	SA	SA	SA	A
429	T	T	T	T	T	T	T	T	T	T	T	A	A	A	A	A	A	A	A	T	T	T	T	T	T	T	T	T	T	T	SA	T	T	T	T	T	T	T	T	T	T	T	T	T	T	SA	SA	SA	A
430	T	T	T	T	T	T	T	T	T	T	T	A	A	A	A	A	A	A	A	T	T	T	T	T	T	T	T	T	T	T	T	T	T	T	T	T	T	T	T	T	T	T	T	T	SA	SA	SA	SA	A
431	T	T	T	T	T	T	T	T	T	T	T	A	A	A	A	A	A	A	A	T	T	T	T	T	T	T	T	T	T	T	T	SA	T	T	T	T	T	T	T	T	T	T	T	T	SA	SA	SA	SA	A
432	T	T	T	T	T	T	T	T	T	T	T	A	A	A	A	A	A	A	A	T	T	T	T	T	T	T	T	T	SA	T	T	T	T	T	T	T	T	T	T	T	T	T	T	T	SA	SA	SA	SA	SA
433	T	T	T	T	T	T	T	T	T	T	T	A	A	A	A	A	A	A	A	T	T	T	T	T	T	T	T	T	T	T	T	T	T	T	T	T	T	T	T	T	T	T	T	T	SA	SA	SA	SA	SA
434	T	T	T	T	T	T	T	T	T	T	T	A	A	A	A	A	A	A	A	T	T	T	T	T	T	T	T	T	T	T	T	T	T	T	T	T	T	T	T	T	T	T	T	T	SA	SA	SA	SA	SA
435	T	T	T	T	T	T	T	T	T	T	T	A	A	A	A	A	A	A	A	T	T	T	T	T	T	T	T	T	T	T	T	T	T	T	T	T	T	T	T	T	T	T	T	T	SA	SA	SA	SA	SA
436	T	T	T	T	T	T	T	T	T	T	T	A	A	A	A	A	A	A	A	T	T	T	T	T	T	T	T	T	T	T	T	T	T	T	T	T	T	T	T	T	T	T	SA	T	SA	SA	T	SA	SA
437	T	T	T	T	T	T	T	T	T	T	T	A	A	A	A	A	A	A	A	T	T	T	T	T	T	T	T	T	T	T	T	T	T	T	T	T	T	T	T	T	T	T	T	T	SA	SA	T	SA	SA
438	T	T	T	T	T	T	T	T	T	T	T	A	A	A	A	A	A	A	A	T	T	T	T	T	T	T	T	T	T	T	T	T	T	T	T	T	T	T	T	T	T	T	T	T	SA	SA	T	SA	SA
439	T	T	T	T	T	T	T	T	T	T	T	A	A	A	A	A	A	A	A	T	T	T	T	T	T	T	T	T	T	T	T	SA	T	T	T	T	T	T	T	T	T	T	T	T	SA	SA	T	SA	SA
440	T	T	T	T	T	T	T	T	T	T	T	A	A	A	A	A	A	A	A	T	T	T	T	T	T	T	T	T	T	T	T	SA	T	T	T	T	T	T	T	T	T	T	T	T	SA	SA	T	SA	SA
441	T	T	T	T	T	T	T	T	T	T	T	A	A	A	A	A	A	A	A	T	T	T	T	T	T	T	T	SA	T	T	T	SA	T	T	T	T	T	T	T	T	T	T	T	SA	SA	SA	SA	SA	A
442	T	T	T	T	T	T	T	T	T	T	T	A	A	A	A	A	A	A	A	T	T	T	T	T	T	T	T	T	T	T	T	T	T	T	T	T	T	T	T	T	T	T	T	SA	SA	SA	SA	SA	A
443	T	T	T	T	T	T	T	T	T	T	T	A	A	A	A	A	A	A	A	T	T	T	T	T	T	T	T	T	T	T	SA	T	T	T	T	T	T	T	T	T	T	T	T	SA	SA	SA	SA	SA	A
444	T	T	T	T	T	T	T	T	T	T	T	A	A	A	A	A	A	A	A	T	T	T	T	T	T	T	T	T	T	T	SA	T	T	SA	T	T	T	T	T	T	T	T	T	T	SA	SA	SA	SA	SA
445	T	T	T	T	T	T	T	T	T	T	T	A	A	A	A	A	A	A	A	T	T	T	T	T	T	T	T	T	T	T	SA	T	T	T	T	T	T	T	T	T	T	T	T	SA	SA	SA	SA	SA	SA
446	T	T	T	T	T	T	T	T	T	T	T	A	A	A	A	A	A	A	A	T	T	T	T	T	T	T	T	T	T	T	SA	T	T	T	T	T	T	T	T	T	T	T	T	SA	SA	SA	SA	SA	SA
447	T	T	T	T	T	T	T	T	T	T	T	A	A	A	A	A	A	A	A	T	T	T	T	T	T	T	T	T	T	T	T	T	T	T	T	T	T	T	T	T	T	T	T	T	SA	SA	SA	SA	SA
448	T	T	T	T	T	T	T	T	T	T	T	A	A	A	A	A	A	A	A	T	T	T	T	T	T	T	T	T	T	T	T	T	T	T	T	T	T	T	T	T	T	T	T	T	SA	SA	SA	SA	SA
449	T	T	T	T	T	T	T	T	T	T	T	A	A	A	A	A	A	A	A	T	T	T	T	T	T	T	T	T	T	T	T	T	T	T	T	T	T	T	T	T	T	T	T	T	SA	SA	SA	SA	SA
450	T	T	T	T	T	T	T	T	T	T	T	A	A	A	A	A	A	A	A	T	T	T	T	T	T	T	T	T	T	T	T	T	T	T	T	T	T	T	T	T	T	T	T	T	SA	SA	SA	SA	SA
451	T	T	SA	T	T	T	T	T	T	T	T	A	A	A	A	A	A	A	A	T	T	T	T	T	T	T	T	T	T	T	T	T	T	T	T	T	T	T	T	T	T	T	T	T	SA	SA	SA	SA	SA
452	T	T	T	T	T	T	T	T	T	T	T	A	A	A	A	A	A	A	A	T	T	T	T	T	T	T	T	T	T	T	T	T	T	T	T	T	T	T	T	T	T	T	T	T	SA	SA	SA	SA	SA
453	T	T	T	T	T	T	T	T	T	T	T	A	A	A	A	A	A	A	A	T	T	T	T	T	T	T	T	T	T	T	T	T	T	T	T	T	T	T	T	T	T	T	T	T	SA	SA	T	SA	SA
454	T	T	T	T	T	T	T	T	T	T	T	A	A	A	A	A	A	A	A	T	T	T	T	T	T	T	T	T	T	T	T	T	T	T	T	T	T	T	T	T	T	T	T	T	SA	SA	SA	SA	SA
455	T	T	T	T	T	T	T	T	T	T	T	A	A	A	A	A	A	A	A	T	T	T	T	T	T	T	T	T	T	T	T	T	T	T	T	T	T	T	T	T	T	T	SA	T	SA	SA	SA	SA	SA
456	T	T	T	T	T	T	T	T	T	T	T	A	A	A	A	A	A	SA	A	T	T	T	T	T	T	T	T	T	T	T	T	T	T	T	T	T	T	T	T	T	T	T	SA	T	SA	SA	T	SA	SA
457	T	T	T	T	T	T	T	T	T	T	T	A	A	A	A	A	A	SA	A	T	T	T	T	T	T	T	T	T	T	T	T	T	T	T	T	T	T	T	T	T	T	SA	SA	T	SA	SA	T	SA	SA
458	T	T	T	T	T	T	T	T	T	T	T	A	A	A	A	A	A	SA	A	T	T	T	T	T	T	T	T	T	T	T	T	T	T	T	T	T	T	T	T	T	T	SA	SA	T	T	SA	T	SA	SA
459	T	T	T	T	T	T	T	T	T	T	T	A	A	A	A	A	A	A	A	T	T	T	T	T	T	T	T	T	T	T	T	T	T	T	T	T	T	T	T	T	T	SA	SA	SA	T	SA	T	SA	SA
460	T	T	T	T	T	T	T	T	T	T	T	A	A	A	A	A	A	A	A	T	T	T	T	T	T	T	T	T	T	T	T	T	T	T	T	T	T	T	T	T	T	SA	SA	SA	SA	SA	T	SA	SA
461	T	T	T	T	T	T	T	T	T	T	T	A	A	A	A	A	A	A	A	T	T	SA	T	T	T	T	T	T	T	T	T	T	T	T	T	T	T	T	T	T	T	SA	T	SA	SA	SA	SA	SA	A
462	T	T	T	T	T	T	T	T	T	T	T	A	A	A	A	A	A	A	A	T	T	T	T	T	T	T	T	T	T	T	T	T	T	T	T	T	T	T	T	T	T	SA	T	SA	SA	SA	SA	SA	A
463	T	T	T	T	T	T	T	T	T	T	T	A	A	A	A	A	A	A	A	T	T	T	T	T	T	T	T	T	T	T	T	T	T	T	T	T	T	T	T	T	T	SA	T	SA	SA	SA	SA	SA	A
464	T	T	T	T	T	T	T	T	T	T	T	A	A	A	A	A	A	A	A	T	T	T	T	T	T	T	T	T	T	T	T	T	T	T	T	T	T	T	T	T	T	SA	T	SA	SA	SA	SA	SA	SA
465	T	T	T	T	T	T	T	T	T	T	T	A	A	A	A	A	A	A	A	T	T	T	T	T	T	T	T	T	T	T	T	T	T	T	T	T	T	T	T	T	T	SA	T	SA	SA	SA	SA	SA	SA
466	T	T	T	T	T	T	T	T	T	T	T	A	A	A	A	A	A	A	A	T	T	T	T	T	T	T	T	T	T	T	T	T	T	T	T	T	T	T	T	T	T	T	SA	SA	SA	SA	SA	SA	SA
467	T	T	T	T	T	T	T	T	T	T	T	A	A	A	A	A	A	A	A	T	T	T	T	T	T	T	T	T	T	T	T	T	T	T	T	SA	T	T	T	T	T	T	SA	SA	SA	SA	SA	SA	SA
468	T	T	T	T	T	T	T	T	T	T	T	A	A	A	A	A	A	A	A	T	T	T	T	T	T	T	T	T	T	T	T	T	T	T	T	T	SA	T	T	T	T	SA	SA	SA	SA	SA	SA	SA	SA
469	T	T	T	T	T	T	T	T	T	T	T	A	A	A	A	A	A	A	A	T	T	T	T	T	T	T	T	T	T	T	T	T	T	T	T	T	SA	T	T	T	T	SA	SA	T	SA	SA	SA	SA	SA
470	T	T	T	T	T	T	T	T	T	T	T	A	A	A	A	A	A	SA	A	T	T	T	T	T	T	T	T	T	T	T	T	T	T	T	T	T	T	T	T	T	T	T	SA	T	SA	SA	SA	SA	SA
471	T	T	T	T	T	T	T	T	T	T	T	A	A	A	A	A	A	A	A	T	T	T	T	SA	T	T	T	T	T	T	T	T	T	T	T	T	T	T	T	T	T	T	SA	T	T	SA	SA	T	SA
472	T	T	T	T	T	T	T	T	T	T	T	A	A	A	A	A	A	A	A	T	T	T	T	T	T	T	T	T	T	T	T	T	T	T	T	T	T	T	T	T	T	T	SA	T	SA	SA	SA	SA	SA
473	T	T	T	T	T	T	T	T	T	T	T	A	A	A	A	A	A	A	A	T	T	T	T	T	T	T	T	T	T	T	T	T	T	T	T	T	T	T	T	T	SA	T	T	T	SA	SA	SA	SA	SA
474	T	T	T	T	T	T	T	T	T	T	T	A	A	A	A	A	A	A	A	T	T	T	T	T	T	T	T	T	T	T	T	T	T	T	T	SA	T	T	T	T	SA	T	T	T	SA	SA	SA	SA	SA
475	T	T	T	T	T	T	T	T	T	T	T	A	A	A	A	A	A	A	A	T	T	T	SA	T	T	T	T	T	T	T	T	T	T	T	SA	T	T	T	T	T	SA	T	T	T	SA	SA	SA	SA	SA
476	T	T	T	T	T	T	T	T	T	T	T	A	A	A	A	A	A	A	A	T	T	T	SA	T	T	T	T	T	T	T	T	T	T	T	SA	T	T	T	T	T	SA	T	T	T	SA	SA	SA	SA	SA
477	T	T	T	T	T	T	T	T	T	T	T	A	A	A	A	A	A	A	A	T	T	T	T	T	T	T	T	T	T	T	T	T	T	T	SA	T	T	T	T	T	SA	T	T	T	SA	SA	SA	SA	SA
478	T	T	T	T	T	T	T	T	T	T	T	A	A	A	A	A	A	A	A	T	T	T	T	T	T	T	T	T	T	T	T	T	T	T	SA	T	T	T	T	T	SA	T	T	SA	SA	SA	SA	SA	SA
479	T	T	T	T	T	T	T	T	T	T	T	A	A	A	A	A	A	A	A	T	T	T	T	T	T	T	T	T	T	T	T	T	T	T	SA	T	T	T	T	T	SA	T	T	SA	SA	SA	SA	SA	SA
480	T	T	T	T	T	T	T	T	T	T	T	A	A	A	A	A	A	A	A	T	T	T	T	T	T	T	T	T	T	T	T	T	T	T	SA	T	T	T	T	T	SA	T	T	SA	SA	SA	SA	SA	SA
481	T	T	T	T	T	T	T	T	T	T	T	A	A	A	A	A	A	SA	A	T	T	T	T	T	T	T	T	T	T	T	T	T	T	T	SA	T	T	T	T	T	SA	T	T	SA	SA	SA	SA	SA	SA
482	T	T	T	T	T	T	T	T	T	T	T	A	A	A	A	A	A	A	A	T	T	T	T	T	T	T	T	T	T	SA	T	T	T	T	SA	T	T	T	T	T	SA	T	SA	SA	SA	SA	SA	SA	A
483	T	T	T	T	T	T	T	T	T	T	T	SA	A	A	A	A	A	SA	A	T	T	T	T	T	T	T	T	T	T	SA	T	T	T	T	SA	T	T	T	T	T	SA	SA	SA	SA	SA	SA	SA	SA	SA
484	T	T	T	T	T	T	T	T	T	T	T	SA	A	A	A	A	A	A	A	T	T	T	T	T	T	T	T	T	T	T	T	T	T	T	SA	T	T	T	T	T	SA	SA	SA	SA	SA	SA	SA	SA	SA
485	T	T	T	T	T	T	T	T	T	T	T	A	A	A	A	A	A	A	A	T	T	T	T	T	T	T	T	T	T	T	T	T	T	T	T	T	T	T	T	T	SA	SA	SA	SA	SA	SA	SA	SA	SA
486	T	T	T	T	T	T	T	T	T	T	T	A	A	A	A	A	A	A	A	T	T	T	T	T	T	T	T	T	T	T	T	T	T	T	T	T	T	T	T	T	SA	SA	SA	SA	SA	A	SA	SA	SA
487	T	T	T	T	T	T	T	T	T	T	T	A	A	A	A	A	A	A	A	T	T	T	T	T	T	T	T	T	T	T	T	T	T	T	T	T	T	T	T	T	SA	SA	SA	SA	SA	A	SA	SA	SA
488	T	T	T	T	T	T	T	T	T	T	SA	A	A	A	A	A	A	A	A	T	T	T	T	T	T	T	SA	T	T	T	T	T	T	T	T	T	T	T	T	T	SA	SA	SA	SA	SA	A	SA	SA	SA
489	T	T	T	T	T	T	T	T	T	T	SA	A	A	A	A	A	A	A	A	T	T	T	T	T	T	T	SA	T	T	T	T	T	T	T	T	T	T	T	T	T	SA	SA	SA	SA	SA	A	SA	SA	SA
490	T	T	T	T	T	T	T	T	T	T	T	A	A	A	A	A	A	A	A	T	T	T	T	T	T	T	T	T	T	T	T	T	T	SA	T	T	T	T	T	T	SA	SA	SA	SA	SA	SA	SA	SA	SA
491	T	T	T	T	T	T	T	T	T	T	T	A	A	A	A	A	A	A	A	T	T	T	T	T	T	T	T	T	T	T	T	T	T	SA	T	T	T	T	T	T	SA	T	SA	SA	SA	SA	SA	SA	SA
492	T	T	T	T	T	T	T	T	T	T	T	A	A	A	A	A	A	A	A	T	T	T	T	T	T	T	T	T	T	T	T	T	T	SA	T	T	T	T	T	T	SA	T	SA	SA	SA	SA	SA	SA	SA
493	T	T	T	T	T	T	T	T	T	T	T	A	A	A	A	A	A	A	A	T	T	T	T	T	T	T	T	T	T	T	T	T	T	SA	T	T	T	T	T	T	SA	T	SA	SA	SA	SA	SA	SA	SA
494	T	T	T	T	T	T	T	T	T	T	SA	A	A	A	A	A	A	A	A	T	T	T	T	T	T	T	T	T	T	T	T	T	T	SA	T	T	T	T	T	T	SA	T	SA	SA	SA	SA	SA	SA	SA
495	T	T	T	T	T	T	T	T	T	T	T	A	A	A	A	A	A	A	A	T	T	T	T	T	T	T	T	T	T	T	T	T	T	SA	SA	T	T	T	T	T	SA	SA	SA	SA	SA	SA	SA	SA	A
496	T	T	T	T	T	T	T	T	T	T	T	A	A	A	A	A	A	A	A	T	T	T	T	T	T	T	T	T	T	T	T	T	T	T	SA	T	T	T	T	T	SA	SA	SA	SA	SA	SA	SA	SA	A
497	T	T	T	T	T	T	T	T	T	T	T	A	A	A	A	A	A	A	A	T	T	T	T	T	T	T	T	T	T	T	T	T	T	T	SA	T	T	T	T	T	SA	SA	SA	SA	SA	SA	SA	SA	A
498	T	T	T	T	T	T	T	T	T	T	T	A	A	A	A	A	A	A	A	T	T	T	T	T	T	T	T	T	T	T	T	T	T	T	SA	T	T	T	T	T	SA	SA	SA	SA	SA	SA	SA	SA	A
499	T	T	T	T	T	T	T	T	T	T	T	A	A	A	A	A	A	A	A	T	T	T	T	T	T	SA	SA	T	SA	T	T	T	T	T	SA	T	T	T	T	T	SA	SA	SA	SA	SA	SA	T	SA	A
500	T	T	T	T	T	T	T	T	T	T	T	A	A	A	A	A	A	A	A	T	T	T	T	T	T	SA	SA	T	T	T	SA	T	T	T	SA	T	T	T	T	T	SA	SA	SA	SA	SA	SA	T	SA	A
501	T	T	T	T	T	T	T	T	T	T	T	A	A	A	A	A	A	A	A	T	T	T	T	T	T	SA	T	T	T	T	SA	T	T	T	T	T	T	T	T	T	SA	SA	SA	SA	SA	SA	T	SA	A
502	T	T	T	T	T	T	T	T	T	T	T	A	A	A	A	A	A	A	A	T	T	T	T	T	T	SA	T	T	T	T	SA	T	T	T	T	T	T	T	T	T	SA	SA	SA	SA	SA	SA	T	SA	A
503	T	T	T	T	T	T	T	T	T	T	T	A	A	A	A	A	A	A	A	T	T	T	T	T	T	T	T	T	T	T	T	T	T	T	T	T	T	T	T	T	SA	SA	T	T	SA	SA	SA	SA	SA
504	T	T	T	T	T	T	T	T	T	T	T	A	A	A	A	A	A	A	A	T	T	T	T	T	T	T	T	T	T	T	T	T	T	T	T	T	T	T	T	SA	SA	SA	SA	T	SA	SA	SA	SA	SA
505	T	T	T	T	T	T	T	T	T	T	T	A	A	A	A	A	A	A	A	T	T	T	T	T	T	T	SA	T	T	T	T	T	T	T	T	T	T	T	T	T	SA	SA	SA	T	SA	SA	SA	SA	SA
506	T	T	T	T	T	T	T	T	T	T	T	A	A	A	A	A	A	A	A	T	T	T	T	T	T	SA	SA	T	T	T	T	T	T	T	T	T	T	T	T	T	SA	SA	SA	T	SA	SA	SA	SA	SA
507	T	T	T	T	T	T	T	T	T	T	T	A	A	A	A	A	A	A	A	T	T	T	T	T	T	SA	SA	T	T	T	T	T	T	SA	T	T	T	T	T	T	T	SA	T	T	SA	SA	SA	SA	SA
508	T	T	T	T	T	T	T	T	T	T	T	A	A	A	A	A	A	A	A	T	T	T	T	T	T	SA	SA	T	T	T	T	T	T	T	T	T	T	T	T	T	SA	SA	T	T	SA	SA	SA	SA	A
509	T	T	T	T	T	T	T	T	T	T	T	A	A	A	A	A	A	A	A	T	T	T	T	T	T	T	SA	T	T	T	T	T	T	T	T	T	T	T	T	T	SA	SA	SA	T	SA	SA	SA	SA	A
510	T	T	T	T	T	T	T	T	T	T	T	A	A	A	A	A	A	A	A	T	T	T	T	T	T	T	SA	T	T	T	T	T	T	T	SA	T	T	T	T	T	SA	SA	SA	T	T	SA	SA	A	A
511	T	T	T	T	T	T	T	T	T	T	T	A	A	A	A	A	A	A	A	T	T	T	T	T	T	T	T	T	T	SA	T	T	T	T	SA	SA	T	T	T	T	SA	SA	SA	T	T	SA	SA	SA	A
512	T	T	T	T	T	T	T	T	T	T	T	A	A	A	A	A	A	A	A	T	T	T	T	T	T	T	T	T	T	SA	T	T	T	T	SA	SA	T	T	T	T	SA	SA	SA	T	T	SA	SA	SA	A
513	T	T	T	T	T	T	T	T	T	T	T	A	A	A	A	A	A	A	A	T	T	T	T	T	T	T	T	T	SA	SA	T	T	T	T	SA	SA	T	T	T	T	SA	SA	SA	T	T	SA	SA	SA	A
514	T	T	T	T	T	T	T	T	T	T	T	A	A	A	A	A	A	A	A	T	T	T	T	T	T	T	T	T	T	T	T	T	T	T	T	T	T	T	T	SA	SA	SA	SA	T	SA	SA	SA	SA	A
515	T	T	T	T	T	T	T	T	T	T	T	A	A	A	A	A	A	A	A	T	T	T	T	T	T	SA	T	T	T	T	T	SA	T	T	T	T	T	T	T	SA	SA	SA	SA	SA	SA	SA	SA	SA	A
516	T	T	T	T	T	T	T	T	T	T	T	A	A	A	A	A	A	A	A	T	T	T	T	T	T	T	T	T	T	T	T	T	T	T	T	SA	SA	T	T	SA	SA	SA	SA	SA	SA	SA	SA	SA	A
517	T	T	T	T	T	T	T	T	T	T	T	A	A	A	A	A	A	A	A	T	T	T	T	T	T	T	T	T	T	T	T	T	T	T	T	SA	SA	T	T	SA	SA	T	SA	SA	SA	SA	SA	SA	A
518	T	T	T	T	T	T	T	T	T	T	T	A	A	A	A	A	A	A	A	T	T	SA	T	T	T	T	T	T	T	T	T	T	T	T	T	T	SA	T	SA	T	SA	SA	SA	SA	SA	SA	SA	SA	A
519	T	T	T	T	T	T	T	T	T	T	T	A	A	A	A	A	A	A	A	T	T	SA	T	T	SA	T	T	T	T	T	T	T	T	T	T	T	T	T	SA	T	SA	SA	SA	SA	SA	A	SA	SA	SA
520	T	T	T	T	T	T	T	T	T	T	T	A	A	A	A	A	A	A	A	T	T	SA	T	T	SA	T	T	T	T	T	T	T	T	T	T	T	T	T	SA	T	SA	SA	SA	SA	SA	A	SA	SA	SA
521	T	T	T	T	T	T	T	T	T	T	T	A	A	A	A	A	A	A	A	T	T	SA	T	T	SA	T	T	T	T	T	T	T	T	T	T	T	T	T	T	T	SA	SA	SA	SA	SA	SA	SA	SA	A
522	T	T	T	T	T	T	T	T	T	T	T	A	A	A	A	A	A	A	A	T	T	SA	T	T	SA	T	T	T	T	T	T	T	T	T	T	T	T	T	T	T	SA	SA	SA	SA	SA	A	SA	SA	A
523	T	T	T	T	T	T	T	T	T	T	T	A	A	A	A	A	A	A	A	SA	T	T	SA	T	SA	T	T	T	T	SA	T	T	T	T	T	T	T	T	T	SA	SA	SA	SA	SA	A	A	SA	SA	A
524	T	T	T	T	T	T	T	T	T	T	T	A	A	A	A	A	A	A	A	SA	T	T	T	T	T	T	T	T	T	SA	T	T	T	T	T	T	T	T	T	T	SA	SA	SA	SA	SA	SA	SA	SA	A
525	T	T	T	T	T	T	T	T	T	T	T	A	A	A	A	A	A	A	A	SA	T	T	T	T	T	T	T	T	T	SA	T	T	T	T	T	T	T	T	T	T	SA	SA	SA	SA	SA	SA	SA	SA	SA
526	T	T	T	T	T	T	T	T	T	T	T	A	A	A	A	A	A	A	A	SA	T	T	T	T	T	T	T	T	T	SA	T	T	T	T	T	T	T	SA	T	T	SA	SA	SA	SA	SA	SA	SA	SA	SA
527	T	T	T	T	T	T	T	T	T	T	T	A	A	A	A	A	A	A	A	T	T	SA	T	T	T	T	T	T	T	SA	T	T	T	T	T	T	T	T	T	T	SA	SA	SA	SA	SA	SA	SA	SA	SA
528	T	T	T	T	T	T	T	T	T	T	T	A	A	A	A	A	A	A	A	T	T	SA	T	T	T	T	T	T	T	SA	T	T	T	T	T	T	SA	T	T	T	SA	SA	SA	SA	SA	A	SA	SA	SA
529	T	T	T	T	T	T	T	T	T	T	T	A	A	A	A	A	A	A	A	T	T	SA	SA	SA	T	T	T	T	T	SA	T	T	T	T	SA	T	T	T	T	T	SA	SA	SA	SA	SA	A	SA	SA	SA
530	T	T	T	T	T	T	T	T	T	T	T	A	A	A	A	A	A	A	A	T	T	SA	SA	SA	T	T	T	T	T	SA	T	T	T	T	SA	T	T	T	T	T	SA	SA	SA	SA	SA	A	SA	SA	SA
531	T	T	T	T	T	T	T	T	T	T	T	A	A	A	A	A	A	A	A	T	T	SA	SA	SA	T	T	T	T	T	SA	T	T	T	T	SA	T	T	T	T	T	SA	SA	SA	SA	A	A	SA	SA	SA
532	T	T	T	T	T	T	T	T	T	T	T	A	A	A	A	A	A	A	A	T	T	SA	SA	SA	T	T	T	T	T	SA	T	T	T	T	SA	T	T	T	T	T	SA	SA	SA	SA	SA	A	SA	SA	SA
533	T	T	T	T	T	T	T	T	T	T	T	A	A	A	A	A	A	A	A	T	T	SA	SA	SA	SA	T	T	T	T	SA	T	T	T	T	SA	T	T	T	T	T	SA	SA	SA	SA	SA	A	SA	SA	SA
534	T	T	T	T	T	T	T	T	T	T	T	A	A	A	A	A	A	A	A	T	T	SA	SA	SA	SA	T	T	T	T	SA	T	T	T	T	SA	T	SA	T	T	T	SA	SA	SA	SA	SA	A	SA	SA	SA
535	T	T	T	T	T	T	T	T	T	T	T	A	A	A	A	A	A	A	A	T	T	SA	SA	SA	SA	T	T	T	T	SA	T	T	T	T	SA	SA	SA	T	T	T	SA	SA	SA	SA	SA	A	SA	SA	SA
536	T	T	T	T	T	T	T	T	T	T	T	A	A	A	A	A	A	A	A	T	T	SA	SA	SA	SA	T	T	T	T	SA	T	T	T	T	SA	T	T	T	T	T	SA	SA	SA	SA	A	A	SA	SA	SA
537	T	T	T	T	T	T	T	T	T	T	T	A	A	A	A	A	A	A	A	T	T	SA	SA	SA	SA	T	T	SA	T	T	T	T	T	T	SA	T	T	T	T	T	SA	SA	SA	SA	A	A	SA	SA	SA
538	T	T	T	T	T	T	T	T	T	T	T	A	A	A	A	A	A	A	A	T	T	T	T	SA	SA	T	T	T	T	T	T	T	T	T	SA	T	T	T	T	T	SA	SA	SA	SA	A	A	SA	SA	SA
539	T	T	T	T	T	T	T	T	T	T	T	A	A	A	A	A	A	A	A	T	T	T	T	SA	SA	T	T	T	T	T	T	T	T	T	SA	T	T	T	T	T	SA	SA	SA	SA	SA	A	SA	SA	SA
540	T	T	T	T	T	T	T	T	T	T	T	A	A	A	A	A	A	A	A	T	T	T	T	SA	SA	SA	T	T	T	T	T	T	T	T	SA	T	T	T	T	T	SA	SA	SA	SA	A	A	SA	SA	SA
541	T	T	T	T	T	T	T	T	T	T	T	A	A	A	A	A	A	A	A	T	T	T	T	T	SA	SA	T	T	T	T	SA	T	T	T	SA	T	T	T	T	T	SA	SA	SA	SA	A	A	SA	SA	SA
542	T	T	T	T	T	T	T	T	T	T	T	A	A	A	A	A	A	A	A	T	T	T	T	T	SA	T	SA	T	T	T	SA	T	T	T	SA	T	T	T	T	T	SA	SA	SA	SA	A	A	SA	SA	SA
543	T	T	T	T	T	T	T	T	T	T	T	A	A	A	A	A	A	A	A	T	T	T	T	T	SA	T	SA	T	T	T	T	T	T	T	SA	T	T	T	T	T	SA	SA	SA	SA	A	A	SA	SA	SA
544	T	T	T	T	T	T	T	T	T	T	T	A	A	A	A	A	A	A	A	T	T	T	T	T	SA	T	SA	T	T	T	T	T	T	T	SA	T	T	T	T	T	SA	SA	SA	SA	A	A	SA	SA	SA
545	T	T	T	T	T	T	T	T	T	T	T	A	A	A	A	A	A	A	A	T	T	T	T	SA	SA	SA	T	T	T	T	SA	T	T	T	SA	T	T	T	T	T	SA	SA	SA	SA	A	A	SA	SA	SA
546	T	T	T	T	T	T	T	T	T	T	T	A	A	A	A	A	A	A	A	T	T	T	T	SA	SA	T	T	T	T	T	T	T	T	T	SA	T	T	T	T	T	SA	SA	SA	SA	A	A	T	SA	SA
547	T	T	T	T	T	T	T	T	T	T	T	A	A	A	A	A	A	A	A	T	T	T	T	SA	SA	T	T	T	T	T	T	T	T	T	T	T	T	T	T	T	SA	SA	SA	SA	A	A	T	SA	SA
548	T	T	T	T	T	T	T	T	T	T	T	A	A	A	A	A	A	A	A	T	T	T	T	SA	SA	T	T	T	T	T	T	T	T	T	T	T	T	T	T	T	SA	SA	SA	SA	A	A	T	SA	SA
549	T	T	T	T	T	T	T	T	T	T	T	A	A	A	A	A	A	A	A	T	T	T	T	SA	SA	T	T	SA	T	SA	T	T	T	T	T	T	T	T	T	T	SA	SA	SA	SA	A	A	T	SA	SA
550	T	T	T	T	T	T	T	T	T	T	T	A	A	A	A	A	A	A	A	T	T	T	T	SA	SA	T	T	SA	T	SA	T	T	T	T	T	T	T	T	T	T	SA	SA	SA	SA	SA	A	T	SA	SA
551	T	T	T	T	T	T	T	T	T	T	T	A	A	A	A	A	A	A	A	T	T	T	T	SA	SA	T	T	SA	T	SA	T	T	T	T	T	T	T	T	T	T	SA	SA	SA	SA	SA	A	SA	SA	SA
552	T	T	T	T	T	T	T	T	T	T	T	A	A	A	A	A	A	A	A	T	T	SA	T	SA	SA	T	T	SA	T	SA	T	T	T	T	SA	T	T	T	T	T	SA	SA	SA	SA	SA	SA	SA	SA	SA
553	T	T	T	T	T	T	T	T	T	T	T	A	A	A	A	A	A	A	A	T	T	SA	T	SA	SA	T	T	SA	T	SA	T	T	T	T	SA	T	T	T	T	T	SA	SA	SA	SA	SA	SA	SA	SA	SA
554	T	T	T	T	T	T	T	T	T	T	T	A	A	A	A	A	A	A	A	T	T	SA	T	SA	SA	T	SA	SA	T	SA	T	T	T	T	SA	T	T	T	T	T	SA	SA	SA	SA	SA	SA	T	T	SA
555	T	T	T	T	T	T	T	T	T	T	T	A	A	A	A	A	A	A	A	T	T	SA	T	SA	SA	SA	SA	SA	T	T	T	T	T	T	SA	T	T	T	T	T	SA	SA	SA	SA	SA	SA	T	T	SA
556	T	T	T	T	T	T	T	T	T	T	T	A	A	A	A	A	A	A	A	T	T	SA	T	SA	SA	SA	SA	SA	T	T	T	T	T	T	SA	T	T	T	T	T	T	SA	SA	SA	SA	SA	T	T	SA
557	T	T	T	T	T	T	T	T	T	T	T	A	A	A	A	A	A	A	A	T	T	SA	T	SA	T	SA	SA	SA	T	T	T	T	T	T	SA	T	T	T	T	T	SA	SA	SA	SA	SA	SA	T	SA	SA
558	T	T	T	T	T	T	T	T	T	T	T	A	A	A	A	A	A	A	A	T	T	T	T	SA	T	SA	SA	T	T	T	T	T	T	T	SA	T	T	T	T	T	SA	SA	SA	SA	SA	SA	T	SA	A
559	T	T	T	T	T	T	T	T	T	T	T	A	A	A	A	A	A	A	A	T	T	T	T	SA	T	SA	SA	T	T	T	T	T	T	T	SA	T	T	T	T	T	SA	SA	SA	SA	SA	SA	T	SA	SA
560	T	T	T	T	T	T	T	T	T	T	T	A	A	A	A	A	A	A	A	T	T	T	SA	SA	T	T	SA	T	T	T	T	T	T	T	T	T	T	T	T	T	SA	SA	SA	SA	SA	SA	SA	SA	SA
561	T	T	T	T	T	T	T	T	T	T	T	A	A	A	A	A	A	A	A	T	T	T	SA	SA	T	T	SA	T	T	T	T	T	T	T	T	T	T	T	T	T	SA	SA	SA	SA	SA	A	SA	SA	SA
562	T	T	T	T	T	T	T	SA	T	T	T	A	A	A	A	A	A	A	A	T	T	T	SA	SA	T	T	T	SA	T	T	T	T	T	T	T	T	T	T	T	T	SA	SA	SA	SA	SA	A	SA	SA	SA
563	T	T	T	T	T	T	T	T	T	T	T	A	A	A	A	A	A	A	A	T	T	T	T	SA	T	T	T	SA	T	T	T	T	T	T	T	T	T	T	T	T	T	SA	SA	SA	SA	A	SA	SA	SA
564	T	T	T	T	T	T	T	SA	T	T	T	A	A	A	A	A	A	A	A	T	T	T	SA	SA	T	T	T	SA	T	T	T	T	T	T	T	T	T	T	T	T	T	SA	SA	T	SA	A	SA	SA	SA
565	T	T	T	T	T	T	T	SA	T	T	T	A	A	A	A	A	A	A	A	T	T	T	SA	SA	T	T	T	SA	T	T	T	T	T	T	T	T	T	T	T	T	T	SA	SA	T	SA	A	SA	SA	SA
566	T	T	T	T	T	T	T	SA	T	T	T	A	A	SA	A	A	A	A	A	T	T	T	SA	SA	T	T	T	T	T	T	T	T	T	T	T	T	T	T	T	T	T	SA	SA	T	SA	A	SA	SA	SA
567	T	T	T	T	T	T	T	SA	T	T	T	A	A	A	A	A	A	A	A	T	T	T	SA	SA	T	T	T	T	T	T	T	T	T	T	T	T	T	T	T	T	SA	SA	SA	SA	SA	SA	SA	SA	SA
568	T	T	T	T	T	T	T	T	T	T	T	A	A	A	A	A	A	A	A	T	T	T	SA	SA	T	T	T	T	T	T	T	T	T	T	T	T	T	T	T	T	SA	SA	SA	SA	SA	SA	SA	SA	SA
569	T	T	T	T	T	T	T	T	T	T	T	A	A	A	A	A	A	A	A	T	T	T	SA	SA	T	T	T	T	T	T	T	T	T	T	T	T	T	T	T	T	SA	SA	SA	SA	SA	SA	SA	SA	SA
570	T	T	T	T	T	T	T	T	T	T	T	A	A	A	A	A	A	A	A	T	T	T	SA	SA	SA	T	T	T	T	T	T	T	T	T	SA	T	T	T	T	T	SA	T	T	SA	SA	SA	T	SA	SA
571	T	T	T	T	T	T	T	T	T	T	T	A	A	A	A	A	A	A	A	T	T	T	SA	SA	SA	T	T	T	T	T	T	T	T	T	SA	T	T	T	T	T	SA	SA	T	SA	SA	SA	SA	SA	SA
572	T	T	T	T	T	T	T	T	T	T	T	A	A	A	A	A	A	A	A	T	T	T	SA	SA	SA	T	T	T	T	T	T	T	T	T	SA	T	T	T	T	T	SA	SA	T	SA	SA	SA	SA	SA	SA
573	T	T	T	T	T	T	T	T	T	T	T	A	A	A	A	A	A	A	A	T	T	T	SA	SA	SA	T	T	SA	T	T	T	T	T	T	SA	T	T	T	T	T	SA	SA	T	SA	SA	SA	SA	SA	SA
574	T	T	T	T	T	T	T	T	T	T	T	A	A	A	A	A	A	A	A	T	T	SA	SA	SA	SA	T	T	SA	T	T	T	T	T	T	SA	T	T	T	T	T	SA	SA	T	SA	SA	SA	SA	SA	SA
575	T	T	T	T	T	T	T	T	T	T	T	A	A	A	A	A	A	A	A	T	T	SA	SA	SA	SA	SA	T	SA	T	T	T	T	T	T	T	T	T	T	T	T	SA	T	T	SA	SA	SA	SA	SA	SA
576	T	T	T	T	T	T	T	T	T	T	T	A	A	A	A	A	A	A	A	T	T	SA	SA	T	T	SA	T	SA	T	T	T	T	T	T	T	T	T	T	T	T	SA	T	T	SA	SA	SA	SA	SA	A
577	T	T	T	T	T	T	T	T	T	T	T	A	A	A	A	A	A	A	A	T	T	SA	SA	SA	SA	SA	T	SA	T	T	T	T	T	T	T	T	T	T	T	T	SA	T	T	T	SA	SA	SA	SA	A
578	T	T	T	T	T	T	T	T	T	T	T	A	A	A	A	A	A	A	A	T	SA	SA	SA	SA	SA	T	T	SA	T	T	T	T	T	T	T	T	T	T	T	T	SA	T	T	SA	SA	SA	SA	SA	A
579	T	T	T	T	T	T	T	T	T	T	T	A	A	A	A	A	A	A	A	T	SA	T	SA	SA	SA	T	T	SA	T	T	T	T	T	T	SA	T	T	T	T	T	SA	T	T	SA	SA	SA	SA	SA	A
580	T	T	T	T	T	T	T	T	T	T	T	A	A	A	A	A	A	A	A	T	SA	SA	SA	SA	SA	SA	T	SA	T	T	T	T	T	T	T	T	T	T	T	T	SA	T	T	SA	SA	A	SA	SA	A
581	T	T	T	T	T	T	T	T	T	T	T	A	A	A	A	A	A	A	A	T	SA	SA	SA	SA	SA	T	SA	T	T	T	T	T	T	T	T	T	T	T	T	T	T	T	T	SA	SA	A	SA	SA	A
582	T	T	T	T	T	T	T	SA	T	T	T	A	A	A	A	A	A	A	A	T	SA	SA	SA	SA	T	T	SA	T	T	T	T	T	T	T	T	T	T	T	T	T	T	T	T	SA	SA	A	SA	SA	A
583	T	T	T	T	T	T	T	T	T	T	T	A	A	A	A	A	A	A	A	SA	SA	SA	SA	SA	T	T	SA	T	T	T	T	T	T	T	T	T	T	T	T	T	T	T	T	SA	SA	SA	SA	A	A
584	T	T	T	T	T	T	T	T	T	T	T	A	A	A	A	A	A	A	A	SA	SA	SA	SA	SA	T	T	T	T	T	T	T	T	T	T	T	T	T	T	T	T	T	T	T	SA	SA	SA	SA	SA	A
585	T	T	T	T	T	T	T	T	T	T	T	A	A	A	A	A	A	A	A	T	SA	SA	SA	SA	T	T	T	SA	T	T	T	T	T	T	T	T	T	T	T	T	T	T	T	SA	SA	SA	SA	SA	A
586	T	T	T	T	T	T	T	T	T	T	T	A	A	A	A	A	A	A	A	T	T	SA	SA	SA	SA	T	T	SA	T	T	T	T	T	T	T	T	T	T	T	T	T	T	T	SA	SA	SA	SA	SA	A
587	T	T	T	T	T	T	T	T	T	T	T	A	A	A	A	A	A	A	A	T	T	SA	SA	SA	SA	T	T	SA	SA	T	T	T	T	T	T	T	T	T	T	T	T	T	T	SA	SA	SA	SA	SA	SA
588	T	T	T	T	T	T	T	T	T	T	T	A	A	A	A	A	A	A	A	T	T	SA	SA	SA	SA	T	T	SA	T	T	T	T	T	T	T	T	T	T	T	T	T	SA	T	SA	SA	SA	SA	SA	SA
589	T	T	T	T	T	T	T	T	T	T	T	A	A	A	A	A	A	A	A	T	T	SA	SA	SA	SA	T	T	SA	T	T	T	T	T	T	T	T	T	T	T	T	T	SA	SA	SA	SA	SA	SA	SA	A
590	T	T	T	T	T	T	T	SA	T	T	T	A	A	A	A	A	A	A	A	T	T	SA	SA	SA	SA	T	T	SA	T	T	T	T	T	T	SA	T	T	T	T	T	T	SA	SA	SA	SA	SA	SA	SA	A
591	T	T	T	T	T	T	T	T	T	T	T	A	A	A	A	A	A	A	A	T	T	SA	SA	SA	SA	T	T	SA	T	T	T	T	T	T	SA	T	T	T	T	T	SA	SA	SA	SA	SA	SA	SA	SA	A
592	T	T	T	T	T	T	T	T	T	T	T	A	A	A	A	A	A	A	A	T	T	SA	T	SA	SA	T	T	SA	T	SA	T	T	T	T	SA	T	T	T	T	T	SA	SA	SA	SA	SA	SA	SA	SA	A
593	T	T	T	T	T	T	T	T	T	T	T	A	A	A	A	A	A	A	A	T	T	SA	SA	SA	SA	T	T	SA	T	SA	T	T	T	T	SA	T	T	T	T	T	SA	SA	SA	SA	SA	SA	SA	SA	A
594	T	T	T	T	T	T	T	T	T	T	T	A	A	A	A	A	A	A	A	T	T	SA	SA	SA	SA	SA	T	SA	T	SA	T	T	T	T	T	T	T	T	T	T	SA	SA	SA	SA	SA	SA	SA	SA	A
595	T	T	T	T	T	T	T	T	T	T	T	A	A	A	A	A	A	A	A	T	SA	SA	SA	SA	SA	T	T	T	T	SA	T	T	T	T	T	T	T	T	T	T	T	SA	SA	SA	SA	SA	SA	SA	SA
596	T	T	T	T	T	T	T	T	T	T	T	A	A	A	A	A	A	A	A	T	T	SA	SA	SA	SA	T	T	T	T	SA	T	T	T	T	T	T	T	T	T	T	T	SA	SA	SA	SA	SA	SA	SA	SA
597	T	T	T	T	T	T	T	T	T	T	T	A	A	A	A	A	A	A	A	T	T	SA	SA	SA	T	T	T	T	T	SA	T	T	T	T	T	T	T	T	T	T	SA	SA	SA	SA	SA	SA	SA	SA	SA
598	T	T	T	T	T	T	T	T	T	T	T	A	A	A	A	A	A	A	A	T	T	SA	T	T	T	T	T	T	T	SA	T	T	T	T	SA	T	T	T	T	T	SA	SA	SA	T	SA	SA	SA	A	SA
599	T	T	T	T	T	T	T	T	T	T	T	A	A	A	A	A	A	A	A	T	T	SA	T	T	T	SA	T	T	T	SA	T	T	T	T	SA	T	T	T	T	T	SA	SA	T	T	SA	SA	SA	A	SA
600	T	T	T	T	T	T	T	T	T	T	T	A	A	A	A	A	A	A	A	T	T	SA	T	T	T	T	T	T	T	SA	T	T	T	T	SA	T	T	T	T	T	SA	SA	T	T	SA	SA	SA	A	A
601	T	T	T	T	T	T	T	T	T	T	T	A	A	A	A	A	A	A	A	T	T	SA	T	T	T	T	T	T	T	SA	T	T	T	T	SA	T	T	T	T	T	SA	SA	T	T	SA	SA	SA	A	SA
602	T	T	T	T	T	T	T	T	T	T	T	A	A	A	A	A	A	A	A	T	T	SA	T	T	SA	SA	T	T	T	SA	T	T	T	T	SA	T	T	T	T	T	SA	SA	T	SA	SA	SA	SA	A	A
603	T	T	T	T	T	T	T	T	T	T	T	A	A	A	A	A	A	A	A	T	T	SA	T	T	SA	SA	T	SA	T	SA	T	T	T	T	SA	T	T	T	T	T	SA	SA	T	SA	SA	SA	A	A	A
604	T	T	T	T	T	T	T	T	T	T	T	A	A	A	A	A	A	A	A	T	T	SA	T	SA	SA	SA	T	SA	T	SA	T	T	T	T	SA	T	T	T	T	T	SA	SA	T	SA	SA	SA	SA	SA	A
605	T	T	T	T	T	T	T	T	T	T	T	A	A	A	A	A	A	A	A	T	T	SA	SA	SA	SA	T	T	SA	T	SA	T	T	T	T	SA	T	T	T	T	T	SA	SA	T	SA	SA	SA	SA	SA	A
606	T	T	T	T	T	T	T	T	T	T	T	A	A	A	A	A	A	A	A	T	T	SA	SA	SA	SA	T	T	SA	T	SA	T	T	T	T	SA	T	T	T	T	T	SA	SA	T	SA	SA	SA	SA	SA	A
607	T	T	T	T	T	T	T	T	T	T	T	A	A	A	A	A	A	A	A	T	T	SA	SA	SA	SA	T	T	SA	T	SA	T	T	T	T	SA	T	T	T	T	T	SA	SA	T	SA	SA	SA	SA	SA	A
608	T	T	T	T	T	T	T	T	T	T	T	A	A	A	A	A	A	A	A	T	T	SA	SA	SA	SA	T	T	SA	T	SA	T	T	T	T	SA	T	T	T	T	T	SA	SA	SA	SA	SA	SA	SA	SA	SA
609	T	T	T	T	T	T	T	T	T	T	T	A	A	A	A	A	A	A	A	T	T	SA	SA	SA	SA	T	T	SA	T	SA	T	T	T	T	SA	T	T	T	T	T	SA	SA	SA	SA	SA	SA	SA	SA	SA
610	T	T	T	T	T	T	T	T	T	T	T	SA	A	A	A	A	A	A	A	T	T	SA	SA	SA	SA	T	T	SA	T	SA	T	T	T	T	SA	T	T	T	T	T	SA	SA	SA	SA	SA	SA	SA	SA	SA
611	T	T	T	T	T	T	T	T	T	T	T	SA	A	A	A	A	A	A	A	T	T	SA	SA	SA	SA	T	T	SA	T	SA	T	T	T	T	SA	T	T	T	T	T	SA	SA	SA	SA	SA	SA	SA	SA	SA
612	T	T	T	T	T	T	T	T	T	T	T	SA	A	A	A	A	A	A	A	T	T	SA	SA	SA	SA	T	T	SA	T	SA	T	T	T	T	SA	T	T	T	T	T	T	SA	SA	SA	SA	SA	SA	SA	SA
613	T	T	T	T	T	T	T	T	T	T	T	SA	A	A	A	A	A	A	A	T	T	T	SA	SA	SA	T	T	T	T	SA	T	T	T	T	SA	T	T	T	T	T	T	SA	SA	SA	SA	SA	SA	SA	A
614	T	T	T	T	T	T	T	T	T	T	T	SA	A	A	A	A	A	A	A	T	T	T	SA	SA	SA	T	T	T	T	T	T	T	T	T	SA	T	T	T	T	T	T	SA	SA	SA	SA	SA	SA	SA	A
615	T	T	T	T	T	T	SA	SA	T	T	T	SA	A	A	A	A	A	A	A	T	T	SA	SA	SA	SA	T	T	T	T	T	T	T	T	T	SA	T	T	T	T	T	SA	SA	SA	SA	SA	SA	SA	SA	A
616	T	T	T	T	T	T	T	T	T	T	T	SA	A	A	A	A	A	A	A	T	T	SA	SA	SA	SA	T	T	T	T	T	T	T	T	T	SA	T	T	T	T	T	SA	T	SA	SA	SA	SA	SA	SA	A
617	T	T	T	T	T	T	T	T	T	T	T	SA	A	A	A	A	A	A	A	T	T	T	SA	SA	T	T	T	T	T	T	T	T	T	T	SA	T	T	T	T	T	SA	T	SA	SA	SA	SA	SA	SA	A
618	T	T	T	T	T	T	T	T	T	T	T	SA	SA	A	A	A	A	A	A	T	T	T	SA	SA	T	SA	T	T	T	T	T	T	T	T	T	T	T	T	T	T	SA	SA	SA	SA	SA	SA	SA	SA	A
619	T	T	T	T	T	T	T	T	T	T	T	SA	SA	SA	A	A	A	A	A	T	T	T	SA	SA	T	SA	T	T	T	T	T	T	T	T	T	T	T	T	T	T	SA	T	SA	SA	SA	SA	SA	SA	A
620	T	T	T	T	T	T	T	T	T	T	T	SA	SA	A	A	A	A	A	A	T	T	T	T	SA	T	T	T	T	T	T	T	T	T	T	T	T	T	T	T	T	SA	SA	SA	SA	SA	SA	SA	SA	A
621	T	T	T	T	T	T	T	T	T	T	T	SA	SA	A	A	A	A	SA	A	T	T	T	SA	T	T	T	T	T	T	T	T	T	T	T	T	T	T	T	T	T	SA	SA	SA	SA	SA	SA	SA	SA	A
622	T	T	T	T	T	T	T	T	T	T	T	SA	SA	SA	A	A	A	SA	A	T	T	T	SA	T	T	T	T	T	SA	T	T	T	T	T	SA	T	T	T	T	T	SA	SA	SA	SA	SA	SA	SA	SA	A
623	T	T	T	T	T	T	T	T	T	T	T	SA	SA	SA	A	A	A	SA	A	T	T	T	SA	T	T	T	T	T	T	T	T	T	T	T	SA	T	T	T	T	T	SA	SA	SA	SA	SA	SA	SA	SA	A
624	T	T	T	T	T	T	T	T	T	T	T	SA	SA	SA	SA	A	A	A	A	T	T	T	SA	T	T	T	T	T	T	SA	T	T	T	T	SA	T	T	T	T	T	SA	SA	SA	SA	SA	SA	SA	SA	A
625	T	T	T	T	T	T	T	T	T	T	T	SA	SA	SA	A	A	A	A	A	T	T	T	SA	SA	T	T	T	T	T	SA	T	T	T	T	SA	T	T	T	T	T	SA	SA	SA	SA	SA	SA	SA	SA	A
626	T	T	T	T	T	T	T	T	T	T	T	SA	A	SA	A	A	A	A	A	T	T	T	SA	SA	T	T	T	T	T	T	T	T	T	T	SA	T	T	T	T	T	SA	SA	SA	SA	SA	SA	SA	SA	A
627	T	T	T	T	T	T	T	T	T	T	T	SA	A	SA	A	A	A	A	A	T	T	T	SA	SA	T	T	T	T	T	T	T	T	T	T	T	T	T	T	T	T	SA	SA	SA	SA	SA	SA	SA	SA	A
628	T	T	T	T	T	T	T	T	T	T	T	SA	A	SA	A	A	A	A	A	T	T	T	SA	SA	T	T	T	T	T	T	T	T	T	T	T	T	T	T	T	T	SA	SA	SA	SA	SA	SA	SA	SA	SA
629	T	T	T	T	T	T	T	T	T	T	T	SA	A	A	A	A	A	A	A	T	T	SA	SA	T	T	T	T	T	T	T	T	T	T	T	T	T	T	T	T	T	SA	SA	SA	SA	SA	SA	SA	SA	SA
630	T	T	T	T	T	T	T	T	T	T	T	SA	A	SA	A	A	A	A	A	T	T	T	SA	T	T	T	T	T	T	T	T	T	T	T	T	T	T	T	T	T	SA	SA	SA	SA	SA	SA	SA	SA	SA
631	T	T	T	T	T	T	T	T	T	T	T	SA	A	SA	A	A	A	A	A	T	T	T	SA	T	T	T	T	T	T	T	T	T	T	T	T	T	T	T	T	T	SA	SA	T	SA	SA	SA	SA	SA	A
632	T	T	T	T	T	T	T	T	T	T	T	SA	A	SA	A	A	A	A	A	T	T	T	SA	T	T	T	T	T	T	T	T	T	T	T	T	T	T	T	T	T	SA	SA	SA	SA	SA	A	SA	SA	A
633	T	T	T	T	T	T	T	T	T	T	T	SA	A	A	A	A	A	A	A	T	T	T	SA	T	T	T	T	T	T	T	T	T	T	T	T	T	T	T	T	T	SA	SA	SA	SA	SA	SA	SA	SA	A
634	T	T	T	T	T	T	T	T	T	T	T	SA	A	A	A	A	A	A	A	T	T	T	SA	T	T	T	T	T	T	T	T	T	T	T	T	T	T	T	T	T	SA	SA	SA	SA	SA	SA	SA	SA	A
635	T	T	T	T	T	T	T	T	T	T	T	SA	A	A	A	A	A	A	A	T	T	T	T	T	T	T	T	T	T	T	T	T	T	T	T	T	T	T	T	T	SA	SA	SA	SA	SA	SA	SA	SA	A
636	T	T	T	T	T	T	T	T	T	T	T	SA	A	A	A	A	A	A	A	T	T	T	T	T	T	T	T	T	T	T	T	T	T	T	T	T	T	T	T	T	SA	SA	SA	SA	SA	SA	SA	SA	A
637	T	T	T	T	T	T	T	T	T	T	T	SA	A	A	A	A	A	A	A	T	T	T	SA	T	T	T	T	T	T	T	T	T	T	T	T	T	T	T	T	T	SA	SA	SA	SA	SA	SA	SA	SA	A
638	T	T	T	T	T	T	T	T	T	T	T	A	A	A	A	A	A	A	A	T	T	T	T	T	T	T	T	T	T	T	T	T	T	T	T	T	T	T	T	T	SA	SA	SA	SA	SA	SA	SA	SA	A
639	T	T	T	T	T	T	T	T	T	T	T	A	A	A	A	A	A	A	A	T	T	T	T	T	T	T	T	T	T	T	T	T	T	T	T	T	T	T	T	T	SA	SA	SA	SA	SA	SA	SA	SA	A
640	T	T	T	T	T	T	T	T	T	T	T	A	A	A	A	A	A	A	A	T	T	T	T	T	T	T	T	T	T	T	T	SA	T	T	T	T	T	T	T	T	SA	SA	SA	SA	SA	SA	SA	SA	A
641	T	T	T	T	T	T	T	T	T	T	T	A	A	A	A	A	A	A	A	T	T	T	T	T	T	T	T	T	T	T	T	SA	T	T	T	T	T	T	T	T	SA	SA	SA	SA	SA	SA	SA	SA	A
642	T	T	T	T	T	T	T	T	T	T	T	SA	A	A	A	A	A	A	A	T	T	T	T	T	T	T	T	T	T	T	T	SA	T	T	T	T	T	T	T	T	T	SA	SA	SA	SA	SA	SA	SA	A
643	T	T	T	T	T	T	T	T	T	T	T	SA	A	A	A	A	A	A	A	T	T	T	T	T	T	T	T	T	T	T	T	SA	T	T	T	T	T	T	T	T	T	SA	SA	SA	SA	SA	SA	SA	SA
644	T	T	T	T	T	T	T	T	T	T	T	SA	A	A	A	A	A	A	A	T	T	T	T	T	T	T	T	T	T	T	T	SA	T	T	T	T	T	T	T	T	T	T	SA	SA	SA	SA	SA	SA	SA
645	T	T	T	T	T	T	T	T	T	T	T	SA	A	A	A	A	A	A	A	T	T	T	T	T	T	T	T	T	T	T	T	T	T	T	T	T	T	T	T	T	T	T	SA	SA	SA	SA	SA	SA	SA
646	T	T	T	T	T	T	T	T	T	T	T	SA	A	A	A	A	A	A	A	T	T	T	T	T	T	T	T	T	T	T	T	T	T	T	T	T	T	T	T	T	T	T	SA	SA	SA	SA	SA	SA	SA
647	T	T	T	T	T	T	T	T	T	T	T	SA	A	A	A	A	A	A	A	T	T	T	T	T	T	T	T	T	T	T	T	T	T	T	T	T	T	T	T	T	SA	SA	SA	SA	SA	SA	SA	SA	A
648	T	T	T	T	T	T	T	T	T	T	T	SA	A	A	A	A	A	A	A	T	T	T	T	T	T	T	T	T	T	T	T	T	T	T	T	T	T	T	T	T	SA	SA	SA	SA	SA	SA	SA	SA	A
649	T	T	T	T	T	T	T	T	T	T	T	A	A	SA	A	A	A	A	A	T	T	T	T	T	T	T	T	T	T	T	T	T	T	T	SA	T	T	T	T	T	SA	SA	SA	SA	SA	SA	SA	SA	A
650	T	T	T	T	T	T	T	T	T	T	T	A	A	A	A	A	A	A	A	T	T	T	T	T	T	T	T	T	T	T	T	T	T	T	SA	T	T	T	T	T	SA	SA	SA	SA	SA	SA	SA	SA	A
651	T	T	T	T	T	T	T	T	T	T	T	A	A	A	A	A	A	A	A	T	T	T	T	T	T	T	T	T	T	T	T	T	T	T	T	T	T	T	T	T	SA	SA	SA	SA	SA	SA	SA	SA	A
652	T	T	T	T	T	T	T	T	T	T	T	A	A	A	A	A	A	A	A	T	T	T	T	T	T	T	T	T	T	T	T	T	T	T	T	T	T	T	T	T	SA	SA	SA	SA	SA	SA	SA	SA	SA
653	T	T	T	T	T	T	T	T	T	T	T	A	A	A	A	A	A	A	A	T	T	T	T	T	T	T	T	T	T	T	T	T	T	T	T	T	T	T	T	T	SA	SA	SA	SA	SA	A	SA	SA	SA
654	T	T	T	T	T	T	T	T	T	T	T	A	A	A	A	A	A	A	A	T	T	T	T	T	T	T	T	T	T	T	T	T	T	T	T	T	T	T	T	T	SA	SA	SA	SA	SA	A	SA	SA	SA
655	T	T	T	T	T	T	T	T	T	T	T	A	A	A	A	A	A	A	A	T	T	T	T	T	T	T	T	T	T	T	T	T	T	T	T	T	T	T	T	T	SA	SA	SA	SA	SA	A	SA	SA	SA
656	T	T	T	T	T	T	T	T	T	T	T	A	A	A	A	A	A	A	A	T	T	T	T	T	T	T	T	T	T	T	T	T	T	T	T	T	T	T	T	T	SA	SA	SA	SA	SA	SA	SA	SA	SA
657	T	T	T	T	T	T	T	T	T	T	T	A	A	A	A	A	A	A	A	T	T	T	T	T	T	T	T	T	T	T	T	T	T	T	T	T	T	T	T	T	SA	SA	SA	SA	SA	SA	SA	SA	SA
658	T	T	T	T	T	T	T	T	T	T	T	A	A	A	A	A	A	SA	A	T	T	T	T	T	T	T	T	T	T	T	T	T	T	T	T	T	T	T	T	T	SA	SA	SA	SA	SA	SA	SA	SA	SA
659	T	T	T	T	T	T	T	T	T	T	T	A	A	A	A	A	A	SA	A	T	T	T	T	T	T	T	T	T	T	T	T	T	T	T	T	T	T	T	T	T	SA	SA	SA	SA	SA	SA	SA	SA	SA
660	T	T	T	T	T	T	T	T	T	T	T	A	A	A	A	A	A	SA	A	T	T	T	T	T	T	T	T	T	T	SA	T	T	T	T	T	T	T	T	T	T	SA	SA	SA	SA	SA	SA	SA	SA	SA
661	T	T	T	T	T	T	T	T	T	T	T	A	A	A	A	A	A	A	A	T	T	T	T	T	T	T	T	T	T	T	T	T	T	T	T	T	T	T	T	T	SA	SA	SA	SA	SA	SA	SA	SA	SA
662	T	T	T	T	T	T	T	T	T	T	T	A	A	A	A	A	A	A	A	T	T	T	T	T	T	T	T	T	T	T	T	T	T	T	T	T	T	T	T	T	SA	SA	SA	SA	SA	SA	SA	SA	SA
663	T	T	T	T	T	T	T	T	T	T	T	A	A	A	A	A	A	A	SA	T	T	T	T	T	T	T	T	T	T	T	T	T	T	T	SA	T	T	T	T	T	SA	SA	SA	SA	SA	SA	SA	SA	SA
664	T	T	T	T	T	T	T	T	T	T	T	A	A	A	A	A	A	A	A	T	T	T	T	T	T	T	T	T	T	SA	T	T	T	T	SA	T	T	T	T	T	SA	SA	SA	SA	SA	SA	SA	SA	SA
665	T	T	T	T	T	T	T	T	T	T	T	A	A	A	A	A	A	A	A	T	T	T	T	T	T	T	T	T	T	T	T	T	T	T	SA	T	T	T	T	T	SA	SA	SA	SA	A	SA	SA	SA	SA
666	T	T	T	T	T	T	T	T	T	T	T	A	A	A	A	A	A	A	A	T	T	T	T	T	T	T	T	T	T	T	T	T	T	T	SA	T	T	T	T	T	SA	SA	SA	SA	SA	SA	SA	SA	SA
667	T	T	T	T	T	T	T	T	T	T	T	A	A	A	A	A	A	A	A	T	T	T	T	T	T	T	T	T	T	T	T	T	T	T	T	T	T	T	T	T	SA	SA	SA	SA	SA	SA	SA	SA	SA
668	T	T	T	T	T	T	T	T	T	T	T	A	A	A	A	A	A	A	SA	T	T	T	T	T	T	T	T	T	T	T	T	T	T	T	T	T	T	T	T	T	SA	SA	SA	SA	SA	SA	SA	SA	SA
669	T	T	T	T	T	T	T	T	T	T	T	A	A	A	A	A	A	A	A	T	T	T	T	T	T	T	T	T	T	T	T	T	T	T	T	T	T	T	T	T	SA	SA	SA	SA	SA	SA	SA	SA	SA
670	T	T	T	T	T	T	T	T	T	T	T	A	A	A	A	A	A	A	A	T	T	T	T	T	T	T	T	T	T	T	T	T	T	T	T	T	T	T	T	T	SA	SA	SA	SA	SA	SA	SA	SA	A
671	T	T	T	T	T	T	T	T	T	T	T	A	A	A	A	A	A	A	A	T	T	T	T	T	T	T	T	T	T	T	T	T	T	T	T	T	T	T	T	T	SA	SA	SA	SA	SA	SA	SA	SA	SA
672	T	T	T	T	T	T	T	T	T	T	T	A	A	A	A	A	A	A	A	T	T	T	T	T	T	T	T	T	T	T	T	T	T	T	T	T	T	T	T	T	SA	SA	SA	SA	SA	SA	SA	SA	SA
673	T	T	T	T	T	T	T	T	T	T	T	A	A	A	A	A	A	SA	A	T	T	T	T	T	T	T	T	T	T	T	T	T	T	T	SA	T	T	T	T	T	SA	SA	SA	SA	SA	SA	SA	SA	A
674	T	T	T	T	T	T	T	T	T	T	T	A	A	A	A	A	A	A	A	T	T	T	T	T	T	T	T	T	T	T	T	T	T	T	SA	T	T	T	T	T	SA	SA	SA	SA	SA	SA	SA	SA	A
675	T	T	T	T	T	T	T	T	T	T	T	A	A	SA	A	A	A	SA	A	T	T	T	T	T	T	T	T	T	T	T	T	T	T	T	SA	T	T	T	T	T	SA	SA	SA	SA	SA	SA	SA	SA	A
676	T	T	T	T	T	T	T	T	T	T	T	A	A	SA	A	A	A	A	A	T	T	T	T	T	T	T	T	T	T	T	T	T	T	T	SA	T	T	T	T	T	SA	SA	SA	SA	SA	SA	SA	SA	SA
677	T	T	T	T	T	T	T	T	T	T	T	A	A	SA	A	A	A	A	A	T	T	SA	T	T	T	T	T	T	T	T	T	T	T	T	SA	T	T	T	T	T	SA	SA	SA	SA	SA	SA	SA	SA	SA
678	T	T	T	T	T	T	T	T	T	T	T	A	A	A	A	A	A	A	A	T	SA	T	T	T	T	T	T	T	T	T	T	T	T	T	T	T	T	T	T	T	SA	SA	SA	SA	SA	SA	SA	SA	SA
679	T	T	T	T	T	T	T	T	T	T	T	A	A	A	A	A	A	A	A	T	SA	T	T	T	T	T	T	T	T	T	T	T	T	T	T	T	T	T	T	T	SA	SA	SA	SA	SA	SA	SA	SA	SA
680	T	T	T	T	T	T	T	T	T	T	T	A	A	SA	A	A	A	A	A	T	SA	T	T	T	T	T	T	T	T	T	T	T	T	T	T	T	T	T	T	T	SA	SA	SA	SA	SA	SA	SA	SA	SA
681	T	T	T	T	T	T	T	T	T	T	T	A	A	SA	A	A	A	A	A	T	SA	T	T	T	T	T	T	T	T	T	T	T	T	T	T	T	T	T	T	T	SA	SA	SA	SA	SA	SA	SA	SA	SA
682	T	T	T	T	T	T	T	T	T	T	T	A	A	A	A	A	A	A	A	T	T	T	T	T	T	T	T	T	T	T	T	T	T	T	T	T	T	T	T	T	SA	SA	SA	SA	SA	SA	SA	SA	SA
683	T	T	T	T	T	T	T	T	T	T	T	A	A	A	A	A	A	A	A	T	T	T	T	T	T	T	T	T	T	T	T	T	T	T	T	T	T	T	T	T	SA	SA	SA	SA	SA	SA	SA	SA	SA
684	T	T	T	T	T	T	T	T	T	T	T	A	A	A	A	A	A	A	A	T	T	T	T	T	T	T	T	T	T	T	T	T	T	T	T	T	T	T	T	T	SA	SA	SA	SA	SA	SA	SA	SA	SA
685	T	T	T	T	T	T	T	T	T	T	T	A	A	A	A	A	A	A	A	T	T	T	T	T	T	T	T	T	T	T	T	T	T	T	T	T	T	T	T	T	SA	SA	SA	SA	SA	SA	SA	SA	SA
686	T	T	T	T	T	T	T	T	T	T	T	A	A	A	A	A	A	A	A	T	T	T	T	T	T	T	SA	T	T	T	T	T	T	T	T	T	T	T	T	T	SA	SA	SA	SA	SA	SA	SA	SA	SA
687	T	T	T	T	T	T	T	T	T	T	T	A	A	A	A	A	A	A	A	T	T	T	T	T	T	SA	SA	T	T	T	T	T	T	T	T	T	T	T	T	T	SA	SA	SA	SA	SA	SA	SA	SA	SA
688	T	T	T	T	T	T	T	T	T	T	T	A	A	A	A	A	A	A	A	T	T	T	T	T	T	SA	T	T	T	T	T	T	T	T	T	T	T	T	T	T	SA	SA	SA	SA	SA	A	SA	SA	SA
689	T	T	T	T	T	T	T	T	T	T	T	A	A	A	A	A	A	A	A	T	T	T	T	T	T	T	T	T	T	T	T	T	T	T	T	T	T	T	T	T	SA	SA	SA	SA	SA	A	SA	SA	SA
690	T	T	T	T	T	T	T	T	T	T	T	A	A	A	A	A	A	A	A	T	T	T	T	T	T	T	T	T	T	T	T	T	T	T	T	T	T	T	T	T	SA	SA	SA	SA	SA	SA	SA	SA	SA
691	T	T	T	T	T	T	T	T	T	T	T	A	A	A	A	A	A	SA	A	T	T	T	T	T	T	T	T	T	T	T	T	T	T	T	T	T	T	T	T	T	SA	SA	SA	SA	SA	SA	SA	SA	SA
692	T	T	T	T	T	T	T	T	T	T	T	A	A	SA	A	A	A	A	A	T	T	T	T	T	T	T	T	T	T	T	T	T	T	T	T	T	T	T	T	T	SA	SA	SA	SA	SA	SA	SA	SA	SA
693	T	T	T	T	T	T	T	T	T	T	T	SA	A	A	A	A	A	SA	A	T	T	SA	T	T	T	T	T	T	T	T	T	T	T	T	T	T	T	T	T	T	SA	SA	SA	SA	SA	SA	SA	SA	SA
694	T	T	T	T	T	T	SA	T	T	T	T	A	A	A	A	A	A	A	A	T	T	SA	T	T	T	T	T	T	T	T	T	T	T	T	T	T	T	T	T	T	SA	SA	SA	SA	SA	SA	SA	SA	SA
695	T	T	T	T	T	T	SA	T	T	T	T	A	A	A	A	A	A	A	A	T	T	T	T	T	T	T	T	T	T	T	T	T	T	T	T	T	T	T	T	T	SA	SA	SA	SA	SA	SA	SA	SA	SA
696	T	T	T	T	T	T	T	T	T	T	T	A	A	A	A	A	A	A	A	T	T	T	T	SA	T	T	T	T	T	T	T	T	T	T	T	T	T	T	T	T	SA	SA	SA	SA	SA	SA	SA	SA	SA
697	T	T	T	T	T	T	T	T	T	T	T	A	A	SA	A	A	A	A	A	T	T	T	T	SA	T	T	T	T	T	T	T	T	T	T	T	T	T	T	T	T	SA	SA	SA	SA	SA	SA	SA	SA	SA
698	T	T	T	T	T	T	T	T	T	T	T	A	A	A	A	A	A	A	A	T	T	T	T	SA	T	T	T	T	T	T	T	T	T	T	T	T	T	T	T	T	SA	SA	SA	SA	SA	SA	SA	SA	SA
699	T	T	T	T	T	T	T	T	T	T	T	A	A	A	A	A	A	A	A	T	T	T	T	T	T	T	T	T	T	T	T	T	T	T	T	T	T	T	T	T	SA	SA	T	SA	SA	SA	SA	SA	SA
700	T	T	T	T	T	T	T	T	T	T	T	A	A	A	A	A	A	A	A	T	T	T	T	SA	T	T	T	T	T	T	T	T	T	T	T	T	T	T	T	T	SA	SA	T	SA	SA	SA	SA	SA	SA
701	T	T	T	T	T	T	T	T	T	T	T	A	A	A	A	A	A	A	A	T	T	T	T	T	T	T	T	T	T	T	T	T	T	T	T	T	T	T	T	T	SA	SA	T	SA	SA	SA	SA	SA	SA
702	T	T	T	T	T	T	T	T	T	T	T	A	A	A	A	A	A	A	A	T	T	T	T	T	T	T	T	T	T	T	T	T	T	T	SA	T	T	T	T	T	SA	SA	T	SA	SA	SA	SA	SA	SA
703	T	T	T	T	T	T	T	T	T	T	T	A	A	A	A	A	A	A	A	T	T	T	T	T	T	T	T	T	T	T	T	T	T	T	T	T	T	T	T	T	T	T	T	SA	SA	SA	SA	SA	SA
704	T	T	T	T	T	T	T	T	T	T	T	A	A	A	A	A	A	A	A	T	T	T	T	T	T	T	T	T	T	T	T	T	T	T	T	SA	T	T	T	T	T	T	T	T	SA	SA	SA	SA	SA
705	T	T	T	T	T	T	T	T	T	T	T	A	A	SA	A	A	A	A	A	T	T	T	T	T	T	T	T	T	T	T	T	T	T	T	T	SA	T	T	T	T	T	T	T	T	SA	SA	SA	SA	SA
706	T	T	T	T	T	T	T	T	T	T	T	A	A	SA	A	A	A	A	A	T	T	T	T	T	T	T	T	T	T	T	T	T	T	T	T	SA	T	T	T	T	T	T	T	T	SA	SA	SA	SA	SA
707	T	T	T	T	T	T	T	T	T	T	T	A	A	A	A	A	A	A	A	T	T	T	T	T	T	T	T	T	T	T	T	T	T	T	T	T	T	T	T	T	T	T	T	T	SA	SA	SA	SA	SA
708	T	T	T	T	T	T	T	T	T	T	T	A	A	A	A	A	A	A	A	T	T	T	T	T	T	T	T	T	T	T	T	T	T	T	T	T	T	T	T	T	SA	T	T	T	SA	SA	SA	SA	SA
709	T	T	T	T	T	T	T	T	T	T	T	A	A	A	A	A	A	A	A	T	T	T	T	T	T	T	T	T	T	T	T	T	T	T	T	T	T	T	T	T	SA	T	T	T	SA	SA	SA	SA	SA
710	T	T	T	T	T	T	T	T	T	T	T	A	A	A	A	A	A	A	A	T	T	T	T	T	T	T	T	T	T	T	T	T	T	T	T	T	T	T	T	T	SA	T	T	T	SA	SA	SA	SA	SA
711	T	T	T	T	T	T	T	T	T	T	T	A	A	A	A	A	A	A	A	T	T	T	T	T	T	T	T	T	T	T	T	T	T	T	T	T	T	T	T	T	T	T	T	T	T	SA	SA	SA	SA
712	T	T	T	T	T	T	T	T	T	T	T	A	A	A	A	A	A	A	A	T	T	T	T	T	T	T	T	T	T	T	T	T	T	T	T	T	T	T	T	T	T	T	T	T	T	SA	SA	SA	SA
713	T	T	T	T	T	T	T	T	T	T	T	A	A	A	A	A	A	A	A	T	T	T	T	T	T	T	T	T	T	T	T	T	T	T	T	T	T	T	T	T	SA	SA	SA	T	SA	SA	SA	SA	SA
714	T	T	T	T	T	T	T	T	T	T	T	A	A	A	A	A	A	A	A	T	T	T	T	T	T	T	T	T	T	T	T	SA	T	T	T	T	T	T	T	T	SA	SA	SA	T	SA	SA	SA	SA	A
715	T	T	T	T	T	T	T	T	T	T	T	A	A	A	A	A	A	A	A	T	T	T	T	T	T	T	T	T	T	T	T	T	T	T	T	T	T	T	T	T	SA	T	T	T	SA	SA	SA	SA	A
716	T	T	T	T	T	T	T	T	T	T	T	A	A	A	A	A	A	A	A	T	T	T	T	T	T	T	T	T	T	T	T	T	T	T	T	T	T	T	T	T	SA	T	T	T	SA	SA	SA	A	A
717	T	T	T	T	T	T	T	T	T	T	T	A	A	SA	A	A	A	A	A	T	T	T	T	T	T	T	T	T	T	T	T	T	T	T	SA	T	T	T	T	T	SA	T	T	SA	SA	SA	SA	A	A
718	T	T	T	T	T	T	T	T	T	T	T	A	A	SA	A	A	A	A	A	T	T	T	T	T	T	T	T	T	T	T	T	T	T	T	SA	T	T	T	T	T	SA	T	T	SA	SA	SA	SA	A	A
719	T	T	T	T	T	T	T	T	T	T	T	A	A	A	A	A	A	A	A	T	T	T	T	T	T	T	T	T	T	T	T	T	T	T	T	T	T	T	T	T	T	T	T	SA	SA	SA	SA	SA	SA
720	T	T	T	T	T	T	T	T	T	T	T	SA	A	A	A	A	A	A	A	T	T	T	T	T	T	T	T	T	T	T	T	T	T	T	T	T	T	T	T	T	T	T	T	SA	SA	SA	SA	SA	A
721	T	T	T	T	T	T	T	T	T	T	T	SA	A	A	A	A	A	A	A	T	T	T	T	T	T	T	T	T	T	T	T	T	T	T	T	T	T	T	T	T	T	T	T	SA	SA	SA	SA	SA	A
722	T	T	T	T	T	T	T	T	T	T	T	A	A	A	SA	A	SA	A	A	T	T	T	T	T	T	T	T	T	T	T	T	T	T	T	T	T	T	T	T	T	T	T	T	SA	SA	SA	SA	SA	A
723	T	T	T	T	T	T	T	T	T	T	T	A	A	A	SA	A	SA	A	A	T	T	T	T	T	T	T	T	T	T	T	T	T	T	T	T	T	T	T	T	T	T	T	T	SA	SA	SA	SA	A	A
724	T	T	T	T	T	T	T	T	T	T	T	A	A	A	A	A	SA	A	A	T	T	T	T	T	T	T	T	T	T	T	T	T	T	T	T	T	T	T	T	T	T	T	T	SA	SA	SA	SA	A	A
725	T	T	T	T	T	T	T	T	T	T	T	A	A	A	A	A	A	A	A	T	T	T	T	T	T	T	T	T	T	T	T	T	T	T	T	T	T	T	T	T	T	T	T	SA	SA	SA	SA	A	A
726	T	T	T	T	T	T	T	T	T	T	T	A	A	A	A	A	A	A	A	T	T	T	T	SA	T	T	T	T	T	T	T	T	T	T	T	T	T	T	T	T	T	T	T	SA	SA	SA	SA	SA	A
727	T	T	T	T	T	T	T	T	T	T	T	A	A	A	A	A	A	A	A	T	T	T	T	SA	T	T	T	T	T	T	SA	T	T	T	T	T	T	T	T	T	T	T	T	SA	SA	SA	SA	SA	SA
728	T	T	T	T	T	T	T	T	T	T	T	A	A	A	A	A	A	A	A	T	T	T	T	SA	T	T	T	T	T	T	T	T	T	T	T	T	T	T	T	T	T	T	T	T	SA	SA	SA	SA	A
729	T	T	T	T	T	T	T	T	T	T	T	A	A	SA	A	A	A	A	A	T	T	T	T	SA	T	T	T	T	T	T	SA	T	T	T	T	T	T	T	T	T	T	T	T	T	SA	SA	SA	SA	A
730	T	T	T	T	T	T	T	T	T	T	T	A	A	SA	A	A	A	A	A	T	T	T	T	SA	T	T	T	T	T	T	SA	T	T	T	T	T	T	T	T	T	T	T	T	T	SA	SA	SA	SA	A
731	T	T	T	T	T	T	T	T	T	T	T	A	A	A	A	A	A	A	A	T	T	T	T	SA	T	T	T	T	T	T	SA	T	T	T	T	T	T	T	T	T	T	T	T	T	SA	SA	SA	SA	A
732	T	T	T	T	T	T	T	T	T	T	T	A	A	SA	A	A	A	A	A	T	T	T	T	SA	T	T	T	T	T	T	T	T	T	T	T	SA	T	T	T	T	T	T	T	T	SA	SA	SA	SA	A
733	T	T	T	T	T	T	T	T	T	T	T	SA	A	A	A	A	A	A	A	T	T	T	T	SA	SA	T	T	SA	SA	T	T	T	T	T	T	SA	T	T	T	T	T	T	T	T	SA	SA	SA	SA	A
734	T	T	T	T	T	T	T	T	T	T	T	A	A	A	A	A	A	A	A	T	T	T	SA	SA	SA	T	T	SA	SA	T	T	T	T	T	T	T	T	T	T	T	T	T	T	T	SA	SA	SA	SA	SA
735	T	T	T	T	T	T	T	T	T	T	T	A	A	A	A	A	A	A	A	T	T	T	SA	SA	SA	T	T	SA	SA	T	T	T	T	T	T	T	T	T	T	T	T	T	T	T	SA	SA	SA	SA	SA
736	T	T	T	T	T	T	T	T	T	T	T	A	SA	A	A	A	A	A	A	T	T	T	SA	SA	SA	T	T	T	T	T	T	T	T	T	T	T	T	T	T	T	T	T	T	T	SA	SA	SA	SA	SA
737	T	T	T	T	T	T	T	T	T	T	T	A	A	A	A	A	A	A	A	T	T	T	SA	SA	SA	T	T	T	T	T	T	T	T	T	T	T	T	T	T	T	T	T	T	T	SA	SA	SA	SA	SA
738	T	T	T	T	T	T	T	T	T	T	T	A	A	A	A	A	A	A	A	T	T	T	SA	SA	T	T	T	T	T	T	T	T	T	T	T	T	T	T	T	T	T	T	T	T	SA	SA	SA	SA	SA
739	T	T	T	T	T	T	T	T	T	T	T	A	A	A	A	A	A	A	A	T	T	T	T	SA	T	T	T	T	T	T	T	T	T	T	T	T	T	T	T	T	T	T	T	T	SA	SA	SA	SA	SA
740	T	T	T	T	T	T	T	T	T	T	T	A	A	A	A	A	A	A	A	T	T	T	T	T	T	T	T	T	T	T	T	T	T	T	T	T	T	T	T	T	T	T	T	T	SA	SA	SA	SA	SA
741	T	T	T	T	T	T	T	T	T	T	T	A	A	A	A	A	A	A	A	T	T	T	T	T	T	T	T	T	T	T	T	T	T	T	T	T	T	T	T	T	T	T	T	T	SA	SA	SA	SA	SA
742	T	T	T	T	T	T	T	T	T	T	T	A	A	A	A	A	A	A	A	T	T	T	T	T	T	T	T	T	T	T	T	T	T	T	T	T	T	T	T	T	T	T	T	T	SA	SA	SA	SA	SA
743	T	T	T	T	T	T	T	T	T	T	T	A	A	A	A	A	A	A	A	T	T	T	T	T	T	T	T	T	T	T	T	T	T	T	T	T	T	T	T	T	T	T	SA	T	SA	SA	SA	SA	SA
744	T	T	T	T	T	T	T	T	T	T	T	A	A	A	A	A	A	A	A	T	T	T	T	T	T	T	T	T	T	T	T	T	T	T	T	T	T	T	T	T	T	T	SA	T	SA	SA	SA	SA	SA
745	T	T	T	T	T	T	T	T	T	T	T	A	A	A	A	A	A	SA	A	T	T	T	T	T	T	T	T	T	T	T	T	T	T	T	T	T	T	T	T	T	T	T	T	T	SA	SA	SA	SA	SA
746	T	T	T	T	T	T	T	T	T	T	T	A	A	A	A	A	A	A	A	T	T	T	T	T	T	T	T	T	T	T	T	T	T	T	T	T	T	T	T	T	T	T	T	T	SA	SA	SA	SA	SA
747	T	T	T	T	T	T	T	T	T	T	T	A	A	A	A	A	A	A	A	T	T	T	T	T	T	T	T	T	T	T	T	T	T	T	T	T	T	T	T	T	T	T	T	T	SA	SA	SA	SA	SA
748	T	T	T	T	T	T	T	T	T	T	T	A	A	A	A	A	A	A	A	T	T	T	T	T	T	T	T	T	T	T	T	T	T	T	T	T	T	T	T	T	T	T	T	T	SA	SA	SA	SA	SA
749	T	T	T	T	T	T	T	T	T	T	T	A	A	A	A	A	A	A	A	T	T	T	T	T	T	T	T	T	T	T	T	T	T	T	T	T	T	T	T	T	T	T	T	T	SA	SA	SA	SA	SA
750	T	T	T	T	T	T	T	T	T	T	T	A	A	A	A	A	A	A	A	T	T	T	T	T	T	T	T	T	T	T	T	T	T	T	T	T	T	T	T	T	T	T	T	T	SA	SA	SA	SA	SA
751	T	T	T	T	T	T	T	T	T	T	T	A	A	A	A	A	A	A	A	T	T	T	T	T	T	T	T	T	T	T	T	T	T	T	T	T	T	T	T	T	T	T	T	T	SA	SA	SA	SA	SA
752	T	T	T	T	T	T	T	T	T	T	T	A	A	A	A	A	A	A	A	T	T	T	T	T	T	T	T	T	T	T	T	T	T	T	T	T	T	T	T	T	T	T	T	SA	SA	SA	SA	SA	SA
753	T	T	T	T	T	T	T	T	T	T	T	A	A	A	A	A	A	A	A	T	T	T	T	T	T	T	T	T	T	T	T	T	T	T	T	T	T	T	T	T	T	T	T	T	SA	SA	SA	SA	SA
754	T	T	T	T	T	T	T	T	T	T	T	A	A	A	A	A	A	A	A	T	T	T	T	T	T	T	T	T	T	T	T	T	T	T	T	T	T	T	T	T	T	T	T	T	SA	SA	SA	SA	SA
755	T	T	T	T	T	T	T	T	T	T	T	A	A	A	A	A	A	A	A	T	T	T	T	T	T	T	T	T	T	T	T	T	T	T	T	T	T	T	T	T	T	T	T	T	SA	SA	SA	SA	SA
756	T	T	T	T	T	T	T	T	T	T	T	A	A	A	A	A	A	A	A	T	T	T	T	T	T	T	T	T	T	T	T	T	T	T	T	T	T	T	T	T	T	T	SA	T	SA	SA	SA	SA	SA
757	T	T	T	T	T	T	T	T	T	T	T	A	A	A	A	A	A	A	A	T	T	T	T	T	T	T	T	T	T	T	T	T	T	T	T	T	T	T	T	T	T	T	T	T	SA	SA	SA	SA	SA
758	T	T	T	T	T	T	T	T	T	T	T	A	A	A	SA	A	A	A	A	T	T	T	T	T	T	T	T	T	T	T	T	T	T	T	T	T	T	T	T	T	T	T	T	T	SA	SA	SA	SA	SA
759	T	T	T	T	T	T	T	T	T	T	T	A	A	A	A	A	A	A	A	T	T	T	T	T	T	T	T	T	T	T	T	T	T	T	T	T	T	T	T	T	T	T	T	SA	SA	SA	SA	SA	SA
760	T	T	T	T	T	T	T	T	T	T	T	A	A	A	A	A	A	A	A	T	T	T	T	T	T	T	T	T	T	T	T	T	T	T	T	T	T	T	T	T	T	T	T	SA	SA	SA	SA	SA	SA
761	T	T	T	T	T	T	T	T	T	T	T	SA	A	A	A	A	A	A	A	T	T	T	T	T	T	T	T	T	T	T	T	T	T	T	T	T	T	T	T	T	T	T	T	SA	SA	SA	SA	SA	SA
762	T	T	T	T	T	T	T	T	T	T	T	SA	A	A	A	A	A	A	A	T	T	T	T	T	T	T	T	T	T	T	T	T	T	T	T	T	T	T	T	T	T	T	T	SA	SA	SA	T	SA	SA
763	T	T	T	T	T	T	T	T	T	T	T	SA	A	A	A	A	A	A	A	T	T	T	T	T	T	T	T	T	T	T	T	T	T	T	T	T	T	T	T	T	T	T	T	SA	SA	SA	SA	SA	SA
764	T	T	T	T	T	T	T	T	T	T	T	SA	A	A	A	A	A	A	A	T	T	T	T	T	T	T	T	T	T	T	T	T	T	T	T	T	T	T	T	T	T	T	T	SA	SA	SA	SA	SA	SA
765	T	T	T	T	T	T	T	T	T	T	T	SA	A	A	A	A	A	A	A	T	T	T	T	T	T	T	T	T	T	T	T	T	T	T	T	T	T	T	T	T	T	T	T	SA	SA	SA	SA	SA	SA
766	T	T	T	T	T	T	T	T	T	T	T	SA	A	A	A	A	A	A	A	T	T	T	T	T	T	T	T	T	T	T	T	T	T	T	T	T	T	T	T	T	T	SA	T	SA	SA	SA	SA	SA	SA
767	T	T	T	T	T	T	T	T	T	T	T	SA	A	A	A	A	A	A	A	T	T	T	T	T	T	T	T	T	T	T	T	T	T	T	T	T	T	T	T	T	SA	SA	T	SA	SA	SA	SA	SA	SA
768	T	T	T	T	T	T	T	T	T	T	T	SA	A	A	A	A	A	A	A	T	T	T	T	T	T	T	T	T	T	T	T	T	T	T	T	T	T	T	T	T	SA	SA	T	SA	SA	SA	SA	SA	SA
769	T	T	T	T	T	T	T	T	T	T	T	SA	A	A	A	A	A	A	A	T	T	T	T	T	T	T	T	T	T	T	T	T	T	T	T	T	T	T	T	T	SA	SA	T	SA	SA	SA	SA	SA	SA
770	T	T	T	T	T	T	T	T	T	T	T	A	A	A	A	A	A	A	A	T	T	T	T	T	T	T	T	T	T	T	T	T	T	T	T	T	T	T	T	T	SA	SA	T	SA	SA	SA	SA	SA	SA
771	T	T	T	T	T	T	T	T	T	T	T	A	A	A	A	A	A	A	A	T	T	T	T	T	T	T	T	T	T	T	T	T	T	T	T	T	T	T	T	T	SA	SA	T	SA	SA	SA	SA	SA	SA
772	T	T	T	T	T	T	T	T	T	T	T	A	A	A	A	A	A	A	A	T	T	T	T	T	T	T	T	T	T	T	T	T	T	T	T	T	T	T	T	T	SA	SA	T	SA	SA	SA	T	SA	SA
773	T	T	T	T	T	T	T	T	T	T	T	A	A	A	A	A	A	A	A	T	T	T	T	T	T	T	T	T	T	T	T	T	T	T	T	T	T	T	T	T	SA	SA	SA	SA	SA	SA	SA	SA	SA
774	T	T	T	T	T	T	T	T	T	T	T	A	A	SA	A	A	A	A	A	T	T	T	T	T	T	T	T	T	T	T	T	T	T	T	T	T	T	T	T	T	SA	SA	SA	SA	SA	SA	SA	SA	SA
775	T	T	T	T	T	T	T	T	T	T	T	A	A	A	A	A	A	A	A	T	T	T	T	T	T	T	T	T	T	T	T	T	T	T	T	T	T	T	T	T	T	SA	SA	SA	SA	SA	SA	SA	SA
776	T	T	T	T	T	T	T	T	T	T	T	A	A	A	A	A	A	A	A	T	T	T	T	T	T	T	T	T	T	T	T	T	T	T	T	T	T	T	T	T	SA	SA	SA	SA	SA	SA	SA	SA	SA
777	T	T	T	T	T	T	T	T	T	T	T	A	A	A	A	A	A	A	A	T	T	T	T	T	T	T	T	T	T	T	T	T	T	T	T	T	T	T	T	T	SA	SA	SA	SA	SA	SA	SA	SA	SA
778	T	T	T	T	T	T	T	T	T	T	T	A	A	A	A	A	A	A	A	T	T	T	T	T	T	T	T	T	T	T	T	T	T	T	T	T	T	T	T	T	SA	SA	SA	SA	SA	SA	SA	SA	SA
779	T	T	T	T	T	T	T	T	T	T	T	A	A	A	A	A	A	A	A	T	T	T	T	T	T	T	T	T	T	T	T	T	T	T	T	T	T	T	T	T	T	SA	SA	SA	SA	A	SA	SA	SA
780	T	T	T	T	T	T	T	T	T	T	T	A	A	A	A	A	A	A	A	T	T	T	T	T	T	T	T	T	T	T	T	T	T	T	T	T	T	T	T	T	T	T	SA	SA	SA	SA	SA	SA	SA
781	T	T	T	T	T	T	T	T	T	T	T	A	A	A	A	A	A	A	A	T	T	T	T	T	T	T	T	T	T	T	T	T	T	T	T	T	T	T	T	T	T	T	SA	SA	SA	SA	SA	SA	SA
782	T	T	T	T	T	T	T	T	T	T	T	A	A	A	A	A	A	A	A	T	T	T	T	T	T	T	T	T	SA	T	T	T	T	T	T	T	T	T	T	T	T	T	SA	T	SA	SA	SA	SA	SA
783	T	T	T	T	T	T	T	T	T	T	T	A	A	A	A	A	A	A	A	T	T	T	T	T	T	T	T	T	SA	T	T	T	T	T	T	T	T	T	T	T	T	T	T	T	SA	SA	SA	SA	SA
784	T	T	T	T	T	T	T	T	T	T	T	A	A	A	A	A	A	A	A	T	T	T	T	T	T	T	T	T	SA	T	T	T	T	T	T	T	T	T	T	T	T	T	T	T	SA	SA	SA	SA	SA
785	T	T	T	T	T	T	T	T	T	T	T	A	A	A	A	A	A	A	A	T	T	T	T	T	T	T	T	T	SA	T	T	T	T	T	T	T	T	T	T	T	T	T	T	T	SA	SA	SA	SA	SA
786	T	T	T	T	T	T	T	T	T	T	T	A	A	A	A	A	A	A	A	T	T	T	T	T	T	T	T	T	SA	T	T	T	T	T	T	T	T	T	T	T	T	T	T	SA	SA	SA	SA	SA	SA
787	T	T	T	T	T	T	T	T	T	T	T	A	A	A	A	A	A	A	A	T	T	T	T	T	T	T	T	T	SA	T	T	T	T	T	T	T	T	T	T	T	T	T	T	SA	SA	SA	SA	SA	SA
788	T	T	T	T	T	T	T	T	T	T	T	A	A	SA	A	A	A	A	A	T	T	T	T	T	T	T	T	T	T	T	T	T	T	T	T	T	T	T	T	T	T	T	T	SA	SA	SA	SA	SA	SA
789	T	T	T	T	T	T	T	T	T	T	T	A	A	SA	A	A	A	A	A	T	T	T	T	T	T	T	T	T	T	T	T	T	T	T	T	T	T	T	T	T	T	T	T	SA	SA	SA	SA	SA	SA
790	T	T	T	T	T	T	T	T	T	T	T	A	A	SA	A	A	A	A	A	T	T	T	T	T	T	T	T	T	T	T	T	T	T	T	T	T	T	T	T	T	T	T	T	T	SA	SA	SA	SA	SA
791	T	T	T	T	T	T	T	T	T	T	T	A	A	A	A	A	A	A	A	T	T	T	T	T	T	T	T	T	T	T	T	T	T	T	T	T	T	T	T	T	T	T	T	T	SA	SA	SA	SA	SA
792	T	T	T	T	T	T	T	T	T	T	T	A	A	A	A	A	A	A	A	T	T	T	T	T	T	T	T	T	T	T	T	T	T	T	T	T	T	T	T	T	T	T	T	T	SA	SA	SA	SA	SA
793	T	T	T	T	T	T	T	T	T	T	T	A	A	A	A	A	A	A	A	T	T	T	T	T	T	T	T	T	T	T	T	T	T	T	T	T	T	T	T	T	T	T	T	T	SA	SA	SA	SA	SA
794	T	T	T	T	T	T	T	T	T	T	T	A	A	A	A	A	A	A	A	T	T	T	T	T	T	T	T	T	T	T	T	T	T	T	T	T	T	T	T	T	T	SA	T	SA	SA	SA	SA	SA	SA
795	T	T	T	T	T	T	T	T	T	T	T	A	A	A	A	A	A	A	A	T	T	T	T	T	T	T	T	T	T	T	T	T	T	T	T	T	T	T	T	T	T	SA	SA	SA	SA	SA	SA	SA	SA
796	T	T	T	T	T	T	T	T	T	T	T	A	A	A	A	A	A	A	A	T	T	T	T	T	T	T	T	T	T	T	T	T	SA	T	T	T	T	T	T	T	T	SA	SA	SA	SA	SA	SA	SA	SA
797	T	T	T	T	T	T	T	T	T	T	T	A	A	A	A	A	A	A	A	T	T	T	T	T	T	T	T	T	T	T	T	T	T	T	T	T	T	T	T	T	T	SA	SA	SA	SA	SA	SA	SA	SA
798	T	T	T	T	T	T	T	T	T	T	T	A	A	A	A	A	A	A	A	T	T	T	T	T	T	T	T	T	T	T	T	T	T	T	T	T	T	T	T	T	SA	SA	SA	SA	SA	SA	SA	SA	SA
799	T	T	T	T	T	T	T	T	T	T	T	A	A	A	A	A	A	A	A	T	T	T	T	T	T	T	T	T	SA	T	T	T	T	T	T	T	T	T	T	T	T	SA	SA	SA	SA	SA	SA	SA	SA
800	T	T	T	T	T	T	T	T	T	T	T	A	A	A	A	A	A	A	A	T	T	T	T	T	T	T	T	T	SA	T	T	T	T	T	T	T	T	T	T	T	T	SA	SA	SA	SA	SA	SA	SA	SA
801	T	T	T	T	T	T	T	T	T	T	T	A	A	A	A	A	A	A	A	T	T	T	T	T	T	T	T	T	T	T	T	T	T	T	T	T	T	T	T	T	SA	SA	SA	SA	SA	SA	T	SA	SA
802	T	T	T	T	T	T	T	T	T	T	T	A	A	A	A	A	A	A	A	T	T	T	T	T	T	SA	T	T	T	T	T	T	T	T	T	T	T	T	T	T	SA	SA	SA	SA	SA	SA	SA	SA	SA
803	T	T	T	T	T	T	T	T	T	T	T	A	A	A	A	A	A	A	A	T	T	T	T	T	T	T	T	T	T	T	T	T	T	T	T	T	T	T	T	T	SA	SA	SA	SA	SA	SA	SA	SA	SA
804	T	T	T	T	T	T	T	T	T	T	T	A	A	A	A	A	A	A	A	T	T	T	T	T	T	T	T	T	T	T	T	T	T	T	T	T	T	T	T	T	SA	SA	SA	SA	SA	SA	SA	SA	SA
805	T	T	T	T	T	T	T	T	T	T	T	A	A	A	A	A	A	A	A	T	T	T	T	T	T	T	T	T	T	T	T	T	T	T	T	T	T	T	T	T	SA	SA	SA	SA	SA	SA	SA	SA	SA
806	T	T	T	T	T	T	T	T	T	T	T	A	A	A	A	A	A	A	A	T	T	T	T	T	T	T	T	T	T	T	T	T	T	T	T	T	T	T	T	T	SA	SA	SA	SA	SA	SA	SA	SA	SA
807	T	T	T	T	T	T	T	T	T	T	T	A	A	A	A	A	A	A	A	T	T	T	T	T	T	T	T	T	T	T	T	T	T	T	T	T	T	T	T	T	SA	SA	SA	SA	SA	SA	SA	SA	SA
808	T	T	T	T	T	T	T	T	T	T	T	A	A	SA	A	A	A	A	A	T	T	T	T	T	T	T	T	T	T	T	T	T	T	T	T	T	T	T	T	T	SA	SA	SA	SA	SA	SA	SA	SA	SA
809	T	T	T	T	T	T	T	T	T	T	T	A	A	A	A	A	A	A	A	T	T	T	T	T	T	T	T	T	T	T	T	T	T	T	T	T	T	T	T	T	SA	SA	SA	SA	SA	SA	SA	SA	SA
810	T	T	T	T	T	T	T	T	T	T	T	A	A	A	A	A	A	A	A	T	T	T	T	T	T	T	T	T	T	T	T	T	T	T	T	T	T	T	T	T	SA	SA	SA	SA	SA	SA	SA	SA	SA
811	T	T	T	T	T	T	T	T	T	T	T	A	A	A	A	A	A	A	A	T	T	T	T	T	T	T	T	T	T	T	T	T	T	T	T	T	T	T	T	T	SA	SA	SA	SA	SA	SA	SA	SA	SA
812	T	T	T	T	T	T	T	T	T	T	T	A	A	A	A	A	A	A	A	T	T	T	T	T	T	T	T	T	T	T	T	T	T	T	T	T	T	T	T	T	SA	SA	SA	SA	SA	SA	SA	SA	SA
813	T	T	T	T	T	T	T	T	T	T	T	A	A	A	A	A	A	A	A	T	T	T	T	T	T	T	T	T	T	T	T	T	T	T	T	T	T	T	T	T	SA	SA	SA	SA	SA	SA	SA	SA	SA
814	T	T	T	T	T	T	T	T	T	T	T	A	A	A	A	A	A	A	A	T	T	T	T	T	T	SA	T	T	T	T	T	T	T	T	T	T	T	T	T	T	T	SA	SA	SA	SA	SA	SA	SA	SA
815	T	T	T	T	T	T	T	T	T	T	T	A	A	A	A	A	A	A	A	T	T	T	T	T	T	T	T	T	T	T	T	T	T	T	T	T	T	T	T	T	T	SA	SA	SA	SA	SA	SA	SA	SA
816	T	T	T	T	T	T	T	T	T	T	T	A	A	A	A	A	A	A	A	T	T	T	T	T	T	T	T	T	T	T	T	T	T	T	T	T	T	T	T	T	T	SA	SA	SA	SA	SA	SA	SA	SA
817	T	T	T	T	T	T	T	T	T	T	T	A	A	A	A	A	A	A	A	T	T	T	T	T	T	T	T	T	T	T	T	T	T	T	T	T	T	T	T	T	T	SA	T	SA	SA	SA	SA	SA	SA
818	T	T	T	T	T	T	T	T	T	T	T	A	A	A	A	A	A	A	A	T	T	T	T	T	T	T	T	T	T	T	T	T	T	T	T	T	T	T	T	T	SA	SA	SA	SA	SA	SA	SA	SA	SA
819	T	T	T	T	T	T	T	T	T	T	T	A	A	A	A	A	A	A	A	T	T	T	T	T	T	T	T	T	T	T	T	T	T	T	T	T	T	T	T	T	SA	SA	SA	SA	SA	SA	SA	SA	SA
820	T	T	T	T	T	T	T	T	T	T	T	A	A	A	A	A	A	A	A	T	T	T	T	T	T	SA	T	T	T	T	T	T	T	T	T	T	T	T	T	T	T	SA	SA	SA	SA	SA	SA	SA	SA
821	T	T	T	T	T	T	T	T	T	T	T	A	A	A	A	A	A	A	A	T	T	T	T	SA	T	T	T	T	T	T	T	SA	T	T	T	T	T	T	T	T	T	SA	SA	SA	SA	SA	SA	SA	SA
822	T	T	T	T	T	T	T	T	T	T	T	A	A	A	A	A	A	A	A	T	T	T	T	SA	T	T	T	T	T	T	T	T	T	T	T	T	T	T	T	T	T	SA	SA	SA	SA	SA	SA	SA	SA
823	T	T	T	T	T	T	T	T	T	T	T	A	A	A	A	A	A	A	A	T	T	T	T	T	T	T	T	T	T	T	T	T	T	T	T	T	T	T	T	T	T	SA	SA	SA	SA	SA	SA	SA	SA
824	T	T	T	T	T	T	T	T	T	T	T	A	A	A	A	A	A	A	A	T	T	T	T	T	T	T	T	T	T	T	T	T	T	T	T	T	T	T	T	T	T	SA	SA	SA	SA	SA	T	SA	SA
825	T	T	T	T	T	T	T	T	T	T	T	A	A	A	A	A	A	A	A	T	T	T	T	T	T	T	T	T	T	T	T	T	T	T	T	T	T	T	T	T	T	SA	SA	SA	SA	SA	T	SA	SA
826	T	T	T	T	T	T	T	T	T	T	T	A	A	A	A	A	A	A	A	T	T	T	T	T	T	T	T	T	T	T	T	T	T	T	T	T	T	T	T	T	T	SA	SA	SA	SA	SA	T	SA	SA
827	T	T	T	T	T	T	T	T	T	T	T	A	A	SA	A	A	A	A	A	T	T	T	T	T	T	T	T	T	T	T	T	T	T	T	T	T	T	T	T	T	T	SA	SA	SA	SA	SA	T	SA	SA
828	T	T	T	T	T	T	T	T	T	T	T	A	A	SA	A	A	A	SA	SA	T	T	T	T	T	T	T	T	T	T	T	T	T	T	T	T	T	T	T	T	T	T	SA	SA	SA	SA	SA	T	SA	SA
829	T	T	T	T	T	T	T	T	T	T	T	A	A	A	A	A	A	A	A	T	T	T	T	T	T	T	T	T	T	T	T	T	T	T	T	T	T	T	T	T	T	SA	SA	SA	SA	SA	T	SA	SA
830	T	T	T	T	T	T	T	T	T	T	T	A	A	A	A	A	A	A	A	T	T	T	T	T	SA	SA	T	T	T	T	T	T	T	T	T	T	T	T	T	T	T	SA	SA	SA	SA	SA	T	SA	SA
831	T	T	T	T	T	T	T	T	T	T	T	A	A	A	A	A	A	A	A	T	T	T	T	T	SA	SA	T	T	T	T	T	T	T	T	T	T	T	T	T	T	T	SA	SA	SA	SA	SA	SA	SA	SA
832	T	T	T	T	T	T	T	T	T	T	T	A	A	A	A	A	A	A	A	T	T	T	T	T	SA	T	T	T	T	T	T	T	T	T	SA	T	T	T	T	T	T	SA	T	SA	SA	SA	SA	SA	SA
833	T	T	T	T	T	T	T	T	T	T	T	A	A	A	A	A	A	A	A	T	T	T	T	T	SA	T	T	T	SA	SA	T	T	T	T	SA	T	T	T	T	T	T	SA	SA	SA	SA	SA	SA	SA	SA
834	T	T	T	T	T	T	T	T	T	T	T	A	A	A	A	A	A	A	A	T	T	T	T	T	T	T	T	T	SA	T	T	T	T	T	SA	T	T	T	T	T	T	SA	SA	SA	SA	SA	SA	SA	SA
835	T	T	T	T	T	T	T	T	T	T	T	A	A	A	A	A	A	A	A	T	T	T	T	T	T	T	T	T	SA	T	T	T	T	T	SA	T	T	T	T	T	T	SA	SA	SA	SA	SA	SA	T	SA
836	T	T	T	T	T	T	T	T	T	T	T	A	A	A	A	A	A	A	A	T	T	T	T	T	T	T	T	T	T	T	T	T	T	T	SA	T	T	T	T	T	T	T	SA	SA	SA	SA	T	T	SA
837	T	T	T	T	T	T	T	T	T	T	T	A	A	A	A	A	A	A	A	T	T	T	T	T	T	T	T	T	T	T	T	T	T	T	T	T	T	T	T	T	T	T	SA	SA	SA	SA	T	T	SA
838	T	T	T	T	T	T	T	T	T	T	T	A	A	A	A	A	A	A	A	T	T	T	T	T	T	T	T	T	T	T	T	T	T	T	T	T	T	T	T	T	T	T	SA	SA	SA	SA	T	T	SA
839	T	T	T	T	T	T	T	T	T	T	T	A	A	A	A	A	A	A	A	T	T	T	T	T	T	T	T	T	T	T	T	T	T	T	T	T	T	T	T	T	T	T	T	SA	SA	SA	T	T	SA
840	T	T	T	T	T	T	T	T	T	T	T	A	A	A	A	A	A	A	A	T	T	T	T	T	T	T	T	T	T	T	T	T	T	T	T	T	T	T	T	T	T	T	T	SA	SA	SA	T	T	SA
841	T	T	T	T	T	T	T	T	T	T	T	A	A	A	A	A	A	A	A	T	T	T	T	T	T	T	T	T	T	T	T	T	T	T	T	T	T	T	T	T	T	T	T	T	SA	SA	T	T	SA
842	T	T	T	T	T	T	T	T	T	T	T	A	A	A	A	A	A	SA	A	T	T	T	T	T	T	T	T	T	T	T	T	T	T	T	T	T	T	T	T	T	T	T	T	T	SA	SA	T	T	SA
843	T	T	T	T	T	T	T	T	T	T	T	A	A	A	A	A	A	SA	A	T	T	T	T	T	T	T	T	T	T	T	T	T	T	T	T	T	T	T	T	T	T	T	T	SA	SA	SA	T	T	SA
844	T	T	T	T	T	T	T	T	T	T	T	A	A	A	A	A	A	SA	A	T	T	T	T	T	T	T	T	T	T	T	T	T	T	T	T	T	T	T	T	T	T	T	T	SA	SA	SA	T	T	SA
845	T	T	T	T	T	T	T	T	T	T	T	A	A	A	A	A	A	A	A	T	T	T	T	T	T	T	T	T	T	T	T	T	T	T	T	T	T	T	T	T	T	SA	T	SA	SA	SA	T	SA	SA
846	T	T	T	T	T	T	T	T	T	T	T	A	A	A	A	A	A	A	A	T	T	T	T	T	T	T	T	T	T	T	T	T	T	T	T	T	T	T	T	T	T	SA	T	SA	SA	SA	T	SA	SA
847	T	T	T	T	T	T	T	T	T	T	T	A	A	A	A	A	A	A	A	T	T	T	T	T	T	T	T	T	T	T	T	T	T	T	T	T	T	T	T	T	T	T	T	SA	SA	SA	T	SA	SA
848	T	T	T	T	T	T	T	T	T	T	T	A	A	A	A	A	A	A	A	T	T	T	T	T	T	T	T	T	T	T	T	T	T	T	T	T	T	T	T	T	T	T	T	SA	SA	SA	T	SA	SA
849	T	T	T	T	T	T	T	T	T	T	T	A	A	A	A	A	A	A	A	T	T	T	T	T	T	T	T	T	T	T	T	T	T	T	T	T	T	T	T	T	T	T	T	SA	SA	SA	T	SA	SA
850	T	T	T	T	T	T	T	T	T	T	T	A	A	A	A	A	A	A	SA	T	T	T	T	T	T	T	T	T	T	T	T	T	T	T	T	T	T	T	T	T	T	T	T	SA	SA	SA	T	SA	SA
851	T	T	T	T	T	T	T	T	T	T	T	A	A	A	A	A	A	A	A	T	T	T	T	T	T	T	T	T	T	T	T	T	T	T	T	T	T	T	T	T	T	T	T	SA	SA	SA	T	SA	SA
852	T	T	T	T	T	T	T	T	T	T	T	A	A	A	A	A	A	A	A	T	T	T	T	T	T	T	T	T	T	T	T	T	T	T	T	T	T	T	T	T	T	T	T	SA	SA	SA	T	T	SA
853	T	T	T	T	T	T	T	T	T	T	T	A	A	A	A	A	A	A	A	T	T	T	T	T	T	T	T	T	T	T	T	T	T	T	T	T	T	T	T	T	T	T	T	SA	SA	SA	T	SA	SA
854	T	T	T	T	T	T	T	T	T	T	T	SA	A	A	A	A	A	A	A	T	T	T	T	T	T	T	T	T	T	T	T	T	T	T	T	T	T	T	T	T	T	T	T	SA	SA	SA	T	SA	SA
855	T	T	T	T	T	T	T	T	T	T	T	SA	A	A	A	A	A	SA	A	T	T	T	T	T	T	T	T	T	T	T	T	T	T	T	T	T	T	T	T	T	T	T	T	SA	SA	SA	T	SA	SA
856	T	T	T	T	T	T	T	T	T	T	T	SA	A	A	A	A	A	SA	A	T	T	T	T	T	T	T	T	T	T	T	T	T	T	T	T	T	T	T	T	T	T	T	T	SA	SA	SA	T	SA	SA
857	T	T	T	T	T	T	T	T	T	T	T	SA	A	A	A	A	A	A	SA	T	T	T	T	T	T	T	T	T	T	T	T	T	T	T	T	T	T	T	T	T	T	T	T	SA	SA	SA	SA	SA	SA
858	T	T	T	T	T	T	T	T	T	T	T	SA	A	A	A	A	A	A	A	T	T	T	T	T	T	T	T	T	T	T	T	T	T	T	T	T	T	T	T	T	T	T	T	SA	SA	SA	SA	SA	SA
859	T	T	T	T	T	T	T	T	T	T	T	SA	A	A	A	A	A	A	SA	T	T	T	T	T	T	T	T	T	T	T	T	T	T	T	T	T	T	T	T	T	T	T	SA	SA	SA	SA	SA	SA	SA
860	T	T	T	T	T	T	T	T	T	T	T	SA	A	A	A	A	A	A	A	T	T	T	T	T	T	T	T	T	T	T	T	T	T	T	T	T	T	T	T	T	T	T	SA	T	SA	SA	SA	SA	SA
861	T	T	T	T	T	T	T	T	T	T	T	SA	A	A	A	A	A	A	A	T	T	T	T	T	T	T	T	T	T	T	T	T	T	T	T	T	T	T	T	T	T	T	T	T	SA	SA	SA	SA	SA
862	T	T	T	T	T	T	T	T	T	T	T	SA	A	A	A	A	A	A	A	T	T	T	T	T	T	T	T	T	T	T	T	T	T	T	T	T	T	T	T	T	T	T	T	T	SA	SA	SA	SA	SA
863	T	T	T	T	T	T	T	T	T	T	T	SA	A	A	A	A	A	A	A	T	T	T	T	T	T	T	T	T	T	T	T	T	T	T	T	T	T	T	T	T	T	T	T	T	SA	A	SA	SA	SA
864	T	T	T	T	T	T	T	T	T	T	T	A	A	A	A	A	A	A	A	T	T	T	T	T	T	T	T	T	T	T	T	T	T	T	T	T	T	T	T	T	T	T	T	T	SA	A	SA	SA	SA
865	T	T	T	T	T	T	T	T	T	T	T	A	A	A	A	A	A	A	A	T	T	T	T	T	T	T	T	T	T	T	T	T	T	T	T	T	T	T	T	T	T	T	T	T	SA	SA	SA	SA	SA
866	T	T	T	T	T	T	T	T	T	T	T	A	A	A	A	A	A	A	A	T	T	T	T	T	T	T	T	T	T	T	T	T	T	T	T	T	T	T	T	T	T	T	T	SA	SA	SA	SA	SA	SA
867	T	T	T	T	T	T	T	T	T	T	T	A	A	A	A	A	A	A	A	T	T	T	T	T	T	T	T	T	T	T	T	T	T	T	T	T	T	T	T	T	T	T	T	SA	SA	SA	SA	SA	SA
868	T	T	T	T	T	T	T	T	T	T	T	A	A	A	A	A	A	A	A	T	T	T	T	T	T	T	T	T	T	T	T	T	T	T	T	T	T	T	T	T	T	T	T	SA	SA	SA	SA	SA	SA
869	T	T	T	T	T	T	T	T	T	T	T	A	A	A	A	A	A	A	A	T	T	T	T	T	T	T	T	T	T	T	T	T	T	T	T	T	T	T	T	T	T	T	T	SA	SA	SA	SA	SA	SA
870	T	T	T	T	T	T	T	T	T	T	T	A	A	A	A	A	A	A	A	T	T	T	T	T	T	T	T	T	T	T	T	T	T	T	T	T	T	T	T	T	T	T	T	SA	SA	SA	SA	SA	SA
871	T	T	T	T	T	T	T	T	T	T	T	A	A	A	A	A	A	A	A	T	T	T	T	T	T	T	T	T	T	T	T	T	T	T	T	T	T	T	T	T	T	T	T	SA	SA	SA	SA	SA	SA
872	T	T	T	T	T	T	T	T	T	T	T	A	A	SA	A	A	A	A	A	T	T	T	T	T	T	T	T	T	T	T	T	T	T	T	T	T	T	T	T	T	T	T	T	SA	SA	SA	SA	SA	SA
873	T	T	T	T	T	T	T	T	T	T	T	A	A	SA	A	A	A	A	A	T	T	T	T	T	T	T	T	T	T	T	T	T	T	T	T	T	T	T	T	T	T	T	T	SA	SA	SA	SA	SA	SA
874	T	T	T	T	T	T	T	T	T	T	T	A	A	A	A	A	A	A	A	T	T	T	T	T	T	T	T	T	T	T	T	T	T	T	T	T	T	T	T	T	T	T	T	SA	SA	SA	SA	SA	SA
875	T	T	T	T	T	T	T	T	T	T	T	A	A	A	A	A	A	A	A	T	T	T	T	T	T	T	T	T	T	T	T	T	T	T	T	T	T	T	T	T	T	T	T	SA	SA	SA	SA	SA	SA
876	T	T	T	T	T	T	T	T	T	T	T	A	A	A	A	A	A	A	A	T	T	T	T	T	T	T	T	T	SA	T	T	T	T	T	T	T	T	T	T	T	T	T	T	SA	SA	SA	T	SA	SA
877	T	T	T	T	T	T	T	T	T	T	T	A	A	A	A	A	A	A	A	T	T	T	T	T	T	T	T	T	SA	T	T	T	T	T	T	T	T	T	T	T	T	T	T	SA	SA	SA	SA	SA	SA
878	T	T	T	T	T	T	T	T	T	T	T	A	A	A	A	A	A	A	A	T	T	T	T	T	T	T	T	T	T	T	T	T	T	T	T	T	T	T	T	T	T	T	T	T	SA	SA	SA	SA	SA
879	T	T	T	T	T	T	T	T	T	T	T	A	A	SA	A	A	A	A	A	T	T	T	T	T	T	T	T	T	T	T	T	T	T	T	T	T	T	T	T	T	T	T	T	T	SA	SA	T	SA	SA
880	T	T	T	T	T	T	T	T	T	T	T	A	A	A	A	A	A	A	A	T	T	T	T	T	T	T	T	T	T	T	T	T	T	T	T	T	T	T	T	T	T	T	SA	T	SA	SA	T	SA	SA
881	T	T	T	T	T	T	T	T	T	T	T	A	A	A	A	A	A	A	A	T	T	T	T	T	T	T	T	T	T	T	T	T	T	T	T	T	T	T	T	T	T	T	SA	T	SA	SA	SA	SA	SA
882	T	T	T	T	T	T	T	T	T	T	T	A	A	A	A	A	A	A	A	T	T	T	T	T	T	T	T	T	T	T	T	T	T	T	T	T	T	T	T	T	T	T	SA	T	SA	SA	SA	SA	SA
883	T	T	T	T	T	T	T	T	T	T	T	A	A	A	A	A	A	A	A	T	T	T	T	T	T	T	T	T	T	T	T	T	T	T	T	T	T	T	T	T	T	T	SA	T	SA	SA	SA	SA	SA
884	T	T	T	T	T	T	T	T	T	T	T	A	A	SA	A	A	A	A	A	T	T	T	T	T	T	T	T	T	T	T	T	T	T	T	T	T	T	T	T	T	T	T	T	T	T	SA	SA	SA	A
885	T	T	T	T	T	T	T	T	T	T	T	A	A	SA	A	A	A	A	A	T	T	T	T	T	T	T	T	T	T	T	T	T	T	T	T	T	T	T	T	T	T	T	T	T	T	SA	SA	SA	A
886	T	T	T	T	T	T	T	T	T	T	T	A	A	SA	A	A	A	A	A	T	T	T	T	T	T	T	T	T	T	T	T	T	T	T	T	T	T	T	T	T	T	T	T	T	T	SA	SA	SA	A
887	T	T	T	T	T	T	T	T	T	T	T	A	A	SA	A	A	A	A	A	T	T	T	T	T	T	T	T	T	T	T	T	T	T	T	T	T	T	T	T	T	T	SA	T	T	T	SA	SA	SA	SA
888	T	T	T	T	T	T	T	T	T	T	T	A	A	A	A	A	A	A	A	T	T	T	T	T	T	T	T	T	T	T	T	T	T	T	T	T	T	T	T	T	T	SA	T	SA	SA	SA	SA	SA	SA
889	T	T	T	T	T	T	T	T	T	T	T	A	A	A	A	A	A	A	A	T	T	T	T	T	T	T	T	T	T	T	T	T	T	T	T	T	T	T	T	T	T	T	T	SA	SA	SA	SA	SA	SA
890	T	T	T	T	T	T	T	T	T	T	T	A	A	A	A	A	A	A	A	T	T	T	T	T	T	T	T	T	T	T	T	T	T	T	T	T	T	T	T	T	T	T	T	SA	SA	SA	SA	SA	SA
891	T	T	T	T	T	T	T	T	T	T	T	A	A	A	A	A	A	A	A	T	T	T	T	T	T	T	T	T	T	T	T	T	T	T	T	T	T	T	T	T	T	T	T	SA	SA	SA	SA	SA	SA
892	T	T	T	T	T	T	T	T	T	T	T	A	A	A	A	A	A	A	A	T	T	T	T	T	T	T	T	T	T	T	T	T	T	T	T	T	T	T	T	T	T	T	T	SA	SA	SA	SA	SA	SA
893	T	T	T	T	T	T	T	T	T	T	T	A	A	A	A	A	A	A	A	T	T	T	T	T	T	T	T	T	T	T	T	T	T	T	T	T	T	T	T	T	T	T	T	SA	SA	SA	SA	SA	SA
894	T	T	T	T	T	T	T	T	T	T	T	A	A	A	A	A	A	A	A	T	T	T	T	T	T	T	T	T	T	T	T	T	T	T	T	T	T	T	T	T	T	T	T	SA	SA	SA	SA	SA	A
895	T	T	T	T	T	T	T	T	T	T	T	A	A	A	A	A	A	A	A	T	T	T	T	T	T	T	T	T	T	T	T	T	T	T	T	T	T	T	T	T	T	T	T	SA	SA	SA	SA	SA	A
896	T	T	T	T	T	T	T	T	T	T	T	A	A	A	A	A	A	A	A	T	T	T	T	T	T	T	T	T	T	T	T	T	T	T	T	T	T	T	T	T	T	T	T	SA	SA	SA	SA	SA	A
897	T	T	T	T	T	T	T	T	T	T	T	A	A	A	A	A	A	A	A	T	T	T	T	T	T	T	T	T	T	T	T	SA	T	T	T	T	T	T	T	T	T	T	T	SA	SA	SA	SA	SA	SA
898	T	T	T	T	T	T	T	T	T	T	T	A	A	A	A	A	A	A	A	T	T	T	T	T	T	T	T	T	T	T	T	T	T	T	T	T	T	T	T	T	T	T	T	SA	SA	SA	SA	SA	A
899	T	T	T	T	T	T	T	T	T	T	T	A	A	A	A	A	A	A	A	T	T	T	T	T	T	T	T	T	T	T	T	T	T	T	T	T	T	T	T	T	T	T	SA	SA	SA	SA	SA	SA	A
900	T	T	T	T	T	T	T	T	T	T	T	A	A	A	A	A	A	A	A	T	T	T	T	T	T	T	T	T	T	T	T	T	T	T	T	T	T	T	T	T	T	T	SA	SA	SA	SA	SA	SA	A
901	T	T	T	T	T	T	T	T	T	T	T	A	A	A	A	A	A	A	A	T	T	T	T	T	T	T	T	T	SA	T	T	T	T	T	T	T	T	T	T	T	T	T	T	SA	SA	SA	SA	SA	A
902	T	T	T	T	T	T	T	T	T	T	T	A	A	A	A	A	A	A	A	T	T	T	T	T	T	T	T	T	T	T	T	T	T	T	T	T	T	T	T	T	T	T	T	SA	SA	SA	SA	SA	A
903	T	T	T	T	T	T	T	T	T	T	T	A	A	A	A	A	A	A	A	T	T	T	T	T	T	T	T	T	T	T	T	T	T	T	T	T	T	T	T	T	T	T	T	T	SA	SA	SA	SA	A
904	T	T	T	T	T	T	T	T	T	T	T	A	A	A	A	A	A	A	A	T	T	T	T	T	T	T	T	T	T	T	T	T	T	T	T	T	T	T	T	T	T	T	T	T	SA	SA	SA	SA	SA
905	T	T	T	T	T	T	T	T	T	T	T	A	A	A	A	A	A	A	A	T	T	T	T	T	T	T	T	T	T	T	T	T	T	T	T	T	T	T	T	T	T	T	T	T	SA	SA	SA	SA	SA
906	T	T	T	T	T	T	T	T	T	T	T	A	A	A	A	A	A	A	A	T	T	T	T	T	T	T	T	T	T	T	T	T	T	T	T	T	T	T	T	T	T	T	T	T	SA	SA	SA	SA	SA
907	T	T	T	T	T	T	T	T	T	T	T	A	A	A	A	A	A	A	A	T	T	T	T	T	T	T	T	T	T	T	T	T	T	T	T	T	T	T	T	T	T	T	T	SA	SA	SA	SA	SA	SA
908	T	T	T	T	T	T	T	T	T	T	T	A	A	A	A	A	A	A	A	T	T	T	T	T	T	T	T	T	T	T	T	T	T	T	T	T	T	T	T	T	T	T	SA	SA	SA	SA	SA	SA	SA
909	T	T	T	T	T	T	T	T	T	T	T	A	A	A	A	A	A	A	A	T	T	T	T	T	T	T	T	T	T	T	T	T	T	T	T	T	T	T	T	T	T	T	SA	SA	SA	SA	SA	SA	SA
910	T	T	T	T	T	T	T	T	T	T	T	A	A	A	A	A	A	A	A	T	T	T	T	T	T	T	T	T	T	T	T	T	T	T	T	T	T	T	T	T	T	T	SA	SA	SA	SA	SA	SA	SA
911	T	T	T	T	T	T	T	T	T	T	T	A	A	A	A	A	A	A	A	T	T	T	T	T	T	T	T	T	T	T	T	T	T	T	T	T	T	T	T	T	T	SA	SA	SA	SA	SA	SA	SA	SA
912	T	T	T	T	T	T	T	T	T	T	T	A	A	A	A	A	A	A	A	T	T	T	T	T	T	T	T	T	T	T	T	T	T	T	T	T	T	T	T	T	T	SA	SA	SA	SA	SA	SA	SA	SA
913	T	T	T	T	T	T	T	T	T	T	T	A	A	A	A	A	A	A	A	T	T	T	T	T	T	T	T	T	T	T	T	T	T	T	T	T	T	T	T	T	T	SA	SA	SA	SA	SA	SA	SA	SA
914	T	T	T	T	T	T	T	T	T	T	T	A	A	A	A	A	A	A	A	T	T	T	T	T	T	T	T	T	T	T	T	T	T	T	T	T	T	T	T	T	T	SA	SA	SA	SA	SA	SA	SA	SA
915	T	T	T	T	T	T	T	T	T	T	T	A	A	A	A	A	A	A	A	T	T	T	T	T	T	T	T	T	T	T	T	T	T	T	T	T	T	T	T	T	SA	SA	T	SA	SA	SA	SA	SA	SA
916	T	T	T	T	T	T	T	T	T	T	T	A	A	A	A	A	A	A	A	T	T	T	T	T	T	T	T	T	T	T	T	T	T	T	T	T	T	T	T	T	SA	SA	SA	SA	SA	SA	SA	SA	A
917	T	T	T	T	T	T	T	T	T	T	T	A	A	A	A	A	A	A	A	T	T	T	T	T	T	T	T	T	T	T	T	T	T	T	T	T	T	T	T	T	T	SA	SA	SA	SA	SA	SA	SA	A
918	T	T	T	T	T	T	T	T	T	T	T	A	A	A	A	A	A	A	A	T	T	T	T	T	T	T	T	T	T	T	T	T	T	T	T	T	T	T	T	T	T	SA	SA	SA	SA	SA	SA	SA	A
919	T	T	T	T	T	T	T	T	T	T	T	A	A	A	A	A	A	A	A	T	T	T	T	T	T	T	T	T	T	T	T	T	T	T	T	T	T	T	T	T	T	T	SA	SA	SA	SA	SA	SA	A
920	T	T	T	T	T	T	T	T	T	T	T	A	A	A	A	A	A	A	A	T	T	T	T	T	T	T	SA	T	T	T	T	T	T	T	T	T	T	T	T	T	T	T	T	SA	SA	SA	SA	SA	A
921	T	T	T	T	T	T	T	T	T	T	T	A	A	A	A	A	A	A	A	T	T	T	T	T	T	T	SA	T	T	T	T	T	T	T	T	T	T	T	T	T	T	T	T	SA	SA	SA	SA	SA	A
922	T	T	T	T	T	T	T	T	T	T	T	A	A	A	A	A	A	A	A	T	T	T	T	T	T	T	T	T	T	T	T	T	T	T	T	T	T	T	T	T	T	T	T	T	SA	SA	SA	SA	A
923	T	T	T	T	T	T	T	T	T	T	T	A	A	A	A	A	A	A	A	T	T	T	T	T	T	T	T	T	T	T	T	T	T	T	T	T	T	T	T	T	T	T	T	T	SA	SA	SA	SA	A
924	T	T	T	T	T	T	T	T	T	T	T	A	A	A	A	A	A	A	A	T	T	T	T	T	T	T	T	T	T	T	T	T	T	T	T	T	T	T	T	T	T	T	T	SA	SA	SA	SA	SA	A
925	T	T	T	T	T	T	T	T	T	T	T	A	A	A	A	A	A	A	A	T	T	T	T	T	T	T	T	T	T	T	T	T	T	T	T	T	T	T	T	T	T	T	T	SA	SA	SA	SA	SA	A
926	T	T	T	T	T	T	T	T	T	T	T	A	A	A	A	A	A	A	A	T	T	T	T	T	T	T	T	T	T	T	T	T	T	T	T	T	T	T	T	T	T	T	T	SA	SA	SA	SA	SA	A
927	T	T	T	T	T	T	T	T	T	T	T	A	A	A	A	A	A	A	A	T	T	T	T	T	T	T	T	T	T	T	T	T	T	T	T	T	T	T	T	T	T	T	T	SA	SA	SA	SA	SA	A
928	T	T	T	T	T	T	T	T	T	T	T	A	A	A	A	A	A	A	A	T	T	T	T	T	T	T	T	T	T	T	T	T	T	T	T	T	T	T	T	T	T	T	T	SA	SA	SA	SA	SA	A
929	T	T	T	T	T	T	T	T	T	T	T	A	A	A	A	A	A	A	A	T	T	T	T	T	T	T	T	T	T	T	T	T	T	T	T	T	T	T	T	T	T	SA	T	SA	SA	SA	SA	SA	A
930	T	T	T	T	T	T	T	T	T	T	T	A	A	A	A	A	A	A	A	T	T	T	T	T	T	T	SA	T	T	T	T	T	T	T	T	T	T	T	T	T	SA	SA	T	SA	SA	SA	SA	SA	SA
931	T	T	T	T	T	T	T	T	T	T	T	A	A	A	A	A	A	A	A	T	T	T	T	T	T	T	T	T	T	T	T	T	T	T	SA	T	T	T	T	T	SA	SA	T	SA	SA	SA	SA	SA	SA
932	T	T	T	T	T	T	T	T	T	T	T	A	A	A	A	A	A	A	A	T	T	T	T	T	T	T	T	T	T	SA	T	T	T	T	SA	T	T	T	T	T	SA	SA	T	SA	SA	SA	SA	SA	SA
933	T	T	T	T	T	T	T	T	T	T	T	A	A	A	A	A	A	A	A	T	T	T	T	T	T	T	T	T	T	SA	T	T	T	T	SA	T	T	T	T	T	SA	SA	T	SA	SA	A	SA	SA	SA
934	T	T	T	T	T	T	T	T	T	T	T	A	A	A	A	A	A	A	A	T	T	T	T	T	T	T	T	T	T	SA	T	T	T	T	SA	T	T	T	T	T	SA	SA	T	SA	SA	A	SA	SA	SA
935	T	T	T	T	T	T	T	T	T	T	T	A	A	A	A	A	A	A	A	T	T	T	T	T	T	T	T	T	T	T	T	T	T	T	SA	T	T	T	T	T	SA	SA	SA	SA	SA	SA	SA	SA	SA
936	T	T	T	T	T	T	T	T	T	T	T	A	A	A	A	A	A	A	A	T	T	T	T	T	T	T	T	T	T	T	T	T	T	T	SA	T	T	T	T	T	SA	SA	T	SA	SA	SA	SA	SA	SA
937	T	T	T	T	T	T	T	T	T	T	T	A	A	A	A	A	A	A	A	T	T	T	T	T	T	T	T	T	T	T	T	T	T	T	T	T	T	T	T	T	SA	SA	T	SA	SA	SA	SA	SA	SA
938	T	T	T	T	T	T	T	T	T	T	T	A	A	A	A	A	A	A	A	T	T	T	T	T	T	T	T	T	T	T	T	T	T	T	SA	T	T	T	T	T	SA	SA	SA	SA	SA	SA	SA	SA	SA
939	T	T	T	T	T	T	T	T	T	T	T	A	A	A	A	A	A	A	A	T	T	T	T	T	T	T	T	T	T	T	T	T	T	T	T	T	T	T	T	T	SA	SA	SA	SA	SA	A	SA	SA	SA
940	T	T	T	T	T	T	T	T	T	T	T	A	A	A	A	A	A	A	A	T	T	T	T	T	T	T	T	T	T	T	T	T	T	T	T	T	T	T	T	T	SA	SA	SA	SA	SA	SA	SA	SA	SA
941	T	T	T	T	T	T	T	T	T	T	T	A	A	A	A	A	A	A	A	T	T	T	T	T	T	T	SA	T	T	T	T	T	T	T	T	T	T	T	T	T	SA	SA	T	SA	SA	SA	SA	SA	SA
942	T	T	T	T	T	T	T	T	T	T	T	A	A	A	A	A	A	A	A	T	T	T	T	T	T	T	SA	T	T	T	T	T	T	T	T	T	T	T	T	T	SA	SA	SA	SA	SA	SA	SA	SA	SA
943	T	T	T	T	T	T	T	T	T	T	T	A	A	A	A	A	A	A	A	T	T	T	T	T	T	T	SA	T	T	T	T	T	T	T	T	T	T	T	T	T	SA	SA	SA	SA	SA	SA	SA	SA	SA
944	T	T	T	T	T	T	T	T	T	T	T	A	A	A	A	A	A	A	A	T	T	T	T	T	T	T	T	T	T	T	T	T	T	T	T	T	T	T	T	T	SA	SA	SA	SA	SA	SA	SA	SA	SA
945	T	T	T	T	T	T	T	T	T	T	T	A	A	A	A	A	A	A	A	T	T	T	T	T	SA	T	T	T	T	T	T	T	T	T	T	T	T	T	T	T	T	SA	SA	SA	SA	SA	SA	SA	SA
946	T	T	T	T	T	T	T	T	T	T	T	A	A	A	A	A	A	A	A	T	T	T	T	T	SA	T	T	T	T	T	T	T	T	T	T	T	T	T	T	T	T	SA	SA	SA	SA	SA	SA	SA	SA
947	T	T	T	T	T	T	T	T	T	T	T	A	A	A	A	A	A	A	A	T	T	T	T	T	SA	T	T	T	T	T	T	T	T	T	T	T	T	T	T	T	T	SA	SA	SA	SA	SA	SA	SA	SA
948	T	T	T	T	T	T	T	T	T	T	T	A	A	A	A	A	A	A	A	T	T	T	T	SA	T	T	T	T	T	T	T	T	T	T	T	T	T	T	T	T	T	SA	SA	SA	SA	A	SA	SA	SA
949	T	T	T	T	T	T	T	T	T	T	T	A	A	A	A	A	A	A	A	T	T	T	T	T	T	T	T	T	T	T	T	T	T	T	SA	T	T	T	T	T	SA	SA	SA	SA	SA	A	SA	SA	SA
950	T	T	T	T	T	T	T	T	T	T	T	A	A	A	A	A	A	A	A	T	T	T	T	T	T	SA	T	T	T	SA	T	T	T	T	SA	T	T	T	T	T	SA	SA	SA	SA	SA	A	SA	SA	SA
951	T	T	T	T	T	T	T	T	T	T	T	A	A	A	A	A	A	A	A	T	T	T	T	SA	T	SA	T	T	T	SA	T	T	T	T	SA	T	T	T	T	T	SA	SA	SA	SA	SA	A	SA	SA	SA
952	T	T	T	T	T	T	T	T	T	T	T	A	A	A	A	A	A	A	A	T	T	T	T	SA	SA	SA	SA	T	T	SA	SA	T	T	T	SA	T	T	T	T	T	SA	SA	SA	SA	SA	A	SA	SA	SA
953	T	T	T	T	T	T	T	T	T	T	T	A	A	A	A	A	A	A	A	T	T	T	T	SA	SA	SA	T	SA	T	SA	SA	T	T	T	SA	T	T	T	T	T	SA	SA	SA	SA	SA	A	SA	SA	SA
954	T	T	T	T	T	T	T	T	T	T	T	A	A	A	A	A	A	A	A	T	T	T	T	SA	SA	T	T	SA	T	SA	SA	T	T	T	SA	T	T	T	T	T	SA	SA	SA	SA	SA	A	SA	SA	SA
955	T	T	T	T	T	T	T	T	T	T	T	A	A	A	A	A	A	A	A	T	T	T	T	SA	SA	T	T	SA	T	SA	SA	T	T	T	SA	T	T	T	T	T	SA	SA	SA	SA	SA	A	SA	SA	SA
956	T	T	T	T	T	T	T	T	T	T	T	A	A	A	A	A	A	A	A	T	T	T	T	SA	T	T	T	SA	T	SA	SA	T	T	T	SA	T	T	T	T	T	SA	SA	SA	SA	SA	A	SA	SA	SA
957	T	T	T	T	T	T	T	T	T	T	T	A	A	A	A	A	A	A	A	T	T	T	T	SA	T	T	T	SA	T	SA	T	T	T	T	SA	T	T	T	T	T	SA	SA	SA	SA	SA	A	SA	SA	SA
958	T	T	T	T	T	T	T	T	T	T	T	SA	A	A	A	A	A	A	A	T	T	T	T	SA	T	T	T	SA	T	SA	T	T	T	T	SA	T	T	T	T	T	SA	SA	SA	SA	SA	SA	SA	T	SA
959	T	T	T	T	T	T	T	T	T	T	T	SA	A	A	A	A	A	A	A	T	T	T	T	SA	SA	T	T	SA	T	SA	T	T	SA	T	SA	T	T	T	T	T	SA	SA	SA	SA	SA	SA	SA	SA	SA
960	T	T	T	T	T	T	T	T	T	T	T	SA	A	A	A	A	A	A	A	T	T	T	T	SA	SA	T	T	SA	T	SA	T	T	SA	T	SA	T	T	T	T	T	SA	SA	SA	SA	SA	A	T	SA	SA
961	T	T	T	T	T	T	T	T	T	T	T	SA	A	A	A	A	A	A	A	T	T	T	T	SA	SA	T	T	SA	SA	SA	T	T	SA	SA	SA	T	T	T	T	T	SA	SA	SA	SA	SA	A	SA	SA	SA
962	T	T	T	T	T	T	T	T	T	T	T	SA	A	A	A	A	A	A	A	T	T	T	T	SA	SA	SA	T	SA	SA	SA	T	T	SA	SA	SA	T	SA	T	T	T	SA	SA	SA	SA	SA	A	SA	SA	SA
963	T	T	T	T	T	T	T	T	T	T	T	SA	SA	A	A	A	A	A	A	T	T	T	T	SA	SA	SA	T	SA	T	SA	T	T	SA	T	SA	T	T	T	T	T	SA	SA	SA	SA	SA	A	SA	SA	SA
964	T	T	T	T	T	T	T	T	T	T	T	SA	SA	A	A	A	A	A	A	T	T	T	T	SA	SA	T	T	SA	T	SA	T	T	SA	T	SA	SA	T	T	T	T	SA	SA	SA	SA	SA	A	SA	SA	SA
965	T	T	T	T	T	T	T	T	T	T	T	SA	SA	A	A	A	A	A	A	T	T	T	T	SA	SA	T	SA	SA	SA	SA	T	T	SA	T	SA	SA	T	T	T	T	SA	SA	SA	SA	SA	A	SA	SA	SA
966	T	T	T	T	T	T	T	T	T	T	T	SA	SA	A	A	A	A	A	A	T	T	T	T	SA	SA	SA	SA	SA	T	SA	T	T	SA	SA	SA	T	T	T	T	T	SA	SA	SA	SA	SA	A	SA	SA	SA
967	T	T	T	T	T	T	T	T	T	T	T	SA	SA	A	A	A	A	A	A	T	T	SA	SA	SA	SA	T	SA	SA	T	SA	T	T	SA	T	SA	T	T	T	T	T	SA	SA	SA	SA	SA	A	SA	SA	SA
968	T	T	T	T	T	T	T	T	T	T	T	SA	SA	A	A	A	A	A	A	T	T	SA	SA	SA	SA	SA	SA	SA	T	SA	T	T	SA	T	SA	SA	T	T	T	T	SA	SA	SA	SA	SA	A	SA	SA	SA
969	T	T	T	T	T	T	T	T	T	T	T	SA	SA	A	A	A	A	A	A	T	T	T	SA	SA	SA	SA	T	SA	T	SA	SA	T	SA	T	SA	T	T	T	T	T	SA	SA	SA	SA	SA	A	SA	SA	SA
970	T	T	T	T	T	T	T	T	T	T	T	SA	SA	A	A	A	A	A	A	T	T	T	SA	SA	SA	SA	T	SA	T	SA	SA	T	SA	T	SA	T	T	T	T	T	SA	SA	SA	SA	SA	A	SA	SA	SA
971	T	T	T	T	T	T	T	T	T	T	T	A	SA	SA	A	A	A	A	A	T	T	T	SA	SA	SA	SA	T	SA	T	SA	SA	T	T	T	SA	T	T	T	T	T	SA	SA	SA	SA	SA	A	SA	SA	SA
972	T	T	T	T	T	T	T	T	T	T	T	A	SA	SA	A	A	A	A	A	T	T	SA	SA	SA	SA	SA	T	SA	T	SA	SA	T	T	T	SA	T	T	T	T	T	SA	SA	SA	SA	SA	A	SA	SA	SA
973	T	T	T	T	T	T	T	T	T	T	T	A	SA	SA	A	A	A	A	A	T	T	SA	SA	SA	SA	SA	T	SA	T	SA	SA	T	T	T	SA	T	T	T	T	T	SA	SA	SA	SA	SA	A	SA	SA	SA
974	T	T	T	T	T	T	T	T	T	T	T	A	SA	A	A	A	A	A	A	T	T	SA	SA	SA	SA	SA	T	SA	T	SA	T	T	T	T	SA	T	T	T	T	T	SA	SA	SA	SA	SA	A	SA	SA	SA
975	T	T	T	T	T	T	T	T	T	T	T	A	SA	SA	A	A	A	A	A	T	T	SA	SA	SA	SA	SA	T	SA	T	SA	T	T	T	T	SA	T	T	T	T	T	SA	SA	SA	SA	SA	A	SA	SA	SA
976	T	T	T	T	T	T	T	T	T	T	T	A	SA	SA	A	A	A	A	A	T	T	SA	SA	SA	SA	T	T	SA	T	SA	T	T	T	T	SA	T	T	T	T	T	SA	SA	SA	SA	SA	A	SA	SA	SA
977	T	T	T	T	T	T	T	T	T	T	T	A	SA	A	A	A	A	A	A	T	T	SA	SA	SA	SA	T	T	SA	T	SA	T	T	T	T	SA	T	T	T	T	T	SA	SA	SA	SA	SA	A	SA	SA	SA
978	T	T	T	T	T	T	T	T	T	T	T	A	A	A	A	A	A	A	A	T	T	SA	SA	SA	SA	T	T	SA	T	SA	T	T	T	T	SA	T	T	T	T	T	SA	SA	SA	SA	SA	A	SA	SA	SA
979	T	T	T	T	T	T	T	T	T	T	T	A	A	A	A	A	A	A	A	T	T	SA	SA	SA	SA	SA	SA	SA	T	SA	T	SA	T	T	SA	T	T	T	T	T	SA	SA	SA	SA	SA	SA	SA	SA	SA
980	T	T	T	T	T	T	T	T	T	T	T	A	A	A	A	A	A	A	A	T	T	SA	SA	SA	SA	SA	T	SA	T	SA	T	T	T	T	SA	T	T	T	T	T	SA	SA	T	SA	SA	SA	SA	SA	SA
981	T	T	T	T	T	T	T	T	T	T	T	A	A	A	A	A	A	A	A	T	T	SA	SA	SA	SA	T	T	SA	T	SA	T	T	T	T	SA	T	T	T	T	T	SA	SA	SA	SA	SA	SA	SA	SA	SA
982	T	T	T	T	T	T	T	T	T	T	T	A	A	A	A	A	A	A	A	T	T	SA	SA	SA	SA	T	SA	SA	T	SA	T	T	T	T	SA	T	T	T	T	T	SA	SA	SA	SA	SA	SA	SA	SA	SA
983	T	T	T	T	T	T	T	T	T	T	T	A	A	A	A	A	A	A	A	T	T	SA	SA	SA	SA	T	SA	SA	T	SA	T	T	T	T	SA	T	T	T	T	T	SA	SA	SA	SA	SA	SA	SA	SA	SA
984	T	T	T	T	T	T	T	T	T	T	T	A	A	A	A	A	A	A	A	T	T	SA	SA	SA	SA	SA	SA	SA	SA	SA	T	T	T	T	T	T	T	T	T	T	SA	SA	SA	SA	SA	SA	SA	SA	SA
985	T	T	T	T	T	T	T	T	T	T	T	A	A	A	A	A	A	A	A	T	T	SA	SA	SA	SA	T	SA	SA	SA	SA	T	T	T	T	T	T	T	T	T	T	SA	SA	SA	SA	SA	SA	SA	SA	SA
986	T	T	T	T	T	T	T	T	T	T	T	A	A	A	A	A	A	A	A	T	T	SA	SA	SA	SA	T	T	SA	SA	SA	SA	T	T	T	T	T	T	T	T	T	SA	SA	SA	SA	SA	SA	SA	SA	SA
987	T	T	T	T	T	T	T	T	T	T	T	A	A	A	A	A	A	A	A	T	SA	SA	SA	SA	SA	T	T	SA	T	SA	T	T	T	T	SA	T	T	T	T	T	SA	SA	SA	SA	SA	SA	SA	SA	SA
988	T	T	T	T	T	T	T	T	T	T	T	A	A	A	A	A	A	A	A	T	SA	SA	SA	SA	SA	SA	T	SA	T	SA	T	T	T	T	SA	T	T	T	T	T	SA	SA	SA	SA	SA	A	SA	SA	SA
989	T	T	T	T	T	T	T	T	T	T	T	A	A	A	A	A	A	A	A	T	SA	SA	SA	SA	T	T	T	SA	T	SA	T	T	T	T	SA	T	T	T	T	T	SA	SA	SA	SA	SA	A	SA	SA	SA
990	T	T	T	T	T	T	T	T	T	T	T	A	A	A	A	A	A	A	A	T	SA	T	SA	SA	T	T	T	SA	T	SA	T	T	T	T	SA	T	T	T	T	T	SA	SA	SA	SA	SA	A	SA	SA	SA
991	T	T	T	T	T	T	T	T	T	T	T	A	A	A	A	A	A	A	A	T	T	T	SA	SA	SA	T	T	SA	T	SA	T	T	T	T	SA	T	T	T	T	T	SA	SA	SA	SA	SA	A	SA	SA	SA
992	T	T	T	T	T	T	T	T	T	T	T	A	A	A	A	A	A	A	A	T	T	T	SA	SA	SA	T	T	SA	T	SA	T	T	T	T	SA	T	T	T	T	T	SA	SA	SA	SA	SA	A	SA	SA	SA
993	T	T	T	T	T	T	T	T	T	T	T	A	A	A	A	A	A	A	A	T	T	SA	SA	SA	SA	T	T	SA	T	SA	T	T	T	T	SA	T	T	T	T	T	SA	SA	SA	SA	SA	A	SA	SA	SA
994	T	T	T	T	T	T	T	T	T	T	T	A	A	A	A	A	A	A	A	T	T	SA	SA	SA	SA	T	T	T	T	SA	T	T	T	T	SA	T	T	T	T	T	SA	SA	SA	SA	SA	A	SA	SA	SA
995	T	T	T	T	T	T	T	T	T	T	T	A	A	A	A	A	A	A	A	T	T	SA	SA	SA	SA	T	T	T	T	SA	T	T	T	T	SA	T	T	T	T	T	SA	SA	SA	SA	SA	A	SA	SA	SA
996	T	T	T	T	T	T	T	T	T	T	T	A	A	A	A	A	A	A	A	T	T	SA	SA	SA	SA	T	T	T	T	SA	T	T	T	T	SA	T	T	T	T	T	SA	SA	SA	SA	SA	A	SA	SA	SA
997	T	T	T	T	T	T	T	T	T	T	T	A	A	A	A	A	A	A	A	T	T	T	SA	T	SA	T	T	T	T	SA	T	T	T	T	SA	T	T	T	T	T	SA	SA	SA	SA	SA	A	T	SA	SA
998	T	T	T	T	T	T	T	T	T	T	T	SA	A	A	A	A	A	A	A	T	T	T	SA	T	SA	T	T	T	T	T	T	T	T	T	T	T	T	T	T	T	SA	SA	SA	SA	SA	SA	T	SA	SA
999	T	T	T	T	T	T	T	T	T	T	T	SA	A	A	A	A	A	A	A	T	T	T	T	T	SA	T	T	T	T	SA	T	T	T	T	SA	T	T	T	T	T	SA	SA	SA	SA	SA	SA	T	SA	SA
1000	T	T	T	T	T	T	T	T	T	T	T	SA	A	A	A	A	A	A	A	T	T	T	T	T	SA	T	T	T	T	SA	T	T	T	T	SA	T	T	T	T	T	SA	SA	SA	SA	SA	A	T	SA	SA
1001	T	T	T	T	T	T	T	T	T	T	T	SA	A	A	A	A	A	A	A	T	T	T	T	T	SA	T	T	T	T	SA	T	T	T	T	SA	T	T	T	T	T	SA	SA	SA	SA	SA	A	T	SA	SA
1002	T	T	T	T	T	T	T	T	T	T	T	SA	A	A	A	A	A	A	A	T	T	T	T	T	SA	SA	T	SA	T	SA	T	T	T	T	SA	T	T	T	T	T	SA	SA	SA	SA	SA	A	T	SA	SA
1003	T	T	T	T	T	T	T	T	T	T	T	SA	A	A	A	A	A	A	A	T	T	T	T	T	SA	SA	T	SA	T	SA	T	T	T	T	SA	T	T	T	T	T	SA	SA	SA	SA	SA	A	SA	SA	SA
1004	T	T	T	T	T	T	T	T	T	T	T	SA	A	A	A	A	A	A	A	T	T	T	T	T	SA	T	T	SA	T	SA	T	T	T	T	SA	T	T	T	T	T	SA	SA	SA	SA	SA	SA	SA	SA	SA
1005	T	T	T	T	T	T	T	T	T	T	T	SA	A	A	A	A	A	A	A	T	T	T	T	T	SA	T	T	SA	T	SA	T	T	T	T	SA	T	T	T	T	T	SA	SA	SA	SA	SA	SA	SA	SA	SA
1006	T	T	T	T	T	T	T	T	T	T	T	A	A	A	A	A	A	A	A	T	T	T	T	T	SA	T	T	SA	T	SA	T	T	T	T	SA	T	T	T	T	T	SA	SA	SA	SA	SA	SA	SA	SA	SA
1007	T	T	T	T	T	T	T	T	T	T	T	A	A	A	A	A	A	A	A	T	T	T	T	T	SA	T	T	SA	T	SA	T	T	T	T	SA	T	T	T	T	T	SA	SA	SA	SA	SA	SA	SA	SA	SA
1008	T	T	T	T	T	T	T	T	T	T	T	A	A	A	A	A	A	A	A	T	T	T	T	T	SA	T	T	SA	T	SA	T	T	T	T	SA	T	T	T	T	T	SA	SA	SA	SA	SA	SA	SA	SA	SA
1009	T	T	T	T	T	T	T	T	T	T	T	A	A	A	A	A	A	A	A	T	T	T	T	T	SA	T	T	SA	SA	SA	T	T	T	T	SA	T	T	T	T	T	SA	SA	SA	SA	SA	SA	SA	SA	SA
1010	T	T	T	T	T	T	T	T	T	T	T	A	A	A	A	A	A	A	A	T	T	T	T	T	SA	T	T	SA	T	SA	T	T	T	T	SA	T	T	T	T	T	SA	SA	SA	SA	SA	SA	SA	SA	A
1011	T	T	T	T	T	T	T	T	T	T	T	A	A	A	A	A	A	A	A	T	T	T	T	T	SA	T	T	SA	T	SA	T	T	T	T	SA	T	T	T	T	T	SA	SA	SA	SA	SA	SA	SA	SA	A
1012	T	T	T	T	T	T	T	T	T	T	T	A	A	SA	A	A	A	A	A	T	T	T	SA	T	SA	T	T	SA	T	SA	T	T	T	T	SA	T	T	T	T	T	SA	SA	SA	SA	SA	SA	SA	SA	A
1013	T	T	T	T	T	T	T	T	T	T	T	A	A	A	A	A	A	A	A	T	T	T	T	T	SA	T	T	SA	T	SA	T	T	T	T	SA	T	T	T	T	T	SA	SA	SA	SA	SA	SA	SA	SA	SA
1014	T	T	T	T	T	T	T	T	T	T	T	A	A	A	A	A	A	A	A	T	T	T	T	T	SA	T	T	SA	T	SA	T	T	T	T	SA	T	T	T	T	T	SA	SA	SA	SA	SA	SA	SA	SA	SA
1015	T	T	T	T	T	T	T	T	T	T	T	A	A	SA	A	A	A	A	A	T	T	T	T	SA	SA	T	T	SA	T	SA	T	T	T	T	SA	T	T	T	T	T	SA	SA	SA	SA	SA	SA	SA	SA	SA
1016	T	T	T	T	T	T	T	T	T	T	T	A	A	A	A	A	A	A	A	T	T	T	T	SA	SA	T	T	SA	T	SA	T	T	T	T	SA	T	T	T	T	T	SA	SA	SA	SA	SA	SA	SA	SA	SA
1017	T	T	T	T	T	T	T	T	T	T	T	SA	A	SA	A	A	A	A	A	T	T	T	T	SA	SA	T	T	SA	SA	SA	T	T	T	T	SA	T	T	T	T	T	SA	SA	SA	SA	SA	SA	SA	SA	SA
1018	T	T	T	T	T	T	T	T	T	T	T	A	A	SA	A	A	A	A	A	T	T	T	T	SA	SA	T	T	SA	SA	T	T	T	T	T	SA	T	T	T	T	T	SA	SA	SA	SA	SA	SA	SA	SA	SA
1019	T	T	T	T	T	T	T	T	T	T	T	A	A	SA	A	A	A	A	A	T	T	T	T	SA	SA	T	T	SA	SA	SA	T	T	T	T	SA	T	T	T	T	T	SA	SA	SA	SA	SA	SA	SA	SA	SA
1020	T	T	T	T	T	T	T	T	T	T	T	A	A	A	A	A	A	A	A	T	T	T	T	SA	SA	T	T	SA	T	SA	T	T	T	T	SA	T	T	T	T	T	SA	SA	SA	T	SA	SA	SA	SA	SA
1021	T	T	T	T	T	T	T	T	T	T	T	A	A	A	A	A	A	A	A	T	T	T	T	SA	SA	T	T	SA	T	SA	T	T	T	T	SA	T	T	T	T	T	SA	SA	SA	T	SA	SA	SA	SA	SA
1022	T	T	T	T	T	T	T	T	T	T	T	A	A	A	A	A	A	A	A	T	T	T	T	SA	SA	T	T	SA	T	SA	T	T	T	T	T	T	T	T	T	T	SA	SA	SA	T	SA	SA	SA	SA	SA
1023	T	T	T	T	T	T	T	T	T	T	T	A	A	A	A	A	A	A	A	T	T	T	T	SA	SA	T	T	SA	T	SA	T	T	T	SA	T	T	T	T	T	T	SA	SA	T	T	SA	SA	SA	SA	A
1024	T	T	T	T	T	T	T	T	T	T	T	A	A	A	A	A	A	A	A	T	T	T	T	SA	SA	T	T	SA	T	SA	T	T	SA	SA	T	T	T	T	T	T	SA	SA	T	T	SA	SA	SA	SA	A
1025	T	T	T	T	T	T	T	T	T	T	T	A	A	A	A	A	A	SA	A	T	T	T	T	SA	SA	T	T	SA	T	SA	T	T	SA	SA	T	T	T	T	T	T	SA	SA	SA	T	SA	SA	SA	SA	A
1026	T	T	T	T	T	T	T	T	T	T	T	A	A	A	A	A	A	A	A	T	T	T	T	SA	SA	T	T	SA	T	SA	T	T	SA	SA	T	T	T	T	T	T	SA	SA	SA	T	SA	SA	SA	SA	A
1027	T	T	T	T	T	T	T	T	T	T	T	A	A	A	A	A	A	A	A	T	T	T	T	SA	SA	T	T	SA	T	SA	T	T	SA	T	SA	T	T	T	T	T	SA	T	SA	T	T	SA	SA	SA	SA
1028	T	T	T	T	T	T	T	T	T	T	T	A	A	A	A	A	A	A	A	T	T	T	T	SA	SA	T	T	SA	T	SA	SA	T	SA	SA	SA	T	T	T	T	T	SA	SA	SA	T	SA	SA	SA	SA	SA
1029	T	T	T	T	T	T	T	T	T	T	T	A	A	A	A	A	A	A	A	T	T	T	SA	SA	SA	SA	T	SA	T	SA	SA	SA	SA	T	SA	T	T	T	T	T	SA	SA	SA	T	SA	SA	SA	SA	SA
1030	T	T	T	T	T	T	T	T	T	T	T	A	A	A	A	A	A	A	SA	T	T	SA	SA	SA	SA	T	T	SA	T	SA	SA	T	SA	T	T	T	T	T	T	T	SA	SA	SA	T	SA	SA	SA	SA	SA
1031	T	T	T	T	T	T	T	T	T	T	T	A	A	A	A	A	A	SA	A	T	T	SA	SA	SA	SA	T	T	SA	T	SA	SA	T	SA	T	T	T	T	T	T	T	SA	SA	SA	T	SA	SA	SA	SA	SA
1032	T	T	T	T	T	T	T	T	T	T	T	A	A	A	A	A	A	A	A	T	T	SA	SA	SA	SA	T	T	SA	T	SA	SA	T	SA	T	T	T	T	T	T	T	SA	SA	SA	T	SA	SA	SA	SA	SA
1033	T	T	T	T	T	T	T	T	T	T	T	A	A	A	A	A	A	A	A	T	SA	SA	T	SA	SA	T	T	SA	T	SA	SA	T	SA	T	T	T	T	T	T	T	SA	SA	T	T	SA	SA	SA	SA	SA
1034	T	T	T	T	T	T	T	T	T	T	T	A	A	A	A	A	A	A	A	T	T	SA	SA	SA	SA	T	T	SA	T	SA	SA	T	T	T	T	T	T	T	T	T	SA	SA	T	T	SA	SA	SA	SA	A
1035	T	T	T	T	T	T	T	T	T	T	T	A	A	A	A	A	A	A	A	T	T	SA	T	SA	SA	T	T	SA	SA	SA	SA	T	T	T	T	T	T	T	T	T	SA	SA	T	T	SA	SA	SA	SA	A
1036	T	T	T	T	T	T	T	T	T	T	T	A	A	A	A	A	A	A	A	T	SA	SA	SA	SA	SA	T	T	SA	SA	SA	SA	SA	T	T	T	T	T	T	T	T	SA	SA	T	T	SA	SA	SA	SA	A
1037	T	T	T	T	T	T	T	T	T	T	T	A	A	A	A	A	A	A	A	T	T	SA	SA	SA	SA	T	T	SA	SA	SA	SA	T	T	T	T	T	T	T	T	T	SA	T	SA	T	SA	SA	SA	SA	A
1038	T	T	T	T	T	T	T	T	T	T	T	A	A	A	A	A	A	A	A	T	T	SA	T	SA	T	T	T	T	T	T	SA	T	T	T	T	T	T	T	T	T	T	T	T	T	SA	SA	SA	SA	A
1039	T	T	T	T	T	T	T	T	T	T	T	A	A	A	A	A	A	A	A	T	T	T	T	SA	T	T	T	T	T	T	SA	T	SA	T	T	T	T	T	T	T	T	T	T	T	SA	SA	SA	SA	A
1040	T	T	T	T	T	T	T	T	T	T	T	A	A	A	A	A	A	A	A	T	T	T	T	SA	T	T	T	T	SA	SA	SA	T	T	T	T	T	T	T	T	T	T	T	T	T	SA	SA	SA	SA	SA
1041	T	T	T	T	T	T	T	T	T	T	T	A	A	A	A	A	A	A	A	T	T	T	T	SA	T	T	T	T	T	T	SA	T	T	T	T	T	T	T	T	T	T	T	T	T	SA	SA	SA	SA	A
1042	T	T	T	T	T	T	T	T	T	T	T	A	A	A	A	A	A	A	A	T	T	T	T	SA	T	T	T	T	T	T	T	T	T	T	T	T	T	T	T	T	T	T	T	T	SA	SA	SA	SA	A
1043	T	T	T	T	T	T	T	T	T	T	T	A	A	A	A	A	A	A	A	T	T	T	T	SA	T	T	T	T	T	T	T	SA	T	T	T	T	T	T	T	T	T	T	T	T	SA	SA	SA	SA	A
1044	T	T	T	T	T	T	T	T	T	T	T	A	A	A	A	A	A	A	A	T	T	T	T	SA	SA	T	T	SA	T	T	T	T	T	T	T	T	T	T	T	T	T	T	T	T	SA	SA	SA	SA	A
1045	T	T	T	T	T	T	T	T	T	T	T	A	A	A	A	A	A	A	A	T	T	T	T	SA	SA	T	T	T	T	T	T	T	T	T	T	T	T	T	T	T	T	T	T	T	SA	SA	SA	SA	A
1046	T	T	T	T	T	T	T	T	T	T	T	A	A	A	A	A	A	A	A	T	T	T	T	T	SA	SA	T	T	T	T	T	T	T	T	SA	T	T	T	T	T	T	T	T	T	SA	SA	SA	SA	A
1047	T	T	T	T	T	T	T	T	T	T	T	A	A	A	A	A	A	A	A	T	T	T	T	T	SA	T	T	T	T	T	T	T	T	T	SA	T	T	T	T	T	T	T	T	T	SA	SA	SA	SA	A
1048	T	T	T	T	T	T	T	T	T	T	T	A	A	A	A	A	A	A	A	T	T	T	T	T	T	T	T	T	T	T	T	T	T	T	SA	T	T	T	T	T	T	T	T	T	SA	SA	SA	SA	A
1049	T	T	T	T	T	T	T	T	T	T	T	A	A	A	A	A	A	A	A	T	T	T	T	T	T	T	T	T	T	T	T	T	T	T	SA	T	T	T	T	T	T	T	T	T	SA	SA	SA	SA	A
1050	T	T	T	T	T	T	T	T	T	T	T	A	A	A	A	A	A	A	A	T	T	T	T	T	T	T	T	T	T	T	T	T	T	T	SA	T	T	T	T	T	T	T	T	T	SA	SA	SA	SA	A
1051	T	T	T	T	T	T	T	T	T	T	T	A	A	A	A	A	A	A	A	T	T	T	T	T	T	T	T	T	T	T	T	T	T	T	SA	T	T	T	T	T	T	T	T	T	SA	SA	SA	SA	A
1052	T	T	T	T	T	T	T	T	T	T	T	A	A	A	A	A	A	A	A	T	T	T	T	T	T	T	T	T	T	T	T	T	T	T	SA	T	T	T	T	T	T	T	T	T	SA	SA	SA	SA	A
1053	T	T	T	T	T	T	T	T	T	T	T	A	A	A	A	A	A	A	A	T	T	T	T	T	T	T	T	T	T	T	T	T	T	T	SA	T	T	T	T	T	T	T	T	T	SA	SA	SA	SA	SA
1054	T	T	T	T	T	T	T	T	T	T	T	A	A	A	A	A	A	A	A	T	T	T	T	T	T	T	T	T	T	T	T	T	T	T	SA	T	T	T	T	T	T	T	T	T	SA	SA	SA	SA	SA
1055	T	T	T	T	T	T	T	T	T	T	T	A	A	SA	A	A	A	A	A	T	T	T	T	T	T	T	T	T	T	T	T	T	T	T	SA	T	T	T	T	T	T	T	T	T	SA	SA	SA	SA	SA
1056	T	T	T	T	T	T	T	T	T	T	T	A	A	A	A	A	A	A	A	T	T	T	T	T	T	T	T	T	T	T	T	T	T	T	SA	T	T	T	T	T	T	T	T	T	SA	SA	SA	SA	SA
1057	T	T	T	T	T	T	T	T	T	T	T	A	A	A	A	A	A	A	A	T	T	T	T	T	T	T	T	T	T	T	T	T	T	T	SA	T	T	T	T	T	T	T	T	T	SA	SA	SA	SA	SA
1058	T	T	T	T	T	T	T	T	T	T	T	A	A	A	A	A	A	SA	A	T	T	T	T	T	T	T	T	T	T	T	T	T	T	T	SA	T	T	T	T	T	T	T	T	T	SA	SA	SA	SA	SA
1059	T	T	T	T	T	T	T	T	T	T	T	A	A	A	A	A	A	A	A	T	T	T	T	T	T	T	T	T	T	T	T	T	T	T	SA	T	T	T	T	T	T	T	T	T	SA	SA	SA	SA	SA
1060	T	T	T	T	T	T	T	T	T	T	T	A	A	A	A	A	A	A	A	T	T	T	T	T	T	T	T	T	T	SA	T	T	T	T	SA	T	T	T	T	T	SA	T	T	T	SA	SA	SA	SA	SA
1061	T	T	T	T	T	T	T	T	T	T	T	A	A	A	A	A	A	A	A	T	T	T	T	T	T	T	T	T	T	SA	T	T	T	T	SA	T	T	T	T	T	SA	T	T	T	SA	SA	SA	SA	SA
1062	T	T	T	T	T	T	T	T	T	T	T	A	A	A	A	A	A	SA	A	T	T	T	T	T	T	T	T	T	T	SA	T	T	T	T	SA	T	T	T	T	T	SA	T	T	T	SA	SA	SA	SA	SA
1063	T	T	T	T	T	T	T	T	T	T	T	A	A	A	A	A	A	SA	A	T	T	T	T	T	T	T	T	T	T	SA	T	T	T	T	SA	T	T	T	T	T	SA	T	T	T	SA	SA	SA	SA	SA
1064	T	T	T	T	T	T	T	T	T	T	T	A	A	A	A	A	A	SA	A	T	T	T	T	T	T	T	T	T	T	SA	T	T	T	T	SA	T	T	T	T	T	SA	T	T	T	SA	SA	SA	SA	SA
1065	T	T	T	T	T	T	T	T	T	T	T	A	A	A	A	A	A	A	A	T	T	T	T	T	T	T	T	T	T	T	T	T	T	T	SA	T	T	T	T	T	SA	T	T	T	SA	SA	SA	SA	SA
1066	T	T	T	T	T	T	T	T	T	T	T	A	A	A	A	A	A	A	A	T	T	T	T	T	T	T	T	T	T	T	T	T	T	T	SA	T	T	T	T	T	SA	T	T	T	SA	SA	SA	SA	SA
1067	T	T	T	T	T	T	T	T	T	T	T	A	A	A	A	A	A	SA	A	T	T	T	T	T	T	T	T	T	T	T	T	T	T	T	SA	T	T	T	T	T	SA	T	T	T	SA	SA	SA	SA	SA
1068	T	T	T	T	T	T	T	T	T	T	T	A	A	A	A	A	A	A	A	T	T	T	T	T	T	T	T	T	T	T	T	T	T	T	SA	T	T	T	T	T	SA	T	T	T	SA	SA	SA	SA	SA
1069	T	T	T	T	T	T	T	T	T	T	T	A	A	A	A	A	A	A	A	T	T	T	T	T	T	T	SA	T	T	T	T	T	T	T	SA	T	T	T	T	T	SA	T	T	SA	SA	SA	SA	SA	SA
1070	T	T	T	T	T	T	T	T	T	T	T	A	A	A	A	A	A	A	A	T	T	T	T	T	T	T	T	T	T	T	T	T	T	T	SA	T	T	T	T	T	SA	T	T	SA	SA	SA	SA	SA	SA
1071	T	T	T	T	T	T	T	T	T	T	T	A	A	A	A	A	A	A	A	T	T	T	T	T	T	T	T	T	T	T	T	T	T	T	SA	T	T	T	T	T	SA	T	T	SA	SA	SA	SA	SA	SA
1072	T	T	T	T	T	T	T	T	T	T	T	A	A	A	A	A	A	A	A	T	T	T	T	T	T	T	SA	T	T	SA	T	T	T	T	SA	T	T	T	T	T	SA	T	T	SA	SA	SA	SA	SA	SA
1073	T	T	T	T	T	T	T	T	T	T	T	A	A	A	A	A	A	A	SA	T	T	T	T	T	T	SA	SA	SA	T	SA	SA	T	T	T	SA	T	T	T	T	T	SA	T	T	SA	SA	SA	SA	SA	SA
1074	T	T	T	T	T	T	T	T	T	T	T	A	A	A	A	A	A	A	SA	T	T	T	T	T	T	SA	SA	SA	T	SA	T	T	T	T	SA	T	T	T	T	T	SA	T	T	SA	SA	SA	SA	SA	SA
1075	T	T	T	T	T	T	T	T	T	T	T	A	A	A	A	A	A	A	A	T	T	T	T	T	SA	SA	SA	SA	T	SA	T	SA	T	T	SA	T	T	T	T	T	SA	T	T	SA	SA	SA	SA	SA	SA
1076	T	T	T	T	T	T	T	T	T	T	T	A	A	A	A	A	A	A	A	T	T	T	T	T	SA	SA	SA	SA	T	SA	SA	SA	T	T	SA	T	T	T	T	T	T	T	T	SA	SA	SA	SA	SA	SA
1077	T	T	T	T	T	T	T	T	T	T	T	A	A	SA	A	A	A	A	A	T	T	T	T	T	SA	T	SA	SA	T	SA	SA	SA	T	T	SA	T	T	T	T	T	T	T	T	SA	SA	SA	SA	SA	SA
1078	T	T	T	T	T	T	T	T	T	T	T	A	A	A	A	A	A	A	A	T	T	T	T	T	SA	T	SA	SA	T	SA	SA	T	T	T	T	T	T	T	T	T	T	T	T	SA	SA	SA	SA	SA	SA
1079	T	T	T	T	T	T	T	T	T	T	T	A	A	A	A	A	A	A	A	T	T	T	T	T	SA	SA	T	SA	T	SA	SA	T	T	T	T	T	T	T	T	T	T	T	T	SA	SA	SA	SA	SA	SA
1080	T	T	T	T	T	T	T	T	T	T	T	A	A	A	A	A	A	A	A	T	T	T	T	SA	SA	T	T	SA	T	SA	SA	T	T	T	T	T	T	T	T	T	T	SA	SA	SA	SA	SA	SA	SA	SA
1081	T	T	T	T	T	T	T	T	T	T	T	A	A	A	A	A	A	A	A	T	T	T	T	T	SA	T	T	T	T	SA	T	T	T	T	T	T	T	T	T	T	T	SA	SA	SA	SA	SA	SA	SA	SA
1082	T	T	T	T	T	T	T	T	T	T	T	A	A	A	A	A	A	A	A	T	T	T	SA	SA	SA	T	T	SA	T	T	T	T	T	T	T	T	T	T	T	T	T	SA	SA	SA	SA	SA	SA	SA	SA
1083	T	T	T	T	T	T	T	T	T	T	T	A	A	A	A	A	A	A	A	T	T	T	SA	SA	SA	T	T	SA	T	T	T	T	T	T	T	T	T	T	T	T	T	SA	SA	SA	SA	SA	SA	SA	SA
1084	T	T	T	T	T	T	T	T	T	T	T	A	A	A	A	A	A	A	A	T	T	T	SA	SA	SA	T	T	T	T	T	T	T	T	T	T	T	T	T	T	T	T	SA	SA	SA	SA	SA	SA	SA	SA
1085	T	T	T	T	T	T	T	T	T	T	T	A	A	A	A	A	A	A	A	T	T	T	T	SA	SA	T	T	T	T	T	T	T	T	T	T	T	T	T	T	T	T	SA	SA	SA	SA	SA	SA	SA	SA
1086	T	T	T	T	T	T	T	T	T	T	T	A	A	A	A	A	A	A	A	T	T	T	T	SA	SA	T	T	T	T	T	T	T	T	T	T	T	T	T	T	T	T	SA	SA	SA	SA	SA	SA	SA	SA
1087	T	T	T	T	T	T	T	T	T	T	T	A	A	A	A	A	A	A	A	T	T	SA	T	SA	SA	T	T	T	T	T	T	T	T	T	SA	T	T	T	T	T	SA	SA	SA	SA	SA	SA	SA	SA	SA
1088	T	T	T	T	T	T	T	T	T	T	T	A	A	SA	A	A	A	A	A	T	T	SA	SA	SA	SA	T	T	SA	T	T	T	T	T	T	SA	T	T	T	T	T	SA	SA	SA	SA	SA	SA	SA	SA	SA
1089	T	T	T	T	T	T	T	T	T	T	T	A	A	SA	A	A	A	A	A	T	SA	SA	SA	SA	SA	T	T	SA	T	SA	T	T	T	T	SA	T	T	T	T	T	SA	SA	SA	SA	SA	SA	SA	SA	SA
1090	T	T	T	T	T	T	T	T	T	T	T	A	A	A	A	A	A	A	A	T	SA	SA	SA	T	SA	T	SA	SA	T	SA	T	T	T	T	SA	T	T	T	T	T	SA	SA	SA	SA	SA	SA	SA	SA	SA
1091	T	T	T	T	T	T	T	T	T	T	T	A	A	A	A	A	A	A	A	T	T	SA	SA	SA	SA	T	SA	SA	T	SA	T	T	T	T	SA	T	T	T	T	T	SA	SA	SA	SA	SA	SA	SA	SA	SA
1092	T	T	T	T	T	T	T	T	T	T	T	A	A	A	A	A	A	A	A	T	T	SA	SA	SA	SA	T	SA	SA	T	SA	T	T	T	T	T	T	T	T	T	T	SA	SA	SA	SA	SA	SA	SA	SA	SA
1093	T	T	T	T	T	T	T	T	T	T	T	A	A	A	A	A	A	A	A	T	T	SA	SA	SA	SA	SA	SA	SA	T	SA	T	T	T	T	T	T	T	T	T	T	SA	SA	SA	SA	SA	SA	SA	SA	SA
1094	T	T	T	T	T	T	T	T	T	T	T	A	A	A	A	A	A	A	A	T	T	SA	SA	SA	SA	T	T	SA	T	SA	T	T	T	T	T	T	T	T	T	T	SA	SA	SA	SA	SA	SA	SA	SA	SA
1095	T	T	T	T	T	T	T	T	T	T	T	A	A	SA	A	A	A	A	A	T	T	SA	SA	SA	SA	SA	T	SA	T	SA	T	T	T	T	T	T	T	T	T	T	SA	SA	SA	SA	SA	SA	SA	SA	SA
1096	T	T	T	T	T	T	T	T	T	T	T	A	A	SA	A	A	A	A	A	T	SA	SA	SA	SA	SA	SA	T	SA	T	SA	T	SA	SA	T	SA	T	T	T	T	T	SA	SA	SA	SA	SA	SA	SA	SA	SA
1097	T	T	T	T	T	T	T	T	T	T	T	A	A	A	A	A	A	A	A	T	SA	SA	SA	SA	SA	T	T	SA	T	SA	T	T	T	T	SA	T	T	T	T	T	SA	SA	SA	SA	SA	SA	SA	SA	SA
1098	T	T	T	T	T	T	T	T	T	T	T	A	A	A	A	A	A	A	A	T	SA	SA	SA	SA	SA	SA	T	SA	T	SA	T	T	T	T	SA	T	T	T	T	T	SA	SA	SA	SA	SA	SA	SA	SA	SA
1099	T	T	T	T	T	T	T	T	T	T	T	A	A	SA	A	A	A	A	A	T	SA	SA	SA	SA	SA	T	T	SA	T	SA	T	T	T	T	SA	SA	T	T	T	T	SA	SA	SA	SA	SA	A	SA	SA	SA
1100	T	T	T	T	T	T	T	T	T	T	T	A	A	SA	A	A	A	A	A	T	SA	SA	SA	SA	SA	SA	T	SA	T	SA	T	T	T	T	SA	SA	T	T	T	T	SA	SA	SA	SA	SA	A	SA	SA	SA
1101	T	T	T	T	T	T	T	T	T	T	T	A	A	A	A	A	A	A	A	T	T	SA	SA	SA	SA	SA	T	SA	T	SA	T	T	T	T	SA	T	T	T	T	T	SA	SA	SA	SA	SA	SA	SA	SA	SA
1102	T	T	T	T	T	T	T	T	T	T	T	A	A	A	A	A	A	A	A	T	T	T	SA	SA	SA	T	T	SA	SA	SA	T	T	T	T	SA	T	T	T	T	T	SA	SA	SA	SA	SA	SA	SA	SA	SA
1103	T	T	T	T	T	T	T	T	T	T	T	A	A	SA	A	A	A	A	A	T	T	T	SA	SA	SA	T	T	SA	T	SA	T	T	T	T	SA	T	T	T	T	T	SA	SA	SA	SA	SA	SA	SA	SA	SA
1104	T	T	T	T	T	T	T	T	T	T	T	A	A	SA	A	A	A	A	A	T	T	T	SA	SA	SA	T	T	SA	T	SA	T	T	T	T	SA	T	T	T	T	T	SA	SA	SA	SA	SA	SA	SA	SA	SA
1105	T	T	T	T	T	T	T	T	T	T	T	A	A	SA	A	A	A	A	A	T	T	T	SA	SA	SA	T	T	SA	T	SA	T	T	T	T	SA	T	T	T	T	T	SA	SA	SA	SA	SA	SA	SA	SA	SA
1106	T	T	T	T	T	T	T	T	T	T	T	A	A	A	A	A	A	A	A	T	T	T	SA	SA	SA	T	T	SA	T	SA	T	T	T	T	SA	T	T	T	T	T	SA	SA	SA	SA	SA	SA	SA	SA	SA
1107	T	T	SA	T	T	T	T	T	T	T	T	A	A	A	A	A	A	A	A	T	T	T	SA	SA	SA	T	T	SA	T	SA	T	T	T	T	SA	T	T	T	T	T	SA	SA	SA	SA	SA	SA	T	SA	SA
1108	T	T	T	T	T	T	T	T	T	T	T	A	A	A	A	A	A	A	A	T	SA	SA	SA	SA	SA	T	T	T	T	SA	T	T	T	T	SA	T	T	T	T	T	SA	SA	SA	SA	SA	SA	SA	SA	SA
1109	T	T	T	T	T	T	T	T	T	T	T	A	A	A	A	A	A	A	A	T	T	SA	SA	SA	SA	T	T	T	T	SA	T	T	T	T	SA	T	T	T	T	T	SA	SA	SA	SA	SA	SA	SA	SA	SA
1110	T	T	T	T	T	T	T	T	T	T	T	A	A	A	A	A	A	A	A	T	T	SA	SA	SA	SA	T	T	T	T	SA	T	T	T	T	SA	T	T	T	T	T	SA	SA	SA	SA	SA	SA	SA	SA	SA
1111	T	T	T	T	T	T	T	T	T	T	T	A	A	A	A	A	A	A	A	T	T	SA	SA	SA	SA	T	T	SA	SA	SA	T	T	T	T	SA	T	T	T	T	T	SA	SA	SA	SA	SA	SA	SA	SA	SA
1112	T	T	T	T	T	T	T	T	T	T	T	A	A	A	A	A	A	SA	A	T	T	SA	SA	SA	SA	T	T	SA	T	SA	T	T	T	T	SA	T	T	T	T	T	SA	SA	SA	SA	SA	SA	SA	SA	SA
1113	T	T	T	T	T	T	T	T	T	T	T	A	A	A	A	A	A	A	A	T	T	SA	SA	SA	T	T	T	SA	T	SA	T	T	T	T	SA	T	T	T	T	T	SA	SA	SA	SA	SA	SA	SA	SA	SA
1114	T	T	T	T	T	T	T	T	T	T	T	A	A	A	A	A	A	A	A	T	T	SA	SA	SA	T	T	T	SA	T	SA	T	T	T	T	SA	T	T	T	T	T	SA	SA	SA	SA	SA	SA	SA	SA	SA
1115	T	T	T	T	T	T	T	T	T	T	T	A	A	A	A	A	A	A	A	T	T	SA	SA	SA	T	T	T	SA	T	SA	T	T	T	T	SA	T	T	T	T	T	SA	SA	SA	SA	SA	SA	SA	SA	SA
1116	T	T	T	T	T	T	T	T	T	T	T	A	A	A	A	A	A	A	A	T	T	SA	SA	T	T	T	T	SA	T	SA	T	T	T	T	SA	T	T	T	T	T	SA	SA	SA	SA	SA	SA	SA	SA	SA
1117	T	T	T	T	T	T	T	T	T	T	T	A	A	A	A	A	A	A	A	T	T	SA	SA	T	T	T	T	SA	T	SA	T	T	T	T	SA	T	T	T	T	T	SA	SA	SA	SA	SA	SA	SA	SA	A
1118	T	T	T	T	T	T	T	T	T	T	T	A	A	A	A	A	A	A	A	T	T	SA	T	T	T	T	T	SA	T	SA	T	T	T	T	SA	T	T	T	T	T	SA	SA	SA	SA	SA	SA	SA	SA	A
1119	T	T	T	T	T	T	T	T	T	T	T	A	A	A	A	A	A	A	A	T	T	SA	T	T	SA	T	T	SA	T	SA	T	T	T	T	SA	SA	T	T	T	T	SA	SA	SA	SA	SA	SA	SA	SA	SA
1120	T	T	T	T	T	T	T	T	T	T	T	A	A	A	A	A	A	A	A	T	T	T	T	T	SA	T	T	SA	T	SA	T	T	T	T	SA	SA	T	T	T	T	SA	SA	SA	SA	SA	SA	SA	SA	SA
1121	T	T	T	T	T	T	T	T	T	T	T	A	A	A	A	A	A	A	A	T	T	SA	SA	T	SA	T	T	SA	T	SA	T	T	T	T	SA	SA	T	T	T	T	SA	SA	SA	SA	SA	SA	SA	SA	SA
1122	T	T	T	T	T	T	T	T	T	T	T	A	A	A	A	A	A	A	A	T	T	SA	SA	SA	SA	T	T	SA	T	SA	T	T	T	T	SA	SA	T	T	T	T	SA	SA	SA	SA	SA	SA	SA	SA	A
1123	T	T	T	T	T	T	T	T	T	T	T	A	A	A	A	A	A	A	A	T	T	SA	SA	SA	SA	T	T	SA	SA	SA	T	T	T	T	SA	SA	T	T	T	T	SA	SA	SA	SA	SA	SA	SA	SA	A
1124	T	T	T	T	T	T	T	T	T	T	T	A	A	A	A	A	A	A	A	T	T	SA	SA	SA	SA	T	T	SA	T	SA	T	T	T	T	SA	T	T	T	T	T	SA	SA	SA	SA	SA	A	SA	SA	A
1125	T	T	T	T	T	T	T	T	T	T	T	A	A	A	A	A	A	A	A	T	T	SA	SA	SA	SA	T	T	SA	T	SA	T	T	T	T	SA	T	T	T	T	T	SA	SA	SA	SA	SA	A	SA	SA	A
1126	T	T	T	T	T	T	T	T	T	T	T	A	A	A	A	A	A	A	A	T	T	T	SA	SA	SA	T	T	SA	T	SA	T	T	T	T	SA	T	T	T	T	T	SA	SA	SA	SA	SA	SA	SA	SA	SA
1127	T	T	T	T	T	T	T	T	T	T	T	A	A	A	A	A	A	A	A	T	T	T	SA	SA	SA	T	T	SA	T	SA	T	T	T	T	SA	SA	T	T	T	T	SA	SA	SA	SA	SA	SA	SA	SA	SA
1128	T	T	T	T	T	T	T	T	T	T	T	A	A	A	A	A	A	A	A	T	T	T	SA	SA	SA	T	T	SA	T	SA	T	T	T	T	SA	SA	T	T	T	T	SA	SA	SA	SA	SA	SA	SA	SA	SA
1129	T	T	T	T	T	T	T	T	T	T	T	A	A	A	A	A	A	A	A	T	T	T	SA	SA	SA	T	T	SA	T	SA	T	T	T	T	SA	SA	T	T	T	T	SA	SA	SA	SA	SA	SA	SA	SA	SA
1130	T	T	T	T	T	T	T	T	T	T	T	A	A	A	A	A	A	A	A	T	T	T	SA	SA	SA	T	T	SA	T	SA	T	T	T	T	SA	SA	T	T	T	T	SA	SA	SA	SA	SA	SA	SA	SA	SA
1131	T	T	T	T	T	T	T	T	T	T	T	A	A	A	A	A	A	A	A	T	T	T	SA	SA	SA	T	T	SA	T	SA	T	T	T	T	SA	T	T	T	T	T	SA	SA	SA	SA	SA	SA	SA	SA	SA
1132	T	T	T	T	T	T	T	T	T	T	T	A	A	A	A	A	A	A	A	T	T	T	SA	SA	SA	T	T	SA	T	SA	T	T	T	T	SA	T	T	T	T	T	SA	SA	SA	SA	SA	SA	SA	SA	SA
1133	T	T	T	T	T	T	T	T	T	T	T	A	A	A	A	A	A	A	A	T	T	T	SA	SA	SA	T	T	SA	T	SA	T	T	T	T	SA	T	T	T	T	T	SA	SA	SA	SA	SA	SA	SA	SA	SA
1134	T	T	T	T	T	T	T	T	T	T	T	A	A	A	A	A	A	A	A	T	T	T	SA	SA	SA	T	T	SA	T	SA	T	T	T	T	SA	T	T	T	T	T	SA	SA	SA	SA	SA	SA	SA	SA	SA
1135	T	T	T	T	T	T	T	T	T	T	T	A	A	A	A	A	A	A	A	T	T	T	SA	SA	SA	T	T	SA	T	SA	T	T	T	T	SA	T	T	T	T	T	SA	SA	SA	SA	SA	SA	SA	SA	A
1136	T	T	T	T	T	T	T	T	T	T	T	A	A	A	A	A	A	A	A	T	T	T	SA	SA	SA	T	T	SA	T	SA	T	T	T	T	SA	T	T	T	T	T	SA	SA	SA	SA	SA	SA	SA	SA	A
1137	T	T	T	T	T	T	T	T	T	T	T	A	A	A	A	A	A	A	A	T	T	T	SA	SA	SA	T	T	SA	T	SA	T	T	T	T	SA	T	T	T	T	T	SA	SA	SA	SA	SA	SA	SA	SA	A
1138	T	T	T	T	T	T	T	T	T	T	T	A	A	A	A	A	A	A	A	T	T	T	SA	SA	SA	T	T	SA	SA	SA	T	T	T	T	SA	T	T	T	T	T	SA	SA	SA	SA	SA	SA	SA	SA	SA
1139	T	T	T	T	T	T	T	T	T	T	T	A	A	A	A	A	A	A	A	T	T	T	SA	SA	SA	T	T	SA	SA	SA	T	T	T	T	SA	T	T	T	T	T	SA	SA	SA	SA	SA	SA	SA	SA	SA
1140	T	T	T	T	T	T	T	T	T	T	T	A	A	A	A	A	A	A	A	T	T	T	SA	SA	SA	T	T	SA	SA	SA	T	T	T	T	SA	T	T	T	T	T	SA	SA	SA	SA	SA	SA	SA	SA	SA
1141	T	T	T	T	T	T	T	T	T	T	T	A	A	A	A	A	A	A	A	T	T	T	SA	SA	SA	T	T	SA	SA	SA	T	T	T	T	SA	T	T	T	T	T	SA	SA	SA	SA	SA	SA	SA	SA	SA
1142	T	T	T	T	T	T	T	T	T	T	T	A	A	A	A	A	A	A	A	T	T	T	SA	SA	SA	T	T	SA	T	SA	T	T	T	T	SA	T	T	T	T	T	SA	SA	SA	SA	SA	SA	SA	SA	SA
1143	T	T	T	T	T	T	T	T	T	T	T	A	A	A	A	A	A	A	A	T	T	T	SA	SA	SA	T	T	SA	T	SA	T	T	T	T	SA	T	T	T	T	T	SA	SA	SA	SA	SA	SA	SA	SA	SA
1144	T	T	T	T	T	T	T	T	T	T	T	A	A	A	A	A	A	A	A	T	T	T	SA	SA	SA	T	T	SA	T	SA	T	T	T	T	SA	T	T	T	T	T	SA	SA	SA	SA	SA	SA	SA	SA	SA
1145	T	T	T	T	T	T	T	T	T	T	T	A	A	A	A	A	A	A	A	T	T	T	SA	SA	SA	T	T	SA	T	SA	T	T	T	T	SA	T	T	T	T	T	SA	SA	SA	SA	SA	SA	SA	SA	SA
1146	T	T	T	T	T	T	T	T	T	T	T	A	A	A	A	A	A	A	A	T	T	T	SA	SA	SA	T	T	SA	T	SA	T	T	T	T	SA	T	T	T	T	T	SA	SA	SA	SA	SA	SA	SA	SA	SA
1147	T	T	T	T	T	T	T	T	T	T	T	A	A	A	A	A	A	A	A	T	T	T	SA	SA	SA	T	T	SA	SA	SA	T	T	T	T	SA	T	T	T	T	T	SA	SA	SA	SA	SA	SA	SA	SA	SA
1148	T	T	T	T	T	T	T	T	T	T	T	A	A	A	A	A	A	A	A	T	T	T	SA	SA	SA	T	T	SA	SA	SA	T	T	T	T	SA	T	T	T	T	T	SA	SA	SA	SA	SA	SA	SA	SA	SA
1149	T	T	T	T	T	T	T	T	T	T	T	A	A	A	A	A	A	A	A	T	T	T	SA	SA	SA	T	T	SA	T	SA	T	T	T	T	SA	T	T	T	T	T	SA	SA	SA	SA	SA	SA	SA	SA	SA
1150	T	T	T	T	T	T	T	T	T	T	T	A	A	A	A	A	A	A	A	T	T	T	SA	SA	SA	T	T	SA	T	SA	T	T	T	T	SA	T	T	T	T	T	SA	SA	SA	SA	SA	SA	SA	SA	SA
1151	T	T	T	T	T	T	T	T	T	T	T	A	A	A	A	A	A	A	A	T	T	T	SA	SA	SA	T	T	SA	T	SA	T	T	T	T	SA	T	T	T	T	T	SA	SA	SA	SA	SA	SA	SA	SA	SA
1152	T	T	T	T	T	T	T	T	T	T	T	A	A	A	A	A	A	A	A	T	T	SA	SA	SA	SA	T	T	SA	T	SA	T	T	T	T	SA	T	T	T	T	T	SA	SA	SA	SA	SA	SA	SA	SA	SA
1153	T	T	T	T	T	T	T	T	T	T	T	A	A	A	A	A	A	A	A	T	T	SA	SA	SA	SA	T	T	SA	T	SA	T	T	T	T	SA	T	T	T	T	T	SA	SA	SA	SA	SA	SA	SA	SA	SA
1154	T	T	T	T	T	T	T	T	T	T	T	A	A	A	A	A	A	A	A	T	T	SA	SA	SA	SA	T	T	SA	T	SA	T	T	T	T	SA	T	T	T	T	T	SA	SA	SA	SA	SA	SA	SA	SA	SA
1155	T	T	T	T	T	T	T	T	T	T	T	A	A	A	A	A	A	A	A	T	T	SA	SA	SA	SA	T	T	SA	T	SA	T	T	T	T	SA	T	T	T	T	T	SA	SA	SA	SA	SA	SA	SA	SA	SA
1156	T	T	T	T	T	T	T	T	T	T	T	A	A	A	A	A	A	A	A	T	T	SA	SA	SA	SA	T	T	SA	T	SA	T	T	T	T	SA	T	T	T	T	T	SA	SA	SA	SA	SA	SA	SA	SA	A
1157	T	T	T	T	T	T	T	T	T	T	T	A	A	A	A	A	A	A	A	T	T	SA	SA	SA	SA	T	T	SA	T	SA	T	T	T	T	T	T	T	T	T	T	SA	SA	SA	SA	SA	SA	SA	SA	A
1158	T	T	T	T	T	T	T	T	T	T	T	A	A	A	A	A	A	A	A	T	T	SA	SA	SA	SA	T	T	SA	T	SA	T	T	T	T	T	T	T	T	T	T	SA	SA	SA	SA	SA	SA	SA	SA	A
1159	T	T	T	T	T	T	T	T	T	T	T	A	A	A	A	A	A	A	A	T	T	SA	SA	SA	SA	T	T	SA	T	SA	T	T	T	SA	SA	T	T	T	T	T	SA	SA	SA	SA	SA	SA	SA	SA	A
1160	T	T	T	T	T	T	T	T	T	T	T	A	A	A	A	A	A	A	A	T	T	SA	SA	SA	SA	T	T	SA	T	SA	T	T	SA	T	SA	T	T	T	T	T	SA	SA	SA	SA	SA	SA	SA	SA	A
1161	T	T	T	T	T	T	T	T	T	T	T	A	A	A	A	A	A	A	A	T	T	SA	SA	SA	SA	T	T	SA	T	SA	T	T	SA	T	SA	T	T	T	T	T	SA	SA	SA	SA	SA	SA	SA	A	A
1162	T	T	T	T	T	T	T	T	T	T	T	A	A	A	A	A	A	A	A	T	T	SA	SA	SA	SA	T	T	SA	T	SA	SA	T	SA	T	SA	T	T	T	T	T	SA	SA	SA	SA	SA	SA	SA	A	A
1163	T	T	T	T	T	T	T	T	T	T	T	A	A	A	A	A	A	A	A	T	T	SA	SA	SA	SA	T	T	SA	T	SA	SA	T	SA	SA	SA	T	T	T	T	T	SA	SA	SA	SA	SA	SA	SA	A	A
1164	T	T	T	T	T	T	T	T	T	T	T	A	A	A	A	A	A	A	A	T	SA	SA	SA	SA	SA	T	T	SA	T	SA	T	T	SA	SA	SA	T	T	T	T	T	SA	SA	SA	SA	SA	SA	SA	SA	SA
1165	T	T	T	T	SA	T	T	T	T	T	T	A	A	A	A	A	A	A	A	T	SA	SA	SA	SA	SA	T	T	SA	T	SA	T	T	T	T	SA	SA	T	T	T	T	SA	SA	SA	SA	SA	SA	SA	SA	SA
1166	T	T	T	T	T	T	T	T	T	T	T	A	A	A	A	A	A	A	A	T	SA	SA	SA	SA	SA	SA	T	SA	T	SA	T	T	T	T	SA	T	T	T	T	T	SA	SA	SA	SA	SA	SA	SA	SA	SA
1167	T	T	T	T	T	T	T	T	T	T	T	A	A	A	A	A	A	A	A	T	SA	SA	SA	SA	SA	T	T	SA	T	SA	T	T	T	T	SA	T	T	T	T	T	SA	SA	SA	SA	SA	SA	SA	SA	SA
1168	T	T	T	T	T	T	T	T	T	T	T	A	A	A	A	A	A	A	A	T	SA	SA	SA	SA	SA	T	T	SA	T	SA	T	T	T	T	SA	T	T	T	T	T	SA	SA	SA	SA	SA	SA	SA	SA	SA
1169	T	T	T	T	T	T	T	T	T	T	T	A	A	A	A	A	A	A	A	T	SA	SA	SA	SA	SA	SA	T	SA	T	SA	T	T	T	T	SA	T	T	T	T	T	SA	SA	SA	SA	SA	SA	SA	SA	SA
1170	T	T	T	T	T	T	T	T	T	T	T	A	A	A	A	A	A	A	A	T	SA	SA	SA	SA	SA	SA	T	SA	T	SA	T	T	T	T	SA	T	T	T	T	T	SA	SA	SA	SA	SA	SA	SA	SA	SA
1171	T	T	T	T	T	T	T	T	T	T	T	A	A	A	A	A	A	A	A	T	SA	SA	SA	SA	SA	SA	T	SA	T	SA	T	T	T	T	SA	T	T	T	T	T	SA	SA	SA	SA	SA	SA	SA	SA	SA
1172	T	T	T	T	T	T	T	T	T	T	T	A	A	A	A	A	A	A	A	T	SA	SA	SA	SA	SA	SA	T	SA	T	SA	T	T	T	T	SA	T	T	T	T	T	SA	SA	SA	SA	SA	SA	SA	SA	SA
1173	T	T	T	T	T	T	T	T	T	T	T	A	A	A	A	A	A	A	A	T	SA	SA	SA	SA	SA	T	T	SA	T	SA	T	T	T	T	SA	T	T	T	T	T	SA	SA	SA	SA	SA	SA	SA	SA	SA
1174	T	T	T	T	T	T	T	T	T	T	T	A	A	A	A	A	A	A	A	T	SA	SA	SA	SA	SA	T	T	SA	T	SA	T	T	T	T	SA	T	T	T	T	T	SA	SA	SA	SA	SA	SA	SA	SA	SA
1175	T	T	T	T	T	T	T	T	T	T	T	A	A	A	A	A	A	A	A	T	SA	SA	SA	SA	SA	T	T	SA	T	SA	T	T	T	T	SA	T	T	T	T	T	SA	SA	SA	SA	SA	SA	SA	SA	SA
1176	T	T	T	T	T	T	T	T	T	T	T	A	A	A	A	A	A	A	A	T	SA	SA	SA	SA	SA	T	T	SA	T	SA	T	T	T	T	SA	T	T	T	T	T	SA	SA	SA	SA	SA	SA	SA	SA	SA
1177	T	T	T	T	T	T	T	T	T	T	T	A	A	A	A	A	A	A	A	T	SA	SA	SA	SA	SA	T	T	SA	T	SA	T	T	T	T	SA	T	T	T	T	T	SA	SA	SA	SA	SA	SA	SA	SA	SA
1178	T	T	T	T	T	T	T	T	T	T	T	A	A	A	A	A	A	A	A	T	SA	SA	SA	SA	SA	T	T	SA	T	SA	T	T	T	T	SA	T	T	T	T	T	SA	SA	SA	SA	SA	SA	SA	SA	SA
1179	T	T	T	T	T	T	T	T	T	T	T	A	A	A	A	A	A	A	A	T	SA	SA	SA	SA	SA	T	T	SA	T	SA	T	T	T	T	SA	T	T	T	T	T	SA	SA	SA	SA	SA	SA	SA	SA	SA
1180	T	T	T	T	T	T	T	T	T	T	T	A	A	A	A	A	A	A	A	T	SA	SA	SA	SA	SA	T	T	SA	T	SA	T	T	T	T	SA	T	T	T	T	T	SA	SA	SA	SA	SA	SA	SA	SA	SA
1181	T	T	T	T	T	T	T	T	T	T	T	A	A	A	A	A	A	A	A	T	SA	SA	SA	SA	SA	T	T	SA	T	SA	T	T	T	T	SA	T	T	T	T	T	SA	SA	SA	SA	SA	SA	SA	SA	SA
1182	T	T	T	T	T	T	T	T	T	T	T	A	A	A	A	A	A	A	A	T	SA	SA	SA	SA	SA	T	T	SA	T	SA	T	T	T	T	SA	T	T	T	T	T	SA	SA	SA	SA	SA	SA	SA	SA	SA
1183	T	T	T	T	T	T	T	T	T	T	T	A	A	A	A	A	A	A	A	T	SA	SA	SA	SA	SA	T	T	SA	T	SA	T	T	T	T	SA	T	T	T	T	T	SA	SA	SA	SA	SA	SA	SA	SA	SA
1184	T	T	T	T	T	T	T	T	T	T	T	A	A	A	A	A	A	A	A	SA	SA	SA	SA	SA	SA	T	T	SA	T	SA	T	T	T	T	SA	T	T	T	T	T	SA	SA	SA	SA	SA	SA	SA	SA	SA
1185	T	T	T	T	T	T	T	T	T	T	T	A	A	A	A	A	A	A	A	SA	SA	SA	SA	SA	SA	SA	SA	SA	T	SA	T	T	T	T	SA	T	T	T	T	T	SA	SA	SA	SA	SA	SA	SA	SA	SA
1186	T	T	T	T	T	T	T	T	T	T	T	A	A	A	A	A	A	A	A	T	T	SA	SA	SA	SA	SA	SA	SA	T	SA	T	T	T	T	SA	T	T	T	T	T	SA	SA	SA	SA	SA	SA	SA	SA	SA
1187	T	T	T	T	T	T	T	T	T	T	T	A	A	A	A	A	A	A	A	T	T	SA	SA	SA	SA	SA	SA	SA	T	SA	T	T	T	T	SA	T	T	T	T	T	SA	SA	SA	SA	SA	SA	SA	SA	SA
1188	T	T	T	T	T	T	T	T	T	T	T	A	A	A	A	A	A	A	A	T	T	SA	SA	SA	SA	SA	SA	SA	T	SA	T	T	T	T	SA	T	T	T	T	T	SA	SA	SA	SA	SA	SA	SA	SA	SA
1189	T	T	T	T	T	T	T	T	T	T	T	A	A	A	A	A	A	A	A	T	T	SA	SA	SA	SA	T	SA	SA	T	SA	T	T	T	T	SA	T	T	T	T	T	SA	SA	SA	SA	SA	SA	SA	SA	SA
1190	T	T	T	T	T	T	T	T	T	T	T	A	A	A	A	A	A	A	A	T	T	SA	SA	SA	SA	SA	SA	SA	T	SA	T	T	T	T	SA	T	T	T	T	T	SA	SA	SA	SA	SA	SA	SA	SA	SA
1191	T	T	T	T	T	T	T	T	T	T	T	A	A	A	A	A	A	A	A	T	T	SA	SA	SA	SA	SA	SA	SA	T	SA	T	T	T	T	SA	T	T	T	T	T	SA	SA	SA	SA	SA	SA	SA	SA	SA
1192	T	T	T	T	T	T	T	T	T	T	T	A	A	A	A	A	A	A	A	T	T	SA	SA	SA	SA	SA	SA	SA	T	SA	T	T	T	T	SA	T	T	T	T	T	SA	SA	SA	SA	SA	SA	SA	SA	SA
1193	T	T	T	T	T	T	T	T	T	T	T	A	A	A	A	A	A	A	A	T	T	SA	SA	SA	SA	SA	SA	SA	T	SA	T	T	T	T	SA	T	T	T	T	T	SA	SA	SA	SA	SA	A	SA	SA	SA
1194	T	T	T	T	T	T	T	SA	T	T	T	A	A	A	A	A	A	A	A	T	T	SA	SA	SA	SA	SA	SA	SA	SA	SA	T	T	T	T	SA	T	T	T	T	T	SA	SA	SA	SA	SA	A	SA	SA	A
1195	T	T	T	T	T	T	T	SA	T	T	T	A	A	A	A	A	A	A	A	T	T	SA	SA	SA	SA	SA	SA	SA	T	SA	T	T	T	T	SA	T	T	T	T	T	SA	SA	SA	SA	SA	SA	SA	SA	A
1196	T	T	T	T	T	T	T	T	T	T	T	A	A	A	A	A	A	A	A	T	T	SA	SA	SA	SA	SA	SA	SA	T	SA	T	T	T	T	SA	T	T	T	T	T	SA	SA	SA	SA	SA	SA	SA	SA	A
1197	T	T	T	T	T	T	T	T	T	T	T	A	A	SA	A	A	A	A	A	T	SA	SA	SA	SA	SA	SA	SA	SA	T	SA	T	T	T	T	SA	T	T	T	T	T	SA	SA	SA	SA	SA	SA	SA	SA	A
1198	T	T	T	T	T	T	T	T	T	T	T	A	A	A	A	A	A	A	A	T	SA	SA	SA	SA	SA	SA	SA	SA	T	SA	T	T	T	T	SA	T	T	T	T	T	SA	SA	SA	SA	SA	SA	SA	SA	A
1199	T	T	T	T	T	T	T	T	T	T	T	A	A	A	A	A	A	A	A	T	T	SA	SA	SA	SA	SA	SA	SA	T	SA	T	T	T	T	SA	T	T	T	T	T	SA	SA	SA	SA	SA	SA	SA	SA	A
1200	T	T	T	T	T	T	T	T	T	T	T	A	A	A	A	A	A	A	A	T	SA	SA	SA	SA	SA	SA	SA	SA	T	SA	T	T	T	T	SA	T	T	T	T	T	SA	SA	SA	SA	SA	SA	SA	SA	A
1201	T	T	T	T	T	T	T	T	T	T	T	A	A	A	A	A	A	A	A	T	SA	SA	SA	SA	SA	SA	SA	SA	T	SA	T	T	T	T	SA	T	T	T	T	T	SA	SA	SA	SA	SA	SA	SA	A	A
1202	T	T	T	T	T	T	T	T	T	T	T	A	A	A	A	A	A	SA	A	T	T	SA	SA	SA	SA	T	SA	SA	T	SA	T	T	T	T	SA	T	T	T	T	T	SA	SA	SA	SA	SA	SA	SA	A	A
1203	T	T	T	T	T	T	T	T	T	T	T	A	A	A	A	A	A	A	A	T	SA	SA	SA	SA	SA	T	T	SA	T	SA	T	T	T	T	SA	T	T	T	T	T	SA	SA	SA	SA	SA	SA	SA	A	SA
1204	T	T	T	T	T	T	T	T	T	T	T	A	A	A	A	A	A	A	A	T	SA	SA	SA	SA	SA	T	T	SA	T	SA	T	T	T	T	SA	T	T	T	T	T	SA	SA	SA	SA	SA	SA	SA	A	SA
1205	T	T	T	T	T	T	T	T	T	T	T	A	A	A	A	A	A	A	A	T	SA	SA	SA	SA	T	SA	SA	SA	T	SA	T	T	T	T	SA	T	T	T	T	T	SA	SA	SA	SA	SA	SA	SA	A	SA
1206	T	T	T	T	T	T	T	T	T	T	T	A	A	A	A	A	A	A	A	T	SA	SA	SA	SA	SA	SA	SA	SA	T	SA	T	T	T	T	SA	T	T	T	T	T	SA	SA	SA	SA	SA	SA	SA	SA	SA
1207	T	T	T	T	T	T	T	T	T	T	T	A	A	A	A	A	A	A	A	T	T	SA	SA	SA	SA	SA	SA	SA	T	SA	T	SA	T	T	SA	T	T	T	T	T	SA	SA	SA	SA	SA	SA	SA	SA	SA
1208	T	T	T	T	T	T	T	T	T	T	T	A	A	A	A	A	A	SA	A	T	T	SA	SA	SA	SA	SA	SA	SA	T	SA	SA	SA	T	T	SA	T	T	T	T	T	SA	SA	SA	SA	SA	SA	SA	SA	A
1209	T	T	T	T	T	T	T	T	T	T	T	A	A	A	A	A	A	A	A	T	T	T	SA	SA	SA	SA	SA	SA	T	SA	SA	T	T	T	SA	T	T	T	T	T	SA	SA	SA	SA	SA	SA	SA	SA	A
1210	T	T	T	T	T	T	T	T	T	T	T	A	A	A	A	A	A	A	A	T	T	SA	SA	SA	SA	SA	SA	SA	SA	SA	SA	T	T	T	SA	T	T	T	T	T	SA	SA	SA	SA	SA	SA	SA	SA	A
1211	T	T	T	T	T	T	T	T	T	T	T	A	A	A	A	A	A	A	A	T	T	SA	SA	SA	T	SA	SA	SA	SA	SA	T	T	T	T	SA	T	T	T	T	T	SA	SA	SA	SA	SA	SA	SA	A	A
1212	T	T	T	T	T	T	T	T	T	T	T	A	A	A	A	A	A	A	A	T	T	SA	SA	SA	SA	SA	SA	SA	SA	SA	T	T	T	T	SA	T	T	T	T	T	SA	SA	SA	SA	SA	SA	SA	A	A
1213	T	T	T	T	T	T	T	T	T	T	T	A	A	A	A	A	A	A	A	T	T	SA	SA	SA	SA	SA	SA	SA	SA	SA	T	T	T	T	SA	T	T	T	T	T	SA	SA	SA	SA	SA	SA	SA	SA	A
1214	T	T	T	T	T	T	T	T	T	T	T	A	A	A	A	A	A	A	A	T	T	SA	SA	SA	SA	SA	SA	SA	SA	SA	T	T	T	T	SA	T	T	T	T	T	SA	SA	SA	SA	SA	A	SA	SA	A
1215	T	T	T	T	T	T	T	T	T	T	T	A	A	A	A	A	A	A	A	T	T	T	SA	SA	SA	SA	SA	SA	SA	SA	T	T	T	SA	SA	T	T	T	T	T	SA	SA	SA	SA	SA	A	SA	SA	A
1216	T	T	T	T	T	T	T	T	T	T	T	A	A	A	A	A	A	A	A	T	T	T	SA	SA	SA	SA	T	SA	T	SA	T	T	T	T	SA	T	T	T	T	T	SA	SA	SA	SA	SA	A	SA	SA	A
1217	T	T	T	T	T	T	T	T	T	T	T	A	A	A	A	A	A	A	A	T	T	T	SA	SA	SA	T	T	SA	T	SA	T	T	T	T	SA	T	T	T	T	T	SA	SA	SA	SA	SA	A	SA	SA	A
1218	T	T	T	T	T	T	T	T	T	T	T	A	A	A	A	A	A	A	A	T	T	T	T	SA	SA	T	T	SA	T	SA	T	T	T	T	SA	T	T	T	T	T	SA	SA	SA	SA	SA	A	SA	SA	A
1219	T	T	T	T	T	T	T	T	T	T	T	A	A	A	A	A	A	A	SA	T	T	T	SA	SA	SA	SA	T	SA	T	SA	SA	T	T	T	SA	T	T	T	T	T	SA	SA	SA	SA	A	A	SA	SA	A
1220	T	T	T	T	T	T	T	T	T	T	T	A	A	A	A	A	A	SA	SA	T	T	T	SA	SA	SA	SA	T	SA	T	SA	T	T	T	T	SA	T	T	T	T	T	SA	SA	SA	SA	A	A	SA	SA	A
1221	T	T	T	T	T	T	T	T	T	T	T	A	A	A	A	A	A	SA	A	T	T	T	SA	SA	SA	SA	SA	SA	T	SA	T	T	T	T	SA	T	T	T	T	T	SA	SA	SA	SA	A	A	SA	SA	A
1222	T	T	T	T	T	T	T	T	T	T	T	A	A	A	A	A	A	A	A	T	T	T	SA	SA	SA	SA	SA	SA	T	SA	T	T	T	T	SA	SA	T	T	T	T	SA	SA	SA	SA	A	A	SA	SA	SA
1223	T	T	T	T	T	T	T	T	T	T	T	A	A	A	A	A	A	A	A	T	T	T	T	SA	SA	T	T	SA	T	SA	T	T	T	T	SA	T	T	T	T	T	SA	SA	SA	SA	A	A	SA	SA	SA
1224	T	T	T	T	T	T	T	T	T	T	T	A	A	A	A	A	A	A	A	T	T	T	T	SA	SA	T	T	SA	T	SA	T	T	T	T	SA	T	T	T	T	T	SA	SA	SA	SA	A	A	SA	SA	SA
1225	T	T	T	T	T	T	T	T	T	T	T	A	A	A	A	A	A	A	A	T	T	T	T	SA	SA	T	T	SA	T	SA	T	T	T	T	SA	T	T	T	T	T	SA	SA	SA	SA	A	A	SA	SA	A
1226	T	T	T	T	T	T	T	T	T	T	T	A	A	A	A	A	A	A	A	T	T	T	T	SA	SA	SA	T	SA	T	SA	T	T	T	T	SA	T	T	T	T	T	SA	SA	SA	SA	A	A	SA	SA	SA
1227	T	T	T	T	T	T	T	T	T	T	T	A	A	A	A	A	A	A	A	T	T	T	T	SA	SA	T	T	SA	T	SA	T	T	T	T	SA	SA	T	T	T	T	SA	SA	SA	SA	A	A	SA	SA	SA
1228	T	T	T	T	T	T	T	T	T	T	T	A	A	A	A	A	A	A	A	T	T	T	SA	SA	SA	T	T	SA	T	SA	T	T	T	T	SA	SA	T	T	T	T	SA	SA	SA	SA	SA	A	SA	SA	SA
1229	T	T	T	T	T	T	T	T	T	T	T	A	A	A	A	A	A	A	A	T	T	T	SA	SA	SA	T	T	SA	T	SA	T	T	T	T	SA	SA	T	T	T	T	SA	SA	SA	SA	SA	A	SA	SA	SA
1230	T	T	T	T	T	T	T	T	T	T	T	A	A	A	A	A	A	A	A	T	T	T	SA	SA	SA	SA	SA	SA	T	SA	T	T	T	T	SA	SA	T	T	T	T	SA	SA	SA	SA	SA	SA	SA	SA	SA
1231	T	T	T	T	T	T	T	T	T	T	T	A	A	A	A	A	A	A	A	T	T	T	SA	SA	SA	T	T	SA	T	SA	T	T	T	T	SA	SA	T	T	T	T	SA	SA	SA	SA	SA	SA	SA	SA	SA
1232	T	T	T	T	T	T	T	T	T	T	T	A	A	A	A	A	A	A	A	T	T	T	SA	SA	SA	SA	SA	SA	SA	SA	T	T	T	T	SA	T	T	T	T	T	SA	SA	SA	SA	SA	SA	SA	SA	SA
1233	T	T	T	T	T	T	T	T	T	T	T	A	A	A	A	A	A	A	A	T	T	SA	SA	SA	SA	T	SA	SA	T	SA	T	T	T	T	SA	T	T	T	T	T	SA	SA	SA	SA	SA	SA	SA	SA	SA
1234	T	T	T	T	T	T	T	T	T	T	T	A	A	A	A	A	A	SA	A	T	T	SA	SA	SA	SA	T	SA	SA	T	SA	T	T	T	T	SA	T	T	T	T	T	SA	SA	SA	SA	SA	SA	SA	SA	SA
1235	T	T	T	T	T	T	T	T	T	T	T	A	A	A	A	A	A	A	A	T	T	SA	SA	SA	SA	SA	SA	SA	T	SA	T	T	T	T	SA	T	T	T	T	T	SA	SA	SA	SA	SA	SA	SA	SA	SA
1236	T	T	T	T	T	T	T	T	T	T	T	A	A	A	A	A	A	A	A	T	T	SA	SA	SA	SA	T	SA	SA	T	SA	T	T	T	T	SA	T	T	T	T	T	SA	SA	SA	SA	SA	SA	SA	SA	SA
1237	T	T	T	T	T	T	T	T	T	T	T	A	A	A	A	A	A	A	A	T	T	SA	SA	SA	SA	T	SA	SA	T	SA	T	T	T	T	SA	T	T	T	T	T	SA	SA	SA	SA	SA	SA	SA	SA	SA
1238	T	T	T	T	T	T	T	T	T	T	T	A	A	A	A	A	A	A	A	T	T	SA	SA	SA	SA	SA	SA	SA	T	SA	T	T	T	T	SA	T	T	T	T	T	SA	SA	SA	SA	SA	SA	SA	SA	SA
1239	T	T	T	T	T	T	T	T	T	T	T	A	A	A	A	A	A	A	A	T	T	T	SA	SA	SA	SA	SA	SA	T	SA	T	T	T	T	SA	T	T	T	T	T	SA	SA	SA	SA	SA	SA	SA	SA	SA
1240	T	T	T	T	T	T	T	T	T	T	T	A	A	SA	A	A	A	A	A	T	T	SA	SA	SA	SA	SA	T	SA	T	SA	T	T	T	T	SA	T	T	T	T	T	SA	SA	SA	SA	SA	SA	SA	SA	SA
1241	T	T	T	T	T	T	T	T	T	T	T	A	A	SA	A	A	A	A	A	T	T	SA	SA	SA	SA	T	T	SA	T	SA	T	T	T	T	SA	T	T	T	T	T	SA	SA	SA	SA	SA	SA	SA	SA	SA
1242	T	T	T	T	T	T	T	T	T	T	T	A	A	A	A	A	A	A	A	T	T	SA	SA	SA	SA	T	T	SA	T	SA	T	T	T	T	SA	T	T	T	T	T	SA	SA	SA	SA	SA	A	SA	SA	SA
1243	T	T	T	T	T	T	T	T	T	T	T	A	A	A	A	A	A	A	A	T	T	SA	SA	SA	SA	T	T	SA	T	SA	T	T	T	T	SA	T	T	T	T	T	SA	SA	SA	SA	SA	A	SA	SA	SA
1244	T	T	T	T	T	T	T	T	T	T	T	A	A	A	A	A	A	A	A	T	T	SA	SA	SA	SA	T	T	SA	T	SA	T	T	T	T	SA	T	T	T	T	T	SA	SA	SA	SA	SA	A	SA	SA	SA
1245	T	T	T	T	T	T	T	T	T	T	T	A	A	SA	A	A	A	A	A	T	T	SA	SA	SA	SA	SA	T	SA	T	SA	T	T	T	T	SA	T	T	T	T	T	SA	SA	SA	SA	SA	A	SA	SA	SA
1246	T	T	T	T	T	T	T	T	T	T	T	A	A	SA	A	A	A	A	A	T	T	SA	SA	SA	SA	T	T	SA	T	T	T	T	T	T	SA	T	T	T	T	T	SA	SA	SA	SA	SA	A	SA	SA	SA
1247	T	T	T	T	T	T	T	T	T	T	T	A	A	A	A	A	A	A	A	T	T	SA	SA	SA	SA	SA	T	SA	T	T	T	T	T	T	SA	T	T	T	T	T	SA	SA	SA	SA	SA	A	SA	SA	SA
1248	T	T	T	T	T	T	T	T	T	T	T	A	A	SA	A	A	A	A	A	T	T	SA	SA	SA	SA	T	T	SA	T	T	T	T	T	T	T	T	T	T	T	T	SA	SA	SA	SA	SA	A	SA	SA	SA
1249	T	T	T	T	T	T	T	T	T	T	T	A	A	A	A	A	A	A	A	T	T	SA	SA	SA	SA	T	SA	SA	T	T	T	T	T	T	T	T	T	T	T	T	SA	SA	SA	SA	SA	A	SA	SA	SA
1250	T	T	T	T	T	T	T	T	T	T	T	A	A	SA	A	A	A	A	A	T	SA	SA	SA	SA	SA	SA	SA	SA	T	T	T	T	T	T	T	T	T	T	T	T	SA	SA	SA	SA	SA	SA	SA	SA	SA
1251	T	T	T	T	T	T	T	T	T	T	T	A	A	A	A	A	A	A	A	T	SA	SA	SA	SA	SA	SA	SA	T	T	T	T	T	T	T	SA	T	T	T	T	T	SA	SA	SA	SA	SA	SA	SA	SA	SA
1252	T	T	T	T	T	T	T	T	T	T	T	A	A	A	A	A	A	A	A	T	SA	SA	SA	SA	SA	SA	SA	T	T	T	T	T	T	T	SA	T	T	T	T	T	SA	SA	SA	SA	SA	SA	SA	SA	SA
1253	T	T	T	T	T	T	T	T	T	T	T	A	A	A	A	A	A	A	A	T	SA	SA	SA	SA	SA	SA	SA	T	T	T	T	T	T	T	SA	T	T	T	T	T	SA	SA	SA	SA	SA	SA	SA	SA	SA
1254	T	T	T	T	T	T	T	T	T	T	T	A	A	A	A	A	A	A	A	T	T	SA	SA	SA	SA	SA	SA	T	T	T	T	T	T	T	SA	T	T	T	T	T	SA	SA	SA	SA	SA	SA	SA	SA	SA
1255	T	T	T	T	T	T	T	T	T	T	T	A	A	A	A	A	A	A	A	T	T	SA	SA	SA	SA	SA	SA	T	T	T	T	T	T	T	SA	T	T	T	T	T	SA	SA	SA	SA	SA	SA	SA	SA	SA
1256	T	T	T	T	T	T	T	T	T	T	T	A	A	A	A	A	A	A	A	T	T	SA	SA	SA	SA	SA	SA	T	T	T	T	T	T	T	SA	T	T	T	T	T	SA	SA	SA	SA	SA	SA	SA	SA	SA
1257	T	T	T	T	T	T	T	T	T	T	T	A	A	A	A	A	A	A	A	T	T	SA	SA	SA	SA	SA	T	T	T	T	T	T	T	T	SA	T	T	T	T	T	SA	SA	SA	SA	SA	SA	SA	SA	SA
1258	T	T	T	T	T	T	T	T	T	T	T	A	A	A	A	A	A	A	A	T	T	T	SA	SA	SA	SA	SA	T	T	T	T	SA	T	T	SA	T	T	T	T	T	SA	SA	SA	SA	SA	SA	SA	SA	SA
1259	T	T	T	T	T	T	T	T	T	T	T	A	A	A	A	A	A	A	A	T	T	T	SA	SA	SA	SA	SA	T	T	T	T	SA	T	T	SA	T	T	T	T	T	SA	SA	SA	SA	SA	SA	SA	SA	SA
1260	T	T	T	T	T	T	T	T	T	T	T	A	A	A	A	A	A	A	A	T	T	T	SA	SA	SA	SA	SA	T	T	T	T	T	T	T	SA	T	T	T	T	T	SA	SA	SA	SA	SA	SA	SA	SA	SA
1261	T	T	T	T	T	T	T	T	T	T	T	A	A	A	A	A	A	A	A	T	T	SA	SA	SA	T	T	SA	T	T	T	T	SA	T	T	SA	T	T	T	T	T	SA	SA	SA	SA	SA	SA	SA	SA	SA
1262	T	T	T	T	T	T	T	T	T	T	T	A	A	A	A	A	A	A	A	T	T	SA	SA	T	T	SA	SA	T	T	T	T	SA	T	T	SA	T	T	T	T	T	SA	SA	SA	SA	SA	SA	SA	SA	SA
1263	T	T	T	T	T	T	T	T	T	T	T	A	A	A	A	A	A	A	A	T	T	SA	SA	T	T	SA	SA	T	T	SA	T	SA	T	T	SA	T	T	T	T	T	SA	SA	SA	SA	SA	SA	SA	SA	SA
1264	T	T	T	T	T	T	T	T	T	T	T	A	A	A	A	A	A	A	A	T	T	SA	T	T	T	SA	SA	SA	T	SA	T	SA	T	T	SA	T	T	T	T	T	SA	SA	SA	SA	SA	SA	SA	SA	SA
1265	T	T	T	T	T	T	T	T	T	T	T	A	A	A	A	A	A	A	A	T	T	T	T	T	SA	T	SA	SA	T	SA	T	SA	T	T	SA	T	T	T	T	T	SA	SA	SA	SA	SA	SA	SA	SA	SA
1266	T	T	T	T	T	T	T	T	T	T	T	A	A	A	A	A	A	A	A	T	T	T	T	T	SA	SA	SA	SA	T	SA	T	T	T	T	SA	T	T	T	T	T	SA	SA	SA	SA	SA	SA	SA	SA	SA
1267	T	T	T	T	T	T	T	T	T	T	T	A	A	A	A	A	A	A	A	T	T	T	T	T	SA	SA	SA	SA	T	SA	T	T	T	T	T	T	T	T	T	T	SA	SA	SA	SA	SA	SA	SA	SA	SA
1268	T	T	T	T	T	T	T	T	T	T	T	A	A	A	A	A	A	A	A	T	T	T	T	T	SA	T	SA	SA	T	SA	T	T	T	T	T	T	T	T	T	T	SA	SA	SA	SA	SA	SA	SA	SA	SA
1269	T	T	T	T	T	T	T	T	T	T	T	A	A	A	A	A	A	A	A	T	T	T	T	SA	SA	T	SA	SA	T	SA	T	T	T	T	T	T	T	T	T	T	SA	SA	SA	SA	SA	SA	SA	SA	SA
1270	T	T	T	T	T	T	T	T	T	T	T	A	A	A	A	A	A	A	A	T	T	T	T	SA	SA	T	SA	SA	T	SA	T	T	T	T	T	T	T	T	T	T	SA	SA	SA	SA	SA	SA	SA	SA	SA
1271	T	T	T	T	T	T	T	T	T	T	T	A	A	A	A	A	A	A	A	T	T	T	SA	SA	SA	SA	SA	SA	T	SA	T	T	T	T	T	T	T	T	T	T	SA	SA	SA	SA	SA	SA	SA	SA	SA
1272	T	T	T	T	T	T	T	T	T	T	T	A	A	A	A	A	A	A	A	T	T	T	SA	SA	SA	T	T	SA	T	SA	T	T	T	T	T	T	T	T	T	T	SA	SA	SA	SA	SA	SA	SA	SA	SA
1273	T	T	T	T	T	T	T	T	T	T	T	A	A	A	A	A	A	A	A	T	T	T	SA	SA	SA	T	T	T	T	SA	T	T	T	T	T	T	T	T	T	T	SA	SA	SA	SA	SA	SA	SA	SA	SA
1274	T	T	T	T	T	T	T	T	T	T	T	A	A	A	A	A	A	A	A	T	T	T	T	SA	SA	T	T	T	T	SA	T	T	T	T	T	T	T	T	T	T	T	SA	SA	SA	SA	SA	SA	SA	SA
1275	T	T	T	T	T	T	T	T	T	T	T	A	A	A	A	A	A	A	SA	T	T	SA	SA	SA	SA	T	T	SA	T	T	T	T	T	T	T	T	T	T	T	T	T	SA	SA	SA	SA	SA	SA	SA	SA
1276	T	T	T	T	T	T	T	T	T	T	T	A	A	A	A	A	A	A	A	T	T	SA	SA	SA	SA	SA	T	SA	T	T	T	T	T	T	T	T	T	T	T	T	T	SA	SA	SA	SA	SA	T	SA	SA
1277	T	T	T	T	T	T	T	T	T	T	T	A	A	A	A	A	A	A	A	T	T	SA	SA	SA	SA	T	T	SA	T	T	T	T	T	T	T	T	T	T	T	T	T	SA	SA	SA	SA	SA	SA	SA	SA
1278	T	T	T	T	T	T	T	T	T	T	T	A	A	A	A	A	A	A	A	T	T	SA	SA	SA	SA	T	T	SA	T	SA	T	T	T	T	T	T	T	T	T	T	T	SA	SA	SA	SA	SA	SA	SA	SA
1279	T	T	T	T	T	T	T	T	T	T	T	A	A	A	A	A	A	SA	A	T	T	SA	SA	SA	SA	T	T	SA	T	SA	T	T	T	T	T	T	T	T	T	T	T	SA	SA	SA	SA	SA	SA	SA	SA
1280	T	T	T	T	T	T	T	T	T	T	T	A	A	A	A	A	A	SA	SA	T	T	SA	SA	SA	SA	T	T	SA	T	SA	T	T	T	T	T	T	T	T	T	T	SA	SA	SA	SA	SA	SA	SA	SA	SA
1281	T	T	T	T	T	T	T	T	T	T	T	A	A	A	A	A	A	SA	SA	T	T	T	SA	SA	SA	T	T	SA	T	SA	T	T	T	T	T	T	T	T	T	T	SA	SA	SA	SA	SA	SA	SA	SA	SA
1282	T	T	T	T	T	T	T	T	T	T	T	A	A	A	A	A	A	SA	A	T	T	T	SA	SA	SA	T	T	T	T	SA	T	T	T	T	T	T	T	T	T	T	SA	SA	SA	SA	SA	SA	SA	SA	SA
1283	T	T	T	T	T	T	T	T	T	T	T	A	A	A	A	A	A	A	A	T	T	T	SA	SA	SA	T	T	SA	T	SA	T	T	T	T	T	T	T	T	T	T	SA	SA	SA	SA	SA	SA	SA	SA	SA
1284	T	T	T	T	T	T	T	T	T	T	T	A	A	A	A	A	A	A	A	T	T	T	T	SA	SA	T	T	T	T	T	T	T	T	T	T	T	T	T	T	T	SA	SA	SA	SA	SA	SA	SA	SA	SA
1285	T	T	T	T	T	T	T	T	T	T	T	A	A	A	A	A	A	A	A	T	T	T	T	SA	SA	T	T	T	T	T	T	T	T	T	T	T	T	T	T	T	SA	SA	SA	SA	SA	SA	SA	SA	SA
1286	T	T	T	T	T	T	T	T	T	T	T	A	A	A	A	A	A	A	A	T	T	T	T	SA	SA	T	T	T	T	T	T	T	T	T	T	T	T	T	T	T	SA	SA	SA	SA	SA	SA	SA	SA	SA
1287	T	T	T	T	T	T	T	T	T	T	T	A	A	A	A	A	A	A	A	T	T	T	T	SA	SA	T	T	T	T	T	T	T	T	T	T	T	T	T	T	T	SA	T	SA	SA	SA	SA	SA	SA	SA
1288	T	T	T	T	T	T	T	T	T	T	T	A	A	A	A	A	A	A	A	T	T	T	T	SA	SA	T	T	T	T	T	T	T	T	T	T	T	T	T	T	T	SA	T	SA	SA	SA	SA	SA	SA	SA
1289	T	T	T	T	T	T	T	T	T	T	T	A	A	A	A	A	A	A	A	T	T	T	T	T	T	T	T	T	T	T	T	T	T	T	T	T	T	T	T	T	SA	T	SA	SA	SA	SA	SA	SA	SA
1290	T	T	T	T	T	T	T	T	T	T	T	A	A	A	A	A	A	A	A	T	T	T	T	T	T	T	T	T	T	T	T	T	T	T	T	T	T	T	T	T	SA	SA	SA	SA	SA	SA	SA	SA	SA
1291	T	T	T	T	T	T	T	T	T	T	T	A	A	A	A	A	A	A	A	T	T	T	SA	T	T	T	T	T	T	T	T	T	T	T	T	T	T	T	T	T	SA	SA	SA	SA	SA	SA	SA	SA	SA
1292	T	T	T	T	T	T	T	T	T	T	T	A	A	A	A	A	A	A	A	T	T	T	SA	T	T	T	T	T	T	T	T	T	T	T	SA	T	T	T	T	T	SA	SA	SA	SA	SA	SA	SA	SA	SA
1293	T	T	T	T	T	T	T	T	T	T	T	A	A	A	A	A	A	A	A	T	T	T	SA	T	T	T	T	T	T	T	T	T	T	T	SA	T	T	T	T	T	T	SA	SA	SA	SA	SA	SA	SA	SA
1294	T	T	T	T	T	T	T	T	T	T	T	A	A	A	A	A	A	A	A	T	T	T	SA	T	T	T	T	T	T	T	T	T	T	T	T	T	T	T	T	T	T	SA	SA	SA	SA	SA	SA	SA	SA
1295	T	T	T	T	T	T	T	T	T	T	T	A	A	A	A	A	A	A	A	T	T	T	SA	T	T	T	T	T	T	T	T	T	T	T	T	T	T	T	T	T	T	SA	SA	SA	SA	SA	SA	SA	SA
1296	T	T	T	T	T	T	T	T	T	T	T	A	A	A	A	A	A	A	A	T	T	SA	SA	T	T	T	T	T	T	T	T	T	T	T	T	T	T	T	T	T	T	SA	SA	SA	SA	SA	SA	SA	SA
1297	T	T	T	T	T	T	T	T	T	T	T	A	A	A	A	A	A	A	A	T	T	T	SA	T	T	T	T	T	T	T	T	T	T	T	T	T	T	T	T	T	T	SA	SA	SA	SA	SA	SA	SA	SA
1298	T	T	T	T	T	T	T	T	T	T	T	A	A	SA	A	A	A	A	A	T	T	T	SA	T	T	T	T	T	T	T	T	T	T	T	T	T	T	T	T	T	SA	SA	SA	SA	SA	SA	SA	SA	SA
1299	T	T	T	T	T	T	T	T	T	T	T	A	A	A	A	A	A	A	A	T	T	SA	SA	T	T	T	T	T	T	T	SA	T	T	T	T	T	T	T	T	T	SA	SA	SA	SA	SA	SA	SA	SA	SA
1300	T	T	T	T	T	T	T	T	T	T	T	A	A	A	A	A	A	A	A	T	T	T	T	T	T	T	T	T	T	T	T	T	T	T	T	T	T	T	T	T	SA	SA	SA	SA	SA	SA	SA	SA	SA
1301	T	T	T	T	T	T	T	T	T	T	T	A	A	A	A	A	A	A	A	T	T	T	T	SA	T	T	T	T	T	T	T	T	T	T	T	T	T	T	T	T	SA	SA	SA	SA	SA	SA	SA	SA	SA
1302	T	T	T	T	T	T	T	T	T	T	T	A	A	A	A	A	A	A	A	T	T	T	T	T	T	T	T	T	T	T	T	T	T	T	T	T	T	T	T	T	SA	SA	SA	SA	SA	SA	SA	SA	SA
1303	T	T	T	T	T	T	T	T	T	T	T	A	A	A	A	A	A	A	A	T	T	T	T	T	T	T	T	T	T	T	T	T	T	T	T	T	T	T	T	T	SA	SA	SA	SA	SA	SA	SA	SA	SA
1304	T	T	T	T	T	T	T	T	T	T	T	A	A	A	A	A	A	A	A	T	T	T	T	T	T	T	T	T	T	T	T	T	T	T	T	T	T	T	T	T	SA	SA	SA	SA	SA	SA	SA	SA	SA
1305	T	T	T	T	T	T	T	T	T	T	T	A	A	A	A	A	A	A	A	T	T	T	T	T	T	T	T	T	T	T	T	SA	SA	SA	T	T	T	T	T	T	SA	SA	SA	SA	SA	SA	SA	SA	SA
1306	T	T	T	T	T	T	T	T	T	T	T	A	A	A	A	A	A	A	A	T	T	T	T	T	T	T	T	T	T	T	SA	T	SA	SA	T	T	T	T	T	T	SA	T	SA	SA	SA	SA	SA	SA	SA
1307	T	T	T	T	T	T	T	T	T	T	T	A	A	A	A	A	A	A	A	T	T	T	T	T	T	T	T	T	T	T	SA	T	SA	SA	T	T	T	T	T	T	SA	T	SA	SA	SA	SA	SA	SA	SA
1308	T	T	T	T	T	T	T	T	T	T	T	A	A	A	A	A	A	A	A	T	T	T	T	T	T	T	T	T	T	T	SA	T	SA	T	T	T	T	T	T	T	SA	T	SA	SA	SA	SA	SA	SA	SA
1309	T	T	T	T	T	T	T	T	T	T	T	A	A	A	A	A	A	A	A	T	T	T	T	T	T	T	T	T	T	T	SA	T	T	T	T	T	T	T	T	T	SA	T	SA	SA	SA	SA	SA	SA	SA
1310	T	T	T	T	T	T	T	T	T	T	T	A	A	A	A	A	A	A	A	T	T	T	SA	T	T	T	T	T	T	T	T	T	T	T	T	T	T	T	T	T	SA	SA	SA	SA	SA	SA	SA	SA	SA
1311	T	T	T	T	T	T	T	T	T	T	T	A	A	A	A	A	A	A	A	T	T	SA	SA	T	T	T	T	T	T	T	T	T	T	T	T	T	T	T	T	T	SA	SA	SA	SA	SA	SA	SA	SA	SA
1312	T	T	T	T	T	T	T	T	T	T	T	A	A	A	A	A	A	A	A	T	T	SA	SA	T	T	T	T	T	T	T	T	SA	T	T	T	T	T	T	T	T	SA	SA	SA	SA	SA	SA	SA	SA	SA
1313	T	T	T	T	T	T	T	T	T	T	T	A	A	SA	A	A	A	A	A	T	T	T	SA	SA	T	T	T	T	T	T	T	T	T	T	T	T	T	T	T	T	SA	SA	SA	SA	SA	SA	SA	SA	SA
1314	T	T	T	T	T	T	T	T	T	T	T	A	A	SA	A	A	A	A	A	T	T	T	SA	SA	SA	SA	T	T	T	T	T	T	T	T	T	T	T	T	T	T	SA	SA	SA	SA	SA	SA	SA	SA	SA
1315	T	T	T	T	T	T	T	T	T	T	T	A	A	A	A	A	A	A	A	T	T	T	SA	SA	SA	SA	T	T	T	T	T	SA	T	T	T	T	T	T	T	T	SA	SA	SA	SA	SA	SA	SA	SA	SA
1316	T	T	T	T	T	T	T	T	T	T	T	A	A	A	A	A	A	A	A	T	T	T	SA	SA	SA	T	T	T	T	T	T	SA	T	T	T	T	T	T	T	T	SA	SA	SA	SA	SA	SA	SA	SA	SA
1317	T	T	T	T	T	T	T	T	T	T	T	A	A	A	A	A	A	A	A	T	T	T	SA	SA	SA	T	T	T	T	T	T	T	T	T	T	T	T	T	T	T	SA	SA	SA	SA	SA	SA	SA	SA	SA
1318	T	T	T	T	T	T	T	T	T	T	T	A	A	A	A	A	A	A	A	T	T	T	SA	SA	SA	T	T	T	T	T	T	T	T	T	T	T	T	T	T	T	SA	SA	SA	SA	SA	SA	SA	SA	SA
1319	T	T	T	T	T	T	T	T	T	T	T	A	A	A	A	A	A	A	A	T	T	T	SA	SA	SA	T	T	T	T	T	T	T	T	T	T	T	T	T	T	T	SA	SA	SA	SA	SA	SA	SA	SA	SA
1320	T	T	T	T	T	T	T	T	T	T	T	A	A	A	A	A	A	A	A	T	T	T	SA	SA	SA	T	T	T	T	T	T	T	T	T	T	T	T	T	T	T	T	SA	SA	SA	SA	SA	T	SA	SA
1321	T	T	T	T	T	T	T	T	T	T	T	A	A	A	A	A	A	A	A	T	T	SA	SA	SA	SA	T	T	T	SA	T	T	T	T	T	T	T	T	T	T	T	T	SA	SA	SA	SA	SA	SA	SA	SA
1322	T	T	T	T	T	T	T	T	T	T	T	A	A	A	A	A	A	A	A	T	T	T	SA	SA	SA	T	T	T	SA	T	T	T	T	T	T	T	T	T	T	T	T	SA	SA	SA	SA	SA	SA	SA	SA
1323	T	T	T	T	T	T	T	T	T	T	T	A	A	A	A	A	A	A	A	T	T	T	SA	SA	SA	T	T	T	T	T	T	T	T	T	T	T	T	T	T	T	T	SA	SA	SA	SA	SA	SA	SA	SA
1324	T	T	T	T	T	T	T	T	T	T	T	A	A	A	A	A	A	A	A	T	T	T	SA	SA	T	T	T	T	T	T	T	T	T	T	T	T	T	T	T	T	T	SA	SA	SA	SA	SA	SA	SA	SA
1325	T	T	T	T	T	T	T	T	T	T	T	A	A	A	A	A	A	A	A	T	T	T	SA	SA	T	T	T	T	T	T	T	T	T	T	T	T	T	T	T	T	T	SA	SA	SA	SA	SA	SA	SA	SA
1326	T	T	T	T	T	T	T	T	T	T	T	A	A	A	A	A	A	A	A	T	T	T	SA	SA	T	T	T	T	T	T	T	T	T	T	T	T	T	T	T	T	T	SA	SA	SA	SA	SA	SA	SA	SA
1327	T	T	T	T	T	T	T	T	T	T	T	A	A	A	A	A	A	A	A	T	T	SA	SA	SA	T	T	T	T	T	T	T	T	T	T	T	T	T	T	T	T	T	SA	SA	SA	SA	SA	SA	SA	SA
1328	T	T	T	T	T	T	T	T	T	T	T	A	A	A	A	A	A	A	A	T	T	SA	SA	SA	T	T	T	T	T	T	T	T	T	T	T	T	T	T	T	T	T	SA	SA	SA	SA	SA	SA	SA	SA
1329	T	T	T	T	T	T	T	T	T	T	T	A	A	A	A	A	A	A	A	T	T	SA	SA	SA	T	T	T	T	T	T	T	T	T	T	T	T	T	T	T	T	T	SA	SA	SA	SA	SA	SA	SA	SA
1330	T	T	T	T	T	T	T	T	T	T	T	A	A	A	A	A	A	A	A	T	T	SA	SA	SA	T	T	T	T	T	T	T	T	T	T	T	T	T	T	T	T	T	SA	SA	SA	SA	SA	SA	SA	SA
1331	T	T	T	T	T	T	T	T	T	T	T	A	A	A	A	A	A	SA	A	T	T	SA	SA	SA	SA	T	T	T	T	T	T	T	T	T	T	T	T	T	T	T	SA	SA	SA	SA	SA	SA	SA	SA	SA
1332	T	T	T	T	T	T	T	T	T	T	T	A	A	A	A	A	A	SA	SA	T	SA	SA	SA	SA	SA	T	T	T	T	T	T	T	T	T	T	T	T	T	T	T	SA	SA	SA	SA	SA	SA	SA	SA	SA
1333	T	T	T	T	T	T	T	T	T	T	T	A	A	A	A	A	A	A	A	T	SA	SA	SA	SA	SA	T	T	T	SA	T	T	T	T	T	T	T	T	T	T	T	SA	SA	T	SA	SA	SA	SA	SA	SA
1334	T	T	T	T	T	T	T	T	T	T	T	A	A	A	A	A	A	A	A	T	SA	SA	SA	SA	SA	T	T	T	SA	T	T	T	T	T	T	T	T	T	T	T	SA	SA	T	SA	SA	SA	SA	SA	SA
1335	T	T	T	T	T	T	T	T	T	T	T	A	A	A	A	A	A	A	A	T	SA	SA	SA	SA	SA	T	T	T	T	SA	T	T	T	T	T	T	T	T	T	T	SA	SA	T	SA	SA	SA	SA	SA	SA
1336	T	T	T	T	T	T	T	T	T	T	T	A	A	A	A	A	A	A	A	T	T	SA	SA	SA	SA	T	T	SA	T	SA	T	T	T	T	T	T	T	T	T	T	SA	SA	SA	SA	SA	SA	SA	SA	SA
1337	T	T	T	T	T	T	T	T	T	T	T	A	A	A	A	A	A	A	A	T	T	SA	SA	SA	SA	T	T	SA	T	T	T	T	T	T	T	T	T	T	T	T	SA	SA	SA	SA	SA	SA	SA	SA	A
1338	T	T	T	T	T	T	T	T	T	T	T	A	A	A	A	A	A	A	A	T	T	T	SA	SA	T	T	T	T	T	T	T	T	T	T	T	T	T	T	T	T	SA	SA	SA	SA	SA	SA	SA	SA	SA
1339	T	T	T	T	T	T	T	T	T	T	T	A	A	A	A	A	A	A	A	T	T	T	SA	SA	T	T	T	T	SA	T	T	T	T	T	T	T	T	T	T	T	T	SA	SA	SA	SA	SA	SA	SA	SA
1340	T	T	T	T	T	T	T	T	T	T	T	A	A	A	A	A	A	A	A	T	T	T	SA	SA	T	T	T	T	SA	T	T	T	T	SA	T	T	T	T	T	T	T	SA	SA	SA	SA	SA	SA	SA	SA
1341	T	T	T	T	T	T	T	T	T	T	T	A	A	A	A	A	A	A	A	T	T	T	SA	SA	T	T	T	T	T	T	T	T	T	T	T	T	T	T	T	T	T	SA	SA	SA	SA	SA	SA	SA	SA
1342	T	T	T	T	T	T	T	T	T	T	T	A	A	A	A	A	A	A	A	T	T	T	SA	SA	T	T	T	T	T	T	T	SA	T	T	T	T	T	T	T	T	T	SA	SA	SA	SA	SA	SA	SA	SA
1343	T	T	T	T	T	T	T	T	T	T	T	A	A	A	A	A	A	A	A	T	T	T	SA	SA	T	T	T	T	T	T	T	T	T	T	SA	T	T	T	T	T	T	SA	SA	SA	SA	SA	SA	SA	SA
1344	T	T	T	T	T	T	T	T	T	T	T	A	A	A	A	A	A	A	A	T	T	T	SA	SA	T	T	T	T	T	T	T	T	T	T	SA	T	T	T	T	T	T	SA	SA	SA	SA	SA	SA	SA	SA
1345	T	T	T	T	T	T	T	T	T	T	T	A	A	A	A	A	A	A	A	T	T	T	SA	SA	T	T	T	T	T	T	T	T	T	T	SA	T	T	T	T	T	T	SA	SA	SA	SA	SA	SA	SA	SA
1346	T	T	T	T	T	T	T	T	T	T	T	A	A	A	A	A	A	A	A	T	T	T	SA	SA	T	T	T	T	T	T	T	T	T	T	SA	T	T	T	T	T	T	SA	SA	SA	SA	SA	SA	SA	SA
1347	T	T	T	T	T	T	T	T	T	T	T	A	A	A	A	A	A	A	A	T	T	T	SA	T	T	T	T	T	T	T	T	T	T	T	SA	T	T	T	T	T	T	SA	SA	SA	SA	SA	SA	SA	SA
1348	T	T	T	T	T	T	T	T	T	T	T	A	A	A	A	A	A	A	A	T	T	T	SA	T	T	T	T	T	SA	SA	T	T	T	T	SA	T	T	T	T	T	T	SA	SA	SA	SA	SA	SA	SA	SA
1349	T	T	T	T	T	T	T	T	T	T	T	A	A	A	A	A	A	A	A	T	T	T	SA	T	T	T	T	SA	SA	SA	T	T	T	T	SA	T	T	T	T	T	T	SA	SA	SA	SA	SA	SA	SA	SA
1350	T	T	T	T	T	T	T	T	T	T	T	A	A	A	A	A	A	A	A	T	T	T	SA	T	T	T	T	SA	SA	SA	T	T	T	T	T	T	T	T	T	T	T	SA	SA	SA	SA	SA	SA	SA	SA
1351	T	T	T	T	T	T	T	T	T	T	T	A	A	A	A	A	A	A	A	T	T	T	SA	T	T	T	T	SA	T	SA	T	T	T	T	T	T	T	T	T	T	T	SA	SA	SA	SA	SA	SA	SA	SA
1352	T	T	T	T	T	T	T	T	T	T	T	A	A	A	A	A	A	A	A	T	T	T	SA	T	T	T	T	SA	T	SA	T	T	T	T	SA	T	T	T	T	T	SA	SA	SA	SA	SA	SA	SA	SA	SA
1353	T	T	T	T	T	T	T	T	T	T	T	A	A	A	A	A	A	A	A	T	T	SA	T	T	T	T	T	SA	T	SA	T	T	T	T	SA	T	T	T	T	T	SA	SA	SA	SA	SA	SA	SA	SA	SA
1354	T	T	T	T	T	T	T	T	T	T	T	A	A	A	A	A	A	A	A	T	T	SA	T	T	T	T	T	SA	T	SA	T	T	T	T	SA	T	T	T	T	T	SA	SA	SA	SA	SA	SA	SA	SA	SA
1355	T	T	T	T	T	T	T	T	T	T	T	A	A	A	A	A	A	A	A	T	T	SA	SA	T	T	T	T	T	T	SA	T	T	T	T	SA	T	T	T	T	T	SA	SA	SA	SA	SA	SA	SA	SA	SA
1356	T	T	T	T	T	T	T	T	T	T	T	A	A	A	A	A	A	A	A	T	T	SA	SA	SA	T	T	T	T	T	T	T	T	T	T	SA	T	T	T	T	T	SA	SA	SA	SA	SA	SA	SA	SA	SA
1357	T	T	T	T	T	T	T	T	T	T	T	A	A	A	A	A	A	A	A	T	T	SA	SA	SA	T	T	T	SA	T	T	T	T	T	T	SA	T	T	T	T	T	SA	SA	SA	SA	SA	SA	SA	SA	SA
1358	T	T	T	T	T	T	T	T	T	T	T	A	A	A	A	A	A	A	A	T	T	SA	SA	SA	T	T	T	SA	SA	T	T	T	T	SA	T	T	T	T	T	T	SA	SA	SA	SA	SA	SA	SA	SA	SA
1359	T	T	T	T	T	T	T	T	T	T	T	A	A	A	A	A	A	A	A	T	T	SA	SA	SA	SA	T	T	SA	T	T	T	T	T	SA	T	T	T	T	T	T	SA	SA	SA	SA	SA	SA	SA	SA	SA
1360	T	T	T	T	T	T	T	T	T	T	T	A	A	A	A	A	A	A	A	T	T	SA	SA	SA	SA	T	T	SA	T	T	T	T	T	T	T	T	T	T	T	T	SA	SA	SA	SA	SA	SA	SA	SA	SA
1361	T	T	T	T	T	T	T	T	T	T	T	A	A	A	A	A	A	A	A	T	T	SA	SA	SA	SA	T	T	SA	T	T	SA	T	T	T	T	T	T	T	T	T	T	T	SA	SA	SA	SA	SA	SA	SA
1362	T	T	T	T	T	T	T	T	T	T	T	A	A	A	A	A	A	A	A	T	T	SA	SA	SA	SA	T	T	SA	T	T	T	T	T	T	T	T	T	T	T	T	T	T	SA	SA	SA	SA	SA	SA	SA
1363	T	T	T	T	T	T	T	T	T	T	T	SA	A	A	A	A	A	A	A	T	SA	SA	SA	SA	SA	T	T	SA	T	SA	T	T	T	SA	SA	T	T	T	T	T	T	T	SA	SA	SA	SA	SA	SA	SA
1364	T	T	T	T	T	T	T	T	T	T	T	SA	A	A	A	A	A	A	A	T	T	SA	SA	SA	SA	T	T	SA	T	SA	SA	T	T	SA	SA	T	T	T	T	T	T	SA	SA	SA	SA	SA	SA	SA	SA
1365	T	T	T	T	T	T	T	T	T	T	T	SA	A	A	A	A	A	A	A	T	T	SA	SA	SA	SA	T	T	SA	T	SA	T	T	T	SA	SA	T	T	T	T	T	T	SA	SA	SA	SA	SA	SA	SA	SA
1366	T	T	T	T	T	T	T	T	T	T	T	A	A	A	A	A	A	A	A	T	T	SA	SA	SA	SA	T	T	SA	T	SA	T	T	T	T	SA	T	T	T	T	T	T	SA	SA	SA	SA	SA	SA	SA	SA
1367	T	T	T	T	T	T	T	T	T	T	T	A	A	A	A	A	A	A	A	T	T	SA	SA	SA	SA	T	T	SA	T	SA	T	T	T	T	SA	T	T	T	T	T	T	SA	SA	SA	SA	SA	SA	SA	SA
1368	T	T	T	T	T	T	T	T	T	T	T	A	A	A	A	A	A	A	A	T	T	SA	SA	SA	SA	T	T	SA	T	SA	T	T	T	T	SA	T	T	T	T	T	SA	T	SA	SA	SA	SA	SA	SA	SA
1369	T	T	T	T	T	T	T	T	T	T	T	A	A	A	A	A	A	A	A	T	T	SA	SA	SA	SA	T	T	SA	T	SA	SA	T	T	T	SA	T	T	T	T	T	SA	T	SA	SA	SA	SA	SA	SA	SA
1370	T	T	T	T	T	T	T	T	T	T	T	SA	A	A	A	A	A	A	A	T	T	SA	SA	SA	SA	T	T	SA	T	T	SA	T	T	T	SA	T	T	T	T	T	SA	T	SA	SA	SA	SA	SA	SA	SA
1371	T	T	T	T	T	T	T	T	T	T	T	SA	A	A	A	A	A	A	A	T	T	SA	SA	SA	SA	T	T	SA	T	T	SA	T	T	T	SA	T	T	T	T	T	T	SA	SA	SA	SA	SA	SA	SA	A
1372	T	T	T	T	T	T	T	T	T	T	T	SA	A	A	A	A	A	A	A	T	T	SA	SA	SA	SA	T	T	SA	T	T	SA	T	SA	T	SA	T	T	T	T	T	T	SA	SA	SA	SA	SA	SA	SA	A
1373	T	T	T	T	T	T	T	T	T	T	T	SA	A	A	A	A	A	A	A	T	T	SA	SA	SA	SA	T	T	SA	T	T	SA	T	SA	SA	SA	T	T	T	T	T	T	SA	SA	SA	SA	SA	SA	SA	A
1374	T	T	T	T	T	T	T	T	T	T	T	SA	A	A	A	A	A	A	A	T	T	SA	SA	SA	SA	T	T	SA	T	T	T	T	SA	SA	SA	T	T	T	T	T	T	SA	SA	SA	SA	SA	SA	SA	A
1375	T	T	T	T	T	T	T	T	T	T	T	SA	A	A	A	A	A	SA	A	T	T	SA	SA	SA	SA	T	T	SA	T	T	T	T	T	T	SA	T	T	T	T	T	T	SA	SA	SA	SA	SA	SA	SA	SA
1376	T	T	T	T	T	T	T	T	T	T	T	SA	A	A	A	A	A	A	A	SA	T	SA	SA	SA	SA	T	T	SA	T	T	T	T	T	T	T	T	T	T	T	T	SA	T	SA	SA	SA	SA	SA	SA	SA
1377	T	T	T	T	T	T	T	T	T	T	T	SA	A	A	A	A	A	A	A	SA	T	SA	SA	SA	SA	T	T	T	T	T	T	T	T	T	T	T	T	T	T	T	SA	T	SA	SA	SA	SA	SA	SA	SA
1378	T	T	T	T	T	T	T	T	T	T	T	SA	A	A	A	A	A	A	A	T	T	SA	SA	SA	SA	T	T	SA	T	T	T	T	T	T	T	T	T	T	T	T	SA	T	SA	SA	SA	SA	SA	SA	SA
1379	T	T	T	T	T	T	T	T	T	T	T	SA	A	A	A	A	A	A	A	T	SA	SA	SA	SA	SA	T	T	SA	T	T	T	T	T	T	T	T	T	T	T	T	SA	T	SA	SA	SA	SA	SA	SA	SA
1380	T	T	T	T	T	T	T	T	T	T	T	A	A	A	A	A	A	A	A	T	SA	SA	SA	SA	SA	SA	T	T	T	T	T	T	T	T	T	T	T	T	T	T	SA	T	SA	SA	SA	SA	SA	SA	SA
1381	T	T	T	T	T	T	T	T	T	T	T	A	A	A	A	A	A	A	A	T	SA	SA	SA	SA	SA	SA	T	T	T	T	T	T	T	T	T	T	T	T	T	T	SA	T	SA	SA	SA	SA	SA	SA	SA
1382	T	T	T	T	T	T	T	T	T	T	T	A	A	A	A	A	A	A	A	T	SA	SA	SA	SA	SA	SA	T	T	T	T	T	T	T	T	T	T	T	T	T	T	SA	T	SA	SA	SA	SA	SA	SA	SA
1383	T	T	T	T	T	T	T	T	T	T	T	SA	A	A	A	A	A	A	A	T	SA	SA	SA	SA	SA	SA	T	SA	T	SA	T	T	T	T	SA	T	T	T	T	T	T	T	SA	SA	SA	SA	SA	SA	SA
1384	T	T	T	T	T	T	T	T	T	T	T	SA	A	A	A	A	A	A	A	T	SA	SA	SA	SA	SA	SA	T	SA	T	SA	T	T	T	T	SA	T	T	T	T	T	T	T	SA	SA	SA	SA	SA	SA	SA
1385	T	T	T	T	T	T	T	T	T	T	T	SA	A	A	A	A	A	A	A	T	SA	SA	SA	SA	SA	T	T	SA	T	SA	T	T	T	T	T	T	T	T	T	T	T	T	SA	SA	SA	SA	SA	SA	SA
1386	T	T	T	T	T	T	T	T	T	T	T	SA	A	A	A	A	A	A	A	T	SA	SA	SA	SA	SA	T	T	SA	T	SA	T	T	T	T	T	T	T	T	T	T	T	T	SA	SA	SA	SA	SA	SA	SA
1387	T	T	T	T	T	T	T	T	T	T	T	SA	A	A	A	A	A	A	A	T	SA	SA	SA	SA	SA	T	T	SA	T	SA	T	T	T	T	T	T	T	T	T	T	T	T	SA	SA	SA	SA	SA	SA	SA
1388	T	T	T	T	T	T	T	T	T	T	T	SA	A	A	A	A	A	A	A	T	SA	SA	SA	SA	SA	T	T	SA	T	SA	T	T	T	T	T	T	T	T	T	T	T	T	SA	SA	SA	SA	SA	SA	SA
1389	T	T	T	T	T	T	T	T	T	T	T	SA	A	A	A	A	A	A	A	T	SA	SA	SA	SA	SA	T	T	SA	T	T	T	T	T	T	T	T	T	T	T	T	T	T	SA	SA	SA	SA	SA	SA	SA
1390	T	T	T	T	T	T	T	T	T	T	T	SA	A	A	A	A	A	A	A	T	SA	SA	SA	SA	SA	T	T	SA	T	T	T	T	T	T	T	T	T	T	T	T	T	T	SA	SA	SA	SA	SA	SA	SA
1391	T	T	T	T	T	T	T	T	T	T	T	SA	A	A	A	A	A	A	A	T	T	SA	SA	SA	SA	T	T	SA	T	T	T	T	T	T	SA	T	T	T	T	T	T	T	SA	SA	SA	SA	SA	SA	SA
1392	T	T	T	T	T	T	T	T	T	T	T	SA	A	A	A	A	A	A	A	T	T	SA	SA	SA	SA	SA	T	SA	T	T	T	T	T	T	SA	T	T	T	T	T	T	T	SA	SA	SA	SA	SA	SA	SA
1393	T	T	T	T	T	T	T	T	T	T	T	SA	A	A	A	A	A	A	A	T	T	T	SA	SA	SA	T	T	SA	T	T	T	T	T	T	SA	T	T	T	T	T	T	T	SA	SA	SA	SA	SA	SA	SA
1394	T	T	T	T	T	T	T	T	T	T	T	SA	A	A	A	A	A	SA	A	T	T	T	SA	SA	SA	T	T	SA	T	T	T	T	T	T	SA	T	T	T	T	T	T	T	SA	SA	SA	SA	SA	SA	SA
1395	T	T	T	T	T	T	T	T	T	T	T	SA	A	SA	A	A	A	A	A	T	T	T	SA	SA	SA	T	T	SA	T	T	T	T	T	T	SA	T	T	T	T	T	T	T	SA	SA	SA	SA	T	SA	SA
1396	T	T	T	T	T	T	T	T	T	T	T	SA	A	SA	A	A	A	A	A	T	T	T	SA	SA	SA	T	T	SA	T	T	T	T	T	T	SA	T	T	T	T	T	T	T	SA	SA	SA	SA	T	SA	SA
1397	T	T	T	T	T	T	T	T	T	T	T	SA	A	SA	A	A	A	A	A	T	T	T	SA	SA	SA	T	T	SA	T	T	T	T	T	T	T	T	T	T	T	T	T	T	SA	SA	SA	SA	T	SA	SA
1398	T	T	T	T	T	T	T	T	T	T	T	SA	A	A	A	A	A	A	A	T	T	T	SA	SA	SA	T	T	T	T	T	T	T	T	T	T	T	T	T	T	T	T	T	T	SA	SA	SA	T	SA	SA
1399	T	T	T	T	T	T	T	T	T	T	T	SA	A	A	A	A	A	A	A	T	T	T	SA	SA	SA	T	T	SA	T	T	T	T	T	T	T	T	T	T	T	T	T	T	T	SA	SA	SA	T	SA	SA
1400	T	T	T	T	T	T	T	T	T	T	T	SA	A	A	A	A	A	A	A	T	T	SA	SA	SA	SA	T	T	T	T	T	T	T	T	T	T	T	T	T	T	T	T	T	T	SA	SA	SA	T	SA	SA
1401	T	T	T	T	T	T	T	T	T	T	T	SA	A	A	A	A	A	A	A	T	T	SA	SA	SA	SA	T	T	T	T	T	T	T	T	T	T	T	T	T	T	T	T	T	T	SA	SA	SA	T	SA	SA
1402	T	T	T	T	T	T	T	T	T	T	T	SA	A	A	SA	A	A	A	A	T	T	SA	SA	SA	SA	SA	SA	T	T	T	T	T	T	T	T	T	T	T	T	T	T	T	T	SA	SA	SA	T	SA	SA
1403	T	T	T	T	T	T	T	T	T	T	T	SA	A	A	A	A	A	A	A	T	T	SA	SA	SA	SA	SA	SA	T	T	T	T	T	T	T	T	T	T	T	T	T	T	T	T	SA	SA	SA	T	SA	SA
1404	T	T	T	T	T	T	T	T	T	T	T	A	SA	A	SA	A	A	SA	SA	T	T	SA	SA	SA	SA	SA	SA	SA	T	T	T	T	T	T	T	T	T	T	T	T	T	T	T	SA	SA	SA	T	SA	SA
1405	T	T	T	T	T	T	T	T	T	T	T	A	SA	A	SA	A	A	SA	SA	T	T	SA	SA	SA	SA	SA	SA	SA	T	T	T	T	T	T	T	T	T	T	T	T	T	T	T	SA	SA	SA	SA	SA	SA
1406	T	T	T	T	T	T	T	T	T	T	T	A	SA	A	SA	A	A	SA	SA	T	T	SA	SA	SA	SA	SA	SA	SA	T	T	T	T	T	T	T	T	T	T	T	T	T	T	T	SA	SA	SA	SA	SA	SA
1407	T	T	T	T	T	T	T	T	T	T	T	A	SA	A	SA	A	A	A	SA	T	T	SA	SA	SA	SA	SA	SA	SA	T	T	T	T	T	T	T	T	T	T	T	T	T	T	T	SA	SA	SA	SA	SA	SA
1408	T	T	T	T	T	T	T	T	T	T	T	A	SA	SA	SA	A	A	SA	SA	T	T	SA	SA	SA	SA	SA	SA	SA	T	T	T	T	T	T	SA	T	T	T	T	T	T	T	SA	SA	SA	SA	SA	SA	SA
1409	T	T	T	T	T	T	T	T	T	T	T	A	SA	SA	SA	A	A	A	SA	T	T	SA	SA	SA	SA	A	SA	SA	T	T	T	T	T	T	SA	T	T	T	T	T	T	SA	SA	SA	SA	SA	SA	SA	SA
1410	T	T	T	T	T	T	T	T	T	T	T	A	SA	A	SA	A	A	A	SA	T	T	SA	SA	SA	SA	SA	SA	SA	T	SA	T	T	T	T	SA	T	T	T	T	T	T	SA	SA	SA	SA	SA	SA	SA	SA
1411	T	T	T	T	T	T	T	T	T	T	T	A	SA	A	SA	A	A	SA	A	T	T	SA	SA	SA	SA	SA	SA	SA	T	SA	T	T	T	T	SA	T	T	T	T	T	T	SA	SA	SA	SA	SA	SA	SA	SA
1412	T	T	T	T	T	T	T	T	T	T	T	A	SA	A	SA	A	A	A	A	T	T	SA	SA	SA	SA	SA	SA	SA	T	SA	T	T	T	T	SA	T	T	T	T	T	T	T	T	SA	SA	SA	SA	SA	SA
1413	T	T	T	T	T	T	T	T	T	T	T	A	SA	A	SA	A	A	A	A	T	T	SA	SA	SA	SA	SA	SA	SA	T	SA	T	SA	T	T	SA	T	T	T	T	T	T	T	T	SA	SA	SA	SA	SA	SA
1414	T	T	T	T	T	T	T	T	T	T	T	A	SA	A	SA	A	A	A	A	T	T	SA	SA	SA	SA	SA	SA	SA	T	SA	T	T	T	T	SA	T	T	T	T	T	T	T	T	SA	SA	SA	SA	SA	SA
1415	T	T	T	T	T	T	T	T	T	T	T	A	A	A	A	A	A	SA	A	T	T	SA	SA	SA	SA	SA	SA	SA	T	SA	T	T	T	T	SA	T	T	T	T	T	T	T	T	SA	SA	SA	SA	SA	SA
1416	T	T	T	T	T	T	T	T	T	T	T	A	A	A	A	A	A	A	A	T	T	SA	T	SA	SA	SA	SA	SA	T	SA	T	T	T	T	SA	T	T	T	T	T	T	T	T	SA	SA	SA	SA	SA	SA
1417	T	T	T	T	T	T	T	T	T	T	T	A	A	A	A	A	A	A	A	T	T	SA	SA	SA	SA	SA	SA	SA	T	SA	T	T	T	T	SA	T	T	T	T	T	T	T	T	SA	SA	SA	SA	SA	A
1418	T	T	T	T	T	T	T	T	T	T	T	A	A	A	A	A	A	A	A	T	T	SA	SA	SA	SA	SA	SA	SA	T	SA	T	T	T	T	SA	T	T	T	T	T	T	T	T	SA	SA	SA	SA	SA	A
1419	T	T	T	T	T	T	T	T	T	T	T	A	A	A	A	A	A	A	A	T	T	SA	SA	SA	SA	SA	T	T	T	SA	T	T	T	T	SA	T	T	T	T	T	T	T	T	SA	SA	SA	SA	SA	A
1420	T	T	T	T	T	T	T	T	T	T	T	A	A	A	A	A	A	A	A	T	T	SA	SA	SA	SA	SA	T	SA	T	SA	T	T	T	T	SA	T	T	T	T	T	T	T	T	SA	SA	SA	SA	SA	A
1421	T	T	T	T	T	T	T	T	T	T	T	A	A	A	A	A	A	A	A	T	T	SA	SA	SA	SA	SA	T	SA	T	SA	T	T	T	T	T	T	T	T	T	T	T	T	T	SA	SA	SA	SA	SA	SA
1422	T	T	T	T	T	T	T	T	T	T	T	A	A	A	A	A	A	A	A	T	T	SA	SA	SA	SA	T	T	SA	T	SA	T	T	T	T	T	T	T	T	T	T	T	SA	SA	SA	SA	SA	SA	SA	SA
1423	T	T	T	T	T	T	T	T	T	T	T	A	SA	A	A	A	A	A	A	T	T	SA	SA	SA	SA	T	T	SA	T	SA	T	T	T	T	T	T	T	T	T	T	T	SA	SA	SA	SA	SA	SA	SA	SA
1424	T	T	T	T	T	T	T	T	T	T	T	A	SA	A	SA	A	A	A	A	T	T	SA	SA	SA	SA	T	T	T	T	SA	T	T	T	T	T	T	T	T	T	T	T	SA	SA	SA	SA	SA	SA	SA	SA
1425	T	T	T	T	T	T	T	T	T	T	T	A	SA	A	SA	A	A	SA	A	T	T	SA	SA	SA	SA	T	T	T	T	SA	T	T	T	T	T	T	T	T	T	T	T	SA	SA	SA	SA	SA	SA	SA	SA
1426	T	T	T	T	T	T	T	T	T	T	T	A	A	A	SA	A	A	SA	A	T	T	T	SA	T	T	T	T	T	T	SA	T	T	T	T	T	T	T	T	T	T	T	SA	SA	SA	SA	SA	SA	SA	SA
1427	T	T	T	T	T	T	T	T	T	T	T	A	A	A	A	A	A	A	A	T	T	T	SA	T	T	T	T	T	T	SA	T	T	T	T	T	T	T	T	T	T	T	SA	SA	SA	SA	SA	SA	SA	SA
1428	T	T	T	T	T	T	T	T	T	T	T	A	A	A	A	A	A	A	A	T	T	T	T	T	SA	SA	T	T	T	T	T	T	T	T	T	T	T	T	T	T	T	SA	SA	SA	SA	SA	SA	SA	SA
1429	T	T	T	T	T	T	T	T	T	T	T	A	A	A	A	A	A	A	A	T	T	T	T	T	SA	SA	SA	T	T	T	T	T	T	T	T	T	T	T	T	T	T	SA	SA	SA	SA	SA	SA	SA	SA
1430	T	T	T	T	T	T	T	T	T	T	T	A	A	A	A	A	A	A	A	T	T	T	T	T	T	T	T	T	T	T	T	T	T	T	T	T	T	T	T	T	T	SA	SA	SA	SA	SA	SA	SA	SA
1431	T	T	T	T	T	T	T	T	T	T	T	A	A	A	A	A	A	A	A	T	T	T	T	T	T	T	SA	T	T	T	T	T	T	T	T	T	T	T	T	T	T	SA	SA	SA	SA	SA	T	SA	A
1432	T	T	T	T	T	T	T	T	T	T	T	A	A	A	A	A	A	A	A	T	T	T	T	T	SA	T	SA	SA	T	SA	T	T	T	T	T	T	T	T	T	T	T	SA	SA	SA	SA	SA	T	SA	A
1433	T	T	T	T	T	T	T	T	T	T	T	A	A	A	A	A	A	A	A	T	T	T	T	T	SA	SA	SA	SA	T	SA	T	T	T	T	SA	T	T	T	T	T	T	SA	SA	SA	SA	SA	T	SA	A
1434	T	T	T	T	T	T	T	T	T	T	T	A	A	A	A	A	A	A	A	T	T	T	T	T	SA	SA	SA	SA	T	SA	T	T	T	T	T	T	T	T	T	T	T	SA	SA	SA	SA	SA	T	SA	A
1435	T	T	T	T	T	T	T	T	T	T	T	A	A	A	A	A	A	A	A	T	T	T	T	T	SA	SA	SA	SA	T	SA	T	T	T	T	T	T	T	T	T	T	T	T	SA	SA	SA	SA	SA	SA	A
1436	T	T	T	T	T	T	T	T	T	T	T	A	A	A	A	A	A	A	A	T	T	T	T	T	T	SA	T	SA	T	SA	T	T	T	T	T	T	T	T	T	T	SA	T	SA	SA	SA	SA	SA	SA	A
1437	T	T	T	T	T	T	T	T	T	T	T	A	A	A	A	A	A	A	A	T	T	T	T	SA	SA	SA	T	SA	SA	SA	T	T	T	T	T	T	T	T	T	T	SA	T	SA	T	SA	SA	SA	SA	A
1438	T	T	T	T	T	T	T	T	T	T	T	A	A	A	A	A	A	A	A	T	T	T	T	SA	SA	T	T	SA	SA	SA	T	T	T	T	T	T	T	T	T	T	SA	SA	SA	T	SA	SA	SA	SA	A
1439	T	T	T	T	T	T	T	T	T	T	T	A	A	A	A	A	A	A	A	T	T	T	SA	SA	SA	T	T	SA	T	SA	T	T	T	T	T	T	T	T	T	T	SA	SA	SA	T	SA	SA	SA	SA	A
1440	T	T	T	T	T	T	T	T	T	T	T	A	A	A	A	A	A	A	A	T	T	T	SA	SA	SA	T	T	SA	SA	SA	T	T	T	T	T	T	T	T	T	T	SA	SA	SA	T	SA	SA	SA	SA	A
1441	T	T	T	T	T	T	T	T	T	T	T	A	A	A	A	A	A	A	A	T	T	T	SA	SA	SA	SA	T	SA	T	T	T	T	T	T	T	T	T	T	T	T	SA	SA	SA	T	SA	SA	SA	SA	A
1442	T	T	T	T	T	T	T	T	T	T	T	A	A	A	A	A	A	A	A	T	T	T	SA	SA	SA	SA	T	SA	T	T	T	T	T	T	T	T	T	T	T	T	SA	SA	SA	T	SA	SA	SA	SA	SA
1443	T	T	T	T	T	T	T	T	T	T	T	A	A	A	A	A	A	A	A	T	T	SA	SA	SA	SA	SA	T	SA	T	T	T	T	T	T	T	T	T	T	T	T	SA	SA	SA	T	SA	SA	SA	SA	SA
1444	T	T	T	T	T	T	T	T	T	T	T	A	A	A	A	A	A	A	A	T	T	SA	SA	SA	SA	T	T	SA	SA	T	T	T	T	T	T	T	T	T	T	T	SA	SA	SA	T	SA	SA	SA	SA	SA
1445	T	T	T	T	T	T	T	T	T	T	T	A	A	A	A	A	A	A	A	T	T	T	SA	SA	SA	T	T	SA	T	SA	T	T	T	T	T	T	T	T	T	T	SA	T	SA	T	SA	SA	SA	SA	SA
1446	T	T	T	T	T	T	T	T	T	T	T	A	A	A	A	A	A	A	A	T	T	T	SA	SA	SA	T	T	T	T	SA	T	T	T	T	T	T	T	T	T	T	SA	T	SA	T	SA	SA	SA	SA	SA
1447	T	T	T	T	T	T	T	T	T	T	T	A	A	A	A	A	A	A	A	T	T	T	SA	T	SA	T	T	T	T	SA	T	T	T	T	T	T	T	T	T	T	SA	T	T	T	SA	SA	SA	SA	SA
1448	T	T	T	T	T	T	T	T	T	T	T	A	A	A	A	A	A	A	A	T	T	T	SA	T	SA	T	T	T	T	T	T	T	T	T	T	T	T	T	T	T	SA	T	T	T	SA	SA	SA	SA	SA
1449	T	T	T	T	T	T	T	T	T	T	T	A	A	A	A	A	A	A	A	T	T	T	T	T	SA	T	T	SA	T	T	T	T	T	T	T	T	T	T	T	T	SA	T	T	T	SA	SA	SA	SA	SA
1450	T	T	T	T	T	T	T	T	T	T	T	A	A	A	A	A	A	A	A	T	T	T	T	T	T	T	T	T	T	T	T	T	T	T	T	T	T	T	T	T	SA	T	T	T	SA	SA	SA	SA	SA
1451	T	T	T	T	T	T	T	T	T	T	T	A	A	A	A	A	A	A	A	T	T	T	T	T	T	T	T	T	T	T	T	T	T	T	SA	T	T	T	T	T	SA	T	T	T	SA	SA	SA	SA	SA
1452	T	T	T	T	T	T	T	T	T	T	T	A	A	A	A	A	A	A	A	T	T	T	T	T	T	T	T	T	T	T	T	T	T	T	SA	T	T	T	T	T	T	T	T	T	SA	SA	SA	SA	SA
1453	T	T	T	T	T	T	T	T	T	T	T	A	A	A	A	A	A	A	A	T	T	T	T	T	T	T	T	T	T	T	T	T	T	T	SA	T	T	T	T	T	T	T	T	T	SA	SA	T	SA	SA
1454	T	T	T	T	T	T	T	T	T	T	T	A	A	A	A	A	A	A	A	T	T	T	T	T	T	T	T	T	T	T	T	T	T	T	SA	T	T	T	T	T	T	T	T	T	SA	SA	T	SA	SA
1455	T	T	T	T	T	T	T	T	T	T	T	A	A	A	A	A	A	A	A	T	T	T	T	T	T	T	T	T	SA	SA	T	T	T	T	SA	T	T	T	T	T	T	T	T	T	SA	SA	T	SA	SA
1456	T	T	T	T	T	T	T	T	T	T	T	A	A	A	A	A	A	A	A	T	T	T	T	SA	T	T	T	SA	SA	T	T	T	T	T	SA	T	T	T	T	T	T	T	SA	T	SA	SA	SA	SA	SA
1457	T	T	T	T	T	T	T	T	T	T	T	A	A	A	A	A	A	A	A	T	T	T	T	SA	T	T	T	SA	SA	T	T	T	T	T	SA	T	T	T	T	T	SA	T	SA	T	SA	SA	SA	SA	SA
1458	T	T	T	T	T	T	T	T	T	T	T	A	A	A	A	A	A	A	A	T	T	T	T	SA	T	T	T	SA	SA	T	T	T	T	T	SA	T	T	T	T	T	SA	SA	SA	T	SA	SA	SA	SA	SA
1459	T	T	T	T	T	T	T	T	T	T	T	A	A	A	A	A	A	A	A	T	T	T	T	SA	SA	T	T	SA	T	T	T	T	T	T	SA	T	T	T	T	T	SA	SA	SA	T	SA	SA	SA	SA	SA
1460	T	T	T	T	T	T	T	T	T	T	T	A	A	A	A	A	A	A	A	T	T	T	SA	SA	SA	T	T	SA	T	T	T	T	T	T	SA	T	T	T	T	T	SA	SA	SA	T	SA	SA	SA	SA	SA
1461	T	T	T	T	T	T	T	T	T	T	T	A	A	SA	A	A	A	A	A	T	T	T	SA	SA	SA	T	T	SA	T	T	T	T	T	T	SA	T	T	T	T	T	SA	SA	SA	T	SA	SA	SA	SA	SA
1462	T	T	T	T	T	T	SA	T	T	T	T	A	A	A	A	A	A	A	A	T	T	T	SA	SA	SA	T	T	SA	T	T	T	T	T	T	SA	T	T	T	T	T	SA	SA	SA	T	SA	SA	SA	SA	SA
1463	T	T	T	T	T	T	T	T	T	T	T	A	A	A	A	A	A	A	A	T	T	SA	SA	SA	SA	T	T	T	T	SA	T	T	T	T	SA	T	T	T	T	T	SA	SA	SA	T	SA	SA	SA	SA	SA
1464	T	T	T	T	T	T	T	T	T	T	T	A	A	A	A	A	A	A	A	T	T	SA	SA	SA	T	T	T	SA	T	SA	T	T	T	T	SA	T	T	T	T	T	SA	SA	SA	T	SA	SA	SA	SA	SA
1465	T	T	T	T	T	T	T	T	T	T	T	A	A	A	A	A	A	A	A	T	T	T	SA	SA	T	T	T	SA	SA	T	T	T	T	T	SA	T	T	T	T	T	SA	SA	SA	T	SA	SA	SA	SA	SA
1466	T	T	T	T	T	T	T	T	T	T	T	A	A	A	A	A	A	A	A	T	T	T	SA	SA	T	T	SA	SA	SA	T	T	T	T	T	SA	T	T	T	T	T	SA	SA	SA	T	SA	SA	SA	SA	SA
1467	T	T	T	T	T	T	T	T	T	T	T	A	A	A	A	A	A	A	A	T	T	T	SA	T	T	T	SA	SA	SA	T	T	T	T	T	SA	T	T	T	T	T	T	SA	SA	T	SA	SA	SA	SA	SA
1468	T	T	T	T	T	T	T	T	T	T	T	A	A	A	A	A	A	A	A	T	T	T	SA	T	T	T	SA	T	T	T	T	T	T	T	SA	T	T	T	T	T	T	SA	SA	T	SA	SA	SA	SA	SA
1469	T	T	T	T	T	T	T	T	T	T	T	A	A	A	A	A	A	A	A	T	T	T	SA	T	T	T	SA	T	T	T	T	T	T	T	SA	T	T	T	T	T	T	SA	SA	T	SA	SA	SA	SA	SA
1470	T	T	T	T	T	T	T	T	T	T	T	A	A	A	A	A	A	A	A	T	T	T	SA	SA	T	T	SA	T	T	T	T	T	T	T	SA	T	T	T	T	T	T	SA	SA	T	SA	SA	SA	SA	SA
1471	T	T	T	T	T	T	T	T	T	T	T	A	A	A	A	A	A	A	A	T	T	T	SA	SA	T	T	SA	T	T	T	T	T	T	T	T	T	T	T	T	T	T	SA	SA	T	SA	SA	SA	SA	SA
1472	T	T	T	T	T	T	T	T	T	T	T	A	A	A	A	A	A	A	A	T	T	T	T	SA	T	T	T	T	T	T	T	T	T	T	T	T	T	T	T	T	SA	SA	SA	T	SA	SA	SA	SA	SA
1473	T	T	T	T	T	T	T	T	T	T	T	A	A	A	A	A	A	A	A	T	T	T	T	SA	T	T	T	T	T	T	T	T	T	T	T	T	T	T	T	T	SA	SA	SA	T	SA	SA	SA	SA	SA
1474	T	T	T	T	T	T	T	T	T	T	T	A	A	A	A	A	A	A	A	T	T	T	T	SA	SA	T	T	T	T	T	T	T	T	T	T	T	T	T	T	T	SA	SA	SA	SA	SA	SA	SA	SA	SA
1475	T	T	T	T	T	T	T	T	T	T	T	A	A	A	A	A	A	A	A	T	T	T	T	SA	T	T	T	T	T	T	T	T	T	T	SA	T	T	T	T	T	SA	T	T	SA	SA	SA	SA	SA	SA
1476	T	T	T	T	T	T	T	T	T	T	T	A	A	A	A	A	A	A	A	T	T	T	T	T	T	T	T	T	T	T	T	T	T	T	SA	T	T	T	T	T	SA	T	T	SA	SA	SA	SA	SA	SA
1477	T	T	T	T	T	T	T	T	T	T	T	A	A	A	A	A	A	A	A	T	T	T	T	T	T	T	T	T	T	T	T	T	T	T	SA	T	T	T	T	T	SA	SA	T	SA	SA	SA	SA	SA	SA
1478	T	T	T	T	T	T	T	T	T	T	T	A	A	A	A	A	A	A	A	T	T	T	T	T	T	T	T	T	T	T	T	T	T	T	SA	T	T	T	T	T	SA	SA	SA	SA	SA	SA	SA	SA	SA
1479	T	T	T	T	T	T	T	T	T	T	T	A	A	A	A	A	A	A	A	T	T	T	T	T	T	T	T	T	T	T	T	T	T	T	SA	T	T	T	T	T	SA	SA	SA	SA	SA	SA	SA	SA	SA
1480	T	T	T	T	T	T	T	T	T	T	T	A	A	A	A	A	A	A	A	T	T	T	T	T	T	T	T	T	T	T	T	T	T	T	SA	T	T	T	T	T	SA	SA	SA	SA	SA	SA	SA	SA	SA
1481	T	T	T	T	T	T	T	T	T	T	T	A	A	A	A	A	A	A	A	T	T	T	T	T	T	T	T	T	T	T	T	T	T	T	SA	T	T	T	T	T	SA	SA	SA	SA	SA	SA	SA	SA	SA
1482	T	T	T	T	T	T	T	T	T	T	T	A	A	A	A	A	A	A	A	T	T	T	T	T	T	T	T	SA	T	T	T	T	T	T	SA	T	T	T	T	T	SA	SA	SA	SA	SA	SA	SA	SA	SA
1483	T	T	T	T	T	T	T	T	T	T	T	A	A	A	A	A	A	A	A	T	T	T	T	T	T	T	T	T	T	T	T	T	T	T	SA	T	T	T	T	T	SA	SA	SA	SA	SA	SA	SA	SA	SA
1484	T	T	T	T	T	T	T	T	T	T	T	A	A	A	A	A	A	A	A	T	T	T	T	T	T	T	T	T	T	T	T	T	T	T	SA	T	T	T	T	T	SA	SA	SA	SA	SA	SA	SA	SA	SA
1485	T	T	T	T	T	T	T	T	T	T	T	A	A	A	A	A	A	SA	SA	T	T	T	T	T	T	T	T	T	T	T	T	T	T	T	SA	T	T	T	T	T	SA	SA	SA	SA	SA	SA	SA	SA	SA
1486	T	T	T	T	T	T	T	T	T	T	T	A	A	A	A	A	A	SA	A	T	T	T	T	T	T	T	T	T	T	T	T	T	T	T	SA	T	T	T	T	T	SA	SA	SA	SA	SA	SA	SA	SA	SA
1487	T	T	T	T	T	T	T	T	T	T	T	A	A	A	A	A	A	SA	A	T	T	T	T	T	T	T	T	T	T	T	T	T	T	T	SA	T	T	T	T	T	SA	SA	SA	SA	SA	SA	SA	SA	SA
1488	T	T	T	T	T	T	T	T	T	T	T	A	A	A	A	A	A	A	A	T	T	T	T	T	T	T	T	T	T	T	T	T	T	T	SA	T	T	T	T	T	SA	SA	SA	SA	SA	SA	SA	SA	SA
1489	T	T	T	T	T	T	T	T	T	T	T	A	A	A	A	A	A	A	A	T	T	T	T	T	T	T	T	T	T	SA	T	T	T	T	SA	T	T	T	T	T	SA	SA	SA	SA	SA	SA	SA	SA	A
1490	T	T	T	T	T	T	T	T	T	T	T	A	A	A	A	A	A	A	A	T	T	T	T	T	T	T	T	T	T	T	T	T	T	T	SA	T	T	T	T	T	SA	SA	SA	SA	SA	SA	SA	SA	A
1491	T	T	T	T	T	T	T	T	T	T	T	A	A	A	A	A	A	A	A	T	T	T	T	T	T	T	T	T	T	T	T	T	T	T	SA	T	T	T	T	T	SA	SA	SA	SA	SA	SA	SA	SA	A
1492	T	T	T	T	T	T	T	T	T	T	T	A	A	A	A	A	A	A	A	T	T	T	T	T	T	T	T	T	T	T	T	T	T	T	T	T	T	T	T	T	SA	SA	SA	SA	SA	SA	SA	SA	A
1493	T	T	T	T	T	T	T	T	T	T	T	A	A	A	A	A	A	A	A	T	T	T	T	T	T	T	T	T	T	T	T	T	T	T	SA	T	T	T	T	T	SA	SA	SA	SA	SA	SA	SA	SA	SA
1494	T	T	T	T	T	T	T	SA	T	T	T	A	A	A	A	A	A	A	A	T	T	T	T	T	T	T	T	T	T	T	T	T	T	T	SA	T	T	T	T	T	SA	SA	SA	SA	SA	SA	SA	SA	SA
1495	T	T	T	T	T	T	T	T	T	T	T	A	A	A	A	A	A	A	A	T	T	T	T	T	T	T	T	T	T	SA	T	T	T	T	SA	T	T	T	T	T	SA	SA	SA	SA	SA	SA	SA	SA	SA
1496	T	T	T	T	T	T	T	T	T	T	T	A	A	A	A	A	A	A	A	T	T	T	T	T	T	T	T	SA	T	SA	T	T	T	T	SA	T	T	T	T	T	SA	SA	SA	SA	SA	SA	SA	SA	SA
1497	T	T	T	T	T	T	T	T	T	T	T	A	A	A	A	A	A	A	A	T	T	T	T	T	T	T	T	SA	T	SA	T	T	T	T	SA	T	T	T	T	T	SA	SA	SA	SA	SA	SA	SA	SA	SA
1498	T	T	T	T	T	T	T	T	T	T	T	A	A	A	A	A	A	A	A	T	T	T	T	T	T	T	T	SA	T	SA	T	T	T	T	SA	T	T	T	T	T	SA	SA	SA	SA	SA	SA	SA	SA	A
1499	T	T	T	T	T	T	T	T	T	T	T	A	A	A	A	A	A	A	A	T	T	T	T	T	T	T	T	SA	T	SA	T	T	T	T	SA	T	T	T	T	T	SA	SA	T	SA	SA	SA	SA	SA	SA
1500	T	T	T	T	T	T	T	T	T	T	T	A	A	A	A	A	A	A	A	T	T	T	T	T	T	T	SA	T	T	T	T	T	T	T	SA	T	T	T	T	T	SA	SA	T	SA	SA	SA	SA	SA	SA
1501	T	T	T	T	T	T	T	T	T	T	T	A	A	A	A	A	A	A	A	T	T	T	T	T	T	T	T	T	T	T	T	T	T	T	SA	T	T	T	T	T	SA	SA	T	SA	SA	SA	SA	SA	SA
1502	T	T	T	T	T	T	T	T	T	T	T	A	A	A	A	A	A	A	A	T	T	T	T	T	T	T	T	T	T	T	T	T	T	T	SA	T	T	T	T	T	SA	SA	SA	SA	SA	SA	SA	SA	SA
1503	T	T	T	T	T	T	T	T	T	T	T	A	A	A	A	A	A	A	A	T	T	T	T	T	T	T	T	T	T	T	T	T	T	T	SA	T	T	T	T	T	SA	SA	SA	SA	SA	SA	SA	SA	SA
1504	T	T	T	T	T	T	T	T	T	T	T	A	A	A	A	A	A	A	A	T	T	T	T	T	T	T	T	T	T	T	T	T	T	T	SA	T	T	T	T	T	SA	SA	SA	SA	SA	SA	SA	SA	SA
1505	T	T	T	T	T	T	T	T	T	T	T	A	A	A	A	A	A	A	A	T	T	T	T	T	T	T	T	T	T	T	T	T	T	T	SA	T	T	T	T	T	SA	SA	T	SA	SA	SA	SA	SA	SA
1506	T	T	T	T	T	T	T	T	T	T	T	A	A	A	A	A	A	A	A	T	T	T	T	T	T	T	T	T	T	T	T	T	T	T	SA	T	T	T	T	T	SA	T	T	SA	SA	SA	SA	SA	SA
1507	T	T	T	T	T	T	T	T	T	T	T	A	A	A	A	A	A	A	A	T	T	T	T	T	T	T	T	T	T	T	T	T	T	T	SA	T	T	T	T	T	SA	T	T	SA	SA	SA	SA	SA	SA
1508	T	T	T	T	T	T	T	T	T	T	T	A	A	A	A	A	A	A	A	T	T	T	T	T	T	T	T	T	T	T	T	T	T	T	SA	T	T	T	T	T	SA	T	T	SA	SA	SA	SA	SA	SA
1509	T	T	T	T	T	T	T	T	T	T	T	A	A	A	A	A	A	A	A	T	T	T	SA	T	T	T	T	T	T	T	T	T	T	T	SA	T	T	T	T	T	SA	T	T	SA	SA	SA	SA	SA	SA
1510	T	T	T	T	T	T	T	T	T	T	T	A	A	A	A	A	A	A	A	T	T	T	T	T	T	T	T	T	T	SA	T	T	T	T	SA	T	T	T	T	T	T	T	T	SA	SA	SA	SA	SA	SA
1511	T	T	T	T	T	T	T	T	T	T	T	A	A	A	A	A	A	A	A	T	T	T	T	T	T	T	T	SA	T	SA	T	T	T	T	SA	T	T	T	T	T	T	T	SA	SA	SA	SA	SA	SA	SA
1512	T	T	T	T	T	T	T	T	T	T	T	A	A	A	A	A	A	A	A	T	T	T	T	T	T	SA	T	SA	T	SA	T	T	T	T	SA	T	T	T	T	T	T	T	SA	SA	SA	SA	SA	SA	SA
1513	T	T	T	T	T	T	T	T	T	T	T	A	A	A	A	A	A	A	A	T	T	T	T	T	T	SA	SA	SA	T	SA	T	T	T	T	T	T	T	T	T	T	SA	T	SA	SA	SA	SA	SA	SA	SA
1514	T	T	T	T	T	T	T	T	T	T	T	A	A	A	A	A	A	A	A	T	T	T	T	T	T	SA	SA	SA	T	SA	T	T	T	T	SA	T	T	T	T	T	SA	T	SA	SA	SA	SA	SA	SA	SA
1515	T	T	T	T	T	T	T	T	T	T	T	A	A	A	A	A	A	A	A	T	T	T	T	T	T	T	T	SA	SA	SA	T	T	T	T	SA	T	T	T	T	T	SA	T	SA	SA	SA	SA	SA	SA	SA
1516	T	T	T	T	T	T	T	T	T	T	T	A	A	A	A	A	A	A	A	T	T	SA	T	T	T	T	T	SA	SA	SA	T	T	T	T	SA	T	T	T	T	T	SA	T	SA	SA	SA	SA	SA	SA	SA
1517	T	T	T	T	T	T	T	T	T	T	T	A	A	A	A	A	A	A	A	T	T	SA	T	T	T	T	T	SA	SA	SA	T	T	T	T	SA	T	T	T	T	T	SA	T	SA	SA	SA	SA	SA	SA	SA
1518	T	T	T	T	T	T	T	T	T	T	T	A	A	A	A	A	A	A	A	T	T	SA	T	T	T	T	T	SA	SA	SA	T	T	T	T	SA	T	T	T	T	T	SA	T	SA	SA	SA	SA	T	SA	SA
1519	T	T	T	T	T	T	T	T	T	T	T	A	A	A	A	A	A	A	A	T	T	SA	T	T	T	T	T	T	SA	SA	T	T	T	T	SA	T	T	T	T	T	SA	SA	SA	SA	SA	SA	T	SA	SA
1520	T	T	T	T	T	T	T	T	T	T	T	A	A	A	A	A	A	A	A	T	T	SA	T	T	T	T	T	T	SA	SA	T	T	T	T	SA	SA	T	T	T	T	SA	SA	SA	SA	SA	SA	T	SA	SA
1521	T	T	T	T	T	T	T	T	T	T	T	A	A	A	A	A	A	A	A	T	T	SA	T	T	T	T	T	T	SA	SA	T	T	T	T	SA	T	T	T	T	T	SA	SA	SA	SA	SA	SA	T	SA	SA
1522	T	T	T	T	T	T	T	T	T	T	T	A	A	A	A	A	A	A	A	T	T	T	T	T	T	T	T	T	T	SA	T	T	T	T	SA	T	T	T	T	T	SA	SA	SA	SA	SA	SA	SA	SA	SA
1523	T	T	T	T	T	T	T	T	T	T	T	A	A	A	A	A	A	A	A	T	T	T	T	T	T	T	T	T	T	T	T	T	T	T	SA	T	T	T	T	T	SA	SA	SA	SA	SA	SA	SA	SA	SA
1524	T	T	T	T	T	T	T	T	T	T	T	A	A	A	A	A	A	A	A	T	T	T	T	SA	T	T	T	T	T	T	T	T	T	T	SA	T	T	T	T	T	SA	SA	SA	SA	SA	SA	SA	SA	SA
1525	T	T	T	T	T	T	T	T	T	T	T	A	A	A	A	A	A	A	A	T	T	T	T	SA	T	T	T	T	T	T	T	T	T	T	SA	T	T	T	T	T	SA	SA	SA	SA	SA	SA	SA	SA	SA
1526	T	T	T	T	T	T	T	T	T	T	T	A	A	A	A	A	A	A	A	T	T	T	T	SA	T	T	T	T	T	SA	T	T	T	T	SA	T	T	T	T	T	SA	SA	SA	SA	SA	SA	SA	SA	SA
1527	T	T	T	T	T	T	T	T	T	T	T	A	A	A	A	A	A	A	A	T	T	T	SA	SA	T	SA	T	SA	T	SA	T	T	T	T	SA	T	T	T	T	T	SA	SA	SA	SA	SA	SA	SA	SA	SA
1528	T	T	T	T	T	T	T	T	T	T	T	A	A	A	A	A	A	A	A	T	T	T	T	SA	T	T	T	SA	T	SA	T	T	T	T	SA	T	T	T	T	T	SA	SA	SA	SA	SA	SA	SA	SA	SA
1529	T	T	T	T	T	T	T	T	T	T	T	A	A	A	A	A	A	A	A	T	T	T	T	SA	T	T	T	SA	T	SA	T	T	T	T	SA	T	T	T	T	T	SA	SA	SA	SA	SA	SA	SA	SA	SA
1530	T	T	T	T	T	T	T	T	T	T	T	A	A	A	A	A	A	A	A	T	SA	T	T	SA	T	T	T	SA	T	SA	T	T	T	T	SA	T	T	T	T	T	SA	SA	SA	SA	SA	SA	SA	SA	SA
1531	T	T	T	T	T	T	T	T	T	T	T	A	A	A	A	A	A	A	A	T	SA	T	T	SA	T	T	T	SA	T	SA	T	T	T	T	SA	T	T	T	T	T	SA	SA	SA	SA	SA	SA	SA	SA	SA
1532	T	T	T	T	T	T	T	T	T	T	T	A	A	A	A	A	A	A	A	T	T	T	T	SA	SA	T	T	T	T	SA	T	T	T	T	SA	T	T	T	T	T	SA	SA	SA	SA	SA	SA	SA	SA	SA
1533	T	T	T	T	T	T	T	T	T	T	T	A	A	A	A	A	A	A	A	T	T	T	T	SA	SA	T	T	T	T	SA	T	T	T	SA	SA	SA	T	T	T	T	SA	SA	SA	SA	SA	SA	SA	SA	SA
1534	T	T	T	T	T	T	T	T	T	T	T	A	A	A	A	A	A	A	A	T	T	SA	SA	SA	SA	T	T	T	T	SA	T	T	T	T	SA	SA	T	T	T	T	SA	SA	SA	SA	SA	SA	SA	SA	SA
1535	T	T	T	T	T	T	T	T	T	T	T	A	A	A	A	A	A	A	A	T	T	SA	SA	T	SA	T	T	SA	T	SA	T	T	T	T	SA	SA	T	T	T	T	SA	SA	SA	SA	SA	SA	SA	SA	SA
1536	T	T	T	T	T	T	T	T	T	T	T	A	A	A	A	A	A	A	A	T	T	SA	SA	T	SA	T	T	T	T	T	T	T	T	T	T	SA	T	T	T	T	SA	SA	SA	SA	SA	SA	SA	SA	SA
1537	T	T	T	T	T	T	T	T	T	T	T	A	A	A	A	A	A	A	A	T	T	SA	SA	T	SA	T	T	T	T	T	T	T	T	T	T	T	T	T	T	T	SA	SA	SA	SA	SA	SA	SA	SA	SA
1538	T	T	T	T	T	T	T	T	T	T	T	A	A	A	A	A	A	A	A	T	T	SA	SA	T	SA	T	T	T	T	T	T	T	T	T	T	T	T	T	T	T	T	SA	SA	SA	SA	SA	SA	SA	SA
1539	T	T	T	T	T	T	T	T	T	T	T	A	A	A	A	A	A	A	A	T	T	SA	SA	T	SA	T	T	T	T	T	T	T	T	T	T	T	T	T	T	T	T	SA	SA	SA	SA	SA	SA	SA	SA
1540	T	T	T	T	T	T	T	T	T	T	T	A	A	A	A	A	A	A	A	T	T	SA	SA	T	SA	T	T	T	T	T	T	T	T	T	T	T	T	T	T	T	SA	SA	SA	SA	SA	SA	SA	SA	SA
1541	T	T	T	T	T	T	T	T	T	T	T	A	A	A	A	A	A	A	A	SA	T	SA	SA	T	SA	T	T	T	T	T	T	T	T	T	T	T	T	T	T	T	SA	SA	SA	SA	SA	SA	SA	SA	SA
1542	T	T	T	T	T	T	T	T	T	T	T	A	A	A	A	A	A	A	A	SA	SA	T	SA	T	SA	T	T	T	T	T	T	T	T	T	T	T	T	T	T	T	SA	SA	SA	SA	SA	SA	SA	SA	SA
1543	T	T	T	T	T	T	T	T	T	T	T	A	A	A	A	A	A	A	A	SA	T	T	T	T	SA	T	T	T	T	T	T	T	T	T	T	T	T	T	T	T	T	SA	SA	SA	SA	SA	SA	SA	SA
1544	T	T	T	T	T	T	T	T	T	T	T	A	A	A	A	A	A	A	A	SA	T	SA	SA	SA	SA	T	T	T	T	T	T	T	T	T	T	T	T	T	T	T	T	SA	SA	SA	SA	SA	SA	SA	SA
1545	T	T	T	T	T	T	T	T	T	T	T	A	A	A	A	A	A	A	A	SA	T	SA	SA	SA	SA	T	T	T	T	T	T	T	T	T	T	T	T	T	T	T	T	T	SA	SA	SA	SA	SA	SA	SA
1546	T	T	T	T	T	T	T	T	T	T	T	A	A	A	A	A	A	A	A	SA	T	SA	SA	SA	SA	SA	T	T	T	T	T	T	T	T	T	T	T	T	T	T	T	T	SA	SA	SA	SA	SA	SA	SA
1547	T	T	T	T	T	T	T	T	T	T	T	A	A	A	A	A	A	A	A	SA	SA	SA	SA	SA	T	T	T	T	T	T	T	T	T	T	T	SA	T	T	T	T	T	T	SA	SA	SA	SA	SA	SA	SA
1548	T	T	T	T	T	T	T	T	T	T	T	A	A	A	A	A	A	A	A	SA	SA	SA	SA	SA	T	T	T	T	T	T	T	T	T	T	T	SA	T	T	T	T	T	T	T	T	SA	SA	SA	SA	SA
1549	T	T	T	T	T	T	T	T	T	T	T	A	A	A	A	A	A	A	A	SA	SA	SA	SA	SA	T	T	T	T	T	T	T	T	T	T	T	T	T	T	T	T	T	T	T	T	SA	SA	SA	SA	SA
1550	T	T	T	T	T	T	T	T	T	T	T	A	A	A	A	A	A	A	A	T	SA	SA	SA	SA	T	T	T	T	T	T	T	T	T	T	T	T	T	T	T	T	T	T	T	SA	SA	SA	SA	SA	SA
1551	T	T	T	T	T	T	T	T	T	T	T	A	A	A	A	A	A	A	A	T	SA	SA	SA	SA	T	T	T	T	T	T	T	T	T	T	T	T	T	T	T	T	T	T	T	SA	SA	SA	SA	SA	SA
1552	T	T	T	T	T	T	T	T	T	T	T	A	A	A	A	A	A	A	A	T	SA	SA	SA	SA	T	T	T	T	T	T	T	T	T	T	T	T	T	T	T	T	T	T	T	SA	SA	SA	SA	SA	SA
1553	T	T	T	T	T	T	T	T	T	T	T	A	A	A	A	A	A	A	A	T	SA	SA	SA	SA	T	T	T	T	T	T	T	T	T	T	T	T	T	T	T	T	T	SA	T	SA	SA	SA	SA	SA	SA
1554	T	T	T	T	T	T	T	T	T	T	T	A	A	A	A	A	A	A	A	T	SA	SA	SA	SA	T	T	T	T	SA	T	T	T	T	T	T	T	T	T	T	T	T	T	T	SA	SA	SA	SA	SA	SA
1555	T	T	T	T	T	T	T	T	T	T	T	A	A	A	A	A	A	A	A	T	SA	SA	SA	SA	T	T	T	T	SA	T	T	T	T	T	T	T	T	T	T	T	T	T	T	SA	SA	SA	SA	SA	SA
1556	T	T	T	T	T	T	T	T	T	T	T	A	A	A	A	A	A	A	A	T	SA	SA	SA	SA	T	T	T	T	T	T	T	T	T	T	T	T	T	T	T	T	T	T	T	SA	SA	SA	SA	SA	SA
1557	T	T	T	T	T	T	T	T	T	T	T	A	A	A	A	A	A	A	A	T	SA	SA	SA	SA	T	T	T	T	T	T	T	T	T	T	T	T	T	T	T	T	T	T	T	SA	SA	SA	SA	SA	SA
1558	T	T	T	T	T	T	T	T	T	T	T	A	A	A	A	A	A	A	A	T	SA	SA	SA	SA	T	T	T	T	T	T	T	T	T	T	T	T	T	T	T	T	T	T	T	SA	SA	SA	T	SA	SA
1559	T	T	T	T	T	T	T	T	T	T	T	A	A	A	A	A	A	A	A	T	SA	SA	SA	SA	T	T	T	T	SA	T	T	T	T	T	T	T	T	T	T	T	T	T	T	SA	SA	SA	T	SA	SA
1560	T	T	T	T	T	T	T	T	T	T	T	A	A	A	A	A	A	A	A	T	SA	SA	SA	SA	T	T	T	T	SA	T	T	T	T	T	T	T	T	T	T	T	T	T	T	SA	SA	SA	SA	SA	SA
1561	T	T	T	T	T	T	T	T	T	T	T	A	A	A	A	A	A	A	A	T	SA	SA	SA	SA	T	T	T	T	T	T	T	T	T	T	T	T	T	T	T	T	T	T	SA	SA	SA	SA	SA	SA	SA
1562	T	T	T	T	T	T	T	T	T	T	T	A	A	A	A	A	A	A	A	T	SA	SA	SA	SA	T	T	T	T	T	T	T	T	T	T	T	T	T	T	T	T	T	T	SA	SA	SA	SA	T	SA	SA
1563	T	T	T	T	T	T	T	T	T	T	T	A	A	A	A	A	A	A	A	T	T	SA	SA	SA	T	T	T	T	T	T	T	T	T	T	T	T	T	T	T	T	T	T	SA	SA	SA	SA	T	SA	SA
1564	T	T	T	T	T	T	T	T	T	T	T	A	A	A	A	A	A	A	A	T	T	T	SA	SA	T	T	T	T	T	T	T	T	T	T	T	T	T	T	T	T	T	T	SA	SA	SA	SA	T	SA	SA
1565	T	T	T	T	T	T	T	T	T	T	T	A	A	A	A	A	A	A	A	T	T	T	SA	SA	T	T	T	T	T	T	T	T	T	T	T	T	T	T	T	T	T	T	SA	SA	SA	SA	SA	SA	SA
1566	T	T	T	T	T	T	T	T	T	T	T	A	A	A	A	A	A	A	A	T	T	SA	SA	SA	SA	T	T	T	T	T	T	T	T	T	T	T	T	T	T	T	T	T	SA	SA	SA	SA	SA	SA	SA
1567	T	T	T	T	T	T	T	T	T	T	T	A	A	A	A	A	A	A	A	T	T	SA	SA	SA	SA	T	T	T	T	T	T	T	T	T	T	T	T	T	T	T	T	T	T	SA	SA	SA	SA	SA	SA
1568	T	T	T	T	T	T	T	T	T	T	T	A	A	A	A	A	A	A	A	T	T	SA	SA	SA	SA	T	T	T	SA	T	T	T	T	T	T	T	T	T	T	T	T	T	SA	SA	SA	SA	SA	SA	SA
1569	T	T	T	T	T	T	T	T	T	T	T	A	A	A	A	A	A	A	A	T	T	SA	SA	SA	SA	T	T	SA	T	T	T	T	T	T	T	T	T	T	T	T	T	SA	SA	SA	SA	SA	SA	SA	SA
1570	T	T	T	T	T	T	T	T	T	T	T	A	A	A	A	A	A	A	A	T	T	SA	SA	SA	SA	T	T	SA	T	T	T	T	T	T	T	T	T	T	T	T	T	T	T	SA	SA	SA	SA	SA	SA
1571	T	T	T	T	T	T	T	T	T	T	T	A	A	A	A	A	A	A	A	T	T	SA	SA	SA	SA	T	T	SA	T	T	T	T	T	T	T	T	T	T	T	T	T	T	T	SA	SA	SA	SA	SA	SA
1572	T	T	T	T	T	T	T	T	T	T	T	A	A	SA	A	A	A	A	A	T	T	SA	SA	SA	SA	T	T	SA	T	T	T	T	T	T	T	T	T	T	T	T	T	T	T	SA	SA	SA	SA	SA	SA
1573	T	T	T	T	T	T	T	T	T	T	T	A	A	A	A	A	A	A	A	T	T	T	T	SA	SA	T	T	T	T	T	T	T	T	T	T	T	T	T	T	T	T	T	T	SA	SA	SA	SA	SA	SA
1574	T	T	T	T	T	T	T	T	T	T	T	A	A	A	A	A	A	A	A	T	T	T	T	SA	SA	T	T	T	T	T	T	T	T	T	T	T	T	T	T	T	T	T	SA	SA	SA	SA	SA	SA	SA
1575	T	T	T	T	T	T	T	T	T	T	T	A	A	A	A	A	A	A	A	T	T	T	T	SA	SA	T	T	T	T	T	T	T	T	T	T	T	T	T	T	T	T	T	T	SA	SA	SA	SA	SA	SA
1576	T	T	T	T	T	T	T	T	T	T	T	A	A	A	A	A	A	A	A	T	T	T	T	SA	SA	T	T	SA	T	T	T	T	T	T	T	T	T	T	T	T	T	T	T	SA	SA	SA	SA	SA	SA
1577	T	T	T	T	T	T	T	T	T	T	T	A	A	SA	A	A	A	A	A	T	T	T	T	SA	SA	T	T	SA	T	T	T	T	T	T	T	T	T	T	T	T	T	T	T	T	SA	SA	SA	SA	SA
1578	T	T	T	T	T	T	T	T	T	T	T	A	A	A	A	A	A	A	A	T	T	T	T	SA	SA	T	T	T	T	T	T	T	T	T	T	T	T	T	T	T	T	T	T	T	SA	SA	SA	SA	SA
1579	T	T	T	T	T	T	T	T	T	T	T	A	A	A	A	A	A	A	A	T	T	T	T	SA	SA	T	T	T	T	T	T	T	T	T	T	T	T	T	T	T	T	T	T	T	SA	SA	SA	SA	SA
1580	T	T	T	T	T	T	T	T	T	T	T	A	A	A	A	A	A	A	A	T	T	T	T	SA	SA	T	T	T	T	T	T	T	T	T	T	T	T	T	T	T	T	T	T	T	SA	SA	SA	SA	SA
1581	T	T	T	T	T	T	T	T	T	T	T	A	A	A	A	A	A	A	A	T	T	T	SA	SA	SA	T	T	T	T	T	T	T	T	T	T	T	T	T	T	T	T	T	T	T	SA	SA	SA	SA	SA
1582	T	T	T	T	T	T	T	T	T	T	T	A	A	A	A	A	A	A	A	T	T	T	SA	SA	SA	T	T	T	T	T	T	T	T	T	T	T	T	T	T	T	T	T	T	SA	SA	SA	SA	SA	SA
1583	T	T	T	T	T	T	T	T	T	T	T	A	A	A	A	A	A	A	A	T	T	T	SA	SA	SA	T	T	T	T	T	T	T	T	T	T	T	T	T	T	T	T	T	T	SA	SA	SA	SA	SA	SA
1584	T	T	T	T	T	T	T	T	T	T	T	A	A	A	A	A	A	A	A	T	T	T	SA	SA	SA	T	T	T	T	T	T	T	T	T	T	T	T	T	T	T	T	T	T	SA	SA	SA	SA	SA	SA
1585	T	T	T	T	T	T	T	T	T	T	T	A	A	A	A	A	A	A	A	T	T	T	SA	SA	SA	T	T	T	T	T	T	T	T	T	T	T	T	T	T	T	T	T	T	SA	SA	SA	SA	SA	SA
1586	T	T	T	T	T	T	T	T	T	T	T	A	A	A	A	A	A	A	A	T	T	SA	SA	SA	SA	T	T	SA	T	T	T	T	T	T	T	T	T	T	T	T	T	T	T	SA	SA	SA	SA	SA	SA
1587	T	T	T	T	T	T	T	T	T	T	T	A	A	A	A	A	A	A	A	T	T	SA	SA	SA	SA	SA	T	SA	T	T	T	T	T	T	T	T	T	T	T	T	T	T	T	SA	SA	SA	SA	SA	SA
1588	T	T	T	T	T	T	T	T	T	T	T	A	A	A	A	A	A	A	SA	T	T	SA	SA	SA	SA	T	T	SA	T	T	T	T	T	T	T	T	T	T	T	T	T	T	T	SA	SA	SA	SA	SA	SA
1589	T	T	T	T	T	T	T	T	T	T	T	A	A	A	A	A	A	A	SA	T	T	SA	SA	SA	SA	T	T	SA	T	T	T	T	T	T	T	T	T	T	T	T	T	T	T	SA	SA	SA	SA	SA	SA
1590	T	T	T	T	T	T	T	T	T	T	T	A	A	A	A	A	A	A	SA	T	T	SA	SA	SA	SA	T	T	SA	T	T	T	T	T	T	T	T	T	T	T	T	T	T	T	SA	SA	SA	T	SA	SA
1591	T	T	T	T	T	T	T	T	T	T	T	A	A	A	A	A	A	A	A	T	SA	SA	SA	SA	SA	T	T	SA	T	SA	T	T	T	T	SA	T	T	T	T	T	T	T	T	T	SA	SA	T	SA	SA
1592	T	T	T	T	T	T	T	T	T	T	T	A	A	A	A	A	A	A	A	T	T	SA	SA	T	SA	T	T	SA	T	SA	T	T	T	T	T	T	T	T	T	T	T	T	T	T	SA	SA	SA	SA	A
1593	T	T	T	T	T	T	T	T	T	T	T	A	A	A	A	A	A	A	A	T	T	SA	SA	SA	SA	T	T	SA	T	SA	T	T	T	T	SA	T	T	T	T	T	T	T	T	SA	SA	SA	SA	SA	SA
1594	T	T	T	T	T	T	T	T	T	T	T	A	A	A	A	A	A	A	A	T	T	SA	SA	SA	SA	T	T	SA	T	SA	T	T	T	T	SA	T	T	T	T	T	T	SA	SA	SA	SA	SA	SA	SA	SA
1595	T	T	T	T	T	T	T	T	T	T	T	A	A	A	A	A	A	A	A	T	T	SA	SA	SA	SA	T	T	SA	T	SA	T	T	T	T	SA	T	T	T	T	T	SA	T	SA	SA	SA	SA	T	SA	SA
1596	T	T	T	T	T	T	T	T	T	T	T	A	A	A	A	A	A	A	A	T	T	SA	SA	SA	SA	T	T	SA	SA	SA	T	T	T	T	SA	T	T	T	T	T	SA	T	T	SA	SA	SA	T	SA	SA
1597	T	T	T	T	T	T	T	T	T	T	T	A	A	A	A	A	A	A	A	T	T	SA	SA	SA	SA	T	T	SA	SA	SA	T	T	T	T	SA	T	T	T	T	T	SA	T	T	T	SA	SA	T	SA	SA
1598	T	T	T	T	T	T	T	T	T	T	T	A	A	A	A	A	A	A	A	T	T	SA	SA	SA	SA	T	T	SA	SA	SA	T	T	T	T	SA	T	T	T	T	T	SA	T	T	SA	SA	SA	T	T	SA
1599	T	T	T	T	T	T	T	T	T	T	T	A	A	A	A	A	A	A	A	T	T	SA	SA	SA	SA	SA	T	SA	SA	SA	T	T	T	T	SA	T	T	T	T	T	SA	T	T	SA	SA	SA	T	T	SA
1600	T	T	T	T	T	T	T	T	T	T	T	A	A	A	A	A	A	A	A	T	T	SA	SA	SA	SA	SA	T	SA	SA	SA	T	T	T	T	SA	T	T	T	T	T	T	T	T	SA	SA	SA	T	T	SA
1601	T	T	T	T	T	T	T	T	T	T	T	A	A	A	A	A	A	A	A	T	T	SA	SA	SA	SA	SA	T	SA	SA	SA	T	T	T	T	T	T	T	T	T	T	T	T	T	SA	SA	SA	T	T	SA
1602	T	T	T	T	T	T	T	T	T	T	T	A	A	A	A	A	A	A	A	T	T	SA	SA	SA	SA	SA	T	SA	SA	SA	T	T	T	T	T	T	T	T	T	T	T	T	T	SA	SA	SA	T	SA	SA
1603	T	T	T	T	T	T	T	T	T	T	T	A	A	A	A	A	A	A	A	T	T	SA	SA	SA	SA	T	T	T	T	T	T	T	T	SA	T	T	T	T	T	T	T	T	T	SA	SA	SA	SA	SA	SA
1604	T	T	T	T	T	T	T	T	T	T	T	A	A	A	A	A	A	A	A	T	SA	SA	SA	SA	SA	T	T	T	T	T	T	T	T	T	T	T	T	T	T	T	T	SA	T	SA	SA	SA	SA	SA	SA
1605	T	T	T	T	T	T	T	T	T	T	T	A	A	A	A	A	A	A	A	T	SA	SA	T	T	SA	T	T	T	T	T	T	T	T	T	T	T	T	T	T	T	T	SA	T	SA	SA	SA	SA	SA	SA
1606	T	T	T	T	T	T	T	T	T	T	T	A	A	A	A	A	A	A	A	T	SA	SA	T	T	SA	T	T	T	T	T	T	T	T	T	T	T	T	T	T	T	SA	SA	T	SA	SA	SA	SA	SA	SA
1607	T	T	T	T	T	T	T	T	T	T	T	A	A	A	A	A	A	A	A	T	SA	SA	T	T	SA	T	T	T	T	T	T	T	T	T	T	T	T	T	T	T	SA	SA	T	SA	SA	SA	SA	SA	SA
1608	T	T	T	T	T	T	T	T	T	T	T	A	A	A	A	A	A	A	A	T	SA	SA	T	T	SA	T	T	T	T	T	T	T	T	T	T	T	T	T	T	T	SA	SA	T	SA	SA	SA	SA	SA	SA
1609	T	T	T	T	T	T	T	T	T	T	T	A	A	A	A	A	A	A	A	T	SA	SA	T	SA	SA	T	T	T	T	T	T	T	T	T	T	T	T	T	T	T	SA	SA	T	SA	SA	SA	SA	SA	A
1610	T	T	T	T	T	T	T	T	T	T	T	A	A	A	A	A	A	A	A	T	SA	SA	T	SA	SA	T	T	T	T	T	T	T	T	T	T	T	T	T	T	T	SA	T	T	SA	SA	SA	SA	SA	A
1611	T	T	T	T	T	T	T	T	T	T	T	A	A	A	A	A	A	A	A	T	SA	SA	T	SA	SA	T	T	T	T	T	T	T	T	T	T	T	T	T	T	T	SA	SA	T	SA	SA	SA	SA	SA	A
1612	T	T	T	T	T	T	T	T	T	T	T	A	A	A	A	A	A	A	A	T	T	T	T	SA	SA	T	T	T	T	T	T	T	T	T	T	T	T	T	T	T	SA	SA	T	T	SA	SA	SA	SA	A
1613	T	T	T	T	T	T	T	T	T	T	T	A	A	A	A	A	A	A	A	T	T	T	T	SA	T	T	T	T	T	T	T	T	T	T	T	T	T	T	T	T	SA	T	T	T	SA	SA	SA	SA	A
1614	T	T	T	T	T	T	T	T	T	T	T	A	A	A	A	A	A	A	A	T	T	T	T	T	T	T	T	T	T	T	T	T	T	T	T	T	T	T	T	T	T	T	T	SA	SA	SA	SA	SA	A
1615	T	T	T	T	T	T	T	T	T	T	T	A	A	A	A	A	A	A	A	T	T	T	T	T	T	T	T	T	T	T	T	T	T	T	T	T	T	T	T	T	T	T	T	SA	SA	SA	SA	SA	A
1616	T	T	T	T	T	T	T	T	T	T	T	A	A	A	A	A	A	A	A	T	T	T	T	T	T	T	T	T	T	T	T	T	T	T	T	T	T	T	T	T	T	T	T	SA	SA	SA	SA	SA	A
1617	T	T	T	T	T	T	T	T	T	T	T	A	A	A	A	A	A	A	A	T	T	T	T	T	T	T	T	T	T	T	T	T	T	T	T	T	T	T	T	T	T	T	SA	SA	SA	SA	SA	SA	SA
1618	T	T	T	T	T	T	T	T	T	T	T	A	A	A	A	A	A	A	A	T	T	T	T	T	T	T	T	T	T	T	T	T	T	T	T	T	T	T	T	T	T	T	T	SA	SA	SA	SA	SA	SA
1619	T	T	T	T	T	T	T	T	T	T	T	A	A	A	A	A	A	A	A	T	T	T	T	T	T	T	T	T	T	T	T	T	T	T	T	T	T	T	T	T	T	T	T	SA	SA	SA	SA	SA	SA
1620	T	T	T	T	T	T	T	T	T	T	T	A	A	A	A	A	A	A	A	T	T	T	SA	T	T	T	T	T	T	T	T	T	T	T	T	T	T	T	T	T	T	T	T	SA	SA	SA	SA	SA	SA
1621	T	T	T	T	T	T	T	T	T	T	T	A	A	A	A	A	A	A	A	T	T	T	T	SA	T	T	T	T	T	T	T	T	T	T	T	T	T	T	T	T	T	T	T	SA	SA	SA	SA	SA	SA
1622	T	T	T	T	T	T	T	T	T	T	T	A	A	A	A	A	A	A	A	T	T	T	T	SA	T	T	T	T	T	T	T	T	T	T	T	T	T	T	T	T	T	T	T	SA	SA	SA	T	SA	SA
1623	T	T	T	T	T	T	T	T	T	T	T	A	A	A	A	A	A	A	A	T	T	T	T	SA	T	T	T	T	T	T	T	T	T	T	T	T	T	T	T	T	T	T	T	SA	SA	SA	T	SA	SA
1624	T	T	T	T	T	T	T	T	T	T	T	A	A	A	A	A	A	A	A	T	T	T	T	T	T	T	T	T	T	T	T	T	T	T	T	T	T	T	T	T	T	T	T	SA	SA	SA	T	SA	SA
1625	T	T	T	T	T	T	T	T	T	T	T	A	A	A	A	A	A	A	A	T	T	T	T	T	T	T	T	T	T	T	T	T	T	T	T	T	T	T	T	T	T	T	T	SA	SA	SA	SA	SA	SA
1626	T	T	T	T	T	T	T	T	T	T	T	A	A	A	A	A	A	A	A	T	T	T	T	T	T	T	T	T	T	T	T	T	T	T	T	T	T	T	T	T	T	T	T	SA	SA	SA	SA	SA	SA
1627	T	T	T	T	T	T	T	T	T	T	T	A	A	A	A	A	A	A	A	T	T	T	T	T	T	T	T	T	T	T	T	T	T	T	T	T	T	T	T	T	T	T	T	SA	SA	SA	SA	SA	SA
1628	T	T	T	T	T	T	T	T	T	T	T	A	A	A	A	A	A	A	A	T	T	T	T	T	T	T	T	T	T	T	T	T	T	T	T	T	T	T	T	T	T	T	T	T	SA	SA	SA	SA	SA
1629	T	T	T	T	T	T	T	T	T	T	T	A	A	A	A	A	A	A	A	T	T	T	T	SA	T	T	SA	T	T	T	T	T	T	T	T	T	T	T	T	T	T	T	T	T	SA	SA	SA	SA	SA
1630	T	T	T	T	T	T	T	T	T	T	T	A	A	A	A	A	A	A	A	T	T	T	T	T	T	T	T	T	T	T	T	T	T	T	T	T	T	T	T	T	T	T	SA	SA	SA	SA	SA	SA	SA
1631	T	T	T	T	T	T	T	T	T	T	T	A	A	A	A	A	A	A	A	T	T	T	T	T	T	T	T	T	T	T	T	T	T	T	T	T	T	T	T	T	T	T	SA	SA	SA	SA	SA	SA	SA
1632	T	T	T	T	T	T	T	T	T	T	T	A	A	A	A	A	A	A	A	T	T	T	T	T	T	T	T	T	T	SA	T	T	T	T	T	T	T	T	T	T	T	T	SA	SA	SA	SA	SA	SA	SA
1633	T	T	T	T	T	T	T	T	T	T	T	A	A	A	A	A	A	A	A	T	T	T	T	T	T	T	SA	T	T	T	T	T	T	T	T	T	T	T	T	T	T	SA	SA	SA	SA	SA	SA	SA	SA
1634	T	T	T	T	T	T	T	T	T	T	T	A	A	A	A	A	A	A	A	T	T	T	T	T	T	T	SA	T	T	T	T	T	T	T	SA	T	T	T	T	T	T	SA	SA	SA	SA	SA	SA	SA	SA
1635	T	T	T	T	T	T	T	T	T	T	T	A	A	A	A	A	A	A	A	T	T	T	T	T	T	T	SA	T	SA	T	T	T	T	T	SA	T	T	T	T	T	T	SA	SA	SA	SA	SA	SA	SA	SA
1636	T	T	T	T	T	T	T	T	T	T	T	A	A	A	A	A	A	A	A	T	T	T	T	SA	T	T	T	T	T	T	T	T	T	T	SA	T	T	T	T	T	T	SA	SA	SA	SA	SA	SA	SA	SA
1637	T	T	T	T	T	T	T	T	T	T	T	A	A	A	A	A	A	A	A	T	T	T	SA	SA	T	T	T	SA	T	T	T	T	T	T	SA	T	T	T	T	T	SA	SA	SA	SA	SA	SA	SA	SA	SA
1638	T	T	T	T	T	T	T	T	T	T	T	A	A	A	A	A	A	A	A	T	T	T	T	SA	T	T	T	SA	T	T	T	T	T	T	SA	T	T	T	T	T	SA	SA	SA	SA	SA	SA	SA	SA	SA
1639	T	T	T	T	T	T	T	T	T	T	T	A	A	A	A	A	A	A	A	T	T	T	T	SA	T	T	T	T	T	T	T	T	T	T	SA	T	T	T	T	T	SA	SA	SA	SA	SA	SA	SA	SA	SA
1640	T	T	T	T	T	T	T	T	T	T	T	A	A	A	A	A	A	A	A	T	T	T	T	SA	T	T	T	T	T	T	T	T	T	T	SA	T	T	T	T	T	SA	SA	SA	SA	SA	SA	SA	SA	SA
1641	T	T	T	T	T	T	T	T	T	T	T	A	A	A	A	A	A	A	A	T	T	T	SA	SA	T	T	T	T	T	T	T	T	T	T	SA	T	T	T	T	T	SA	SA	SA	SA	SA	SA	SA	SA	SA
1642	T	T	T	T	T	T	T	T	T	T	T	A	A	A	A	A	A	A	A	T	T	T	SA	SA	T	T	T	T	T	T	T	T	T	T	SA	T	T	T	T	T	SA	SA	SA	SA	SA	SA	SA	SA	SA
1643	T	T	T	T	T	T	T	T	T	T	T	A	A	A	A	A	A	A	A	T	T	T	T	SA	T	T	T	T	T	T	T	T	T	T	SA	T	T	T	T	T	SA	SA	SA	SA	SA	SA	SA	SA	SA
1644	T	T	T	T	T	T	T	T	T	T	T	A	A	A	A	A	A	A	A	T	T	T	T	SA	T	T	T	T	T	T	T	T	T	T	SA	T	T	T	T	T	SA	SA	SA	SA	SA	SA	SA	SA	SA
1645	T	T	T	T	T	T	T	T	T	T	T	A	A	A	A	A	A	A	A	T	T	T	SA	SA	T	T	T	T	T	T	T	T	T	T	T	T	T	T	T	T	SA	SA	SA	SA	SA	SA	SA	SA	SA
1646	T	T	T	T	T	T	T	T	T	T	T	A	A	A	A	A	A	A	A	T	T	T	SA	SA	T	T	T	SA	T	T	T	T	T	T	T	T	T	T	T	T	SA	T	SA	SA	SA	SA	SA	SA	SA
1647	T	T	T	T	T	T	T	T	T	T	T	A	A	A	A	A	A	A	A	T	T	T	SA	SA	T	T	T	T	T	T	T	T	T	T	T	T	T	T	T	T	SA	SA	SA	SA	SA	SA	SA	SA	SA
1648	T	T	T	T	T	T	T	T	T	T	T	A	A	A	A	A	A	A	A	T	T	T	SA	SA	T	T	T	T	T	T	T	T	T	T	T	T	T	T	T	T	SA	SA	SA	SA	SA	SA	SA	SA	SA
1649	T	T	T	T	T	T	T	T	T	T	T	A	A	A	A	A	A	A	A	T	T	SA	SA	SA	T	T	T	T	T	T	T	T	T	T	T	T	T	T	T	T	SA	SA	T	SA	SA	SA	SA	SA	SA
1650	T	T	T	T	T	T	T	T	T	T	T	A	A	A	A	A	A	A	A	T	T	SA	SA	SA	T	T	T	T	T	T	T	T	T	T	T	T	T	T	T	T	SA	SA	T	SA	SA	SA	SA	SA	SA
1651	T	T	T	T	T	T	T	T	T	T	T	A	A	A	A	A	A	A	A	T	T	SA	SA	SA	T	T	T	T	T	T	T	T	T	T	T	T	T	T	T	T	SA	SA	T	SA	SA	SA	SA	SA	SA
1652	T	T	T	T	T	T	T	T	T	T	T	A	A	A	A	A	A	A	A	T	T	SA	SA	SA	T	T	T	T	T	T	T	T	T	T	T	T	T	T	T	T	SA	SA	T	SA	SA	SA	SA	SA	SA
1653	T	T	T	T	T	T	T	T	T	T	T	A	A	A	A	A	A	A	A	T	T	SA	SA	SA	T	T	T	T	T	T	T	T	T	T	T	T	T	T	T	T	SA	SA	T	SA	SA	SA	SA	SA	SA
1654	T	T	T	T	T	T	T	T	T	T	T	A	A	A	A	A	A	A	A	T	T	SA	SA	SA	T	T	T	T	T	T	T	T	T	T	T	T	T	T	T	T	SA	T	T	SA	SA	SA	SA	SA	SA
1655	T	T	T	T	T	T	T	T	T	T	T	A	A	A	A	A	A	A	A	T	T	SA	T	SA	T	T	T	T	T	T	T	T	T	T	T	T	T	T	T	T	SA	T	T	SA	SA	SA	SA	SA	SA
1656	T	T	T	T	T	T	T	T	T	T	T	A	A	A	A	A	A	A	A	T	T	SA	T	SA	T	T	T	T	T	T	T	T	T	T	T	T	T	T	T	T	SA	T	SA	SA	SA	SA	SA	SA	SA
1657	T	T	T	T	T	T	T	T	T	T	T	A	A	A	A	A	A	A	A	T	T	T	T	SA	T	T	T	T	T	T	T	T	T	T	T	T	T	T	T	T	SA	T	SA	SA	SA	SA	SA	SA	SA
1658	T	T	T	T	T	T	T	T	T	T	T	A	A	A	A	A	A	A	A	T	T	T	T	SA	T	T	T	T	T	T	T	T	T	T	T	T	T	T	T	T	T	T	SA	SA	SA	SA	SA	SA	SA
1659	T	T	T	T	T	T	T	T	T	T	T	A	A	A	A	A	A	A	A	T	T	T	T	SA	T	T	T	T	T	T	T	T	T	T	T	T	T	T	T	T	T	T	SA	SA	SA	SA	SA	SA	SA
1660	T	T	T	T	T	T	T	T	T	T	T	A	A	A	A	A	A	A	A	T	T	T	T	SA	T	T	T	T	T	T	T	T	T	T	T	T	T	T	T	T	T	T	SA	SA	SA	SA	T	SA	SA
1661	T	T	T	T	T	T	T	T	T	T	T	A	A	A	A	A	A	A	A	T	T	T	SA	SA	T	T	T	T	T	T	T	T	T	T	T	T	T	T	T	T	T	T	SA	SA	SA	SA	T	SA	SA
1662	T	T	T	T	T	T	T	T	T	T	T	A	A	A	A	A	A	A	A	T	T	T	SA	SA	T	T	T	SA	T	T	T	T	T	T	T	T	T	T	T	T	T	T	SA	SA	SA	SA	T	SA	A
1663	T	T	T	T	T	T	T	T	T	T	T	A	A	A	A	A	A	A	A	T	T	T	T	SA	T	T	T	SA	T	T	T	T	T	T	T	T	T	T	T	T	T	T	SA	SA	SA	SA	T	SA	A
1664	T	T	T	T	T	T	T	T	T	T	T	A	A	A	A	A	A	A	A	T	T	T	T	SA	T	T	T	T	T	T	T	T	T	T	T	T	T	T	T	T	T	T	SA	SA	SA	SA	T	SA	A
1665	T	T	T	T	T	T	T	T	T	T	T	A	A	A	A	A	A	A	A	T	T	T	T	T	T	T	T	T	T	T	T	T	T	T	T	T	T	T	T	T	T	T	SA	SA	SA	SA	T	SA	SA
1666	T	T	T	T	T	T	T	T	T	T	T	A	A	A	A	A	A	A	A	T	T	T	T	T	T	T	T	T	T	T	T	SA	T	T	SA	T	T	T	T	T	SA	SA	SA	SA	SA	SA	SA	SA	SA
1667	T	T	T	T	T	T	T	T	T	T	T	A	A	A	A	A	A	A	A	T	T	T	T	T	T	T	T	T	T	T	T	T	T	T	T	T	T	T	T	T	SA	SA	SA	SA	SA	SA	SA	SA	SA
1668	T	T	T	T	T	T	T	T	T	T	T	A	A	A	A	A	A	A	A	T	T	T	T	T	T	T	T	T	T	T	T	T	T	T	SA	T	T	T	T	T	SA	SA	SA	SA	SA	SA	SA	SA	SA
1669	T	T	T	T	T	T	T	T	T	T	T	A	A	A	A	A	A	A	A	T	T	T	T	T	T	T	T	T	T	T	T	T	T	T	SA	T	T	T	T	T	SA	SA	SA	SA	SA	SA	SA	SA	SA
1670	T	T	T	T	T	T	T	T	T	T	T	A	A	A	A	A	A	A	A	T	T	T	T	T	T	T	T	T	T	T	T	T	T	T	T	T	T	T	T	T	SA	SA	SA	SA	SA	SA	SA	SA	SA
1671	T	T	T	T	T	T	T	T	T	T	T	A	A	A	A	A	A	A	A	T	T	T	T	T	T	T	T	T	T	T	T	T	T	T	T	T	T	T	T	T	SA	SA	SA	SA	SA	SA	SA	SA	SA
1672	T	T	T	T	T	T	T	T	T	T	T	A	A	A	A	A	A	A	A	T	T	T	T	T	T	T	T	T	T	T	T	T	T	T	T	T	T	T	T	T	SA	SA	SA	SA	SA	SA	SA	SA	SA
1673	T	T	T	T	T	T	T	T	T	T	T	A	A	A	A	A	A	A	A	T	T	T	T	T	T	T	T	T	T	T	T	T	T	T	T	T	T	T	T	T	SA	SA	SA	SA	SA	SA	SA	SA	SA
1674	T	T	T	T	T	T	T	T	T	T	T	A	A	A	A	A	A	A	A	T	T	T	T	T	T	T	T	T	T	T	T	T	T	T	T	T	T	T	T	T	SA	SA	SA	SA	SA	SA	SA	SA	SA
1675	T	T	T	T	T	T	T	T	T	T	T	A	A	A	A	A	A	A	A	T	T	T	T	T	T	T	T	T	T	T	T	T	T	T	T	T	T	T	T	T	SA	SA	SA	SA	SA	SA	SA	SA	SA
1676	T	T	T	T	T	T	T	T	T	T	T	A	A	A	A	A	A	A	A	T	T	T	T	T	T	T	T	T	T	T	T	T	T	T	T	T	T	T	T	T	T	SA	SA	SA	SA	SA	SA	SA	SA
1677	T	T	T	T	T	T	T	T	T	T	T	A	A	A	A	A	A	A	A	T	T	T	T	T	T	T	T	T	T	T	T	T	T	T	T	T	T	T	T	T	T	SA	SA	SA	SA	SA	SA	SA	SA
1678	T	T	T	T	T	T	T	T	T	T	T	A	A	A	A	A	A	A	A	T	T	T	SA	T	T	T	T	T	T	T	T	T	T	T	T	T	T	T	T	T	T	SA	SA	SA	SA	SA	SA	SA	SA
1679	T	T	T	T	T	T	T	T	T	T	T	A	A	A	A	A	A	A	A	T	T	T	T	T	T	T	T	T	T	T	T	T	T	T	T	T	T	T	T	T	T	SA	SA	SA	SA	SA	SA	SA	SA
1680	T	T	T	T	T	T	T	T	T	T	T	A	A	A	A	A	A	A	A	T	T	T	T	T	T	T	T	T	T	T	T	T	T	T	T	T	T	T	T	T	T	SA	T	SA	SA	SA	SA	SA	SA
1681	T	T	T	T	T	T	T	T	T	T	T	A	A	A	A	A	A	A	A	T	T	T	T	T	T	T	T	T	T	T	T	T	T	T	T	T	T	T	T	T	T	SA	T	SA	SA	SA	SA	SA	SA
1682	T	T	T	T	T	T	T	T	T	T	T	A	A	A	A	A	A	A	A	T	T	T	T	T	T	T	T	T	SA	T	T	T	T	T	T	T	T	T	T	T	T	SA	SA	SA	SA	SA	SA	SA	SA
1683	T	T	T	T	T	T	T	T	T	T	T	A	A	A	A	A	A	A	A	T	T	T	T	T	T	T	T	T	SA	T	T	T	T	T	T	T	T	T	T	T	T	SA	SA	SA	SA	SA	SA	SA	SA
1684	T	T	T	T	T	T	T	T	T	T	T	A	A	A	A	A	A	A	A	T	T	T	T	T	T	T	T	SA	T	T	T	T	T	T	T	T	T	T	T	T	T	SA	SA	SA	SA	SA	SA	SA	SA
1685	T	T	T	T	T	T	T	T	T	T	T	A	A	A	A	A	A	A	A	T	T	T	T	T	SA	T	T	SA	T	T	T	T	T	T	T	T	T	T	T	T	T	SA	SA	SA	SA	SA	SA	SA	SA
1686	T	T	T	T	T	T	T	T	T	T	T	A	A	A	A	A	A	A	A	T	T	T	T	T	SA	T	T	SA	T	T	T	T	T	T	T	T	T	T	T	T	SA	SA	SA	SA	SA	SA	SA	SA	SA
1687	T	T	T	T	T	T	T	T	T	T	T	A	A	A	A	A	A	A	A	T	T	T	T	T	SA	T	T	SA	T	T	T	T	T	T	T	T	T	T	T	T	SA	SA	SA	SA	SA	SA	SA	SA	SA
1688	T	T	T	T	T	T	T	T	T	T	T	A	A	A	A	A	A	A	A	T	T	T	T	T	SA	T	T	SA	T	T	T	T	T	T	T	T	T	T	T	T	SA	SA	SA	SA	SA	SA	T	SA	SA
1689	T	T	T	T	T	T	T	T	T	T	T	A	A	A	A	A	A	A	A	T	T	T	T	T	SA	T	T	T	T	T	T	T	T	T	T	T	T	T	T	T	T	SA	SA	SA	SA	SA	T	SA	SA
1690	T	T	T	T	T	T	T	T	T	T	T	A	A	A	A	A	A	A	A	T	T	T	T	SA	SA	T	T	T	T	T	T	T	T	T	T	T	T	T	T	T	T	SA	SA	SA	SA	SA	T	SA	SA
1691	T	T	T	T	T	T	T	T	T	T	T	A	A	A	A	A	A	A	A	T	T	T	SA	SA	SA	T	T	T	T	T	T	T	T	T	T	T	T	T	T	T	T	T	SA	SA	SA	SA	T	SA	SA
1692	T	T	T	T	T	T	T	T	T	T	T	A	A	A	A	A	A	A	A	T	T	T	SA	SA	SA	T	T	T	T	T	T	T	T	T	T	T	T	T	T	T	T	T	T	SA	SA	SA	T	SA	SA
1693	T	T	T	T	T	T	T	T	T	T	T	A	A	A	A	A	A	A	A	T	T	T	SA	SA	SA	T	T	T	T	T	T	T	T	T	T	T	T	T	T	T	T	T	T	SA	SA	SA	T	SA	SA
1694	T	T	T	T	T	T	T	T	T	T	T	A	A	A	A	A	A	A	A	T	T	T	SA	SA	SA	T	T	T	T	T	T	T	T	T	T	T	T	T	T	T	T	T	T	SA	SA	SA	T	SA	SA
1695	T	T	T	T	T	T	T	T	T	T	T	A	A	A	A	A	A	A	A	T	T	T	SA	SA	SA	SA	T	SA	T	T	T	T	T	T	T	T	T	T	T	T	T	T	T	SA	SA	SA	T	SA	SA
1696	T	T	T	T	T	T	T	T	T	T	T	A	A	A	A	A	A	A	A	T	T	T	SA	SA	SA	T	T	SA	T	T	T	T	T	T	T	T	T	T	T	T	T	T	T	SA	SA	SA	SA	SA	SA
1697	T	T	T	T	T	T	T	T	T	T	T	A	A	A	A	A	A	A	A	T	T	T	SA	SA	SA	T	T	SA	T	T	T	T	T	T	T	T	T	T	T	T	T	T	T	SA	SA	SA	SA	SA	SA
1698	T	T	T	T	T	T	T	T	T	T	T	A	A	A	A	A	A	A	A	T	T	T	SA	SA	SA	SA	T	SA	T	T	T	T	T	T	T	T	T	T	T	T	T	T	SA	SA	SA	SA	SA	SA	SA
1699	T	T	T	T	T	T	T	T	T	T	T	A	A	A	A	A	A	A	A	T	T	T	T	SA	SA	SA	T	T	T	T	T	T	T	T	T	T	T	T	T	T	T	T	SA	SA	SA	SA	SA	SA	SA
1700	T	T	T	T	T	T	T	T	T	T	T	A	A	A	A	A	A	A	A	T	T	T	T	SA	SA	SA	T	T	T	T	T	T	T	T	T	T	T	T	T	T	T	T	SA	SA	SA	SA	SA	SA	SA
1701	T	T	T	T	T	T	T	T	T	T	T	A	A	A	A	A	A	A	A	T	T	T	T	SA	T	T	T	T	T	T	T	T	T	T	T	T	T	T	T	T	T	T	T	SA	SA	SA	SA	SA	SA
1702	T	T	T	T	T	T	T	T	T	T	T	A	A	A	A	A	A	A	A	T	T	T	T	SA	T	T	T	T	T	T	T	T	T	T	T	T	T	T	T	T	T	T	T	SA	SA	SA	SA	SA	SA
1703	T	T	T	T	T	T	T	T	T	T	T	A	A	A	A	A	A	A	A	T	T	T	T	SA	T	T	T	T	T	T	T	T	T	T	T	T	T	T	T	T	T	T	SA	SA	SA	SA	SA	SA	SA
1704	T	T	T	T	T	T	T	T	T	T	T	A	A	A	A	A	A	A	A	T	T	T	T	SA	T	T	T	T	T	T	T	SA	T	T	T	T	T	T	T	T	T	T	SA	SA	SA	SA	SA	SA	SA
1705	T	T	T	T	T	T	T	T	T	T	T	A	A	A	A	A	A	A	A	T	T	T	T	SA	T	T	T	T	T	T	T	T	T	T	T	T	T	T	T	T	T	T	SA	SA	SA	SA	SA	SA	SA
1706	T	T	T	T	T	T	T	T	T	T	T	A	A	A	A	A	A	A	A	T	T	T	T	SA	T	T	T	T	T	T	T	T	T	T	T	T	T	T	T	T	SA	T	SA	SA	SA	SA	SA	SA	SA
1707	T	T	T	T	T	T	T	T	T	T	T	A	A	A	A	A	A	A	A	T	T	T	T	SA	T	T	T	T	T	T	T	T	T	T	T	T	T	T	T	T	SA	T	SA	SA	SA	SA	SA	SA	SA
1708	T	T	T	T	T	T	T	T	T	T	T	A	A	A	A	A	A	A	A	T	T	T	T	SA	T	T	T	T	T	T	T	T	T	T	T	T	T	T	T	T	SA	T	SA	SA	SA	SA	SA	SA	SA
1709	T	T	T	T	T	T	T	T	T	T	T	A	A	A	A	A	A	A	A	T	SA	T	T	SA	T	T	T	T	T	T	T	T	T	T	T	T	T	T	T	T	SA	T	SA	SA	SA	SA	SA	SA	SA
1710	T	T	T	T	T	T	T	T	T	T	T	A	A	A	A	A	A	A	A	T	SA	T	SA	SA	T	T	T	T	T	SA	T	T	T	T	T	T	T	T	T	T	SA	SA	SA	SA	SA	SA	SA	SA	SA
1711	T	T	T	T	T	T	T	T	T	T	T	A	A	A	A	A	A	A	A	T	SA	SA	SA	SA	T	T	SA	T	T	SA	T	T	T	T	SA	T	T	T	T	T	SA	SA	SA	SA	SA	SA	SA	SA	SA
1712	T	T	T	T	T	T	T	T	T	T	T	A	A	A	A	A	A	A	A	T	T	SA	SA	SA	T	T	SA	T	T	SA	T	T	T	T	T	T	T	T	T	T	SA	SA	SA	SA	SA	SA	SA	SA	SA
1713	T	T	T	T	T	T	T	T	T	T	T	A	A	A	A	A	A	A	A	T	T	SA	SA	SA	T	T	SA	T	T	SA	T	T	T	T	T	T	T	T	T	T	SA	SA	SA	SA	SA	SA	SA	SA	SA
1714	T	T	T	T	T	T	T	T	T	T	T	A	A	A	A	A	A	A	A	T	T	SA	SA	SA	T	T	T	T	T	SA	T	T	T	T	T	T	T	T	T	T	SA	SA	SA	SA	SA	SA	SA	SA	SA
1715	T	T	T	T	T	T	T	T	T	T	T	A	A	A	A	A	A	A	A	T	T	SA	SA	SA	T	T	T	T	T	T	T	T	T	T	T	T	T	T	T	T	SA	SA	SA	SA	SA	SA	SA	SA	SA
1716	T	T	T	T	T	T	T	T	T	T	T	A	A	A	A	A	A	A	A	T	T	SA	SA	SA	T	T	T	T	T	T	T	T	T	T	T	T	T	T	T	T	T	SA	SA	SA	SA	SA	SA	SA	SA
1717	T	T	T	T	T	T	T	T	T	T	T	A	A	A	A	A	A	A	A	T	T	SA	SA	SA	T	T	T	T	T	T	T	T	T	T	T	T	T	T	T	T	SA	SA	SA	SA	SA	SA	SA	SA	SA
1718	T	T	T	T	T	T	T	T	T	T	T	A	A	A	A	A	A	A	A	T	T	SA	SA	SA	T	T	T	T	T	T	T	T	T	T	T	T	T	T	T	T	SA	SA	SA	SA	SA	SA	SA	SA	SA
1719	T	T	T	T	T	T	T	T	T	T	T	A	A	A	A	A	A	A	A	T	T	SA	T	SA	T	T	T	T	T	T	T	T	T	T	T	T	T	T	T	T	SA	SA	SA	SA	SA	SA	SA	SA	SA
1720	T	T	T	T	T	T	T	T	T	T	T	A	A	A	A	A	A	A	A	T	T	T	T	SA	T	T	T	T	T	T	T	T	T	T	T	T	T	T	T	T	SA	SA	SA	SA	SA	SA	SA	SA	SA
1721	T	T	T	T	T	T	T	T	T	T	T	A	A	A	A	A	A	A	A	T	T	T	T	SA	T	T	T	T	T	T	T	T	T	T	T	T	T	T	T	T	SA	SA	SA	SA	SA	SA	SA	SA	SA
1722	T	T	T	T	T	T	T	T	T	T	T	A	A	A	A	A	A	A	A	T	T	T	T	T	T	T	T	T	T	T	T	T	T	T	T	T	T	T	T	T	SA	SA	SA	SA	SA	SA	SA	SA	SA
1723	T	T	T	T	T	T	T	T	T	T	T	A	A	A	A	A	A	A	A	T	T	T	T	T	T	T	T	T	T	T	T	T	T	T	T	T	T	T	T	T	SA	SA	SA	SA	SA	SA	SA	SA	SA
1724	T	T	T	T	T	T	T	T	T	T	T	A	A	A	A	A	A	A	A	T	T	T	T	T	T	T	T	T	T	T	T	T	T	T	T	T	T	T	T	T	SA	SA	SA	SA	SA	SA	SA	SA	SA
1725	T	T	T	T	T	T	T	T	T	T	T	A	A	A	A	A	A	A	A	T	T	T	T	T	T	T	T	T	T	T	T	T	T	T	T	T	T	T	T	T	SA	SA	SA	SA	SA	SA	SA	SA	SA
1726	T	T	T	T	T	T	T	T	T	T	T	A	A	A	A	A	A	A	A	T	T	T	T	T	T	T	T	T	T	T	T	T	T	T	T	T	T	T	T	T	SA	SA	SA	SA	SA	SA	SA	SA	SA
1727	T	T	T	T	T	T	T	T	T	T	T	A	A	A	A	A	A	A	A	T	T	T	T	T	T	T	T	T	T	T	T	T	T	T	T	T	T	T	T	T	SA	SA	SA	SA	SA	SA	SA	SA	SA
1728	T	T	T	T	T	T	T	T	T	T	T	A	A	A	A	A	A	A	A	T	T	T	T	T	T	T	T	T	T	T	T	T	T	T	T	T	T	T	T	T	SA	SA	SA	SA	SA	SA	SA	SA	SA
1729	T	T	T	T	T	T	T	T	T	T	T	A	A	A	A	A	A	A	A	T	T	T	T	T	T	T	T	T	T	T	T	T	T	T	T	T	T	T	T	T	SA	SA	SA	SA	SA	SA	SA	SA	SA
1730	T	T	T	T	T	T	T	T	T	T	T	A	A	A	A	A	A	A	A	T	T	T	T	T	SA	T	T	SA	T	T	T	T	T	T	T	T	T	T	T	T	SA	T	T	SA	SA	SA	SA	SA	SA
1731	T	T	T	T	T	T	T	T	T	T	T	A	A	A	A	A	A	A	A	T	T	T	T	T	SA	T	T	SA	SA	T	T	T	T	T	T	T	T	T	T	T	T	T	T	SA	SA	SA	SA	SA	SA
1732	T	T	T	T	T	T	T	T	T	T	T	A	A	A	A	A	A	A	A	T	T	T	T	T	SA	T	T	SA	SA	SA	T	T	T	T	T	T	T	T	T	T	T	T	T	SA	SA	SA	SA	SA	SA
1733	T	T	T	T	T	T	T	T	T	T	T	A	A	A	A	A	A	A	A	T	T	T	T	T	SA	T	T	SA	T	SA	T	T	T	T	T	T	T	T	T	T	T	T	T	SA	SA	SA	SA	SA	SA
1734	T	T	T	T	T	T	T	T	T	T	T	A	A	A	A	A	A	A	A	T	T	T	T	T	SA	T	T	SA	T	T	T	T	T	T	T	T	T	T	T	T	T	T	T	SA	SA	SA	SA	SA	SA
1735	T	T	T	T	T	T	T	T	T	T	T	A	A	A	A	A	A	A	A	T	T	T	T	T	SA	T	T	SA	SA	T	T	T	T	T	T	T	T	T	T	T	T	T	T	SA	SA	SA	SA	SA	SA
1736	T	T	T	T	T	T	T	T	T	T	T	A	A	A	A	A	A	A	A	T	T	T	T	T	T	T	T	T	SA	T	T	T	T	T	T	T	T	T	T	T	T	T	T	SA	SA	SA	SA	SA	SA
1737	T	T	T	T	T	T	T	T	T	T	T	A	A	A	A	A	A	A	A	T	T	T	T	T	T	T	T	T	SA	T	T	T	T	T	T	T	T	T	T	T	T	T	T	SA	SA	SA	SA	SA	SA
1738	T	T	T	T	T	T	T	T	T	T	T	A	A	A	A	A	A	A	A	T	T	T	T	T	T	T	T	T	SA	T	T	T	T	T	T	T	T	T	T	T	T	T	T	SA	SA	A	SA	SA	SA
1739	T	T	T	T	T	T	T	T	T	T	T	A	A	A	A	A	A	A	A	T	T	T	T	T	T	T	T	T	T	T	T	T	T	T	T	T	T	T	T	T	T	T	T	SA	SA	A	SA	SA	SA
1740	T	T	T	T	T	T	T	T	T	T	T	A	A	A	A	A	A	A	A	T	T	T	T	T	T	T	T	T	SA	T	T	T	T	T	T	T	T	T	T	T	T	T	SA	SA	SA	A	SA	SA	SA
1741	T	T	T	T	T	T	T	T	T	T	T	A	A	A	A	A	A	A	A	T	T	T	T	T	T	T	T	T	SA	T	T	T	T	T	T	T	T	T	T	T	T	T	SA	SA	SA	A	SA	SA	SA
1742	T	T	T	T	T	T	T	T	T	T	T	A	A	A	A	A	A	A	A	T	T	T	T	T	T	T	T	T	T	T	T	T	T	T	T	T	T	T	T	T	T	SA	SA	SA	SA	A	SA	SA	SA
1743	T	T	T	T	T	T	T	T	T	T	T	A	A	A	A	A	A	A	A	T	T	T	T	T	T	T	T	T	T	T	T	T	T	T	T	T	T	T	T	T	T	SA	SA	SA	SA	A	SA	SA	SA
1744	T	T	T	T	T	T	T	T	T	T	T	A	A	A	A	A	A	A	A	T	T	T	T	T	T	T	T	T	T	T	T	T	T	T	T	T	T	T	T	T	T	SA	SA	SA	SA	SA	SA	SA	SA
1745	T	T	T	T	T	T	T	T	T	T	T	A	A	A	A	A	A	A	A	T	T	T	T	T	T	T	T	T	T	T	T	T	T	T	T	T	T	T	T	T	T	SA	SA	SA	SA	SA	T	SA	SA
1746	T	T	T	T	T	T	T	T	T	T	T	A	A	A	A	A	A	A	A	T	T	T	T	T	T	T	T	T	T	T	T	T	T	T	T	T	T	T	T	T	T	T	SA	SA	SA	SA	T	SA	SA
1747	T	T	T	T	T	T	T	T	T	T	T	A	A	A	A	A	A	A	A	T	T	T	T	T	T	T	T	T	T	T	T	T	T	T	T	T	T	T	T	T	T	T	SA	SA	SA	SA	T	SA	SA
1748	T	T	T	T	T	T	T	T	T	T	T	A	A	A	A	A	A	A	A	T	T	T	T	SA	T	T	T	T	T	T	T	T	T	T	T	T	T	T	T	T	T	T	SA	SA	SA	SA	SA	SA	SA
1749	T	T	T	T	T	T	T	T	T	T	T	A	A	A	A	A	A	A	A	T	T	T	T	SA	SA	T	T	T	T	T	T	T	T	T	T	T	T	T	T	T	SA	T	SA	SA	SA	SA	SA	SA	SA
1750	T	T	T	T	T	T	T	T	T	T	T	A	A	A	A	A	A	A	A	T	T	T	T	SA	SA	T	T	T	T	T	T	T	T	T	T	T	T	T	T	T	SA	SA	SA	SA	SA	SA	SA	SA	SA
1751	T	T	T	T	T	T	T	T	T	T	T	A	A	A	A	A	A	A	A	T	T	T	T	T	T	T	T	T	T	T	T	T	T	T	T	T	T	T	T	T	SA	T	SA	SA	SA	SA	SA	SA	SA
1752	T	T	T	T	T	T	T	T	T	T	T	A	A	A	A	A	A	A	A	T	T	T	T	T	T	T	T	T	T	T	T	T	T	T	T	T	T	T	T	T	T	T	SA	SA	SA	SA	SA	SA	SA
1753	T	T	T	T	T	T	T	T	T	T	T	A	A	A	A	A	A	A	A	T	T	T	T	T	T	T	T	T	T	T	T	T	T	T	T	T	T	T	T	T	T	T	SA	SA	SA	SA	SA	SA	SA
1754	T	T	T	T	T	T	T	T	T	T	T	A	A	A	A	A	A	A	A	T	T	T	T	T	T	T	T	T	SA	T	T	T	T	T	T	T	T	T	T	T	T	T	SA	SA	SA	SA	SA	SA	SA
1755	T	T	T	T	T	T	T	T	T	T	T	A	A	A	A	A	A	A	A	T	T	T	T	T	T	T	T	T	SA	T	T	T	T	T	T	T	T	T	T	T	T	T	SA	SA	SA	SA	SA	SA	SA
1756	T	T	T	T	T	T	T	T	T	T	T	A	A	A	A	A	A	A	A	T	T	T	T	T	T	T	T	T	SA	T	T	T	T	T	T	T	T	T	T	T	T	T	T	SA	SA	SA	SA	SA	SA
1757	T	T	T	T	T	T	T	T	T	T	T	A	A	A	A	A	A	A	A	T	T	T	T	T	T	T	T	T	SA	T	T	T	T	T	T	T	T	T	T	T	T	T	T	SA	SA	SA	SA	SA	SA
1758	T	T	T	T	T	T	T	T	T	T	T	A	A	A	A	A	A	A	A	T	T	T	T	T	T	T	T	T	T	T	T	T	T	T	T	T	T	T	T	T	T	T	T	SA	SA	SA	SA	SA	SA
1759	T	T	T	T	T	T	T	T	T	T	T	A	A	A	A	A	A	A	A	T	T	T	T	T	T	T	T	T	T	T	T	T	T	T	T	T	T	T	T	T	T	T	T	SA	SA	SA	T	SA	SA
1760	T	T	T	T	T	T	T	T	T	T	T	A	A	A	A	A	A	A	A	T	T	T	T	T	T	T	T	T	T	T	T	T	T	T	T	T	T	T	T	T	T	T	T	SA	SA	SA	T	SA	SA
1761	T	T	T	T	T	T	T	T	T	T	T	A	A	A	A	A	A	A	A	T	T	T	T	T	T	T	T	T	T	T	T	T	T	T	T	T	T	T	T	T	T	T	T	SA	SA	SA	SA	SA	SA
1762	T	T	T	T	T	T	T	T	T	T	T	A	A	A	A	A	A	A	A	T	T	T	T	T	T	T	T	T	T	T	T	T	T	T	T	T	T	T	T	T	T	T	T	SA	SA	SA	T	SA	SA
1763	T	T	T	T	T	T	T	T	T	T	T	A	A	A	A	A	A	A	A	T	T	T	T	T	T	T	T	T	T	T	T	T	T	T	T	T	T	T	T	T	T	T	T	SA	SA	SA	T	SA	SA
1764	T	T	T	T	T	T	T	T	T	T	T	A	A	A	A	A	A	A	A	T	T	T	T	T	T	T	T	T	T	T	T	T	T	T	T	T	T	T	T	T	T	T	SA	SA	SA	SA	SA	SA	SA
1765	T	T	T	T	T	T	T	T	T	T	T	A	A	A	A	A	A	A	A	T	T	T	T	T	T	T	T	T	T	T	T	T	T	T	T	T	T	T	T	T	T	T	SA	SA	SA	SA	SA	SA	SA
1766	T	T	T	T	T	T	T	T	T	T	T	A	A	A	A	A	A	A	A	T	T	T	T	T	T	T	T	T	T	T	T	T	T	T	T	T	T	T	T	T	T	T	SA	SA	SA	SA	SA	SA	SA
1767	T	T	T	T	T	T	T	T	T	T	T	A	A	A	A	A	A	A	A	T	T	T	T	T	T	T	T	T	T	T	T	T	T	T	T	T	T	T	T	T	T	T	SA	SA	SA	SA	SA	SA	SA
1768	T	T	T	T	T	T	T	T	T	T	T	A	A	A	A	A	A	A	A	T	T	T	T	T	T	T	T	T	T	T	T	T	T	T	T	T	T	T	T	T	T	T	T	SA	SA	SA	SA	SA	SA
1769	T	T	T	T	T	T	T	T	T	T	T	A	A	A	A	A	A	A	A	T	T	T	T	T	T	T	T	T	T	T	T	T	T	T	T	T	T	T	T	T	T	T	T	SA	SA	A	SA	SA	SA
1770	T	T	T	T	T	T	T	T	T	T	T	A	A	A	A	A	A	SA	A	T	T	T	T	T	T	T	T	T	T	T	T	T	T	T	T	T	T	T	T	T	T	SA	T	SA	SA	SA	SA	SA	SA
1771	T	T	T	T	T	T	T	T	T	T	T	A	A	A	A	A	A	A	A	T	T	T	T	T	T	T	T	T	T	T	T	T	T	T	T	T	T	T	T	T	T	SA	SA	SA	SA	A	T	SA	SA
1772	T	T	T	T	T	T	T	T	T	T	T	A	A	A	A	A	A	A	A	T	T	T	T	T	T	T	T	T	SA	T	T	T	T	T	T	T	T	T	T	T	T	SA	SA	SA	SA	A	T	SA	SA
1773	T	T	T	T	T	T	T	T	T	T	T	A	A	A	A	A	A	A	A	T	T	T	T	T	T	T	T	T	T	T	T	T	T	T	T	T	T	T	T	T	T	SA	SA	SA	SA	A	SA	SA	SA
1774	T	T	T	T	T	T	T	T	T	T	T	A	A	A	A	A	A	A	A	T	T	T	T	T	T	T	T	T	T	T	T	T	T	T	T	T	T	T	T	T	T	SA	SA	SA	SA	A	SA	SA	SA
1775	T	T	T	T	T	T	T	T	T	T	T	A	A	A	A	A	A	A	A	T	T	T	T	T	T	T	T	T	T	T	T	T	T	T	T	T	T	T	T	T	T	T	SA	SA	SA	A	SA	SA	SA
1776	T	T	T	T	T	T	T	T	T	T	T	A	A	A	A	A	A	A	A	T	T	T	T	T	T	T	T	T	T	T	T	T	T	T	T	T	T	T	T	T	T	T	SA	SA	SA	A	SA	SA	SA
1777	T	T	T	T	T	T	T	T	T	T	T	A	A	A	A	A	A	A	A	T	T	T	T	T	T	T	T	T	T	T	T	T	T	T	T	T	T	T	T	T	T	T	SA	SA	SA	SA	SA	SA	SA
1778	T	T	T	T	T	T	T	T	T	T	T	A	A	A	A	A	A	A	A	T	T	T	T	T	T	T	T	T	T	T	T	T	T	T	T	T	T	T	T	T	T	T	SA	SA	SA	SA	SA	SA	SA
1779	T	T	T	T	T	T	T	T	T	T	T	A	A	A	A	A	A	A	A	T	T	T	T	T	T	T	T	T	T	T	T	T	T	T	T	T	T	T	T	T	SA	T	SA	SA	SA	SA	SA	SA	SA
1780	T	T	T	T	T	T	T	T	T	T	T	A	A	A	A	A	A	A	A	T	T	T	T	T	T	T	T	T	T	T	T	T	T	T	T	T	T	T	T	T	SA	T	SA	SA	SA	SA	SA	SA	SA
1781	T	T	T	T	T	T	T	T	T	T	T	A	A	A	A	A	A	A	A	T	T	T	T	T	T	T	T	T	T	T	T	T	T	T	T	T	T	T	T	T	SA	T	SA	SA	SA	SA	SA	SA	SA
1782	T	T	T	T	T	T	T	T	T	T	T	A	A	A	A	A	A	A	A	T	T	T	T	T	T	T	T	T	T	T	T	T	T	T	T	T	T	T	T	T	T	T	SA	SA	SA	SA	SA	SA	SA
1783	T	T	T	T	T	T	T	T	T	T	T	A	A	A	A	A	A	A	A	T	T	T	T	T	T	T	T	T	T	T	T	T	T	T	T	T	T	T	T	T	T	T	SA	SA	SA	SA	SA	SA	SA
1784	T	T	T	T	T	T	T	T	T	T	T	A	A	A	A	A	A	A	A	T	T	T	T	T	T	T	T	T	T	T	T	T	T	T	T	T	T	T	T	T	T	T	SA	SA	SA	SA	SA	SA	SA
1785	T	T	T	T	T	T	T	T	T	T	T	A	A	A	A	A	A	A	A	T	T	T	T	T	T	T	T	T	T	T	T	T	T	T	T	T	T	T	T	T	T	T	SA	SA	SA	SA	SA	SA	SA
1786	T	T	T	T	T	T	T	T	T	T	T	A	A	A	A	A	A	A	A	T	T	T	T	T	T	T	T	T	T	T	T	T	T	T	T	T	T	T	T	T	T	T	SA	SA	SA	SA	SA	SA	SA
1787	T	T	T	T	T	T	T	T	T	T	T	A	A	A	A	A	A	A	A	T	T	T	T	T	T	T	T	T	T	T	T	T	T	T	T	T	T	T	T	T	T	SA	SA	SA	SA	SA	SA	SA	SA
1788	T	T	T	T	T	T	T	T	T	T	T	A	A	A	A	A	A	A	A	T	T	T	T	T	T	T	T	T	T	T	T	T	T	T	T	T	T	T	T	T	T	SA	SA	SA	SA	SA	SA	SA	SA
1789	T	T	T	T	T	T	T	T	T	T	T	A	A	A	A	A	A	A	A	T	T	T	T	T	T	T	T	T	T	T	T	T	T	T	T	T	T	T	T	T	T	SA	SA	SA	SA	SA	SA	SA	SA
1790	T	T	T	T	T	T	T	T	T	T	T	A	A	A	A	A	A	A	A	T	T	T	T	T	T	T	T	T	T	T	T	T	T	T	T	T	T	T	T	T	T	SA	SA	SA	SA	SA	SA	SA	SA
1791	T	T	T	T	T	T	T	T	T	T	T	A	A	A	A	A	A	A	A	T	T	T	T	T	T	T	T	T	T	T	T	T	T	T	T	T	T	T	T	T	T	SA	SA	SA	SA	SA	SA	SA	SA
1792	T	T	T	T	T	T	T	T	T	T	T	A	A	A	A	A	A	A	A	T	T	T	T	T	T	T	T	T	T	T	T	T	T	T	T	T	T	T	T	T	T	SA	SA	SA	SA	SA	SA	SA	SA
1793	T	T	T	T	T	T	T	T	T	T	T	A	A	A	A	A	A	A	A	T	T	T	T	T	T	T	T	T	T	T	T	T	T	T	T	T	T	T	T	T	T	SA	SA	SA	SA	SA	SA	SA	SA
1794	T	T	T	T	T	T	T	T	T	T	T	A	A	A	A	A	A	A	A	T	T	T	T	T	T	T	T	T	T	T	T	T	T	T	T	T	T	T	T	T	T	SA	SA	SA	SA	SA	SA	SA	SA
1795	T	T	T	T	T	T	T	T	T	T	T	A	A	A	A	A	A	A	A	T	T	T	T	T	T	T	T	T	T	T	T	T	T	T	T	T	T	T	T	T	T	SA	SA	SA	SA	SA	SA	SA	SA
1796	T	T	T	T	T	T	T	T	T	T	T	A	A	A	A	A	A	A	A	T	T	T	T	T	T	T	T	T	T	T	T	T	T	T	T	T	T	T	T	T	T	SA	SA	SA	SA	SA	SA	SA	A
1797	T	T	T	T	T	T	T	T	T	T	T	A	A	A	A	A	A	A	A	T	T	T	T	T	T	T	T	T	T	T	T	T	T	T	T	T	T	T	T	T	T	SA	SA	SA	SA	SA	SA	SA	SA
1798	T	T	T	T	T	T	T	T	T	T	T	A	A	A	A	A	A	A	A	T	T	T	T	T	T	T	T	T	T	T	T	T	T	T	T	T	T	T	T	T	T	SA	SA	SA	SA	SA	SA	SA	SA
1799	T	T	T	T	T	T	T	T	T	T	T	A	A	A	A	A	A	A	A	T	T	T	T	T	T	T	T	T	T	T	T	T	T	T	T	T	T	T	T	T	T	SA	SA	SA	SA	SA	SA	SA	SA
1800	T	T	T	T	T	T	T	T	T	T	T	A	A	A	A	A	A	A	A	T	T	T	T	T	T	T	T	T	T	T	T	T	T	T	T	T	T	T	T	T	SA	SA	SA	SA	SA	SA	SA	SA	SA
1801	T	T	T	T	T	T	T	T	T	T	T	A	A	A	A	A	A	A	A	T	T	T	T	T	T	T	T	T	T	T	T	T	T	T	T	T	T	T	T	T	SA	SA	SA	SA	SA	SA	SA	SA	SA
1802	T	T	T	T	T	T	T	T	T	T	T	A	A	A	A	A	A	A	A	T	T	T	T	T	T	T	T	T	T	T	T	T	T	T	T	T	T	T	T	T	SA	T	SA	SA	SA	SA	SA	SA	SA
1803	T	T	T	T	T	T	T	T	T	T	T	A	A	A	A	A	A	A	A	T	T	T	T	T	T	T	T	T	T	T	T	T	T	T	T	T	T	T	T	T	SA	T	SA	SA	SA	SA	SA	SA	SA
1804	T	T	T	T	T	T	T	T	T	T	T	A	A	A	A	A	A	A	A	T	T	T	T	T	T	T	T	T	T	T	T	T	T	T	T	T	T	T	T	T	SA	T	T	SA	SA	SA	SA	SA	SA
1805	T	T	T	T	T	T	T	T	T	T	T	A	A	A	A	A	A	A	A	T	T	T	T	T	T	T	T	T	T	T	T	T	T	T	T	T	T	T	T	T	SA	T	T	SA	SA	SA	SA	SA	SA
1806	T	T	T	T	T	T	T	T	T	T	T	A	A	A	A	A	A	A	A	T	T	T	T	T	T	T	T	T	T	T	T	T	T	T	T	T	T	T	T	T	SA	T	T	SA	SA	SA	SA	SA	SA
1807	T	T	T	T	T	T	T	T	T	T	T	A	A	A	A	A	A	A	A	T	T	T	T	T	T	T	T	T	T	T	T	T	T	T	T	T	T	T	T	T	SA	SA	SA	SA	SA	SA	SA	SA	SA
1808	T	T	T	T	T	T	T	T	T	T	T	A	A	A	A	A	A	A	A	T	T	T	T	T	T	T	T	T	T	T	T	T	T	T	T	T	T	T	T	T	SA	SA	SA	SA	SA	SA	SA	SA	SA
1809	T	T	T	T	T	T	T	T	T	T	T	A	A	A	A	A	A	A	A	T	T	T	T	T	T	T	T	T	T	T	T	T	T	T	T	T	T	T	T	T	SA	T	SA	SA	SA	SA	SA	SA	SA
1810	T	T	T	T	T	T	T	T	T	T	T	A	A	A	A	A	A	A	A	T	T	T	T	T	T	T	T	T	T	T	T	T	T	T	T	T	T	T	T	T	SA	T	SA	SA	SA	SA	SA	SA	SA
1811	T	T	T	T	T	T	T	T	T	T	T	A	A	A	A	A	A	A	A	T	T	T	T	T	T	T	T	T	T	T	T	T	T	T	T	T	T	T	T	T	SA	T	SA	SA	SA	SA	SA	SA	SA
1812	T	T	T	T	T	T	T	T	T	T	T	A	A	A	A	A	A	A	A	T	T	T	T	T	T	T	T	T	T	T	T	T	T	T	T	T	T	T	T	T	SA	T	SA	SA	SA	SA	SA	SA	SA
1813	T	T	T	T	T	T	T	T	T	T	T	A	A	A	A	A	A	A	A	T	T	T	T	T	T	T	T	T	T	T	T	T	T	T	T	T	T	T	T	T	SA	T	SA	SA	SA	SA	SA	SA	SA
1814	T	T	T	T	T	T	T	T	T	T	T	A	A	A	A	A	A	A	A	T	T	T	T	T	T	T	T	T	T	T	T	T	T	T	T	T	T	T	T	T	T	T	SA	SA	SA	SA	SA	SA	SA
1815	T	T	T	T	T	T	T	T	T	T	T	A	A	A	A	A	A	A	A	T	T	T	T	T	T	T	T	T	T	T	T	T	T	T	T	T	T	T	T	T	T	T	SA	SA	SA	SA	SA	SA	SA
1816	T	T	T	T	T	T	T	T	T	T	T	A	A	A	A	A	A	A	A	T	T	T	T	T	T	T	T	T	T	T	T	T	T	T	T	T	T	T	T	T	T	T	T	SA	SA	SA	SA	SA	SA
1817	T	T	T	T	T	T	T	T	T	T	T	A	A	A	A	A	A	A	A	T	T	T	T	T	T	T	T	T	T	T	T	T	T	T	T	T	T	T	T	T	T	T	T	SA	SA	SA	SA	SA	SA
1818	T	T	T	T	T	T	T	T	T	T	T	A	A	A	A	A	A	A	A	T	T	T	T	T	T	T	T	T	T	T	T	T	T	T	T	T	T	T	T	T	T	SA	T	SA	SA	SA	SA	SA	SA
1819	T	T	T	T	T	T	T	T	T	T	T	A	A	A	A	A	A	A	A	T	T	T	T	T	T	T	T	T	T	T	T	T	T	T	T	T	T	T	T	T	T	SA	T	SA	SA	SA	SA	SA	SA
1820	T	T	T	T	T	T	T	T	T	T	T	A	A	A	A	A	A	A	A	T	T	T	T	T	T	T	T	T	T	T	T	T	T	T	T	T	T	T	T	T	T	SA	T	SA	SA	SA	SA	SA	SA
1821	T	T	T	T	T	T	T	T	T	T	T	A	A	A	A	A	A	A	A	T	T	T	T	T	T	T	T	T	T	T	T	T	T	T	T	T	T	T	T	T	T	SA	T	SA	SA	SA	SA	SA	SA
1822	T	T	T	T	T	T	T	T	T	T	T	A	A	A	A	A	A	A	A	T	T	T	T	T	T	T	T	T	T	T	T	T	T	T	T	T	T	T	T	T	T	SA	T	T	SA	SA	T	SA	SA
1823	T	T	T	T	T	T	T	T	T	T	T	A	A	A	A	A	A	A	A	T	T	T	T	T	T	T	T	T	T	T	T	T	T	T	T	T	T	T	T	T	T	SA	T	SA	SA	SA	T	SA	SA
1824	T	T	T	T	T	T	T	T	T	T	T	A	A	A	A	A	A	A	A	T	T	T	T	T	T	T	T	T	T	T	T	T	T	T	T	T	T	T	T	T	T	T	T	SA	SA	SA	SA	SA	A
1825	T	T	T	T	T	T	T	T	T	T	T	A	A	A	A	A	A	A	A	T	T	T	T	T	T	T	T	T	T	T	T	T	T	T	T	T	T	T	T	T	T	T	T	SA	SA	SA	SA	SA	SA
1826	T	T	T	T	T	T	T	T	T	T	T	A	A	A	A	A	A	A	A	T	T	T	T	T	T	T	T	T	T	T	T	T	T	T	T	T	T	T	T	T	T	SA	T	SA	SA	SA	SA	SA	SA
1827	T	T	T	T	T	T	T	T	T	T	T	A	A	A	A	A	A	A	A	T	T	T	T	T	T	T	T	T	T	T	T	T	T	T	T	T	T	T	T	T	T	SA	T	SA	SA	SA	T	SA	SA
1828	T	T	T	T	T	T	T	T	T	T	T	A	A	A	A	A	A	A	A	T	T	T	T	T	T	T	T	T	T	T	T	T	T	T	T	T	T	T	T	T	T	SA	T	SA	SA	SA	T	SA	SA
1829	T	T	T	T	T	T	T	T	T	T	T	A	A	A	A	A	A	A	A	T	T	T	T	T	T	T	T	T	T	T	T	T	T	T	T	T	T	T	T	T	T	SA	SA	SA	SA	SA	T	SA	SA
1830	T	T	T	T	T	T	T	T	T	T	T	A	A	A	A	A	A	A	A	T	T	T	T	T	T	T	T	T	T	T	T	T	T	T	T	T	T	T	T	T	T	SA	SA	SA	SA	SA	T	SA	SA
1831	T	T	T	T	T	T	T	T	T	T	T	A	A	A	A	A	A	A	A	T	T	T	T	T	T	T	T	T	T	T	T	T	T	T	T	T	T	T	T	T	T	SA	SA	SA	SA	SA	T	SA	SA
1832	T	T	T	T	T	T	T	T	T	T	T	A	A	A	A	A	A	A	A	T	T	T	T	T	T	T	T	T	T	T	T	T	T	T	T	T	T	T	T	T	SA	SA	SA	SA	SA	SA	T	SA	SA
1833	T	T	T	T	T	T	T	T	T	T	T	A	A	A	A	A	A	A	A	T	T	T	T	T	T	T	T	T	T	T	T	T	T	T	T	T	T	T	T	T	SA	SA	SA	SA	SA	SA	SA	SA	SA
1834	T	T	T	T	T	T	T	T	T	T	T	A	A	A	A	A	A	A	A	T	T	T	T	T	T	T	T	T	T	T	T	T	T	T	T	T	T	T	T	T	SA	SA	SA	SA	SA	SA	SA	SA	SA
1835	T	T	T	T	T	T	T	T	T	T	T	A	A	A	A	A	A	A	A	T	T	T	T	T	T	T	T	T	T	T	T	T	T	T	SA	T	T	T	T	T	SA	SA	SA	SA	SA	SA	SA	SA	SA
1836	T	T	T	T	T	T	T	T	T	T	T	A	A	A	A	A	A	A	A	T	T	T	T	T	T	T	T	T	T	T	T	T	T	T	SA	T	T	T	T	T	SA	SA	T	SA	SA	SA	SA	SA	SA
1837	T	T	T	T	T	T	T	T	T	T	T	A	A	A	A	A	A	A	A	T	T	T	T	T	T	T	T	T	T	T	T	T	T	T	SA	T	T	T	T	T	SA	T	SA	SA	SA	SA	SA	SA	SA
1838	T	T	T	T	T	T	T	T	T	T	T	A	A	A	A	A	A	A	A	T	T	T	T	T	T	T	T	T	T	T	T	T	T	T	SA	T	T	T	T	T	SA	T	SA	SA	SA	SA	SA	SA	SA
1839	T	T	T	T	T	T	T	T	T	T	T	A	A	A	A	A	A	A	A	T	T	T	T	T	T	T	T	T	T	T	T	T	T	T	T	T	T	T	T	T	SA	SA	SA	SA	SA	SA	SA	SA	SA
1840	T	T	T	T	T	T	T	T	T	T	T	A	A	A	A	A	A	A	A	T	T	T	T	T	T	T	T	T	T	T	T	T	T	T	T	T	T	T	T	T	SA	SA	SA	SA	SA	SA	SA	SA	SA
1841	T	T	T	T	T	T	T	T	T	T	T	A	A	A	A	A	A	A	A	T	T	T	T	T	T	T	T	T	T	T	T	T	T	T	T	T	T	T	T	T	SA	SA	SA	SA	SA	SA	SA	SA	SA
1842	T	T	T	T	T	T	T	T	T	T	T	A	A	A	A	A	A	A	A	T	T	T	T	T	T	T	T	T	T	T	T	T	T	T	T	T	T	T	T	T	SA	SA	SA	SA	SA	SA	SA	SA	SA
1843	T	T	T	T	T	T	T	T	T	T	T	A	A	A	A	A	A	A	A	T	T	T	T	T	T	T	T	T	T	T	T	T	T	T	T	T	T	T	T	T	SA	SA	SA	SA	SA	SA	SA	SA	SA
1844	T	T	T	T	T	T	T	T	T	T	T	A	A	A	A	A	A	A	A	T	T	T	T	T	T	T	T	T	T	T	T	T	T	T	T	T	T	T	T	T	SA	SA	SA	SA	SA	SA	SA	SA	SA
1845	T	T	T	T	T	T	T	T	T	T	T	A	A	A	A	A	A	A	A	T	T	T	T	T	T	T	T	T	T	T	T	T	T	T	T	T	T	T	T	T	SA	SA	SA	SA	SA	SA	SA	SA	SA
1846	T	T	T	T	T	T	T	T	T	T	T	A	A	A	A	A	A	A	A	T	T	T	T	T	T	T	T	T	T	T	T	T	T	T	T	T	T	T	T	T	SA	SA	SA	SA	SA	SA	SA	SA	SA
1847	T	T	T	T	T	T	T	T	T	T	T	A	A	A	A	A	A	A	A	T	T	T	T	T	T	T	T	T	T	T	T	T	T	T	T	T	T	T	T	T	SA	SA	SA	SA	SA	SA	SA	SA	SA
1848	T	T	T	T	T	T	T	T	T	T	T	A	A	A	A	A	A	A	A	T	T	T	T	T	T	T	T	T	T	T	T	T	T	T	T	T	T	T	T	T	SA	SA	SA	SA	SA	SA	SA	SA	SA
1849	T	T	T	T	T	T	T	T	T	T	T	A	A	A	A	A	A	A	A	T	T	T	T	T	T	T	T	T	T	T	T	T	T	T	T	T	T	T	T	T	SA	SA	SA	SA	SA	SA	SA	SA	SA
1850	T	T	T	T	T	T	T	T	T	T	T	A	A	A	A	A	A	A	A	T	T	T	T	T	T	T	T	T	T	T	T	T	T	T	T	T	T	T	T	T	SA	SA	SA	SA	SA	SA	SA	SA	SA
1851	T	T	T	T	T	T	T	T	T	T	T	A	A	A	A	A	A	A	A	T	T	T	T	T	T	T	T	T	T	T	T	T	T	T	T	T	T	T	T	T	SA	SA	SA	SA	SA	SA	SA	SA	SA
1852	T	T	T	T	T	T	T	T	T	T	T	A	A	A	A	A	A	A	A	T	T	T	T	T	T	T	T	T	T	T	T	T	T	T	T	T	T	T	T	T	SA	SA	SA	SA	SA	SA	SA	SA	SA
1853	T	T	T	T	T	T	T	T	T	T	T	A	A	A	A	A	A	A	A	T	T	T	T	T	T	T	T	T	T	T	T	T	T	T	T	T	T	T	T	T	SA	SA	SA	SA	SA	SA	SA	SA	SA
1854	T	T	T	T	T	T	T	T	T	T	T	A	A	A	A	A	A	A	A	T	T	T	T	T	T	T	T	T	T	T	T	T	T	T	T	T	T	T	T	T	SA	SA	SA	SA	SA	SA	SA	SA	SA
1855	T	T	T	T	T	T	T	T	T	T	T	A	A	A	A	A	A	A	A	T	T	T	T	T	T	T	T	T	T	T	T	T	T	T	T	T	T	T	T	T	SA	SA	SA	SA	SA	SA	SA	SA	SA
1856	T	T	T	T	T	T	T	SA	T	T	T	A	A	A	A	A	A	A	A	T	T	T	T	T	T	T	T	T	T	T	T	T	T	T	T	T	T	T	T	T	SA	SA	SA	SA	SA	SA	SA	SA	SA
1857	T	T	T	T	T	T	T	SA	T	T	T	A	A	A	A	A	A	A	A	T	T	T	T	T	T	T	T	T	T	T	T	T	T	T	T	T	T	T	T	T	SA	SA	SA	SA	SA	SA	SA	SA	A
1858	T	T	T	T	T	T	T	SA	T	T	T	A	A	A	A	A	A	A	A	T	T	T	T	T	T	T	T	T	T	T	T	T	T	T	T	T	T	T	T	T	SA	SA	SA	SA	SA	SA	SA	SA	A
1859	T	T	T	T	T	T	T	SA	T	T	T	A	A	A	A	A	A	A	A	T	T	T	T	T	T	T	T	T	T	T	T	T	T	T	T	T	T	T	T	T	SA	SA	SA	SA	SA	SA	SA	SA	A
1860	T	T	T	T	T	T	T	T	T	T	T	A	A	A	A	A	A	A	A	T	T	T	T	T	T	T	T	T	T	T	T	T	T	T	T	T	T	T	T	T	SA	SA	SA	SA	SA	SA	SA	SA	A
1861	T	T	T	T	T	T	T	T	T	T	T	A	A	A	A	A	A	A	A	T	T	T	T	T	T	T	T	T	T	T	T	T	T	T	T	T	T	T	T	T	SA	SA	SA	SA	SA	SA	SA	SA	SA
1862	T	T	T	T	T	T	T	T	T	T	T	A	A	A	A	A	A	A	A	T	T	T	T	T	T	T	T	T	T	T	T	T	T	T	T	T	T	T	T	T	SA	SA	SA	SA	SA	SA	SA	SA	SA
1863	T	T	T	T	T	T	T	T	T	T	T	A	A	A	A	A	A	A	A	T	T	T	T	T	T	T	T	T	T	T	T	T	T	T	T	T	T	T	T	T	SA	SA	SA	SA	SA	SA	SA	SA	SA
1864	T	T	T	T	T	T	T	T	T	T	T	A	A	A	A	A	A	A	A	T	T	T	T	T	T	T	T	T	T	T	T	T	T	T	T	T	T	T	T	T	SA	T	SA	SA	SA	SA	SA	SA	SA
1865	T	T	T	T	T	T	T	T	T	T	T	A	A	A	A	A	A	A	A	T	T	T	T	T	T	T	T	T	T	T	T	T	T	T	T	T	T	T	T	T	T	T	SA	SA	SA	SA	SA	SA	SA
1866	T	T	T	T	T	T	T	T	T	T	T	A	A	A	A	A	A	A	A	T	T	T	T	T	T	T	T	T	SA	T	T	T	T	T	T	T	T	T	T	T	T	T	SA	SA	SA	SA	SA	SA	SA
1867	T	T	T	T	T	T	T	T	T	T	T	A	A	A	A	A	A	A	A	T	T	T	T	T	T	T	T	T	T	T	T	T	T	T	T	T	T	T	T	T	T	T	T	SA	SA	SA	SA	SA	SA
1868	T	T	T	T	T	T	T	T	T	T	T	A	A	A	A	A	A	A	A	T	T	T	T	T	T	T	T	T	T	T	T	T	T	T	T	T	T	T	T	T	T	T	T	SA	SA	SA	SA	SA	SA
1869	T	T	T	T	T	T	T	T	T	T	T	A	A	A	A	A	A	A	A	T	T	T	T	T	T	T	T	T	T	T	T	T	T	T	T	T	T	T	T	T	T	T	T	SA	SA	SA	SA	SA	SA
1870	T	T	T	T	T	T	T	T	T	T	T	A	A	A	A	A	A	A	A	T	T	T	T	T	T	T	T	T	T	T	T	T	T	T	T	T	T	T	T	T	T	T	T	SA	SA	SA	SA	SA	SA
1871	T	T	T	T	T	T	T	T	T	T	T	A	A	A	A	A	A	A	A	T	T	T	T	T	T	T	T	T	T	T	T	T	T	T	T	T	T	T	T	T	T	T	T	SA	SA	SA	SA	SA	SA
1872	T	T	T	T	T	T	T	T	T	T	T	A	A	A	A	A	A	A	A	T	T	T	T	T	T	T	T	T	T	T	T	T	T	T	T	T	T	T	T	T	T	T	T	SA	SA	SA	SA	SA	SA
1873	T	T	T	T	T	T	T	T	T	T	T	A	A	A	A	A	A	A	A	T	T	T	T	T	T	T	T	T	T	T	T	T	T	T	T	T	T	T	T	T	T	T	T	SA	SA	SA	SA	SA	SA
1874	T	T	T	T	T	T	T	T	T	T	T	A	A	A	A	A	A	A	A	T	T	T	T	T	T	SA	T	T	T	T	T	T	T	T	T	T	T	T	T	T	T	T	SA	SA	SA	SA	SA	SA	SA
1875	T	T	T	T	T	T	T	T	T	T	T	A	A	A	A	A	A	A	A	T	T	T	T	T	T	T	T	T	T	T	T	T	T	T	T	T	T	T	T	T	T	T	SA	SA	SA	SA	SA	SA	SA
1876	T	T	T	T	T	T	T	T	T	T	T	A	A	A	A	A	A	A	A	T	T	T	T	T	T	T	T	T	T	T	T	T	T	T	T	T	T	T	T	T	T	T	SA	SA	SA	SA	SA	SA	SA
1877	T	T	T	T	T	T	T	T	T	T	T	A	A	A	A	A	A	A	A	T	T	T	T	T	T	T	SA	T	T	T	T	T	T	T	T	T	T	T	T	T	T	T	SA	SA	SA	SA	SA	SA	SA
1878	T	T	T	T	T	T	T	T	T	T	T	A	A	A	A	A	A	A	A	T	T	T	T	T	T	T	SA	T	T	T	T	T	T	T	T	T	T	T	T	T	T	T	T	SA	SA	SA	SA	SA	SA
1879	T	T	T	T	T	T	T	T	T	T	T	A	A	A	A	A	A	A	A	T	T	T	T	T	T	T	T	T	T	T	T	T	T	T	T	T	T	T	T	T	T	T	T	SA	SA	SA	SA	SA	SA
1880	T	T	T	T	T	T	T	T	T	T	T	A	A	A	A	A	A	A	A	T	T	T	T	T	T	T	T	T	T	T	T	T	T	T	T	T	T	T	T	T	T	T	T	SA	SA	SA	SA	SA	SA
1881	T	T	T	T	T	T	T	T	T	T	T	A	A	A	A	A	A	A	A	T	T	T	T	T	T	T	T	T	T	T	T	T	T	T	T	T	T	T	T	T	T	T	T	SA	SA	SA	SA	SA	SA
1882	T	T	T	T	T	T	T	T	T	T	T	A	A	A	A	A	A	A	A	T	T	T	T	T	T	T	T	T	T	T	T	T	T	T	T	T	T	T	T	T	T	T	SA	SA	SA	SA	SA	SA	SA
1883	T	T	T	T	T	T	T	T	T	T	T	A	A	A	A	A	A	A	A	T	T	T	T	T	T	T	T	T	T	T	T	T	T	T	T	T	T	T	T	T	T	T	SA	SA	SA	SA	SA	SA	SA
1884	T	T	T	T	T	T	T	T	T	T	T	A	A	A	A	A	A	A	A	T	T	T	T	T	T	T	T	T	T	T	T	T	T	T	T	T	T	T	T	T	T	T	SA	T	SA	SA	SA	SA	SA
1885	T	T	T	T	T	T	T	T	T	T	T	A	A	A	A	A	A	A	A	T	T	T	T	T	T	T	T	T	T	T	T	T	T	T	T	T	T	T	T	T	T	T	SA	T	SA	SA	SA	SA	SA
1886	T	T	T	T	T	T	T	T	T	T	T	A	A	A	A	A	A	A	A	T	T	T	T	T	T	T	T	T	T	T	T	T	T	T	T	T	T	T	T	T	T	T	SA	T	SA	SA	SA	SA	SA
1887	T	T	T	T	T	T	T	T	T	T	T	A	A	A	A	A	A	A	A	T	T	T	T	T	T	T	T	T	T	T	T	T	T	T	T	T	T	T	T	T	T	T	SA	T	SA	SA	T	SA	SA
1888	T	T	T	T	T	T	T	T	T	T	T	A	A	A	A	A	A	A	A	T	T	T	T	T	T	T	T	T	T	T	T	T	T	T	T	T	T	T	T	T	T	SA	SA	T	SA	SA	SA	SA	SA
1889	T	T	T	T	T	T	T	T	T	T	T	A	A	A	A	A	A	A	A	T	T	T	T	T	T	T	T	T	T	T	T	T	T	T	T	T	T	T	T	T	T	SA	SA	SA	SA	SA	SA	SA	SA
1890	T	T	T	T	T	T	T	T	T	T	T	A	A	A	A	A	A	A	A	T	T	T	T	T	T	T	T	T	T	T	T	T	T	T	T	T	T	T	T	T	T	SA	SA	SA	SA	SA	SA	SA	SA
1891	T	T	T	T	T	T	T	T	T	T	T	A	A	A	A	A	A	A	A	T	T	T	T	T	T	T	T	T	T	T	T	T	T	T	T	T	T	T	T	T	T	SA	SA	SA	SA	SA	SA	SA	SA
1892	T	T	T	T	T	T	T	T	T	T	T	A	A	A	A	A	A	A	A	T	T	T	T	T	T	T	T	T	T	T	T	T	T	T	T	T	T	T	T	T	T	T	SA	SA	SA	SA	SA	SA	SA
1893	T	T	T	T	T	T	T	T	T	T	T	A	A	A	A	A	A	A	A	T	T	T	T	T	T	T	T	T	T	T	T	T	T	T	T	T	T	T	T	T	T	T	T	SA	SA	SA	SA	SA	SA
1894	T	T	T	T	T	T	T	T	T	T	T	A	A	A	A	A	A	A	A	T	T	T	T	T	T	T	T	T	T	T	T	T	T	T	T	T	T	T	T	T	T	T	T	SA	SA	SA	SA	SA	SA
1895	T	T	T	T	T	T	T	T	T	T	T	A	A	A	A	A	A	A	A	T	T	T	T	T	T	T	T	T	T	T	T	T	T	T	T	T	T	T	T	T	T	T	T	SA	SA	SA	SA	SA	SA
1896	T	T	T	T	T	T	T	T	T	T	T	A	A	A	A	A	A	A	A	T	T	T	T	T	T	T	T	T	T	T	T	T	T	T	T	T	T	T	T	T	T	T	SA	SA	SA	SA	SA	SA	SA
1897	T	T	T	T	T	T	T	T	T	T	T	A	A	A	A	A	A	A	A	T	T	T	T	T	T	T	T	T	T	T	T	T	T	T	T	T	T	T	T	T	T	SA	SA	SA	SA	SA	SA	SA	SA
1898	T	T	T	T	T	T	T	T	T	T	T	A	A	A	A	A	A	A	A	T	T	T	T	T	T	T	T	T	T	T	T	T	T	T	T	T	T	T	T	T	T	SA	SA	SA	SA	SA	SA	SA	SA
1899	T	T	T	T	T	T	T	T	T	T	T	A	A	A	A	A	A	A	A	T	T	T	T	T	T	T	T	T	T	T	T	T	T	T	T	T	T	T	T	T	T	SA	SA	SA	SA	SA	SA	SA	SA
1900	T	T	T	T	T	T	T	T	T	T	T	A	A	A	A	A	A	A	A	T	T	T	T	T	T	T	T	T	T	T	T	T	T	T	T	T	T	T	T	T	T	SA	SA	SA	SA	SA	SA	SA	A
1901	T	T	T	T	T	T	T	T	T	T	T	A	A	A	A	A	A	A	A	T	T	T	T	T	T	T	T	T	T	T	T	T	T	T	T	T	T	T	T	T	T	SA	SA	SA	SA	SA	SA	SA	A
1902	T	T	T	T	T	T	T	T	T	T	T	A	A	A	A	A	A	A	A	T	T	T	T	T	T	T	T	T	T	T	T	T	T	T	T	T	T	T	T	T	T	SA	SA	SA	SA	SA	SA	SA	A
1903	T	T	T	T	T	T	T	T	T	T	T	A	A	A	A	A	A	A	A	T	T	T	T	T	T	T	T	T	T	T	T	T	T	T	T	T	T	T	T	T	T	SA	SA	SA	SA	SA	SA	SA	A
1904	T	T	T	T	T	T	T	T	T	T	T	A	A	A	A	A	A	A	A	T	T	T	T	T	T	T	T	T	T	T	T	T	T	T	T	T	T	T	T	T	T	SA	T	SA	SA	SA	SA	SA	SA
1905	T	T	T	T	T	T	T	T	T	T	T	A	A	A	A	A	A	A	A	T	T	T	T	T	T	T	T	T	T	T	T	T	T	T	T	T	T	T	T	T	T	SA	T	SA	SA	SA	SA	SA	SA
1906	T	T	T	T	T	T	T	T	T	T	T	A	A	A	A	A	A	A	A	T	T	T	T	T	T	T	T	T	T	T	T	T	T	T	T	T	T	T	T	T	T	SA	SA	SA	SA	SA	SA	SA	SA
1907	T	T	T	T	T	T	T	T	T	T	T	A	A	A	A	A	A	A	A	T	T	T	T	T	T	T	T	T	T	T	T	T	T	T	T	T	T	T	T	T	T	T	SA	SA	SA	SA	SA	SA	SA
1908	T	T	T	T	T	T	T	T	T	T	T	A	A	A	A	A	A	A	A	T	T	T	T	T	T	T	T	T	T	T	T	T	T	T	T	T	T	T	T	T	T	T	SA	SA	SA	SA	SA	SA	SA
1909	T	T	T	T	T	T	T	T	T	T	T	A	A	A	A	A	A	A	A	T	T	T	T	T	T	T	T	T	T	T	T	T	T	T	T	T	T	T	T	T	T	T	SA	SA	SA	SA	SA	SA	A
1910	T	T	T	T	T	T	T	T	T	T	T	A	A	A	A	A	A	A	A	T	T	T	T	T	T	T	T	T	T	T	T	T	T	T	T	T	T	T	T	T	T	T	SA	SA	SA	SA	SA	SA	A
1911	T	T	T	T	T	T	T	T	T	T	T	A	A	A	A	A	A	A	A	T	T	T	T	T	T	T	T	T	T	T	T	T	T	T	T	T	T	T	T	T	T	T	SA	SA	SA	SA	SA	SA	A
1912	T	T	T	T	T	T	T	T	T	T	T	A	A	A	A	A	A	SA	A	T	T	T	T	T	T	T	T	T	T	T	SA	T	T	T	T	T	T	T	T	T	T	T	SA	SA	SA	SA	SA	SA	A
1913	T	T	T	T	T	T	T	T	T	T	T	A	A	A	A	A	A	SA	A	T	T	T	T	T	T	T	T	T	T	T	SA	T	T	T	T	T	T	T	T	T	T	T	SA	SA	SA	SA	SA	SA	A
1914	T	T	T	T	T	T	T	T	T	T	T	A	A	A	A	A	A	A	A	T	T	T	T	T	T	T	T	T	T	T	SA	T	T	T	T	T	T	T	T	T	T	T	SA	SA	SA	SA	SA	SA	A
1915	T	T	T	T	T	T	T	T	T	T	T	A	A	A	A	A	A	A	A	T	T	T	T	T	T	T	T	T	T	T	SA	T	T	T	T	T	T	T	T	T	T	T	SA	SA	SA	SA	SA	SA	A
1916	T	T	T	T	T	T	T	T	T	T	T	A	A	A	A	A	A	A	A	T	T	T	T	T	T	T	T	T	T	T	T	T	T	T	T	T	T	T	T	T	T	T	SA	SA	SA	SA	SA	SA	A
1917	T	T	T	T	T	T	T	T	T	T	T	A	A	A	A	A	A	A	A	T	T	T	T	T	T	T	T	T	T	T	T	T	T	SA	T	T	T	T	T	T	T	T	T	SA	SA	SA	SA	SA	A
1918	T	T	T	T	T	T	T	T	T	T	T	A	A	A	A	A	A	A	A	T	T	T	T	T	T	T	T	T	T	T	T	T	T	SA	T	T	T	T	T	T	T	T	T	SA	SA	SA	SA	SA	A
1919	T	T	T	T	T	T	T	T	T	T	T	A	A	A	A	A	A	A	A	T	T	T	T	T	T	T	T	T	T	T	T	SA	T	T	T	T	T	T	T	T	T	SA	SA	SA	SA	SA	SA	SA	A
1920	T	T	T	T	T	T	T	T	T	T	T	A	A	A	A	A	A	A	A	T	T	T	T	T	T	T	T	T	T	T	T	SA	T	T	T	T	T	T	T	T	T	SA	SA	SA	SA	SA	SA	SA	A
1921	T	T	T	T	T	T	T	T	T	T	T	A	A	A	A	A	A	A	A	T	T	T	T	T	T	T	T	T	T	T	T	T	T	T	T	T	T	T	T	T	T	SA	SA	SA	SA	SA	SA	SA	A
1922	T	T	T	T	T	T	T	T	T	T	T	A	A	A	A	A	A	A	A	T	T	T	T	T	T	T	T	T	T	T	T	T	T	T	T	T	T	T	T	T	T	SA	SA	SA	SA	SA	SA	SA	A
1923	T	T	T	T	T	T	T	T	T	T	T	A	A	A	A	A	A	A	A	T	T	T	T	T	T	T	T	T	T	T	T	T	T	T	T	T	T	T	T	T	T	SA	SA	SA	SA	SA	SA	SA	A
1924	T	T	T	T	T	T	T	T	T	T	T	A	A	A	A	A	A	A	A	T	T	T	T	T	T	T	T	T	T	T	T	T	T	T	T	T	T	T	T	T	T	SA	SA	SA	SA	SA	SA	SA	A
1925	T	T	T	T	T	T	T	T	T	T	T	A	A	A	A	A	A	A	A	T	T	T	T	T	T	T	T	T	T	T	T	T	T	T	T	T	T	T	T	T	SA	SA	SA	SA	SA	SA	SA	SA	A
1926	T	T	T	T	T	T	T	T	T	T	T	A	A	A	A	A	A	A	A	T	T	T	T	T	T	T	T	T	T	T	T	T	T	T	T	T	T	T	T	T	SA	SA	SA	SA	SA	SA	SA	SA	A
1927	T	T	T	T	T	T	T	T	T	T	T	A	A	A	A	A	A	A	A	T	T	T	T	T	T	T	T	T	T	T	T	T	T	T	T	T	T	T	T	T	SA	SA	SA	SA	SA	SA	SA	SA	A
1928	T	T	T	T	T	T	T	T	T	T	T	A	A	A	A	A	A	A	A	T	T	T	T	T	T	T	T	T	T	T	T	T	T	T	T	T	T	T	T	T	SA	SA	SA	SA	SA	SA	SA	SA	A
1929	T	T	T	T	T	T	T	T	T	T	T	A	A	A	A	A	A	A	A	T	T	T	T	T	T	T	T	T	T	T	T	T	T	T	T	T	T	T	T	T	SA	SA	SA	SA	SA	SA	SA	SA	SA
1930	T	T	T	T	T	T	T	T	T	T	T	A	A	A	A	A	A	A	A	T	T	T	T	T	SA	T	T	T	T	T	T	T	T	T	T	T	T	T	T	T	SA	SA	SA	SA	SA	SA	SA	SA	SA
1931	T	T	T	T	T	T	T	T	T	T	T	A	A	A	A	A	A	A	A	T	T	T	T	T	SA	T	T	T	T	T	T	T	T	T	T	T	T	T	T	T	SA	SA	SA	SA	SA	SA	SA	SA	SA
1932	T	T	T	T	T	T	T	T	T	T	T	A	A	A	A	A	A	A	A	T	T	T	T	T	T	T	T	T	T	T	T	T	T	T	T	T	T	T	T	T	T	SA	SA	SA	SA	SA	SA	SA	SA
1933	T	T	T	T	T	T	T	T	T	T	T	A	A	A	A	A	A	A	A	T	T	T	T	T	T	T	T	T	T	T	T	T	T	T	T	T	T	T	T	T	T	SA	SA	SA	SA	SA	SA	SA	SA
1934	T	T	T	T	T	T	T	T	T	T	T	A	A	A	A	A	A	A	A	T	T	T	T	T	T	T	T	T	T	T	T	T	T	T	T	T	T	T	T	T	T	SA	SA	SA	SA	SA	SA	SA	SA
1935	T	T	T	T	T	T	T	T	T	T	T	A	A	A	A	A	A	A	A	T	T	T	T	T	T	T	T	T	T	T	T	T	T	T	T	T	T	T	T	T	SA	SA	SA	SA	SA	SA	SA	SA	SA
1936	T	T	T	T	T	T	T	T	T	T	T	A	A	A	A	A	A	A	A	T	T	T	T	T	T	T	T	T	T	T	T	T	T	T	T	T	T	T	T	T	SA	SA	SA	SA	SA	SA	SA	SA	SA
1937	T	T	T	T	T	T	T	T	T	T	T	A	A	A	A	A	A	A	A	T	T	T	T	T	T	T	T	T	T	T	T	T	T	T	T	T	T	T	T	T	SA	SA	SA	SA	SA	SA	SA	SA	SA
1938	T	T	T	T	T	T	T	T	T	T	T	A	A	A	A	A	A	A	A	T	T	T	T	SA	T	T	T	SA	T	SA	T	T	T	T	T	T	T	T	T	T	SA	SA	SA	SA	SA	SA	SA	SA	SA
1939	T	T	T	T	T	T	T	T	T	T	T	A	A	A	A	A	A	A	A	T	T	T	T	T	SA	T	T	SA	T	SA	T	T	T	T	T	T	T	T	T	T	SA	SA	SA	SA	SA	SA	SA	SA	SA
1940	T	T	T	T	T	T	T	T	T	T	T	A	A	A	A	A	A	A	A	T	T	T	T	T	SA	T	T	SA	T	SA	T	T	T	T	SA	T	T	T	T	T	SA	SA	SA	SA	SA	SA	SA	SA	SA
1941	T	T	T	T	T	T	T	T	T	T	T	A	A	A	A	A	A	A	A	T	T	T	T	T	SA	T	T	SA	T	SA	T	T	T	T	T	T	T	T	T	T	SA	SA	SA	SA	SA	SA	SA	SA	SA
1942	T	T	T	T	T	T	T	T	T	T	T	A	A	A	A	A	A	A	A	T	T	T	T	T	SA	T	T	SA	T	T	T	T	T	T	T	T	T	T	T	T	SA	SA	SA	SA	SA	SA	SA	SA	SA
1943	T	T	T	T	T	T	T	T	T	T	T	A	A	A	A	A	A	A	A	T	T	T	T	T	SA	T	T	SA	SA	T	T	T	T	T	T	T	T	T	T	T	SA	SA	SA	SA	SA	SA	SA	SA	SA
1944	T	T	T	T	T	T	T	T	T	T	T	A	A	A	A	A	A	A	A	T	T	T	T	T	SA	T	T	SA	SA	T	T	T	T	T	T	T	T	T	T	T	SA	SA	SA	SA	SA	SA	SA	SA	SA
1945	T	T	T	T	T	T	T	T	T	T	T	A	A	A	A	A	A	A	A	T	T	T	T	T	SA	T	T	SA	T	T	T	T	T	T	T	T	T	T	T	T	SA	SA	SA	SA	SA	SA	SA	SA	SA
1946	T	T	T	T	T	T	T	T	T	T	T	A	A	A	A	A	A	A	A	T	T	T	T	T	SA	T	T	T	T	T	T	T	T	T	T	T	T	T	T	T	SA	SA	SA	SA	SA	A	SA	SA	SA
1947	T	T	T	T	T	T	T	T	T	T	T	A	A	A	A	A	A	A	A	T	T	T	T	T	SA	T	T	T	T	T	T	T	T	T	T	T	T	T	T	T	SA	SA	SA	SA	SA	A	SA	SA	SA
1948	T	T	T	T	T	T	T	T	T	T	T	A	A	A	A	A	A	A	A	T	T	T	T	T	SA	T	T	SA	T	T	T	T	T	T	SA	T	T	T	T	T	SA	SA	SA	SA	SA	SA	SA	SA	SA
1949	T	T	T	T	T	T	T	T	T	T	T	A	A	A	A	A	A	A	A	T	T	T	T	T	SA	T	T	SA	T	SA	T	T	T	T	SA	T	T	T	T	T	SA	SA	SA	SA	SA	A	SA	SA	SA
1950	T	T	T	T	T	T	T	T	T	T	T	A	A	A	A	A	A	A	A	T	T	T	T	T	SA	T	T	SA	T	SA	T	T	T	T	SA	T	T	T	T	T	SA	SA	SA	SA	SA	A	SA	SA	SA
1951	T	T	T	T	T	T	T	T	T	T	T	A	A	A	A	A	A	A	A	T	T	T	T	T	SA	T	T	SA	T	SA	T	T	T	T	SA	T	T	T	T	T	SA	SA	SA	SA	SA	SA	SA	SA	SA
1952	T	T	T	T	T	T	T	T	T	T	T	A	A	A	A	A	A	A	A	T	T	T	SA	SA	SA	T	T	SA	T	T	T	T	T	T	T	T	T	T	T	T	SA	SA	SA	SA	SA	SA	SA	SA	SA
1953	T	T	T	T	T	T	T	T	T	T	T	A	A	A	A	A	A	A	A	T	T	SA	SA	SA	SA	T	T	SA	T	T	T	T	T	T	T	T	T	T	T	T	SA	SA	SA	SA	SA	SA	SA	SA	SA
1954	T	T	T	T	T	T	T	T	T	T	T	A	A	A	A	A	A	A	A	T	T	SA	SA	SA	SA	SA	T	SA	T	T	T	T	T	T	T	T	T	T	T	T	SA	SA	SA	SA	SA	SA	SA	SA	SA
1955	T	T	T	T	T	T	T	T	T	T	T	A	A	A	A	A	A	A	A	T	T	SA	SA	SA	SA	T	T	SA	T	T	T	T	T	T	T	T	T	T	T	T	SA	SA	SA	SA	SA	SA	SA	SA	SA
1956	T	T	T	T	T	T	T	T	T	T	T	A	A	A	A	A	A	A	A	T	T	SA	SA	SA	SA	T	T	SA	T	T	T	T	T	T	T	T	T	T	T	T	SA	SA	SA	SA	SA	SA	SA	SA	SA
1957	T	T	T	T	T	T	T	T	T	T	T	A	A	A	A	A	A	A	A	T	T	SA	SA	SA	SA	T	T	SA	T	T	T	T	T	T	SA	T	T	T	T	T	SA	SA	SA	SA	SA	SA	SA	SA	SA
1958	T	T	T	T	T	T	T	T	T	T	T	A	A	A	A	A	A	A	A	T	T	SA	SA	SA	SA	T	T	SA	T	T	T	T	T	T	SA	T	T	T	T	T	SA	SA	SA	SA	SA	SA	SA	SA	SA
1959	T	T	T	T	T	T	T	T	T	T	T	A	A	A	A	A	A	A	A	T	T	SA	SA	SA	SA	T	T	SA	T	T	T	T	T	T	SA	T	T	T	T	T	SA	SA	SA	SA	SA	SA	SA	SA	SA
1960	T	T	T	T	T	T	T	T	T	T	T	A	A	A	A	A	A	A	A	T	T	SA	SA	SA	SA	T	T	SA	T	T	T	T	T	T	SA	T	T	T	T	T	SA	SA	SA	SA	SA	SA	SA	SA	SA
1961	T	T	T	T	T	T	T	T	T	T	T	A	A	A	A	A	A	A	A	T	T	SA	SA	SA	SA	T	T	SA	T	T	T	SA	T	T	T	T	T	T	T	T	SA	SA	SA	SA	SA	SA	SA	SA	SA
1962	T	T	T	T	T	T	T	T	T	T	T	A	A	A	A	A	A	A	A	T	T	SA	SA	SA	SA	T	T	SA	T	T	T	SA	T	T	T	T	T	T	T	T	SA	SA	SA	SA	SA	SA	SA	SA	SA
1963	T	T	T	T	T	T	T	T	T	T	T	A	A	A	A	A	A	A	A	T	T	SA	SA	SA	SA	T	T	SA	T	T	T	T	T	T	T	T	T	T	T	T	SA	SA	SA	SA	SA	SA	SA	SA	SA
1964	T	T	T	T	T	T	T	T	T	T	T	A	A	A	A	A	A	A	A	T	T	SA	SA	SA	SA	T	T	SA	T	T	T	SA	T	T	T	T	T	T	T	T	SA	SA	SA	SA	SA	SA	SA	SA	SA
1965	T	T	T	T	T	T	T	T	T	T	T	A	A	A	A	A	A	A	A	T	T	SA	SA	SA	SA	T	T	SA	T	T	T	T	T	T	T	T	T	T	T	T	SA	SA	SA	SA	SA	SA	SA	SA	SA
1966	T	T	T	T	T	T	T	T	T	T	T	A	A	A	A	A	A	A	A	T	T	SA	SA	SA	SA	T	T	T	T	T	T	T	T	T	T	T	T	T	T	T	SA	SA	SA	SA	SA	SA	SA	SA	SA
1967	T	T	T	T	T	T	T	T	T	T	T	A	A	A	A	A	A	A	A	SA	T	SA	SA	SA	SA	T	T	T	T	T	T	T	T	T	T	T	T	T	T	T	SA	SA	SA	SA	SA	SA	SA	SA	SA
1968	T	T	T	T	T	T	T	T	T	T	T	A	A	A	A	A	A	A	A	T	T	SA	SA	SA	SA	T	T	T	T	T	T	T	T	T	T	T	T	T	T	T	SA	SA	SA	SA	SA	SA	SA	SA	SA
1969	T	T	T	T	T	T	T	T	T	T	T	A	A	A	A	A	A	A	A	T	T	SA	SA	SA	SA	T	T	T	T	T	T	T	T	T	T	T	T	T	T	T	SA	SA	SA	SA	SA	SA	SA	SA	SA
1970	T	T	T	T	T	T	T	T	T	T	T	A	A	A	A	A	A	A	A	T	T	SA	SA	SA	SA	T	T	T	T	SA	T	T	T	T	T	T	T	T	T	T	SA	SA	SA	SA	SA	SA	SA	SA	SA
1971	T	T	T	T	T	T	T	T	T	T	T	A	A	A	A	A	A	A	A	T	T	SA	SA	SA	SA	T	T	T	T	SA	T	T	T	T	SA	T	T	T	T	T	SA	SA	SA	SA	SA	SA	SA	SA	SA
1972	T	T	T	T	T	T	T	T	T	T	T	A	A	A	A	A	A	A	A	T	T	SA	SA	SA	T	T	T	T	T	SA	T	T	T	T	SA	T	T	T	T	T	SA	SA	SA	SA	SA	SA	SA	SA	SA
1973	T	T	T	T	T	T	T	T	T	T	T	A	A	A	A	A	A	A	A	T	T	SA	SA	SA	T	T	T	T	T	SA	T	T	T	T	SA	T	T	T	T	T	SA	SA	SA	SA	SA	SA	SA	SA	SA
1974	T	T	T	T	T	T	T	T	T	T	T	A	A	A	A	A	A	A	A	T	T	SA	SA	SA	T	T	T	T	T	SA	T	T	T	T	SA	T	T	T	T	T	SA	SA	SA	SA	SA	SA	SA	SA	SA
1975	T	T	T	T	T	T	T	T	T	T	T	A	A	A	A	A	A	A	A	T	T	SA	SA	SA	SA	T	T	SA	T	SA	T	T	T	T	SA	T	T	T	T	T	SA	SA	SA	SA	SA	SA	SA	SA	SA
1976	T	T	T	T	T	T	T	T	T	T	T	A	A	A	A	A	A	A	SA	T	T	T	SA	SA	SA	T	T	SA	T	SA	T	T	T	T	SA	T	T	T	T	T	SA	SA	SA	SA	SA	SA	SA	SA	SA
1977	T	T	T	T	T	T	T	T	T	T	T	A	A	A	A	A	A	A	A	T	T	T	SA	SA	SA	T	T	SA	T	SA	T	T	T	T	SA	T	T	T	T	T	SA	SA	SA	SA	SA	SA	SA	SA	SA
1978	T	T	T	T	T	T	T	T	T	T	T	A	A	A	A	A	A	A	A	T	T	T	SA	SA	SA	T	T	SA	T	SA	T	T	T	T	SA	T	T	T	T	T	SA	SA	SA	SA	SA	SA	SA	SA	SA
1979	T	T	T	T	T	T	T	T	T	T	T	A	A	A	A	A	A	A	A	T	T	T	SA	SA	SA	T	T	SA	T	SA	T	T	T	T	SA	T	T	T	T	T	SA	SA	SA	SA	SA	SA	SA	SA	SA
1980	T	T	T	T	T	T	T	T	T	T	T	A	A	A	A	A	A	A	A	T	T	T	SA	SA	SA	T	T	SA	T	SA	T	T	T	T	SA	T	T	T	T	T	SA	SA	SA	SA	SA	SA	SA	SA	SA
1981	T	T	T	T	T	T	T	T	T	T	T	A	A	A	A	A	A	A	A	T	T	T	SA	SA	SA	T	T	SA	T	SA	SA	T	T	T	SA	T	T	T	T	T	SA	SA	SA	SA	SA	SA	SA	SA	SA
1982	T	T	T	T	T	T	T	T	T	T	T	A	A	A	A	A	A	A	A	T	T	SA	SA	SA	T	T	T	SA	T	SA	T	T	T	T	SA	T	T	T	T	T	SA	SA	SA	SA	SA	SA	SA	SA	SA
1983	T	T	T	T	T	T	T	T	T	T	T	A	A	A	A	A	A	A	A	T	T	SA	SA	SA	T	T	T	SA	T	SA	T	T	T	T	SA	T	T	T	T	T	SA	SA	SA	SA	SA	SA	SA	SA	SA
1984	T	T	T	T	T	T	T	T	T	T	T	A	A	A	A	A	A	A	A	T	T	SA	SA	SA	T	T	T	SA	T	SA	T	T	T	T	SA	T	T	T	T	T	SA	SA	SA	SA	SA	SA	SA	SA	SA
1985	T	T	T	T	T	T	T	T	T	T	T	A	A	A	A	A	A	A	A	T	SA	SA	SA	SA	T	T	T	SA	T	SA	T	T	T	T	SA	T	T	T	T	T	SA	SA	SA	SA	SA	SA	SA	SA	SA
1986	T	T	T	T	T	T	T	T	T	T	T	A	A	A	A	A	A	A	A	SA	SA	SA	SA	SA	T	T	T	SA	T	SA	T	T	T	T	SA	T	T	T	T	T	SA	SA	SA	SA	SA	SA	SA	SA	SA
1987	T	T	T	T	T	T	T	T	T	T	T	A	A	A	A	A	A	A	A	SA	SA	SA	SA	SA	T	T	T	SA	T	SA	T	T	T	T	SA	T	T	T	T	T	SA	SA	SA	SA	SA	SA	SA	SA	SA
1988	T	T	T	T	T	T	T	T	T	T	T	A	A	A	A	A	A	A	A	SA	SA	SA	SA	SA	T	T	T	SA	T	SA	T	T	T	T	SA	T	T	T	T	T	SA	SA	SA	SA	SA	SA	SA	SA	SA
1989	T	T	T	T	T	T	T	T	T	T	T	A	A	A	A	A	A	A	A	SA	SA	SA	SA	SA	T	T	T	SA	T	SA	T	T	T	T	SA	T	T	SA	T	T	SA	SA	SA	SA	SA	SA	SA	SA	SA
1990	T	T	T	T	T	T	T	T	T	T	T	A	A	A	A	A	A	A	A	SA	SA	SA	SA	SA	T	T	T	T	T	SA	T	T	T	T	SA	T	SA	T	T	T	T	SA	SA	SA	SA	SA	SA	SA	SA
1991	T	T	T	T	T	T	T	T	T	T	T	A	A	A	A	A	A	A	A	SA	SA	SA	SA	SA	T	T	T	T	T	SA	T	T	T	T	SA	SA	SA	T	T	T	T	SA	SA	SA	SA	SA	SA	SA	A
1992	T	T	T	T	T	T	T	T	T	T	T	A	A	A	A	A	A	A	A	SA	SA	SA	SA	SA	T	T	T	T	T	SA	T	T	T	T	SA	SA	SA	T	T	T	SA	SA	SA	SA	SA	SA	SA	SA	A
1993	T	T	T	T	T	T	T	T	T	T	T	A	A	A	A	A	A	A	A	SA	SA	SA	SA	SA	SA	T	T	T	T	SA	T	T	T	T	SA	T	SA	SA	T	T	SA	SA	SA	SA	SA	SA	SA	SA	A
1994	T	T	T	T	T	T	T	T	T	T	T	A	A	A	A	A	A	A	A	SA	SA	SA	SA	SA	SA	T	T	T	T	T	T	T	T	T	SA	T	SA	SA	T	T	SA	SA	SA	SA	SA	SA	SA	SA	A
1995	T	T	T	T	T	T	T	T	T	T	T	A	A	A	A	A	A	A	A	SA	SA	SA	SA	SA	SA	T	T	T	T	T	T	T	T	T	SA	T	SA	SA	T	T	SA	SA	SA	SA	SA	SA	SA	SA	A
1996	T	T	T	T	T	T	T	T	T	T	T	A	A	A	A	A	A	A	A	SA	SA	SA	SA	SA	T	T	T	T	T	T	T	T	T	T	T	T	SA	SA	T	T	SA	SA	SA	SA	SA	SA	SA	SA	A
1997	T	T	T	T	T	T	T	T	T	T	T	A	A	A	A	A	A	A	A	SA	SA	SA	SA	SA	T	T	T	T	T	T	T	T	T	T	T	SA	SA	SA	T	T	SA	SA	SA	SA	SA	SA	SA	SA	A
1998	T	T	T	T	T	T	T	T	T	T	T	A	A	A	A	A	A	A	A	SA	SA	SA	SA	SA	T	T	T	T	T	T	T	T	T	T	T	SA	T	T	T	T	SA	SA	SA	SA	SA	SA	SA	SA	A
1999	T	T	T	T	T	T	T	T	T	T	T	A	A	A	A	A	A	A	A	SA	SA	SA	SA	SA	T	T	T	T	T	T	T	T	T	T	T	SA	T	T	T	T	SA	SA	SA	SA	SA	SA	SA	SA	A
[truncated: 8,002 more rows]
[truncated: 119 more columns]
