# Supplementary material for: Early amphibians evolved distinct vertebrae for habitat invasions
Source: PLoS One. 2021 Jun 9;16(6):e0251983. doi: 10.1371/journal.pone.0251983 (PMC8189462; doi:10.1371/journal.pone.0251983)
Supplement: S1 Data — (ZIP) [file pone.0251983.s002.zip › ancThreshLambdamcmcMostRecent.csv]

	173	174	175	176	177	178	179	180	181	182	183	184	185	186	187	188	189	190	191	192	193	194	195	196	197	198	199	200	201	202	203	204	205	206	207	208	209	210	211	212	213	214	215	216	217	218	219	220	221
1	SA	T	A	A	T	A	A	SA	SA	A	T	T	A	T	T	A	A	SA	SA	T	A	SA	T	T	T	SA	T	A	SA	T	A	SA	SA	A	SA	SA	A	SA	T	SA	T	SA	A	T	A	A	SA	SA	SA
2	T	T	T	A	T	T	T	T	T	A	T	T	A	T	T	A	A	T	SA	A	A	SA	T	T	T	T	T	A	T	T	A	T	SA	A	SA	SA	A	SA	T	SA	T	SA	A	SA	A	A	SA	SA	SA
3	T	T	T	T	T	T	SA	T	T	A	T	T	A	T	T	A	T	SA	T	T	A	SA	T	T	T	SA	SA	T	T	T	SA	A	SA	T	SA	SA	SA	SA	T	SA	T	A	A	A	A	A	SA	A	T
4	T	T	SA	T	SA	T	SA	T	T	A	T	A	A	T	SA	A	T	SA	SA	T	A	SA	T	T	T	SA	T	T	T	T	SA	A	SA	SA	SA	T	SA	SA	SA	SA	T	A	A	A	A	A	SA	A	SA
5	T	T	A	T	T	T	T	SA	SA	A	T	A	A	T	SA	A	T	T	SA	T	T	T	T	T	T	SA	T	T	T	T	SA	A	SA	SA	T	SA	SA	T	T	T	T	T	A	SA	A	T	SA	T	SA
6	T	T	T	T	T	T	T	T	SA	A	T	A	A	A	A	A	T	T	T	T	T	T	T	T	T	SA	T	T	T	T	SA	T	SA	T	T	A	A	SA	SA	T	T	T	A	SA	A	T	SA	SA	SA
7	T	A	SA	T	T	T	T	T	SA	A	T	A	A	A	A	A	T	T	SA	T	T	T	T	T	T	T	T	T	T	T	SA	T	SA	T	T	A	T	SA	T	T	T	T	T	SA	A	T	SA	SA	SA
8	A	A	SA	T	T	T	T	T	SA	A	A	A	A	T	A	T	T	T	SA	T	T	T	T	T	T	T	T	T	T	T	SA	T	SA	T	T	T	T	T	T	T	T	T	T	SA	A	T	A	SA	SA
9	A	A	SA	T	T	T	T	T	SA	A	A	A	A	T	A	T	A	T	SA	T	T	T	T	T	T	T	T	T	T	T	SA	T	SA	T	T	SA	T	T	SA	T	T	T	T	SA	A	SA	A	SA	SA
10	A	A	T	T	T	T	T	T	SA	A	A	A	T	SA	A	T	A	T	T	T	T	T	T	T	T	T	T	T	T	T	SA	T	SA	T	T	SA	T	T	T	T	T	T	SA	SA	SA	SA	A	A	SA
11	A	T	T	A	SA	T	T	T	SA	A	T	A	T	SA	A	T	A	T	T	T	T	T	T	T	T	T	T	T	SA	T	SA	T	T	T	T	T	T	T	T	T	T	T	SA	SA	SA	SA	A	A	SA
12	A	T	T	T	SA	T	A	T	SA	A	T	A	T	SA	A	A	A	T	SA	T	T	T	T	T	T	T	T	T	T	T	SA	T	T	T	T	T	T	T	T	T	T	T	A	SA	SA	SA	A	A	SA
13	A	SA	T	T	SA	T	T	T	SA	SA	T	A	T	T	A	A	A	T	SA	T	T	T	T	T	T	T	T	T	T	T	SA	T	T	T	T	T	T	T	T	T	T	T	A	SA	SA	SA	A	A	SA
14	SA	SA	T	T	T	T	A	T	SA	SA	T	A	T	T	A	A	A	T	SA	T	T	T	T	T	T	T	T	T	T	T	SA	T	A	T	T	T	T	T	T	T	T	T	T	A	SA	SA	T	A	SA
15	SA	SA	T	T	T	T	T	T	SA	SA	T	A	T	T	A	A	A	A	T	T	T	T	T	T	T	T	T	T	T	T	SA	T	A	T	T	T	T	T	T	T	T	T	T	A	SA	SA	T	A	SA
16	SA	SA	T	T	T	T	T	T	SA	SA	T	A	A	T	A	A	SA	A	SA	T	T	T	T	T	T	T	T	T	T	T	SA	T	A	T	T	T	T	T	T	T	T	T	T	A	SA	SA	T	A	T
17	SA	SA	T	A	T	T	T	T	SA	SA	T	A	A	SA	A	A	A	A	SA	T	T	T	T	T	T	T	T	T	T	T	SA	A	A	T	T	T	T	T	T	T	T	T	T	A	SA	SA	T	A	SA
18	SA	SA	T	T	T	T	T	T	SA	SA	T	A	A	SA	A	A	SA	T	T	T	T	T	T	T	T	T	T	T	T	T	SA	T	A	T	T	T	T	T	A	T	T	T	T	A	SA	SA	T	A	SA
19	SA	SA	T	T	T	T	T	T	SA	SA	T	A	A	SA	A	A	SA	T	SA	T	T	T	T	T	T	T	T	T	T	T	T	T	A	T	T	T	T	T	T	T	T	T	T	A	SA	T	A	A	SA
20	SA	SA	T	T	T	T	T	T	SA	SA	T	A	A	SA	A	A	SA	A	T	T	T	T	T	T	T	T	T	T	T	T	T	T	T	T	T	T	T	T	T	T	T	T	T	A	SA	T	A	A	SA
21	SA	SA	T	T	T	T	T	T	SA	SA	T	A	A	SA	A	A	SA	A	T	T	T	T	T	T	T	T	T	T	T	T	T	T	T	T	T	T	T	T	T	SA	T	T	T	A	SA	T	A	A	SA
22	SA	SA	T	T	T	T	T	T	SA	SA	T	A	A	T	A	A	SA	A	T	T	T	T	T	T	T	T	T	T	T	T	T	T	T	T	T	T	T	T	T	T	T	T	T	A	SA	T	T	A	SA
23	SA	SA	T	T	T	T	T	T	SA	SA	A	A	A	T	A	A	SA	SA	A	T	T	T	T	T	T	T	T	T	T	T	T	T	T	T	T	T	T	T	T	T	T	T	T	A	SA	SA	T	A	SA
24	SA	SA	T	T	T	T	T	T	SA	SA	A	A	A	T	A	A	SA	T	SA	T	T	T	T	T	T	T	T	T	T	T	T	T	T	T	T	T	T	T	T	T	T	T	A	SA	SA	A	T	A	SA
25	SA	SA	T	T	T	T	T	T	SA	SA	A	A	A	T	A	A	A	A	SA	T	T	T	T	T	T	T	T	T	T	T	T	T	T	T	T	T	T	T	T	T	T	T	A	SA	T	A	T	A	T
26	SA	A	T	T	T	T	T	T	SA	A	A	A	A	SA	A	A	A	A	SA	T	T	T	T	T	T	T	T	T	T	T	T	T	T	T	T	T	T	T	T	T	T	T	A	SA	T	A	T	A	A
27	SA	A	T	T	T	T	T	T	SA	A	A	A	A	T	A	A	A	SA	SA	T	T	T	T	T	T	T	T	T	T	T	T	T	T	T	T	T	T	T	T	T	A	SA	T	SA	SA	A	T	A	A
28	A	A	T	T	T	T	T	T	SA	A	A	A	A	SA	A	A	A	SA	SA	T	T	T	T	T	T	T	T	T	T	T	T	T	T	T	T	T	T	T	T	T	A	SA	A	A	SA	A	T	A	A
29	A	A	T	T	T	T	T	T	A	A	A	A	A	SA	A	A	A	SA	SA	T	T	T	T	T	T	T	T	T	T	T	T	T	T	T	T	SA	T	T	T	T	A	SA	A	A	SA	A	T	A	A
30	A	A	T	T	T	T	T	T	A	A	A	A	A	A	A	A	A	SA	SA	T	T	T	T	T	T	T	T	A	T	T	T	T	T	T	T	SA	T	T	T	T	A	A	A	A	SA	A	SA	A	A
31	A	A	T	T	T	T	T	T	SA	A	A	A	T	A	A	A	A	SA	T	T	T	T	T	T	T	T	T	A	T	T	T	T	T	T	T	A	T	T	T	T	A	A	A	A	SA	A	SA	A	A
32	A	A	T	T	T	T	T	T	SA	A	A	A	T	SA	A	A	A	T	SA	T	T	T	T	T	T	T	T	A	T	T	T	T	T	T	T	T	T	T	T	T	T	A	A	A	SA	A	SA	SA	SA
33	A	A	T	T	T	T	T	T	SA	A	A	T	T	SA	A	A	A	T	SA	T	T	T	T	T	T	T	T	T	T	T	T	T	T	T	T	T	T	T	T	T	T	A	A	A	SA	A	SA	SA	SA
34	A	A	SA	T	T	T	T	T	T	A	A	T	T	A	A	A	A	T	A	T	T	T	T	T	T	T	T	T	T	T	T	T	T	T	T	T	T	T	T	T	T	A	A	A	SA	A	A	SA	SA
35	A	A	SA	T	T	T	T	T	T	A	T	T	T	A	A	A	A	A	SA	T	T	T	T	T	T	T	T	T	T	T	T	T	T	T	T	T	T	T	T	T	T	T	T	A	SA	A	T	SA	SA
36	A	A	T	T	T	T	T	T	T	A	T	T	T	T	A	A	A	SA	SA	T	T	T	T	T	T	T	T	T	T	T	T	T	T	T	T	T	T	T	T	T	T	T	T	A	A	A	SA	SA	SA
37	A	A	T	T	T	T	T	T	A	A	T	T	T	SA	A	A	A	SA	SA	T	T	T	T	T	T	T	T	T	T	T	T	T	T	T	T	T	T	T	T	T	T	T	T	T	T	A	SA	SA	SA
38	A	A	T	T	T	T	T	T	A	A	T	T	T	T	A	A	A	SA	T	T	T	T	T	T	T	T	T	T	T	T	T	T	T	T	T	T	T	T	T	T	T	T	T	T	T	A	SA	SA	SA
39	A	A	T	T	T	T	T	T	A	A	T	T	T	SA	A	A	A	A	T	T	T	T	T	T	T	T	T	T	T	T	T	T	T	T	T	T	T	T	T	T	T	T	T	T	T	A	T	T	SA
40	A	A	T	T	T	T	T	T	A	T	A	T	T	SA	A	A	A	A	T	T	T	T	T	T	T	T	T	T	T	T	T	T	T	T	T	T	T	T	T	T	T	T	T	T	T	A	T	T	SA
41	A	A	T	T	T	T	T	T	A	T	A	T	T	SA	A	A	A	SA	T	T	T	T	T	T	T	T	T	T	T	T	T	T	T	T	T	A	T	T	T	T	T	T	T	T	T	A	T	T	SA
42	A	A	T	T	T	T	T	T	A	T	A	T	T	T	A	A	A	SA	T	T	T	T	T	T	T	T	T	T	T	T	T	T	T	T	T	T	T	T	T	T	T	T	T	T	T	T	T	T	SA
43	A	A	A	T	T	T	T	T	A	T	A	T	T	T	A	A	A	SA	SA	T	T	T	T	T	T	T	T	T	T	T	T	T	T	T	T	T	T	T	T	T	T	T	T	T	T	T	T	T	SA
44	A	A	A	T	T	T	T	T	A	T	SA	T	T	SA	A	A	A	SA	SA	T	T	T	T	T	T	T	T	A	T	T	T	T	T	T	T	T	T	T	T	T	T	T	T	T	T	T	T	T	A
45	SA	A	A	T	T	T	T	T	A	T	SA	T	T	SA	A	A	A	T	SA	T	T	T	T	T	T	T	T	A	T	T	T	T	T	T	T	T	T	T	T	T	T	T	T	T	T	T	A	T	A
46	SA	A	A	T	T	T	T	T	A	T	SA	T	T	SA	A	A	A	T	T	T	T	T	T	T	T	T	T	A	T	T	T	T	T	T	T	T	T	T	T	T	T	T	T	T	T	A	A	T	A
47	SA	A	A	T	T	T	T	T	A	T	SA	T	A	SA	A	A	A	T	A	T	T	T	T	T	T	T	T	A	T	T	T	T	T	T	T	T	T	T	T	T	T	T	T	T	T	A	A	T	A
48	SA	A	A	T	T	T	T	T	A	T	T	T	A	T	A	A	A	T	A	T	T	T	T	T	T	T	T	T	T	T	T	T	T	T	T	T	T	T	T	T	T	T	T	T	T	T	T	T	A
49	SA	A	T	T	T	T	T	T	A	A	T	T	A	SA	A	A	A	A	T	T	T	T	T	T	T	T	T	T	T	T	T	T	T	T	T	T	T	T	T	T	T	T	T	T	T	T	T	T	A
50	SA	A	T	T	T	T	T	T	A	A	T	T	A	T	A	A	A	T	A	T	T	T	T	T	T	T	T	T	T	T	T	T	T	T	T	T	T	T	T	T	T	T	T	T	T	T	T	T	A
51	SA	A	T	T	T	T	T	T	A	A	T	T	A	T	A	A	A	SA	A	T	T	T	T	T	T	T	T	T	T	T	T	T	T	T	T	T	T	T	T	T	T	A	T	T	T	T	T	T	A
52	SA	A	T	T	T	T	T	T	A	A	T	T	A	T	A	A	A	A	A	T	T	T	T	T	T	T	T	T	T	T	T	T	T	T	T	T	T	T	T	T	T	A	T	T	T	T	T	T	A
53	SA	A	T	T	T	T	T	T	A	A	T	T	A	T	A	A	A	A	T	T	T	T	T	T	T	T	T	T	T	T	T	T	T	T	T	T	T	T	T	T	T	A	T	T	T	T	SA	T	A
54	SA	A	T	T	T	T	T	T	A	A	A	T	A	T	A	A	A	A	T	T	T	T	T	T	T	T	T	T	T	T	T	T	T	T	T	T	T	T	T	T	T	A	A	T	T	T	T	T	A
55	SA	A	T	T	T	T	T	T	A	A	T	T	A	T	A	A	A	A	T	T	T	T	T	T	T	T	T	T	T	T	T	T	T	T	T	T	T	T	T	T	T	T	A	SA	SA	A	T	T	A
56	SA	A	SA	T	T	T	T	T	A	A	T	T	A	T	A	A	A	SA	A	T	T	T	T	T	T	T	T	T	T	T	T	T	T	T	T	T	T	T	T	T	T	T	A	SA	SA	SA	T	T	A
57	SA	A	A	T	T	T	T	T	A	A	T	T	A	T	A	A	A	A	A	T	T	T	T	T	T	T	T	T	T	A	T	T	T	T	A	T	T	T	T	T	T	T	A	SA	SA	SA	A	T	A
58	SA	A	T	T	T	T	T	T	A	A	T	T	T	T	A	A	A	T	T	T	T	T	T	T	T	T	T	A	T	A	T	T	T	T	A	T	T	T	T	T	T	T	T	SA	SA	SA	A	T	A
59	SA	A	T	T	T	T	T	T	A	A	T	T	T	T	A	A	A	T	T	T	T	T	T	T	T	T	T	A	T	A	T	T	T	T	A	T	T	T	T	T	T	T	T	SA	A	SA	A	T	A
60	A	A	T	T	T	T	T	T	A	A	T	T	T	T	T	A	A	T	SA	T	T	T	T	T	T	T	T	A	T	A	T	T	T	T	A	T	T	T	T	T	T	T	T	SA	A	A	A	T	A
61	A	A	T	T	T	T	T	T	A	A	T	T	T	SA	T	A	A	A	SA	T	T	T	T	T	T	T	T	A	T	A	T	T	T	T	T	T	T	T	T	T	T	T	T	SA	A	A	A	T	T
62	A	A	T	T	T	T	T	T	A	A	T	T	T	SA	T	A	A	SA	SA	T	T	T	T	T	T	T	T	A	T	A	T	T	T	T	T	T	T	T	T	T	T	T	T	SA	A	A	A	T	T
63	A	A	T	T	T	T	T	T	A	A	T	T	T	T	T	A	T	T	T	T	T	T	T	T	T	T	T	A	T	T	T	T	T	T	T	T	T	T	T	T	T	T	T	SA	A	A	A	T	T
64	A	A	T	T	T	T	T	T	A	T	T	T	T	SA	T	A	T	T	A	T	T	T	T	T	T	T	T	T	T	T	T	T	T	T	T	T	T	T	T	T	T	A	A	SA	A	A	T	T	T
65	A	A	T	T	T	T	T	T	T	T	T	T	T	A	A	A	T	SA	A	T	T	T	T	T	T	T	T	T	T	T	T	T	T	T	A	T	T	T	T	T	T	A	A	SA	SA	A	T	T	T
66	A	A	T	T	T	T	T	T	T	T	T	T	T	A	A	A	T	SA	A	A	T	T	T	T	T	T	T	T	T	T	T	T	T	T	A	T	T	T	T	T	A	A	A	SA	SA	A	T	T	T
67	A	A	T	T	T	T	T	T	T	T	T	T	T	A	A	A	T	T	T	T	T	T	T	T	T	T	T	T	T	T	T	T	T	T	A	T	T	T	T	T	A	A	A	SA	SA	A	T	T	T
68	A	A	T	T	T	T	T	T	T	T	T	T	T	A	A	A	T	SA	SA	T	T	T	T	T	A	T	T	T	T	T	T	T	T	T	A	T	T	T	T	T	A	A	SA	SA	SA	A	T	SA	SA
69	A	A	T	T	T	T	T	T	T	T	T	T	A	A	A	A	T	SA	SA	T	T	T	T	T	A	T	T	T	T	T	T	T	T	T	T	T	T	T	T	T	A	A	SA	SA	SA	A	SA	SA	SA
70	A	A	T	T	T	T	T	T	T	T	T	T	A	A	A	A	T	SA	SA	T	T	T	T	T	A	T	T	T	T	T	T	T	T	T	T	T	T	T	T	T	T	A	SA	SA	SA	A	SA	A	SA
71	A	A	T	T	T	T	T	T	T	T	T	T	A	A	A	A	T	SA	T	T	T	T	T	T	T	T	T	T	T	T	T	T	T	T	T	T	T	T	T	T	T	A	A	SA	SA	A	SA	SA	SA
72	A	A	T	T	T	T	T	T	T	T	T	T	A	A	A	A	T	A	T	T	T	T	T	T	T	A	T	T	T	T	T	T	T	T	A	T	T	T	T	T	A	A	A	SA	SA	SA	SA	SA	SA
73	A	A	T	T	T	T	T	T	T	T	T	T	A	A	A	A	T	A	T	T	T	T	T	T	T	T	T	T	T	T	T	T	T	T	A	T	T	T	T	T	A	A	A	SA	SA	SA	SA	SA	SA
74	A	A	T	T	T	T	T	T	T	T	T	T	A	A	A	A	T	A	T	T	T	T	T	T	T	T	T	T	T	A	T	T	T	T	A	T	T	T	T	T	A	A	A	SA	A	SA	SA	SA	SA
75	A	A	T	T	T	T	T	T	T	T	T	A	A	A	A	A	T	A	T	T	T	T	T	T	T	T	T	T	T	A	T	T	T	T	T	T	T	T	T	T	A	A	A	A	SA	A	SA	A	A
76	A	A	T	T	T	T	T	T	T	T	T	A	A	A	A	A	T	T	T	T	T	T	T	T	T	T	T	T	T	T	T	T	T	T	T	T	T	T	T	T	A	A	A	A	SA	A	SA	T	A
77	A	A	A	T	T	T	T	T	T	T	T	A	A	A	A	A	T	T	T	T	T	T	T	T	T	T	T	T	T	T	T	T	T	T	T	T	T	T	T	T	A	A	A	A	SA	A	T	A	A
78	A	A	A	T	T	T	T	T	T	T	T	A	A	A	A	A	T	SA	T	T	T	T	T	T	T	T	T	T	T	T	T	T	T	T	T	T	T	T	T	T	T	A	A	A	SA	SA	T	A	A
79	A	A	T	T	T	T	T	T	T	T	T	A	A	SA	A	A	T	SA	A	T	T	T	T	T	T	T	T	T	T	T	T	T	T	T	T	T	T	T	T	T	T	A	A	A	SA	SA	T	SA	A
80	A	A	T	T	T	T	T	T	A	T	T	A	A	SA	A	A	T	T	A	T	T	T	T	T	T	T	T	T	T	T	T	T	T	T	T	T	T	T	T	T	A	A	A	A	SA	SA	T	A	A
81	A	A	T	T	T	T	T	T	A	T	T	A	A	A	A	A	T	T	A	T	T	T	T	T	T	T	T	T	T	T	T	T	T	T	T	T	T	T	T	T	A	A	A	A	A	SA	T	T	A
82	A	A	T	T	T	T	T	T	A	T	T	A	A	A	A	A	T	T	A	T	T	T	T	T	T	T	T	T	T	T	T	T	T	T	T	T	T	T	T	T	A	A	A	A	A	SA	T	T	A
83	A	A	T	T	T	T	T	T	A	T	T	A	A	T	A	A	T	T	A	T	T	T	T	T	T	T	T	T	T	T	T	T	T	T	T	T	T	T	T	T	A	A	A	A	A	SA	T	A	A
84	A	A	T	T	T	T	T	T	T	T	T	A	A	T	A	A	A	A	T	T	T	T	T	T	T	T	T	T	T	T	T	T	T	T	T	T	T	T	T	T	A	A	T	A	A	A	A	SA	A
85	A	A	T	T	T	T	T	T	T	T	T	A	A	A	A	A	A	SA	T	T	T	T	T	T	T	T	T	T	T	T	T	T	T	T	T	T	T	T	T	T	A	T	T	A	SA	A	A	SA	SA
86	A	A	T	T	T	T	T	T	T	T	T	A	A	A	A	A	A	T	T	T	T	T	T	T	T	T	T	T	T	T	T	T	T	T	T	T	T	T	T	T	A	T	T	A	SA	A	A	A	SA
87	A	A	T	T	T	T	T	T	T	T	T	A	A	A	A	A	A	A	A	T	T	T	T	T	T	T	T	T	T	T	T	T	T	T	T	T	T	T	T	T	A	T	T	A	SA	A	A	A	A
88	A	A	T	T	T	T	T	T	T	T	T	A	A	A	A	A	A	A	T	T	T	T	T	T	T	T	T	T	T	T	T	T	T	T	T	T	T	T	T	T	A	T	T	A	SA	A	A	A	A
89	A	A	A	T	T	T	T	T	T	T	T	A	A	A	A	A	A	A	A	T	T	T	T	T	T	T	T	T	T	T	T	T	T	T	T	T	T	T	T	T	A	T	T	A	SA	A	SA	A	A
90	A	A	A	T	T	T	T	T	T	T	T	A	A	SA	A	A	A	SA	T	T	T	T	T	T	T	T	T	T	T	T	T	T	T	T	T	T	T	T	T	T	A	T	T	A	SA	A	T	T	A
91	A	A	A	T	T	T	T	T	T	T	T	A	A	SA	A	A	A	T	T	T	T	T	T	T	T	T	T	T	T	T	T	T	T	T	T	T	T	T	T	T	T	T	T	A	SA	A	T	T	A
92	A	A	A	T	T	T	T	T	T	T	T	T	T	SA	A	A	A	T	T	T	T	T	T	T	T	T	T	T	T	T	T	T	T	T	T	T	T	T	T	T	T	A	T	A	A	A	T	T	A
93	A	A	A	T	T	T	T	T	T	T	T	T	T	SA	A	A	A	T	T	T	T	T	T	T	T	T	T	T	T	T	T	T	T	T	T	T	T	T	T	T	T	A	T	T	SA	A	T	T	A
94	A	A	T	T	T	T	T	T	T	T	T	T	A	SA	A	A	A	A	SA	T	T	T	T	T	T	T	T	T	T	T	T	T	T	T	T	T	T	T	T	T	T	A	A	T	SA	A	T	T	A
95	A	A	T	T	T	T	T	T	T	T	T	A	A	SA	A	A	A	A	T	T	T	T	T	T	T	T	T	T	T	T	T	T	T	T	T	T	T	T	T	T	T	A	A	T	A	A	T	T	A
96	A	A	T	T	T	T	T	T	T	T	T	A	A	SA	A	A	A	SA	T	A	T	T	T	T	T	T	T	T	T	T	T	T	T	T	T	T	T	T	T	T	T	A	T	T	A	A	T	T	A
97	A	A	T	T	T	T	T	T	T	T	T	A	A	A	A	A	A	SA	A	A	T	T	T	T	T	T	T	T	T	T	T	T	T	T	T	T	T	T	T	T	T	T	T	A	T	T	T	T	A
98	A	A	T	T	T	T	T	T	T	T	T	A	A	A	A	A	A	SA	A	T	T	T	T	T	T	T	T	T	T	T	T	T	T	T	T	T	T	T	T	T	T	T	T	T	T	T	T	T	A
99	A	A	T	T	T	T	T	T	T	T	T	A	A	SA	A	A	A	A	A	T	T	T	T	T	T	T	T	T	T	T	T	T	T	T	T	T	T	T	T	T	T	A	T	T	T	SA	T	T	A
100	A	A	T	T	T	T	T	T	T	T	T	A	A	SA	A	A	A	A	T	T	T	T	T	T	T	T	T	T	T	T	T	T	T	T	T	T	T	T	T	T	T	A	T	T	T	SA	T	T	A
101	A	A	T	T	T	T	T	T	T	T	T	A	A	T	A	A	A	A	T	T	T	T	T	T	T	T	T	T	T	T	T	T	T	T	T	T	T	T	T	T	T	A	T	T	T	SA	T	T	T
102	A	A	T	T	T	T	T	T	T	T	T	A	A	SA	A	A	A	A	SA	T	T	T	T	T	T	T	T	T	T	T	T	T	T	T	T	T	T	T	T	T	T	A	T	T	T	SA	T	T	T
103	A	A	A	T	T	T	T	T	T	T	T	A	A	SA	A	A	A	A	T	T	T	T	T	T	T	T	T	T	T	T	T	T	T	T	T	T	T	T	T	T	T	A	T	T	A	SA	T	T	A
104	A	A	T	T	T	T	T	T	T	T	T	A	A	A	A	T	A	SA	T	T	T	T	T	T	T	T	T	T	T	T	T	T	T	T	T	T	T	T	T	T	T	T	T	T	A	A	T	T	A
105	A	A	T	T	T	T	T	T	T	T	T	A	A	A	A	T	A	A	T	T	T	T	T	T	T	T	T	T	T	T	T	T	T	T	T	T	T	T	T	T	T	T	T	T	A	A	T	T	A
106	A	A	T	T	T	T	T	T	T	T	T	A	A	A	A	T	A	T	T	T	T	T	T	T	T	T	T	T	T	T	T	T	T	T	T	T	T	T	T	T	T	T	T	A	A	SA	T	T	A
107	A	A	T	T	T	T	T	T	T	T	T	A	A	T	A	A	A	SA	A	T	T	T	T	T	T	T	T	T	T	T	T	T	T	T	T	T	T	T	T	T	T	T	T	A	A	A	T	A	A
108	A	A	T	T	T	T	T	T	T	T	T	A	A	T	A	A	A	SA	T	T	T	T	T	T	T	T	T	T	T	T	T	T	T	T	T	T	T	T	T	T	T	T	T	A	A	A	A	A	A
109	A	A	T	T	T	T	T	T	T	T	T	A	A	A	A	A	A	SA	SA	T	T	T	T	T	T	T	T	T	T	T	T	T	T	T	T	T	T	T	T	T	T	T	T	A	A	A	A	A	A
110	A	A	T	T	T	T	T	T	T	T	T	A	A	A	A	A	A	SA	SA	T	T	T	T	T	T	T	T	T	A	T	T	T	T	T	T	T	T	T	T	T	T	T	T	A	A	A	A	A	A
111	A	A	T	T	T	T	T	T	T	T	T	A	A	A	A	A	A	A	SA	T	T	T	T	T	T	T	T	T	T	T	T	T	T	T	T	T	T	T	T	T	T	T	T	A	A	A	A	T	A
112	T	A	T	T	T	T	T	T	T	T	T	A	A	A	A	A	A	T	T	T	T	T	T	T	T	T	T	T	T	T	T	T	T	T	T	T	T	T	T	T	T	T	T	T	A	A	A	T	A
113	A	A	T	T	T	T	T	T	T	T	T	A	A	A	A	A	A	A	SA	T	T	T	T	T	T	T	T	T	T	T	T	T	T	T	T	T	T	T	T	T	T	T	T	T	A	T	T	T	A
114	A	A	T	T	T	T	T	T	T	T	T	A	A	A	A	A	A	SA	SA	T	T	T	T	T	T	T	T	T	T	T	T	T	T	T	T	T	T	T	T	T	T	T	T	T	A	A	T	T	A
115	A	A	T	T	T	T	T	T	T	T	T	A	A	T	A	A	A	SA	A	T	T	T	T	T	T	T	T	T	T	T	T	T	T	T	T	T	T	T	T	T	T	T	T	T	A	T	T	T	T
116	A	A	T	T	T	T	T	T	T	T	T	A	A	T	A	A	A	SA	T	T	T	T	T	T	T	T	T	T	T	T	T	T	T	T	T	T	T	T	T	T	T	T	T	T	A	T	T	T	T
117	A	A	T	T	T	T	T	T	T	T	T	A	A	A	A	A	A	T	T	T	T	T	T	T	T	T	T	T	T	T	T	T	T	T	T	T	T	T	T	T	T	T	T	T	A	T	T	T	A
118	A	A	T	T	T	T	T	T	T	T	T	A	A	A	A	A	A	T	T	T	T	T	T	T	T	T	T	T	T	T	T	T	T	T	T	T	T	T	T	T	T	T	T	T	A	T	T	T	T
119	A	A	T	T	T	T	T	T	T	T	T	A	A	A	A	A	A	T	T	T	T	T	T	T	T	T	T	T	T	T	T	T	T	T	T	T	T	T	T	T	T	T	T	T	A	T	T	T	T
120	A	T	T	T	T	T	T	T	T	T	T	T	A	SA	A	A	A	T	A	T	T	T	T	T	T	T	T	T	T	T	T	T	T	T	T	T	T	T	T	T	T	T	T	T	A	T	T	T	T
121	A	T	T	T	T	T	T	T	T	T	T	A	A	SA	A	A	A	A	A	T	T	T	T	T	T	T	T	T	T	T	T	T	T	T	T	T	T	T	T	T	T	T	T	T	A	T	T	T	A
122	A	T	A	T	T	T	T	T	T	T	T	T	A	A	A	A	A	A	A	T	T	T	T	T	T	T	T	T	T	T	T	T	T	T	T	T	T	T	T	T	T	T	T	T	A	T	A	T	A
123	A	A	A	T	T	T	T	T	T	T	T	A	A	A	A	A	A	A	A	T	T	T	T	T	T	T	T	T	T	T	T	T	T	T	T	T	T	T	T	T	A	T	T	T	T	T	A	A	A
124	A	A	T	T	T	T	T	T	T	T	T	A	A	A	A	A	A	A	A	T	T	T	T	T	T	T	T	T	T	T	T	T	T	T	T	T	T	T	T	T	A	T	T	T	T	T	A	A	T
125	A	A	T	T	T	T	T	T	T	T	T	A	A	A	A	A	A	A	A	T	T	T	T	T	T	T	T	T	T	T	T	T	T	T	A	T	T	T	T	T	A	A	T	T	T	T	A	A	T
126	A	A	T	T	T	T	T	T	T	T	T	A	A	SA	A	A	A	A	A	T	T	T	T	T	T	T	T	T	T	T	T	T	T	T	T	T	T	T	T	T	A	T	T	T	T	T	T	A	A
127	A	A	T	T	T	T	T	T	T	T	T	A	A	SA	A	A	A	T	T	T	T	T	T	T	T	T	T	T	T	T	T	T	T	T	T	T	T	T	T	T	T	T	T	T	T	T	T	A	A
128	A	A	T	T	T	T	T	T	T	T	T	A	A	T	A	A	A	T	SA	T	T	T	T	T	T	T	T	T	T	T	T	T	T	T	T	T	T	T	T	T	T	T	T	T	T	A	T	A	A
129	A	A	T	T	T	T	T	T	T	T	T	A	A	T	A	A	A	T	A	T	T	T	T	T	T	T	T	T	T	T	T	T	T	T	T	T	T	T	T	T	T	T	T	T	T	A	T	T	A
130	A	A	T	T	T	T	T	T	T	A	T	A	A	T	A	A	A	T	T	T	T	T	T	T	T	T	T	T	T	T	T	T	T	T	T	T	T	T	T	T	T	T	T	T	T	A	T	T	A
131	A	T	A	T	T	T	T	T	T	T	T	A	A	T	A	A	A	T	T	T	T	T	T	T	T	T	T	T	T	T	T	T	T	T	T	T	T	T	T	T	T	T	T	T	T	A	T	T	A
132	T	T	A	T	T	T	T	T	T	T	T	A	A	T	A	A	A	SA	T	T	T	T	T	T	T	T	T	T	T	T	T	T	T	T	T	T	T	T	T	T	T	T	T	T	T	T	T	T	A
133	T	T	A	T	T	T	T	T	T	T	T	A	A	T	A	A	A	SA	A	T	T	T	T	T	T	T	T	T	T	T	T	T	T	T	T	T	T	T	T	T	T	T	T	T	T	T	T	T	A
134	T	T	A	T	T	T	T	T	T	T	T	A	A	T	A	A	A	A	A	T	T	T	T	T	T	T	T	T	T	T	T	T	T	T	T	T	T	T	T	T	T	T	T	T	T	T	T	T	A
135	T	T	T	T	T	T	T	T	T	T	T	A	A	T	A	A	A	SA	SA	T	T	A	T	T	T	T	T	T	T	T	T	T	T	T	T	T	T	T	T	T	T	T	T	T	A	T	T	T	A
136	T	T	T	T	T	T	T	T	T	T	T	A	A	A	A	A	T	SA	A	A	T	A	T	T	T	T	T	T	T	T	T	T	T	T	T	T	T	T	T	A	T	T	T	T	A	SA	T	T	A
137	T	T	T	T	T	T	T	T	T	T	A	A	A	A	A	A	A	T	A	A	T	A	T	T	T	T	T	T	A	T	T	T	T	T	T	T	T	T	T	A	T	T	T	A	A	T	T	T	A
138	T	T	T	T	T	T	T	T	T	T	T	A	A	A	A	A	A	T	A	A	T	A	T	T	T	T	T	T	A	T	T	T	T	T	T	T	T	T	T	A	T	T	T	A	A	T	T	A	A
139	T	T	T	T	T	T	T	T	T	T	T	A	A	A	A	A	A	A	A	A	T	T	T	T	T	T	T	T	T	T	T	T	T	T	T	T	T	T	T	A	T	T	T	A	A	T	T	A	A
140	T	T	T	T	T	T	T	T	T	T	T	T	A	A	A	A	A	A	SA	T	T	T	T	T	T	T	T	T	T	T	T	T	T	T	T	T	T	T	T	T	T	T	T	A	A	T	T	T	A
141	T	T	T	T	T	T	T	T	T	T	T	T	A	A	A	A	A	A	T	T	T	T	T	T	T	T	T	T	T	T	T	T	T	T	T	T	T	T	T	T	T	T	T	A	A	A	T	T	A
142	T	T	T	T	T	T	T	T	T	T	A	T	A	A	A	A	A	A	T	T	T	T	T	T	T	T	T	T	T	T	T	T	T	T	T	T	T	T	T	T	T	T	T	A	A	A	T	A	A
143	T	T	T	T	T	T	T	T	T	T	T	T	A	A	A	A	A	A	A	T	T	T	T	T	T	A	A	T	T	T	T	T	T	T	T	T	T	T	T	T	T	T	T	A	A	A	T	A	A
144	T	T	T	T	T	T	T	T	T	T	T	T	A	T	A	A	A	T	T	T	T	T	T	T	T	A	A	T	T	T	T	T	T	T	T	T	T	T	T	T	T	T	T	A	A	A	T	A	A
145	T	T	T	T	T	T	T	T	T	T	T	A	A	T	A	A	A	T	T	T	T	T	T	T	T	A	T	T	T	T	T	T	T	T	T	T	T	T	T	T	A	T	T	A	A	A	T	A	A
146	T	T	T	T	T	T	T	T	T	T	T	A	A	A	A	A	A	T	T	T	T	T	T	T	T	A	T	T	T	T	T	T	T	T	T	T	T	T	T	T	T	T	T	A	A	A	T	A	A
147	T	T	T	T	T	T	T	T	T	T	T	A	A	A	A	A	A	T	SA	T	T	A	T	T	T	A	T	T	T	T	T	T	T	T	T	T	T	T	T	T	A	T	T	A	A	A	T	A	A
148	T	T	T	T	T	T	T	T	T	T	T	A	A	T	A	A	A	SA	SA	T	T	T	T	T	T	A	T	T	T	T	T	T	T	T	T	A	T	T	T	T	T	T	T	A	T	T	T	A	A
149	T	T	T	T	T	T	T	T	T	T	T	A	A	SA	A	A	A	SA	SA	T	T	T	T	T	T	A	T	T	T	T	T	T	T	T	T	T	T	T	T	T	T	T	T	A	T	T	T	A	A
150	T	T	T	T	T	T	T	T	T	T	T	A	A	T	A	A	A	A	SA	T	T	T	T	T	T	T	T	T	T	T	T	T	T	T	T	T	T	T	T	T	T	T	T	A	T	T	A	A	A
151	T	T	T	T	T	T	T	T	T	T	T	A	A	T	A	A	A	A	T	T	T	T	T	T	T	T	T	T	T	T	T	T	T	T	T	T	T	T	T	T	T	T	A	A	T	T	A	A	A
152	T	T	T	T	T	T	T	T	T	T	T	A	A	T	A	A	A	SA	A	T	T	T	T	T	T	T	T	T	T	A	T	T	T	T	T	T	T	T	T	T	T	T	A	A	T	T	A	A	A
153	T	T	T	T	T	T	T	T	T	T	T	A	A	A	A	A	A	SA	A	T	T	T	T	T	T	T	T	A	T	A	T	T	T	T	T	T	T	T	T	T	T	A	A	A	T	T	A	A	A
154	T	T	T	T	T	T	T	T	T	T	T	A	A	A	A	A	A	SA	A	T	T	T	T	T	A	T	T	A	T	A	T	T	T	T	T	T	T	T	T	T	T	A	A	A	T	T	A	A	SA
155	T	T	T	T	T	T	T	T	T	T	T	A	A	A	A	A	A	SA	A	T	T	T	T	T	A	A	T	A	T	T	T	T	T	T	T	T	T	T	T	T	T	A	A	T	T	T	A	A	SA
156	T	T	T	T	T	T	T	T	T	T	T	A	A	A	A	A	A	SA	SA	T	T	T	T	T	T	A	T	T	T	T	T	T	T	T	A	T	T	T	T	T	A	T	T	T	T	T	A	A	T
157	T	T	T	T	T	T	T	T	T	T	T	A	A	SA	A	A	A	A	SA	T	T	T	T	T	T	A	T	T	T	T	T	T	T	T	A	T	T	T	T	T	T	T	T	T	T	T	A	A	T
158	T	T	T	T	T	T	T	T	T	T	T	A	A	SA	A	A	A	SA	SA	T	T	T	T	T	T	A	A	T	T	T	T	T	T	T	A	T	T	T	T	T	T	T	T	T	T	T	A	A	T
159	T	T	T	T	T	T	T	T	T	T	T	A	A	A	A	A	A	T	SA	T	T	T	T	T	A	A	T	T	T	T	T	T	T	T	T	T	T	T	T	T	A	T	T	T	T	T	A	A	SA
160	T	T	T	T	T	T	T	T	T	T	T	A	A	A	A	A	A	T	SA	T	T	T	T	T	T	T	T	T	T	T	T	T	T	T	T	T	T	T	T	T	A	T	T	T	T	T	A	A	SA
161	T	T	T	T	T	T	T	T	T	T	T	A	A	A	A	A	A	SA	SA	T	T	T	T	T	T	T	T	T	T	T	T	T	T	T	A	T	T	T	T	T	A	T	A	T	T	T	A	A	A
162	T	T	T	T	T	T	T	T	T	T	T	A	A	A	A	A	A	T	SA	T	T	T	T	T	T	T	T	T	T	T	T	T	T	T	A	A	T	T	T	T	A	T	A	T	T	T	A	A	A
163	T	T	T	T	T	T	T	T	T	T	T	A	A	SA	A	A	A	SA	SA	T	T	T	T	T	T	SA	T	T	T	T	T	T	T	T	A	A	T	T	T	T	A	T	T	T	T	T	A	A	A
164	T	T	T	T	T	T	T	T	T	T	T	A	A	SA	A	A	A	SA	SA	T	T	T	T	T	T	SA	A	T	T	T	T	T	T	T	A	T	T	T	T	T	A	T	T	T	T	T	A	A	A
165	T	T	T	T	T	T	T	T	T	T	T	A	A	A	A	A	A	SA	A	T	T	T	T	T	T	T	T	T	T	T	T	T	T	T	A	T	T	T	T	T	A	T	T	T	T	T	A	A	A
166	T	T	T	T	T	T	T	T	T	T	T	A	A	SA	A	A	A	T	A	T	T	T	T	T	T	T	T	T	T	A	T	T	T	T	A	T	T	T	T	T	A	T	T	T	T	T	A	A	A
167	T	T	T	T	T	T	T	T	T	T	T	A	A	A	A	A	A	T	A	T	T	T	T	T	T	T	T	T	T	A	T	T	T	T	A	T	T	T	T	T	A	T	T	T	T	A	A	A	A
168	T	T	T	T	T	T	T	T	T	T	T	A	A	A	A	A	A	A	A	T	T	T	T	T	T	T	T	T	T	A	T	T	T	T	A	T	A	T	T	T	A	T	T	T	A	A	A	A	A
169	T	T	T	T	T	T	T	T	T	T	T	A	A	A	A	A	A	T	A	T	T	T	T	T	T	T	T	T	T	A	T	T	T	T	T	T	A	A	T	T	A	T	T	T	A	A	A	A	A
170	T	T	T	T	T	T	T	T	T	T	T	A	A	A	A	A	A	T	A	T	T	T	T	T	T	T	T	T	T	A	T	T	T	T	T	A	A	T	T	A	T	T	T	T	A	A	A	A	A
171	T	T	T	T	T	T	T	T	T	T	T	A	A	A	A	A	A	T	A	T	T	T	T	T	T	T	T	T	T	A	T	T	T	T	A	A	A	T	T	A	T	T	T	T	T	A	A	A	A
172	T	T	T	T	T	T	T	T	T	T	T	A	A	A	A	A	A	T	A	T	T	T	T	T	T	T	T	T	T	T	T	T	T	T	A	A	A	T	T	T	T	T	T	T	T	T	A	A	A
173	T	T	T	T	T	T	T	T	T	T	T	A	A	A	A	A	A	A	A	T	T	T	T	T	T	T	T	T	T	T	T	T	T	T	A	T	A	T	T	A	T	T	T	T	T	T	A	A	A
174	T	T	T	T	T	T	T	T	T	T	T	A	A	A	A	A	A	A	A	T	T	T	T	T	T	T	T	T	T	T	T	T	T	T	A	T	A	T	T	T	T	T	T	T	T	T	A	A	A
175	T	T	T	T	T	T	T	T	T	T	T	A	A	A	A	A	A	A	A	T	T	T	T	T	T	T	T	T	T	T	T	T	T	T	A	T	T	T	T	T	T	T	T	T	T	T	A	A	A
176	T	T	T	T	T	T	T	T	T	T	T	A	A	A	A	A	A	SA	A	T	T	T	T	T	T	T	T	T	T	T	T	T	T	T	A	T	T	T	T	T	T	T	T	T	T	T	A	A	A
177	T	T	T	T	T	T	T	T	T	T	T	A	A	A	A	A	A	A	A	T	T	T	T	T	T	T	T	T	T	T	T	T	T	T	A	T	T	T	T	T	T	T	T	T	T	T	A	A	A
178	T	T	T	T	T	T	T	T	T	T	T	A	A	A	A	A	A	A	A	T	T	T	T	T	T	T	T	T	T	T	T	T	T	T	T	T	T	T	T	T	T	T	T	T	T	T	A	A	A
179	T	T	A	T	T	T	T	T	T	T	T	A	A	SA	A	A	A	A	A	T	T	T	T	T	T	T	T	T	T	T	T	T	T	T	T	T	T	T	T	T	T	T	T	T	T	T	A	A	A
180	T	T	T	T	T	T	T	T	T	T	T	A	A	SA	A	A	A	T	A	T	T	T	T	T	A	T	T	T	T	T	T	T	T	T	T	T	T	T	T	T	T	T	T	T	T	T	A	A	A
181	T	T	T	T	T	T	A	T	T	T	T	A	A	SA	A	A	A	A	SA	T	T	T	T	T	A	T	T	T	T	T	T	T	T	T	T	T	T	T	T	T	T	T	T	T	T	T	T	T	A
182	T	T	T	T	T	T	T	T	T	T	T	A	A	A	A	A	A	A	A	T	T	T	T	T	A	T	T	T	T	T	T	T	T	T	T	T	T	T	T	T	T	T	T	T	T	T	T	T	A
183	T	T	T	T	T	T	T	T	T	T	T	A	A	A	A	A	A	A	A	T	T	T	T	T	A	T	T	T	T	T	T	T	T	T	T	T	T	T	T	T	T	T	T	T	T	T	T	T	A
184	T	T	T	T	T	T	T	T	T	T	T	A	A	T	A	A	A	A	SA	T	T	T	T	T	A	T	T	T	T	T	T	T	T	T	T	T	T	T	T	T	T	T	T	T	T	T	T	T	A
185	T	T	T	T	T	T	T	T	T	T	T	A	A	T	A	A	A	SA	A	T	T	T	T	T	A	T	T	T	T	T	T	T	T	T	T	T	T	T	T	T	T	T	T	T	T	T	A	T	A
186	T	T	T	T	T	T	T	T	T	T	T	A	A	A	A	A	A	SA	A	T	T	T	A	T	T	T	T	T	T	T	T	T	T	T	T	T	T	T	T	T	T	T	T	T	T	T	A	T	A
187	T	T	T	T	T	T	T	T	T	T	T	A	A	A	A	A	A	A	A	T	T	T	A	T	T	T	T	T	T	T	T	T	T	T	T	T	T	T	T	T	T	T	T	T	T	T	A	T	T
188	T	T	T	T	T	T	T	T	T	T	T	A	A	A	A	A	A	A	SA	T	T	T	A	T	T	T	T	T	T	T	T	T	T	T	T	T	T	T	T	T	T	T	T	T	T	T	A	T	T
189	T	T	T	T	T	T	T	T	T	T	T	A	A	A	A	A	A	SA	A	T	T	A	A	A	A	T	T	T	T	T	T	T	T	T	T	T	T	T	T	T	T	T	T	T	T	T	A	T	T
190	T	T	T	T	T	T	T	T	T	T	T	A	A	A	A	A	A	T	A	T	T	A	A	A	A	T	T	T	T	T	T	T	T	T	T	T	T	T	T	T	T	T	T	T	T	T	T	T	T
191	T	T	T	T	T	T	T	T	T	T	T	A	A	A	A	A	A	T	T	T	T	T	A	A	A	T	T	T	T	T	T	T	T	T	T	T	T	T	T	T	T	T	T	T	T	T	T	T	T
192	T	T	T	T	T	T	T	T	T	T	T	A	A	A	A	A	A	T	T	T	T	T	A	A	A	T	T	T	T	T	T	T	T	T	T	T	T	T	T	T	T	T	T	T	T	T	T	T	A
193	T	T	T	T	T	T	T	T	T	T	T	A	A	A	A	A	A	T	T	T	T	T	A	A	A	T	T	T	T	T	T	T	T	T	T	T	T	T	T	T	T	T	T	T	T	T	T	A	A
194	T	T	T	T	T	T	T	T	T	T	T	A	A	A	A	A	A	T	A	T	T	T	A	A	A	T	T	T	T	T	T	T	T	T	T	T	T	T	T	T	T	T	T	T	T	T	T	A	A
195	T	T	T	T	T	T	T	T	T	T	T	A	A	A	A	A	A	SA	SA	T	T	T	T	A	A	T	T	T	T	T	T	T	T	T	T	T	T	T	T	T	T	T	T	T	T	T	T	A	A
196	T	T	T	T	T	T	T	T	T	T	T	A	A	A	A	A	A	A	SA	T	T	T	T	A	A	T	T	T	T	T	T	T	T	T	T	T	T	T	T	T	T	T	T	T	T	T	T	A	A
197	T	T	T	T	T	T	T	T	T	T	T	A	A	A	A	A	A	A	SA	T	T	T	T	A	A	T	T	T	T	T	T	T	T	T	T	T	T	T	T	T	T	T	T	T	T	T	T	A	A
198	T	T	T	T	T	T	T	T	T	T	T	A	A	A	A	A	A	A	SA	T	T	T	T	A	A	T	T	T	T	T	T	T	T	T	T	T	T	T	T	T	T	T	T	T	T	T	T	A	A
199	T	T	T	T	T	T	T	T	T	T	T	A	A	A	A	A	A	A	SA	T	T	T	T	A	A	T	T	T	T	T	A	T	T	T	T	T	T	T	T	T	T	T	T	T	T	T	T	A	A
200	T	T	T	T	T	T	T	T	T	T	T	A	A	A	A	A	A	A	SA	T	T	T	T	A	A	T	T	T	A	T	T	T	T	T	T	T	T	T	T	T	T	T	T	T	T	T	T	A	A
201	T	T	T	T	T	T	T	T	T	T	T	A	A	A	A	A	A	T	SA	T	T	T	T	T	T	T	T	T	T	T	T	T	T	T	T	T	T	T	T	T	T	T	T	T	T	T	T	A	A
202	T	T	T	T	T	T	T	T	T	T	T	A	A	A	A	A	A	A	SA	T	T	T	T	T	T	T	T	T	T	T	T	T	T	T	T	T	T	T	T	T	T	T	T	T	T	T	A	A	A
203	T	T	T	T	T	T	T	T	T	T	T	A	A	A	A	A	A	SA	SA	T	T	T	T	T	T	T	T	T	T	T	T	T	T	T	T	T	T	T	T	T	T	T	T	T	T	T	A	A	A
204	T	T	T	T	T	T	T	T	T	T	T	A	A	A	A	A	A	A	A	T	T	T	T	T	T	T	T	T	T	T	T	T	T	T	T	T	T	T	T	T	T	T	T	T	T	T	A	A	A
205	T	T	T	T	T	T	T	T	T	T	A	A	A	T	A	A	A	A	A	T	T	T	T	T	T	T	T	T	T	T	T	T	T	T	T	T	T	T	T	T	T	T	T	T	T	T	A	A	A
206	T	T	T	T	T	T	T	T	T	T	A	A	A	A	A	A	A	A	A	T	T	T	T	T	T	T	T	T	T	T	T	T	T	T	T	T	T	T	T	T	T	T	T	T	T	T	A	A	A
207	T	T	T	T	T	T	T	T	T	T	T	A	A	T	A	A	A	A	T	T	T	T	T	T	T	T	T	T	T	T	T	T	A	T	T	T	T	T	T	T	T	T	T	T	T	T	A	A	A
208	T	T	T	T	T	T	T	T	T	T	T	A	A	A	A	A	A	A	T	T	T	T	T	T	T	T	T	T	T	T	T	T	A	T	T	T	T	T	T	T	T	T	T	T	T	T	A	A	A
209	T	T	T	T	T	T	T	T	T	T	T	A	A	A	A	A	A	A	A	T	T	T	T	T	T	T	T	T	T	T	T	T	A	T	T	T	T	T	T	T	T	T	T	T	T	T	T	A	A
210	T	T	T	T	T	T	T	T	T	T	T	A	A	A	A	A	A	A	T	T	T	T	T	T	T	T	T	T	T	T	T	T	A	T	T	T	T	T	T	T	T	T	T	T	T	T	T	A	A
211	T	T	T	T	T	T	T	T	T	T	T	A	A	A	A	A	A	A	T	T	T	T	T	T	T	T	T	T	T	T	T	T	A	T	T	T	T	T	T	T	T	T	T	T	T	T	T	A	SA
212	T	T	T	T	T	T	T	T	T	T	T	A	A	A	A	A	A	A	T	T	T	T	T	T	T	T	T	T	T	T	T	T	T	T	T	T	T	T	T	T	T	T	T	T	T	T	A	A	SA
213	T	T	T	T	T	T	T	T	T	T	A	A	A	A	A	A	A	SA	T	T	T	A	T	T	T	T	T	A	T	T	T	T	T	T	T	T	T	T	T	T	T	T	T	T	T	T	A	A	SA
214	T	T	T	T	T	T	T	T	T	T	T	A	A	A	A	A	A	T	T	T	T	A	T	T	T	T	T	T	T	T	T	T	T	T	T	T	T	T	T	T	T	T	T	T	T	A	A	A	A
215	T	T	T	T	T	T	T	T	T	T	T	A	A	SA	A	A	A	A	T	T	T	A	T	T	T	T	T	T	T	T	T	T	T	T	T	T	T	T	T	T	T	T	T	T	T	A	A	A	A
216	T	T	T	T	T	T	T	T	T	T	T	A	A	SA	A	A	A	A	A	A	T	A	T	T	T	T	T	T	T	T	T	T	T	T	T	T	T	T	T	T	T	T	T	T	T	T	A	A	A
217	T	T	T	T	T	T	T	T	T	T	T	A	A	SA	A	A	A	T	T	A	T	A	T	T	T	T	T	T	T	T	T	T	T	T	T	T	T	T	T	T	T	T	T	T	T	T	A	A	A
218	T	T	T	T	T	T	T	T	T	T	T	A	A	A	A	A	A	A	T	A	T	T	T	A	T	T	T	T	T	T	T	T	T	T	T	T	T	T	T	T	T	T	T	T	T	T	A	A	A
219	T	T	T	T	T	T	T	T	T	T	T	A	A	A	A	A	A	A	T	A	T	T	T	A	T	T	T	T	T	T	T	T	T	T	T	T	A	T	T	T	T	T	T	T	T	T	A	T	A
220	T	T	T	T	T	T	T	T	T	T	T	A	A	A	A	A	A	T	T	A	T	T	T	A	T	T	T	T	T	T	T	T	T	T	T	T	A	T	T	T	T	T	T	T	T	T	T	T	A
221	T	T	T	T	T	T	T	T	T	T	T	A	A	A	A	A	A	T	T	A	T	T	T	A	T	T	T	T	A	T	T	T	T	T	T	A	T	T	T	T	T	T	T	T	T	T	T	T	A
222	T	T	T	T	T	T	T	T	T	T	T	A	A	A	A	A	A	SA	SA	A	T	T	T	A	T	T	T	T	A	T	T	T	T	T	T	T	T	T	T	T	T	T	T	T	T	T	T	T	A
223	T	T	T	T	T	T	T	T	T	T	T	A	A	A	A	A	A	SA	SA	A	T	T	T	A	T	T	T	T	A	T	T	T	T	T	T	T	T	T	T	T	A	T	T	T	T	T	T	T	A
224	T	T	T	T	T	T	T	T	T	T	T	A	A	A	A	A	A	SA	SA	A	T	T	T	T	T	T	T	T	A	T	T	T	T	T	T	T	T	T	T	T	T	T	T	T	T	T	T	T	A
225	T	T	T	T	T	T	T	T	T	T	T	A	A	A	A	A	A	SA	SA	A	T	T	T	T	T	T	T	T	A	T	T	T	T	T	T	T	T	T	T	T	A	T	T	T	T	T	T	A	A
226	T	T	T	T	T	T	T	T	T	T	T	A	A	A	A	A	A	T	T	A	T	T	T	T	T	T	T	T	T	A	T	T	T	T	T	T	T	T	T	T	T	T	T	T	T	T	T	T	A
227	T	T	T	T	T	T	T	T	T	T	T	A	A	A	A	A	A	T	T	A	A	T	T	T	T	T	T	T	T	A	T	T	T	T	T	T	T	T	T	T	T	T	T	T	T	T	T	T	A
228	T	T	T	T	T	T	T	T	T	T	T	A	A	A	A	A	A	T	T	A	A	A	T	T	T	T	T	T	T	A	T	T	T	T	T	T	T	T	T	T	T	T	T	T	T	T	T	T	A
229	T	T	T	T	T	T	T	T	T	T	T	A	A	A	A	A	A	T	A	A	A	A	T	T	T	T	T	A	T	A	T	T	T	T	A	T	T	T	T	T	T	T	T	T	T	T	T	T	T
230	T	T	T	T	T	T	T	T	T	T	T	A	A	A	A	A	A	A	A	A	A	A	T	T	T	T	T	T	T	A	T	T	T	T	A	T	T	T	T	T	T	T	T	T	T	T	T	T	T
231	T	T	T	T	T	T	T	T	T	T	T	A	A	A	A	A	A	A	A	A	A	A	T	T	T	T	T	T	T	T	T	T	T	T	A	T	T	T	T	T	T	T	T	T	T	T	T	T	T
232	T	T	T	T	T	T	T	T	T	T	T	A	A	SA	A	A	A	SA	A	T	A	A	T	T	T	T	T	T	T	T	T	T	T	T	T	T	T	T	T	T	T	T	T	T	T	T	T	A	T
233	T	T	T	T	T	T	T	T	T	T	T	A	A	SA	A	A	A	T	A	T	A	A	T	T	T	T	T	T	T	T	T	T	T	T	T	T	T	T	T	T	T	T	T	T	T	T	T	A	T
234	T	T	T	T	T	T	T	T	T	T	T	A	A	SA	A	A	A	T	A	T	A	A	T	T	T	T	T	T	T	T	T	T	T	T	T	T	T	T	T	T	T	T	T	T	T	T	T	A	T
235	T	T	T	T	T	T	T	T	T	T	T	A	A	SA	A	A	A	A	A	T	A	A	T	T	T	T	T	T	T	T	T	T	T	T	T	T	T	T	T	T	T	T	T	T	T	T	T	T	T
236	T	T	T	T	T	T	T	T	T	T	T	A	A	SA	A	A	A	A	A	T	A	A	T	T	T	T	T	T	T	T	T	T	A	T	T	T	T	T	T	T	T	T	T	T	T	T	T	T	T
237	T	T	T	T	T	T	T	T	T	T	T	A	A	SA	A	A	A	SA	A	T	T	A	T	T	T	T	T	T	T	T	T	T	A	T	T	T	T	T	T	T	T	T	T	T	T	T	T	T	T
238	T	T	T	T	T	T	T	T	T	T	T	A	A	T	A	A	A	SA	SA	T	T	A	T	T	T	T	T	T	T	T	T	T	A	T	T	T	T	T	T	T	T	T	T	T	T	T	A	T	T
239	T	T	T	T	T	T	T	T	T	T	T	A	A	T	A	A	A	A	SA	T	T	A	T	T	T	T	T	T	T	T	T	T	T	T	T	T	T	T	T	T	T	T	T	T	T	T	A	T	T
240	T	T	T	T	T	T	T	T	T	T	T	A	A	T	A	A	A	A	T	T	T	T	T	T	T	T	T	T	T	T	T	T	A	T	T	T	T	T	T	T	T	T	T	T	T	T	A	A	A
241	T	T	T	T	T	T	T	T	T	T	T	A	A	A	A	A	A	A	T	T	T	T	T	T	T	T	T	T	T	T	A	T	A	T	T	T	T	T	T	T	T	T	T	T	T	T	A	A	A
242	T	T	T	T	T	T	T	T	T	T	T	A	A	A	A	A	A	A	T	T	T	T	T	T	T	T	T	T	T	T	A	T	A	T	T	T	T	T	T	T	T	T	T	T	T	T	A	A	A
243	T	T	T	T	T	T	T	T	T	T	T	A	A	A	A	A	A	A	T	T	T	T	T	T	T	T	T	T	T	T	A	T	A	T	T	T	T	T	T	T	T	T	T	T	T	T	A	A	A
244	T	T	T	T	T	T	T	T	T	T	T	A	A	A	A	A	A	SA	A	T	T	T	T	T	T	T	T	T	T	T	A	T	A	T	T	T	T	T	T	T	T	T	T	T	T	T	A	A	A
245	T	T	T	T	T	T	T	T	T	T	T	A	A	A	A	A	A	SA	SA	T	T	T	T	T	T	T	T	T	T	T	A	A	A	T	T	T	T	T	T	T	T	T	T	T	T	T	A	A	A
246	T	T	T	T	T	T	T	T	T	T	T	A	A	A	A	A	A	T	A	T	T	T	T	T	T	T	T	T	A	T	A	A	T	T	T	T	T	T	T	T	T	T	T	T	T	T	A	A	A
247	T	T	T	T	T	T	T	T	T	T	T	A	A	A	A	A	A	T	A	T	T	T	T	T	T	T	T	T	A	T	T	T	T	T	T	T	T	T	T	T	T	T	T	T	T	T	A	A	A
248	T	T	T	T	T	T	T	A	T	T	T	A	A	T	A	A	A	T	A	T	T	T	T	T	T	T	T	T	T	T	T	A	T	T	T	T	T	T	T	T	T	T	T	T	T	T	A	A	A
249	T	T	T	T	T	T	T	A	T	T	A	A	A	SA	A	A	A	SA	A	T	T	T	T	T	T	T	T	T	T	T	T	A	T	T	T	T	T	T	T	T	T	T	T	T	T	T	A	A	A
250	T	T	T	T	T	T	T	T	T	T	A	A	A	SA	A	A	A	T	A	T	T	T	T	T	T	T	T	T	T	T	T	A	T	T	T	T	T	T	T	T	T	T	T	T	T	T	A	A	A
251	T	T	T	T	T	T	T	T	T	T	A	A	A	SA	A	A	A	T	T	T	T	T	T	T	T	T	T	T	T	T	T	T	T	T	T	T	T	T	T	T	T	T	T	T	T	T	A	A	A
252	T	T	T	T	T	T	T	T	T	T	T	A	A	A	A	A	A	SA	T	T	T	T	T	T	T	T	T	T	T	T	T	T	T	T	T	T	T	T	T	T	T	T	T	T	T	T	A	A	A
253	T	T	T	T	T	T	T	T	T	T	T	A	A	A	A	A	A	A	A	T	T	T	T	T	T	T	T	T	T	T	T	T	T	T	T	T	T	T	T	T	T	T	T	T	T	T	T	A	A
254	T	T	T	T	T	T	T	T	T	T	T	A	A	A	A	A	A	A	A	T	T	T	T	T	T	T	T	T	T	T	T	T	T	T	T	T	T	T	T	T	T	T	T	T	T	T	T	A	A
255	T	T	T	T	T	T	T	T	T	T	T	A	A	A	A	A	A	SA	SA	T	T	T	T	T	T	T	T	T	T	T	T	A	T	T	T	T	T	T	T	T	T	T	T	T	T	T	A	A	A
256	T	T	T	T	T	T	T	T	T	T	T	A	A	SA	A	A	A	SA	A	T	T	T	T	T	T	T	T	T	T	T	T	A	T	T	T	T	T	T	T	T	T	T	T	T	T	A	A	A	A
257	T	T	T	T	T	T	T	T	T	T	T	A	A	SA	A	A	A	SA	SA	T	T	T	T	T	T	T	T	T	T	T	T	T	T	T	T	T	T	T	T	T	T	T	T	T	A	A	A	A	A
258	T	T	T	T	T	T	T	T	T	T	T	A	A	A	A	A	A	A	T	T	T	T	T	T	T	T	T	T	T	T	T	T	T	T	T	T	T	T	T	T	T	T	T	T	A	A	A	A	A
259	T	T	T	T	T	T	T	T	T	T	T	A	A	A	A	A	A	SA	T	T	T	T	T	T	T	A	T	T	T	T	T	T	T	T	T	T	T	T	T	T	T	T	T	T	A	A	A	A	A
260	T	T	T	T	T	T	T	T	T	T	T	A	A	A	A	A	A	T	A	T	T	T	T	T	T	T	T	T	T	T	T	T	T	T	T	T	T	T	T	T	T	T	T	T	A	A	A	A	A
261	T	T	T	T	T	T	T	T	T	T	T	A	A	A	A	A	A	T	A	T	T	T	T	T	T	T	T	T	T	T	T	T	T	T	T	T	T	T	T	T	T	T	T	T	A	A	A	A	A
262	T	T	T	T	T	T	A	T	T	T	T	A	A	A	A	A	A	T	A	T	T	T	T	T	T	T	T	T	T	T	T	T	T	T	T	T	T	T	T	T	T	T	T	T	A	A	T	A	A
263	T	T	T	T	T	T	T	T	T	T	T	A	A	A	A	A	A	T	A	T	T	T	T	T	T	T	T	T	T	T	A	T	T	T	T	T	T	T	T	T	T	T	T	T	A	A	T	T	A
264	T	T	T	T	T	T	T	T	T	T	T	A	A	A	A	A	A	T	A	T	T	T	T	T	T	T	T	T	T	T	A	T	T	T	T	T	T	T	T	T	T	T	T	T	T	A	T	T	A
265	T	T	T	T	T	T	T	T	T	T	T	A	A	A	A	A	A	SA	SA	T	T	T	T	T	T	T	T	T	T	T	A	T	T	A	T	T	T	T	T	T	T	T	T	T	T	A	T	T	A
266	T	T	T	T	T	T	T	T	T	T	T	A	A	A	A	A	A	SA	SA	T	T	T	T	T	T	T	T	T	T	T	A	T	T	T	T	T	T	T	T	T	T	T	T	T	T	A	T	T	A
267	T	T	T	T	T	T	T	T	T	T	T	A	A	A	A	A	A	T	SA	T	T	T	T	T	T	T	T	T	T	T	A	T	T	T	T	T	T	T	T	T	T	T	T	T	T	A	T	T	A
268	T	T	T	T	T	T	T	T	T	T	T	A	A	A	A	A	A	A	A	T	T	T	T	T	T	T	T	T	T	T	A	T	T	T	T	T	T	T	T	T	T	T	T	T	T	T	T	T	A
269	T	T	T	T	T	T	T	T	T	T	T	A	A	A	A	A	A	A	A	T	T	T	T	T	T	T	T	T	T	T	A	T	T	T	T	T	T	T	T	T	T	T	T	T	T	T	T	T	T
270	T	T	T	T	T	T	T	T	T	T	T	A	A	A	A	A	A	A	T	T	T	T	T	T	T	T	T	T	T	T	A	T	T	T	T	T	T	T	T	T	T	T	T	T	T	T	A	A	T
271	T	T	T	T	T	T	T	T	T	T	T	A	A	A	A	A	A	A	T	T	T	T	T	T	T	T	T	T	A	T	A	T	T	T	T	T	T	T	T	T	T	T	T	T	T	A	A	A	T
272	T	T	T	T	T	T	T	T	T	T	T	A	A	A	A	A	A	A	T	T	T	T	T	T	T	T	T	T	T	T	A	T	T	T	T	T	T	T	T	T	T	T	T	T	T	A	T	A	T
273	T	T	T	T	T	T	T	T	T	T	T	A	A	A	A	A	A	A	T	T	T	T	T	T	T	T	T	T	T	T	T	T	T	T	T	T	T	T	T	T	T	T	T	T	T	A	T	A	T
274	T	T	T	T	T	T	T	T	T	T	T	A	A	T	A	A	A	A	SA	T	T	T	T	T	T	T	T	T	T	T	T	T	T	T	T	T	T	T	T	T	T	T	T	T	T	A	T	A	A
275	T	T	T	T	T	T	T	T	T	T	T	A	A	A	A	A	A	A	T	T	T	T	T	T	T	T	T	T	T	T	T	T	T	T	T	T	T	T	T	T	T	T	T	T	T	A	T	A	A
276	T	T	T	T	T	T	T	T	T	T	T	A	A	A	A	A	A	T	T	T	T	T	T	T	T	T	T	T	T	T	T	T	T	T	T	T	T	T	T	T	T	T	T	T	T	A	T	A	A
277	T	T	T	T	T	T	T	T	T	T	T	A	A	A	A	A	A	T	T	T	T	T	T	T	T	T	T	T	T	T	T	T	T	T	T	T	T	T	T	T	T	T	T	T	T	A	T	A	T
278	T	T	T	T	T	T	T	T	T	T	T	A	A	A	A	A	A	T	T	T	T	T	T	T	T	T	T	T	T	T	T	T	T	T	T	T	T	T	T	T	T	T	T	T	T	A	T	T	T
279	T	T	T	T	T	T	T	T	T	T	T	A	A	A	A	A	A	A	A	T	T	T	T	T	T	T	T	T	T	T	T	T	T	T	T	T	T	T	T	T	T	T	T	T	T	A	T	T	A
280	T	T	T	T	T	T	T	T	T	T	T	A	A	A	A	A	A	T	SA	T	T	T	T	T	T	T	T	T	T	T	T	T	T	T	T	T	T	T	T	T	T	T	T	T	T	A	T	T	A
281	T	T	T	T	T	T	T	T	T	T	T	A	A	A	A	A	A	A	SA	T	T	T	T	T	T	T	T	T	T	T	T	T	T	T	T	T	T	T	T	T	T	T	T	T	T	A	T	T	A
282	T	T	T	T	T	T	T	T	T	T	T	A	A	SA	A	A	A	T	T	T	T	T	T	T	T	T	T	T	T	T	T	T	T	T	T	T	T	T	T	T	T	T	T	T	T	A	T	T	A
283	T	T	T	T	T	T	T	T	T	T	T	A	A	A	A	A	A	T	T	T	T	T	T	T	T	T	T	T	T	T	T	T	T	T	T	T	T	T	T	T	T	T	T	T	T	A	T	T	A
284	T	T	T	T	T	T	T	T	T	T	T	A	A	A	A	A	A	T	T	T	T	T	T	T	T	T	T	T	T	T	T	T	T	T	T	T	T	T	T	T	T	T	T	T	T	A	T	T	A
285	T	T	T	T	T	T	T	T	T	T	T	A	A	A	A	A	A	A	T	T	T	T	T	T	T	T	T	T	T	T	T	T	T	T	T	T	T	T	T	T	T	T	T	T	T	A	T	T	A
286	T	T	T	T	T	T	T	T	T	T	T	A	A	A	A	A	A	SA	SA	T	T	T	T	T	T	T	T	A	T	T	T	T	T	T	T	T	T	T	T	T	T	T	T	T	T	A	T	T	A
287	T	T	T	T	T	T	T	T	T	T	T	A	A	T	A	A	A	SA	SA	T	T	T	T	T	T	T	T	A	T	T	T	T	T	T	T	T	T	T	T	T	T	T	T	T	T	T	T	T	A
288	T	T	T	T	T	T	T	T	T	T	T	A	A	A	A	A	A	SA	A	T	T	T	T	T	T	T	T	A	T	T	T	T	T	T	T	T	T	T	T	T	T	T	T	T	T	T	T	T	A
289	T	T	T	T	T	T	T	T	T	T	T	A	A	A	A	A	A	T	SA	T	T	T	T	T	T	T	T	A	T	A	T	T	T	T	T	T	T	T	T	T	T	T	T	T	T	T	T	T	A
290	T	T	T	T	T	T	T	T	T	T	T	A	A	A	A	A	A	T	T	T	T	T	T	T	A	T	T	A	T	A	T	T	T	T	T	T	T	T	T	T	T	T	T	T	T	T	T	A	A
291	T	T	T	T	T	T	T	T	T	T	T	A	A	A	A	A	A	T	T	T	T	T	T	T	T	T	T	A	T	T	T	T	T	T	T	T	T	T	T	T	T	T	T	T	T	T	A	A	A
292	T	T	T	T	T	T	T	T	T	T	A	A	A	A	A	A	A	A	A	T	T	T	T	T	T	T	T	T	T	T	T	T	T	T	T	T	T	T	T	T	T	T	T	T	T	T	A	A	T
293	T	T	T	T	T	T	T	T	T	T	T	A	A	T	A	A	A	A	T	T	T	T	T	T	T	T	T	T	T	T	T	T	T	T	T	T	T	T	T	T	T	T	T	T	T	T	A	A	T
294	T	T	T	T	T	T	T	T	T	T	A	A	A	A	A	A	A	A	T	T	T	T	T	T	T	T	T	T	T	T	T	T	T	T	T	T	T	T	T	T	T	T	T	T	T	T	A	T	T
295	T	T	T	T	T	T	T	T	T	T	A	A	A	A	A	A	A	A	T	T	T	T	T	T	T	T	T	T	T	T	T	T	T	T	T	T	T	T	T	T	T	T	T	T	T	T	A	T	A
296	T	T	T	T	T	T	T	T	T	T	A	A	A	A	A	A	A	A	T	T	T	T	A	T	T	T	T	T	T	T	T	T	T	T	T	T	T	T	T	T	T	T	T	T	T	T	A	T	T
297	T	T	T	T	T	T	T	T	T	T	T	A	A	SA	A	A	A	SA	SA	T	T	T	A	T	T	T	T	T	T	T	T	T	T	T	T	T	T	T	T	T	T	T	T	T	T	T	A	T	T
298	T	T	T	T	T	T	T	T	T	T	T	A	A	A	A	A	A	T	SA	T	T	T	A	T	T	T	T	T	T	T	T	T	T	T	T	T	T	T	T	T	T	T	T	T	T	T	A	T	T
299	T	T	T	T	T	T	T	T	T	T	T	A	A	SA	A	A	A	SA	SA	T	T	T	A	T	T	T	T	T	T	T	T	T	T	T	T	T	T	T	T	T	T	T	T	T	T	T	T	T	T
300	T	T	T	T	T	T	T	T	T	T	T	A	A	SA	A	A	A	A	SA	T	T	T	A	T	T	T	T	T	T	T	T	T	T	T	T	T	T	T	T	T	T	T	T	T	T	T	T	T	T
301	T	T	T	T	T	T	T	T	T	T	T	A	A	A	A	A	A	A	SA	T	T	T	A	T	T	T	T	T	T	T	T	T	T	T	T	T	T	T	T	T	T	T	T	T	T	T	T	T	T
302	T	T	T	T	T	T	T	T	T	T	T	A	A	A	A	A	A	A	SA	T	T	T	A	T	T	T	T	T	T	T	T	T	T	T	T	T	T	T	T	T	T	T	T	T	T	T	T	T	T
303	T	T	T	T	T	T	T	T	T	T	T	A	A	A	A	A	A	A	SA	T	T	T	A	T	T	T	T	T	T	T	T	T	T	T	T	T	T	T	T	T	T	T	T	T	T	T	T	T	T
304	T	T	T	T	T	T	T	T	T	T	T	A	A	A	A	A	A	SA	SA	T	T	T	A	A	T	T	T	T	T	T	T	T	T	T	T	T	T	T	T	T	T	T	T	T	T	T	T	T	T
305	T	T	T	T	T	T	T	T	T	T	T	A	A	A	A	A	A	SA	SA	T	T	T	A	T	T	T	T	A	T	T	T	T	T	T	T	T	T	T	T	T	T	T	T	T	T	T	T	T	A
306	T	T	T	T	T	T	T	T	T	T	T	A	A	A	A	A	A	SA	SA	T	T	T	A	T	T	T	T	A	T	T	T	T	T	T	T	T	T	T	T	T	T	T	T	T	A	T	T	T	A
307	T	T	T	T	T	T	T	T	T	T	A	A	A	A	A	A	A	SA	SA	T	T	T	T	T	T	T	T	T	T	T	T	T	T	T	T	T	T	T	T	T	T	T	T	T	A	T	T	T	A
308	T	T	T	T	T	T	A	T	T	T	A	A	A	A	A	A	A	SA	SA	T	T	T	T	T	T	T	T	T	T	T	T	T	T	T	T	T	T	T	T	T	T	T	T	T	T	T	T	T	A
309	T	T	T	T	T	T	T	T	T	T	A	A	A	A	A	A	A	A	SA	T	T	T	T	T	T	T	T	T	T	T	T	T	T	T	T	T	T	T	T	T	T	T	T	T	T	T	T	T	T
310	T	T	T	T	T	T	T	T	T	T	A	A	A	A	A	A	A	SA	A	T	T	T	T	T	T	T	T	T	T	T	T	T	T	T	T	T	T	T	T	T	T	T	T	T	T	T	T	T	T
311	T	T	T	T	T	T	T	T	T	T	T	A	A	A	A	A	A	A	A	T	T	T	A	A	T	T	T	T	T	T	T	T	T	T	T	T	T	T	T	T	T	T	T	T	T	T	T	T	T
312	T	T	T	T	T	T	T	T	T	T	T	A	A	SA	A	A	A	A	A	T	T	T	A	A	T	T	T	T	T	A	T	T	T	T	T	T	T	T	T	T	T	T	T	T	T	T	T	T	T
313	T	T	T	T	T	T	T	T	T	T	T	A	A	A	A	A	A	A	A	T	T	T	A	A	T	T	T	T	T	T	T	T	T	T	T	T	T	T	T	T	T	T	T	T	T	T	T	T	T
314	T	T	T	T	T	T	T	T	T	T	T	A	A	A	A	A	A	SA	A	T	T	T	A	A	T	T	T	T	T	T	T	T	T	T	T	T	T	T	T	T	T	T	T	T	T	T	T	T	T
315	T	T	T	T	T	T	T	T	T	T	T	A	A	A	A	A	A	SA	SA	T	T	T	A	A	T	T	T	T	T	T	T	T	T	T	T	T	T	T	T	T	T	T	T	T	T	T	T	T	T
316	T	T	T	T	T	T	T	T	T	T	T	A	A	A	A	A	A	SA	A	A	T	T	A	A	T	T	T	T	T	T	T	T	T	T	T	T	T	T	T	T	T	T	T	T	T	T	T	T	T
317	T	T	T	T	T	T	T	T	T	T	T	A	A	SA	A	A	A	SA	SA	A	T	T	A	A	T	T	T	T	A	T	T	T	T	T	T	T	T	T	T	T	T	T	T	T	T	T	T	T	A
318	T	T	T	T	T	T	T	T	T	T	T	A	A	A	A	A	A	SA	SA	A	T	T	A	A	T	T	T	T	T	T	T	T	T	T	T	T	T	T	T	T	T	T	T	T	T	T	T	T	A
319	T	T	T	T	T	T	T	T	T	T	T	A	A	A	A	A	A	SA	T	A	T	T	A	A	T	T	T	T	T	T	T	T	T	T	T	T	T	T	T	T	T	T	T	T	T	T	T	A	A
320	T	T	T	T	T	T	T	T	T	T	T	A	A	A	A	A	A	SA	A	A	T	T	A	A	T	T	T	T	T	T	T	T	T	T	T	T	T	T	T	T	T	T	T	T	T	T	T	A	A
321	T	T	T	T	T	T	T	T	T	T	T	A	A	A	A	A	A	T	A	A	T	T	T	A	T	T	T	T	T	T	T	T	T	T	T	T	T	T	T	T	T	T	T	T	T	T	T	A	A
322	T	T	T	T	T	T	T	T	T	T	T	A	A	A	A	A	A	T	T	A	A	T	A	A	T	T	T	A	T	T	T	T	T	T	T	T	T	T	T	T	T	T	T	T	T	T	T	T	A
323	T	T	T	T	T	T	T	T	T	T	T	A	A	A	A	A	A	T	A	A	T	T	A	A	T	T	T	A	T	A	T	T	T	T	T	T	T	T	T	T	T	T	T	T	T	T	T	T	A
324	T	T	T	T	T	T	T	T	T	T	T	A	A	SA	A	A	A	T	A	A	A	A	A	A	A	T	T	T	T	T	T	A	T	T	T	T	T	T	T	T	T	T	T	T	T	T	T	T	A
325	T	T	T	T	T	T	T	T	T	T	T	A	A	A	A	A	A	T	A	A	A	A	A	A	A	T	T	T	T	T	T	T	T	T	T	T	T	T	T	T	T	T	T	T	T	T	T	T	A
326	T	T	T	T	T	T	T	T	T	T	T	A	A	T	A	A	A	T	T	A	A	A	A	A	A	T	T	T	T	T	T	T	T	T	T	T	T	T	T	T	T	T	T	T	T	T	T	T	A
327	T	T	T	T	T	T	T	T	T	T	T	A	A	A	A	A	A	A	A	A	A	A	A	A	A	T	T	T	T	T	T	T	T	T	T	T	T	T	T	T	T	T	T	T	T	T	T	T	A
328	T	T	T	T	T	T	T	T	T	T	T	A	A	A	A	A	A	A	T	A	A	A	A	A	A	T	T	A	T	T	T	T	T	T	T	T	T	T	T	T	T	T	T	T	T	T	T	A	A
329	T	T	T	T	T	T	T	T	T	T	T	A	A	A	A	A	A	T	A	A	A	A	A	A	A	T	T	A	T	T	T	T	T	T	T	T	T	T	T	T	T	T	T	T	T	T	T	A	A
330	T	T	T	T	T	T	T	T	T	T	T	A	A	A	A	A	A	T	T	A	A	A	A	A	A	T	T	A	T	T	T	T	T	T	T	T	T	T	T	T	T	T	T	T	T	T	T	A	A
331	T	T	T	T	T	T	T	T	T	T	T	A	A	A	A	A	A	A	SA	A	A	A	A	A	A	A	T	T	T	T	T	T	T	T	T	T	T	T	T	T	T	T	T	T	T	T	T	A	A
332	T	T	T	T	T	T	T	T	T	T	A	A	A	A	A	A	A	SA	SA	A	A	A	A	A	A	A	T	T	T	T	T	T	T	T	T	T	T	T	T	T	T	T	T	T	T	T	T	A	A
333	T	T	T	T	T	T	T	T	T	T	A	A	A	A	A	A	A	A	SA	A	A	A	A	A	A	A	T	T	T	T	T	T	T	T	T	T	T	T	T	T	T	T	T	T	T	T	T	A	A
334	T	T	T	T	T	T	T	T	T	T	A	A	A	A	A	A	A	A	SA	A	A	A	A	A	A	A	T	T	T	T	T	T	T	T	T	T	T	T	T	T	T	T	T	T	T	T	T	A	A
335	T	T	T	T	T	T	T	T	T	T	T	A	A	A	A	A	A	A	A	A	A	A	A	A	A	A	T	T	T	T	T	T	T	T	T	T	T	T	T	T	T	T	T	T	T	T	T	A	A
336	T	T	T	T	T	T	T	T	T	T	T	A	A	A	A	A	A	A	A	A	A	A	A	A	A	T	T	T	T	T	T	T	T	T	T	T	T	T	T	T	T	T	T	T	T	A	T	A	A
337	T	T	A	T	T	T	T	T	T	T	T	A	A	A	A	A	A	A	SA	A	A	A	A	A	A	T	T	T	T	T	T	T	T	T	T	T	T	T	T	T	T	T	T	T	T	A	T	A	A
338	T	T	A	T	T	T	T	T	T	T	A	A	A	SA	A	A	A	A	SA	A	A	A	A	A	A	T	T	T	T	T	T	T	T	T	T	T	T	T	T	T	T	T	T	T	T	A	T	A	A
339	T	T	T	T	T	T	T	T	T	T	A	A	A	A	A	A	A	A	SA	A	A	A	A	A	A	T	T	T	T	T	T	T	T	T	T	T	T	T	T	T	T	T	T	T	T	A	T	T	T
340	T	T	T	T	T	T	T	T	T	T	A	A	A	T	A	A	A	A	A	A	A	A	A	A	A	T	T	T	T	T	T	T	T	T	T	T	T	T	T	T	T	T	T	T	T	A	T	T	T
341	T	T	T	T	T	T	T	T	T	T	A	A	A	T	A	A	A	A	SA	A	A	A	A	A	A	T	T	A	T	T	T	T	T	T	T	T	T	T	T	T	T	T	T	T	T	A	T	T	T
342	T	T	T	T	T	T	T	T	T	T	T	A	A	T	A	A	A	A	A	A	A	A	A	A	A	T	T	A	T	T	T	T	T	T	T	T	T	T	T	T	T	T	T	T	T	A	T	T	A
343	T	T	T	T	T	T	T	T	T	T	T	A	A	T	A	A	A	A	A	A	A	A	A	A	A	T	T	A	T	T	T	T	T	T	T	T	T	T	T	T	T	T	T	T	T	A	T	T	T
344	T	T	T	T	T	T	T	T	T	T	T	A	A	T	A	A	A	SA	A	A	A	A	A	A	A	T	T	T	T	T	T	T	T	T	T	T	T	T	T	T	T	T	T	T	T	A	T	T	T
345	T	T	T	T	T	T	T	T	T	T	A	A	A	A	A	A	A	A	A	A	A	A	A	A	A	T	T	T	T	T	T	T	T	T	T	T	T	T	T	T	T	T	T	T	T	A	T	T	A
346	T	T	T	T	T	T	T	T	T	T	A	A	A	A	A	A	A	A	A	A	A	A	A	A	A	T	T	T	T	T	T	T	T	T	T	T	T	T	T	T	T	T	T	T	T	A	T	T	A
347	T	T	T	T	T	T	T	T	T	T	A	A	A	A	A	A	A	A	SA	A	A	A	A	A	A	T	T	T	T	T	T	T	T	T	T	T	T	T	T	T	T	T	T	T	T	A	T	A	A
348	T	T	T	T	T	T	T	T	T	T	A	A	A	T	A	A	A	A	A	A	A	A	A	A	A	T	T	T	T	T	T	T	T	T	T	T	T	T	T	T	T	T	T	T	T	T	A	A	A
349	T	T	T	T	T	T	T	T	T	T	A	A	A	A	A	A	A	A	A	A	A	A	A	A	A	T	T	T	T	T	T	T	T	T	T	T	T	T	T	T	T	T	T	T	T	T	A	A	A
350	T	T	T	T	T	T	T	T	T	T	A	A	A	T	A	A	A	SA	A	A	A	A	A	A	A	T	T	T	T	T	T	T	T	T	T	T	T	T	T	T	T	T	T	T	T	T	A	A	A
351	T	T	T	T	T	T	T	T	T	T	A	A	A	T	A	A	A	T	A	A	A	A	A	A	A	T	T	T	T	T	T	T	T	T	T	T	T	T	T	T	T	T	T	T	T	T	A	A	A
352	T	T	T	T	T	T	T	T	T	T	A	A	A	A	A	A	A	A	A	A	A	A	A	A	A	T	T	T	T	T	T	T	T	T	T	T	T	T	T	T	T	T	T	T	T	T	A	A	A
353	T	T	T	T	T	T	T	T	T	T	A	A	A	A	A	A	A	A	A	A	A	A	A	A	A	T	T	T	T	T	T	T	T	T	T	T	T	T	T	T	T	T	T	T	T	T	A	T	A
354	T	T	T	T	T	T	T	T	T	T	T	A	A	A	A	A	A	SA	A	A	A	A	A	A	A	T	T	T	T	T	T	T	T	T	T	T	T	T	T	T	T	T	T	T	T	T	T	T	A
355	T	T	A	T	T	T	T	T	T	T	T	A	A	A	A	A	A	A	A	A	A	A	A	A	A	T	T	T	T	T	T	T	T	T	T	T	T	T	T	T	T	T	T	T	T	T	A	T	A
356	T	T	A	T	T	T	T	T	T	T	T	A	A	A	A	A	A	SA	A	A	A	A	A	A	A	T	T	T	T	T	T	T	T	T	T	T	T	T	T	T	T	T	T	T	T	T	A	A	A
357	T	T	T	T	T	T	T	T	T	T	A	A	A	A	A	A	A	A	A	A	A	A	A	A	A	A	T	T	T	T	T	T	T	T	T	T	T	T	T	T	T	T	T	T	T	T	A	A	A
358	T	T	T	T	T	T	T	T	T	T	A	A	A	A	A	A	A	A	A	A	A	A	A	A	A	T	T	A	T	T	T	T	T	T	T	T	T	T	T	T	T	T	T	T	T	A	A	T	A
359	T	T	T	T	T	T	T	T	T	T	A	A	A	A	A	A	A	A	T	A	A	A	A	A	A	T	T	A	T	T	T	T	T	T	T	T	T	T	T	T	T	T	T	T	T	T	A	A	A
360	T	T	T	T	T	T	T	T	T	T	A	A	A	A	A	A	A	A	A	A	A	A	A	A	A	T	T	A	T	T	T	T	T	T	T	T	T	T	T	T	T	T	T	T	T	T	A	A	A
361	T	T	T	T	T	T	T	T	T	T	A	A	A	SA	A	A	A	A	A	A	A	A	A	A	A	T	T	A	A	T	T	T	T	T	T	T	T	T	T	T	T	T	T	T	T	T	T	A	A
362	T	T	T	T	T	T	T	T	T	T	A	A	A	A	A	A	A	A	A	T	T	A	A	A	A	T	T	A	T	T	T	T	T	T	T	T	T	T	T	T	T	T	T	T	T	T	T	A	A
363	T	T	T	T	T	T	T	T	T	T	A	A	A	A	A	A	A	A	A	T	T	A	A	A	A	T	T	A	T	T	T	T	T	T	T	T	T	T	T	T	T	T	T	T	T	T	T	A	A
364	T	T	T	T	T	T	T	T	T	T	A	A	A	A	A	A	A	A	T	T	T	A	A	A	A	T	T	A	T	T	T	T	T	T	T	T	T	T	T	T	T	T	T	T	T	T	T	A	T
365	T	T	T	T	T	T	T	T	T	T	A	A	A	A	A	A	A	A	SA	T	T	T	A	A	A	T	T	T	T	T	T	T	T	T	T	T	T	T	T	T	T	T	T	T	T	T	A	A	A
366	T	T	T	T	T	T	T	T	T	T	T	A	A	A	A	A	A	T	A	T	T	T	A	A	T	T	T	T	T	T	T	T	T	T	T	T	T	T	T	T	T	T	T	T	T	T	T	A	A
367	T	T	T	T	T	T	T	T	T	T	T	A	A	A	A	A	A	SA	SA	A	T	T	A	A	T	T	T	T	T	T	T	T	T	T	T	T	T	T	T	T	T	T	T	T	T	T	T	A	A
368	T	T	T	T	T	T	T	T	T	T	T	A	A	A	A	A	A	SA	A	A	T	T	A	T	T	T	T	T	T	T	T	T	T	T	T	T	T	T	T	T	T	T	T	T	T	T	T	A	A
369	T	T	A	T	T	T	T	T	T	T	T	A	A	T	A	A	A	SA	A	A	T	T	A	T	T	T	T	T	T	T	T	T	T	T	T	T	T	T	T	T	T	T	T	T	T	T	T	A	A
370	T	T	A	T	T	T	T	T	T	T	T	A	A	T	A	A	A	T	T	A	T	T	A	T	T	T	T	T	T	T	T	T	T	T	T	T	T	T	T	T	T	T	T	T	T	A	T	A	T
371	T	T	A	T	T	T	T	T	T	T	T	A	A	T	A	A	A	A	T	A	T	A	A	T	T	T	T	T	T	T	T	T	T	T	T	T	T	T	T	T	T	T	T	T	T	A	T	A	A
372	T	T	T	T	T	T	T	T	T	T	T	A	A	T	A	A	A	A	T	T	A	A	A	T	T	T	T	T	T	T	T	T	T	T	T	T	T	T	T	T	T	T	T	T	T	T	T	T	A
373	T	T	T	T	T	T	T	T	T	T	T	A	A	A	A	A	A	A	T	T	A	A	A	T	T	T	T	T	T	T	T	T	T	T	T	T	T	T	T	T	T	T	T	T	T	T	T	T	A
374	T	T	T	T	T	T	T	T	T	T	T	A	A	A	A	A	A	A	A	T	A	A	A	T	T	T	T	T	T	T	T	T	T	T	T	T	T	T	T	T	T	T	T	T	T	T	T	T	A
375	T	T	T	T	T	T	T	T	T	T	A	A	A	A	A	A	A	A	A	T	A	A	A	A	T	T	T	T	T	T	T	T	T	T	T	T	T	T	T	T	T	T	T	T	T	A	T	T	A
376	T	T	T	T	T	T	T	T	T	T	A	A	A	A	A	A	A	A	A	T	A	A	A	A	T	T	T	T	T	T	T	T	T	T	T	T	T	T	T	T	T	T	T	T	A	A	T	T	A
377	T	T	T	T	T	T	T	T	T	T	T	A	A	A	A	A	A	SA	SA	T	T	T	T	A	T	T	T	T	T	T	T	T	T	T	T	T	T	T	T	T	T	T	T	T	A	A	T	T	A
378	T	T	T	T	T	T	T	T	T	T	T	A	A	A	A	A	A	SA	SA	T	T	T	T	A	T	T	T	T	T	T	T	T	T	T	T	T	T	T	T	T	T	T	T	T	A	A	T	T	A
379	T	T	T	T	T	T	T	T	T	T	T	A	A	A	A	A	A	A	SA	T	T	T	T	A	T	T	T	T	T	T	T	T	T	T	T	T	T	T	T	T	T	T	T	T	T	T	T	T	A
380	T	T	T	T	T	T	T	T	T	T	T	A	A	A	A	A	A	SA	A	T	T	T	T	A	T	T	T	T	T	T	T	T	T	T	T	T	T	T	T	T	T	T	T	T	T	T	T	T	A
381	T	T	T	T	T	T	T	T	T	T	T	A	A	A	A	A	A	A	A	T	T	T	T	A	T	T	T	T	A	T	T	T	T	T	T	T	T	T	T	T	T	T	T	T	T	T	T	T	T
382	T	T	T	T	T	T	T	T	T	T	T	A	A	A	A	A	A	A	A	T	T	T	T	A	T	T	T	T	T	T	T	T	T	T	T	T	T	T	T	T	T	T	T	T	T	A	T	T	T
383	T	T	T	T	T	T	T	T	T	T	T	A	A	A	A	A	A	A	SA	T	T	T	T	T	T	T	T	T	T	T	T	T	T	T	T	T	T	T	T	T	T	T	T	T	T	A	T	T	T
384	T	T	T	T	T	T	T	T	T	T	T	A	A	A	A	A	A	A	A	T	T	T	T	T	T	T	T	T	T	T	T	T	T	T	T	T	T	T	T	T	T	T	T	T	T	A	T	T	A
385	T	T	T	T	T	T	T	T	T	T	T	A	A	A	A	A	A	A	A	T	T	T	T	T	T	T	T	T	T	T	T	T	T	T	T	T	T	T	T	T	T	T	T	T	T	A	A	T	A
386	T	T	T	T	T	T	T	T	T	T	T	A	A	A	A	A	A	A	A	T	T	T	T	A	T	T	T	T	A	T	T	T	T	T	T	T	T	T	T	T	T	T	T	T	T	A	A	A	A
387	T	T	T	T	T	T	T	T	T	T	T	A	A	A	A	A	A	A	A	T	T	T	T	T	T	T	T	T	T	T	T	T	T	T	T	T	T	T	T	T	T	T	T	T	T	A	T	T	A
388	A	T	T	T	T	T	T	T	T	T	T	A	A	A	A	A	A	A	A	T	T	T	T	T	T	T	T	T	A	T	T	T	T	T	T	T	T	T	T	T	T	T	T	T	T	A	T	A	A
389	A	A	T	T	T	T	T	T	T	T	T	A	A	A	A	A	A	A	A	T	T	T	T	T	T	T	T	T	T	T	T	T	T	T	T	T	T	T	T	T	T	T	T	T	T	T	A	T	A
390	A	A	T	T	T	T	T	T	T	T	T	A	A	A	A	A	A	SA	SA	T	T	T	T	T	T	T	T	T	T	T	T	T	T	T	T	T	T	T	T	T	T	T	T	T	T	A	A	A	A
391	A	A	T	T	T	T	T	T	A	T	T	A	A	A	A	A	A	A	SA	T	T	T	T	T	T	T	T	T	T	T	T	T	T	T	T	T	T	T	T	T	T	T	T	T	T	A	A	A	A
392	A	A	T	T	T	T	T	T	A	T	T	A	A	A	A	A	A	T	SA	T	T	T	T	T	T	T	T	T	T	T	T	T	T	T	T	T	T	T	T	T	T	T	T	T	T	A	T	T	A
393	A	A	T	T	T	T	T	T	T	T	T	A	A	T	A	A	A	T	SA	T	T	T	T	T	T	T	T	T	T	T	T	T	T	T	T	T	T	T	T	T	T	T	T	T	T	A	T	T	T
394	T	A	T	T	T	T	T	T	T	T	T	A	A	T	A	A	A	T	T	T	T	T	T	T	T	T	T	T	T	T	T	T	T	T	T	T	T	T	T	T	T	T	T	T	T	A	T	T	T
395	A	A	T	T	T	T	T	T	T	T	T	A	A	A	A	A	A	T	T	T	T	T	T	T	T	T	T	T	T	T	T	T	T	T	T	T	T	T	T	T	T	T	T	T	T	T	T	T	T
396	A	A	T	T	T	T	T	T	T	T	T	A	A	A	A	A	A	A	A	T	T	T	T	T	T	T	T	T	T	T	T	T	T	T	T	T	T	T	T	T	T	T	T	T	T	T	T	T	T
397	A	A	T	T	T	T	T	T	T	T	A	A	A	A	A	A	A	A	A	T	T	T	T	T	T	T	T	T	T	T	T	T	T	T	T	T	T	T	T	T	T	T	T	T	T	T	T	T	T
398	A	A	T	T	T	T	T	T	T	T	A	A	A	A	A	A	A	T	A	T	T	T	T	T	T	T	T	T	T	T	T	T	T	T	T	T	T	T	T	T	T	T	T	T	T	T	T	T	T
399	A	A	T	T	T	T	T	T	A	T	A	A	A	A	A	A	A	A	SA	T	A	T	T	T	T	T	T	T	T	T	T	T	T	T	T	T	T	T	T	T	T	T	T	T	T	T	T	T	T
400	A	A	T	T	T	T	T	T	A	T	T	A	A	A	A	A	A	A	SA	T	A	T	T	T	T	T	T	T	T	T	T	T	T	T	T	T	T	T	T	T	T	T	T	T	T	T	T	T	T
401	A	A	T	T	T	T	T	T	A	T	T	A	A	A	A	A	A	A	A	A	A	A	T	T	T	T	T	T	T	T	T	T	T	T	T	T	T	T	T	T	T	T	T	T	T	T	T	T	T
402	A	A	T	T	T	T	T	T	T	T	T	A	A	A	A	A	A	A	A	T	A	A	T	T	T	T	T	T	T	T	T	T	T	T	T	T	T	T	T	T	T	T	T	T	T	T	T	T	T
403	A	A	T	T	T	T	T	T	T	T	T	A	A	A	A	A	A	A	A	T	A	A	T	T	T	T	T	T	T	T	T	T	T	T	T	T	T	T	T	T	T	T	T	T	T	T	T	T	A
404	A	A	T	T	T	T	T	T	T	T	T	A	A	A	A	A	A	A	T	T	A	A	T	T	T	T	T	T	T	T	T	T	T	T	T	T	T	T	T	T	T	T	T	T	T	T	T	A	A
405	A	A	T	T	T	T	T	T	T	T	T	A	A	A	A	A	A	A	A	A	A	T	T	T	T	T	T	T	T	T	T	T	T	T	T	T	T	T	T	T	T	T	T	T	T	T	T	A	A
406	A	A	T	T	T	T	T	T	T	T	T	A	A	A	A	A	A	SA	A	A	A	T	T	T	T	T	T	T	T	T	T	T	T	T	T	T	T	T	T	T	T	T	T	T	T	T	T	A	A
407	A	A	T	T	T	T	T	T	T	T	T	A	A	A	A	A	A	T	A	T	A	T	T	T	T	T	T	T	T	T	T	T	T	T	T	T	T	T	T	T	T	T	T	T	T	T	A	A	A
408	A	A	A	T	T	T	T	T	T	T	T	A	A	T	A	A	A	A	A	T	A	T	T	T	T	T	T	T	T	T	T	T	T	T	T	T	T	T	T	T	T	T	T	T	T	T	A	A	A
409	A	A	T	T	T	T	T	T	T	T	T	A	A	T	A	A	A	A	A	T	A	T	T	T	T	T	T	T	T	T	T	T	T	T	T	T	T	T	T	T	T	T	T	T	T	T	T	A	A
410	A	A	T	T	T	T	T	T	T	T	T	A	A	T	A	A	A	A	A	T	A	T	T	T	T	T	T	T	T	T	T	T	T	T	T	T	T	T	T	T	T	T	T	T	T	T	A	A	A
411	T	A	T	T	T	T	T	T	T	T	T	A	A	T	A	A	A	A	A	T	A	T	T	T	T	T	T	T	T	T	T	T	T	T	T	T	T	T	T	T	T	T	T	T	T	T	A	A	A
412	A	A	T	T	T	T	T	T	T	T	T	A	A	T	A	A	A	A	A	T	A	T	T	T	T	T	T	T	T	T	T	T	T	T	T	T	T	T	T	T	T	T	T	T	T	T	A	A	A
413	A	T	T	T	T	T	T	T	T	T	T	A	A	T	A	A	A	A	A	T	A	T	T	T	T	T	T	T	A	T	T	T	T	T	T	T	T	T	T	T	T	T	T	T	T	T	T	A	A
414	A	T	T	T	T	T	T	T	T	T	T	A	A	A	A	A	A	A	SA	T	A	T	T	T	T	T	T	T	T	T	T	T	T	T	T	T	T	T	T	T	T	T	T	T	T	T	T	A	A
415	A	T	T	T	T	T	T	T	T	T	T	A	A	A	A	A	A	T	T	T	A	T	T	T	T	T	T	T	T	T	T	T	T	T	T	T	T	T	T	T	T	T	T	T	T	T	T	A	A
416	T	T	T	T	T	T	T	T	T	T	T	A	A	A	A	A	A	T	T	T	T	T	T	T	T	T	T	T	T	T	T	T	T	T	T	T	T	T	T	T	T	T	T	T	T	T	A	A	A
417	T	T	T	T	T	T	T	T	T	T	T	A	A	A	A	A	A	A	T	T	T	T	T	T	T	T	T	T	T	T	T	T	T	T	T	T	T	T	T	T	T	T	T	T	T	T	A	A	A
418	T	T	T	T	T	T	T	T	T	T	T	A	A	A	A	A	A	A	A	T	T	T	T	A	A	T	T	T	T	T	T	T	T	T	T	T	T	T	T	T	T	T	T	T	T	T	A	A	A
419	T	T	T	T	T	T	T	T	T	T	T	A	A	T	A	A	A	A	A	T	T	T	T	A	A	T	T	T	T	T	T	T	T	T	T	T	T	T	T	T	T	T	T	T	T	T	A	T	A
420	T	T	T	T	T	T	T	T	T	T	T	A	A	T	A	A	A	A	SA	T	T	T	T	A	A	T	T	A	T	T	T	T	T	T	T	T	T	T	T	T	T	T	T	T	T	T	A	A	A
421	T	T	T	T	T	T	T	T	T	T	T	A	A	A	A	A	A	SA	A	T	T	T	A	A	A	T	T	A	T	T	T	T	T	T	T	T	T	T	T	T	T	T	T	T	T	T	A	A	T
422	T	T	T	T	T	T	T	T	T	T	T	A	A	A	A	A	A	SA	A	T	T	T	A	A	A	T	T	A	T	T	T	T	T	T	T	T	T	T	T	T	T	T	T	T	T	A	A	A	A
423	T	T	T	T	T	T	T	T	T	T	T	A	A	A	A	A	A	A	SA	T	T	T	A	A	A	T	T	A	T	T	T	T	T	T	T	T	T	T	T	T	T	T	T	T	T	A	A	A	A
424	T	T	T	T	T	T	T	T	T	T	T	A	A	A	A	A	A	SA	A	T	T	T	A	A	A	T	T	A	T	T	T	T	T	T	T	T	T	T	T	T	T	T	T	T	T	A	A	A	A
425	T	T	T	T	T	T	T	T	T	T	T	A	A	A	A	A	A	A	A	T	T	T	A	A	A	T	T	T	T	T	T	T	T	T	T	T	T	T	T	T	T	T	T	T	T	A	A	A	A
426	T	T	T	T	T	T	T	T	T	T	T	A	A	A	A	A	A	A	A	T	T	T	A	A	A	T	T	T	T	T	T	T	T	T	T	T	T	T	T	T	T	T	T	T	T	A	A	A	A
427	T	T	T	T	T	T	T	T	T	T	T	A	A	A	A	A	A	A	A	T	T	T	A	T	A	T	T	T	T	T	T	T	T	T	T	T	T	T	T	T	T	T	T	T	T	A	A	A	A
428	T	T	T	T	T	T	T	T	T	T	T	A	A	A	A	A	A	T	A	T	T	T	A	T	A	T	T	T	A	T	T	T	T	A	T	T	T	T	T	T	T	T	T	T	T	A	A	A	A
429	T	T	T	T	T	T	T	T	T	T	T	A	A	A	A	A	A	T	A	T	T	T	A	T	T	T	T	T	T	T	T	T	T	T	T	T	T	T	T	T	T	T	T	T	T	A	A	A	A
430	T	T	T	T	T	T	T	T	T	T	T	A	A	SA	A	A	A	A	T	T	T	T	A	A	T	T	T	T	T	T	T	T	T	T	T	T	T	T	T	T	T	T	T	T	T	A	A	A	A
431	T	T	T	T	T	T	T	T	T	T	T	A	A	SA	A	A	A	A	A	T	T	T	A	A	T	T	T	T	T	T	T	T	T	T	T	T	T	T	T	T	T	T	T	T	T	A	A	A	A
432	T	T	T	T	T	T	T	T	T	T	T	A	A	A	A	A	A	SA	A	T	T	T	A	A	T	T	T	T	T	T	T	T	T	T	T	T	T	T	T	T	T	T	T	T	A	A	A	A	A
433	T	T	T	T	T	T	T	T	T	T	T	A	A	A	A	A	A	A	T	T	T	T	T	A	T	T	T	T	T	T	T	T	T	T	T	T	T	T	T	T	T	T	T	T	A	A	A	A	A
434	T	T	T	T	T	T	T	T	T	T	T	A	A	A	A	A	A	A	T	T	T	T	T	T	T	T	T	T	T	T	T	T	T	T	T	T	T	T	T	T	T	T	T	T	A	A	A	A	A
435	T	T	T	T	T	T	T	T	T	T	T	A	A	A	A	A	A	T	A	T	T	T	T	T	T	T	T	T	T	T	T	T	T	T	T	T	T	T	T	T	T	T	T	T	A	A	A	A	A
436	T	T	T	T	T	T	T	T	T	T	T	A	A	A	A	A	A	A	A	T	T	T	T	T	T	T	T	T	T	T	T	T	T	T	T	T	T	T	T	T	T	T	T	T	T	T	T	A	T
437	T	T	T	T	T	T	T	T	T	T	T	A	A	A	A	A	A	A	A	T	T	T	T	T	T	T	T	T	A	T	T	T	T	T	T	T	T	T	T	T	T	T	T	T	T	T	T	A	A
438	T	T	T	T	T	T	T	T	T	T	T	A	A	A	A	A	A	T	A	T	T	T	T	T	T	T	T	T	A	T	T	T	T	T	T	T	T	T	T	T	T	T	T	T	T	T	T	A	A
439	T	T	T	T	T	T	T	T	T	T	T	A	A	A	A	A	A	A	A	T	T	T	T	T	T	T	T	T	A	T	T	T	T	T	T	T	T	T	T	T	T	T	T	T	T	T	T	A	A
440	T	T	T	T	T	T	T	T	T	T	T	A	A	A	A	A	A	A	A	T	T	T	T	T	T	T	T	T	T	T	T	T	T	T	T	T	T	T	T	T	T	T	T	T	T	T	T	A	A
441	T	T	T	T	T	T	T	T	T	T	T	A	A	A	A	A	A	A	A	T	T	T	T	T	T	T	T	T	T	T	T	T	T	T	T	T	T	T	T	T	T	T	T	T	T	A	T	T	A
442	T	T	T	T	T	T	T	T	T	T	T	A	A	A	A	A	A	A	SA	T	T	A	T	T	T	T	T	T	T	T	T	T	T	T	T	T	T	T	T	T	T	T	T	T	T	A	A	T	A
443	T	T	T	T	T	T	T	T	T	T	T	A	A	SA	A	A	A	A	SA	T	A	A	A	T	T	T	T	T	A	T	T	T	T	T	T	T	T	T	T	T	T	T	T	T	T	T	T	T	T
444	T	T	T	T	T	T	T	T	T	T	T	A	A	SA	A	A	A	A	A	T	T	A	A	A	T	T	T	T	A	T	T	T	T	T	T	T	T	T	T	T	T	T	T	T	T	T	T	T	T
445	T	T	T	T	T	T	T	T	T	T	T	A	A	A	A	A	A	T	A	T	T	T	T	T	T	T	T	T	T	T	T	T	T	T	T	T	T	T	T	T	T	T	T	T	T	T	T	T	T
446	T	T	T	T	T	T	T	T	T	T	T	A	A	A	A	A	A	A	A	T	T	T	T	T	T	T	T	T	A	T	T	T	T	T	T	T	T	T	T	T	T	T	T	T	T	A	T	T	T
447	T	T	T	T	T	T	T	T	T	T	T	A	A	A	A	A	A	A	SA	T	T	T	T	T	T	T	T	T	A	T	T	T	T	T	T	T	T	T	T	T	T	T	T	T	T	A	T	T	T
448	T	T	T	T	T	T	T	T	T	T	T	A	A	SA	A	A	A	A	SA	T	T	T	T	T	T	T	T	T	A	T	T	T	T	T	T	A	T	A	T	T	T	T	T	T	T	A	T	T	T
449	T	T	T	T	T	T	T	T	T	T	T	A	A	A	A	A	A	A	T	T	T	T	T	T	T	T	T	T	T	T	T	T	T	T	T	A	T	A	T	T	T	T	T	T	T	A	T	T	T
450	T	T	T	T	T	T	T	T	T	T	T	A	A	A	A	A	A	A	T	T	T	T	T	T	T	T	T	T	T	T	T	T	T	T	T	T	T	A	T	T	T	T	T	T	T	T	T	T	T
451	T	T	T	T	T	T	T	T	T	T	A	A	A	A	A	A	A	A	A	T	T	T	T	T	T	T	T	T	T	T	T	T	T	T	T	T	T	A	T	T	T	T	T	T	T	T	T	A	T
452	T	T	T	T	T	T	T	T	T	T	A	A	A	A	A	A	A	A	A	T	T	T	T	T	T	T	T	T	T	T	T	T	T	T	T	T	T	A	T	T	T	T	T	T	T	T	T	A	T
453	T	T	T	T	T	T	T	T	T	T	A	A	A	A	A	A	A	A	A	T	T	T	T	T	T	T	T	T	T	T	T	T	T	T	T	T	T	T	T	T	T	T	T	T	T	T	T	T	T
454	T	T	T	T	T	T	T	T	T	T	A	A	A	A	A	A	A	SA	SA	T	T	T	T	T	T	T	T	T	T	T	T	T	T	T	T	T	T	T	T	T	T	T	T	T	T	T	T	T	T
455	T	T	T	T	T	T	T	T	T	T	T	A	A	A	A	A	A	SA	SA	T	T	T	T	T	T	T	T	T	T	T	T	T	T	T	T	T	T	T	T	T	T	T	T	T	T	T	T	T	A
456	T	T	T	T	T	T	T	T	T	T	T	A	A	A	A	A	A	A	T	T	T	T	T	T	T	T	T	T	T	T	T	T	T	T	T	T	T	T	T	T	T	T	T	T	T	T	T	T	A
457	T	T	T	T	T	T	T	T	T	T	T	A	A	A	A	A	A	A	T	T	T	T	T	T	T	T	T	T	T	T	T	T	T	T	T	T	T	T	T	T	T	T	T	T	T	T	T	T	A
458	T	T	T	T	T	T	T	T	T	T	T	A	A	A	A	A	A	T	A	T	T	T	T	T	T	T	T	T	T	T	T	T	T	T	T	T	T	T	T	T	T	T	T	T	T	T	T	A	A
459	T	T	T	T	T	T	T	T	T	T	T	A	A	A	A	A	A	T	T	T	T	T	T	T	T	T	T	T	T	T	T	T	T	T	T	T	T	T	T	T	T	T	T	T	T	T	T	A	A
460	T	T	T	T	T	T	T	T	T	T	T	A	A	A	A	A	A	T	T	T	T	T	T	T	T	T	T	T	T	T	T	T	T	T	T	T	T	T	T	T	T	T	T	T	T	A	T	A	A
461	T	T	T	T	T	T	T	T	T	T	A	A	A	A	A	A	A	T	T	T	T	T	T	T	T	T	T	T	T	T	T	T	T	T	T	T	T	T	T	T	T	T	T	T	T	A	T	A	A
462	T	T	T	T	T	T	T	T	T	T	A	A	A	A	A	A	A	T	T	T	T	T	T	T	T	T	T	T	T	T	T	T	T	T	T	T	T	T	T	T	T	T	T	T	T	A	T	A	A
463	T	T	T	T	T	T	T	T	T	T	A	A	A	A	A	A	A	T	T	T	T	T	T	T	T	T	T	T	T	T	T	T	T	T	T	T	T	T	T	T	T	T	T	T	T	T	T	A	A
464	T	T	T	T	T	T	T	T	T	T	A	A	A	A	A	A	A	T	T	T	T	T	T	T	T	T	T	T	T	T	T	T	T	T	T	T	T	T	T	T	T	T	T	T	T	T	T	A	A
465	T	T	T	T	T	T	T	T	T	T	T	A	A	A	A	A	A	A	T	T	T	T	T	T	T	T	T	T	T	T	T	T	T	T	T	T	T	T	T	T	T	T	T	T	T	A	T	A	A
466	T	T	T	T	T	T	T	T	T	T	T	A	A	A	A	A	A	SA	A	T	T	T	T	T	T	T	T	T	T	T	T	T	T	T	T	T	T	T	T	T	T	T	T	T	T	A	T	A	A
467	T	T	T	T	T	T	T	T	T	T	T	A	A	A	A	A	A	SA	A	T	T	T	T	T	T	T	T	T	T	T	T	T	T	T	T	T	T	T	T	T	T	T	T	T	T	A	T	A	A
468	T	T	T	T	T	T	T	T	T	T	T	A	A	A	A	A	A	SA	A	T	T	T	T	T	T	T	T	T	T	T	T	T	T	T	T	T	T	T	T	T	T	T	T	T	T	A	T	A	A
469	T	T	T	T	T	T	T	T	T	T	T	A	A	A	A	A	A	SA	A	T	T	T	T	T	T	T	T	T	T	T	T	T	T	T	T	T	T	T	T	T	T	T	T	T	T	A	T	A	A
470	T	T	T	T	T	T	T	T	T	T	T	A	A	A	A	A	A	SA	A	T	T	T	T	T	T	T	T	T	T	T	T	T	T	T	T	T	T	T	T	T	T	T	T	T	T	A	T	T	A
471	T	T	T	T	T	T	T	T	T	T	T	A	A	T	A	A	A	T	A	T	T	T	T	T	T	T	T	T	T	T	T	T	T	T	T	T	T	T	T	T	T	T	T	T	T	T	T	T	A
472	T	T	T	T	T	T	T	T	T	T	T	A	A	A	A	A	A	A	A	A	T	T	T	T	T	T	T	T	T	T	T	T	T	T	T	T	T	T	T	T	T	T	T	T	T	T	T	T	T
473	T	T	T	T	T	T	T	T	T	T	T	A	A	A	A	A	A	A	A	T	T	T	T	T	T	T	T	T	T	T	T	T	T	T	T	T	T	T	T	T	T	T	T	T	T	T	T	T	T
474	T	T	T	T	T	T	T	T	T	T	T	A	A	SA	A	A	A	A	A	T	T	T	T	T	T	T	T	T	T	T	T	T	T	T	T	T	T	T	T	T	T	T	T	T	T	T	T	T	T
475	T	T	T	T	T	T	T	T	T	T	T	A	A	A	A	A	A	A	A	T	T	T	T	T	T	T	T	T	T	T	T	T	T	T	T	T	T	T	T	T	T	T	T	T	T	A	T	T	T
476	T	T	T	T	T	T	T	T	T	T	T	A	A	A	A	A	A	A	T	T	T	T	T	T	T	T	T	T	T	T	T	T	T	T	T	T	T	T	T	T	T	T	T	T	T	A	T	T	T
477	T	T	T	T	T	T	T	T	T	T	T	A	A	A	A	A	A	T	T	T	T	T	T	T	T	T	T	T	T	T	T	T	T	T	T	T	T	T	T	T	T	T	T	T	T	A	T	T	T
478	T	T	T	T	T	T	T	T	T	T	T	A	A	A	A	A	A	T	A	T	T	T	T	T	T	T	T	T	T	T	T	T	T	T	T	T	T	T	T	T	T	T	T	T	T	A	T	T	T
479	T	T	T	T	T	T	T	T	T	T	T	A	A	A	A	A	A	A	A	T	T	T	T	T	T	T	T	T	T	T	T	T	T	T	T	T	T	T	T	T	T	T	T	T	T	A	T	T	T
480	T	T	T	T	T	T	T	T	T	T	A	A	A	A	A	A	A	A	A	T	A	T	T	T	T	T	T	T	T	T	T	T	T	T	T	T	T	T	T	T	T	T	T	T	T	A	T	T	A
481	T	T	T	T	T	T	T	T	T	T	A	A	A	A	A	A	A	A	A	A	A	T	T	T	T	T	T	T	T	T	T	T	T	T	T	T	T	T	T	T	T	T	T	T	T	T	T	T	A
482	T	T	T	T	T	T	T	T	T	T	A	A	A	A	A	A	A	A	A	A	A	T	A	T	T	T	T	T	T	T	T	T	T	T	T	T	T	T	T	T	T	T	T	T	T	T	T	T	A
483	T	T	T	T	T	T	T	T	T	T	A	A	A	A	A	A	A	A	T	A	A	T	T	T	T	T	T	T	T	T	T	T	T	T	T	T	T	T	T	T	T	T	T	T	T	T	T	T	A
484	T	T	T	T	T	T	T	T	T	T	A	A	A	T	A	A	A	SA	T	A	A	T	T	T	T	T	T	T	T	T	T	T	T	T	T	T	T	T	A	T	T	T	T	T	T	T	T	T	A
485	T	T	T	T	T	T	T	T	T	T	A	A	A	SA	A	A	A	SA	SA	A	A	T	T	T	T	T	T	T	T	T	T	T	T	T	T	T	T	T	A	T	T	T	T	T	T	A	T	T	A
486	T	T	T	T	T	T	T	T	T	T	A	A	A	A	A	A	A	SA	SA	A	A	T	T	A	T	T	T	T	T	T	T	T	T	T	T	T	T	T	A	T	T	T	T	T	T	T	T	T	A
487	T	T	T	T	T	T	T	T	T	T	A	A	A	A	A	A	A	SA	SA	A	A	T	T	A	T	T	T	T	T	T	T	T	T	T	T	A	T	T	T	T	T	T	T	T	T	T	T	T	A
488	T	T	T	T	T	T	T	T	T	T	A	A	A	A	A	A	A	A	SA	T	A	T	T	T	T	T	T	T	T	T	T	T	T	T	T	T	T	T	T	T	T	T	T	T	T	T	T	T	A
489	T	T	T	T	T	T	T	T	T	T	A	A	A	SA	A	A	A	A	SA	T	A	T	T	T	T	T	T	T	T	T	T	T	T	T	T	T	T	T	T	T	T	T	T	T	T	T	A	T	A
490	T	T	T	T	T	T	T	T	T	T	A	A	A	SA	A	A	A	A	A	T	A	T	T	T	T	T	T	T	T	T	T	T	T	T	T	T	T	T	T	T	T	T	T	T	T	T	A	T	A
491	T	T	T	T	T	T	T	T	T	T	A	A	A	SA	A	A	A	A	A	A	A	T	T	T	T	T	T	T	T	T	T	T	T	T	T	T	T	T	T	T	T	T	T	T	T	T	T	T	A
492	T	T	T	T	T	T	T	T	T	T	T	A	A	SA	A	A	A	A	A	A	A	T	T	T	T	T	T	T	T	T	T	T	T	T	T	T	T	T	T	T	T	T	T	T	T	T	T	T	A
493	T	T	T	T	T	T	T	T	T	T	T	A	A	SA	A	A	A	SA	A	A	A	T	T	T	T	T	T	T	T	T	T	T	T	T	T	T	T	T	T	T	T	T	T	T	T	T	T	T	A
494	T	T	T	T	T	T	T	T	T	T	T	A	A	SA	A	A	A	SA	A	A	A	T	T	T	T	T	T	T	T	T	T	T	T	T	T	T	T	T	T	T	T	T	T	T	T	T	T	T	A
495	T	T	T	T	T	T	T	T	T	T	T	A	A	A	A	A	A	SA	A	T	T	T	T	T	T	T	T	T	T	T	T	T	T	T	T	T	T	T	T	T	T	T	T	T	T	T	T	T	A
496	T	T	T	T	T	T	T	T	T	T	T	A	A	A	A	A	A	SA	A	T	T	T	T	T	T	T	T	T	T	T	T	T	T	T	T	T	T	T	T	T	T	T	T	T	T	T	T	A	A
497	T	T	T	T	T	T	T	T	T	T	T	A	A	A	A	A	A	SA	A	T	T	T	T	T	T	T	T	T	T	T	T	T	T	T	T	T	T	T	T	T	T	T	T	T	T	T	T	A	A
498	T	T	A	T	T	T	T	T	T	T	T	A	A	A	A	A	A	A	A	T	T	T	T	T	T	T	T	T	T	T	T	T	T	T	T	T	T	T	T	T	T	T	T	T	T	T	T	A	A
499	T	T	A	T	T	T	T	T	T	T	T	A	A	A	A	A	A	A	A	T	T	A	T	T	T	T	T	T	T	T	T	T	T	T	T	T	T	T	T	T	T	T	T	T	T	T	T	A	A
500	T	T	A	T	T	T	T	T	T	T	T	A	A	A	A	A	A	A	A	T	T	T	T	T	T	T	T	T	T	T	T	T	T	T	T	T	T	T	T	T	T	T	T	T	T	T	T	A	A
501	T	T	T	T	T	T	T	T	T	T	T	A	A	A	A	A	A	A	A	T	T	T	T	T	T	T	T	T	T	T	T	T	T	T	T	T	T	T	T	T	T	T	T	T	T	T	T	A	A
502	T	T	T	T	T	T	T	T	T	T	T	A	A	A	A	A	A	T	T	T	T	T	T	T	T	T	T	T	T	T	T	T	T	T	T	T	T	T	T	T	T	T	T	T	T	T	T	A	A
503	T	T	T	T	T	T	T	T	T	T	T	A	A	A	A	A	A	T	A	T	T	T	T	T	T	T	T	T	T	T	T	T	T	T	T	T	T	T	T	T	T	T	T	T	T	A	A	A	A
504	T	T	T	T	T	T	T	T	T	T	T	A	A	A	A	A	A	SA	A	T	T	T	T	T	T	T	T	T	T	T	T	T	T	T	T	T	T	T	T	A	T	T	T	T	T	A	T	A	A
505	T	T	T	T	T	T	T	T	T	T	T	A	A	A	A	A	A	A	A	T	T	T	T	T	T	T	T	T	T	T	T	T	T	T	T	T	T	T	T	A	T	T	T	T	T	A	T	A	A
506	A	T	T	T	T	T	T	T	T	T	T	A	A	A	A	A	A	A	A	T	T	T	T	T	T	T	T	T	T	T	A	T	T	T	T	T	T	T	T	A	T	T	T	T	T	A	T	A	A
507	T	T	T	T	T	T	T	T	T	T	T	A	A	A	A	A	A	A	A	T	T	T	T	T	T	T	T	T	T	A	A	T	T	T	T	T	T	T	T	T	T	T	T	T	T	A	T	A	A
508	T	T	T	T	T	T	T	T	T	T	T	A	A	A	A	A	A	A	T	T	T	T	T	T	T	T	T	T	T	T	A	T	T	T	T	T	T	T	T	T	T	T	T	T	T	A	T	A	A
509	T	T	T	T	A	T	T	T	T	T	T	A	A	A	A	A	A	SA	A	T	T	T	T	T	T	T	T	T	T	T	A	T	T	T	T	T	T	T	T	T	T	T	T	T	T	A	T	A	A
510	T	T	T	A	A	T	T	T	T	T	T	A	A	A	A	A	A	SA	A	T	T	T	T	T	T	T	T	T	T	T	A	T	T	T	T	T	T	T	T	T	T	T	T	T	T	A	T	A	T
511	T	T	T	A	A	T	T	T	T	T	T	A	A	A	A	A	A	A	A	T	T	T	T	T	T	T	T	T	T	T	T	T	T	T	T	T	T	T	T	T	T	T	T	T	T	A	T	T	T
512	T	T	T	A	A	T	T	T	T	T	T	A	A	A	A	A	A	SA	A	T	T	T	T	T	T	T	T	T	T	T	T	T	T	T	T	T	T	T	T	T	T	T	T	T	T	A	T	T	T
513	T	T	T	T	A	T	T	T	T	T	T	A	A	A	A	A	A	SA	SA	T	T	T	T	T	T	T	T	T	T	T	T	T	T	T	T	T	T	T	T	T	T	T	T	T	T	A	T	T	A
514	T	A	T	T	T	T	T	T	T	T	T	A	A	A	A	A	A	SA	SA	T	T	T	T	T	T	T	T	T	T	T	T	T	T	T	T	T	T	T	T	T	T	T	T	T	T	A	T	T	A
515	T	A	A	T	T	T	T	T	T	T	T	A	A	A	A	A	A	A	SA	A	T	T	T	T	T	T	T	T	T	T	T	T	T	T	T	T	T	T	T	T	T	T	T	T	T	A	T	T	A
516	T	A	T	T	T	T	T	T	T	T	T	A	A	A	A	A	A	A	A	T	T	T	T	T	T	T	T	T	T	T	T	T	T	T	T	T	T	T	T	T	T	T	T	T	T	T	A	T	A
517	A	A	T	T	T	T	T	T	T	T	T	A	A	A	A	A	A	A	A	T	T	T	T	T	T	T	T	T	A	T	T	T	T	T	A	T	T	T	T	T	T	T	T	T	T	T	A	T	A
518	A	A	T	T	A	T	T	T	T	T	T	A	A	A	A	A	A	SA	SA	T	T	T	T	T	T	A	T	T	A	T	T	T	T	T	A	T	T	T	T	T	T	T	T	T	T	T	A	A	A
519	A	A	T	T	A	T	T	T	T	T	T	A	A	A	A	A	A	SA	SA	T	T	T	T	T	T	T	T	T	A	T	T	T	T	T	A	T	T	T	T	T	T	T	T	T	T	T	A	A	A
520	A	A	T	T	A	T	T	A	T	T	T	A	A	A	A	A	A	SA	SA	T	T	T	T	T	T	A	T	T	A	T	T	T	T	T	T	T	T	T	T	T	T	T	T	T	T	T	A	A	A
521	A	A	A	T	A	T	A	A	T	T	T	T	A	A	A	A	A	SA	A	T	T	T	T	T	T	T	T	T	A	T	T	T	T	T	T	T	T	T	T	T	T	T	T	T	T	T	A	A	A
522	A	A	A	A	A	T	A	T	T	T	T	T	A	A	A	A	A	A	A	T	T	A	T	T	T	T	T	T	A	A	T	T	T	T	T	T	T	T	T	T	T	T	T	T	T	T	A	A	A
523	A	A	A	A	A	T	A	T	T	T	T	T	A	T	A	A	A	A	T	T	T	T	T	T	T	T	T	T	A	T	T	T	T	T	T	T	T	T	T	T	T	T	T	T	T	T	A	A	SA
524	A	A	A	T	T	T	T	T	T	T	T	A	A	T	A	A	A	T	T	T	T	T	T	T	T	T	T	T	T	T	T	T	T	T	T	T	T	T	T	T	T	T	T	T	T	T	A	A	SA
525	A	T	T	T	T	T	T	T	T	T	A	A	A	T	A	A	A	T	T	T	T	T	T	T	T	T	T	T	T	T	T	T	T	T	T	T	T	T	T	T	T	A	T	T	T	A	A	A	A
526	A	T	T	T	T	T	T	T	T	T	T	A	A	A	A	A	A	A	T	T	T	T	T	T	T	T	T	T	T	T	T	T	T	T	T	T	T	T	T	T	T	A	T	T	T	A	A	A	A
527	T	T	T	T	T	T	T	T	T	T	T	A	A	A	A	A	A	T	A	T	T	T	T	T	T	A	T	T	T	T	T	T	T	T	T	T	T	T	T	T	T	A	A	T	T	A	A	A	A
528	T	T	T	T	T	T	T	T	T	T	T	A	A	A	A	A	A	T	T	T	T	T	T	T	T	A	A	T	T	T	T	T	T	T	T	T	T	T	T	T	T	A	T	T	A	A	A	A	A
529	T	T	T	T	T	T	T	T	T	T	T	A	A	A	A	A	A	T	T	T	T	T	T	T	T	T	T	T	T	T	T	T	T	T	T	T	T	T	T	T	A	A	T	T	A	A	A	A	A
530	T	T	T	T	T	T	T	T	T	T	T	A	A	A	A	A	A	T	T	T	T	T	T	T	T	T	T	T	T	T	T	T	T	T	T	T	T	T	T	T	A	T	T	T	A	A	A	A	A
531	T	T	T	T	T	T	T	T	T	T	T	A	A	A	A	A	A	A	T	T	T	T	T	T	T	T	T	T	T	T	T	T	T	T	T	T	T	T	T	T	T	T	T	T	A	A	A	A	A
532	T	T	T	T	T	T	T	T	T	T	T	A	A	A	A	A	A	T	A	T	T	T	T	T	T	T	T	T	T	T	T	T	T	T	T	T	T	T	T	T	T	T	T	T	A	A	A	A	A
533	T	T	T	T	T	T	T	T	T	T	T	A	A	A	A	A	A	SA	A	T	T	T	T	T	T	T	T	T	T	T	T	T	T	T	T	T	T	T	T	T	T	T	T	T	T	T	T	A	A
534	T	T	T	T	T	T	T	T	T	T	T	A	A	A	A	A	A	A	T	T	T	T	T	T	T	T	T	T	T	T	T	T	T	T	T	T	T	T	T	T	T	T	T	T	T	T	T	A	A
535	T	T	T	T	T	T	T	T	T	T	T	A	A	A	A	A	A	A	T	T	T	T	T	T	T	T	T	T	T	T	T	T	T	T	T	T	T	T	T	T	T	T	T	T	T	T	T	A	A
536	T	T	T	T	T	T	T	T	T	T	T	A	A	A	A	A	A	T	T	T	T	T	T	T	T	T	T	T	T	T	T	T	T	T	T	T	T	T	T	T	T	T	T	T	T	T	T	T	A
537	T	T	T	T	T	T	T	T	T	T	T	A	A	A	A	A	A	T	T	T	T	T	T	T	T	T	T	T	T	T	T	T	T	T	T	T	T	T	T	T	T	T	T	T	T	T	T	T	A
538	T	T	T	T	T	T	T	T	T	T	A	A	A	A	A	A	A	A	A	T	T	T	T	T	T	T	T	T	T	T	T	T	T	T	T	T	T	T	T	T	T	T	T	T	T	T	T	A	A
539	T	T	T	T	T	T	T	T	T	T	A	A	A	A	A	A	A	A	A	T	T	T	T	T	T	T	T	T	T	T	T	T	T	T	T	T	T	T	T	T	T	T	T	T	T	T	T	A	A
540	T	T	T	T	T	T	T	T	T	T	A	A	A	A	A	A	A	A	A	A	A	T	T	T	T	T	T	T	T	T	T	T	T	T	T	T	T	T	T	T	T	T	T	T	T	T	T	A	A
541	T	T	T	T	T	T	T	T	T	T	A	A	A	A	A	A	A	A	A	A	A	T	T	T	T	T	T	T	T	T	T	T	T	T	T	T	T	T	T	T	T	T	T	T	T	T	T	A	A
542	T	T	T	T	T	T	T	T	T	T	A	A	A	A	A	A	A	A	A	T	A	T	T	T	A	T	T	T	T	T	T	T	T	T	T	T	T	T	T	T	T	T	T	T	T	T	T	T	A
543	T	T	A	T	T	T	T	T	T	T	A	A	A	A	A	A	A	A	A	T	A	T	T	T	A	T	T	T	T	T	T	T	T	T	T	T	T	T	T	T	T	T	T	T	T	T	T	T	A
544	T	T	T	T	T	T	T	T	T	T	A	A	A	SA	A	A	A	A	A	A	A	T	T	T	T	T	T	T	T	T	T	T	T	T	T	T	T	T	T	T	T	T	T	T	T	T	A	T	A
545	T	T	T	T	T	T	T	T	T	T	A	A	A	A	A	A	A	A	A	T	A	T	T	T	T	T	T	T	T	T	T	T	T	T	T	T	T	T	T	T	T	T	T	T	T	T	A	T	A
546	T	T	T	T	T	T	T	T	T	T	A	A	A	A	A	A	A	A	A	T	A	A	T	T	T	T	T	T	T	T	T	T	T	T	T	T	T	T	T	T	T	T	T	T	T	T	A	A	A
547	T	T	T	T	T	T	T	T	T	T	A	A	A	A	A	A	A	A	A	A	A	A	T	T	T	A	T	T	T	T	T	T	T	T	T	T	T	T	T	T	T	T	T	T	T	T	A	A	A
548	T	T	T	T	T	T	T	T	T	T	A	A	A	A	A	A	A	A	A	A	A	A	A	A	T	A	T	T	T	T	T	T	T	T	T	T	T	T	T	T	T	T	T	T	T	T	A	A	A
549	T	T	T	T	T	T	T	T	T	T	A	A	A	A	A	A	A	A	A	A	A	A	A	A	T	A	T	T	T	T	T	T	T	T	T	T	T	T	T	T	T	T	T	T	T	T	T	A	A
550	T	T	T	T	T	T	T	T	T	T	A	A	A	T	A	A	A	A	A	A	A	A	A	T	T	T	T	T	T	T	T	T	T	T	T	T	T	T	T	T	T	T	T	T	T	T	A	A	A
551	T	T	T	T	T	T	T	T	T	T	A	A	A	T	A	A	A	A	A	A	A	A	A	A	T	T	T	T	T	T	T	T	T	T	T	A	T	T	T	T	T	T	T	T	T	T	A	A	A
552	T	T	T	T	T	T	T	T	T	T	A	A	A	T	A	A	A	T	A	A	A	A	A	A	T	T	T	T	T	T	T	T	T	T	T	A	T	T	T	T	T	T	T	T	T	T	A	A	A
553	T	T	T	T	T	T	T	T	T	T	T	A	A	A	A	A	A	T	A	A	A	A	A	A	T	T	T	T	T	T	T	T	T	T	T	T	T	T	T	T	T	T	T	T	T	T	A	A	A
554	T	T	T	T	T	T	T	T	T	T	T	A	A	A	A	A	A	T	A	A	A	A	A	A	T	T	T	T	T	T	T	T	T	T	T	T	T	T	T	T	T	T	T	T	T	T	A	A	A
555	T	T	T	T	T	T	T	T	T	T	T	A	A	A	A	A	A	T	A	A	A	A	A	A	T	T	T	T	T	T	T	T	T	T	T	T	T	T	T	T	T	T	T	T	T	T	A	A	A
556	T	T	T	T	T	T	T	T	T	T	T	A	A	A	A	A	A	A	A	T	A	A	A	A	T	T	T	T	T	T	T	T	T	T	T	T	T	T	T	T	T	T	T	T	T	T	A	A	A
557	T	T	T	T	T	T	T	T	T	T	T	A	T	T	A	A	A	A	A	T	A	A	A	A	T	T	T	T	T	T	T	T	T	T	T	T	T	T	T	T	T	T	T	T	T	T	T	T	A
558	T	T	T	T	T	T	T	T	T	T	T	A	T	T	A	A	A	A	A	T	T	A	A	A	T	T	T	T	T	T	T	T	T	T	T	T	T	T	T	T	T	T	T	T	T	T	T	A	A
559	T	T	T	T	T	T	T	T	T	T	T	A	T	T	A	A	A	A	A	T	T	A	A	A	T	T	T	T	T	T	T	T	T	T	T	T	T	T	T	T	T	T	T	T	T	T	T	A	A
560	T	T	T	T	T	T	T	T	T	T	T	A	T	T	A	A	A	A	A	T	T	A	A	A	T	T	T	T	T	T	T	T	T	T	T	T	T	T	T	T	T	T	T	T	T	T	T	A	A
561	T	T	T	T	T	T	T	T	T	T	T	A	A	T	A	A	A	A	A	T	T	A	A	A	T	T	T	T	T	T	T	T	T	T	T	T	T	T	T	T	T	T	T	T	T	T	A	A	A
562	T	T	T	T	T	T	T	T	T	T	T	A	A	T	A	A	A	A	A	T	T	A	A	A	T	T	T	T	T	T	T	T	T	T	T	T	T	T	T	T	T	T	T	T	T	T	A	A	A
563	T	T	T	T	T	T	T	T	T	T	T	A	A	A	A	A	A	A	SA	T	A	A	A	A	T	T	T	T	T	T	T	T	T	T	T	T	T	T	T	T	T	T	T	T	T	T	A	A	A
564	T	T	T	T	T	T	T	T	T	T	T	A	A	A	A	A	A	A	A	T	A	A	A	A	T	T	T	T	T	T	T	T	T	T	T	T	T	T	T	T	T	T	T	T	T	T	A	A	A
565	T	T	T	T	T	T	T	T	T	T	T	A	A	SA	A	A	A	A	A	T	T	A	A	A	T	T	T	T	T	T	T	T	T	T	T	T	T	T	T	T	T	T	T	T	T	T	A	A	A
566	T	T	T	T	T	T	T	T	T	T	T	A	A	SA	A	A	A	A	A	T	T	A	A	A	T	T	T	T	T	T	T	T	T	T	T	T	T	T	T	T	T	T	T	T	T	T	A	A	A
567	T	T	T	T	T	T	T	T	T	T	T	A	A	SA	A	A	A	T	A	T	T	A	A	A	T	T	T	T	T	T	T	T	T	T	T	T	T	T	T	T	T	T	T	T	T	T	A	A	A
568	T	T	T	T	T	T	T	T	T	T	T	A	A	A	A	A	A	T	A	T	T	T	A	A	T	T	T	T	T	T	T	T	T	T	T	T	T	T	T	T	T	T	T	T	T	T	A	A	A
569	T	T	T	T	T	T	T	T	T	T	T	A	A	A	A	A	A	A	A	T	T	T	A	T	T	T	T	T	T	T	T	T	T	T	T	T	T	T	T	T	T	T	T	T	T	T	T	A	A
570	T	T	T	T	T	T	T	T	T	T	T	A	A	A	A	A	A	A	A	T	T	T	A	T	T	T	T	T	T	T	T	T	T	T	T	T	T	T	T	T	T	T	T	T	T	T	T	A	A
571	T	T	T	T	T	T	T	T	T	T	T	A	A	A	A	A	A	SA	SA	T	T	T	T	T	T	T	T	T	T	T	T	T	T	T	T	T	T	T	T	T	T	T	T	T	T	A	T	A	A
572	T	T	T	T	T	T	T	T	T	T	T	A	A	A	A	A	A	SA	A	T	T	T	T	A	T	T	T	T	T	T	T	T	T	T	T	T	T	T	T	T	T	T	T	T	T	A	T	A	A
573	T	T	T	T	T	T	T	T	T	T	T	A	A	A	A	A	A	SA	T	T	T	T	T	A	T	T	T	T	T	T	T	T	T	T	T	T	T	T	T	T	T	T	T	T	T	A	T	A	A
574	T	T	T	T	T	T	T	T	T	T	T	A	A	A	A	A	A	T	T	T	T	T	A	A	T	T	T	T	A	T	T	T	T	T	T	T	T	T	T	T	T	T	T	T	T	A	T	A	A
575	T	T	T	T	T	T	T	T	T	T	T	A	A	A	A	A	A	A	A	T	T	T	A	A	T	T	T	T	A	T	T	T	T	T	T	T	T	T	T	T	T	T	T	T	A	A	T	A	A
576	T	T	T	T	T	T	T	T	T	T	T	A	A	A	A	A	A	A	A	T	T	T	A	A	T	T	T	T	T	T	T	T	T	T	T	T	T	T	T	T	T	T	T	T	T	A	T	A	A
577	T	T	T	T	T	T	T	T	T	T	T	A	A	A	A	A	A	A	A	T	T	T	T	A	T	T	T	T	T	T	T	T	T	T	T	T	T	T	T	T	T	T	T	T	T	A	T	A	A
578	T	T	T	T	T	T	T	T	T	T	T	A	A	A	A	A	A	A	A	T	T	T	A	A	T	T	T	T	T	T	T	T	T	T	T	T	T	T	T	T	T	T	T	T	T	A	T	A	A
579	T	T	T	T	T	T	T	T	T	T	T	A	A	A	A	A	A	A	SA	T	T	T	A	A	T	T	T	T	T	T	T	T	T	T	T	T	T	T	T	T	T	T	T	T	T	T	T	A	A
580	T	T	T	T	T	T	T	T	T	T	A	A	A	A	A	A	A	SA	A	T	T	T	A	A	T	T	T	T	T	T	T	T	T	T	T	T	T	T	T	T	T	T	T	T	T	T	T	A	A
581	T	T	T	T	T	T	T	T	T	T	A	A	A	A	A	A	A	A	A	T	T	T	T	T	T	T	T	T	T	T	T	T	T	T	T	T	T	T	T	T	T	T	T	T	T	T	A	A	A
582	T	T	T	T	T	T	T	T	T	T	T	A	A	A	A	A	A	T	A	T	T	T	T	T	T	T	T	T	T	T	T	T	T	T	T	T	T	T	T	T	T	T	T	T	T	T	A	A	A
583	T	T	T	T	T	T	T	T	T	T	T	A	A	A	A	A	A	A	A	T	T	T	T	T	T	T	T	T	T	T	T	T	T	T	T	T	T	T	T	T	T	T	T	T	T	T	A	A	A
584	T	T	T	T	T	T	T	T	T	T	A	A	A	A	A	A	A	A	A	T	T	T	T	T	T	T	T	T	T	T	T	T	T	T	T	T	T	T	T	T	T	T	T	T	T	T	A	A	A
585	T	T	T	T	T	T	T	T	T	T	A	A	A	A	A	A	A	T	A	T	T	T	T	T	T	T	T	T	T	T	T	T	T	T	T	T	T	T	T	T	T	T	T	T	T	T	A	A	A
586	T	T	T	T	T	T	T	T	T	T	A	A	A	A	A	A	A	A	T	T	T	T	T	T	T	T	T	T	T	T	T	T	T	T	T	T	T	T	T	T	T	T	T	T	T	T	A	A	A
587	T	T	T	T	T	T	T	T	T	T	A	A	A	T	A	A	A	A	A	T	T	T	T	T	T	T	T	T	T	T	T	T	T	T	T	T	T	T	T	T	T	T	T	T	T	T	A	A	A
588	T	T	T	T	T	T	T	T	T	T	T	A	A	T	A	A	A	A	A	T	T	T	T	T	T	T	T	T	T	T	T	T	T	T	T	T	T	T	T	T	T	T	T	T	T	T	A	A	A
589	T	T	T	T	T	T	T	T	T	T	T	A	A	T	A	A	A	A	A	T	T	T	T	T	T	T	T	T	T	T	T	T	T	T	T	T	T	T	T	T	T	T	T	T	T	T	T	A	A
590	T	T	T	T	T	T	T	T	T	T	T	A	A	A	A	A	A	A	T	T	T	T	T	T	T	T	T	T	T	T	T	T	T	T	T	T	T	T	T	T	T	T	T	T	T	T	T	T	A
591	T	T	T	T	T	T	T	T	T	T	T	A	A	A	A	A	A	A	T	T	T	T	T	T	T	T	T	T	T	T	T	T	T	T	T	T	T	T	T	T	T	T	T	T	T	T	T	T	A
592	T	T	T	T	T	T	T	T	T	T	T	A	A	T	A	A	A	A	T	T	T	T	T	T	T	T	T	T	T	T	T	T	T	T	T	T	T	T	T	T	T	T	T	T	T	T	T	T	A
593	T	T	T	T	T	T	T	T	T	T	T	A	A	T	A	A	A	T	T	T	T	T	T	T	T	T	T	T	T	T	T	T	T	T	T	T	T	T	T	T	T	T	T	T	T	T	T	T	A
594	T	T	T	T	T	T	T	T	T	T	T	A	A	A	A	A	A	A	A	T	T	T	T	T	T	T	T	T	T	T	T	T	T	T	T	T	T	T	T	T	T	T	T	T	T	T	T	T	A
595	T	T	T	T	T	T	T	T	T	T	A	A	A	A	A	A	A	T	A	T	T	T	T	T	T	T	T	T	T	T	T	T	T	T	T	T	T	T	T	T	T	T	T	T	T	T	T	T	A
596	T	T	T	T	T	T	T	T	T	T	A	A	A	A	A	A	A	T	A	T	T	T	T	T	T	T	T	T	T	T	T	T	T	T	T	T	T	T	T	T	T	T	T	T	T	T	T	T	A
597	T	T	T	T	T	T	T	T	T	T	A	A	A	SA	A	A	A	T	SA	T	T	T	T	T	T	T	T	T	T	T	T	T	T	T	T	T	T	T	T	T	T	T	T	T	T	T	T	A	A
598	T	T	T	T	T	T	T	T	T	T	A	A	A	A	A	A	A	T	T	T	T	T	T	T	T	T	T	T	T	T	T	T	T	T	T	T	T	T	T	T	T	T	T	T	T	T	T	A	A
599	T	T	T	T	T	T	T	T	T	T	A	A	A	A	A	A	A	A	A	T	T	T	T	T	T	T	T	T	T	T	T	T	T	T	T	T	T	T	T	T	T	T	T	T	T	T	T	A	A
600	T	T	A	T	T	T	T	T	T	T	A	A	A	A	A	A	A	A	A	T	T	T	T	T	T	T	T	T	T	T	T	T	T	T	T	T	T	T	T	T	T	T	T	T	T	T	T	A	A
601	T	T	T	T	T	T	T	T	T	T	T	A	A	A	A	A	A	A	A	T	T	T	T	T	T	T	T	T	T	T	A	T	T	T	T	T	T	T	T	T	T	T	T	T	T	T	T	A	A
602	T	T	T	T	T	T	T	T	T	T	T	A	A	A	A	A	A	SA	A	T	T	T	T	T	T	T	T	T	T	T	T	T	T	T	T	T	T	T	T	T	T	T	T	T	T	T	T	A	A
603	T	T	T	T	T	T	T	T	T	T	T	A	A	A	A	A	A	SA	A	T	T	T	T	T	T	T	T	T	T	T	T	T	T	T	T	T	T	T	T	T	T	T	T	T	T	T	T	A	A
604	T	T	T	T	T	T	T	T	T	T	T	A	A	A	A	A	A	SA	A	T	T	T	T	T	T	T	T	T	T	T	T	T	T	T	T	T	T	T	T	T	T	T	T	T	T	T	T	A	A
605	T	T	T	T	T	T	T	T	T	T	T	A	A	A	A	A	A	A	A	T	T	T	T	T	T	T	T	T	T	T	T	T	T	T	T	T	T	T	T	T	T	T	T	T	T	T	T	A	A
606	T	T	T	T	T	T	T	T	T	T	T	A	A	A	A	A	A	A	A	T	T	T	T	T	T	T	T	T	T	T	T	T	T	T	T	T	T	T	T	T	T	T	T	T	T	T	T	A	A
607	T	T	T	T	T	T	T	T	T	T	T	A	A	A	A	A	A	A	A	T	A	T	T	T	T	T	T	T	T	T	T	T	T	T	T	T	T	T	T	T	T	T	T	T	T	T	A	A	A
608	T	T	T	T	T	T	T	T	T	T	T	A	A	A	A	A	A	A	A	T	A	A	T	T	T	T	T	T	T	T	T	T	T	T	T	T	T	T	T	T	T	T	T	T	T	T	T	T	A
609	T	T	T	T	T	T	T	T	T	T	T	A	A	A	A	A	A	A	A	T	A	T	T	T	T	A	T	T	T	T	T	T	T	T	T	T	T	T	T	T	T	T	T	T	A	T	T	T	A
610	T	T	T	T	T	T	T	T	T	T	T	A	A	A	A	A	A	A	A	T	A	A	T	T	T	T	T	T	T	T	T	T	T	T	T	T	T	T	T	T	T	A	T	T	T	T	T	T	A
611	T	T	T	T	T	T	T	T	T	T	T	A	A	A	A	A	A	A	A	A	A	A	T	T	T	T	T	T	T	T	T	T	T	T	T	T	T	T	T	T	A	T	T	T	T	T	T	T	A
612	T	T	T	T	T	T	T	T	T	T	T	A	A	T	A	A	A	A	A	A	A	A	T	T	T	T	T	T	T	T	T	T	T	T	T	T	T	T	T	T	T	T	T	T	T	T	T	T	A
613	T	T	T	T	T	T	T	T	T	T	T	A	A	A	A	A	A	A	A	A	A	A	T	T	T	T	T	T	T	T	T	T	T	T	T	T	T	T	T	T	T	T	T	T	T	A	T	A	A
614	T	T	T	T	T	T	T	T	T	T	T	A	A	A	A	A	A	A	A	A	A	A	T	T	T	T	T	T	T	T	T	T	T	T	T	T	T	T	T	T	T	T	T	T	T	T	T	A	A
615	T	T	T	T	T	T	T	T	T	T	T	A	A	A	A	A	A	A	A	T	A	A	T	T	T	T	T	T	T	T	T	T	T	A	T	T	T	T	T	T	T	T	T	T	T	T	T	A	A
616	T	T	T	T	T	T	T	T	T	T	T	A	A	A	A	A	A	T	A	T	A	A	T	T	T	T	T	T	T	T	T	T	T	A	T	T	T	T	T	T	T	T	T	T	T	T	T	T	T
617	T	T	T	T	T	T	T	T	T	T	A	A	A	T	A	A	A	SA	A	T	T	T	T	T	T	T	T	T	T	T	T	T	T	A	T	T	T	T	T	T	T	T	T	T	T	T	T	T	T
618	T	T	T	T	T	T	T	T	T	T	A	A	A	T	A	A	A	A	A	T	T	T	T	T	T	T	T	T	T	T	T	T	T	A	T	T	T	T	T	T	T	T	T	T	T	T	T	T	A
619	T	T	T	A	T	T	T	T	T	T	A	A	A	T	A	A	A	A	A	T	T	T	T	T	T	T	T	T	T	T	T	T	T	T	T	T	T	T	T	T	T	A	T	T	T	T	T	T	A
620	T	T	T	A	T	T	T	T	T	T	A	A	A	T	A	A	A	A	A	T	T	T	T	T	T	T	T	T	T	T	A	T	T	T	T	T	T	T	T	T	T	A	T	T	T	T	T	T	A
621	T	T	T	A	T	T	T	T	T	T	A	A	A	A	A	A	A	A	A	T	T	T	T	T	T	T	T	T	T	T	T	T	T	T	T	T	T	T	T	T	T	A	T	T	T	T	T	A	T
622	T	T	T	A	T	T	T	T	T	T	A	A	A	A	A	A	A	A	A	T	T	T	T	T	T	T	T	T	T	T	T	T	T	T	T	T	T	T	T	T	T	T	T	T	T	T	A	A	A
623	T	T	T	A	T	T	T	T	T	T	A	A	A	A	A	A	A	A	A	T	T	T	T	T	T	T	T	T	T	T	T	T	T	T	T	T	T	T	T	T	T	T	T	T	T	T	T	A	A
624	T	T	T	T	T	T	T	T	T	T	T	A	A	A	A	A	A	A	A	T	T	T	T	T	T	T	T	T	T	T	T	T	T	T	T	T	T	T	T	T	T	T	T	T	T	T	T	A	A
625	T	T	T	T	T	T	T	T	T	T	T	A	A	A	A	A	A	SA	A	T	T	T	T	T	T	T	T	T	T	T	T	T	T	T	T	T	T	T	T	T	T	T	T	T	T	T	T	A	A
626	T	T	T	T	T	T	T	T	T	T	T	A	A	A	A	A	A	SA	SA	T	T	T	T	T	T	T	T	T	T	T	T	A	T	T	T	T	T	T	T	T	T	T	T	T	T	T	T	A	A
627	T	T	T	T	T	T	T	T	T	T	T	A	A	A	A	A	A	A	A	T	T	T	T	T	T	T	T	T	T	T	T	A	T	T	T	T	T	T	T	T	T	T	T	T	T	T	T	A	A
628	T	T	T	T	T	T	T	T	T	T	T	A	A	A	A	A	A	SA	SA	T	T	T	T	T	T	T	T	T	T	T	T	T	T	T	T	T	T	T	T	T	T	T	T	T	T	A	T	A	A
629	T	T	T	T	T	T	T	T	T	T	T	A	A	T	A	A	A	A	SA	T	T	T	T	T	T	T	T	T	T	T	T	T	T	T	T	T	T	T	T	T	T	T	T	T	T	A	T	A	A
630	T	T	T	T	T	T	T	T	T	T	T	A	A	A	A	A	A	A	SA	T	T	T	T	T	T	T	T	T	T	T	T	T	T	T	T	T	T	T	T	T	T	T	T	T	T	A	T	A	A
631	T	T	T	T	T	T	T	T	T	T	T	A	A	A	A	A	A	A	A	T	T	T	T	T	T	T	T	T	T	T	T	T	T	T	T	T	T	T	T	T	T	T	T	T	T	A	T	A	A
632	T	T	T	T	T	T	T	T	T	T	T	A	A	A	A	A	A	A	A	T	T	T	T	T	T	T	T	T	T	T	T	T	T	T	T	T	T	T	T	T	T	T	T	T	T	T	A	A	A
633	T	T	T	T	T	T	T	T	T	T	T	A	A	A	A	A	A	A	A	T	T	T	T	T	T	T	T	T	T	T	T	T	T	T	T	T	T	T	T	T	T	T	T	T	T	T	T	T	A
634	T	T	T	T	T	T	T	T	T	T	T	A	A	A	A	A	A	SA	A	T	T	T	T	T	T	T	T	T	T	T	T	A	T	T	T	T	T	T	T	T	T	T	T	T	T	T	T	T	A
635	T	T	T	T	T	T	T	T	T	T	T	A	A	A	A	A	A	SA	A	T	T	T	T	T	T	T	T	T	T	T	T	T	T	T	T	T	T	T	T	T	T	T	T	T	T	T	T	T	A
636	T	T	T	T	T	T	T	T	T	T	T	A	A	A	A	A	A	A	A	T	T	T	T	T	T	T	T	T	T	T	T	T	T	T	T	T	T	T	T	T	T	T	T	T	T	T	T	T	A
637	T	T	T	T	T	T	T	T	T	T	T	A	A	A	A	A	A	A	SA	T	T	T	T	T	T	T	T	T	T	T	T	T	T	T	T	T	T	T	T	T	T	T	T	T	T	T	T	T	A
638	T	T	T	T	T	T	T	T	T	T	T	A	A	A	A	A	A	A	A	T	T	T	T	T	T	T	T	T	T	T	T	T	T	T	T	T	T	T	T	T	T	T	T	T	T	T	T	T	A
639	T	T	T	T	T	T	T	T	T	T	T	A	A	A	A	A	A	SA	A	T	T	T	T	T	T	T	T	T	T	T	T	T	T	T	T	T	T	T	T	T	T	T	T	T	T	T	T	T	A
640	T	T	T	T	T	T	T	T	T	T	T	A	A	A	A	A	A	A	A	T	T	T	T	T	T	T	T	T	T	T	T	T	T	T	T	T	T	T	T	T	T	T	T	T	T	T	T	T	T
641	T	T	T	T	T	T	T	T	T	T	T	A	A	A	A	A	A	A	A	T	T	T	T	T	T	T	A	T	T	T	T	T	T	T	T	T	T	T	T	T	T	T	T	T	T	T	T	T	T
642	T	T	T	T	T	T	T	T	T	T	T	A	A	A	A	A	A	A	SA	T	T	T	T	T	T	T	T	T	T	T	T	T	T	T	T	T	T	T	T	T	T	T	T	T	T	A	T	T	T
643	T	T	T	T	T	T	T	T	T	T	T	A	A	A	A	A	A	A	SA	T	T	T	T	T	T	T	T	T	T	T	T	T	T	T	T	T	T	T	T	T	T	T	T	T	T	T	T	T	T
644	T	T	T	T	T	T	T	T	T	T	T	A	A	A	A	A	A	A	SA	T	T	T	T	T	T	T	T	T	A	T	T	T	T	T	T	T	T	T	T	T	T	T	T	T	T	T	T	T	T
645	T	T	T	T	T	T	T	T	T	T	T	A	A	A	A	A	A	A	A	T	T	T	T	T	T	T	T	T	A	T	T	T	T	T	T	T	T	T	T	T	T	T	T	T	T	T	T	T	T
646	T	T	T	T	T	T	T	T	T	T	T	A	A	A	A	A	A	A	A	T	T	T	T	T	T	T	T	T	A	T	T	T	T	T	T	T	T	T	T	T	T	T	T	T	T	T	T	T	T
647	T	T	T	T	T	T	T	T	T	T	T	A	A	A	A	A	A	A	A	T	T	T	T	T	T	T	T	T	T	T	T	T	T	T	T	T	T	T	T	T	T	T	T	T	T	T	T	T	T
648	T	T	T	T	T	T	T	T	T	T	T	A	A	A	A	A	A	A	T	T	T	T	T	T	T	T	T	T	T	T	T	A	T	T	T	T	T	T	T	T	T	T	T	T	T	T	T	T	T
649	T	T	T	T	T	T	T	T	T	T	T	A	A	A	A	A	A	A	T	T	T	T	T	T	T	T	T	T	T	T	T	A	T	T	T	T	T	T	T	T	T	T	T	T	T	T	T	T	T
650	T	T	T	T	T	T	T	T	T	T	T	A	A	A	A	A	A	A	A	T	T	T	T	T	T	T	T	T	T	T	T	T	T	T	T	T	T	T	T	T	T	T	T	T	T	T	T	T	T
651	T	T	T	T	T	T	T	T	T	T	T	A	A	A	A	A	A	A	A	T	T	T	T	T	T	T	T	T	T	T	T	T	T	T	T	T	T	T	T	T	T	T	T	T	T	A	T	T	A
652	T	T	T	T	T	T	T	T	T	T	T	A	A	A	A	A	A	A	A	T	T	T	T	T	T	T	T	T	T	T	T	T	T	T	T	T	T	T	T	T	T	T	T	T	T	A	T	T	A
653	T	T	T	T	T	T	T	T	T	T	T	A	A	A	A	A	A	A	A	T	T	T	T	T	T	T	T	T	T	T	T	T	T	T	T	T	T	T	T	T	T	T	T	T	T	A	T	A	A
654	T	T	T	T	T	T	T	T	T	T	T	A	A	A	A	A	A	A	A	T	T	T	T	T	T	T	T	T	T	T	T	T	T	T	T	T	T	T	T	T	T	T	T	T	T	A	T	T	A
655	T	T	T	T	T	T	T	T	T	T	T	A	A	SA	A	A	A	T	A	T	T	T	T	T	T	T	T	T	T	T	T	T	T	T	T	T	T	T	T	T	T	T	A	T	T	T	T	T	A
656	T	T	T	T	T	T	T	T	T	T	T	A	A	A	A	A	A	A	A	T	T	T	T	T	T	T	T	T	T	T	T	T	T	T	T	T	T	T	T	T	T	T	T	T	T	T	A	T	A
657	T	T	T	T	T	T	T	T	T	T	T	A	A	A	A	A	A	T	A	T	T	T	A	T	T	T	T	T	T	T	T	T	T	T	T	T	T	T	T	T	T	T	T	T	T	T	A	T	A
658	T	T	T	T	T	T	T	T	T	T	T	A	A	A	A	A	A	A	A	T	T	T	A	T	T	T	T	T	T	T	T	T	T	T	T	T	T	T	T	T	T	T	T	T	T	T	A	T	A
659	T	T	T	T	T	T	T	T	T	T	T	A	A	A	A	A	A	A	A	T	T	T	A	T	T	T	T	T	T	T	A	T	T	T	T	T	T	T	T	T	T	T	T	T	T	T	A	A	A
660	T	T	T	T	T	T	T	T	T	T	T	A	A	A	A	A	A	A	A	T	T	T	A	T	T	T	T	T	T	T	A	T	T	T	T	T	T	T	T	T	T	T	T	T	T	T	A	A	A
661	T	T	T	T	T	T	T	T	T	T	T	A	A	A	A	A	A	A	SA	T	T	T	A	T	T	T	T	T	T	T	T	T	T	T	T	T	T	T	T	T	T	T	T	T	T	T	T	A	A
662	T	T	T	T	T	T	T	T	T	T	T	A	A	A	A	A	A	SA	A	T	T	T	T	T	T	T	T	T	T	T	T	T	T	T	T	T	T	T	T	T	T	T	T	T	T	T	T	A	A
663	T	T	T	T	T	T	T	T	T	T	T	A	A	A	A	A	A	A	A	T	T	T	T	T	T	T	T	T	T	T	T	T	T	T	T	T	T	T	T	T	T	T	T	T	T	T	T	T	T
664	T	T	T	T	T	T	T	T	T	T	T	A	A	A	A	A	A	A	A	T	T	T	T	T	T	T	T	T	T	T	T	T	T	T	T	T	T	T	T	T	T	T	T	T	T	T	T	T	T
665	T	T	T	T	T	T	T	T	T	T	T	A	A	A	A	A	A	A	A	T	T	T	T	T	T	T	T	T	T	T	T	T	T	T	T	T	T	T	T	T	T	T	T	T	T	T	T	T	T
666	T	T	T	T	T	T	T	T	T	T	T	A	A	A	A	A	A	A	A	T	T	T	T	T	T	T	T	T	T	T	T	T	T	T	T	T	T	T	T	T	T	T	T	T	T	A	T	T	A
667	T	T	T	T	T	T	T	T	T	T	T	A	A	A	A	A	A	A	A	T	T	T	T	T	T	T	T	T	T	T	T	T	T	T	T	T	T	T	T	T	T	T	T	T	T	A	T	T	A
668	T	T	T	T	T	T	T	T	T	T	T	A	A	A	A	A	A	A	A	T	T	T	T	T	T	T	T	T	T	T	T	T	T	T	T	T	T	T	T	T	T	T	T	T	T	A	T	T	A
669	T	T	T	T	T	T	T	T	T	T	T	A	A	A	A	A	A	T	SA	T	T	T	T	T	T	T	T	T	T	T	T	T	T	T	T	T	T	T	T	T	T	T	T	T	T	A	T	T	A
670	T	T	T	T	T	T	T	T	T	T	T	A	A	A	A	A	A	T	A	T	T	T	T	T	T	T	T	T	T	T	T	T	T	T	T	T	T	T	T	T	T	T	T	T	T	A	T	T	A
671	T	T	T	T	T	T	T	T	T	T	T	A	A	A	A	A	A	T	A	T	T	T	T	T	T	T	T	T	T	T	T	T	T	T	T	T	T	T	T	T	T	T	T	T	T	A	T	T	A
672	T	T	T	T	T	T	T	T	T	T	T	A	A	A	A	A	A	T	A	T	T	T	T	T	T	T	T	T	T	T	T	T	T	T	T	T	T	T	T	T	T	T	T	T	T	A	T	A	A
673	T	T	T	T	T	T	T	T	T	T	T	A	A	A	A	A	A	T	A	T	T	T	T	T	T	T	T	T	T	T	T	T	T	T	T	T	T	T	T	T	T	T	T	T	T	A	T	A	A
674	T	T	T	T	T	T	T	T	T	T	T	A	A	A	A	A	A	A	A	T	T	T	T	T	T	T	T	T	T	T	T	T	T	T	T	T	T	T	T	T	T	T	T	T	T	A	T	A	A
675	T	T	T	T	T	T	T	T	T	T	T	A	A	A	A	A	A	A	A	T	T	T	T	T	T	T	T	T	T	T	T	T	T	T	T	T	T	T	T	T	T	T	T	T	T	A	T	A	A
676	T	T	T	T	T	T	T	T	T	T	T	A	A	A	A	A	A	SA	A	T	T	T	T	T	T	T	T	T	T	T	T	T	T	T	T	T	T	T	T	T	T	T	T	T	T	A	T	T	A
677	T	T	T	T	T	T	T	T	T	T	T	A	A	SA	A	A	A	A	A	T	T	T	T	T	T	T	T	T	T	T	T	T	T	T	T	T	T	T	T	T	T	T	T	T	T	A	T	T	T
678	T	T	T	T	T	T	T	T	T	T	T	A	A	SA	A	A	A	A	A	T	T	T	T	T	T	T	T	T	T	T	T	T	T	T	T	T	T	T	T	T	T	T	T	T	T	A	T	T	T
679	T	T	T	T	T	T	T	T	T	T	T	A	A	A	A	A	A	SA	A	T	T	T	T	T	T	T	T	T	T	T	T	T	T	T	T	T	T	T	T	T	T	T	T	T	T	A	T	T	T
680	T	T	T	T	T	T	T	T	T	T	T	A	A	A	A	A	A	T	A	T	T	T	T	T	T	T	T	T	T	T	T	T	T	T	T	T	T	T	T	T	T	T	T	T	T	A	T	T	T
681	T	T	T	T	T	T	T	T	T	T	T	A	A	A	A	A	A	A	A	T	T	T	T	T	T	T	T	T	T	T	T	T	T	T	T	T	T	T	T	T	T	T	T	T	T	T	T	T	T
682	T	T	T	T	T	T	T	T	T	T	T	A	A	A	A	A	A	SA	A	T	T	T	T	T	T	T	T	T	T	T	T	T	T	T	T	T	T	T	T	T	T	T	T	T	T	T	T	T	T
683	T	T	T	T	T	T	T	T	T	T	T	A	A	A	A	A	A	A	A	T	T	T	T	T	T	T	T	T	T	T	T	A	T	T	T	T	T	T	T	T	T	T	T	T	T	T	T	T	T
684	T	T	T	T	T	T	T	T	T	T	T	A	A	A	A	A	A	A	A	T	T	T	T	T	T	T	T	T	T	T	T	A	T	T	T	T	T	T	T	T	T	T	T	T	T	T	T	T	T
685	T	T	T	T	T	T	T	T	T	T	T	A	A	A	A	A	A	A	SA	T	T	T	T	T	T	T	T	T	T	T	T	T	T	T	T	T	T	T	T	T	T	T	T	T	T	T	T	T	T
686	T	T	T	T	T	T	T	T	T	T	T	A	A	A	A	A	A	A	T	T	T	T	T	T	T	T	T	T	T	T	T	T	T	T	T	T	T	T	T	T	T	T	T	T	T	T	T	T	T
687	T	T	T	T	T	T	T	T	T	T	T	A	A	A	A	A	A	SA	A	T	T	T	T	T	T	T	T	T	T	T	T	T	T	T	T	T	T	T	T	T	T	T	T	T	T	T	T	T	T
688	T	T	T	T	T	T	T	T	T	T	T	A	A	A	A	A	A	A	A	T	T	T	T	T	T	T	T	T	T	T	T	T	T	T	T	T	T	T	T	T	T	T	T	T	T	T	T	T	T
689	T	T	T	T	T	T	T	T	T	T	T	A	A	A	A	A	A	A	A	T	T	T	T	T	T	T	T	T	T	T	T	T	T	T	T	T	T	T	T	T	T	T	T	T	T	T	T	T	T
690	T	T	T	T	T	T	T	T	T	T	T	A	A	A	A	A	A	A	A	T	T	T	T	T	T	T	T	T	T	T	T	T	T	T	T	T	T	T	T	T	T	T	T	T	T	T	T	T	T
691	T	T	T	T	T	T	T	T	T	T	T	A	A	A	A	A	A	A	A	T	T	T	T	T	T	T	T	T	T	T	T	T	T	T	T	T	T	T	T	T	T	T	T	T	T	T	T	T	T
692	T	T	T	T	T	T	T	T	T	T	T	A	A	A	A	A	A	A	SA	T	T	T	T	T	T	T	T	T	T	T	T	T	T	T	T	T	T	T	T	T	T	T	T	T	T	T	T	T	T
693	T	T	T	T	T	T	T	T	T	T	T	A	A	SA	A	A	A	A	A	T	T	T	T	T	T	T	T	T	T	T	T	T	T	T	T	T	T	T	T	T	T	T	T	T	T	A	T	T	T
694	T	T	T	T	T	T	T	T	T	T	T	A	A	A	A	A	A	A	A	T	T	T	T	T	T	T	T	T	T	T	T	T	T	T	T	T	T	T	T	T	T	T	T	T	T	A	T	T	T
695	T	T	T	T	T	T	T	T	T	T	T	A	A	A	A	A	A	A	SA	T	T	T	T	T	T	T	T	T	T	T	T	T	T	T	T	T	T	T	T	T	T	T	T	T	T	A	T	T	T
696	T	T	T	T	T	T	T	T	T	T	T	A	A	A	A	A	A	A	A	T	T	T	T	T	T	T	A	T	T	T	T	T	T	T	T	T	T	T	T	T	T	T	T	T	T	A	T	T	T
697	T	T	T	T	T	T	T	T	T	T	T	A	A	A	A	A	A	A	A	T	T	T	T	T	T	T	T	A	T	T	T	T	T	T	T	T	T	T	T	T	T	T	T	T	T	A	T	T	T
698	T	T	T	T	T	T	T	T	T	T	T	A	A	A	A	A	A	A	T	T	T	T	T	A	T	T	T	T	T	T	T	T	T	T	T	T	T	T	T	T	T	T	T	T	T	A	T	T	T
699	T	T	T	T	T	T	T	T	T	T	T	A	A	A	A	A	A	T	A	T	T	A	T	T	T	T	T	T	T	T	T	T	T	T	T	T	T	T	T	T	T	T	T	T	T	A	T	T	T
700	T	T	T	T	T	T	T	T	T	T	T	A	A	A	A	A	A	A	A	T	T	A	T	T	T	T	T	T	T	T	T	T	T	T	T	T	T	T	T	T	T	T	T	T	T	A	T	T	T
701	T	T	T	T	T	T	T	T	T	T	T	A	A	A	A	A	A	A	A	T	T	T	T	T	T	T	T	A	T	T	T	T	T	T	T	T	T	T	T	T	T	T	T	T	T	A	T	T	T
702	T	T	T	T	T	T	T	T	T	T	T	A	A	A	A	A	A	A	A	T	T	T	T	T	T	T	T	A	T	T	T	T	T	T	T	T	T	T	T	T	T	T	T	T	A	A	T	T	T
703	T	T	T	T	T	T	T	T	T	T	T	A	A	A	A	A	A	A	A	T	T	T	T	T	T	T	T	A	T	T	T	T	T	T	T	T	T	T	T	T	T	T	T	T	A	A	T	T	T
704	T	T	T	T	T	T	T	T	T	T	T	A	A	A	A	A	A	A	A	T	T	T	T	T	T	T	T	A	T	T	T	T	T	T	T	T	T	T	T	T	T	T	T	T	A	A	T	T	T
705	T	T	T	T	T	T	T	T	T	T	T	A	A	A	A	A	A	A	A	T	T	T	T	A	T	A	T	T	T	T	T	T	T	T	T	T	T	T	T	T	T	T	T	T	T	A	T	T	T
706	T	T	T	T	T	T	T	T	T	T	T	A	A	A	A	A	A	A	A	T	T	T	T	A	T	A	T	T	T	T	T	T	T	T	T	T	T	T	T	T	T	T	T	T	T	A	T	T	T
707	T	T	T	T	T	T	T	T	T	T	T	A	A	A	A	A	A	A	A	T	T	T	T	T	T	A	T	T	T	T	T	T	T	T	T	T	T	T	T	T	T	T	T	T	A	A	T	T	T
708	T	T	T	T	T	T	T	T	T	T	T	A	A	A	A	A	A	A	A	T	T	T	T	T	T	A	T	T	T	T	T	T	T	T	T	T	T	T	T	T	T	T	T	T	A	A	T	T	T
709	T	T	T	T	T	T	T	T	T	T	T	A	A	A	A	A	A	A	A	T	T	A	T	T	T	T	T	T	A	T	T	T	T	T	T	T	T	T	T	T	T	T	A	T	A	A	T	T	T
710	T	T	T	T	T	T	T	T	T	T	T	A	A	A	A	A	A	A	A	T	T	T	T	T	T	T	T	T	A	T	T	T	T	T	T	T	T	T	T	T	T	A	A	T	A	A	T	T	T
711	T	T	T	T	T	T	T	T	T	T	T	A	A	A	A	A	A	A	A	T	T	T	T	T	T	T	T	T	T	T	T	T	T	T	T	T	T	T	T	T	T	A	A	T	A	A	T	T	T
712	T	T	T	T	T	T	T	T	T	T	T	A	A	A	A	A	A	A	A	T	T	T	T	T	T	T	T	T	T	T	T	T	T	T	T	T	T	T	T	T	T	A	A	A	A	A	T	T	T
713	T	T	T	T	T	T	T	T	T	T	T	A	A	A	A	A	A	A	A	T	T	T	T	T	T	T	T	T	T	A	T	T	T	T	T	T	T	T	T	T	T	A	A	A	A	A	T	T	T
714	T	T	T	T	T	T	T	T	T	T	T	A	A	A	A	A	A	A	A	T	T	T	T	T	T	T	T	A	T	A	T	T	T	T	A	T	T	T	T	T	T	A	A	A	A	A	T	T	T
715	T	T	T	T	T	T	T	T	T	T	T	A	A	A	A	A	A	A	A	T	T	T	T	T	T	T	T	T	T	A	T	T	T	T	T	T	T	T	T	T	T	A	A	A	A	A	T	T	T
716	T	T	T	T	T	T	T	T	T	T	T	A	A	A	A	A	A	A	A	T	T	T	T	T	T	T	T	T	T	A	T	T	T	T	T	T	T	T	T	T	T	A	A	A	A	A	T	T	T
717	T	T	T	T	T	T	T	T	T	T	T	A	A	A	A	A	A	A	A	T	T	T	T	T	T	T	T	T	T	A	T	T	T	T	T	T	T	T	T	T	T	A	A	A	A	A	T	T	T
718	T	T	T	T	T	T	T	T	T	T	T	A	A	SA	A	A	A	A	A	T	T	T	T	T	T	T	T	T	T	A	T	T	T	T	T	T	T	T	T	T	T	A	A	T	A	A	T	T	T
719	T	T	T	T	T	T	T	T	T	T	T	A	A	A	A	A	A	A	A	T	T	T	T	T	T	T	T	T	T	A	T	T	T	T	T	T	T	T	T	T	T	A	A	T	A	A	T	T	T
720	T	T	T	T	T	T	T	T	T	T	T	A	A	A	A	A	A	T	A	T	T	T	T	T	T	T	T	T	T	T	T	T	T	T	T	T	T	T	T	T	T	A	T	T	A	A	A	A	T
721	T	T	T	T	T	T	T	T	T	T	T	A	A	A	A	A	A	T	A	T	T	T	T	T	T	T	T	T	T	T	T	T	T	T	T	T	T	T	T	T	T	T	T	T	A	A	T	A	T
722	T	T	T	T	T	T	T	T	T	T	T	A	A	A	A	A	A	SA	A	T	T	T	T	T	T	T	T	T	T	T	T	T	T	T	T	T	T	T	T	T	T	T	T	T	A	A	T	A	T
723	T	T	T	T	T	T	T	T	T	T	T	A	A	A	A	A	A	A	SA	T	T	T	T	T	T	T	T	T	T	T	T	T	T	T	T	T	T	T	T	T	T	T	T	T	A	A	T	A	T
724	T	T	T	T	T	T	T	T	T	T	T	A	A	A	A	A	A	A	T	T	T	T	T	T	T	T	T	T	T	T	T	T	T	T	T	T	T	T	T	T	T	T	T	T	A	A	T	A	T
725	T	T	T	T	T	T	T	T	T	T	T	A	A	A	A	A	A	A	T	T	T	T	T	T	T	T	T	T	T	T	T	T	T	T	T	T	T	T	T	T	T	A	A	T	A	A	A	A	T
726	T	T	T	T	T	T	T	T	T	T	T	A	A	A	A	A	A	A	A	T	T	T	T	T	T	T	T	T	T	T	T	T	T	T	T	T	T	T	T	T	T	A	A	A	A	T	A	A	T
727	T	T	T	T	T	T	T	T	T	T	T	A	A	A	A	A	A	T	A	T	T	T	T	T	T	T	T	T	T	T	T	T	T	T	T	T	T	T	T	T	T	A	A	A	A	T	T	T	A
728	T	T	T	T	T	T	T	T	T	T	T	A	A	A	A	A	A	A	A	T	T	T	T	T	T	T	T	T	T	T	T	T	T	T	T	T	T	T	T	T	T	A	A	A	A	T	T	T	A
729	T	T	T	T	T	T	T	T	T	T	T	A	A	A	A	A	A	A	A	T	T	T	T	T	T	T	T	T	T	T	T	T	T	T	T	T	T	T	T	T	T	A	A	A	T	T	T	T	A
730	T	T	T	T	T	T	T	T	T	T	T	A	A	A	A	A	A	A	A	T	T	T	T	T	T	T	T	T	T	T	T	T	T	T	T	T	T	T	T	T	T	A	A	A	T	T	A	T	A
731	T	T	T	T	T	T	T	T	T	T	T	A	A	A	A	A	A	SA	T	T	T	T	T	T	T	T	T	T	T	T	T	T	T	T	T	T	T	T	T	T	T	T	A	A	T	T	A	A	A
732	T	T	T	T	T	T	T	T	T	T	T	A	A	A	A	A	A	A	T	T	T	T	T	T	T	T	T	T	T	T	T	T	T	T	T	T	T	T	T	T	T	T	A	A	T	A	A	T	A
733	T	T	T	T	T	T	T	T	T	T	T	A	A	A	A	A	A	A	T	T	T	T	T	T	T	T	T	T	T	T	T	T	T	T	T	T	T	T	T	T	T	A	A	A	T	A	T	A	A
734	T	T	T	T	T	T	T	T	T	T	T	A	A	A	A	A	A	A	A	T	T	T	T	T	T	T	T	T	T	T	T	T	T	T	T	T	T	T	T	T	T	A	A	A	T	A	T	A	A
735	T	T	T	T	T	T	T	T	T	T	T	A	A	A	A	A	A	A	A	T	T	T	T	T	T	T	T	T	T	T	T	T	T	T	T	T	T	T	T	T	T	A	A	A	T	A	T	T	A
736	T	T	T	T	T	T	T	T	T	T	T	A	A	A	A	A	A	A	A	T	T	T	T	T	T	T	T	T	T	T	T	T	T	T	T	T	T	T	T	T	T	A	A	A	T	T	T	T	A
737	T	T	T	T	T	T	T	T	T	T	T	A	A	A	A	A	A	A	A	T	T	T	T	T	T	T	T	T	T	T	T	T	T	A	T	T	T	T	T	T	T	A	A	A	T	T	T	T	A
738	T	T	T	T	T	T	T	T	T	T	T	A	A	A	A	A	A	A	A	T	T	T	T	T	T	T	T	T	T	T	T	T	T	T	T	T	T	T	T	T	T	A	A	A	T	T	T	T	A
739	T	T	T	T	T	T	T	T	T	T	T	A	A	A	A	A	A	T	A	T	T	T	T	T	T	T	T	T	T	T	T	T	T	T	T	T	T	T	T	T	T	A	A	A	T	T	T	T	A
740	T	T	T	T	T	T	T	T	T	T	T	A	A	A	A	A	A	T	A	T	T	T	T	T	T	T	T	T	T	T	T	T	T	T	T	T	T	T	T	T	T	T	A	A	T	T	T	T	A
741	T	T	T	T	T	T	T	T	T	T	T	A	A	A	A	A	A	T	A	T	T	T	T	T	T	T	T	T	T	T	T	T	T	T	T	T	T	T	T	T	T	T	A	A	T	T	T	T	A
742	T	T	T	T	T	T	T	T	T	T	T	A	A	A	A	A	A	A	SA	T	T	T	T	T	T	T	T	T	T	T	T	T	T	T	T	T	T	T	T	T	T	A	A	A	T	T	T	T	A
743	T	T	T	T	T	T	T	T	T	T	T	A	A	A	A	A	A	A	SA	T	T	T	T	T	T	T	T	T	T	T	T	T	T	T	T	T	T	T	T	T	T	A	A	A	T	T	T	T	A
744	T	T	T	T	T	T	T	T	T	T	T	A	A	A	A	A	A	A	SA	T	T	T	T	T	T	T	T	T	T	T	T	T	T	T	T	T	T	T	T	T	T	A	A	A	T	T	T	T	A
745	T	T	T	T	T	T	T	T	T	T	T	A	A	A	A	A	A	SA	A	T	T	T	T	T	T	T	T	T	T	T	T	T	T	T	T	T	T	T	T	T	T	A	T	A	T	A	T	A	A
746	T	T	T	T	T	T	T	T	T	T	T	A	A	A	A	A	A	SA	A	T	T	T	T	T	T	T	T	T	T	T	T	T	T	T	T	T	T	T	T	T	T	A	A	A	A	A	T	A	A
747	T	T	T	T	T	T	T	T	T	T	T	A	A	A	A	A	A	A	A	T	T	T	T	T	T	T	T	T	T	T	T	T	T	T	T	T	T	T	T	T	T	A	T	A	A	A	T	A	A
748	T	T	T	T	T	T	T	T	T	T	T	A	A	A	A	A	A	A	A	T	T	T	T	T	T	T	T	T	T	T	T	T	T	T	T	T	T	T	T	T	T	A	T	A	A	A	A	A	A
749	T	T	T	T	T	T	T	T	T	T	T	A	A	A	A	A	A	A	A	T	T	T	T	T	T	T	T	T	T	T	T	T	T	T	T	T	T	T	T	T	T	A	A	A	A	A	A	A	A
750	T	T	T	T	T	T	T	T	T	T	T	A	A	A	A	A	A	A	A	T	T	T	T	T	T	T	T	T	T	T	T	T	T	T	T	T	T	T	T	T	T	A	A	A	A	A	A	A	A
751	T	T	T	T	T	T	T	T	T	T	T	A	A	A	A	A	A	A	T	T	T	T	T	T	T	T	T	T	T	T	T	T	T	T	T	T	T	T	T	T	T	A	T	T	A	A	A	A	A
752	T	T	T	T	T	T	T	T	T	T	T	A	A	A	A	A	A	A	A	T	T	T	T	T	T	T	T	T	T	T	T	T	T	T	T	T	T	T	T	T	T	A	T	A	T	T	A	A	A
753	T	T	T	T	T	T	T	T	T	T	T	A	A	A	A	A	A	A	A	T	T	T	T	T	T	T	T	T	T	T	T	T	T	T	T	T	T	T	T	T	T	A	A	A	T	T	A	A	A
754	T	T	T	T	T	T	T	T	T	T	T	A	A	A	A	A	A	T	T	T	T	T	T	T	T	T	T	T	T	T	T	T	T	T	T	T	T	T	T	T	T	A	A	A	T	T	A	A	A
755	T	T	T	T	T	T	T	T	T	T	T	A	A	A	A	A	A	T	A	T	T	T	T	T	T	T	T	T	T	T	T	T	T	T	T	T	T	T	T	T	T	T	A	T	T	T	A	A	A
756	T	T	T	T	T	T	T	T	T	T	T	A	A	A	A	A	A	T	T	T	T	T	T	T	T	T	T	T	T	T	T	T	T	T	T	T	T	T	T	T	T	T	A	T	T	T	A	A	A
757	T	T	T	T	T	T	T	T	T	T	T	A	A	A	A	A	A	T	T	T	T	T	T	T	T	T	T	T	A	T	T	T	T	T	T	T	T	T	T	T	T	T	T	T	T	T	A	A	A
758	T	T	T	T	T	T	T	T	T	T	T	A	A	A	A	A	A	A	A	T	T	T	T	T	T	T	T	T	T	T	T	T	T	T	T	T	T	T	T	T	A	A	A	T	T	T	A	A	A
759	T	T	T	T	T	T	T	T	T	T	T	A	A	A	A	A	A	A	A	T	T	T	T	T	T	T	T	T	T	T	T	T	T	T	T	T	T	T	T	T	A	A	A	T	T	T	A	A	A
760	T	T	T	T	T	T	T	T	T	T	T	A	A	A	A	A	A	A	A	T	T	T	T	A	A	T	T	A	T	T	T	T	T	T	A	A	T	T	T	T	A	A	T	T	T	T	A	A	A
761	T	T	T	T	T	T	T	T	T	T	T	A	A	A	A	A	A	A	A	T	T	T	T	T	A	T	T	A	T	T	T	T	T	T	A	A	T	T	T	T	A	A	T	T	T	T	A	A	A
762	T	T	T	T	T	T	T	T	T	T	T	A	A	A	A	A	A	T	A	T	T	T	T	A	A	T	T	T	T	T	T	T	T	T	T	T	T	T	T	T	T	A	T	A	T	T	A	A	A
763	T	T	T	T	T	T	T	T	T	T	T	A	A	A	A	A	A	A	A	T	T	T	T	A	A	T	T	T	T	T	T	T	T	T	T	T	T	T	T	T	T	T	T	A	T	T	A	A	A
764	T	T	T	T	T	T	T	T	T	T	T	A	A	A	A	A	A	SA	A	T	T	T	T	A	A	T	T	T	T	A	T	T	T	T	T	T	T	T	T	T	T	T	T	T	T	T	A	A	A
765	T	T	T	T	T	T	T	T	T	T	T	A	A	A	A	A	A	SA	A	T	T	T	T	A	A	T	T	T	T	T	A	T	A	T	T	T	T	T	T	T	T	T	T	T	T	A	A	A	A
766	T	T	T	T	T	T	T	T	T	T	T	A	A	A	A	A	A	T	A	T	T	T	T	T	A	T	T	T	T	T	A	T	A	T	T	T	T	T	T	T	A	T	T	T	A	A	A	A	A
767	T	T	T	T	T	T	T	T	T	T	T	A	A	A	A	A	A	T	A	T	T	T	T	T	T	A	A	T	T	T	A	T	A	T	T	T	T	T	T	T	A	T	T	T	A	T	A	A	A
768	T	T	A	T	T	T	T	T	T	T	T	A	A	A	A	A	A	T	A	T	T	T	T	T	T	A	A	T	T	T	A	T	A	T	T	T	T	T	T	T	A	T	T	T	A	T	A	A	A
769	T	T	T	T	T	T	T	T	T	T	T	A	A	A	A	A	A	T	T	T	T	T	T	A	T	A	A	T	T	T	A	T	A	T	T	T	T	T	T	T	A	T	T	T	A	T	A	A	A
770	T	T	T	T	T	T	T	T	T	T	T	A	A	A	A	A	A	A	T	T	T	T	T	A	T	A	A	T	T	T	A	T	T	T	T	T	T	T	T	T	T	T	T	T	A	A	T	A	A
771	T	T	T	T	T	T	T	T	T	T	T	A	A	A	A	A	A	A	A	T	T	T	T	A	T	A	A	T	T	T	A	T	A	T	T	T	T	T	T	T	T	T	T	A	A	A	T	A	A
772	T	T	T	T	T	T	T	T	T	T	T	A	A	T	A	A	A	A	SA	T	T	T	T	A	T	A	A	T	T	T	A	T	T	T	T	T	T	T	T	T	T	T	T	A	A	A	T	A	A
773	T	T	T	T	T	T	T	T	T	T	T	A	A	T	A	A	A	SA	SA	T	T	T	T	A	T	T	A	T	T	T	T	T	T	T	T	T	T	T	T	T	T	T	T	A	A	A	T	A	A
774	T	T	T	T	T	T	T	T	T	T	T	A	A	A	A	A	A	SA	A	T	T	T	T	A	T	T	T	T	T	T	T	T	T	T	T	T	T	T	T	T	T	T	T	A	A	A	T	A	A
775	T	T	T	T	T	T	T	T	T	T	T	A	A	A	A	A	A	T	A	T	T	T	T	A	T	T	T	T	T	T	T	T	T	T	T	T	T	T	T	T	T	T	T	A	A	A	T	T	A
776	T	T	T	T	T	T	T	T	T	T	T	A	A	A	A	A	A	T	A	T	T	T	T	T	T	T	T	T	T	T	T	T	T	T	T	T	T	T	T	T	T	T	T	A	A	A	T	T	A
777	T	T	T	T	T	T	T	T	T	T	T	A	A	A	A	A	A	A	A	T	T	T	T	T	T	A	T	T	T	T	A	T	T	T	T	T	T	T	T	T	T	T	T	A	A	A	T	A	A
778	T	T	T	T	T	T	T	T	T	T	T	A	A	A	A	A	A	A	A	T	T	T	T	T	T	T	T	T	T	T	A	T	T	T	T	T	T	T	T	T	T	T	T	A	A	A	T	A	A
779	T	T	T	T	T	T	T	T	T	T	T	A	A	A	A	A	A	A	A	T	T	T	T	T	T	T	T	T	T	T	A	T	T	T	T	T	T	T	T	T	T	T	T	A	A	A	T	T	A
780	T	T	T	T	T	T	T	T	T	T	T	A	A	A	A	A	A	A	T	T	T	T	T	T	T	T	T	T	A	T	A	T	T	A	T	T	T	T	T	T	T	T	T	A	A	A	T	T	A
781	T	T	T	T	T	T	T	T	T	T	T	A	A	A	A	A	A	A	T	T	T	T	T	T	T	T	T	T	A	A	A	A	T	T	T	T	T	T	T	T	T	T	T	A	A	A	T	T	A
782	T	T	T	T	T	T	T	T	T	T	T	T	A	A	A	A	A	A	A	T	T	T	T	T	T	T	T	T	A	A	T	A	T	T	A	T	T	T	T	T	A	T	T	A	A	A	T	T	A
783	T	T	T	T	T	T	T	T	T	T	T	T	A	A	A	A	A	A	SA	T	T	T	A	A	T	T	T	T	T	A	T	T	A	T	A	T	T	T	T	T	A	T	A	A	A	A	T	T	A
784	T	T	T	T	T	T	T	T	T	T	T	T	A	T	A	A	A	A	SA	T	T	T	A	A	T	T	T	T	T	A	T	T	T	T	A	T	T	T	T	T	T	T	A	A	A	A	T	T	A
785	T	T	T	T	T	T	T	T	T	T	T	T	A	A	A	A	A	A	SA	T	T	T	T	A	A	T	T	T	T	A	T	T	T	T	A	T	T	T	T	T	T	A	A	T	A	A	T	T	A
786	T	T	T	T	T	T	T	T	T	T	T	T	A	A	A	A	A	A	A	T	T	T	T	A	A	T	T	A	T	A	T	T	T	T	A	T	T	T	T	T	T	A	T	T	T	A	T	T	A
787	T	T	T	T	T	T	T	T	T	T	T	T	A	A	A	A	A	A	T	T	T	T	T	A	A	T	T	A	A	A	T	T	T	T	T	T	T	T	T	T	T	A	A	T	T	A	T	T	A
788	T	T	T	T	T	T	T	T	T	T	T	T	A	A	A	A	A	A	A	T	T	T	A	A	A	T	T	A	A	A	T	T	T	T	A	T	T	T	T	T	T	A	A	T	T	T	T	T	A
789	T	T	T	T	T	T	T	T	T	T	T	T	A	A	A	A	A	A	A	T	T	A	A	A	A	T	T	A	A	A	T	T	T	T	A	T	T	T	T	T	T	A	A	T	T	T	T	T	A
790	T	T	T	T	T	T	T	T	T	T	T	T	A	A	A	A	A	A	T	T	T	A	A	A	A	T	T	A	A	A	T	T	T	T	A	T	T	T	T	T	T	A	A	A	T	A	T	T	T
791	T	T	T	T	T	T	T	T	T	T	T	T	A	T	A	A	A	A	T	T	T	A	A	A	T	T	T	A	A	A	T	T	T	T	A	T	T	T	T	T	T	A	A	T	T	A	T	T	A
792	T	T	T	T	T	T	T	T	T	T	T	T	A	A	A	A	A	A	T	T	T	A	T	A	T	T	T	A	T	A	T	T	T	T	A	T	T	T	T	T	A	A	A	T	T	A	A	T	A
793	T	T	T	T	T	T	T	T	T	T	T	T	A	A	A	A	A	A	T	T	T	T	T	T	T	T	T	A	T	A	T	T	T	T	A	T	T	T	T	T	A	A	A	T	T	A	A	T	A
794	T	T	T	T	T	T	T	T	T	T	T	T	A	A	A	A	A	A	A	T	T	T	T	T	T	T	T	A	A	A	T	T	T	T	A	T	T	T	T	T	A	A	A	A	T	A	A	T	A
795	T	T	T	T	T	T	T	T	T	T	T	T	A	A	A	A	A	A	A	T	T	T	T	T	T	T	T	A	T	A	T	T	T	T	A	T	T	T	T	T	A	A	T	A	T	A	T	A	A
796	T	T	T	T	T	T	T	T	T	T	T	T	A	T	A	A	A	A	A	T	T	T	T	A	A	T	T	A	T	A	T	T	T	T	A	T	T	T	T	T	A	A	T	A	T	T	A	A	A
797	T	T	T	T	T	T	T	T	T	T	T	A	A	A	A	A	A	T	A	T	T	T	T	A	A	T	T	A	T	A	T	T	T	T	A	T	T	T	T	T	A	A	T	A	T	T	A	A	A
798	T	T	T	T	T	T	T	T	T	T	T	A	A	A	A	A	A	A	A	T	T	T	A	A	A	T	T	A	T	A	T	T	T	T	A	T	T	T	T	T	A	A	T	A	T	T	A	A	A
799	T	T	T	T	T	T	T	T	T	T	T	A	A	A	A	A	A	A	A	T	T	T	T	A	A	T	T	A	T	A	T	T	T	T	A	T	T	T	T	T	A	T	T	A	T	T	A	A	A
800	T	T	T	T	T	T	T	T	T	T	T	A	A	A	A	A	T	A	A	T	T	T	A	A	A	T	T	A	T	A	T	T	T	T	A	T	T	T	T	T	A	T	T	A	T	T	A	A	A
801	T	T	T	T	T	T	T	T	T	T	T	A	A	A	A	A	T	A	A	T	T	T	A	A	T	T	T	A	T	A	T	T	T	T	A	T	T	T	T	T	A	A	A	A	T	T	A	A	A
802	T	T	T	T	T	T	T	T	T	T	T	A	A	T	A	A	T	A	A	T	T	T	A	A	T	T	T	A	T	A	A	T	T	T	A	T	T	T	T	T	A	A	T	A	T	T	A	A	A
803	T	T	T	T	T	T	T	T	T	T	T	A	A	T	A	T	T	A	A	T	T	A	A	A	A	T	T	A	T	A	A	T	T	T	A	T	T	T	T	T	A	A	T	A	T	T	A	A	A
804	T	T	T	T	T	T	T	T	T	T	T	A	T	A	A	T	T	A	A	T	T	A	A	A	A	T	T	A	T	T	T	T	T	T	A	T	T	T	T	T	A	A	T	A	T	T	A	A	A
805	T	T	T	T	T	T	T	T	T	T	T	A	T	A	T	T	T	A	T	T	T	A	A	A	T	T	T	A	T	A	T	T	T	T	A	T	T	T	T	T	A	T	T	A	T	T	A	A	A
806	T	T	T	T	T	T	T	T	T	T	T	A	T	A	T	T	T	T	A	T	T	A	A	A	T	T	T	A	T	A	T	T	T	T	A	T	T	T	T	T	A	T	T	T	T	T	A	A	A
807	T	T	T	T	T	T	T	T	T	T	T	T	T	A	T	A	A	T	A	T	T	A	A	A	T	T	T	A	T	A	T	T	T	T	A	T	T	T	T	T	A	T	T	T	T	T	A	A	A
808	T	T	T	T	T	T	T	T	T	T	T	T	T	A	T	A	A	SA	A	T	T	A	A	A	T	T	T	A	T	A	T	T	T	T	A	T	T	T	T	T	A	A	T	T	T	T	A	A	A
809	T	T	T	T	T	T	T	T	T	T	T	T	T	A	T	A	A	A	A	T	T	A	A	A	A	T	T	A	T	A	T	T	T	T	A	T	T	T	T	T	A	A	T	T	T	T	A	A	A
810	T	T	T	T	T	T	A	T	T	T	T	T	T	A	T	A	A	A	A	T	T	A	A	A	A	T	T	A	T	A	T	T	T	T	A	A	T	T	T	T	A	A	T	T	T	T	A	A	A
811	T	T	T	T	T	T	T	T	T	T	T	T	T	A	T	A	A	A	A	T	T	A	A	A	A	T	T	A	T	A	T	T	T	T	A	T	T	T	T	T	A	A	T	T	T	T	A	A	A
812	T	T	T	T	T	T	T	T	T	T	T	T	T	A	T	T	A	A	A	T	T	A	A	A	A	T	T	A	T	A	T	T	T	T	A	T	T	T	T	T	A	A	T	T	T	T	A	A	A
813	T	T	T	T	T	T	T	T	T	T	T	T	T	A	T	T	A	A	A	T	T	A	A	T	T	T	T	A	T	A	T	T	T	T	A	T	T	T	T	T	A	A	T	T	T	T	A	A	A
814	T	T	T	T	T	T	T	T	T	T	T	T	T	A	T	T	A	A	A	T	T	A	A	T	T	T	T	A	T	A	T	T	T	T	A	T	T	T	T	T	A	A	T	T	T	T	A	A	A
815	T	T	T	T	T	T	T	T	T	T	T	T	T	A	T	T	A	A	A	T	T	A	A	T	T	T	T	T	T	A	T	T	T	T	A	T	T	T	T	T	A	A	T	T	T	A	A	A	A
816	T	T	T	T	T	T	T	T	T	T	T	T	T	A	T	T	A	A	A	T	T	A	A	A	T	T	T	T	T	A	T	T	T	T	A	T	T	T	T	T	A	A	T	T	T	A	A	A	A
817	T	T	T	T	T	T	T	T	T	T	T	T	T	A	T	T	A	SA	A	T	T	A	A	A	T	T	T	T	T	A	T	T	T	T	A	T	T	T	T	T	A	A	T	T	T	A	A	A	A
818	T	T	T	T	T	T	T	T	T	T	T	T	T	A	T	A	A	A	A	T	T	T	T	T	T	T	T	T	T	A	T	T	T	T	A	T	T	T	T	T	A	A	T	T	T	A	T	A	A
819	T	T	T	T	T	T	T	T	T	T	T	T	T	A	T	A	A	A	A	T	T	T	T	T	T	T	T	T	A	A	T	T	T	T	A	T	T	T	T	T	A	A	T	T	T	A	T	A	A
820	T	T	T	T	T	T	T	T	T	T	T	T	T	A	T	A	A	A	A	T	T	T	T	T	T	T	T	T	A	A	T	T	T	T	A	T	T	T	T	T	A	A	T	T	T	A	T	T	A
821	T	T	T	T	T	T	T	T	T	T	T	T	T	A	T	A	A	A	A	T	T	T	T	T	T	A	T	A	T	A	T	T	T	T	A	T	T	T	T	T	A	A	T	T	T	A	T	T	A
822	T	T	T	T	T	T	T	T	T	T	T	T	T	A	T	A	A	A	A	T	T	T	T	T	T	A	T	A	T	A	T	T	T	T	A	T	T	T	T	T	A	T	T	T	T	A	T	T	A
823	T	T	T	T	T	T	T	T	T	T	T	T	T	A	T	A	A	SA	A	T	T	T	T	T	T	A	T	A	T	A	T	T	T	T	A	T	T	T	T	T	A	T	T	T	T	A	A	T	A
824	T	T	T	T	T	T	T	T	T	T	T	T	T	A	T	A	A	T	T	T	T	T	T	T	T	A	A	A	T	A	T	T	T	T	A	T	T	T	T	T	A	T	T	T	T	A	T	T	A
825	T	T	T	T	T	T	T	T	T	T	T	T	T	A	T	A	A	A	T	T	T	T	T	T	T	A	A	A	T	A	T	T	T	T	A	T	T	T	T	T	A	T	T	T	T	T	T	T	A
826	T	T	T	T	T	T	T	T	T	T	T	T	T	A	T	A	A	T	T	T	T	T	T	T	T	A	A	T	T	A	T	T	T	T	A	T	T	T	T	T	A	T	T	T	T	T	T	T	A
827	T	T	T	T	T	T	T	T	T	T	T	T	T	A	T	A	A	T	T	T	T	T	T	A	T	A	T	T	T	A	T	T	T	T	A	T	T	T	T	T	A	T	T	T	T	T	T	T	A
828	T	T	T	T	T	T	T	T	T	T	T	T	T	A	T	A	A	T	T	T	T	T	T	T	T	T	T	T	T	A	A	T	T	T	A	T	T	T	T	T	A	T	T	T	T	T	T	T	A
829	T	T	T	T	T	T	T	T	T	T	T	T	T	A	T	A	A	T	T	T	T	T	T	T	T	T	T	T	T	A	A	T	T	T	A	T	T	T	T	T	A	T	T	T	T	T	T	T	A
830	T	T	T	T	T	T	T	T	T	T	T	T	T	A	T	A	A	T	T	T	T	T	T	T	T	T	T	T	T	T	T	A	T	T	A	T	T	T	T	T	A	T	T	T	T	T	A	T	A
831	T	T	T	T	T	T	T	T	T	T	T	T	T	A	T	A	A	T	T	T	T	T	T	T	A	T	T	T	T	T	T	T	T	T	T	T	T	T	T	T	T	T	T	A	T	T	A	T	A
832	T	T	T	T	T	T	T	T	T	T	T	T	T	A	A	A	A	T	T	T	T	T	T	T	A	T	T	T	T	T	T	T	T	T	T	T	T	T	A	T	T	T	T	T	T	A	A	T	A
833	T	T	T	T	T	T	T	T	T	T	T	A	T	A	A	A	A	A	A	T	T	T	T	T	A	T	T	T	T	T	T	T	T	T	T	T	T	T	A	T	T	T	T	T	T	A	T	T	A
834	T	T	T	T	T	T	T	T	T	T	T	T	T	A	A	A	A	A	A	T	T	T	T	T	T	T	T	T	T	T	T	T	T	T	T	T	T	T	A	T	T	T	T	T	T	A	T	T	A
835	T	T	T	T	T	T	T	T	T	T	T	T	T	A	A	A	A	A	A	T	T	T	T	T	T	T	T	T	T	T	T	T	T	T	T	T	T	T	A	T	T	T	T	T	T	T	T	T	A
836	T	T	T	T	T	T	T	T	T	T	T	T	T	A	A	A	A	A	A	T	T	T	A	T	T	T	T	T	T	A	T	T	T	T	T	T	T	T	A	T	T	T	T	T	T	A	T	T	A
837	T	T	T	T	T	T	T	T	T	T	T	T	T	A	A	A	A	T	T	T	T	T	A	T	T	T	T	T	T	A	T	T	T	T	T	T	T	T	T	T	T	T	T	T	T	A	T	T	A
838	T	T	T	T	T	T	T	T	T	T	T	T	T	A	A	A	A	T	T	T	T	T	A	T	T	T	T	T	T	A	T	T	T	T	T	T	T	T	T	T	T	T	T	T	T	A	T	T	A
839	T	T	T	T	T	T	T	T	T	T	T	T	T	T	A	A	T	T	T	T	T	T	A	T	T	T	T	T	T	A	T	T	T	T	T	A	T	T	T	T	T	T	T	T	T	A	T	T	A
840	T	T	T	T	T	T	T	T	T	T	A	T	T	T	A	T	T	A	T	T	T	T	T	T	T	T	T	T	T	A	T	T	T	T	T	T	T	T	T	T	T	T	T	T	T	A	T	T	A
841	T	T	A	T	T	T	T	A	T	T	A	T	T	T	A	T	T	A	A	T	T	T	T	A	T	T	T	T	T	A	T	T	T	T	T	T	T	T	T	T	T	T	T	T	T	T	T	A	A
842	T	T	T	T	T	T	T	A	T	T	T	T	T	T	T	T	T	A	A	T	T	T	T	A	T	T	T	T	T	A	T	T	T	T	T	T	T	T	T	T	T	T	T	T	T	T	A	A	A
843	T	T	T	T	T	T	T	A	T	T	T	T	T	T	T	T	T	A	A	T	T	T	T	A	T	T	T	A	T	A	T	T	T	T	T	T	T	T	T	T	T	T	T	T	T	A	A	A	A
844	T	T	T	T	T	T	T	T	T	T	T	T	T	T	T	T	A	A	A	T	A	T	T	A	T	T	T	A	T	A	T	T	T	T	A	A	T	T	T	T	T	T	T	T	T	A	A	A	A
845	T	T	T	T	T	T	T	T	T	T	T	T	T	A	T	T	A	A	A	T	T	T	T	A	A	T	T	A	T	A	T	T	T	T	A	T	T	T	T	T	T	T	T	T	T	A	A	A	A
846	T	T	T	T	T	T	A	T	T	T	T	T	T	A	T	T	T	A	A	T	T	T	A	A	A	T	T	A	T	A	T	T	T	T	A	T	T	T	T	A	A	T	T	T	T	A	A	A	A
847	T	T	T	T	T	T	T	A	T	T	T	T	T	A	T	T	T	A	A	T	T	T	A	A	A	T	T	A	T	A	T	T	T	T	A	T	T	T	T	A	A	T	T	T	T	A	T	A	A
848	T	T	T	T	T	T	A	A	T	T	T	T	T	A	T	T	T	T	A	T	T	A	A	A	A	T	T	A	T	A	T	T	T	T	A	T	T	T	T	T	A	T	T	T	T	A	T	A	A
849	T	T	T	T	T	A	T	T	T	T	T	T	T	A	T	A	T	T	A	T	T	A	A	A	A	T	T	A	T	A	T	T	T	T	A	T	T	T	T	T	A	T	T	T	T	T	T	T	A
850	T	T	T	T	T	T	T	T	T	T	T	T	T	A	A	A	T	T	A	T	T	A	A	A	A	T	T	A	T	A	T	T	T	T	A	T	T	T	T	T	A	T	T	T	A	A	T	T	A
851	T	T	T	T	T	T	T	T	T	T	T	T	T	A	A	A	T	A	A	T	T	A	A	A	A	T	T	A	T	A	T	T	T	T	T	T	A	T	T	T	A	T	A	A	A	T	T	T	A
852	T	T	T	T	T	T	T	T	T	T	T	T	T	A	T	T	T	A	A	T	T	A	A	A	A	A	T	A	T	A	T	T	T	T	T	T	A	T	T	T	A	T	A	A	A	T	T	T	A
853	T	T	T	T	T	T	T	T	T	T	T	T	T	A	T	T	T	T	A	T	T	A	A	A	A	T	T	A	T	A	T	T	T	T	A	T	T	T	T	T	A	A	A	A	T	T	T	T	A
854	T	T	T	T	T	T	T	T	T	T	T	T	T	A	T	T	T	A	A	T	T	A	A	A	A	T	T	A	T	A	T	T	T	T	A	T	T	T	T	T	A	A	A	A	T	T	T	T	A
855	T	T	T	T	T	T	T	T	T	T	T	T	T	A	T	T	T	A	T	T	T	A	T	A	A	T	T	A	A	A	T	T	T	T	A	T	A	T	T	T	A	A	A	A	T	T	T	T	A
856	T	T	T	T	T	T	T	T	T	T	T	T	A	A	T	T	T	T	T	T	T	A	A	A	A	T	T	A	T	A	T	T	T	T	A	T	A	T	T	T	A	A	A	A	T	T	T	T	T
857	T	T	T	T	T	T	T	T	T	T	T	T	T	A	A	T	T	A	A	T	T	A	A	A	A	T	T	A	T	A	T	T	T	T	A	T	A	T	T	T	A	A	A	A	T	T	T	T	T
858	T	T	T	T	T	T	T	T	T	T	T	T	T	A	A	T	T	A	A	T	T	A	T	A	A	T	T	T	T	A	T	T	T	T	A	A	T	T	T	A	A	A	A	A	T	T	T	T	T
859	T	T	T	T	T	T	T	T	T	T	T	T	T	A	A	T	T	A	A	T	T	A	T	A	A	T	T	T	T	A	T	T	T	T	A	A	T	A	A	A	A	A	A	A	T	T	T	T	T
860	T	T	T	T	T	T	T	T	T	T	T	T	T	T	A	T	T	A	A	T	T	A	A	A	T	T	T	T	T	A	T	T	T	T	A	T	T	A	T	T	A	A	A	A	T	T	T	T	T
861	T	T	T	T	T	T	T	T	T	T	T	T	T	T	A	T	T	A	A	T	T	A	T	A	T	T	T	T	T	A	T	T	T	T	A	T	T	T	T	T	A	A	A	A	A	T	T	T	T
862	T	T	T	T	T	T	T	T	T	T	T	T	T	T	A	T	T	A	A	T	T	T	T	A	T	T	T	T	T	A	T	T	T	T	A	A	T	T	T	T	T	A	A	A	A	T	T	T	T
863	T	T	T	T	T	T	T	T	T	T	T	T	T	T	T	A	T	A	A	T	T	A	A	A	A	T	T	T	T	A	T	T	T	T	A	A	T	T	T	T	A	A	A	A	A	T	T	T	T
864	T	T	T	T	T	T	T	T	T	T	T	T	T	T	T	A	T	A	A	T	T	A	A	A	A	T	A	A	T	A	T	T	T	T	A	A	A	T	T	T	A	A	A	A	A	T	T	T	T
865	T	T	T	T	T	T	T	T	T	T	T	T	T	T	T	A	T	A	A	T	T	A	A	A	A	T	T	A	T	A	T	T	T	T	A	T	A	T	T	T	A	A	A	A	A	T	T	T	T
866	T	T	T	T	T	T	T	T	T	T	T	T	T	T	T	A	T	A	A	T	T	A	A	A	A	T	T	A	T	A	T	T	T	T	A	T	T	T	T	T	T	A	A	A	A	T	T	T	T
867	T	T	T	T	T	T	T	T	T	T	T	T	T	T	T	A	T	A	A	T	T	A	A	A	A	T	T	A	T	A	T	T	T	T	A	T	A	T	T	A	A	A	A	A	A	T	T	T	T
868	T	T	T	T	T	T	T	T	T	T	T	T	T	T	T	A	T	A	T	T	T	A	T	A	A	T	T	A	T	A	T	T	T	T	A	T	A	T	T	A	A	A	A	A	A	T	T	T	T
869	T	T	T	T	T	T	T	T	T	T	T	T	T	T	T	A	T	T	A	T	T	T	T	A	A	T	T	A	T	A	T	A	T	T	A	T	T	T	T	A	A	A	A	A	A	T	T	T	T
870	T	T	T	T	T	T	T	T	T	T	T	T	T	T	A	A	T	T	A	T	T	T	A	A	A	T	T	A	T	A	T	T	T	T	T	T	T	T	T	T	A	A	A	A	T	T	T	T	T
871	T	T	T	T	T	T	T	T	T	T	T	T	T	T	A	A	A	A	A	T	T	A	A	A	A	T	T	A	T	A	T	T	T	T	A	T	T	T	T	T	A	T	A	A	T	T	T	T	T
872	T	T	T	T	T	T	T	T	T	T	T	T	T	T	A	T	A	A	A	T	T	T	A	A	T	T	T	T	T	A	T	T	T	T	T	T	T	T	T	T	A	T	A	A	T	T	T	T	T
873	T	T	T	T	T	T	T	T	T	T	A	T	T	A	A	T	A	A	A	T	T	T	A	A	T	T	T	T	T	A	T	T	T	T	A	T	T	T	T	T	A	T	A	A	T	T	T	T	T
874	T	T	T	T	T	T	T	T	T	T	A	T	A	A	A	T	A	A	A	T	T	T	T	A	T	T	T	T	T	A	T	T	T	T	A	T	T	T	T	T	A	T	A	A	T	T	T	T	T
875	T	T	T	T	T	T	T	T	T	T	T	T	A	A	A	A	A	A	A	T	T	T	T	A	T	T	T	T	T	A	T	T	T	T	A	T	T	T	T	T	A	T	A	A	T	T	T	T	T
876	T	T	T	T	T	T	T	T	T	T	T	A	A	A	A	A	A	A	A	T	T	T	T	A	T	T	T	T	T	A	T	T	T	T	A	T	T	T	T	A	A	T	A	A	T	T	T	T	T
877	T	T	T	T	T	T	T	T	T	T	T	A	A	A	A	A	A	A	A	T	T	T	T	T	T	T	T	T	T	A	T	T	T	T	A	T	T	T	T	A	T	T	A	A	T	T	T	T	T
878	T	T	T	T	T	T	T	T	T	T	T	A	A	A	A	A	A	A	T	T	T	T	T	T	T	T	T	T	T	A	T	T	T	T	T	T	T	T	T	T	T	T	T	T	T	T	T	T	T
879	T	T	T	T	T	T	T	T	T	T	T	A	A	A	A	A	A	A	A	T	T	T	T	T	T	T	T	T	T	A	T	T	T	T	T	T	T	T	T	T	T	T	T	T	T	T	T	T	T
880	T	T	T	T	T	T	T	T	T	T	T	A	A	A	A	A	A	A	A	T	T	T	T	T	T	T	T	A	T	T	T	T	T	T	T	T	T	T	T	T	T	T	T	T	T	T	T	T	T
881	T	T	T	T	T	T	T	T	T	T	T	A	A	A	A	A	A	A	A	T	T	T	T	T	T	T	T	A	T	T	T	T	T	T	T	T	T	T	T	T	T	T	T	T	T	T	T	T	T
882	T	T	T	T	T	T	T	T	T	T	T	A	A	A	A	A	A	A	A	T	T	T	T	T	T	T	T	A	T	T	T	T	T	T	T	T	T	T	T	T	T	T	T	T	T	T	T	T	T
883	T	T	T	T	T	T	T	T	T	T	T	A	A	A	A	A	A	A	A	A	T	T	T	A	T	T	T	A	T	A	T	T	T	T	T	T	T	T	T	T	T	T	T	T	T	T	T	T	T
884	T	T	T	T	T	T	T	T	T	T	T	A	A	A	A	A	T	A	A	T	T	T	T	A	T	T	T	A	T	A	T	T	T	T	T	T	T	T	T	T	T	T	T	T	T	T	T	T	T
885	T	T	T	T	T	T	T	T	T	T	T	A	A	A	A	A	T	A	T	A	T	T	T	A	T	T	T	A	T	A	T	T	T	T	T	T	T	T	T	T	T	T	A	A	T	T	T	T	T
886	T	T	T	T	T	T	T	T	T	T	T	A	A	T	A	A	T	T	T	A	T	T	A	A	A	T	T	A	T	A	T	T	T	T	T	T	T	T	T	T	T	T	A	A	T	T	T	T	T
887	T	T	T	T	T	T	T	T	T	T	T	A	A	T	A	A	T	T	T	A	T	T	A	A	A	T	T	A	T	A	T	T	T	T	T	A	T	T	T	T	T	T	T	A	T	T	T	T	T
888	T	T	T	T	T	T	T	T	T	T	T	T	A	A	A	A	T	A	A	A	T	T	T	A	A	T	T	A	T	T	T	T	T	T	T	A	T	T	T	T	T	T	T	A	T	T	T	T	T
889	T	T	T	T	T	T	T	T	T	T	A	T	A	A	A	A	A	A	A	A	T	T	A	A	A	T	T	A	T	T	T	T	T	T	T	T	A	T	T	T	T	T	T	A	T	T	T	T	T
890	T	T	T	T	T	T	T	T	T	T	T	T	A	A	A	A	A	A	A	T	T	T	A	A	A	T	T	A	T	T	T	T	T	T	T	T	A	T	T	T	T	T	T	A	T	T	T	T	T
891	T	T	A	T	T	T	T	T	T	T	T	T	A	T	A	A	A	A	A	A	T	T	A	A	A	T	T	A	T	T	T	T	T	T	T	T	T	T	T	T	T	T	T	T	T	T	T	T	T
892	T	T	T	T	T	T	T	T	T	T	T	T	A	A	A	A	A	A	A	A	T	T	A	A	A	A	T	T	T	T	T	T	T	T	T	T	T	T	T	T	T	T	T	T	T	T	T	T	T
893	T	T	T	T	T	T	T	T	T	T	A	T	A	A	A	A	A	A	A	A	T	A	A	A	A	A	T	T	T	T	T	T	T	T	T	T	T	T	T	T	T	T	T	T	T	T	T	T	A
894	T	T	T	T	T	T	T	T	T	T	T	T	A	A	A	A	A	A	SA	A	A	A	A	A	T	A	T	T	T	T	T	T	T	T	T	T	T	T	T	T	T	T	T	T	T	T	T	T	A
895	T	T	T	T	T	T	T	T	T	T	T	T	A	A	A	A	A	A	SA	A	A	A	A	A	T	A	T	T	T	T	T	T	T	T	T	T	T	T	T	T	T	T	T	T	T	T	T	T	T
896	T	T	T	T	T	T	T	T	T	T	T	T	A	A	A	A	A	A	A	A	A	A	A	A	T	A	A	T	T	T	T	T	T	T	T	T	T	T	T	T	T	T	T	T	T	T	T	T	T
897	T	T	T	T	T	T	T	T	T	T	T	T	A	T	A	A	A	T	A	A	A	A	T	A	T	T	A	T	T	T	T	T	T	T	T	T	T	T	T	T	T	T	T	T	T	T	T	T	T
898	T	T	T	T	T	T	T	T	T	T	T	T	A	T	A	A	A	A	A	A	T	A	T	A	A	T	A	T	T	T	T	T	T	T	T	T	T	T	T	T	T	T	T	T	T	A	T	T	T
899	T	T	T	T	T	T	T	T	T	T	T	T	A	A	A	A	A	A	A	A	T	A	T	T	T	T	A	T	T	T	T	T	T	T	T	T	T	T	T	T	T	T	T	T	T	T	T	T	T
900	T	T	T	T	T	T	T	T	T	T	T	T	A	A	A	A	A	A	A	A	T	T	T	T	T	T	T	T	T	T	T	T	T	T	T	T	T	T	T	T	T	T	T	T	T	T	T	T	T
901	T	T	T	T	T	T	T	T	T	T	T	T	A	A	A	A	A	T	T	A	A	A	T	T	T	T	T	T	T	T	T	T	T	T	T	T	T	T	T	T	T	T	T	T	T	T	T	T	T
902	T	T	T	T	T	T	T	T	T	T	T	A	A	A	A	A	A	A	A	A	T	A	T	T	T	T	T	T	T	T	T	T	T	T	T	T	T	T	T	T	T	T	T	T	T	T	T	T	T
903	T	T	T	T	T	T	T	T	T	T	T	A	A	A	A	A	A	A	A	A	A	A	T	T	T	T	T	T	T	T	T	T	T	T	T	T	T	T	T	T	T	T	A	T	T	T	T	T	T
904	T	T	T	T	T	T	T	T	T	T	T	A	A	A	A	A	A	A	A	A	A	A	T	T	T	T	T	T	A	T	T	T	T	T	T	T	T	T	T	T	T	T	A	T	T	T	T	T	T
905	T	T	T	T	T	T	T	T	T	T	T	A	A	A	A	A	A	A	SA	A	A	A	T	T	T	T	T	T	T	T	T	T	T	T	T	T	T	T	T	T	T	T	A	A	T	T	T	T	T
906	T	T	T	T	T	T	T	T	T	T	T	A	A	A	A	A	A	A	A	A	A	T	T	T	T	T	T	T	T	T	T	T	T	T	T	T	T	T	T	T	T	T	A	A	T	T	T	T	T
907	T	T	T	T	T	T	T	T	T	T	T	A	A	A	A	A	A	A	A	A	A	A	T	T	T	T	T	T	T	T	T	T	T	T	T	T	T	T	T	T	T	T	T	A	T	T	T	T	T
908	T	T	T	T	T	T	T	T	T	T	T	A	A	A	A	A	A	A	A	T	A	A	T	T	T	T	T	T	T	T	T	T	T	T	T	T	T	T	T	T	T	T	T	T	T	A	T	T	T
909	T	T	T	T	T	T	T	T	T	T	T	A	A	A	A	A	A	A	A	T	A	A	T	T	T	T	T	T	T	T	T	T	T	T	T	T	T	T	T	T	T	T	T	T	T	T	T	T	T
910	T	T	T	T	T	T	T	T	T	T	T	A	A	A	A	A	A	A	SA	T	A	A	T	T	T	T	T	T	T	T	T	T	T	T	T	T	T	T	T	T	T	T	T	T	T	T	T	T	T
911	T	T	T	T	T	T	T	T	T	T	T	A	A	A	A	A	A	SA	SA	T	A	T	T	T	T	T	T	T	T	T	T	T	T	T	T	T	T	T	T	T	T	T	T	T	T	T	T	T	T
912	T	T	T	T	T	T	T	T	T	T	T	A	A	A	A	A	A	A	SA	T	A	T	A	T	T	T	T	T	T	T	T	T	T	T	T	T	T	T	T	T	T	T	A	T	T	T	T	T	T
913	T	T	T	T	T	T	T	T	T	T	T	A	A	T	A	A	A	A	A	T	A	T	A	T	T	T	T	T	T	T	T	T	T	T	T	T	T	T	T	T	T	T	A	T	T	T	T	T	T
914	T	T	T	T	T	T	T	T	T	T	T	A	A	A	A	A	A	A	A	T	A	A	A	T	T	T	T	T	T	T	T	T	T	T	T	T	T	T	T	T	T	T	T	T	T	T	T	T	T
915	T	T	T	T	T	T	T	T	T	T	T	A	A	A	A	A	A	A	A	A	A	A	A	T	T	T	T	T	T	T	T	T	T	T	T	T	T	T	T	T	T	T	T	T	T	T	T	T	T
916	T	T	T	T	T	T	T	T	T	T	T	A	A	T	A	A	A	A	A	A	A	A	A	T	T	T	T	T	T	T	T	T	T	T	T	T	T	T	T	T	T	T	T	T	T	T	T	T	T
917	T	T	T	T	T	T	T	T	T	T	A	A	A	T	A	A	A	T	A	A	T	A	A	T	T	T	T	T	T	T	T	T	T	T	T	T	T	T	T	T	T	T	T	T	T	T	T	T	T
918	T	T	T	T	T	T	T	T	T	T	A	A	A	A	A	A	A	SA	A	A	A	A	A	T	T	T	T	T	T	T	T	T	T	T	T	T	T	T	T	T	A	T	T	T	T	T	T	T	T
919	T	T	T	T	T	T	T	T	T	T	A	A	A	A	A	A	A	A	A	A	A	A	A	T	T	T	T	T	T	T	T	T	T	T	T	T	T	T	T	T	A	T	T	T	T	T	T	T	T
920	T	T	T	T	T	T	T	T	T	T	T	A	A	A	A	A	A	A	A	A	A	A	A	T	T	T	T	T	T	T	T	T	T	T	T	T	T	T	T	T	A	T	T	T	T	T	T	T	T
921	T	T	T	T	T	T	T	T	T	T	A	A	A	A	A	A	A	T	T	A	A	A	T	T	T	T	T	T	T	T	T	T	T	T	T	T	T	T	T	T	A	T	T	T	T	A	T	T	T
922	T	T	T	T	T	T	T	T	T	T	A	A	A	A	A	A	A	T	T	A	A	A	T	T	T	T	T	T	T	T	T	T	T	T	T	T	T	T	T	T	A	T	T	T	A	A	T	T	T
923	T	T	T	T	T	T	T	T	T	T	A	A	A	A	A	A	A	A	T	A	A	A	T	T	T	T	T	T	T	T	T	T	T	T	T	T	T	T	T	T	A	T	T	T	T	A	T	T	T
924	T	T	T	T	T	T	T	T	T	T	A	A	A	A	A	A	A	A	A	A	A	A	T	T	T	T	T	T	T	T	T	T	T	T	T	T	T	T	T	T	A	T	T	T	T	A	T	T	T
925	T	T	T	T	T	T	T	T	T	T	A	A	A	A	A	A	A	A	A	A	A	A	T	T	T	A	T	T	T	T	T	T	T	T	T	T	T	T	T	T	A	T	T	T	T	A	T	A	A
926	T	T	T	T	T	T	T	T	T	T	A	A	A	A	A	A	A	A	A	A	A	A	T	T	T	T	T	T	T	T	T	T	T	T	T	T	T	T	T	T	A	T	T	T	T	A	A	A	T
927	T	T	T	T	T	T	T	T	T	T	A	A	A	A	A	A	A	A	A	A	A	A	T	T	T	T	T	T	T	T	T	T	T	T	T	T	T	T	T	T	A	T	T	T	T	A	T	A	A
928	T	T	T	T	T	T	T	T	T	T	A	A	A	A	A	A	A	A	T	A	A	A	T	T	T	A	T	T	T	T	T	T	T	T	T	T	T	T	T	T	A	T	T	T	A	A	T	A	A
929	T	T	T	T	T	T	T	T	T	T	A	A	A	A	A	A	A	A	A	A	A	A	A	T	T	T	T	T	T	T	T	T	T	T	T	T	T	T	T	T	T	T	T	T	A	A	T	A	A
930	T	T	T	T	T	T	T	T	T	T	T	A	A	A	A	A	A	T	A	A	A	A	A	T	T	A	T	T	T	T	T	T	T	T	T	T	T	T	T	T	T	T	T	T	A	A	T	A	A
931	T	T	T	T	T	T	T	T	T	T	T	A	A	A	A	A	A	A	A	A	A	A	A	A	T	A	T	T	T	T	T	T	T	T	T	T	T	T	T	T	T	T	T	T	A	A	T	A	A
932	T	T	T	T	T	T	T	T	T	T	T	A	A	A	A	A	A	A	A	A	A	A	A	T	T	T	T	T	T	T	T	T	T	T	T	T	T	T	T	T	A	T	T	T	A	A	T	A	A
933	T	T	T	T	T	T	T	T	T	T	A	A	A	A	A	A	A	A	A	T	A	A	A	T	T	T	T	T	T	T	T	T	T	T	T	T	T	T	T	T	T	T	T	T	T	A	A	A	A
934	T	T	T	T	T	T	T	T	T	T	T	A	A	A	A	A	A	A	A	T	A	A	A	T	T	T	T	T	T	T	T	T	T	T	T	T	T	T	T	T	T	T	T	A	T	A	A	A	A
935	T	T	T	T	T	T	T	T	T	T	T	A	A	A	A	A	A	A	A	T	A	A	A	T	T	T	T	T	T	T	A	T	T	T	T	T	T	T	T	T	T	T	T	T	T	T	A	A	A
936	T	T	T	T	T	T	T	T	T	T	T	A	A	A	A	A	A	T	A	A	A	A	A	A	T	T	T	T	T	T	T	A	T	T	T	T	T	T	T	T	T	T	T	T	T	T	A	A	A
937	T	T	T	T	T	T	T	T	T	T	T	A	A	A	A	A	A	A	A	A	A	A	A	A	T	T	T	T	T	T	T	T	T	T	T	T	T	T	T	T	T	T	T	T	T	T	A	A	A
938	T	T	T	T	T	T	T	T	T	T	T	A	A	A	A	A	A	A	A	A	A	A	A	A	T	T	T	T	T	T	T	T	T	T	T	T	T	T	T	T	T	T	T	T	T	T	T	A	A
939	T	T	T	T	T	T	T	T	T	T	T	A	A	T	A	A	A	A	A	T	A	A	A	A	T	T	T	T	T	T	T	T	T	T	T	T	T	T	T	T	T	T	T	T	A	T	A	A	A
940	T	T	T	T	T	T	T	T	T	T	T	A	A	T	A	A	A	A	A	T	A	T	A	A	T	T	T	T	T	T	T	T	T	T	T	T	T	T	T	T	T	T	T	T	T	T	A	A	A
941	T	T	T	T	T	T	T	T	T	T	T	A	A	A	A	A	A	A	A	T	A	A	A	A	T	T	T	T	T	T	T	T	T	T	T	T	T	T	T	T	T	T	T	T	T	T	A	A	A
942	T	T	T	T	T	T	T	T	T	T	T	A	A	A	A	A	A	A	A	T	A	A	A	A	T	T	T	T	T	T	T	T	T	T	T	T	T	T	T	T	T	T	T	T	T	T	T	A	A
943	T	T	T	T	T	T	T	T	T	T	T	A	A	A	A	A	A	A	A	T	A	A	A	A	T	T	T	T	A	T	T	T	T	T	T	T	T	T	T	T	T	T	T	T	T	T	T	A	A
944	T	T	T	T	T	T	T	T	T	T	T	A	A	A	A	A	A	A	A	T	A	A	A	A	T	T	T	T	A	T	T	T	T	T	T	T	T	T	T	T	T	T	T	T	T	T	T	A	A
945	T	T	T	T	T	T	T	T	T	T	T	A	A	A	A	A	A	A	SA	T	A	A	A	A	T	T	T	T	A	T	T	T	T	T	T	T	T	T	T	T	T	T	T	T	T	T	T	A	A
946	T	T	T	T	T	T	T	T	T	T	T	A	A	A	A	A	A	A	A	T	A	A	A	A	T	T	T	T	A	T	T	T	T	T	T	T	T	T	T	T	T	T	T	T	T	T	T	A	A
947	T	T	T	T	T	T	T	T	T	T	T	A	A	A	A	A	A	A	A	T	A	A	A	A	T	T	T	T	T	T	T	T	T	T	T	T	T	T	T	T	T	T	T	T	T	T	T	A	A
948	T	T	T	T	T	T	T	T	T	T	T	A	A	A	A	A	A	A	A	T	A	A	A	A	T	T	T	T	T	T	T	T	T	T	T	T	T	T	T	T	T	T	T	T	T	T	T	A	A
949	T	T	T	T	T	T	T	T	T	T	T	A	A	A	A	A	A	A	A	T	T	T	A	A	T	T	T	T	T	T	T	T	T	T	T	T	T	T	T	T	T	T	T	T	T	A	T	A	A
950	T	T	T	T	T	T	T	T	T	T	T	A	A	T	A	A	A	T	A	T	T	T	A	A	T	T	T	T	T	T	T	T	T	T	T	T	T	T	T	T	T	T	T	T	T	T	T	A	A
951	T	T	T	T	T	T	T	T	T	T	T	A	A	T	A	A	A	T	A	T	T	A	A	A	T	T	T	T	T	T	T	T	T	T	T	T	T	T	T	T	T	T	T	T	T	T	A	A	A
952	T	T	T	T	T	T	T	T	T	T	T	A	A	A	A	A	A	T	A	T	T	A	A	A	T	T	T	T	T	T	T	T	T	T	T	T	T	T	T	T	T	T	T	T	T	T	T	A	A
953	T	T	T	T	T	T	T	T	T	T	T	A	A	A	A	A	A	T	A	A	T	A	A	A	T	T	T	T	T	T	T	T	T	T	T	T	T	T	T	T	T	T	T	T	T	T	T	A	A
954	T	T	T	T	T	T	T	T	T	T	T	A	A	A	A	A	A	A	T	T	T	T	T	A	T	T	T	T	T	T	T	T	T	T	T	T	T	T	T	T	T	T	T	T	T	T	T	A	A
955	T	T	T	T	T	T	T	T	T	T	T	A	A	A	A	A	A	A	A	T	T	T	T	A	T	T	T	T	T	T	T	T	T	T	T	T	T	T	T	T	T	T	T	T	T	T	T	A	A
956	T	T	T	T	T	T	T	T	T	T	T	A	A	A	A	A	A	A	A	T	A	T	A	A	T	T	T	T	T	T	T	T	T	T	T	T	T	T	T	T	T	T	T	T	T	T	T	T	A
957	T	T	T	T	T	T	T	T	T	T	T	A	A	A	A	A	A	A	A	T	T	T	A	A	T	T	T	T	T	T	T	T	T	T	T	T	T	T	T	T	T	T	T	T	T	T	T	T	A
958	T	T	T	T	T	T	T	T	T	T	T	A	A	A	A	A	A	A	T	T	T	T	A	A	T	T	T	T	T	T	T	T	T	T	T	T	T	T	T	T	T	T	T	T	T	T	T	T	A
959	T	T	T	T	T	T	T	T	T	T	T	A	A	A	A	A	A	T	A	T	A	T	A	A	T	T	T	T	T	T	T	T	T	T	T	T	T	T	T	T	T	T	T	T	T	T	A	T	A
960	T	T	T	T	T	T	T	T	T	T	T	A	A	A	A	A	A	T	A	T	A	T	A	A	T	T	T	T	T	T	T	T	T	T	T	T	T	T	T	T	T	T	T	T	T	T	A	T	A
961	T	T	T	T	T	T	T	T	T	T	T	A	A	A	A	A	A	T	A	T	A	T	A	A	T	T	T	T	T	T	T	T	T	T	T	T	T	T	T	T	T	T	T	T	T	T	A	A	A
962	T	T	T	T	T	T	T	T	T	T	T	A	A	A	A	A	A	T	A	T	A	A	A	A	T	T	T	T	T	T	T	T	T	T	T	T	T	T	T	T	T	T	T	T	T	T	A	A	A
963	T	T	T	T	T	T	T	T	T	T	T	A	A	A	A	A	A	T	A	T	A	A	A	A	T	A	T	T	T	T	T	T	T	T	T	T	T	T	T	T	T	T	T	T	T	T	A	A	A
964	T	T	T	T	T	T	T	T	T	T	T	A	A	A	A	A	A	A	A	T	A	A	A	A	T	T	T	T	T	T	T	T	T	T	T	T	T	T	T	T	T	T	T	T	T	T	A	A	A
965	T	T	T	T	T	T	T	T	T	T	T	A	A	A	A	A	A	A	A	A	A	A	A	T	T	A	T	T	T	T	T	T	T	T	T	T	T	T	T	T	T	T	T	T	T	T	T	A	A
966	T	T	T	T	T	T	T	T	T	T	T	A	A	A	A	A	A	A	A	A	T	A	A	A	A	A	T	T	T	T	T	T	T	T	T	T	T	T	T	T	T	T	T	T	T	T	T	A	A
967	T	T	T	T	T	T	T	T	T	T	T	A	A	A	A	A	A	A	A	A	T	A	A	A	A	T	T	T	T	T	T	T	T	T	T	T	T	T	T	T	T	T	T	T	T	T	A	A	A
968	T	T	T	T	T	T	T	T	T	T	T	A	A	A	A	A	A	T	A	T	T	A	A	A	A	T	T	T	T	T	T	T	T	T	T	T	T	T	T	T	T	T	T	T	T	T	A	A	A
969	T	T	T	T	T	T	T	T	T	T	T	A	A	A	A	A	A	A	A	T	T	A	A	A	A	T	T	T	T	T	T	T	T	T	T	T	T	T	T	T	T	T	T	T	T	T	T	A	A
970	T	T	T	T	T	T	T	T	T	T	T	A	A	A	A	A	A	T	T	T	T	T	A	A	A	T	T	T	T	T	T	T	T	T	T	T	T	T	T	T	T	T	T	T	T	T	A	A	A
971	T	T	T	T	T	T	T	T	T	T	T	A	A	A	A	A	A	A	T	T	A	T	A	A	A	T	A	T	T	T	T	T	T	T	T	T	T	T	T	T	T	T	T	T	T	T	A	A	A
972	T	T	T	T	T	T	T	T	T	T	T	A	A	A	A	A	A	A	T	A	T	T	A	A	A	A	A	T	T	T	T	T	T	T	T	T	T	T	T	T	T	T	T	T	T	A	A	A	A
973	T	T	T	T	T	T	T	T	T	T	T	A	A	A	A	A	A	A	A	A	T	T	A	A	A	A	A	T	T	T	T	T	T	T	T	T	T	T	T	T	T	T	T	T	T	A	A	A	A
974	T	T	T	T	T	T	T	T	T	T	T	A	A	A	A	A	A	A	A	A	T	T	A	A	A	A	T	T	A	T	T	T	T	T	T	T	T	T	T	T	T	T	T	T	T	A	T	T	A
975	T	T	T	T	T	T	T	T	T	T	T	A	A	A	A	A	A	A	A	A	T	T	A	A	A	A	A	T	A	A	T	T	T	T	T	T	T	T	T	T	T	T	T	T	T	A	T	T	A
976	T	T	T	T	T	T	T	T	T	T	T	A	A	A	A	A	A	A	T	A	T	T	A	A	A	A	A	T	T	A	T	T	T	T	T	T	T	T	T	T	T	T	T	T	T	A	T	T	A
977	T	T	T	T	T	T	T	T	T	T	T	A	A	A	A	A	A	A	T	A	A	T	A	A	A	T	A	T	T	T	T	T	T	T	T	T	T	T	T	T	T	T	T	T	T	A	A	T	A
978	T	T	T	T	T	T	T	T	T	T	T	A	A	A	A	A	A	A	T	T	A	T	A	A	A	T	A	T	T	T	T	T	T	T	T	T	T	T	T	T	T	T	T	T	T	T	A	A	A
979	T	T	T	T	T	T	T	T	T	T	T	A	A	A	A	A	A	A	T	T	A	T	A	A	A	T	T	T	T	T	T	T	T	T	T	T	T	T	T	T	T	T	T	T	T	T	A	A	A
980	T	T	T	T	T	T	T	T	T	T	T	A	A	A	A	A	A	A	A	T	A	T	A	A	A	T	T	T	T	T	T	T	T	T	T	T	T	T	T	T	T	T	T	T	T	T	A	A	A
981	T	T	T	T	T	T	T	T	T	T	T	A	A	A	A	A	A	A	A	T	T	T	A	A	A	T	T	T	T	T	T	T	T	T	T	T	T	T	T	T	T	T	T	T	T	T	A	A	A
982	T	T	T	T	T	T	T	T	T	T	T	A	A	A	A	A	A	A	SA	T	T	T	A	A	A	A	T	T	A	T	T	T	T	T	T	T	T	T	T	T	T	T	T	T	T	T	A	A	A
983	T	T	T	T	T	T	T	T	T	T	T	A	A	A	A	A	A	SA	SA	T	T	T	T	A	A	T	T	T	T	T	T	T	T	T	T	T	T	T	T	T	T	T	T	T	T	T	T	T	A
984	T	T	T	T	T	T	T	T	T	T	T	A	A	A	A	A	A	SA	A	T	T	T	T	A	A	T	A	T	A	T	T	T	T	T	T	T	T	T	T	T	T	T	T	T	T	T	T	T	A
985	T	T	T	T	T	T	T	T	T	T	T	A	A	A	A	A	A	A	A	T	T	T	T	A	A	A	A	T	A	T	T	T	T	T	T	T	T	T	T	T	T	T	T	T	T	T	T	T	A
986	T	T	T	T	T	T	T	T	T	T	T	A	A	A	A	A	A	A	A	T	T	T	T	A	A	A	A	T	T	T	T	T	T	T	T	T	T	T	T	T	T	T	T	T	T	T	T	T	A
987	T	T	T	T	T	T	T	T	T	T	T	A	A	A	A	A	A	A	A	T	T	T	T	A	A	A	A	T	T	T	T	T	T	T	T	T	T	T	T	T	T	T	T	T	T	T	T	T	T
988	T	T	T	T	T	T	T	T	T	T	T	A	A	A	A	A	A	A	A	T	T	T	T	T	A	T	T	T	T	T	T	T	T	T	T	T	T	T	T	T	T	T	T	T	T	T	T	T	T
989	T	T	T	T	T	T	T	T	T	T	T	A	A	A	A	A	A	A	A	T	T	T	T	T	T	T	T	T	T	T	A	T	A	T	T	T	T	T	T	T	T	T	T	T	T	T	T	T	A
990	T	T	T	T	T	T	T	T	T	T	T	A	A	A	A	A	A	A	A	T	T	T	T	T	A	T	T	T	T	T	A	T	A	T	T	T	T	T	T	T	T	T	T	T	T	T	T	T	A
991	T	T	T	T	T	T	T	T	T	T	T	A	A	A	A	A	A	SA	A	T	T	T	T	T	A	A	T	T	T	T	A	T	T	T	T	T	T	T	T	T	T	T	T	T	T	T	T	T	A
992	T	T	T	T	T	T	T	T	T	T	T	A	A	A	A	A	A	A	A	T	T	T	T	T	A	A	T	T	T	A	A	T	T	T	T	T	T	T	T	T	T	T	T	A	T	T	T	T	A
993	T	T	T	T	T	T	T	T	T	T	T	A	A	A	A	A	A	A	A	T	T	T	T	T	A	A	T	A	T	A	A	T	T	T	T	T	T	T	T	T	T	T	T	A	T	A	T	T	A
994	T	T	T	T	T	T	T	T	T	T	T	A	A	A	A	A	A	A	SA	T	T	T	T	T	A	A	T	A	T	A	T	T	T	T	T	T	T	T	T	T	T	T	T	A	T	A	T	T	A
995	T	T	T	T	T	T	T	T	T	T	T	A	A	A	A	A	A	A	SA	T	T	T	T	T	A	T	T	A	T	T	T	T	T	T	T	T	T	T	T	T	T	T	T	A	T	A	T	A	A
996	T	T	T	T	T	T	T	T	T	T	T	A	A	A	A	A	A	A	A	T	T	T	T	T	A	T	T	A	T	T	T	T	T	T	T	T	T	T	T	T	T	T	T	A	T	A	A	A	A
997	T	T	T	T	T	T	T	T	T	T	T	A	A	A	A	A	A	A	A	T	T	T	T	T	A	T	T	A	T	T	T	T	T	T	T	T	T	T	T	T	T	T	T	T	T	A	A	A	A
998	T	T	T	T	T	T	T	T	T	T	T	A	A	T	A	A	A	A	A	T	T	T	T	T	A	T	T	A	T	T	T	T	T	T	T	T	T	T	T	T	T	T	T	T	T	A	A	A	A
999	T	T	T	T	T	T	T	T	T	T	T	A	A	A	A	A	A	A	A	T	T	T	T	T	A	T	T	A	T	A	T	T	T	T	T	T	T	T	T	T	T	T	T	T	T	A	A	A	A
1000	T	T	T	T	T	T	T	T	T	T	T	A	A	A	A	A	A	A	A	T	T	T	T	T	A	T	T	T	T	A	T	T	T	T	T	T	T	T	T	T	A	T	T	T	T	A	A	A	A
1001	T	T	T	T	T	T	T	T	T	T	T	A	A	A	A	A	A	A	A	T	T	T	T	T	T	A	T	T	T	A	T	T	T	T	T	T	T	T	T	T	A	T	T	T	T	A	A	A	A
1002	T	T	T	T	T	T	T	T	T	T	T	A	A	A	A	A	A	A	A	T	T	T	T	T	T	A	T	T	T	T	T	T	T	T	T	T	T	T	T	T	A	T	T	T	T	A	A	A	A
1003	T	T	T	T	T	T	T	T	T	T	T	A	A	A	A	A	A	A	A	T	T	T	T	T	A	A	T	T	T	T	T	T	T	T	T	T	T	T	T	T	A	T	T	T	T	A	A	A	A
1004	T	T	T	T	T	T	T	T	T	T	T	A	A	A	A	A	A	A	A	T	A	T	T	T	A	A	T	T	T	T	T	T	T	T	T	T	T	T	T	T	T	T	T	T	A	A	A	A	A
1005	T	T	T	T	T	T	T	T	T	T	T	A	A	A	A	A	A	A	A	T	A	T	T	A	A	A	T	T	T	T	T	T	T	T	T	T	T	T	T	T	T	T	T	T	A	A	A	A	A
1006	T	T	T	T	T	T	T	T	T	T	T	A	A	A	A	A	A	A	A	T	T	T	T	A	A	A	T	T	T	T	T	T	T	T	T	T	T	T	T	T	T	T	T	T	A	A	A	A	A
1007	T	T	T	T	T	T	T	T	T	T	T	A	A	A	A	A	A	A	A	T	T	T	T	T	A	A	T	T	T	T	T	T	T	T	T	T	T	T	T	T	T	T	T	T	A	A	A	A	A
1008	T	T	T	T	T	T	T	T	T	T	T	A	A	A	A	A	A	A	A	T	T	T	T	T	A	A	T	T	T	T	T	T	T	T	T	T	T	T	T	T	T	T	A	T	A	A	A	A	A
1009	T	T	T	T	T	T	T	T	T	T	T	A	A	A	A	A	A	A	A	T	T	T	A	T	A	A	T	T	T	T	T	T	T	T	T	T	T	T	T	T	T	T	A	T	A	A	A	A	A
1010	T	T	T	T	T	T	T	T	T	T	T	A	A	A	A	A	A	A	A	T	T	T	A	T	A	T	T	T	T	T	T	T	T	T	T	T	T	T	T	T	T	T	A	T	A	A	A	A	A
1011	T	T	T	T	T	T	T	T	T	T	T	A	A	A	A	A	A	A	A	T	T	T	T	T	A	T	T	T	T	T	T	T	T	T	T	T	T	T	T	T	T	T	A	T	A	A	A	A	A
1012	T	T	T	T	T	T	T	T	T	T	T	A	A	A	A	A	A	A	A	T	T	T	A	T	T	T	T	T	T	T	T	T	T	T	T	T	T	T	T	T	T	T	T	T	A	A	A	A	A
1013	T	T	T	T	T	T	T	T	T	T	T	A	A	A	A	A	A	A	A	T	T	T	A	T	T	T	T	T	T	T	T	T	T	T	T	T	T	T	T	T	T	T	T	T	A	A	A	A	A
1014	T	T	T	T	T	T	T	T	T	T	T	A	A	A	A	A	A	T	A	T	T	T	A	T	T	T	T	T	T	T	T	T	T	T	T	T	T	T	T	T	T	T	T	T	A	A	A	A	A
1015	T	T	T	T	T	T	T	T	T	T	T	A	A	A	A	A	A	A	A	T	T	T	A	T	T	T	T	T	T	T	T	T	T	T	T	T	T	T	T	T	T	T	T	A	A	A	T	A	A
1016	T	T	T	T	T	T	T	T	T	T	T	A	A	A	A	A	A	A	A	T	T	T	T	T	T	T	T	T	T	T	T	T	T	T	T	T	T	T	T	T	T	T	T	T	A	A	A	A	A
1017	T	T	T	T	T	T	A	A	T	T	T	A	A	A	A	A	A	A	A	T	T	T	T	T	T	T	T	T	T	T	T	T	T	T	T	T	T	T	T	T	T	T	T	T	A	A	A	A	T
1018	T	T	T	T	T	T	T	A	T	T	T	A	A	A	A	A	A	A	T	T	T	T	T	T	T	T	T	T	T	T	T	T	T	T	T	T	T	T	T	T	T	T	T	T	A	A	T	A	A
1019	T	T	T	T	T	T	T	T	T	T	T	A	A	A	A	A	A	A	A	T	T	T	T	T	T	T	T	T	T	T	T	T	T	T	T	T	T	T	T	T	T	T	T	T	A	A	T	A	A
1020	T	T	T	T	T	T	T	T	T	T	T	A	A	A	A	A	A	A	A	T	T	T	T	T	T	T	T	T	T	T	T	T	T	T	T	T	T	T	T	T	T	T	T	T	A	A	A	A	A
1021	T	T	T	T	T	T	T	T	T	T	T	A	A	A	A	A	A	T	T	T	T	T	T	T	T	T	T	T	T	T	T	T	T	T	T	T	T	T	T	T	T	T	T	T	A	A	A	A	A
1022	T	T	T	T	T	T	T	T	T	T	T	A	A	A	A	A	A	A	T	T	T	T	T	T	T	T	T	T	T	T	T	T	T	T	T	T	T	T	T	T	T	T	T	T	A	A	T	A	A
1023	T	T	T	T	T	T	T	T	T	T	A	A	A	A	A	A	A	A	A	T	T	T	T	T	T	T	T	T	T	T	T	T	T	T	T	T	T	T	T	T	T	T	T	A	A	A	T	T	A
1024	T	T	T	T	T	T	T	T	T	T	A	A	A	A	A	A	A	A	A	T	T	T	T	T	T	T	T	T	T	T	T	T	T	T	T	T	T	T	T	T	T	T	T	T	A	A	T	T	A
1025	T	T	T	T	T	T	T	T	T	T	A	A	A	A	A	A	A	A	A	T	A	T	T	T	T	T	T	T	T	T	T	T	T	T	T	T	T	T	T	T	T	T	T	T	A	A	T	T	A
1026	T	T	A	T	T	T	T	T	T	T	A	A	A	A	A	A	A	A	T	T	A	T	T	T	T	T	T	T	T	T	T	T	T	T	T	T	T	T	T	T	T	T	T	T	A	A	T	T	A
1027	T	T	T	T	T	T	T	T	T	T	A	A	A	A	A	A	A	A	T	T	A	T	T	T	T	T	T	T	T	T	T	T	T	T	T	T	T	T	T	T	T	T	T	T	A	A	T	A	A
1028	T	T	T	T	T	T	T	T	T	T	A	A	A	SA	A	A	A	A	A	T	A	T	T	T	T	T	T	T	T	T	T	T	T	T	T	T	T	T	T	T	T	T	T	T	A	A	T	A	A
1029	T	T	T	T	T	T	T	T	T	T	A	A	A	A	A	A	A	A	A	T	A	T	T	T	T	T	T	T	T	T	T	T	T	T	T	T	T	T	T	T	T	T	T	T	A	A	A	A	A
1030	T	T	T	T	T	T	T	T	T	T	A	A	A	A	A	A	A	A	A	T	T	T	T	T	T	T	T	T	T	T	T	T	T	T	T	T	T	T	T	T	T	T	T	T	A	A	T	A	A
1031	T	T	T	T	T	T	T	T	T	T	T	A	A	A	A	A	A	A	A	T	T	T	T	T	T	T	T	T	T	T	T	T	T	T	T	T	T	T	T	T	T	T	T	A	A	A	T	A	A
1032	T	T	T	T	T	T	T	T	T	T	T	A	A	A	A	A	A	T	A	T	T	T	T	T	T	T	T	T	T	T	T	T	T	T	T	T	T	T	T	T	T	T	T	A	A	A	A	A	A
1033	T	T	T	T	T	T	T	T	T	T	T	A	A	A	A	A	A	T	A	T	A	T	T	T	T	T	T	T	T	T	T	T	T	T	T	T	T	T	T	T	T	T	A	A	A	A	T	A	A
1034	T	T	T	T	T	T	T	A	T	T	T	A	A	A	A	A	A	A	A	T	A	T	T	T	T	T	T	T	T	T	T	T	T	T	T	T	T	T	T	T	T	T	A	A	A	A	T	A	A
1035	T	T	T	T	T	T	T	T	T	T	T	A	A	A	A	A	A	A	A	T	T	T	T	T	T	T	T	T	T	T	T	T	T	T	T	T	T	T	T	T	T	T	A	A	A	A	A	A	A
1036	T	T	T	T	T	T	T	T	T	T	T	A	A	A	A	A	A	T	T	T	T	T	T	T	T	T	T	T	T	T	T	T	T	T	T	T	T	T	T	T	T	T	A	T	A	A	A	A	A
1037	T	T	T	T	T	T	T	T	T	T	T	A	A	A	A	A	A	A	A	T	T	T	T	T	T	T	T	T	T	T	T	T	T	T	T	T	T	T	T	T	T	T	A	T	A	A	A	A	A
1038	T	T	T	T	T	T	T	T	T	T	T	A	A	A	A	A	A	A	A	T	T	T	T	T	T	T	T	T	T	T	T	T	T	T	T	T	T	T	T	T	T	T	A	T	A	A	A	A	A
1039	T	T	T	T	T	T	T	T	T	T	T	A	A	A	A	A	A	A	A	T	T	T	T	T	T	T	T	T	T	T	T	T	T	T	T	T	T	T	T	T	T	T	A	T	A	A	A	A	A
1040	T	T	A	T	T	T	T	T	T	T	T	A	A	A	A	A	A	A	SA	T	T	T	T	T	T	T	T	T	T	T	T	T	T	T	T	T	T	T	T	T	T	T	A	A	A	A	A	A	A
1041	T	T	A	T	T	T	T	T	T	T	T	A	A	A	A	A	A	A	A	T	T	T	T	T	T	T	T	T	T	T	T	T	T	T	T	T	T	T	T	T	T	A	A	A	A	A	A	A	A
1042	T	T	A	T	T	T	T	T	T	T	T	A	A	A	A	A	A	A	T	T	T	T	T	T	T	T	T	T	T	T	T	T	T	T	T	T	T	T	T	T	T	A	A	A	A	A	A	A	A
1043	T	T	A	T	T	T	T	T	T	T	T	A	A	T	A	A	A	A	A	T	T	T	T	T	T	T	T	T	T	T	T	T	T	T	T	T	T	T	T	T	A	A	A	A	A	A	A	A	A
1044	T	T	T	T	T	T	T	T	T	T	T	A	A	T	A	A	A	A	A	T	T	T	T	T	T	T	T	T	T	T	T	T	T	T	T	T	T	T	T	T	A	A	A	A	A	A	A	A	A
1045	T	T	T	T	T	T	T	T	T	T	T	A	A	T	A	A	A	A	A	T	T	T	T	T	T	T	T	T	T	T	T	T	T	T	T	T	T	T	T	T	T	A	A	A	A	A	T	A	A
1046	T	T	T	T	T	T	T	T	T	T	T	A	A	A	A	A	A	A	A	T	T	T	T	T	T	T	T	T	T	T	T	T	T	T	T	T	T	T	T	T	A	A	A	A	A	A	T	A	A
1047	T	T	T	T	T	T	T	T	T	T	T	A	A	A	A	A	A	A	A	T	T	T	T	T	T	T	T	T	T	T	T	T	T	T	A	T	T	T	T	T	A	A	A	A	A	A	A	A	A
1048	T	T	T	T	T	T	T	T	A	T	T	A	A	A	A	A	A	A	A	T	T	T	T	T	T	T	T	T	T	T	T	T	T	T	A	T	T	T	T	T	A	A	A	A	A	A	A	A	A
1049	T	T	T	T	T	T	T	T	A	A	T	A	A	A	A	A	A	A	A	T	T	T	T	T	T	T	T	T	T	T	T	T	T	T	A	T	T	T	T	T	A	A	A	A	A	A	A	A	A
1050	T	T	A	T	T	T	T	T	A	A	T	A	A	A	A	A	A	A	A	T	T	T	T	T	T	T	T	T	T	A	T	T	T	T	A	T	T	T	T	T	A	T	A	A	A	A	A	A	A
1051	T	T	A	T	T	T	T	T	A	A	T	A	A	A	A	A	A	A	A	T	T	T	T	A	T	T	T	T	T	A	T	T	T	T	A	T	T	T	T	T	A	T	A	A	A	A	A	A	A
1052	T	T	T	T	T	T	T	T	A	A	T	A	A	A	A	A	A	A	SA	T	T	T	T	T	T	T	T	T	T	A	T	T	T	T	A	T	T	T	T	T	A	T	A	A	A	A	A	A	A
1053	T	T	A	T	T	T	T	T	A	T	T	A	A	A	A	A	A	SA	A	T	T	T	T	T	T	T	T	T	T	T	T	T	T	T	A	T	T	T	T	T	A	A	T	A	A	A	A	A	A
1054	T	T	A	T	T	T	T	T	A	A	T	A	A	A	A	A	A	A	A	T	T	T	T	T	T	T	T	T	T	T	T	T	T	T	A	T	T	T	T	T	A	A	A	A	A	A	A	A	A
1055	T	T	A	T	T	T	T	T	A	A	T	A	A	A	A	A	A	A	A	T	T	T	T	T	T	T	T	T	T	T	T	T	T	T	T	T	T	T	T	T	A	A	A	A	A	A	A	A	A
1056	T	T	A	T	T	T	T	T	A	A	A	A	A	A	A	A	A	SA	T	T	T	T	T	T	T	T	T	T	T	T	T	A	T	T	T	T	T	T	T	T	A	A	A	A	A	A	A	A	A
1057	T	T	T	T	T	T	T	T	T	A	A	A	A	A	A	A	A	A	SA	T	T	T	T	T	T	T	T	T	T	T	T	A	T	T	T	T	T	T	T	T	A	A	A	A	A	A	A	A	A
1058	T	T	T	T	T	T	T	T	A	A	T	A	A	A	A	A	A	T	A	T	T	T	T	T	T	T	A	T	T	T	T	A	T	T	T	T	T	T	T	T	A	A	A	A	A	A	A	A	A
1059	T	T	T	T	T	T	T	T	A	A	T	A	A	A	A	A	A	SA	A	T	T	T	T	T	T	T	A	T	T	T	T	T	T	T	T	T	T	T	T	T	A	T	T	A	A	A	A	A	A
1060	T	T	T	T	T	T	T	T	A	A	T	A	A	A	A	A	A	A	A	T	T	T	T	T	T	T	A	T	T	T	T	T	T	T	T	T	T	T	T	T	A	T	T	A	A	A	A	A	A
1061	T	A	T	T	T	T	T	T	A	A	T	A	A	A	A	A	A	A	A	T	T	T	T	T	T	T	A	T	T	T	T	T	T	T	T	T	T	T	T	T	A	T	A	A	A	A	A	A	A
1062	T	A	T	T	T	T	T	T	A	A	T	A	A	A	A	A	A	A	A	T	T	T	T	A	T	T	A	T	T	T	T	T	T	T	T	T	T	T	T	T	A	T	A	A	A	A	A	A	A
1063	T	A	T	T	T	T	T	T	A	T	T	A	A	A	A	A	A	A	A	T	T	T	T	A	T	T	A	T	T	T	T	T	T	T	A	T	T	T	T	T	A	T	A	A	A	A	A	A	A
1064	T	A	T	T	T	T	T	T	A	T	A	A	A	A	A	A	A	SA	A	T	T	T	T	A	A	T	T	T	T	T	T	T	T	T	A	T	T	T	T	T	A	T	A	A	A	A	A	A	A
1065	T	A	T	T	T	T	T	T	A	T	A	A	A	A	A	A	A	A	A	A	A	T	T	A	A	T	T	T	T	A	T	T	T	A	A	T	T	T	T	T	A	T	A	A	A	A	A	A	A
1066	T	A	T	T	T	T	T	T	A	T	T	A	A	A	A	A	A	A	A	A	A	T	T	A	A	A	T	T	T	A	T	T	T	A	T	T	T	T	T	T	A	T	A	A	A	A	A	A	A
1067	T	A	T	T	T	T	T	T	A	T	T	A	A	A	A	A	A	A	A	A	A	T	T	A	T	T	T	T	T	A	T	T	T	A	T	T	T	T	T	T	A	T	A	A	A	A	A	A	A
1068	T	A	T	T	T	T	T	T	A	A	A	A	A	A	A	A	A	A	A	A	A	T	A	A	T	T	T	T	T	A	T	T	T	A	T	T	T	T	T	T	T	A	A	A	A	A	A	A	A
1069	T	A	T	T	T	T	T	T	A	A	A	A	A	A	A	A	A	A	A	A	A	T	A	A	A	T	T	T	T	A	T	T	T	T	T	T	T	T	T	T	A	A	A	A	A	A	A	A	A
1070	T	A	T	T	T	T	T	T	A	A	A	A	A	A	A	A	A	T	A	A	A	T	A	A	T	T	T	T	A	A	T	T	T	T	T	T	T	T	T	T	A	A	A	T	A	A	A	A	A
1071	T	A	T	T	T	T	T	T	T	T	T	A	A	A	A	A	A	A	A	T	A	T	A	T	T	T	T	T	A	A	T	A	T	T	T	T	T	T	T	T	A	A	A	T	A	A	A	A	A
1072	A	A	T	T	T	T	T	T	T	T	T	A	A	A	A	A	A	A	A	A	A	T	A	T	T	T	T	T	T	T	T	A	T	T	T	T	T	T	T	T	A	A	A	T	A	A	A	A	A
1073	A	A	T	T	T	T	T	T	T	T	T	A	A	A	A	A	A	A	A	T	A	A	A	T	T	T	T	T	T	T	T	T	T	T	T	T	T	T	T	T	A	T	T	T	A	A	A	A	A
1074	A	A	T	T	T	T	T	T	T	T	T	A	A	A	A	A	A	A	A	T	A	T	A	T	T	T	T	T	A	T	T	T	T	T	T	T	T	T	T	T	A	T	T	A	A	A	A	A	A
1075	A	A	T	T	T	T	T	T	T	T	T	A	A	A	A	A	A	A	A	T	A	T	T	T	T	T	A	T	T	T	A	T	T	T	T	T	T	T	T	T	T	T	T	A	A	A	A	A	A
1076	A	A	T	T	T	T	T	T	T	T	T	A	A	A	A	A	A	A	A	T	T	T	T	T	T	T	A	T	T	T	A	T	T	T	T	T	T	T	T	T	A	T	T	A	A	A	A	A	A
1077	A	A	T	T	T	T	T	T	T	T	T	A	A	A	A	A	A	A	A	A	T	T	T	T	T	T	A	T	T	T	A	T	T	T	T	T	T	T	T	T	A	T	T	A	T	A	A	A	A
1078	A	A	T	T	T	T	T	T	T	T	T	A	A	A	A	A	A	A	A	A	T	T	T	T	T	T	A	T	T	T	A	T	T	T	T	T	T	T	T	T	A	T	T	A	T	A	A	A	A
1079	A	A	T	T	T	T	T	T	T	T	T	A	A	A	A	A	A	T	A	A	T	T	T	T	T	A	T	T	T	T	A	T	T	T	T	T	T	T	T	T	A	T	T	A	T	A	A	A	A
1080	A	A	T	T	T	T	T	T	T	T	T	A	A	A	A	A	A	T	T	A	T	T	T	T	T	T	A	T	T	T	T	T	T	T	T	T	T	T	T	T	T	T	T	A	A	A	A	A	A
1081	A	A	T	T	T	T	T	T	T	T	T	A	A	A	A	A	A	A	A	A	T	T	T	T	T	T	A	T	T	T	T	T	T	T	T	T	T	T	T	T	T	T	T	A	A	A	A	A	A
1082	T	A	T	T	T	T	T	T	T	T	T	A	A	A	A	A	A	A	A	A	T	T	T	T	T	T	A	T	T	T	T	T	T	T	T	T	T	T	T	T	T	A	A	A	A	A	A	A	A
1083	T	A	T	T	T	T	T	T	T	T	T	A	A	A	A	A	A	A	A	A	T	T	T	T	T	T	T	T	T	T	T	T	T	T	T	T	T	T	T	T	T	A	A	A	A	A	A	A	A
1084	T	A	T	T	T	T	T	T	T	T	T	A	A	A	A	A	A	A	A	A	T	T	T	T	T	T	T	T	T	T	T	T	T	T	T	T	T	T	T	T	T	T	A	A	A	A	A	A	A
1085	T	A	T	T	T	T	T	T	T	T	A	A	A	A	A	A	A	A	A	A	T	T	T	T	T	T	T	T	T	T	T	T	T	T	T	T	T	T	T	T	T	T	A	A	A	A	A	A	A
1086	T	A	T	T	T	T	T	T	T	T	T	A	A	A	A	A	A	SA	A	T	A	T	T	T	T	T	T	T	T	T	T	T	T	T	T	T	T	T	T	T	T	T	A	A	A	A	A	A	A
1087	T	A	T	T	T	T	T	T	T	T	T	A	A	A	A	A	A	A	A	T	T	T	T	T	T	T	T	T	T	T	T	T	T	T	T	T	T	T	T	T	T	A	A	A	T	A	A	A	A
1088	T	T	T	T	T	T	T	T	T	T	T	A	A	A	A	A	A	A	A	T	A	T	T	T	T	T	T	T	T	T	T	T	T	T	T	T	T	T	T	T	T	A	A	A	T	A	A	A	A
1089	T	T	T	T	T	T	T	T	T	T	T	A	A	A	A	A	A	A	A	T	A	T	T	T	T	T	T	T	T	T	T	T	T	T	T	T	T	T	T	T	A	A	A	A	A	A	A	A	A
1090	T	T	T	T	T	T	T	T	T	T	T	A	A	A	A	A	A	A	A	T	A	T	T	T	T	T	T	T	T	T	T	T	T	T	T	T	T	T	T	T	A	A	A	A	A	T	A	A	A
1091	T	T	T	T	T	T	T	T	T	T	T	A	A	A	A	A	A	A	A	A	A	T	T	T	T	T	T	T	T	T	T	T	T	T	T	T	T	T	T	T	A	A	A	A	A	T	A	A	A
1092	T	T	T	T	T	T	T	T	T	T	T	A	A	A	A	A	A	A	A	A	A	T	T	T	T	T	T	T	T	T	T	T	T	T	T	T	T	T	T	T	A	A	A	A	A	T	A	A	A
1093	T	T	T	T	T	T	T	T	T	T	T	A	A	A	A	A	A	A	A	A	T	T	T	T	T	T	T	T	T	T	T	T	T	T	T	T	T	T	T	T	A	A	A	A	A	T	A	A	A
1094	T	T	T	T	T	T	T	T	T	T	T	A	A	A	A	A	A	A	SA	A	T	T	A	T	T	T	T	T	T	T	T	T	T	T	T	T	T	T	T	T	A	A	A	A	A	T	A	A	A
1095	T	T	T	T	T	T	T	T	T	T	T	A	A	A	A	A	A	A	SA	A	T	T	A	T	T	T	T	T	T	T	T	T	T	T	T	T	T	T	T	T	A	A	A	A	T	T	A	A	A
1096	T	T	T	T	T	T	T	T	T	T	T	A	A	A	A	A	A	A	A	A	T	T	A	T	T	T	T	T	T	T	T	T	T	T	T	T	T	T	T	T	A	A	A	A	T	T	A	A	A
1097	T	T	T	T	T	T	T	T	T	T	T	A	A	A	A	A	A	A	A	A	T	T	A	T	T	T	T	A	T	T	T	T	T	T	T	T	T	T	T	T	A	A	A	A	A	T	A	A	A
1098	T	T	T	T	T	T	T	T	T	T	T	A	A	A	A	A	A	A	A	A	T	T	A	T	T	T	T	T	T	T	T	T	T	T	T	T	T	T	T	T	A	A	A	A	A	T	A	A	A
1099	T	T	T	T	T	T	T	T	T	T	A	A	A	A	A	A	A	A	T	A	A	T	T	T	T	T	T	T	T	T	T	T	T	T	T	T	T	T	T	T	A	A	A	A	A	A	A	A	A
1100	T	T	T	T	T	T	T	T	T	T	A	A	A	A	A	A	A	A	A	A	A	T	T	T	T	T	T	T	T	T	T	T	T	T	T	T	T	T	T	T	A	A	A	A	A	T	A	A	A
1101	T	T	T	T	T	T	T	T	T	T	A	A	A	A	A	A	A	T	A	A	A	T	T	T	T	T	T	T	T	T	T	T	T	T	A	T	T	T	T	T	A	A	A	A	A	T	A	A	A
1102	T	T	T	T	T	T	T	T	T	T	T	A	A	A	A	A	A	A	A	A	A	T	A	T	A	T	T	T	T	T	T	T	T	T	A	T	T	T	T	T	A	A	A	T	T	A	A	A	A
1103	T	T	T	T	T	T	T	T	T	T	T	A	A	A	A	A	A	A	A	A	A	T	A	T	T	T	T	T	T	T	T	T	T	T	A	T	T	T	T	T	A	A	A	T	T	A	A	A	A
1104	T	T	T	T	T	T	T	T	T	T	T	A	A	A	A	A	A	A	A	A	T	T	A	T	T	T	T	T	T	T	T	T	T	T	A	T	T	T	T	T	A	A	A	T	T	A	A	A	A
1105	T	T	T	T	T	T	T	T	T	T	A	A	A	A	A	A	A	A	A	A	T	T	A	T	T	T	T	T	T	T	T	T	T	T	A	T	T	T	T	T	A	A	A	T	T	T	A	A	A
1106	T	T	T	T	T	T	T	T	T	T	A	A	A	A	A	A	A	A	A	T	T	T	A	T	T	T	T	T	T	T	T	T	T	T	T	T	T	T	T	T	A	A	A	T	T	T	A	A	A
1107	T	T	T	T	T	T	T	T	T	T	A	A	A	A	A	A	A	A	A	T	T	T	A	T	T	T	T	T	T	T	T	T	T	T	T	T	T	T	T	T	A	A	A	T	T	T	A	A	A
1108	T	T	T	T	T	T	T	T	T	T	A	A	A	A	A	A	A	A	T	T	T	T	A	T	T	T	T	T	T	T	T	T	T	T	T	T	T	T	T	T	A	A	A	T	T	T	A	A	A
1109	T	T	T	T	T	T	T	T	T	T	A	A	A	A	A	A	A	A	A	T	T	T	A	A	T	T	T	T	T	T	T	T	T	T	T	T	T	T	T	T	A	A	A	T	T	T	A	A	A
1110	T	T	T	T	T	T	T	T	T	T	A	A	A	A	A	A	A	T	A	T	T	T	A	A	T	T	T	T	T	T	T	T	T	T	T	T	T	T	T	T	A	A	A	A	T	T	A	A	A
1111	T	T	T	T	T	T	T	T	T	T	A	A	A	A	A	A	A	SA	A	T	T	T	A	A	T	T	T	T	T	T	T	T	T	T	T	T	T	T	T	T	T	A	A	T	T	T	A	A	A
1112	T	T	T	T	T	T	T	T	T	T	A	A	A	A	A	A	A	T	T	T	T	T	T	A	T	T	T	T	T	T	T	T	T	T	T	T	T	T	T	T	T	A	A	A	T	T	A	A	A
1113	T	T	T	T	T	T	T	T	T	T	T	A	A	A	A	A	A	A	A	T	T	T	T	T	T	T	T	T	T	T	T	T	T	T	T	T	T	T	T	T	T	T	A	A	T	T	A	A	A
1114	T	T	T	T	T	T	T	T	T	T	T	A	A	A	A	A	A	A	A	T	T	T	A	T	T	T	T	T	T	T	T	T	T	T	T	T	T	T	T	T	T	A	A	A	A	T	T	A	A
1115	T	T	T	T	T	T	T	T	T	T	T	A	A	A	A	A	A	A	A	T	T	T	A	T	T	T	T	T	T	T	T	T	T	T	T	T	T	T	T	T	T	T	T	A	A	T	T	A	A
1116	T	T	T	T	T	T	T	T	T	T	T	A	A	A	A	A	A	A	T	T	T	T	A	T	T	T	T	T	T	T	T	T	T	T	T	T	T	T	T	T	T	T	T	A	A	T	T	A	A
1117	T	T	T	T	T	T	T	T	T	T	T	A	A	A	A	A	A	A	A	T	T	A	T	T	T	T	T	T	T	T	T	T	T	T	T	T	T	T	T	T	T	T	T	A	A	T	A	A	A
1118	T	T	T	T	T	T	T	T	T	T	T	A	A	A	A	A	A	T	A	T	T	A	T	T	T	T	T	T	T	T	T	T	T	T	T	T	T	T	T	T	T	T	T	A	A	T	A	A	A
1119	T	T	T	T	T	T	T	T	T	T	T	A	A	A	A	A	A	T	A	T	T	A	T	T	T	T	T	T	T	T	T	T	T	T	T	T	T	T	T	T	T	T	T	T	T	T	A	A	A
1120	T	T	T	T	T	T	T	T	T	T	T	A	A	A	A	A	A	A	A	T	T	A	T	T	T	T	T	T	T	T	T	T	T	T	T	T	T	T	T	T	T	T	T	T	T	T	A	A	A
1121	T	T	T	T	T	T	T	T	T	T	T	A	A	A	A	A	A	A	A	T	T	T	T	T	T	T	T	T	T	T	T	T	T	T	T	T	T	T	T	T	T	T	T	T	T	T	A	A	A
1122	T	T	T	T	T	T	T	T	T	T	T	A	A	A	A	A	A	A	A	T	T	T	T	T	T	T	T	T	T	T	T	T	T	T	T	T	T	T	T	T	T	T	T	T	T	T	A	A	A
1123	T	T	T	T	T	T	T	T	T	T	T	A	A	A	A	A	A	A	A	T	T	T	T	T	T	T	T	T	T	T	T	T	T	T	T	T	T	T	T	T	T	T	T	T	T	T	A	A	A
1124	T	T	T	T	T	T	T	T	T	T	T	A	A	A	A	A	A	A	A	T	T	T	A	A	T	T	T	T	T	T	T	T	T	T	T	T	T	T	T	T	A	T	T	T	T	T	A	A	A
1125	T	T	T	T	T	T	T	T	T	T	T	A	A	A	A	A	A	A	A	T	T	T	A	A	T	T	T	T	T	T	T	T	T	T	T	T	T	T	T	T	T	A	T	T	T	T	T	A	A
1126	T	T	T	T	T	T	T	T	T	T	T	A	A	A	A	A	A	A	A	T	T	T	A	A	T	T	T	T	T	T	T	T	T	T	T	T	T	T	T	T	T	A	T	T	T	A	T	T	A
1127	T	T	T	T	T	T	T	T	T	T	T	A	A	A	A	A	A	A	A	T	T	T	T	A	T	T	T	T	A	T	T	T	T	T	T	T	T	T	T	T	T	A	T	T	T	A	T	T	A
1128	T	T	T	T	T	T	T	T	T	T	T	A	A	A	A	A	A	T	A	T	T	T	T	T	T	T	T	T	A	T	T	T	T	T	T	T	T	T	T	T	A	A	T	T	T	T	T	T	A
1129	T	T	T	T	T	T	T	T	T	T	T	A	A	A	A	A	A	A	A	T	T	T	T	T	T	T	T	T	A	T	T	T	T	T	T	T	T	T	T	T	A	A	T	T	A	T	T	T	A
1130	T	T	T	T	T	T	T	T	T	T	T	A	A	A	A	A	A	A	A	T	T	T	T	T	T	T	T	T	T	T	T	T	T	T	T	T	T	T	T	T	A	T	T	A	A	T	T	T	T
1131	T	T	T	T	T	T	T	T	T	T	T	A	A	T	A	A	A	A	A	T	T	T	T	T	T	T	T	T	T	T	T	T	T	T	T	T	T	T	T	T	A	T	T	A	A	T	A	T	T
1132	T	T	T	T	T	T	T	T	T	T	T	A	A	T	A	A	A	A	A	T	T	T	T	T	T	T	T	T	T	T	T	T	T	T	T	T	T	T	T	T	A	T	T	A	A	T	A	A	T
1133	T	T	T	T	T	T	T	T	T	T	A	A	A	A	A	A	A	A	A	T	T	T	T	T	T	T	T	T	T	T	T	T	T	T	T	T	T	T	T	T	A	T	T	A	A	T	A	A	T
1134	T	T	T	T	T	T	T	T	T	T	T	A	A	A	A	A	A	A	A	T	T	T	T	T	T	T	T	T	T	T	T	T	T	T	T	T	T	T	T	T	T	T	T	A	A	A	A	A	T
1135	T	T	T	T	T	T	T	T	T	T	T	A	A	A	A	A	A	A	A	T	T	T	T	T	T	T	T	T	T	T	T	T	T	T	T	T	T	T	T	T	T	T	A	A	A	A	A	A	T
1136	T	T	T	T	T	T	T	T	T	T	A	A	A	A	A	A	A	A	A	T	T	T	T	T	T	T	T	T	T	T	T	T	T	T	T	T	T	T	T	T	T	T	A	A	A	A	T	A	T
1137	T	T	T	T	T	T	T	T	T	T	T	A	A	A	A	A	A	A	A	T	T	T	T	T	T	T	T	T	T	T	T	T	T	T	T	T	T	T	T	T	T	T	A	A	A	A	T	A	T
1138	T	T	T	T	T	T	T	T	T	T	T	A	A	A	A	A	A	A	A	T	T	T	T	T	T	T	T	T	A	T	T	T	T	T	T	T	T	T	T	T	T	T	T	A	A	A	T	A	T
1139	T	T	T	T	T	T	T	T	T	T	T	A	A	A	A	A	A	A	A	T	T	T	T	T	T	T	T	T	T	T	T	T	T	T	T	T	T	T	T	T	A	T	T	T	A	A	T	A	T
1140	T	T	T	T	T	T	T	T	T	T	T	A	A	A	A	A	A	A	A	T	T	T	T	T	T	T	T	T	T	T	T	T	T	T	T	T	T	T	T	T	A	T	T	T	T	T	T	A	T
1141	T	T	T	T	T	T	T	T	T	T	T	A	A	A	A	A	A	A	A	T	T	T	T	T	T	T	T	T	T	T	T	T	T	T	T	T	T	T	T	T	A	T	T	T	T	T	T	T	T
1142	T	T	T	T	T	T	T	T	T	T	T	A	A	A	A	A	A	A	A	T	T	T	T	T	T	T	T	T	T	T	T	T	T	T	T	T	T	T	T	T	A	T	T	T	T	A	T	T	T
1143	T	T	T	T	T	T	T	T	T	T	T	A	A	A	A	A	A	T	A	T	T	T	T	T	T	T	T	T	T	T	T	T	T	T	T	T	T	T	T	T	T	A	T	T	T	T	T	T	T
1144	T	T	T	T	T	T	T	T	T	T	T	A	A	A	A	A	A	T	T	T	T	T	T	T	T	T	T	T	T	T	T	T	T	T	T	T	T	T	T	T	T	A	T	T	T	T	T	T	T
1145	T	T	T	T	T	T	T	T	T	T	T	A	A	A	A	A	A	T	T	T	T	T	T	T	T	T	T	T	T	T	T	T	T	T	T	T	T	T	T	T	T	A	T	T	T	T	T	T	T
1146	T	T	T	T	T	T	T	T	T	T	T	A	A	A	A	A	A	T	T	T	T	T	T	T	T	T	T	T	T	T	T	T	T	T	T	T	T	T	T	T	T	T	T	T	T	T	T	T	T
1147	T	T	T	T	T	T	T	T	T	T	T	A	A	A	A	A	A	T	T	T	T	T	T	T	T	T	T	T	T	T	T	A	T	T	T	T	T	T	T	T	T	T	T	T	T	T	T	T	T
1148	T	T	T	T	T	T	T	T	T	T	T	A	A	A	A	A	A	T	T	T	T	T	T	T	T	T	T	T	T	T	T	A	T	T	T	T	T	T	T	T	T	T	T	T	T	T	T	T	T
1149	T	T	T	T	T	T	T	T	T	T	T	A	A	A	A	A	A	A	A	T	T	T	T	T	T	T	T	T	T	T	T	A	T	T	T	T	T	T	T	T	T	T	T	T	T	T	T	T	T
1150	T	T	T	T	T	T	T	T	T	T	T	A	A	A	A	A	A	A	A	T	T	T	T	T	T	T	T	T	T	T	T	T	T	T	T	T	T	T	T	T	T	T	T	T	T	T	T	T	T
1151	T	T	T	T	T	T	T	T	T	T	T	A	A	A	A	A	A	A	A	T	T	T	T	T	T	T	T	T	T	T	T	T	T	T	T	T	T	T	T	T	T	T	T	T	T	T	T	T	T
1152	T	T	T	T	T	T	T	T	T	T	T	A	A	A	A	A	A	A	T	T	T	T	T	T	T	T	T	T	T	T	T	T	T	T	T	T	T	T	T	T	T	T	T	T	T	T	T	T	T
1153	T	T	T	T	T	T	T	T	T	T	T	A	A	A	A	A	A	A	T	T	T	T	T	T	T	T	T	T	T	T	T	T	T	T	T	T	T	T	T	T	T	T	T	T	T	T	T	T	T
1154	T	T	T	T	T	T	T	T	T	T	T	A	A	A	A	A	A	A	T	T	T	T	T	T	T	T	T	T	T	T	T	T	T	T	T	T	T	T	T	T	T	T	T	A	T	T	T	T	T
1155	T	T	T	T	T	T	T	T	T	T	T	A	A	A	A	A	A	A	A	T	T	T	T	T	T	T	T	T	T	T	T	T	T	T	T	T	T	T	T	T	T	T	T	A	T	T	T	T	T
1156	T	T	T	T	T	T	T	T	T	T	T	A	A	A	A	A	A	A	A	T	T	T	T	T	T	T	T	T	T	T	T	T	T	T	T	T	T	T	T	T	T	T	T	A	T	T	T	T	T
1157	T	T	T	T	T	T	T	T	T	T	T	A	A	A	A	A	A	A	A	T	T	T	T	T	T	T	T	T	T	T	T	T	T	T	T	T	T	T	T	T	T	T	T	A	T	T	T	T	T
1158	T	T	T	T	T	T	T	T	T	T	T	A	A	A	A	A	A	A	A	T	T	T	T	T	T	T	T	T	T	T	T	T	T	T	T	T	T	T	T	T	T	T	T	T	T	T	T	T	T
1159	T	T	T	T	T	T	T	T	T	T	T	A	A	A	A	A	A	A	A	T	T	T	T	T	T	T	T	T	T	T	T	T	T	T	T	T	T	T	T	T	T	T	T	T	T	T	T	T	T
1160	T	T	T	T	T	T	T	T	T	T	T	A	A	A	A	A	A	A	A	T	T	T	T	T	T	T	T	T	T	T	T	T	T	T	T	T	T	T	T	T	T	T	T	T	T	T	T	T	T
1161	T	T	T	T	T	T	T	T	T	T	T	A	A	A	A	A	A	SA	A	T	T	T	T	T	T	T	T	T	T	T	T	T	T	T	T	T	T	T	T	T	T	T	T	T	T	T	T	T	T
1162	T	T	T	T	T	T	T	T	T	T	T	A	A	A	A	A	A	A	A	T	T	T	T	T	T	T	T	T	T	T	T	T	T	T	T	T	T	T	T	T	T	T	T	T	T	T	T	T	T
1163	T	T	T	T	T	T	T	T	T	T	T	A	A	T	A	A	A	A	A	T	T	T	T	T	T	T	T	T	T	T	T	T	T	T	T	T	T	T	T	T	T	T	T	T	T	T	T	T	T
1164	T	T	T	T	T	T	T	T	T	T	T	A	A	T	A	A	A	A	A	T	T	T	T	T	T	T	T	T	T	T	T	T	T	T	T	T	T	T	T	T	T	T	T	T	A	T	T	T	T
1165	T	T	T	T	T	T	T	T	T	T	T	A	A	A	A	A	A	A	A	T	T	T	T	T	T	T	T	T	T	T	T	T	T	T	T	T	T	T	T	T	T	T	T	T	A	T	T	T	T
1166	T	T	T	T	T	T	T	T	T	T	T	A	A	A	A	A	A	A	A	T	T	T	T	T	T	T	T	T	T	T	T	T	T	T	T	T	T	T	T	T	T	T	T	T	T	T	T	T	T
1167	T	T	T	T	T	T	T	T	T	T	T	A	A	A	A	A	A	A	A	T	T	T	T	T	T	T	T	T	T	T	T	T	T	T	T	T	T	T	T	T	T	T	T	T	T	T	T	T	A
1168	T	T	T	T	T	T	T	T	T	T	T	A	A	A	A	A	A	A	A	T	T	T	T	T	T	T	T	T	T	T	T	T	T	T	T	T	T	T	T	T	T	T	T	T	T	T	T	T	A
1169	T	T	T	T	T	T	T	T	T	T	T	A	A	A	A	A	A	A	A	T	T	T	T	T	T	T	T	T	T	T	T	T	T	T	T	T	T	T	T	T	T	T	T	T	T	T	T	T	A
1170	T	T	T	T	T	T	T	T	T	T	T	A	A	A	A	A	A	A	A	T	T	T	T	T	T	T	T	T	T	T	T	T	T	T	T	T	T	T	T	T	T	T	T	T	T	T	T	T	A
1171	T	T	T	T	T	T	T	T	T	T	T	A	A	A	A	A	A	A	A	T	T	T	T	T	T	T	T	T	T	T	T	T	T	T	T	T	T	T	T	T	T	T	T	T	T	T	T	T	A
1172	T	T	T	T	T	T	T	T	T	T	T	A	A	A	A	A	A	A	A	T	T	T	T	T	T	T	T	T	T	T	T	T	T	T	T	T	T	T	T	T	T	T	T	T	T	T	T	T	A
1173	T	T	T	T	T	T	T	T	T	T	T	A	A	A	A	A	A	A	A	T	T	T	T	T	T	T	T	T	T	T	T	T	T	T	T	T	T	T	T	T	T	T	T	T	T	T	T	T	A
1174	T	T	T	T	T	T	T	T	T	T	T	A	A	A	A	A	A	A	A	T	T	T	T	T	T	T	T	T	T	T	T	T	T	T	T	T	T	T	T	T	T	T	T	T	T	T	T	T	A
1175	T	T	T	T	T	T	T	T	T	T	T	A	A	A	A	A	A	A	A	T	T	T	T	T	T	T	T	T	T	T	T	T	T	T	T	T	T	T	T	T	T	T	T	T	T	T	A	A	A
1176	T	T	T	T	T	T	T	T	T	T	T	A	A	A	A	A	A	A	A	T	T	T	T	T	T	T	T	T	T	T	T	T	T	T	T	T	T	T	T	T	T	T	T	T	T	T	A	A	A
1177	T	T	T	T	T	T	T	T	T	T	T	A	A	A	A	A	A	A	A	T	T	T	T	T	T	T	T	T	T	T	T	T	T	T	T	T	T	T	T	T	T	T	T	A	T	T	A	A	A
1178	T	T	T	T	T	T	T	T	T	T	T	A	A	A	A	A	A	A	SA	T	T	T	T	T	T	T	T	T	T	T	T	T	T	T	T	T	T	T	T	T	T	T	T	A	T	T	T	A	A
1179	T	T	T	T	T	T	T	T	T	T	T	A	A	A	A	A	A	A	A	T	T	T	T	T	T	T	T	T	T	T	T	T	T	T	T	T	T	T	T	T	T	T	T	A	A	T	T	A	A
1180	T	T	T	T	T	T	T	T	T	T	T	A	A	A	A	A	A	T	A	T	T	T	T	T	T	T	T	T	T	T	T	T	T	T	T	T	T	T	T	T	T	T	T	T	A	T	T	A	A
1181	T	T	T	T	T	T	T	T	T	T	T	A	A	A	A	A	A	T	T	T	T	T	T	T	T	T	T	T	T	T	T	T	T	T	T	T	T	T	T	T	T	T	T	T	A	A	T	A	A
1182	T	T	T	T	T	T	T	T	T	T	T	A	A	A	A	A	A	T	T	T	T	T	T	T	T	T	T	T	T	T	T	T	T	T	T	T	T	T	T	T	T	T	T	T	A	A	T	A	A
1183	T	T	T	T	T	T	T	T	T	T	T	A	A	A	A	A	A	A	A	T	T	T	T	T	T	T	T	T	T	T	T	T	T	T	T	T	T	T	T	T	T	T	T	T	A	A	T	A	A
1184	T	T	T	T	T	T	T	T	T	T	T	A	A	A	A	A	A	T	A	T	T	T	T	T	T	T	T	T	T	T	T	T	T	T	T	T	T	T	T	T	T	T	T	T	T	A	A	A	A
1185	T	T	T	T	T	T	T	T	T	T	T	A	A	A	A	A	A	A	A	T	T	T	T	T	T	T	T	T	T	T	T	T	T	T	T	T	T	T	T	T	T	T	T	T	T	A	T	A	A
1186	T	T	T	T	T	T	T	T	T	T	T	A	A	A	A	A	A	A	A	T	T	T	T	T	T	T	T	T	T	T	T	T	T	T	T	T	T	T	T	T	T	T	T	T	T	A	T	A	A
1187	T	T	T	T	T	T	T	T	T	T	T	A	A	A	A	A	A	SA	A	T	T	T	T	T	T	T	T	T	T	T	T	T	T	T	T	T	T	T	T	T	T	T	T	T	T	T	T	A	A
1188	T	T	T	T	T	T	T	T	T	T	T	A	A	A	A	A	A	A	A	T	T	T	T	T	T	T	T	T	T	T	T	T	T	T	T	T	T	T	T	T	T	T	T	T	T	A	T	A	A
1189	T	T	T	T	T	T	T	T	T	T	T	A	A	A	A	A	A	A	A	T	T	T	T	T	T	T	T	T	T	T	T	T	T	T	T	T	T	T	T	T	T	T	T	T	T	T	T	A	A
1190	T	T	T	T	T	T	T	T	T	T	T	A	A	A	A	A	A	A	A	T	T	T	T	T	T	T	T	T	T	T	T	T	T	T	T	T	T	T	T	T	T	T	T	T	T	T	A	A	A
1191	T	T	T	T	T	T	T	T	T	T	T	T	A	A	A	A	A	T	A	T	T	T	T	A	T	T	T	T	T	T	T	T	T	T	T	T	T	T	T	T	T	T	T	T	T	T	A	A	A
1192	T	T	T	T	T	T	T	T	T	T	T	T	A	A	A	A	A	A	A	T	T	T	T	T	T	T	T	T	T	T	T	T	T	T	T	T	T	T	T	T	T	T	T	T	T	T	A	A	A
1193	T	T	T	T	T	T	T	T	T	T	T	A	A	A	A	A	A	A	A	T	T	T	T	T	T	T	T	T	T	T	T	T	T	T	T	T	T	T	T	T	T	T	T	T	T	T	A	A	A
1194	T	T	T	T	T	T	T	T	T	T	T	A	A	A	A	A	A	A	A	T	T	T	T	T	T	T	T	T	T	T	T	T	T	T	T	T	T	T	T	T	T	T	T	T	T	T	A	A	A
1195	T	T	T	T	T	T	T	T	T	T	T	A	A	A	A	A	A	A	A	T	T	T	T	T	T	T	T	T	T	T	T	T	T	T	T	T	T	T	T	T	T	T	T	T	T	T	A	A	A
1196	T	T	T	T	T	T	T	T	T	T	T	A	A	A	A	A	A	A	A	T	T	T	T	T	T	T	T	T	T	T	T	T	T	T	T	T	T	T	T	T	T	T	T	T	T	A	A	A	A
1197	T	T	T	T	T	T	T	T	T	T	T	A	A	A	A	A	A	A	SA	T	T	T	T	T	T	T	T	T	T	T	T	T	T	T	T	T	T	T	T	T	T	T	T	T	T	T	A	A	A
1198	T	T	T	T	T	T	T	T	T	T	T	A	A	A	A	A	A	SA	SA	T	T	T	T	T	T	T	T	T	T	T	T	T	T	T	T	T	T	T	T	T	T	T	T	T	T	T	A	A	A
1199	T	T	T	T	T	T	T	T	T	T	T	A	A	A	A	A	A	A	SA	T	T	T	T	T	T	T	T	T	T	T	T	T	T	T	T	T	T	T	T	T	T	T	T	T	T	T	A	A	A
1200	T	T	T	T	T	T	T	T	T	T	T	A	A	A	A	A	A	A	SA	T	T	T	T	T	T	T	T	T	T	T	T	T	T	T	T	T	T	T	T	T	T	T	T	T	T	T	A	A	A
1201	T	T	T	T	T	T	T	T	T	T	T	T	A	A	A	A	A	A	A	T	T	T	T	T	T	T	T	T	T	T	T	T	T	T	T	T	T	T	T	T	T	T	T	T	T	T	A	A	A
1202	T	T	T	T	T	T	T	T	T	T	T	T	A	A	A	A	A	A	A	T	T	T	T	T	T	A	T	T	T	T	T	T	T	T	T	T	T	T	T	T	T	T	T	T	T	T	T	A	A
1203	T	T	T	T	T	T	T	T	T	T	A	T	A	A	A	A	A	A	A	T	T	T	T	T	T	T	T	T	T	T	T	T	T	T	T	T	T	T	T	T	T	T	T	T	T	T	T	A	A
1204	T	T	T	T	T	T	T	T	T	T	A	A	A	A	A	A	A	A	A	T	T	T	T	T	T	T	T	T	T	T	T	T	T	T	T	T	T	T	T	T	T	T	T	T	T	T	T	A	A
1205	T	T	T	T	T	T	T	T	T	T	A	A	A	A	A	A	A	A	A	T	T	T	T	T	T	T	T	T	T	T	T	T	T	T	T	T	T	T	T	T	T	T	T	T	T	T	T	A	A
1206	T	T	T	T	T	T	T	T	T	T	T	T	A	A	A	A	A	A	A	T	T	T	T	T	T	T	T	T	T	T	T	T	T	T	T	T	T	T	T	T	T	T	T	T	T	T	T	A	A
1207	T	T	T	T	T	T	T	T	T	T	T	A	A	T	A	A	A	A	A	T	T	T	T	T	T	T	T	T	T	T	T	T	T	T	T	T	T	T	T	T	T	T	T	T	T	T	T	A	A
1208	T	T	T	T	T	T	T	T	T	T	T	A	A	A	A	A	A	A	A	T	T	T	T	T	T	T	T	T	T	T	T	T	T	T	T	T	T	T	T	T	T	T	T	T	T	T	T	A	A
1209	T	T	T	T	T	T	T	T	T	T	A	A	A	T	A	A	A	A	T	T	T	T	T	T	T	T	T	T	T	T	T	T	T	T	T	T	T	T	T	T	T	T	T	T	T	T	T	A	A
1210	A	T	T	T	T	T	T	T	T	T	A	A	A	T	A	A	A	A	T	T	T	T	T	T	T	T	T	T	T	T	T	T	T	T	T	T	T	T	T	T	T	T	T	T	T	T	T	A	A
1211	A	T	T	T	T	T	T	T	T	T	A	A	A	T	A	A	A	A	A	T	T	A	T	T	T	T	T	T	T	T	T	T	T	T	T	T	T	T	T	T	T	T	T	T	T	T	T	A	A
1212	A	T	T	T	T	T	T	T	T	T	T	A	A	A	A	A	A	A	A	T	T	A	T	T	T	T	T	T	T	T	T	T	T	T	T	T	T	T	T	T	T	T	T	T	T	T	A	A	A
1213	T	T	T	T	T	T	T	T	T	T	T	A	T	A	A	A	A	A	A	T	T	A	T	T	T	T	T	T	T	T	T	T	T	T	T	T	T	T	T	T	T	T	T	T	T	T	A	A	A
1214	T	T	T	T	T	T	T	T	T	T	A	A	T	A	A	A	A	A	SA	T	T	A	T	T	T	T	T	T	T	T	T	T	T	T	T	T	T	T	T	T	T	T	T	T	T	T	T	A	A
1215	T	T	T	T	T	T	T	T	T	T	A	A	T	A	A	A	A	A	SA	A	A	A	T	T	T	T	T	T	T	T	T	T	T	T	T	T	T	T	T	T	T	T	T	T	T	T	T	A	A
1216	T	T	T	T	T	T	T	T	T	T	A	A	A	A	A	A	A	SA	SA	A	A	A	T	T	T	T	T	T	T	T	T	T	T	T	T	T	T	T	T	T	T	T	T	T	T	T	T	A	A
1217	T	T	T	T	T	T	T	T	T	T	A	A	A	A	A	A	A	SA	A	A	A	A	T	A	T	T	T	T	T	T	T	T	T	T	T	T	T	T	T	T	T	T	T	T	T	T	T	A	A
1218	T	T	T	T	T	T	T	T	T	T	A	A	A	A	A	A	A	A	T	A	A	A	T	A	T	T	T	T	T	T	T	T	T	T	T	T	T	T	T	T	T	T	T	T	T	T	T	A	A
1219	T	T	T	T	T	T	T	T	T	T	T	A	A	A	A	A	A	A	A	A	A	A	T	A	T	T	T	T	T	T	T	T	T	T	T	T	T	T	T	T	T	T	T	T	T	T	T	A	A
1220	T	T	T	T	T	T	T	T	T	T	T	A	A	A	A	A	A	A	A	T	A	A	T	A	T	T	T	T	T	T	T	T	T	T	T	T	T	T	T	T	T	T	T	T	T	T	T	A	A
1221	T	T	T	T	T	T	T	T	T	T	T	A	A	A	A	A	A	A	A	T	A	A	T	T	T	T	T	T	T	T	T	T	T	T	T	T	T	T	T	T	T	T	T	T	T	T	T	A	A
1222	T	T	T	T	T	T	T	T	T	T	T	A	A	A	A	A	A	A	A	T	A	A	A	T	T	T	T	T	T	T	T	T	T	T	T	T	T	T	T	T	T	T	T	T	T	T	T	A	A
1223	T	T	T	T	T	T	T	T	T	T	T	A	A	A	A	A	A	A	A	T	A	A	T	T	T	T	T	T	T	T	T	T	T	T	T	T	T	T	T	T	T	T	T	T	T	T	T	A	A
1224	T	T	T	T	T	T	T	T	T	T	T	A	A	A	A	A	A	SA	A	T	A	T	T	T	T	T	T	T	T	T	T	T	T	T	T	T	T	T	T	T	T	T	T	T	T	T	T	A	A
1225	T	T	T	T	T	T	T	T	T	T	T	T	A	A	A	A	A	A	T	T	T	A	T	T	T	T	T	T	T	T	T	T	T	T	T	T	T	T	T	T	T	T	T	T	T	T	T	A	A
1226	T	T	T	T	T	T	T	T	T	T	T	T	A	T	A	A	A	T	T	T	T	A	T	T	T	T	T	T	T	T	T	T	T	T	T	T	T	T	T	T	T	T	T	T	T	T	T	A	A
1227	T	T	T	T	T	T	T	T	T	T	T	A	A	A	A	A	A	A	A	T	T	A	T	T	T	T	T	T	T	T	T	T	T	T	T	T	T	T	T	T	T	T	T	T	T	T	T	A	A
1228	T	T	T	T	T	T	T	T	T	T	T	T	A	A	A	A	A	A	A	T	T	T	T	T	T	T	T	T	T	T	T	T	T	T	T	T	T	T	T	T	T	T	T	T	T	T	T	A	A
1229	T	T	T	T	T	T	T	T	T	T	A	T	A	A	A	A	A	A	A	T	T	T	T	T	T	T	T	T	T	T	T	T	T	T	T	T	T	T	T	T	T	T	T	T	T	T	A	A	A
1230	T	T	A	T	T	T	T	T	T	T	T	T	A	A	A	A	A	A	A	T	T	T	T	T	T	T	T	T	T	T	T	T	T	T	T	T	T	T	T	T	T	T	T	T	T	T	A	A	A
1231	T	T	A	T	T	T	T	T	T	T	T	A	A	A	A	A	A	A	A	T	T	T	T	T	T	T	T	T	T	T	T	T	T	T	T	T	T	T	T	T	T	T	T	T	T	T	A	A	A
1232	T	T	A	T	T	T	T	T	T	T	T	A	A	A	A	A	A	T	T	T	T	T	T	T	T	T	T	T	T	T	T	T	T	T	T	T	T	T	T	T	T	T	T	T	T	T	A	A	A
1233	T	T	A	T	T	T	T	T	T	T	T	A	A	A	A	A	A	T	A	T	T	T	T	T	T	T	T	T	T	T	T	T	T	T	T	T	T	T	T	T	T	T	T	T	T	T	A	A	A
1234	T	T	A	T	T	T	T	T	T	T	T	A	A	A	A	A	A	A	T	T	T	T	T	T	T	T	T	T	T	T	T	T	T	T	T	T	T	T	T	T	T	T	T	T	T	T	A	A	A
1235	T	T	A	T	T	T	T	T	T	T	T	A	A	A	A	A	A	T	T	T	T	T	T	T	T	T	T	T	T	T	T	T	T	T	T	T	T	T	T	T	T	T	T	T	T	T	A	A	A
1236	T	T	T	T	T	T	T	T	T	T	T	A	A	T	A	A	A	T	T	T	T	T	T	T	T	T	T	T	T	T	T	T	T	T	T	T	T	T	T	T	T	T	T	T	T	T	A	A	A
1237	T	T	T	T	T	T	T	T	T	T	T	A	A	T	A	A	A	T	A	T	T	T	T	T	T	T	T	T	T	T	T	T	T	T	T	T	T	T	T	T	T	T	T	T	T	T	A	A	A
1238	T	T	T	T	T	T	T	T	T	T	T	A	A	A	A	A	A	T	A	T	T	T	T	T	T	T	T	T	T	T	T	T	T	T	T	T	T	T	T	T	T	T	T	T	T	A	T	T	A
1239	T	T	T	T	T	T	T	T	T	T	T	A	A	A	A	A	A	T	A	T	T	T	T	T	T	T	T	T	T	T	T	T	T	T	T	T	T	T	T	T	T	T	T	T	A	A	T	T	T
1240	T	T	T	T	T	T	T	T	T	T	T	A	A	A	A	A	A	A	A	T	T	T	T	T	T	T	T	T	T	T	T	T	T	T	T	T	T	T	T	T	T	T	T	T	A	A	T	T	T
1241	T	T	T	T	T	T	T	T	T	T	T	A	A	A	A	A	A	A	A	T	T	T	T	T	T	T	T	T	T	T	T	T	T	T	T	T	T	T	T	T	T	T	T	T	A	A	T	T	T
1242	T	T	T	T	T	T	T	T	T	T	T	A	A	A	A	A	A	A	A	T	T	T	T	T	T	T	T	T	T	T	T	T	T	T	T	T	T	T	T	T	T	T	T	T	A	A	T	T	T
1243	T	T	T	T	T	T	T	T	T	T	T	A	A	A	A	A	A	A	A	T	T	T	T	T	T	T	T	T	T	T	T	T	T	T	T	T	T	T	T	T	T	T	T	T	A	A	T	T	A
1244	T	T	T	T	T	T	T	T	T	T	T	A	A	A	A	A	A	A	A	T	T	T	T	T	T	T	T	T	T	T	T	T	T	T	T	T	T	T	T	T	T	T	T	T	A	A	T	T	T
1245	T	T	T	T	T	T	T	T	T	T	T	A	A	A	A	A	A	A	A	T	T	T	T	T	T	T	T	T	T	T	T	T	T	T	T	T	T	T	T	T	T	T	T	T	A	A	T	T	T
1246	T	T	T	T	T	T	T	T	T	T	A	A	A	A	A	A	A	SA	A	T	T	T	T	T	T	T	T	T	T	T	T	T	T	T	T	T	T	T	T	T	T	T	T	T	A	A	T	T	T
1247	T	T	T	T	T	T	T	T	T	T	T	A	A	A	A	A	A	A	A	T	T	T	T	T	T	T	T	T	T	T	T	T	T	T	T	T	T	T	T	T	T	T	T	T	A	A	T	T	T
1248	T	T	T	T	T	T	T	T	T	T	T	A	A	A	A	A	A	A	A	T	T	T	T	T	T	T	T	T	T	T	T	T	T	T	T	T	T	T	T	T	T	T	T	T	A	A	T	T	T
1249	T	T	T	T	T	T	T	T	T	T	T	A	A	A	A	A	A	A	SA	T	T	T	T	T	T	T	T	T	T	T	T	T	T	T	T	T	T	T	T	T	T	T	T	T	A	T	T	T	T
1250	T	T	A	T	T	T	T	T	T	T	T	A	A	A	A	A	A	A	A	T	T	T	T	T	T	T	T	T	T	T	T	T	T	T	T	T	T	T	T	T	T	T	T	T	T	T	T	T	T
1251	T	T	A	T	T	T	T	T	T	T	T	A	A	A	A	A	A	A	A	T	T	T	T	T	T	T	T	T	A	T	T	T	T	T	T	T	T	T	T	T	T	T	T	T	T	T	T	T	T
1252	T	T	A	T	T	T	T	T	T	T	A	A	A	A	A	A	A	A	A	T	T	T	T	T	T	T	T	T	A	T	T	T	T	T	T	T	T	T	T	T	T	T	T	T	A	T	T	T	T
1253	T	T	T	T	T	T	T	T	T	T	A	A	A	A	A	A	A	A	A	A	T	T	T	T	T	T	T	T	A	T	T	T	T	T	T	T	T	T	T	T	T	T	T	T	T	T	T	T	T
1254	T	T	T	T	T	T	T	T	T	T	A	A	A	A	A	A	A	A	A	A	T	T	T	T	T	T	T	T	T	T	T	T	T	T	T	T	T	T	T	T	T	T	T	T	T	T	T	T	T
1255	T	T	T	T	T	T	T	T	T	T	A	A	A	A	A	A	A	A	A	A	T	T	T	T	T	T	T	T	T	T	T	T	T	T	T	T	T	T	T	T	T	T	A	T	T	T	T	T	T
1256	T	T	T	T	T	T	T	T	T	T	A	A	A	A	A	A	A	A	A	A	T	T	T	T	T	T	T	T	T	T	T	T	T	T	T	T	T	T	T	T	T	T	T	T	T	T	T	T	T
1257	T	T	T	T	T	T	T	T	T	T	A	A	A	T	A	A	A	A	A	A	T	T	T	T	T	T	T	T	T	T	T	T	T	T	T	T	T	T	T	T	T	T	T	T	T	A	T	T	T
1258	T	T	T	T	T	T	T	T	T	A	A	A	A	T	A	A	A	A	A	A	T	T	T	T	T	T	T	T	T	T	T	T	T	T	T	T	T	T	T	T	T	A	A	T	A	A	T	T	T
1259	T	T	T	T	T	T	T	T	T	A	A	A	A	T	A	A	A	T	A	A	A	T	T	T	T	T	T	T	T	T	T	T	T	T	T	T	T	T	T	T	T	A	A	T	A	A	T	T	T
1260	T	T	T	T	T	T	T	T	T	A	A	A	A	A	A	A	A	T	A	A	A	T	T	T	T	T	T	T	T	T	T	T	T	T	T	T	T	T	T	T	T	A	A	T	A	A	T	T	T
1261	T	T	T	T	T	T	T	T	T	A	A	A	A	A	A	A	A	T	A	T	A	A	T	T	T	T	T	T	T	T	T	T	T	T	T	T	T	T	T	T	T	A	A	T	A	A	T	T	T
1262	T	T	T	T	T	T	T	T	T	A	A	A	A	SA	A	A	A	A	A	T	A	A	T	T	T	T	T	T	T	T	T	T	T	T	T	T	T	T	T	T	T	A	A	A	A	A	T	T	T
1263	T	T	T	T	T	T	T	T	T	A	A	A	A	A	A	A	A	A	A	T	A	T	T	T	T	T	T	T	T	T	T	T	T	T	T	T	T	T	T	T	T	A	A	A	A	A	T	T	T
1264	T	T	T	T	T	T	T	T	T	T	T	A	A	A	A	A	A	A	SA	T	T	T	T	T	T	T	T	T	T	T	A	T	T	T	T	T	T	T	T	T	T	A	A	A	A	A	T	A	T
1265	T	T	T	T	T	T	A	T	T	T	T	A	A	A	A	A	A	A	SA	T	T	T	T	T	T	T	T	T	T	T	A	T	T	T	T	T	T	T	T	T	T	A	A	A	A	T	T	A	A
1266	T	T	T	T	T	T	T	T	T	T	T	A	A	A	A	A	A	A	A	T	T	T	T	T	T	T	T	T	T	T	T	T	T	T	T	T	T	T	T	T	T	A	A	A	A	T	T	A	A
1267	T	T	T	T	T	T	T	T	T	T	T	A	A	A	A	A	A	T	A	T	T	T	T	T	T	T	T	T	T	T	T	T	T	T	T	T	T	T	T	T	T	A	A	A	T	T	T	A	A
1268	T	T	T	T	T	T	T	T	T	T	T	A	A	A	A	A	A	A	A	T	T	T	T	T	T	T	T	T	T	T	T	T	T	T	T	T	T	T	T	T	T	A	A	T	T	T	T	A	A
1269	T	T	T	T	T	T	T	T	T	T	T	A	A	A	A	A	A	A	A	T	T	T	T	T	T	T	T	T	T	T	T	T	T	T	T	T	T	T	T	T	T	A	A	T	T	T	T	A	A
1270	T	T	T	T	T	T	T	T	T	T	A	A	A	A	A	A	A	A	A	T	T	T	T	T	T	T	T	T	T	T	T	T	T	T	T	T	T	T	T	T	A	A	A	T	T	T	T	A	A
1271	T	T	T	T	T	T	T	T	T	T	A	A	A	A	A	A	A	A	A	A	T	T	T	T	T	T	T	T	T	T	T	T	T	T	T	T	T	T	T	T	A	A	A	T	T	T	T	A	T
1272	T	T	T	T	T	T	T	T	T	T	T	A	A	A	A	A	A	T	A	A	T	T	T	T	T	T	T	T	T	T	T	T	T	T	T	T	T	T	T	T	T	A	A	T	T	T	T	T	T
1273	T	T	T	T	T	T	T	T	T	T	T	A	A	A	A	A	A	T	A	T	T	T	T	T	T	T	T	T	T	T	T	T	T	T	T	T	T	T	T	T	T	A	A	T	T	T	T	T	T
1274	T	T	T	T	T	T	T	T	T	T	T	A	A	A	A	A	A	T	A	T	T	T	T	T	T	T	T	T	T	T	T	T	T	T	T	T	T	T	T	T	T	A	A	T	T	T	T	T	T
1275	T	T	T	T	T	T	T	T	T	T	T	A	A	A	A	A	A	A	A	T	T	T	T	T	T	T	T	T	T	T	T	T	T	T	T	T	T	T	T	T	T	A	A	T	T	T	T	T	T
1276	T	T	T	T	T	T	T	T	T	T	T	A	A	A	A	A	A	A	T	T	T	T	T	T	T	T	T	T	T	T	T	T	T	T	T	T	T	T	T	T	T	T	A	A	T	T	T	T	T
1277	T	T	T	T	T	T	T	T	T	T	T	A	A	A	A	A	A	A	T	T	T	T	T	T	T	T	T	T	T	T	T	T	T	T	T	T	T	T	T	T	T	T	A	T	T	T	T	T	T
1278	T	T	T	T	T	T	T	T	T	T	T	A	A	A	A	A	A	A	T	T	T	T	T	T	T	T	T	T	T	T	T	T	T	T	T	T	T	T	T	T	A	A	A	T	T	T	T	T	T
1279	T	T	T	T	T	T	T	T	T	T	T	A	A	A	A	A	A	A	A	T	T	T	T	T	T	T	T	T	T	T	T	T	T	A	T	T	T	T	T	T	A	A	A	T	T	T	T	T	T
1280	T	T	T	T	T	T	T	T	T	T	T	A	A	A	A	A	A	A	A	T	T	T	T	T	T	T	T	T	T	T	T	T	T	A	T	T	T	T	T	T	A	A	A	T	T	A	T	T	T
1281	T	T	T	T	T	T	T	T	T	T	T	A	A	A	A	A	A	A	A	T	T	T	T	T	T	T	T	T	T	T	T	T	T	T	T	T	T	T	T	T	A	A	A	T	T	A	T	T	T
1282	T	T	T	T	T	T	T	T	T	T	T	A	A	A	A	A	A	A	A	T	T	T	T	T	T	T	T	T	T	T	T	T	T	T	T	T	T	T	T	T	A	A	A	T	A	A	T	T	A
1283	T	T	T	T	T	T	T	T	T	T	T	A	A	A	A	A	A	A	A	T	T	T	T	T	T	T	T	T	T	T	T	T	T	T	T	T	T	T	T	T	A	A	A	T	A	A	T	T	A
1284	T	T	T	T	T	T	T	T	T	T	T	A	A	A	A	A	A	A	A	T	T	T	T	T	T	T	T	T	T	T	T	T	T	T	A	T	T	T	T	T	A	T	A	T	T	T	T	A	A
1285	T	T	T	T	T	T	T	T	T	T	T	A	A	A	A	A	A	A	A	T	T	T	T	T	T	T	T	T	T	T	T	T	T	T	A	T	T	T	T	T	A	T	A	T	T	T	T	A	A
1286	T	T	T	T	T	T	T	T	T	T	T	A	A	A	A	A	A	A	A	T	T	T	T	T	T	T	T	T	T	T	T	T	T	T	T	T	T	T	T	T	A	A	T	T	T	T	T	A	A
1287	T	T	T	T	T	T	T	T	T	T	T	A	A	A	A	A	A	A	A	T	T	T	T	T	T	T	T	T	T	T	T	T	T	T	T	T	T	T	T	T	A	A	T	T	T	T	T	A	A
1288	T	T	T	T	T	T	T	T	T	T	T	A	A	A	A	A	A	A	A	T	T	T	T	T	T	T	T	T	T	T	T	T	T	T	T	T	T	T	T	T	A	T	T	T	T	T	T	A	A
1289	T	T	T	T	T	T	T	T	T	T	A	A	A	A	A	A	A	A	A	T	T	T	T	T	T	T	T	T	T	T	T	T	T	T	T	T	T	T	T	T	T	T	T	T	T	T	A	A	A
1290	T	T	T	T	T	T	T	T	T	T	A	A	A	A	A	A	A	A	A	T	T	T	T	T	T	T	T	T	T	T	T	T	T	T	T	T	T	T	T	T	T	T	T	T	T	T	A	A	A
1291	T	T	T	T	T	T	T	T	T	T	A	A	A	T	A	A	A	A	A	T	T	T	T	T	T	T	T	T	T	T	T	T	T	T	T	T	T	T	T	T	T	T	T	T	T	T	A	A	A
1292	T	T	T	T	T	T	T	T	T	T	A	A	A	A	A	A	A	A	T	T	T	T	A	T	T	T	T	T	T	T	T	T	T	T	T	T	T	T	T	T	T	T	T	T	T	T	A	A	A
1293	T	T	T	T	T	T	T	T	T	T	T	A	A	A	A	A	A	A	T	T	T	T	T	T	T	T	T	T	T	T	T	T	T	T	T	T	T	T	T	T	T	T	T	T	T	T	A	A	A
1294	T	T	T	T	T	T	T	T	T	T	T	A	A	A	A	A	A	A	A	T	T	T	T	T	T	T	T	T	T	T	T	T	T	A	T	T	T	T	T	T	T	T	T	T	T	T	A	A	A
1295	T	T	T	T	T	T	T	T	T	T	T	A	A	A	A	A	A	A	A	T	T	A	T	T	T	T	T	T	T	T	T	T	T	A	T	T	T	T	T	T	T	T	T	T	T	T	A	A	A
1296	T	T	T	T	T	T	T	T	T	T	T	A	A	A	A	A	A	A	A	T	T	A	T	T	T	T	T	T	T	T	T	T	T	A	T	T	T	T	T	T	T	T	T	T	T	T	A	A	A
1297	T	T	T	T	T	T	T	T	T	T	T	A	A	A	A	A	A	A	A	T	T	A	T	T	T	T	T	T	T	T	T	T	T	A	T	T	T	T	T	T	T	T	T	T	T	T	A	A	A
1298	T	T	T	T	T	T	T	T	T	T	T	A	A	A	A	A	A	A	A	T	T	A	T	T	T	T	T	T	T	T	T	T	T	A	T	T	T	T	T	T	T	T	T	T	T	T	A	A	A
1299	T	T	T	T	T	T	T	T	T	T	T	A	A	A	A	A	A	A	A	T	T	A	T	T	T	T	T	T	T	T	T	T	T	T	T	T	T	T	T	T	T	T	T	T	T	T	A	A	A
1300	T	T	T	T	T	T	T	T	T	T	T	A	A	A	A	A	A	A	A	T	A	A	T	T	T	T	T	T	T	T	T	T	T	T	T	T	T	T	T	T	T	T	T	T	T	T	T	A	A
1301	T	T	T	T	T	T	T	T	T	T	T	A	A	A	A	A	A	A	A	T	T	A	T	T	T	T	T	T	T	T	T	T	T	T	T	T	T	T	T	T	T	T	T	T	T	A	T	A	A
1302	T	T	T	T	T	T	T	T	T	T	T	A	A	A	A	A	A	A	A	T	T	T	A	T	T	T	T	T	T	T	T	T	T	T	T	T	T	T	T	T	T	T	T	T	T	A	T	A	A
1303	T	T	T	T	T	T	T	T	T	T	T	A	A	A	A	A	A	A	A	T	T	T	A	T	T	T	T	T	T	T	T	T	T	T	T	T	T	T	T	T	T	T	T	T	T	A	T	A	A
1304	T	T	T	T	T	T	T	T	T	T	A	A	A	A	A	A	A	SA	A	T	T	T	A	T	T	T	T	T	T	T	T	T	T	T	T	T	T	T	T	T	T	T	T	T	A	T	T	A	A
1305	T	T	T	T	T	T	T	T	T	T	A	A	A	A	A	A	A	SA	A	A	T	T	A	T	T	T	T	T	T	T	T	T	T	T	T	T	T	T	T	T	T	T	T	T	A	T	T	A	A
1306	T	T	T	T	T	T	T	T	T	T	A	A	A	A	A	A	A	A	A	A	T	T	A	T	T	T	T	T	T	T	T	T	T	T	T	T	T	T	T	T	T	T	T	T	T	T	T	A	A
1307	T	T	T	T	T	T	T	T	T	T	A	A	A	A	A	A	A	A	A	A	T	T	A	T	T	T	T	T	T	T	T	T	T	T	T	T	T	T	T	T	T	T	T	T	T	T	T	A	A
1308	T	T	T	T	T	T	T	T	T	T	A	A	A	A	A	A	A	A	A	A	T	T	A	T	T	T	T	T	T	T	T	T	T	T	T	T	T	T	T	T	T	T	T	T	T	T	T	A	A
1309	T	T	T	T	T	T	T	T	T	T	A	A	A	A	A	A	A	A	A	A	T	T	T	T	T	T	T	T	T	T	T	T	T	T	T	T	T	T	T	T	T	T	T	T	T	A	T	A	A
1310	T	T	T	T	T	T	T	T	T	T	T	A	A	A	A	A	A	A	A	A	T	A	T	T	T	T	T	T	T	T	T	T	T	T	T	T	T	T	T	T	T	T	T	T	T	A	T	A	A
1311	T	T	T	T	T	T	T	T	T	T	T	A	A	A	A	A	A	A	A	T	T	A	A	T	T	T	T	T	T	T	T	T	T	T	T	T	T	T	T	T	T	T	T	T	T	A	T	A	A
1312	T	T	T	T	T	T	T	T	T	T	T	A	A	A	A	A	A	A	A	T	T	A	A	T	T	T	T	T	T	T	T	T	T	T	T	T	T	T	T	T	T	T	T	T	T	A	T	A	A
1313	T	T	T	T	T	T	T	T	T	T	T	A	A	A	A	A	A	A	A	T	T	A	A	T	T	T	T	T	T	T	T	T	T	T	T	T	T	T	T	T	T	T	T	T	T	A	T	A	A
1314	T	T	T	T	T	T	T	T	T	T	T	A	A	A	A	A	A	SA	A	T	A	A	A	T	T	A	T	T	T	T	T	T	T	T	T	T	T	T	T	T	T	T	T	T	T	A	T	A	A
1315	T	T	T	T	T	T	T	T	T	T	T	A	A	A	A	A	A	A	A	T	A	A	A	T	T	T	T	T	T	T	T	T	T	T	T	T	T	T	T	T	T	T	T	T	T	A	T	A	A
1316	T	T	T	T	T	T	T	T	T	T	T	A	A	A	A	A	A	A	A	T	A	A	A	T	T	T	T	T	T	T	T	T	T	T	T	T	T	T	T	T	T	T	T	T	T	A	A	A	A
1317	T	T	T	T	T	T	T	T	T	T	T	A	A	A	A	A	A	A	A	T	A	A	A	T	T	T	T	T	T	T	T	T	T	T	T	T	T	T	T	T	T	T	T	T	A	A	A	A	A
1318	T	T	T	T	T	T	T	T	T	T	T	A	A	A	A	A	A	A	A	T	A	T	A	T	T	T	T	T	T	T	T	T	T	T	T	T	T	T	T	T	T	T	T	T	A	A	A	A	A
1319	T	T	T	T	T	T	T	T	T	T	T	A	A	A	A	A	A	A	A	T	A	T	A	T	A	T	T	T	T	T	T	T	T	T	T	T	T	T	T	T	T	T	T	T	A	A	A	A	A
1320	T	T	T	T	T	T	T	T	T	T	T	A	A	A	A	A	A	A	A	T	A	T	A	A	A	T	T	T	T	T	T	T	T	T	T	T	T	T	T	T	T	T	T	T	A	A	A	A	A
1321	T	T	T	T	T	T	T	T	T	T	T	A	A	A	A	A	A	A	A	T	A	T	A	A	A	T	T	T	T	T	T	T	T	T	T	T	T	T	T	T	T	T	T	T	A	A	A	A	A
1322	T	T	T	T	T	T	T	T	T	T	T	A	A	A	A	A	A	A	A	T	A	T	A	A	A	T	T	T	T	T	T	T	T	T	T	T	T	T	T	T	T	T	T	T	A	A	A	A	A
1323	T	T	T	T	T	T	T	T	T	T	A	A	A	A	A	A	A	A	A	T	T	T	A	A	T	T	T	T	T	T	T	T	T	T	T	T	T	T	T	T	T	T	T	T	A	A	A	A	A
1324	T	T	T	T	T	T	T	T	T	T	A	A	A	A	A	A	A	A	A	T	A	T	A	T	T	T	T	T	T	T	T	T	T	T	T	T	T	T	T	T	T	T	T	T	T	A	A	A	A
1325	T	T	T	T	T	T	T	T	T	T	A	A	A	A	A	A	A	A	A	T	T	T	A	A	T	T	T	T	T	T	T	T	T	T	T	T	T	T	T	T	T	T	T	T	T	A	A	A	A
1326	T	T	T	T	T	T	T	T	T	T	T	A	A	A	A	A	A	A	A	T	T	T	A	A	T	T	T	T	T	T	T	T	T	T	T	T	T	T	T	T	T	T	T	T	A	A	A	A	A
1327	T	T	T	T	T	T	T	T	T	T	T	A	A	A	A	A	A	A	A	T	T	T	A	A	T	T	T	T	T	T	T	T	T	T	T	T	T	T	T	T	T	T	T	T	A	A	A	A	A
1328	T	T	T	T	T	T	T	T	T	T	T	A	A	A	A	A	A	A	A	T	T	T	T	A	T	T	T	T	T	T	T	T	T	T	T	T	T	T	T	T	T	T	T	T	A	A	A	A	A
1329	T	T	T	T	T	T	T	T	T	T	T	A	A	A	A	A	A	A	A	T	T	T	A	A	T	T	T	T	T	T	T	T	T	T	T	T	T	T	T	T	T	T	T	T	A	A	A	A	A
1330	T	T	T	T	T	T	T	T	T	T	T	A	A	A	A	A	A	A	A	A	T	A	A	A	T	T	T	T	T	T	T	T	T	T	T	T	T	T	T	T	T	T	T	T	A	A	T	A	A
1331	T	T	T	T	T	T	T	T	T	T	T	A	A	A	A	A	A	A	A	A	T	A	A	A	A	T	T	T	T	T	T	T	T	T	T	T	T	T	T	T	T	T	T	T	A	A	A	A	A
1332	T	T	T	T	T	T	T	T	T	T	T	A	A	A	A	A	A	A	A	A	T	T	T	T	A	T	T	T	T	T	T	T	T	T	T	T	T	T	T	T	T	T	T	T	T	A	A	A	A
1333	T	T	T	T	T	T	T	T	T	T	T	A	A	A	A	A	A	A	A	A	T	T	T	T	A	T	T	T	T	T	T	T	T	T	T	T	T	T	T	T	T	T	T	T	T	A	A	A	A
1334	T	T	T	T	T	T	T	T	T	T	T	A	A	A	A	A	A	A	A	A	T	T	T	T	A	T	T	T	T	T	T	T	T	T	T	T	T	T	T	T	T	T	T	A	T	A	A	A	A
1335	T	T	T	T	T	T	T	T	T	T	T	A	A	T	A	A	A	A	A	A	T	T	T	T	T	T	A	T	T	T	T	T	T	T	T	T	T	T	T	T	T	T	T	T	T	A	A	A	A
1336	T	T	T	T	T	T	T	T	T	T	T	A	A	A	A	A	A	T	T	T	T	T	T	T	T	T	T	T	A	T	T	T	T	T	T	T	T	T	T	T	T	T	T	T	T	A	A	A	A
1337	T	T	T	T	T	T	T	T	T	T	T	A	A	A	A	A	A	T	T	T	T	T	T	T	T	T	T	T	T	T	T	T	T	T	T	T	T	T	T	T	T	T	T	T	T	A	A	A	A
1338	T	T	T	T	T	T	T	T	T	T	T	A	A	A	A	A	A	A	A	T	T	T	T	A	T	T	T	T	T	T	T	T	T	T	T	T	T	T	T	T	T	T	T	T	T	A	T	A	A
1339	T	T	A	T	T	T	T	T	T	T	T	A	A	T	A	A	A	A	A	T	T	T	T	A	T	T	T	T	T	T	T	T	T	T	T	T	T	T	T	T	T	T	T	T	T	A	A	A	A
1340	T	T	A	T	T	T	T	T	T	T	T	A	A	A	A	A	A	A	A	T	T	T	T	A	T	T	T	T	T	T	T	T	T	T	T	T	T	T	T	T	T	T	T	T	T	T	A	A	A
1341	T	T	T	T	T	T	T	T	T	T	T	A	A	A	A	A	A	A	A	T	T	T	T	A	T	T	T	T	T	T	T	T	T	T	T	T	T	T	T	T	T	T	T	T	T	T	A	A	A
1342	T	T	T	T	T	T	T	T	T	T	T	A	A	A	A	A	A	A	A	T	T	T	T	T	T	T	T	T	T	T	T	T	T	T	T	T	T	T	T	T	T	T	T	T	T	T	A	A	A
1343	T	T	T	T	T	T	T	T	T	T	T	A	A	A	A	A	A	A	A	T	T	T	T	T	T	T	T	T	T	T	T	T	T	T	T	T	T	T	T	T	T	T	T	T	T	T	A	A	A
1344	T	T	T	T	T	T	T	T	T	T	T	A	A	T	A	A	A	A	A	T	T	T	T	T	T	T	T	T	T	T	T	T	T	T	A	T	T	T	T	T	T	T	T	T	T	T	A	A	A
1345	T	T	T	T	T	T	T	T	T	T	T	A	A	T	A	A	A	A	A	T	T	T	T	T	T	T	T	T	A	T	T	T	T	T	A	T	T	T	T	T	T	T	T	T	T	T	A	A	A
1346	T	T	T	T	T	T	T	T	T	T	T	A	A	T	A	A	A	T	A	T	T	A	T	T	T	T	T	T	A	T	T	T	T	T	T	T	T	T	T	T	T	T	T	T	T	T	A	A	A
1347	T	T	T	T	T	T	T	T	T	T	A	A	A	A	A	A	A	A	A	T	T	T	T	T	T	T	T	T	T	T	T	T	T	T	T	T	T	T	T	T	T	T	T	T	A	T	A	A	A
1348	T	T	A	T	T	T	T	T	T	T	A	A	A	T	A	A	A	A	A	T	T	T	T	T	T	T	T	T	T	T	T	T	T	T	T	T	T	T	T	T	T	T	T	T	A	T	A	A	A
1349	T	T	A	T	T	T	T	T	T	T	T	A	A	T	A	A	A	A	A	T	T	T	T	T	T	T	T	T	T	T	T	T	T	T	T	T	T	T	T	T	T	T	T	T	A	T	A	A	A
1350	T	T	A	T	T	T	T	T	T	T	T	A	A	T	A	A	A	A	A	T	T	T	T	T	T	T	T	T	T	T	T	T	T	T	T	T	T	T	T	T	T	T	T	T	A	T	A	A	A
1351	T	T	T	T	T	T	T	T	T	T	T	A	A	T	A	A	A	A	A	T	T	T	T	T	T	T	T	T	T	T	T	T	T	T	T	T	T	T	T	T	T	T	T	T	A	T	A	A	A
1352	T	T	T	T	T	T	T	T	T	T	T	A	A	A	A	A	A	A	A	T	T	T	T	T	T	T	T	T	A	T	T	T	T	T	T	T	T	T	T	T	T	T	A	T	T	T	A	A	A
1353	T	T	T	T	T	T	T	T	T	T	T	A	A	A	A	A	A	A	A	T	T	T	T	T	T	T	T	T	T	T	T	T	T	T	T	T	T	T	T	T	T	T	A	T	T	T	T	A	A
1354	T	T	T	T	T	T	T	T	T	T	T	A	A	A	A	A	A	A	A	T	T	T	T	T	T	T	T	T	T	T	T	T	T	T	T	T	T	T	T	T	T	T	A	T	T	T	T	A	A
1355	T	T	T	T	T	T	T	T	T	T	T	A	A	T	A	A	A	A	A	T	T	T	T	T	T	T	T	T	T	T	T	T	T	T	T	T	T	T	T	T	T	T	A	T	T	T	T	A	A
1356	T	T	T	T	T	T	T	T	T	T	T	A	A	A	A	A	A	A	A	T	T	T	T	T	A	T	T	T	T	T	T	T	T	T	T	T	T	T	T	T	T	T	A	T	T	T	T	A	A
1357	T	T	T	T	T	T	T	T	T	T	T	A	A	A	A	A	A	A	A	T	A	T	T	T	A	T	T	T	T	T	T	T	T	T	T	T	T	T	T	T	T	T	A	T	T	T	A	A	A
1358	T	T	T	T	T	T	T	T	T	T	T	A	A	A	A	A	A	A	A	T	A	T	T	T	A	T	T	T	T	T	A	T	T	T	T	T	T	T	T	T	T	T	A	T	T	T	A	A	A
1359	T	T	T	T	T	T	T	T	T	T	T	A	A	A	A	A	A	A	A	T	A	T	T	T	A	T	T	T	T	T	A	T	A	T	T	A	A	A	T	T	T	T	A	T	T	T	A	A	A
1360	T	T	T	T	T	T	T	T	T	T	T	A	A	A	A	A	A	A	SA	T	A	T	T	T	A	T	T	T	T	T	A	T	A	T	T	T	T	A	T	T	T	T	T	T	T	T	A	A	A
1361	T	T	T	T	T	T	T	T	T	T	T	A	A	A	A	A	A	SA	SA	T	A	T	T	T	A	T	T	T	T	T	A	T	T	T	T	T	T	T	T	T	T	T	T	T	T	T	A	A	A
1362	T	T	T	T	T	T	T	T	T	T	T	A	A	A	A	A	A	SA	SA	T	A	T	T	T	T	T	T	T	T	T	A	A	T	T	T	T	T	T	T	T	T	T	T	T	T	A	T	A	A
1363	T	T	T	T	T	T	T	T	T	T	T	A	A	A	A	A	A	SA	A	T	A	T	T	T	T	T	T	T	T	T	A	T	T	T	T	T	T	T	T	T	T	T	T	T	T	A	T	A	A
1364	T	T	T	T	T	T	T	T	T	T	T	A	A	A	A	A	A	T	A	T	A	T	T	T	T	A	T	T	T	T	A	T	T	T	T	T	T	T	T	T	T	T	T	T	T	T	T	A	A
1365	T	T	T	T	T	T	T	T	T	T	T	A	A	A	A	A	A	T	A	T	T	T	T	T	T	A	T	T	T	T	A	T	T	T	A	T	T	T	T	T	T	T	T	T	T	T	A	A	A
1366	T	T	T	T	T	T	T	T	T	T	T	A	A	A	A	A	A	A	A	T	T	T	T	A	T	A	T	T	T	T	T	T	T	T	T	T	T	T	T	T	T	T	T	T	T	T	A	A	A
1367	T	T	T	T	T	T	T	T	T	T	T	A	A	A	A	A	A	A	A	T	T	T	T	A	T	A	T	T	T	T	T	T	T	T	T	T	T	T	T	T	T	T	T	T	T	T	A	A	A
1368	T	T	T	T	T	T	T	T	T	T	T	A	A	A	A	A	A	T	T	T	T	T	T	A	T	T	T	T	T	T	T	T	T	T	T	T	T	T	T	T	T	T	T	T	T	T	A	A	A
1369	T	T	T	T	T	T	T	T	T	T	T	A	A	A	A	A	A	T	A	T	T	T	T	A	T	T	T	A	T	T	T	T	T	T	T	T	T	T	T	T	T	T	T	T	T	T	A	A	A
1370	T	T	T	T	T	T	T	T	T	T	T	A	A	A	A	A	A	T	A	T	T	T	T	T	T	T	T	A	T	T	T	T	T	T	T	T	T	T	T	T	T	T	T	T	T	T	T	A	A
1371	T	T	T	T	T	T	T	T	T	T	T	A	A	A	A	A	A	A	A	T	T	T	T	T	T	T	T	A	T	T	T	T	T	T	T	T	T	T	T	T	T	T	T	T	T	T	T	A	A
1372	T	T	T	T	T	T	T	T	T	T	T	A	A	A	A	A	A	A	A	T	T	T	T	T	T	T	T	A	T	T	T	T	T	T	T	T	T	T	T	T	T	T	T	T	T	T	T	A	A
1373	T	T	T	T	T	T	T	T	T	T	T	A	A	A	A	A	A	A	A	T	T	T	T	T	T	T	T	A	T	T	T	T	T	T	T	T	T	T	T	T	A	T	T	T	T	T	T	A	A
1374	T	T	T	T	T	T	T	T	T	T	T	A	A	A	A	A	A	A	A	T	T	T	T	T	T	T	T	T	T	T	T	T	T	T	T	T	T	T	T	T	A	T	T	T	T	T	A	A	A
1375	T	T	T	T	T	T	T	T	T	T	T	A	A	A	A	A	A	A	A	T	T	T	T	T	T	T	T	T	T	T	T	T	T	T	T	T	T	T	T	T	T	T	T	T	T	T	A	A	A
1376	T	T	T	T	T	T	T	T	T	T	T	T	A	A	A	A	A	A	A	T	T	T	T	T	T	T	T	T	T	T	T	T	T	T	T	T	T	T	T	T	T	T	T	T	T	T	A	A	A
1377	T	T	T	T	T	T	T	T	T	T	T	T	A	A	A	A	A	A	A	T	T	T	T	T	T	T	T	T	T	T	T	T	T	T	T	T	T	A	T	T	T	T	T	T	T	T	A	A	A
1378	T	T	T	T	T	T	T	T	T	T	T	T	A	A	A	A	A	A	A	T	T	T	T	T	T	T	T	T	T	T	T	T	T	T	T	T	T	T	T	T	T	T	T	T	T	T	A	A	A
1379	T	T	T	T	T	T	T	T	T	T	T	T	T	A	A	A	A	A	A	T	T	T	T	T	T	T	T	T	T	T	T	T	T	T	T	T	T	T	T	T	T	T	T	T	T	T	A	A	A
1380	T	T	T	T	T	T	T	T	T	T	T	T	T	A	A	A	A	A	A	T	T	T	T	T	T	T	T	T	T	T	T	T	T	T	T	T	T	T	T	T	T	A	T	T	T	T	A	T	A
1381	T	T	T	T	T	T	T	T	T	T	T	T	T	A	A	A	A	A	T	T	T	T	T	T	T	T	T	T	T	T	T	T	T	T	T	T	T	T	T	T	T	T	T	T	T	T	A	T	T
1382	T	T	T	T	T	T	T	T	T	T	T	T	T	A	A	A	A	A	T	T	T	T	T	T	T	T	T	T	T	T	T	T	T	T	T	T	T	T	T	T	T	T	T	T	T	T	T	T	A
1383	T	T	T	T	T	T	T	T	T	T	T	T	T	A	A	A	A	A	A	T	T	T	T	T	T	T	T	T	T	T	T	T	T	T	T	T	T	T	T	T	T	T	T	T	T	T	T	T	A
1384	T	T	T	T	T	T	T	T	T	T	T	T	T	T	A	A	A	A	A	T	T	T	T	T	T	T	T	T	T	T	T	T	T	T	T	T	T	T	T	T	T	T	T	T	T	T	T	T	A
1385	T	T	T	T	T	T	T	T	T	T	T	T	T	A	A	A	A	A	A	T	T	T	T	T	T	T	T	T	T	T	T	T	T	T	T	T	T	T	T	T	T	T	T	T	T	T	T	A	A
1386	T	T	T	T	T	T	T	T	T	T	T	T	T	A	A	A	A	A	T	T	T	T	T	T	T	T	T	T	T	T	T	T	T	T	T	T	T	T	T	T	T	T	T	T	T	T	A	A	A
1387	T	T	T	T	T	T	T	T	T	T	T	T	T	A	A	A	A	T	T	T	T	T	T	T	T	T	T	T	T	T	T	T	T	T	T	T	T	T	T	T	T	T	T	T	T	T	A	A	A
1388	T	T	T	T	T	T	T	T	T	T	T	T	T	A	A	T	A	T	T	T	T	T	T	T	T	T	T	T	T	T	T	T	T	T	T	T	T	T	T	T	T	T	T	T	T	T	A	A	A
1389	T	T	T	T	T	T	T	T	T	T	T	T	T	A	A	T	A	T	T	T	T	T	T	T	T	T	T	T	T	T	T	T	T	T	T	T	T	T	T	T	T	T	T	T	T	T	A	A	A
1390	T	T	T	T	T	T	T	T	T	T	T	T	T	A	A	T	T	A	A	T	T	T	T	T	A	T	T	A	T	T	T	T	T	T	T	T	T	T	T	T	T	T	T	T	T	T	A	A	A
1391	T	T	T	T	T	T	T	T	T	T	T	T	T	T	A	T	T	A	A	T	T	T	T	T	A	T	T	A	T	T	T	T	T	T	T	T	T	T	T	T	T	T	T	T	T	T	A	A	A
1392	T	T	T	T	T	T	T	T	T	T	T	T	T	A	A	T	T	A	A	T	T	T	T	T	T	T	T	T	T	T	T	T	T	T	T	T	T	T	T	T	A	T	T	T	T	T	A	A	A
1393	T	T	T	T	T	T	T	T	T	T	T	A	T	A	A	T	T	T	A	T	T	T	T	T	T	T	T	T	T	T	T	T	T	T	T	T	T	T	T	T	A	T	T	T	T	T	A	A	A
1394	T	T	T	T	T	T	T	T	T	T	T	A	T	A	A	T	T	T	A	T	T	T	T	T	T	T	T	T	T	T	T	T	T	T	T	T	T	T	T	T	A	T	T	T	T	T	A	A	A
1395	T	T	T	T	T	T	T	T	T	T	T	A	T	A	A	T	T	A	A	T	T	T	T	T	T	T	T	T	T	T	T	T	T	T	T	T	T	T	T	T	A	T	T	T	T	T	A	A	A
1396	T	T	A	T	T	T	T	T	T	T	T	A	T	A	T	T	T	A	A	T	T	T	T	T	T	T	T	T	T	T	T	T	T	T	T	T	T	T	T	T	A	T	T	T	T	T	A	A	A
1397	T	T	T	T	T	T	T	T	T	T	T	A	T	A	T	T	T	A	A	T	T	T	T	T	T	T	T	T	T	T	T	T	T	T	T	T	T	T	T	T	A	T	T	T	T	A	A	A	A
1398	T	T	T	T	T	T	T	T	T	T	T	T	T	T	T	T	T	T	T	T	T	T	T	T	T	T	T	T	T	T	T	T	T	T	T	T	T	T	T	T	A	T	T	T	A	A	A	A	A
1399	T	T	T	T	T	T	T	T	T	T	T	T	T	T	T	T	T	T	A	T	T	T	T	T	T	T	T	T	T	T	T	T	T	A	A	T	T	T	T	T	A	T	T	T	A	A	A	A	A
1400	T	T	T	T	T	T	T	T	T	T	T	T	T	A	T	T	T	T	A	T	T	T	T	T	T	T	T	T	T	T	T	T	T	A	A	T	T	T	T	T	T	T	T	T	T	A	A	A	A
1401	T	T	T	T	T	T	T	T	T	T	T	T	T	T	T	T	T	A	A	T	T	T	T	T	T	T	T	T	T	T	T	T	T	A	T	T	T	T	T	T	T	T	T	T	T	A	A	A	A
1402	T	T	T	T	T	T	T	T	T	T	T	T	T	T	T	T	T	A	A	T	T	T	T	T	T	T	T	T	T	T	T	T	T	A	T	T	T	T	T	T	T	T	T	T	T	T	A	A	A
1403	T	T	T	T	T	T	T	T	T	T	T	T	T	T	T	T	T	A	A	T	T	T	T	T	T	T	T	T	T	T	T	T	T	A	T	T	T	T	T	T	T	T	T	T	T	T	A	A	A
1404	T	T	T	T	T	T	T	T	T	T	T	T	T	T	T	T	T	A	A	T	T	T	T	T	T	T	T	T	T	T	A	T	A	A	T	T	T	T	T	T	T	T	T	T	T	T	T	A	A
1405	T	T	T	T	T	T	T	T	T	T	T	T	T	T	T	T	T	A	A	T	T	T	T	T	T	T	T	T	T	T	A	T	T	A	T	T	T	T	T	T	T	T	T	T	A	T	A	A	A
1406	T	T	T	T	T	T	T	T	T	T	T	T	T	A	T	T	T	A	T	T	T	T	T	T	T	T	T	T	T	T	A	T	A	A	T	T	T	T	T	T	T	T	T	T	T	T	A	A	A
1407	T	T	T	T	T	T	T	T	T	T	T	T	T	A	T	A	T	A	A	T	T	T	T	T	T	T	T	T	T	T	A	T	A	A	T	T	T	T	T	T	T	T	T	T	T	T	A	A	A
1408	T	T	T	T	T	T	T	T	T	T	T	T	T	A	T	A	T	A	A	T	T	T	T	T	T	T	T	T	T	T	A	T	A	A	T	T	T	T	T	T	T	T	T	T	T	T	A	A	A
1409	T	T	T	T	T	T	T	T	T	T	T	T	T	A	T	A	T	A	T	T	T	T	T	T	T	T	T	T	T	A	A	T	A	T	T	T	T	T	T	T	T	T	T	T	T	T	A	A	A
1410	T	T	T	T	T	T	T	T	T	T	T	T	T	A	T	A	A	A	T	T	T	T	T	T	T	T	T	T	T	A	A	T	A	T	T	T	T	T	T	T	T	T	T	T	T	A	A	A	A
1411	T	T	T	T	T	T	T	T	T	T	T	T	T	A	T	A	A	T	T	T	T	T	T	T	T	T	T	T	T	A	A	T	A	T	A	T	T	T	T	T	T	T	T	T	T	A	A	A	A
1412	T	T	T	T	T	T	T	T	T	T	T	A	T	A	T	A	A	T	T	T	T	T	T	T	T	T	T	T	T	T	A	T	A	T	A	T	T	T	T	T	T	T	T	T	T	A	A	A	A
1413	T	T	T	T	T	T	T	T	T	T	T	A	T	A	T	A	A	T	A	T	T	T	T	T	T	T	T	T	T	T	A	T	A	T	T	T	T	T	T	T	T	A	T	T	T	A	T	A	A
1414	T	T	T	T	T	T	T	T	T	T	T	A	T	A	T	A	A	A	A	T	T	T	T	T	T	T	T	T	T	T	T	T	T	T	T	T	T	T	T	T	T	A	T	T	T	A	T	A	A
1415	T	T	T	T	T	T	T	T	T	T	T	T	T	A	T	A	A	A	A	T	T	T	T	T	T	T	T	T	T	T	T	T	T	A	T	T	T	T	T	T	T	A	T	T	A	A	T	A	A
1416	T	T	T	T	T	T	T	T	T	T	T	T	T	A	T	A	A	A	A	T	T	T	T	T	T	T	T	T	T	T	T	T	T	T	T	T	T	T	T	T	T	T	A	T	A	A	T	A	A
1417	T	T	T	T	T	T	T	T	T	T	T	T	T	A	A	A	A	A	T	T	T	T	T	T	T	T	T	T	T	T	T	T	T	T	T	T	T	T	T	T	T	T	A	A	A	A	T	A	A
1418	T	T	T	T	T	T	T	T	T	T	T	T	T	A	A	A	A	T	T	T	T	T	T	T	T	T	T	T	T	T	T	T	T	T	T	T	T	T	T	T	T	T	A	A	A	A	T	A	A
1419	T	T	T	T	T	T	T	T	T	T	T	T	T	A	A	A	A	A	T	T	T	T	T	T	T	T	T	T	T	T	T	T	T	T	T	T	T	T	T	T	T	T	A	A	A	A	A	A	A
1420	T	T	T	T	T	T	T	T	T	T	T	T	T	A	A	A	A	A	T	T	T	T	T	T	T	T	T	T	T	T	T	T	T	T	T	T	T	T	T	T	T	T	A	A	A	A	A	A	A
1421	T	T	T	T	T	T	T	T	T	T	T	T	T	A	A	A	A	T	T	T	T	T	T	T	T	T	T	T	T	T	T	T	T	T	T	T	T	T	T	T	T	T	A	A	A	A	A	A	A
1422	T	T	T	T	T	T	T	T	T	T	T	T	T	A	A	A	A	T	A	T	T	T	T	T	T	T	T	T	T	T	T	T	T	T	T	T	T	T	T	T	T	T	A	A	A	A	A	A	A
1423	T	T	T	T	T	T	T	T	T	T	T	T	T	A	A	A	A	T	A	T	T	T	T	T	T	T	T	T	T	T	T	T	T	T	T	T	T	T	T	T	T	T	A	A	A	A	A	A	A
1424	T	T	T	T	T	T	T	T	T	T	T	T	T	A	A	A	A	A	A	T	T	T	T	T	T	T	T	T	T	T	T	T	T	T	T	T	T	T	T	T	T	T	A	A	A	A	T	T	A
1425	T	T	T	T	T	T	T	T	T	T	T	T	T	A	T	A	A	SA	A	T	T	T	T	T	T	T	T	T	T	T	T	T	T	T	T	T	T	T	T	T	T	T	A	T	T	A	A	A	A
1426	T	T	T	T	T	T	T	T	T	T	T	T	T	A	T	A	A	A	A	T	T	T	T	T	T	T	T	T	T	T	T	T	T	T	T	T	T	T	T	T	T	T	A	T	T	A	A	A	A
1427	T	T	A	T	T	T	T	T	T	T	T	T	A	A	A	A	A	A	A	T	T	T	T	T	T	T	T	T	T	T	T	T	T	T	T	T	T	T	T	T	T	T	A	T	T	A	T	A	A
1428	T	T	A	T	T	T	T	T	T	T	T	T	A	A	A	A	A	A	A	T	T	T	T	T	T	T	T	T	T	T	T	T	T	T	T	T	T	T	T	T	T	T	A	T	T	A	T	A	A
1429	T	T	T	T	T	T	T	T	T	T	T	T	A	A	A	A	A	A	A	T	T	T	T	T	T	T	T	T	T	T	T	T	T	T	T	T	T	T	T	T	T	T	A	T	T	A	A	A	A
1430	T	T	T	T	T	T	T	T	T	T	T	T	A	A	A	A	A	A	A	T	T	T	A	A	T	T	T	T	T	T	T	T	T	T	T	T	T	T	T	T	T	T	A	T	T	A	A	A	A
1431	T	T	T	T	T	T	T	T	T	T	T	A	A	A	A	A	A	A	A	T	T	T	T	A	T	T	T	T	T	T	T	T	T	T	T	T	T	T	T	T	T	T	T	T	T	T	A	A	A
1432	T	T	T	T	T	T	T	T	T	T	T	A	A	A	A	A	A	A	A	T	T	T	T	T	T	T	T	T	T	T	T	T	T	T	T	T	T	T	T	T	T	T	T	T	T	A	A	A	A
1433	T	T	T	T	T	T	T	T	T	T	T	A	A	A	A	A	A	A	A	T	T	T	T	T	T	T	T	T	T	T	T	T	T	T	T	T	T	T	T	T	T	T	T	T	A	A	A	A	A
1434	T	T	T	T	T	T	T	T	T	T	T	A	A	A	A	A	A	A	A	T	T	T	T	T	T	T	T	T	T	T	T	T	T	T	T	T	T	T	T	T	T	T	T	T	A	A	A	A	A
1435	T	T	T	T	T	T	T	T	T	T	T	A	A	A	A	A	A	A	A	T	T	T	T	T	T	T	T	T	T	T	T	T	T	T	T	T	T	T	T	T	T	T	T	T	A	A	T	A	A
1436	T	T	T	T	T	T	T	T	T	T	T	A	A	A	A	A	A	A	A	T	T	T	T	T	T	T	T	T	T	T	T	T	T	T	T	T	T	T	T	T	T	T	A	T	A	A	A	A	A
1437	T	T	T	T	T	T	T	T	T	T	T	A	A	A	A	A	A	A	A	T	T	T	T	T	T	T	T	T	T	T	T	T	T	T	T	T	T	T	T	T	T	T	A	T	A	A	A	A	A
1438	T	T	T	T	T	T	T	T	T	T	T	A	A	A	A	A	A	A	A	T	T	T	T	T	T	T	T	T	T	T	T	T	T	T	T	T	T	T	T	T	T	A	A	T	A	A	A	A	A
1439	T	T	T	T	T	T	T	T	T	T	T	A	A	A	A	A	A	A	A	T	T	T	T	T	T	T	T	T	T	T	T	T	T	T	T	A	T	T	T	T	T	A	A	A	A	A	A	A	A
1440	T	T	A	T	T	T	T	T	T	T	T	A	A	A	A	A	A	A	A	T	T	T	T	T	T	T	T	T	T	T	T	T	T	T	T	T	T	T	T	T	T	A	A	A	A	A	A	A	A
1441	T	T	A	T	T	T	T	T	T	T	T	A	A	T	A	A	A	A	A	T	T	T	T	T	T	T	T	T	T	T	T	T	T	T	T	T	T	T	T	T	T	A	A	A	A	A	T	A	A
1442	T	T	T	T	T	T	T	T	T	T	T	A	A	A	A	A	A	A	A	T	T	T	T	T	T	T	T	T	T	T	T	T	T	T	T	T	T	T	T	T	T	T	A	A	A	A	A	A	A
1443	T	T	T	T	T	T	T	T	T	T	T	A	A	A	A	A	A	A	A	T	T	T	T	T	T	T	T	T	T	T	T	T	T	T	T	T	T	T	T	T	T	T	A	A	A	A	T	A	A
1444	T	T	T	A	T	T	T	T	T	T	T	A	A	A	A	A	A	A	A	T	T	T	T	T	T	T	T	T	T	T	A	T	T	T	T	T	T	T	T	T	T	T	A	A	A	A	T	A	A
1445	T	T	T	A	T	T	T	T	T	T	T	A	A	A	A	A	A	SA	A	T	T	T	T	T	T	T	T	T	T	T	A	T	T	T	T	T	T	T	T	T	T	T	A	A	A	A	A	A	A
1446	T	T	T	A	T	T	T	T	T	T	T	A	A	A	A	A	A	A	A	T	T	T	T	T	T	T	T	T	T	T	A	T	T	T	T	T	T	T	T	T	T	T	A	A	A	A	A	A	A
1447	T	T	T	A	T	T	T	T	T	T	T	A	A	A	A	A	A	A	A	T	T	T	T	T	T	T	T	T	T	T	A	T	T	T	T	T	T	T	T	T	T	T	A	A	A	A	A	A	A
1448	T	T	T	A	T	T	T	T	T	T	T	A	A	A	A	A	T	SA	A	T	T	T	T	T	T	T	T	T	T	T	T	T	T	T	T	T	T	T	T	T	T	T	A	A	A	A	A	A	A
1449	T	T	T	A	T	T	T	T	T	T	T	A	A	A	A	A	T	SA	A	T	T	T	T	T	T	T	T	T	T	T	T	T	T	T	T	T	T	T	T	T	T	T	A	A	A	A	A	A	A
1450	T	T	T	A	T	T	T	T	T	T	T	A	A	A	A	A	A	A	A	T	T	T	T	T	T	T	T	T	T	T	T	T	T	T	T	T	T	T	T	T	T	A	A	A	A	A	A	A	A
1451	T	T	T	T	T	T	T	T	T	T	T	A	A	A	A	A	A	A	A	T	T	T	T	T	T	T	T	T	T	T	T	T	T	T	T	T	T	T	T	T	A	A	A	A	A	A	A	A	A
1452	T	T	T	T	T	T	T	T	T	T	T	A	A	A	A	A	A	A	A	T	T	T	T	T	T	T	T	T	T	T	T	T	T	T	T	T	T	T	T	T	A	A	A	A	A	A	A	A	A
1453	T	T	T	T	T	T	T	T	T	T	T	A	A	A	A	A	A	A	T	T	T	T	T	T	T	T	T	T	T	T	T	T	T	T	T	T	T	T	T	T	A	A	A	A	A	A	T	A	A
1454	T	T	T	T	T	T	T	T	T	T	T	A	A	A	A	A	A	A	T	T	T	T	T	T	T	T	T	T	T	T	T	T	T	T	T	T	T	T	T	T	A	A	A	A	A	A	T	A	A
1455	T	T	T	T	T	T	T	T	T	T	T	A	A	A	A	A	A	A	A	T	T	T	T	T	T	T	T	T	T	T	T	T	T	T	T	T	T	T	T	T	A	A	A	A	A	A	T	A	A
1456	T	T	T	T	T	T	T	T	T	T	T	A	A	A	A	A	A	A	A	T	T	T	T	T	T	T	T	T	T	T	T	T	T	T	T	T	T	T	T	T	A	A	A	A	A	A	A	A	A
1457	T	T	T	T	T	T	T	T	T	T	T	A	A	A	A	A	A	A	A	T	T	T	T	T	T	T	T	T	T	T	T	T	T	T	T	T	T	T	T	T	A	A	A	A	A	A	T	A	A
1458	T	T	T	T	T	T	T	T	T	T	T	A	A	A	A	A	A	A	A	T	T	T	T	T	T	T	T	T	T	T	T	T	T	A	T	T	T	T	T	T	A	A	A	A	A	A	T	A	A
1459	T	T	T	T	T	T	T	T	T	T	T	A	A	A	A	A	A	A	A	T	T	T	T	T	T	T	T	T	T	T	T	T	T	T	T	T	T	T	T	T	A	A	A	A	A	A	T	A	A
1460	T	T	A	T	T	T	A	T	T	T	T	A	A	A	A	A	A	A	A	T	T	T	T	T	T	T	T	T	T	T	T	T	T	T	T	T	T	T	T	T	A	A	A	A	A	A	T	A	A
1461	T	T	T	T	T	T	A	T	T	T	T	A	A	A	A	A	A	A	A	T	T	T	T	T	T	T	T	T	T	T	T	T	T	T	T	T	T	T	T	T	T	A	A	A	A	A	T	T	A
1462	T	T	T	T	T	T	T	T	T	T	T	A	A	A	A	A	A	A	A	T	T	T	T	T	T	T	T	T	T	T	T	T	T	T	T	T	T	T	T	T	T	A	A	T	A	A	T	T	A
1463	T	T	T	T	T	T	T	T	T	T	T	A	A	T	A	A	A	SA	SA	T	T	T	T	T	T	T	T	T	T	T	T	T	T	T	T	T	T	T	T	T	T	T	T	T	A	A	T	T	A
1464	T	T	T	A	T	T	T	T	T	T	T	A	A	A	A	A	A	SA	SA	T	T	T	T	T	T	T	T	T	T	T	T	T	T	T	T	T	T	T	T	T	T	T	T	T	A	A	T	T	A
1465	T	T	T	A	T	T	T	T	T	T	T	A	A	A	A	A	A	A	SA	T	T	T	T	T	T	T	T	T	T	T	T	T	T	T	T	T	T	T	T	T	T	T	T	T	A	A	T	T	A
1466	T	T	T	T	T	T	T	T	T	T	T	A	A	A	A	A	A	A	A	T	T	T	T	T	T	T	T	T	T	T	T	T	T	T	T	T	T	T	T	T	T	T	T	T	A	A	T	T	A
1467	T	T	T	T	T	T	T	T	T	T	T	A	A	A	A	A	A	A	A	T	T	T	T	T	T	T	T	T	T	T	T	T	T	T	T	T	T	T	T	T	T	T	T	T	A	A	T	T	A
1468	T	T	T	T	T	T	A	T	T	T	T	A	A	A	A	A	A	A	A	T	T	T	T	T	T	T	T	T	T	T	T	T	T	T	T	T	T	T	T	T	T	T	A	T	A	A	T	T	A
1469	T	T	T	T	T	T	A	T	T	T	T	A	A	A	A	A	A	A	A	T	T	T	T	T	T	T	T	T	T	T	T	T	T	T	T	T	T	T	T	T	T	T	T	T	A	A	T	T	A
1470	T	T	T	T	T	T	A	T	T	T	T	A	A	A	A	A	A	T	A	T	T	T	T	T	T	T	T	T	T	T	T	T	T	T	T	T	T	T	T	T	T	T	T	A	A	A	T	T	A
1471	T	T	T	T	T	T	T	T	T	T	T	A	A	T	A	A	A	T	A	T	T	T	T	T	T	T	T	T	T	T	T	T	T	T	T	T	T	T	T	T	T	T	T	A	A	A	T	T	A
1472	T	T	T	T	T	T	T	T	T	T	T	A	A	A	A	A	A	A	A	T	T	T	T	T	T	T	T	T	T	T	T	T	T	T	T	T	T	T	T	T	T	T	T	A	A	A	T	T	A
1473	T	T	T	T	T	T	T	T	T	T	T	T	A	A	A	A	A	A	A	T	T	T	T	T	T	T	T	T	T	T	T	T	T	T	T	T	T	T	T	T	A	A	T	T	A	A	T	T	A
1474	T	T	T	T	T	T	T	T	T	T	T	T	A	A	A	A	A	A	A	T	T	T	T	T	T	T	T	T	T	T	T	T	T	T	T	T	T	T	T	T	A	A	T	T	A	A	T	T	A
1475	T	T	T	T	T	T	T	T	T	T	T	T	A	A	A	A	A	T	A	T	T	T	T	T	T	T	T	T	T	T	T	T	T	T	T	T	T	T	T	T	A	A	T	T	A	A	A	T	A
1476	T	T	T	T	T	T	T	T	T	T	T	T	A	A	A	A	A	A	T	T	T	T	T	T	T	T	T	T	T	T	T	T	T	T	T	T	T	T	T	A	A	A	T	A	A	A	A	A	T
1477	T	T	T	T	T	T	T	T	T	T	T	T	A	A	A	A	A	A	A	T	T	T	T	T	T	T	T	T	T	T	T	T	T	T	T	T	T	T	T	T	A	A	A	A	A	A	A	A	T
1478	T	T	T	T	T	T	T	T	T	T	T	T	A	A	A	A	A	A	A	T	T	T	T	T	T	T	T	T	T	T	T	T	T	T	A	T	T	T	T	T	T	A	A	A	A	A	A	A	A
1479	T	T	T	T	T	T	T	T	T	T	T	T	A	A	A	A	A	A	A	T	T	T	T	T	T	T	T	T	T	T	T	T	T	T	A	T	T	T	T	T	T	A	A	A	A	A	A	A	A
1480	T	T	T	T	T	T	T	T	T	T	T	A	A	A	A	A	A	A	A	T	T	T	T	T	T	T	T	T	T	T	T	T	T	T	A	T	A	T	T	T	T	A	A	A	A	A	A	A	A
1481	T	T	T	T	T	T	T	T	T	T	T	A	A	A	A	A	A	A	A	T	T	T	T	T	T	T	T	T	T	T	T	T	T	T	T	T	A	T	T	T	T	A	A	A	A	A	A	A	A
1482	T	T	T	T	T	T	T	T	T	T	T	T	A	A	A	A	A	A	A	T	T	T	T	T	T	T	T	T	T	T	T	T	T	T	T	T	T	T	T	T	T	A	A	A	A	A	A	A	A
1483	T	T	T	T	T	T	T	T	T	T	T	T	A	A	A	A	A	A	A	T	T	T	T	T	T	T	T	T	T	T	T	T	T	T	T	T	T	T	T	T	A	T	A	A	A	A	A	A	A
1484	T	T	A	T	T	T	T	T	T	T	T	A	A	A	A	A	A	A	A	T	T	T	T	T	T	A	T	T	T	T	T	T	T	T	T	T	T	T	T	T	A	T	A	A	A	A	A	A	T
1485	T	T	T	T	T	T	T	T	T	T	T	A	A	A	A	A	A	T	A	T	T	T	T	T	T	T	T	T	T	T	T	T	T	T	T	T	T	T	T	T	A	A	A	A	A	A	A	A	T
1486	T	T	T	T	T	T	T	T	T	T	T	A	A	A	A	A	A	A	A	T	T	T	T	T	T	T	T	T	T	T	T	T	T	T	T	T	T	T	T	T	A	A	A	A	A	A	A	A	T
1487	T	T	T	T	T	T	T	T	T	T	T	A	A	A	A	A	A	A	A	T	T	T	T	T	T	T	T	T	T	T	T	T	T	T	T	T	T	T	T	T	A	A	A	A	A	A	T	A	A
1488	T	T	T	T	T	T	T	T	T	T	T	A	A	A	A	A	A	A	A	T	T	T	T	T	T	T	T	T	T	T	T	T	T	T	T	T	T	T	T	T	T	A	A	A	A	A	T	T	A
1489	T	T	T	T	T	T	T	T	T	T	T	A	A	A	A	A	A	A	SA	T	T	T	T	T	T	T	T	T	T	T	T	T	T	T	T	T	T	T	T	T	T	A	A	A	A	A	A	T	A
1490	T	T	T	T	T	T	T	T	T	T	T	A	A	A	A	A	A	A	A	T	T	T	T	T	T	T	T	T	T	T	T	T	T	T	T	T	T	T	T	T	A	A	A	A	A	A	T	T	A
1491	T	T	T	T	T	T	T	T	T	T	T	A	A	A	A	A	A	A	A	T	T	T	T	T	T	T	T	T	T	T	T	T	T	T	T	T	T	T	T	T	A	A	A	A	A	A	A	T	A
1492	T	T	T	T	T	T	T	T	T	T	T	A	A	A	A	A	A	T	A	T	T	T	T	T	T	T	T	T	T	T	T	T	T	T	T	T	T	T	T	T	A	A	A	A	A	A	T	T	A
1493	T	T	T	T	T	T	T	T	T	T	T	A	A	A	A	A	A	A	T	T	T	T	T	T	T	T	T	T	T	T	T	T	T	T	T	T	T	T	T	T	A	A	A	A	A	A	T	T	A
1494	T	T	T	T	T	T	T	T	T	T	T	A	A	T	A	A	A	A	T	T	T	T	T	T	T	T	T	T	T	T	T	T	T	T	T	T	T	T	T	T	A	A	A	A	A	A	T	T	A
1495	T	T	T	T	T	T	T	T	T	T	T	A	A	A	A	A	A	A	T	T	T	T	T	T	T	T	T	T	T	T	T	T	T	T	T	T	T	T	T	T	A	A	A	A	A	A	T	T	T
1496	T	T	T	T	T	T	T	T	T	T	T	A	A	A	A	A	A	A	A	T	T	T	T	T	T	T	T	T	T	T	T	T	T	T	T	T	T	T	T	T	T	A	A	A	T	A	T	T	T
1497	T	T	T	T	T	T	T	T	T	T	T	A	A	A	A	A	A	A	A	T	T	T	T	T	T	T	T	T	T	T	T	T	T	T	T	T	T	T	T	T	T	A	A	A	A	A	T	T	T
1498	T	T	T	T	T	T	T	T	T	T	T	A	A	A	A	A	A	A	SA	A	T	T	T	A	T	T	T	T	T	T	T	T	T	T	T	T	T	T	T	T	T	A	A	A	T	A	T	T	T
1499	T	T	T	T	T	T	T	T	T	T	T	A	A	A	A	A	A	A	A	A	T	T	T	A	T	T	T	T	T	T	T	T	T	T	T	T	T	T	T	T	T	A	A	A	T	A	T	T	T
1500	T	T	T	T	T	T	T	T	T	T	T	A	A	A	A	A	A	A	A	A	T	T	T	A	T	T	T	T	T	T	T	T	T	T	T	T	T	T	T	T	T	A	A	A	T	A	T	T	T
1501	T	T	T	T	T	T	T	T	T	T	T	A	A	A	A	A	A	A	A	T	T	T	T	A	T	T	T	T	T	T	T	T	T	T	T	T	T	T	T	T	T	A	A	A	T	T	T	T	T
1502	T	T	T	T	T	T	T	T	T	T	T	A	A	A	A	A	A	A	A	T	T	T	T	A	T	T	T	T	T	T	T	T	A	T	T	T	T	T	T	T	T	A	A	A	T	T	T	T	T
1503	T	T	T	T	T	T	T	T	T	T	T	A	A	A	A	A	A	A	A	T	T	T	T	A	T	T	T	T	T	T	T	T	T	T	T	T	T	T	T	T	T	A	A	A	T	T	T	T	T
1504	T	T	T	T	T	T	T	T	T	T	T	A	A	A	A	A	A	A	A	T	T	T	T	T	T	T	T	T	T	T	T	T	T	T	T	T	T	T	T	T	T	A	A	T	T	T	T	T	T
1505	T	T	T	T	T	T	T	T	T	T	T	A	A	A	A	A	A	A	A	T	T	T	T	T	T	T	T	T	T	T	T	T	T	T	T	T	T	T	T	T	T	A	A	T	T	T	T	T	T
1506	T	T	T	T	T	T	T	T	T	T	T	A	A	A	A	A	A	T	A	T	T	T	T	T	T	T	T	T	T	T	T	T	T	T	T	T	T	T	T	T	T	A	A	T	T	T	T	T	A
1507	T	T	T	T	T	T	T	T	T	T	T	A	A	A	A	A	A	A	A	T	T	T	T	T	T	T	T	T	T	T	T	T	T	T	T	T	T	T	T	T	T	A	A	A	T	T	T	T	A
1508	T	T	T	T	T	T	T	T	T	T	T	A	A	A	A	A	A	A	A	T	T	T	T	T	T	T	T	T	T	T	T	T	T	T	T	T	T	T	T	T	A	A	A	A	T	T	T	T	A
1509	T	T	T	T	T	T	T	T	T	T	T	A	A	A	A	A	A	A	A	T	T	T	T	T	T	T	T	T	T	T	T	T	T	T	T	T	T	T	T	T	T	A	A	T	T	T	T	T	T
1510	T	T	T	T	T	T	T	T	T	T	T	A	A	A	A	A	A	A	A	T	T	T	T	T	T	T	T	T	T	T	T	T	T	T	T	T	T	T	T	T	T	A	A	T	T	T	T	T	T
1511	T	T	T	T	T	T	T	T	T	T	T	A	A	A	A	A	A	A	A	T	T	T	T	T	T	T	T	T	T	T	T	T	T	T	T	T	T	T	T	T	A	A	A	T	T	A	T	T	T
1512	T	T	T	T	T	T	T	T	T	T	T	A	A	A	A	A	A	SA	SA	T	T	T	T	T	T	T	T	T	T	T	T	T	T	T	T	T	T	T	T	T	A	A	A	T	T	A	T	T	T
1513	T	T	T	T	T	T	T	T	T	T	T	A	A	A	A	A	A	A	SA	T	T	T	T	T	T	T	T	T	T	T	T	T	T	T	T	T	T	T	T	T	A	A	A	T	T	A	T	T	T
1514	T	T	T	T	T	T	T	T	T	T	T	A	A	A	A	A	A	A	A	T	T	T	T	T	A	T	T	T	T	T	T	T	T	T	T	T	T	T	T	T	A	A	T	A	T	T	T	T	T
1515	T	T	T	T	T	T	T	T	T	T	T	A	A	A	A	A	A	SA	A	T	T	T	T	T	A	T	T	T	T	T	T	T	T	T	T	T	T	T	T	T	A	A	T	T	T	T	T	T	T
1516	T	T	T	T	T	T	T	T	T	T	T	A	A	T	A	A	A	SA	A	T	T	T	T	T	T	T	T	T	T	A	T	T	T	T	T	T	T	T	T	T	A	A	T	T	T	T	T	T	T
1517	T	T	T	T	T	T	T	T	T	T	T	A	A	T	A	A	A	A	A	T	T	T	T	T	T	T	T	T	T	A	T	T	T	T	T	T	T	T	T	T	A	A	T	T	T	T	T	T	T
1518	T	T	T	T	T	T	T	A	T	T	T	A	A	A	A	A	A	A	A	T	T	A	T	T	T	T	T	T	T	A	T	T	T	T	T	T	T	T	T	T	T	A	T	T	T	T	T	T	T
1519	T	T	T	T	T	T	T	T	T	T	T	A	A	A	A	A	A	A	A	T	T	A	T	T	T	T	T	T	T	A	T	T	T	T	A	T	T	T	T	T	T	A	T	T	T	T	T	T	T
1520	T	T	T	T	T	T	T	T	T	T	T	A	A	A	A	A	A	A	A	T	T	A	A	T	T	T	T	T	T	A	T	T	T	T	A	T	T	T	T	T	T	A	A	T	T	A	T	T	T
1521	T	T	T	T	T	T	T	T	T	T	T	A	A	A	A	A	A	A	SA	T	T	T	A	T	T	T	T	T	T	A	T	T	T	T	A	T	T	T	T	T	T	A	A	T	A	A	T	T	T
1522	T	T	T	T	T	T	T	T	T	T	T	A	A	A	A	A	A	A	A	T	T	T	T	T	T	T	T	T	T	A	T	T	T	T	A	T	T	T	T	T	T	T	A	T	A	A	T	T	T
1523	T	T	T	T	T	T	T	T	T	T	T	A	A	A	A	A	A	A	A	T	T	T	T	T	T	T	T	T	T	A	T	T	T	T	A	T	T	T	T	T	T	T	A	A	A	A	T	T	T
1524	T	T	T	T	T	T	T	T	T	T	T	A	A	A	A	A	A	SA	A	T	T	T	T	T	T	T	T	T	T	A	T	T	T	T	A	T	T	T	T	T	T	T	A	A	A	A	T	T	T
1525	T	T	T	T	T	T	T	T	T	T	T	A	A	A	A	A	A	A	A	T	T	T	T	A	T	T	T	T	T	A	T	T	T	T	A	T	T	T	T	T	A	A	A	A	A	A	T	T	T
1526	T	T	T	T	T	T	T	T	T	T	T	A	A	A	A	A	A	A	A	T	T	T	T	A	T	T	T	T	T	A	T	T	T	T	T	T	T	T	T	T	T	A	A	A	A	A	T	T	T
1527	T	T	T	T	T	T	T	T	T	T	T	A	A	A	A	A	A	A	A	T	T	T	T	T	T	T	T	T	T	A	T	T	T	T	T	T	T	T	T	T	T	T	T	A	A	A	T	T	T
1528	T	T	T	T	T	T	T	T	T	T	T	A	A	A	A	A	A	A	A	T	T	T	T	T	T	T	T	T	T	T	T	T	T	T	T	T	T	T	T	T	A	T	T	A	A	T	T	T	T
1529	T	T	T	T	T	T	T	T	T	T	T	A	A	A	A	A	A	A	A	T	T	T	T	T	T	T	T	T	T	T	T	T	T	T	T	T	T	T	T	T	A	T	T	A	A	T	T	T	T
1530	T	T	T	T	T	T	T	T	T	T	T	A	A	A	A	A	A	A	A	T	T	T	T	T	T	T	T	T	T	T	T	T	T	T	T	T	T	T	T	T	A	T	A	A	T	T	T	T	T
1531	T	T	T	T	T	T	T	T	T	T	T	A	A	A	A	A	A	A	A	T	T	T	T	T	T	T	T	T	T	T	T	T	T	T	T	T	T	T	T	T	T	T	T	A	T	A	T	T	T
1532	T	T	T	T	T	T	T	T	T	T	T	A	A	A	A	A	A	A	A	T	T	T	T	T	A	T	T	T	T	T	T	T	T	T	T	T	T	T	T	T	T	T	T	T	T	A	T	T	T
1533	T	T	T	T	T	T	T	T	T	T	T	A	A	T	A	A	A	A	A	T	T	T	T	T	A	T	T	T	T	T	T	T	T	T	T	T	T	T	T	T	T	T	T	T	T	A	T	T	T
1534	T	T	T	T	T	T	T	T	T	T	T	A	A	A	A	A	A	A	A	T	T	T	T	T	T	T	T	T	T	T	T	T	T	T	T	T	T	T	T	T	T	T	T	T	T	A	T	T	T
1535	T	T	T	T	T	T	T	T	T	T	T	A	A	A	A	A	A	A	A	T	T	T	T	T	T	T	T	T	T	T	T	T	T	T	T	T	T	T	T	T	T	T	T	T	T	A	T	T	T
1536	T	T	T	T	T	T	T	T	T	T	T	A	A	A	A	A	A	A	A	T	T	T	T	T	T	T	T	T	T	T	T	T	T	T	T	T	T	T	T	T	T	T	T	T	T	A	T	T	T
1537	T	T	T	T	T	T	T	T	T	T	T	A	A	A	A	A	A	A	A	T	T	T	T	T	T	T	T	T	T	T	A	A	T	T	T	T	T	T	T	T	T	T	T	T	T	A	T	T	T
1538	T	T	T	T	T	T	T	T	T	T	T	A	A	A	A	A	A	T	A	T	T	T	T	T	T	T	T	T	T	T	T	A	T	A	T	A	T	T	T	T	T	T	T	T	T	A	T	T	T
1539	T	T	T	T	T	T	T	T	T	T	T	A	A	A	A	A	A	A	A	T	T	T	T	T	T	T	T	T	A	T	A	T	A	A	T	A	T	T	T	T	T	T	T	T	T	A	T	T	T
1540	T	T	T	T	T	T	T	T	T	T	T	A	A	A	A	A	A	A	A	T	T	T	T	T	T	T	T	T	T	T	T	T	A	A	T	T	T	T	T	T	T	T	T	T	T	A	T	T	T
1541	T	T	T	T	T	T	T	T	T	T	T	A	A	A	A	A	A	A	A	T	T	T	T	T	T	T	T	T	T	T	T	T	T	T	T	T	T	T	T	T	T	T	T	T	A	T	T	T	T
1542	T	T	T	T	T	T	T	T	T	T	T	A	A	A	A	A	A	A	A	T	T	T	T	T	T	T	T	T	T	T	T	T	T	T	T	T	T	T	T	T	T	T	T	T	A	A	T	T	T
1543	T	T	T	T	T	T	T	T	T	T	T	A	A	A	A	A	A	A	A	T	T	T	T	T	T	T	T	T	T	T	T	T	T	T	A	T	T	T	T	T	T	T	T	T	A	A	T	T	T
1544	T	T	T	T	T	T	T	T	T	T	T	A	A	A	A	A	A	A	A	T	T	T	T	T	T	T	T	T	T	A	T	T	T	T	A	A	T	T	T	T	T	T	T	T	A	A	T	T	T
1545	T	T	T	T	T	T	T	T	T	T	T	A	A	A	A	A	A	A	A	T	T	T	T	T	T	T	T	T	T	A	T	T	T	T	A	A	T	T	T	T	T	T	T	T	A	A	T	T	T
1546	T	T	T	T	T	T	T	T	T	T	T	A	A	A	A	A	A	A	A	T	T	T	T	T	T	T	T	T	A	A	T	T	T	T	A	T	T	T	T	T	T	A	T	T	A	A	T	T	T
1547	T	T	T	T	T	T	T	T	T	T	T	A	A	A	A	A	A	A	A	T	T	T	T	T	T	T	T	T	T	A	T	T	T	T	T	A	T	T	T	T	T	A	T	T	A	A	T	T	T
1548	T	T	T	T	T	T	T	T	T	T	T	A	A	A	A	A	A	A	A	T	T	T	T	T	T	T	T	T	T	T	T	T	T	T	T	A	T	T	T	T	T	T	A	T	A	A	T	T	T
1549	T	T	T	T	T	T	T	T	T	T	T	A	A	A	A	A	A	A	A	T	T	T	T	T	T	T	T	T	T	T	T	T	A	T	T	T	T	T	T	T	T	T	A	T	A	A	T	T	T
1550	T	T	T	T	T	T	T	T	T	T	T	A	A	A	A	A	A	A	A	T	T	T	T	T	T	T	T	T	T	T	T	T	A	T	T	T	T	T	T	T	T	A	A	T	A	A	T	T	T
1551	T	T	T	T	T	T	T	T	T	T	T	A	A	A	A	A	A	A	A	T	T	T	T	T	T	T	T	T	T	T	T	T	T	T	T	T	T	T	T	T	T	A	A	T	A	A	T	T	T
1552	T	T	T	T	T	T	T	T	T	T	T	A	A	A	A	A	A	T	A	T	T	T	T	T	T	A	A	T	T	T	T	T	T	T	T	T	T	T	T	T	T	T	A	T	A	A	T	T	T
1553	T	T	A	T	T	T	T	T	T	T	T	A	A	A	A	A	A	T	A	T	T	T	T	T	T	A	A	T	T	T	T	T	T	T	T	T	T	T	T	T	T	T	A	T	A	A	T	T	T
1554	T	T	A	T	T	T	T	T	T	T	T	A	A	A	A	A	A	T	A	T	T	T	T	T	T	T	T	T	T	T	T	T	T	T	T	T	T	T	T	T	T	T	A	T	A	A	T	T	A
1555	T	T	T	T	T	T	T	T	T	T	T	A	A	A	A	A	A	T	A	T	T	T	T	T	T	T	T	T	T	T	T	T	T	T	T	T	T	T	T	T	T	T	A	T	T	A	T	T	T
1556	T	T	T	T	T	T	T	T	T	T	T	A	A	A	A	A	A	A	A	T	T	T	T	T	T	T	T	T	T	T	T	T	T	T	A	T	T	T	T	T	T	T	A	T	T	A	T	T	T
1557	T	T	T	T	T	T	T	T	T	T	T	A	A	A	A	A	A	T	A	T	T	T	T	T	T	T	T	T	T	T	T	T	T	T	A	T	T	T	T	T	A	T	A	T	T	A	T	T	T
1558	T	T	T	T	T	T	T	T	T	T	T	A	A	A	A	A	A	T	A	T	T	T	T	T	T	T	T	T	T	T	T	T	T	T	A	T	T	T	T	T	T	T	A	T	T	A	T	T	T
1559	T	T	T	T	T	T	T	T	T	T	T	A	A	A	A	A	A	T	A	T	T	T	T	T	T	T	T	T	T	T	T	T	T	T	A	T	T	T	T	T	T	T	A	T	T	A	T	T	T
1560	T	T	T	T	T	T	T	T	T	T	T	A	A	A	A	A	A	A	A	T	T	T	T	T	T	T	T	T	T	T	T	T	T	T	A	T	T	T	T	T	T	T	A	T	T	A	T	T	T
1561	T	T	T	T	T	T	T	T	T	T	T	A	A	A	A	A	A	T	A	T	T	T	T	A	T	T	T	T	T	T	T	T	T	T	A	T	T	T	T	T	T	T	A	T	T	A	T	T	A
1562	T	T	T	T	T	T	T	T	T	T	T	A	A	A	A	A	A	A	A	T	T	T	T	A	T	T	T	T	T	T	T	T	T	T	T	T	T	T	T	T	T	T	A	T	T	A	T	T	T
1563	T	T	T	T	T	T	T	T	T	T	T	A	A	A	A	A	A	A	A	T	T	A	T	A	T	T	T	T	T	T	T	T	T	T	T	T	T	T	T	T	T	T	A	T	T	A	T	T	A
1564	T	T	T	T	T	T	T	T	T	T	T	A	A	A	A	A	A	A	A	T	T	T	T	A	T	T	T	T	T	T	T	T	T	T	T	T	T	T	T	T	T	T	A	T	T	A	T	T	A
1565	T	T	T	T	T	T	T	T	T	T	T	A	A	A	A	A	A	A	A	T	T	T	T	A	T	T	T	T	T	T	T	T	T	T	A	T	T	T	T	T	T	T	A	T	T	A	T	T	A
1566	T	T	T	T	T	T	T	T	T	T	T	A	A	A	A	A	A	A	A	T	T	T	T	A	T	T	T	T	T	T	T	T	T	T	A	T	T	T	T	T	T	A	A	A	A	A	T	T	A
1567	T	T	T	T	T	T	T	T	T	T	T	A	A	A	A	A	A	A	A	T	T	T	T	A	T	T	T	T	T	T	T	T	T	T	A	T	T	T	T	T	T	A	A	A	A	A	T	T	A
1568	T	T	T	T	T	T	T	T	T	T	T	A	A	T	A	A	A	A	T	T	T	T	T	A	T	T	T	T	T	T	T	T	T	T	A	T	T	T	T	T	T	A	A	A	A	A	T	T	A
1569	T	T	T	T	T	T	T	T	T	T	T	A	A	A	A	A	A	A	A	T	T	T	T	A	T	T	T	T	T	T	T	T	T	T	T	T	T	T	T	T	T	A	A	A	A	A	T	T	A
1570	T	T	T	T	T	T	T	T	T	T	T	A	A	A	A	A	A	A	A	T	T	T	T	A	T	T	T	T	T	T	T	T	T	T	A	T	T	T	T	T	T	A	A	T	A	A	T	T	A
1571	T	T	T	T	T	T	T	T	T	T	T	A	A	A	A	A	A	A	A	T	T	T	T	A	T	T	T	T	T	T	T	T	T	T	A	T	T	T	T	T	A	A	A	T	A	A	T	T	A
1572	T	T	T	T	T	T	T	T	T	T	T	A	A	A	A	A	A	A	SA	T	T	T	T	A	A	T	T	T	T	T	T	T	T	T	A	T	T	T	T	T	A	A	T	T	A	A	T	T	A
1573	T	T	T	T	T	T	T	T	T	T	T	A	A	A	A	A	A	A	A	T	T	T	T	A	A	T	T	T	T	T	T	T	T	T	A	T	T	T	T	T	A	A	T	T	A	A	T	A	A
1574	T	T	T	T	T	T	T	T	T	T	T	A	A	A	A	A	A	A	A	T	T	T	T	A	A	T	T	A	T	T	T	T	T	T	A	T	T	T	T	T	A	A	T	T	A	A	T	A	A
1575	T	T	T	T	T	T	T	T	T	T	T	A	A	A	A	A	A	A	A	T	T	T	T	A	A	T	T	A	T	T	T	T	T	T	A	T	T	T	T	T	A	A	T	T	A	A	A	T	T
1576	T	T	T	T	T	T	T	T	T	T	T	A	A	T	A	A	A	A	A	T	T	T	T	A	A	T	T	A	T	T	T	T	T	T	A	T	T	T	T	T	A	T	T	T	A	A	A	A	T
1577	T	T	T	T	T	T	T	T	T	T	T	A	A	A	A	A	A	A	A	T	T	T	T	A	A	T	T	A	T	T	T	T	T	T	T	T	T	T	T	T	A	T	T	T	A	A	A	A	T
1578	T	T	T	T	T	T	T	T	T	T	T	A	A	A	A	A	A	A	A	T	T	A	T	A	A	T	T	A	A	T	T	T	T	T	T	T	T	T	T	T	T	T	T	A	A	A	A	A	T
1579	T	T	T	T	T	T	T	T	T	T	T	A	A	A	A	A	A	SA	A	T	T	A	T	A	A	T	T	A	A	T	T	T	T	T	T	T	T	T	T	T	T	A	A	A	A	A	A	T	T
1580	T	T	T	T	T	T	T	T	T	T	T	A	A	A	A	A	A	A	A	T	T	A	A	A	T	T	T	A	A	T	T	T	T	T	T	T	T	T	T	T	T	A	A	A	A	A	A	T	T
1581	T	T	T	T	T	T	T	T	T	T	T	A	A	A	A	A	A	A	SA	T	T	A	A	A	T	T	T	A	T	T	T	T	T	T	T	T	T	T	T	T	T	A	T	A	A	A	A	T	A
1582	T	T	T	T	T	T	T	T	T	T	T	A	A	A	A	A	A	A	SA	T	T	T	A	A	T	T	A	A	T	T	T	T	T	T	T	T	T	T	T	T	T	T	A	A	A	A	T	T	A
1583	T	T	T	T	T	T	T	T	T	T	T	A	A	A	A	A	A	A	SA	T	T	A	A	A	T	T	A	A	T	T	T	T	T	T	T	T	T	T	T	T	T	T	A	A	A	A	T	T	A
1584	T	T	T	T	T	T	T	T	T	T	T	A	A	A	A	A	A	A	A	T	T	A	A	A	A	T	T	A	T	T	T	T	T	T	T	T	T	T	T	T	T	A	A	A	A	A	T	T	A
1585	T	T	T	T	T	T	T	T	T	T	T	A	A	A	A	A	A	A	A	T	T	A	A	A	A	T	A	A	T	T	T	T	T	T	T	T	T	T	T	T	T	A	A	A	A	A	T	T	A
1586	T	T	T	T	T	T	T	T	T	T	T	A	A	A	A	A	A	A	A	T	T	A	A	A	A	T	A	A	T	T	T	T	T	T	T	T	T	T	T	T	T	T	A	A	A	A	T	T	A
1587	T	T	T	T	T	T	T	T	T	T	T	A	A	A	A	A	A	A	A	T	T	A	A	A	A	A	A	A	T	T	T	T	T	T	T	T	T	T	T	T	A	T	A	A	A	A	T	T	A
1588	T	T	T	T	T	T	T	T	T	T	T	A	A	A	A	A	A	A	A	T	T	A	T	A	A	T	A	A	T	A	T	T	T	T	T	T	T	T	T	T	A	T	A	A	A	A	T	T	A
1589	T	T	T	T	T	T	T	T	T	T	T	A	A	A	A	A	A	T	A	T	T	A	T	A	A	T	A	A	T	A	T	T	T	T	T	T	T	T	T	T	A	T	T	A	T	A	T	T	A
1590	T	T	T	T	T	T	T	T	T	T	T	A	A	A	A	A	A	A	A	T	T	A	T	A	A	T	A	A	T	A	T	T	T	T	A	T	T	T	T	T	A	T	T	A	T	A	T	A	A
1591	T	T	T	T	T	T	T	T	T	T	T	A	A	A	A	A	A	A	A	T	T	A	T	A	A	A	A	A	T	A	T	T	T	T	T	T	T	T	T	T	A	T	T	A	T	A	T	A	A
1592	T	T	T	T	T	T	T	T	T	T	T	A	A	A	A	A	A	A	A	T	T	A	T	A	T	T	A	A	T	A	T	T	T	T	A	T	T	T	T	T	A	T	T	A	A	A	T	T	A
1593	T	T	T	T	T	T	T	T	T	T	T	A	A	A	A	A	A	A	A	T	T	A	A	A	A	A	A	A	A	A	T	T	T	T	A	T	T	T	T	T	A	T	T	A	A	A	T	T	A
1594	T	T	T	T	T	T	T	T	T	T	T	A	A	A	A	A	A	A	A	T	T	A	A	A	A	A	A	A	A	A	T	T	T	T	A	T	T	T	T	T	A	T	T	A	A	A	T	T	A
1595	T	T	T	T	T	T	T	T	T	T	T	A	A	A	A	A	A	T	A	T	A	A	A	A	A	A	A	A	A	A	T	T	T	T	T	T	T	T	T	T	A	T	A	A	A	A	T	T	A
1596	T	T	T	T	T	T	T	T	T	T	T	A	A	A	A	A	A	A	A	T	T	A	A	A	A	A	A	A	A	A	T	T	T	T	T	T	T	T	T	T	T	T	T	A	A	A	T	T	A
1597	T	T	T	T	T	T	T	T	T	T	T	A	A	A	A	A	A	A	A	T	T	A	A	A	A	A	A	A	A	A	T	T	T	T	T	T	T	T	T	T	T	T	T	A	A	A	T	A	A
1598	T	T	T	T	T	T	T	T	T	T	T	A	A	A	A	A	A	A	A	T	T	A	A	A	A	A	A	A	A	A	T	T	T	T	T	T	T	T	T	T	T	T	T	A	A	A	T	A	A
1599	T	T	T	T	T	T	T	T	T	T	T	A	A	A	A	A	A	A	A	T	T	A	A	A	A	A	A	A	A	A	T	T	T	T	T	T	T	T	T	T	T	T	T	A	A	A	T	A	A
1600	T	T	T	T	T	T	T	T	T	T	T	A	A	A	A	A	A	T	A	T	T	A	A	A	A	A	A	A	A	A	T	T	T	T	T	T	T	T	T	T	T	T	T	A	A	A	T	A	A
1601	T	T	T	T	T	T	T	T	T	T	T	A	A	A	A	A	A	A	A	T	T	A	T	A	A	T	T	A	T	A	T	T	T	T	T	T	T	T	T	T	T	T	T	A	A	A	T	A	A
1602	T	T	T	T	T	T	T	T	T	T	T	A	A	A	A	A	A	A	A	T	A	A	A	A	A	T	T	A	T	A	T	T	T	T	T	T	T	T	T	T	A	T	T	A	T	T	T	A	A
1603	T	T	T	T	T	T	T	T	T	T	T	A	A	A	A	A	A	A	A	T	A	A	A	A	A	T	T	A	T	A	T	T	T	T	T	T	T	T	T	T	A	T	T	T	A	A	T	A	A
1604	T	T	T	T	T	T	T	T	T	T	T	A	A	A	A	A	A	SA	SA	T	A	A	A	A	A	T	T	A	T	A	T	T	T	T	T	T	T	T	T	T	A	T	T	T	A	A	T	A	A
1605	T	T	T	T	T	T	T	T	T	T	T	A	A	A	A	A	A	T	A	T	A	T	A	A	A	T	T	A	T	A	T	T	T	T	A	T	T	T	T	T	T	T	T	T	T	A	T	A	A
1606	T	T	T	T	T	T	T	T	T	T	T	A	A	A	A	A	A	A	A	T	A	T	T	A	A	T	T	A	T	A	T	T	T	T	A	T	T	T	T	T	T	T	T	T	T	T	T	A	A
1607	T	T	T	T	T	T	T	T	T	T	T	A	A	A	A	A	A	T	A	T	T	T	T	A	A	T	T	A	T	A	T	T	T	T	A	T	T	T	T	T	T	T	T	T	T	T	T	A	A
1608	T	T	T	T	T	T	T	T	T	T	T	A	A	A	A	A	A	T	A	T	T	A	T	T	A	T	T	A	T	A	T	T	T	T	A	T	T	T	T	T	T	T	T	T	T	T	T	A	A
1609	T	T	T	T	T	T	T	T	T	T	T	A	A	A	A	A	A	A	A	T	T	T	T	T	A	T	T	A	T	A	T	T	T	T	T	T	T	T	T	T	T	T	T	T	T	T	A	A	A
1610	T	T	T	T	T	T	T	T	T	T	T	A	A	A	A	A	A	A	A	T	T	T	T	T	A	T	T	A	T	A	T	T	T	T	T	T	T	T	T	T	T	T	T	T	T	T	A	A	A
1611	T	T	T	T	T	T	T	T	T	T	T	A	A	A	A	A	A	A	A	T	T	T	T	T	A	T	T	A	T	A	T	T	T	T	T	T	T	T	T	T	T	T	T	T	T	T	T	T	A
1612	T	T	T	T	T	T	T	T	T	T	T	A	A	A	A	A	A	A	A	T	T	A	T	T	A	T	T	A	T	A	T	T	T	T	T	T	T	T	T	T	T	A	T	T	T	A	A	A	A
1613	T	T	T	T	T	T	T	T	T	T	T	A	A	A	A	A	A	A	A	T	T	A	T	T	A	T	T	A	T	A	T	T	T	T	T	T	T	T	T	T	T	A	T	T	T	A	A	T	T
1614	T	T	T	T	T	T	T	T	T	T	T	A	A	A	A	A	A	A	A	T	T	A	T	T	A	T	T	T	T	A	T	T	T	T	T	T	T	T	T	T	T	A	T	T	T	A	A	T	A
1615	T	T	T	T	T	T	T	T	T	T	T	A	A	A	A	A	A	A	A	T	T	A	T	A	A	T	T	T	T	T	T	T	T	T	T	T	T	T	T	T	T	A	T	T	A	A	A	T	A
1616	T	T	T	T	T	T	T	T	T	T	T	A	A	A	A	A	A	A	A	T	A	A	A	A	A	T	T	T	T	T	T	T	T	T	T	T	T	T	T	T	T	A	T	T	A	A	A	T	T
1617	T	T	T	T	T	T	T	T	T	T	T	A	A	A	A	A	A	A	A	T	A	A	A	A	T	T	T	T	T	T	T	T	T	T	T	T	T	T	T	T	T	A	T	T	A	A	T	T	T
1618	T	T	T	T	T	T	T	T	T	T	T	A	A	A	A	A	A	A	A	T	A	A	A	A	T	T	T	T	T	T	T	T	T	T	T	T	T	T	T	T	T	A	T	T	A	A	T	T	T
1619	T	T	T	T	T	T	T	T	T	T	T	A	A	A	A	A	A	A	SA	T	A	A	A	A	T	T	T	T	T	T	T	T	T	T	T	T	T	T	T	T	T	T	T	T	A	A	T	T	T
1620	T	T	T	T	T	T	T	T	T	T	T	A	A	A	A	A	A	A	SA	A	A	A	A	A	A	T	T	T	T	T	T	T	T	T	T	T	T	T	T	T	T	T	T	A	A	A	T	T	T
1621	T	T	T	T	T	T	T	T	T	T	A	A	A	A	A	A	A	SA	A	A	A	A	A	A	A	T	T	T	T	T	T	T	T	T	T	T	T	T	T	T	T	T	T	A	A	A	T	T	T
1622	T	T	T	T	T	T	T	T	T	T	T	A	A	A	A	A	A	SA	A	T	A	A	A	A	A	T	T	T	T	T	T	T	T	T	T	T	T	T	T	T	T	T	T	A	A	A	T	T	T
1623	T	T	T	T	T	T	T	T	T	T	T	A	A	A	A	A	A	T	A	T	A	A	A	A	A	T	T	T	T	T	T	T	T	T	T	T	T	T	T	T	T	T	T	T	A	A	T	T	T
1624	T	T	T	T	T	T	T	T	T	T	T	A	A	A	A	A	A	A	A	T	A	A	A	A	A	T	T	T	T	T	T	T	T	T	T	T	T	T	T	T	T	T	T	A	A	A	T	A	A
1625	T	T	T	T	T	T	T	T	T	T	T	A	A	A	A	A	A	A	A	T	A	A	A	A	A	T	T	T	T	T	T	T	T	T	T	T	T	T	T	T	T	T	T	A	A	A	T	A	A
1626	T	T	T	T	T	T	T	T	T	T	T	A	A	A	A	A	A	A	A	T	A	A	A	A	A	T	T	T	T	T	T	T	T	T	T	T	T	T	T	T	T	T	T	A	A	A	T	A	A
1627	T	T	T	T	T	T	T	T	T	T	T	A	A	A	A	A	A	A	A	T	A	A	A	A	A	T	T	T	T	T	T	T	T	T	T	T	T	T	T	T	T	T	T	A	A	A	T	A	A
1628	T	T	T	T	T	T	T	T	T	T	T	A	A	A	A	A	A	A	A	T	A	A	A	A	A	T	T	T	T	T	T	T	T	T	T	T	T	T	T	T	T	T	T	T	A	A	T	T	A
1629	T	T	T	T	T	T	T	T	T	T	T	A	A	A	A	A	A	A	A	T	A	A	A	A	A	T	T	T	T	T	T	T	T	T	T	T	T	T	T	T	T	T	T	T	A	A	T	T	A
1630	T	T	T	T	T	T	T	T	T	T	T	A	A	A	A	A	A	A	A	T	A	A	A	A	A	T	A	T	T	T	T	T	T	T	T	T	T	T	T	T	T	T	T	T	A	A	T	T	A
1631	T	T	T	T	T	T	T	T	T	T	A	A	A	A	A	A	A	A	A	T	A	A	A	A	A	T	T	T	T	T	T	T	T	T	T	T	T	T	T	T	T	T	T	T	A	A	T	T	A
1632	T	T	T	T	T	T	T	T	T	T	A	A	A	A	A	A	A	A	A	A	A	A	A	A	A	A	T	T	T	T	T	T	T	T	T	T	T	T	T	T	T	T	T	T	A	A	T	A	A
1633	T	T	T	T	T	T	T	T	T	T	A	A	A	A	A	A	A	A	A	A	A	A	T	A	A	T	T	T	T	T	T	T	T	T	T	T	T	T	T	T	T	T	T	T	A	A	T	A	A
1634	T	T	T	T	T	T	T	T	T	T	A	A	A	A	A	A	A	A	A	A	A	A	A	A	T	T	T	T	T	T	T	T	T	T	T	T	T	T	T	T	T	T	T	T	A	A	T	A	A
1635	T	T	T	T	T	T	T	T	T	T	T	A	A	A	A	A	A	A	A	A	A	A	A	T	T	T	T	T	T	T	T	T	T	T	T	T	T	T	T	T	T	T	T	A	A	A	A	A	A
1636	T	T	T	T	T	T	T	T	T	T	T	A	A	A	A	A	A	A	A	A	A	A	A	T	T	T	T	T	T	T	T	T	T	T	T	T	T	T	T	T	T	T	T	A	A	A	A	A	A
1637	T	T	T	T	T	T	T	T	T	T	T	A	A	A	A	A	A	SA	A	A	A	A	A	A	T	T	A	T	T	T	T	T	T	T	T	T	T	T	T	T	T	T	T	A	A	A	A	A	A
1638	T	T	T	T	T	T	T	T	T	T	T	A	A	A	A	A	A	A	A	A	A	A	A	A	T	T	T	T	T	T	T	T	T	T	T	T	T	T	T	T	T	T	T	T	A	A	A	A	A
1639	T	T	T	T	T	T	T	T	T	T	T	A	A	A	A	A	A	A	A	A	A	A	A	A	T	T	T	T	T	T	T	T	T	T	T	T	T	T	T	T	T	T	T	T	A	A	A	A	A
1640	T	T	T	T	T	T	T	T	T	T	T	A	A	A	A	A	A	A	A	T	A	A	A	A	T	T	T	T	T	T	T	T	T	T	T	T	T	T	T	T	T	T	A	T	A	A	A	A	A
1641	T	T	T	T	T	T	T	T	T	T	T	A	A	A	A	A	A	A	A	T	T	A	A	A	T	T	T	T	T	T	T	T	T	T	T	T	T	T	T	T	T	T	A	A	A	A	A	A	A
1642	T	T	T	T	T	T	T	T	T	T	T	A	A	A	A	A	A	A	A	T	T	A	A	A	T	T	T	T	T	T	T	T	T	T	T	T	T	T	T	T	T	T	A	A	A	A	A	A	A
1643	T	T	T	T	T	T	T	T	T	T	T	A	A	A	A	A	A	A	A	T	T	A	A	A	T	T	T	T	T	T	T	T	T	T	T	T	T	T	T	T	T	T	A	A	A	A	A	A	A
1644	T	T	T	T	T	T	T	T	T	T	T	A	A	A	A	A	A	A	A	T	T	A	A	A	T	T	T	T	T	T	T	T	T	T	T	T	T	T	T	T	T	T	A	A	A	A	A	A	A
1645	T	T	T	T	T	T	T	T	T	T	T	A	A	A	A	A	A	A	A	T	T	A	A	A	T	T	T	T	T	T	T	T	T	T	T	T	T	T	T	T	T	T	A	A	A	A	T	A	A
1646	T	T	T	T	T	T	T	T	T	T	T	A	A	A	A	A	A	A	T	T	T	A	A	A	T	T	T	T	T	T	T	T	T	T	T	T	T	T	T	T	T	T	T	A	T	A	A	A	A
1647	T	T	T	T	T	T	T	T	T	T	T	A	A	A	A	A	A	A	T	T	T	A	A	A	T	T	T	T	T	T	T	T	T	T	T	T	T	T	T	T	T	T	T	T	T	A	A	A	A
1648	T	T	T	T	T	T	T	T	T	T	T	A	A	A	A	A	A	A	A	T	T	A	A	A	T	T	T	T	T	T	T	T	T	T	T	T	T	T	T	T	T	T	T	T	T	A	A	A	A
1649	T	T	T	T	T	T	T	T	T	T	T	A	A	A	A	A	A	A	A	T	T	A	A	A	T	T	T	T	T	T	T	T	T	T	T	T	T	T	T	T	T	T	T	T	T	A	A	A	A
1650	T	T	T	T	T	T	T	T	T	T	T	A	A	A	A	A	A	T	A	T	T	A	A	T	T	T	T	T	T	T	T	T	T	T	T	T	T	T	T	T	T	T	T	T	A	A	A	A	A
1651	T	T	T	T	T	T	T	T	T	T	A	A	A	A	A	A	A	T	A	T	A	A	A	T	T	T	T	T	T	T	T	T	T	T	T	T	T	T	T	T	T	T	T	T	A	A	A	A	A
1652	T	T	T	T	T	T	T	T	T	T	A	A	A	A	A	A	A	A	A	T	A	A	A	T	T	T	T	T	T	T	T	T	T	T	T	T	T	T	T	T	T	A	T	T	T	A	A	A	A
1653	T	T	T	T	T	T	T	T	T	T	A	A	A	A	A	A	A	A	A	T	T	A	A	T	T	T	T	T	T	T	T	T	T	T	T	T	T	T	T	T	T	A	T	T	T	A	A	A	A
1654	T	T	T	T	T	T	T	T	T	T	T	A	A	T	A	A	A	A	A	T	T	T	A	T	T	T	T	T	T	T	T	T	T	T	T	T	T	T	T	T	T	T	T	T	T	A	A	A	A
1655	T	T	T	T	T	T	T	T	T	T	T	A	A	A	A	A	A	A	A	T	T	T	A	T	T	T	T	T	T	T	T	T	T	T	T	T	T	T	T	T	T	T	T	T	T	T	A	A	A
1656	T	T	T	T	T	T	T	T	T	T	T	A	A	A	A	A	A	A	A	T	T	T	A	A	T	T	T	T	T	T	T	T	T	T	T	T	T	T	T	T	T	T	T	T	T	T	A	A	A
1657	T	T	T	T	T	T	T	T	T	T	T	A	A	A	A	A	A	A	A	T	T	T	A	A	T	T	T	T	T	T	T	T	T	T	T	T	T	T	T	T	T	T	T	T	T	T	A	A	A
1658	T	T	T	T	T	T	T	T	T	T	T	A	A	A	A	A	A	A	A	T	T	T	A	A	T	T	T	T	T	T	T	T	T	T	T	T	T	T	T	T	T	T	T	T	T	T	A	A	A
1659	T	T	T	T	T	T	T	T	T	T	T	A	A	A	A	A	A	A	A	T	T	T	A	A	T	T	T	T	T	T	T	T	T	T	T	T	T	T	T	T	T	T	T	T	A	T	A	A	A
1660	T	T	T	T	T	T	T	T	T	T	T	A	A	A	A	A	A	A	A	T	T	T	A	T	T	T	T	T	T	T	T	T	T	T	T	T	T	T	T	T	T	T	T	T	T	T	A	A	A
1661	T	T	T	T	T	T	T	T	T	T	T	A	A	A	A	A	A	A	A	T	T	T	A	T	T	T	T	T	T	T	T	T	T	T	T	T	T	T	T	T	T	T	T	T	A	T	A	A	A
1662	T	T	T	T	T	T	T	T	T	T	T	A	A	A	A	A	A	A	A	T	T	T	A	T	T	T	T	T	T	T	T	T	T	T	T	T	T	T	T	T	T	T	T	T	T	T	A	A	A
1663	T	T	T	T	T	T	T	T	T	T	T	A	A	A	A	A	A	A	A	T	T	A	A	T	T	T	T	T	T	T	T	T	T	T	T	T	T	T	T	T	T	T	T	T	T	T	A	A	A
1664	T	T	T	T	T	T	T	T	T	T	T	A	A	A	A	A	A	A	A	T	T	T	A	T	T	T	T	T	T	T	T	T	T	T	T	T	T	T	T	T	T	T	T	T	T	T	A	A	A
1665	T	T	T	T	T	T	T	T	T	T	T	A	A	A	A	A	A	A	A	T	A	T	A	T	T	T	T	T	T	T	T	T	T	T	T	A	T	T	T	T	T	T	T	T	T	T	A	A	A
1666	T	T	T	T	T	T	T	T	T	T	T	A	A	A	A	A	A	A	A	T	A	T	T	T	T	T	T	T	T	T	T	T	T	T	T	A	T	T	T	T	T	T	T	T	T	T	A	A	A
1667	T	T	T	T	T	T	T	T	T	T	T	A	A	A	A	A	A	A	A	T	T	T	T	T	T	T	T	T	T	T	T	T	T	T	T	A	T	T	T	T	T	T	T	T	T	T	A	A	A
1668	T	T	T	T	T	T	T	T	T	T	T	A	A	A	A	A	A	A	A	T	T	T	T	T	T	T	T	T	T	T	T	T	T	T	T	T	T	T	T	T	T	T	T	T	T	T	A	A	A
1669	T	T	T	T	T	T	T	T	T	T	T	A	A	A	A	A	A	A	A	T	T	T	T	T	T	T	T	T	T	T	T	T	T	T	T	T	T	T	T	T	T	T	T	T	T	T	A	A	A
1670	T	T	T	T	T	T	T	T	T	T	T	A	A	A	A	A	A	A	A	T	T	T	T	T	T	T	T	T	T	T	T	T	T	T	T	T	T	T	T	T	T	T	T	T	T	T	T	A	A
1671	T	T	T	T	T	T	T	T	T	T	T	A	A	A	A	A	A	A	A	T	T	T	T	T	T	A	T	T	T	T	T	T	T	T	T	T	T	T	T	T	T	T	T	T	T	T	T	A	A
1672	T	T	T	T	T	T	T	T	T	T	T	A	A	A	A	A	A	A	A	T	T	T	T	T	T	A	T	T	T	T	T	T	T	T	T	T	T	T	T	T	T	T	T	T	T	T	T	A	A
1673	T	T	T	T	T	T	T	T	T	T	T	A	A	A	A	A	A	A	A	T	T	T	T	T	T	T	T	T	T	T	T	T	T	T	T	T	T	T	T	T	T	T	T	T	T	T	A	A	A
1674	T	T	T	T	T	T	T	T	T	T	T	A	A	A	A	A	A	A	A	T	T	T	T	T	T	T	T	T	T	T	T	T	T	T	T	T	T	T	T	T	T	T	T	T	T	T	T	A	A
1675	T	T	T	T	T	T	T	T	T	T	T	A	A	A	A	A	A	A	A	T	T	T	T	T	T	T	T	T	T	T	T	T	T	T	T	T	T	T	T	T	T	T	T	T	T	T	T	A	A
1676	T	T	T	T	T	T	T	T	T	T	T	A	A	A	A	A	A	A	A	T	T	T	T	T	T	T	T	T	T	T	T	T	T	T	T	T	T	T	T	T	T	T	T	T	T	T	T	A	A
1677	T	T	T	T	T	T	T	T	T	T	T	A	A	A	A	A	A	A	A	T	T	T	T	T	T	T	T	T	T	T	T	T	T	T	T	T	T	T	T	T	T	T	T	T	T	T	T	A	A
1678	T	T	T	T	T	T	T	T	T	T	T	A	A	A	A	A	A	A	A	T	T	T	T	T	T	T	T	T	T	T	T	T	T	T	T	T	T	T	T	T	T	T	T	T	T	T	T	A	A
1679	T	T	T	T	T	T	A	T	T	T	T	A	A	A	A	A	A	A	A	T	T	T	T	T	T	T	T	T	T	T	T	T	T	T	T	T	T	T	T	T	T	T	T	T	T	T	T	A	A
1680	T	T	T	T	T	T	T	T	T	T	T	A	A	A	A	A	A	A	A	T	T	T	T	T	T	T	T	T	T	T	T	T	T	T	T	T	T	T	T	T	T	T	T	T	T	A	T	A	A
1681	T	T	T	T	T	T	T	T	T	T	T	A	A	A	A	A	A	SA	SA	T	T	T	T	T	T	T	T	T	T	T	T	T	T	T	T	T	T	T	T	T	T	T	T	T	T	A	T	T	A
1682	T	T	T	T	T	T	T	T	T	T	T	A	A	A	A	A	A	A	SA	T	T	T	T	T	T	T	T	T	T	T	T	T	T	T	T	T	T	T	T	T	T	T	T	A	T	A	T	T	A
1683	T	T	T	T	T	T	T	T	T	T	T	A	A	A	A	A	A	A	A	T	T	T	T	T	T	T	T	T	T	T	T	T	T	T	T	T	T	T	T	T	T	T	T	T	T	A	T	T	A
1684	T	T	T	T	T	T	T	T	T	T	T	A	A	A	A	A	A	A	A	T	T	T	T	T	T	T	T	T	T	T	T	T	T	T	T	T	T	T	T	T	T	T	T	T	T	A	T	T	A
1685	T	T	T	T	T	T	T	T	T	T	T	A	A	A	A	A	A	A	A	T	T	T	T	T	T	T	T	T	T	T	T	T	T	T	T	T	T	T	T	T	T	A	T	T	T	A	A	T	T
1686	T	T	T	T	T	T	T	T	T	T	T	A	A	A	A	A	A	A	A	T	T	T	T	T	T	T	T	T	A	T	T	T	T	T	T	T	T	T	T	T	T	A	T	T	T	T	T	T	T
1687	T	T	T	T	T	T	T	T	T	T	T	A	A	A	A	A	A	A	A	T	T	T	T	T	T	T	T	T	A	T	T	T	T	T	T	T	T	T	T	T	T	T	T	T	T	T	T	T	T
1688	T	T	T	T	T	T	T	T	T	T	T	A	A	A	A	A	A	A	A	T	T	T	T	T	T	T	T	T	T	T	T	T	T	T	T	T	T	T	T	T	T	T	T	T	T	T	T	T	T
1689	T	T	T	T	T	T	T	T	T	T	T	A	A	A	A	A	A	A	A	T	T	T	T	T	T	T	T	T	T	T	T	T	T	T	T	T	T	T	T	T	T	T	T	T	T	T	T	T	T
1690	T	T	T	T	T	T	T	T	T	T	T	A	A	T	A	A	A	A	A	T	T	T	T	T	T	T	T	T	T	T	T	T	T	T	T	T	T	T	T	T	T	T	T	T	T	T	T	T	T
1691	T	T	T	T	T	T	T	T	T	T	T	A	A	T	A	A	A	A	A	T	T	T	T	T	T	T	T	T	T	T	T	T	T	T	T	T	T	T	T	T	T	T	T	T	T	A	T	T	T
1692	T	T	T	T	T	T	T	T	T	T	T	A	A	A	A	A	A	A	A	A	T	T	T	T	T	T	T	T	T	T	T	T	T	T	T	T	T	T	T	T	T	T	T	T	T	A	T	T	T
1693	T	T	T	T	T	T	T	T	T	T	T	A	A	T	A	A	A	A	T	A	T	T	T	T	T	T	T	T	T	T	T	T	T	T	T	T	T	T	T	T	T	T	T	T	T	A	T	T	T
1694	T	T	T	T	T	T	T	T	T	T	T	A	A	A	A	A	A	A	A	A	T	A	T	T	T	T	T	T	T	T	T	T	T	T	T	T	T	T	T	T	T	T	T	T	T	A	T	T	T
1695	T	T	T	T	T	T	T	T	T	T	A	A	A	A	A	A	A	A	A	A	A	A	T	T	T	T	T	T	T	T	T	T	T	T	T	T	T	T	T	T	T	T	T	T	T	A	T	T	T
1696	T	T	T	T	T	T	T	T	T	T	A	A	A	A	A	A	A	A	A	A	A	A	T	T	T	T	T	T	T	T	T	T	T	T	T	T	T	T	T	T	T	T	T	T	T	T	T	T	T
1697	T	T	T	T	T	T	T	T	T	T	A	A	A	A	A	A	A	A	A	A	A	A	A	T	T	T	T	T	T	T	T	T	T	T	T	T	T	T	T	T	T	T	T	T	T	T	T	T	T
1698	T	T	T	T	T	T	T	T	T	T	A	A	A	A	A	A	A	A	A	A	A	A	A	T	T	T	T	T	T	T	T	T	T	T	T	T	T	T	T	T	T	T	T	T	T	T	T	T	T
1699	T	T	T	T	T	T	T	T	T	T	A	A	A	A	A	A	A	A	A	A	A	A	A	T	T	T	T	T	T	T	T	T	T	T	T	T	T	T	T	T	T	T	T	T	T	T	T	T	T
1700	T	T	T	T	T	T	T	T	T	T	A	A	A	A	A	A	A	A	A	T	A	A	A	T	T	T	T	T	T	T	T	T	T	T	T	T	T	T	T	T	T	T	T	T	T	T	T	T	T
1701	T	T	T	T	T	T	T	T	T	T	A	A	A	A	A	A	A	A	A	T	A	A	A	T	T	T	T	T	T	T	T	T	T	T	T	T	T	T	T	T	T	T	T	T	T	T	T	T	A
1702	T	T	T	T	T	T	T	T	T	T	A	A	A	A	A	A	A	A	A	T	A	A	A	T	T	T	T	T	T	T	T	T	T	T	T	T	T	T	T	T	T	T	T	T	T	T	T	T	A
1703	T	T	T	T	T	T	T	T	T	T	A	A	A	A	A	A	A	A	A	T	A	A	T	T	T	T	T	T	T	T	T	T	T	T	T	T	T	T	T	T	T	T	T	T	T	T	T	T	T
1704	T	T	T	T	T	T	T	T	T	T	A	A	A	A	A	A	A	A	A	T	T	T	T	T	T	T	T	T	T	T	T	T	T	T	T	T	T	T	T	T	T	T	T	T	T	A	T	T	T
1705	T	T	T	T	T	T	T	T	T	T	A	A	A	A	A	A	A	A	A	T	T	T	T	T	T	T	T	T	T	T	T	T	T	T	T	T	T	T	T	T	T	T	T	T	T	A	T	T	A
1706	T	T	T	T	T	T	T	T	T	T	A	A	A	A	A	A	A	A	A	T	A	T	T	T	T	T	T	T	T	T	T	T	T	T	T	T	T	T	T	T	T	T	T	T	T	T	T	T	A
1707	T	T	T	T	T	T	T	T	T	T	A	A	A	A	A	A	A	A	A	T	A	T	T	T	T	T	T	T	T	T	T	T	T	T	T	T	T	T	T	T	T	T	T	T	T	T	T	T	A
1708	T	T	T	T	T	T	T	T	T	T	A	A	A	A	A	A	A	A	A	T	A	T	T	T	T	T	T	T	T	T	T	T	T	T	T	T	T	T	T	T	T	T	T	T	T	T	T	T	A
1709	T	T	T	T	T	T	T	T	T	T	A	A	A	A	A	A	A	A	A	T	A	T	T	T	T	T	T	T	T	T	T	T	T	T	T	T	T	T	T	T	T	T	T	T	T	T	T	T	A
1710	T	T	T	T	T	T	T	T	T	T	T	A	A	T	A	A	A	A	A	T	T	T	T	T	T	T	T	T	T	T	T	T	T	T	T	T	T	T	T	T	T	T	T	T	T	T	T	T	A
1711	T	T	T	T	T	T	T	T	T	T	T	A	A	T	A	A	A	A	A	T	T	T	T	T	T	T	T	T	T	T	T	T	T	T	T	T	T	T	T	T	T	T	T	T	T	T	T	T	A
1712	T	T	T	T	T	T	T	T	T	T	T	A	A	A	A	A	A	A	A	T	T	T	T	T	T	T	T	T	T	T	T	T	T	T	T	T	T	T	T	T	T	T	T	T	T	T	T	T	T
1713	T	T	T	T	T	T	T	T	T	T	T	A	A	A	A	A	A	T	A	T	T	T	T	T	T	T	T	T	T	T	T	T	T	T	T	T	T	T	T	T	T	T	T	T	T	T	T	T	T
1714	T	T	T	T	T	T	T	T	T	T	T	A	A	A	A	A	A	T	T	T	T	T	T	T	T	T	T	T	T	T	T	T	T	T	T	T	T	T	T	T	T	T	T	T	T	T	T	T	T
1715	T	T	T	T	T	T	T	T	T	T	T	A	A	A	A	A	A	A	T	T	T	T	T	T	T	T	T	T	T	T	T	T	T	T	T	T	T	T	T	T	T	T	T	T	T	T	T	T	T
1716	T	T	T	T	T	T	T	T	T	T	T	A	A	A	A	A	A	A	A	T	T	T	T	T	T	T	T	T	T	T	T	T	T	T	T	T	T	T	T	T	T	T	T	T	T	T	T	T	T
1717	T	T	T	T	T	T	T	T	T	T	T	A	A	A	A	A	A	A	A	T	T	T	T	T	T	T	T	T	T	T	T	T	T	T	T	T	T	T	T	T	T	T	T	T	T	T	T	T	T
1718	T	T	T	T	T	T	T	T	T	T	T	A	A	A	A	A	A	A	A	T	T	T	T	T	T	T	T	T	T	T	T	T	T	T	T	T	T	T	T	T	T	T	T	T	T	T	T	T	T
1719	T	T	T	T	T	T	T	T	T	T	T	A	A	A	A	A	A	A	A	T	T	T	T	T	T	T	T	T	T	T	T	T	T	T	T	T	T	T	T	T	T	T	T	T	T	T	T	T	T
1720	T	T	T	T	T	T	T	T	T	T	T	A	A	A	A	A	A	A	A	T	T	T	T	T	T	T	T	T	T	T	T	T	T	T	T	T	T	T	T	T	T	T	T	T	T	T	T	T	T
1721	T	T	T	T	T	T	T	T	T	T	T	A	A	A	A	A	A	A	A	T	T	T	T	T	T	T	T	T	T	T	T	T	T	T	T	T	T	T	T	T	T	T	T	T	T	T	T	T	T
1722	T	T	T	T	T	T	T	T	T	T	A	A	A	A	A	A	A	A	A	T	T	T	T	T	T	T	T	T	T	T	T	T	T	T	T	T	T	T	T	T	T	T	T	T	T	T	T	A	A
1723	T	T	T	T	T	T	T	T	T	T	A	A	A	A	A	A	A	A	A	T	T	T	T	T	T	T	T	T	T	T	T	T	T	T	T	T	T	T	T	T	T	T	T	T	T	T	T	A	A
1724	T	T	T	T	T	T	T	T	T	T	A	A	A	A	A	A	A	A	A	T	T	T	T	T	T	T	T	T	T	T	T	T	T	T	T	T	T	T	T	T	T	T	T	T	T	T	T	A	A
1725	T	T	T	T	T	T	T	T	T	T	A	A	A	A	A	A	A	A	A	A	A	T	T	T	T	T	T	T	T	T	T	T	T	T	T	T	T	T	T	T	T	T	T	T	T	T	T	A	A
1726	T	T	T	T	T	T	T	A	T	T	A	A	A	A	A	A	A	A	A	A	A	T	T	T	T	T	T	T	T	T	T	T	T	T	T	T	T	T	T	T	T	T	T	T	T	T	T	A	A
1727	T	T	T	T	T	T	T	T	T	T	T	A	A	A	A	A	A	SA	A	A	A	T	T	T	T	T	T	T	T	T	T	T	T	T	T	T	T	T	T	T	T	T	T	T	T	T	T	A	A
1728	T	T	T	T	T	T	T	T	T	T	T	A	A	A	A	A	A	SA	A	A	T	T	T	T	T	T	T	T	T	T	T	T	T	T	T	T	T	T	T	T	T	T	T	T	T	T	T	A	A
1729	T	T	T	T	T	T	T	T	T	T	T	A	A	A	A	A	A	A	A	A	T	T	T	T	T	T	T	T	T	T	T	T	T	T	T	T	T	T	T	T	T	T	T	T	T	T	T	A	A
1730	T	T	T	T	T	T	T	T	T	T	T	A	A	A	A	A	A	A	A	A	T	T	T	T	T	T	A	T	T	T	T	T	T	T	T	T	T	T	T	T	T	T	T	T	T	T	T	A	A
1731	T	T	T	T	T	T	T	T	T	T	T	A	A	A	A	A	A	A	A	A	T	T	T	T	T	T	T	T	T	T	T	T	T	T	T	T	T	T	T	T	T	T	T	T	T	T	T	A	A
1732	T	T	T	T	T	T	T	T	T	T	A	A	A	A	A	A	A	A	A	T	T	T	T	T	T	T	T	T	T	T	T	T	T	T	T	T	T	T	T	T	T	T	T	T	T	T	T	A	A
1733	T	T	T	T	T	T	T	T	T	T	A	A	A	A	A	A	A	A	A	T	T	T	T	T	T	T	T	T	T	T	T	T	T	T	T	T	T	T	T	T	T	T	T	T	T	T	T	T	A
1734	T	T	T	T	T	T	T	T	T	T	A	A	A	A	A	A	A	A	A	T	T	T	T	T	T	T	T	T	T	T	T	T	T	T	T	T	T	T	T	T	T	T	T	T	T	T	T	T	A
1735	T	T	T	T	T	T	T	T	T	T	A	A	A	A	A	A	A	A	A	T	T	T	T	T	T	T	T	T	T	T	T	T	T	T	T	T	T	T	T	T	T	T	T	T	T	T	T	A	A
1736	T	T	T	T	T	T	T	T	T	T	T	A	A	A	A	A	A	A	A	T	T	T	T	T	T	T	T	T	T	T	T	T	T	T	T	T	T	T	T	T	T	T	T	T	T	T	T	A	A
1737	T	T	T	T	T	T	T	T	T	T	T	A	A	A	A	A	A	A	A	T	T	T	T	T	T	T	T	T	T	T	T	T	T	T	T	T	T	T	T	T	T	T	T	T	T	T	T	A	A
1738	T	T	T	T	T	T	T	T	T	T	T	A	A	A	A	A	A	A	A	T	T	T	T	T	T	T	T	T	T	T	T	T	T	T	T	T	T	T	T	T	T	T	T	T	T	T	T	A	A
1739	T	T	T	T	T	T	T	T	T	T	T	A	A	A	A	A	A	A	A	T	T	T	T	T	T	T	T	T	T	T	T	T	T	T	T	T	T	T	T	T	T	T	T	T	T	T	T	A	A
1740	T	T	T	T	T	T	T	T	T	T	T	A	A	A	A	A	A	A	A	T	T	T	T	T	T	T	T	T	T	T	T	T	T	T	T	T	T	A	T	T	T	T	T	T	T	T	T	A	A
1741	T	T	T	T	T	T	T	T	T	T	T	A	A	A	A	A	A	A	A	T	T	T	T	T	T	T	T	T	T	T	T	T	T	T	T	T	T	A	T	T	T	T	T	T	T	T	T	A	A
1742	T	T	T	T	T	T	T	T	T	T	T	A	A	A	A	A	A	A	A	T	T	T	T	T	T	T	T	T	T	T	T	T	T	T	T	T	T	A	T	T	T	T	T	T	T	T	T	A	A
1743	T	T	T	T	T	T	T	T	T	T	T	A	A	A	A	A	A	A	T	T	T	T	T	T	T	T	T	T	T	T	T	T	T	T	T	T	T	A	A	T	T	T	T	T	T	T	T	A	A
1744	T	T	T	T	T	T	T	T	T	T	T	A	A	A	A	A	A	A	A	T	T	T	T	T	T	T	T	T	T	T	T	T	T	T	T	T	T	A	T	T	T	T	T	T	T	T	T	A	A
1745	T	T	T	T	T	T	T	T	T	T	T	A	A	A	A	A	A	A	A	T	T	T	T	T	T	T	T	T	T	T	T	T	T	T	T	T	T	T	T	T	T	T	T	T	T	T	T	A	A
1746	T	T	T	T	T	T	T	T	T	T	T	A	A	A	A	A	A	A	A	T	T	T	T	T	T	T	T	T	T	T	T	T	T	T	T	T	T	T	T	T	T	T	T	T	T	T	T	A	A
1747	T	T	T	T	T	T	T	T	T	T	T	A	A	A	A	A	A	A	A	T	T	T	T	T	T	T	T	T	T	T	T	T	T	T	T	T	T	T	T	T	T	T	T	T	T	T	A	A	A
1748	T	T	T	T	T	T	T	T	T	T	T	A	A	A	A	A	A	A	A	T	T	T	T	T	T	T	T	T	T	T	T	T	T	T	T	T	T	T	T	T	T	T	T	T	T	T	A	A	A
1749	T	T	T	T	T	T	T	T	T	T	T	A	A	A	A	A	A	A	A	T	T	T	T	T	T	T	T	T	T	T	T	T	T	T	T	T	T	T	T	T	T	T	T	T	T	T	A	A	A
1750	T	T	T	T	T	T	T	T	T	T	T	A	A	A	A	A	A	T	A	T	T	T	T	T	T	T	T	T	T	T	T	T	T	T	T	T	T	T	T	T	T	T	T	T	T	T	A	A	A
1751	T	T	T	T	T	T	T	T	T	T	T	A	A	A	A	A	A	T	A	T	T	T	T	T	T	T	T	T	T	T	T	T	T	T	T	T	T	T	T	T	T	T	T	T	T	T	A	A	A
1752	T	T	T	T	T	T	T	T	T	T	T	A	A	A	A	A	A	T	A	T	T	T	T	T	T	T	T	T	T	T	T	T	T	T	T	T	T	T	T	T	T	T	T	T	T	T	T	A	A
1753	T	T	T	T	T	T	T	T	T	T	T	A	A	A	A	A	A	A	A	T	T	T	T	T	T	T	T	T	T	T	T	T	T	T	T	T	T	T	T	T	T	T	T	T	T	A	A	A	A
1754	T	T	T	T	T	T	T	T	T	T	T	A	A	A	A	A	A	A	A	T	T	T	T	T	T	T	T	T	T	T	T	T	T	T	T	T	T	T	T	T	T	T	T	T	T	A	A	A	A
1755	T	T	T	T	T	T	T	T	T	T	T	A	A	A	A	A	A	A	A	T	T	T	T	T	T	T	T	T	T	T	T	T	T	T	T	T	T	T	T	T	T	T	T	T	T	A	A	A	A
1756	T	T	T	T	T	T	T	T	T	T	T	A	A	A	A	A	A	A	A	T	T	T	T	T	T	T	T	T	T	T	T	T	T	T	T	T	T	T	T	T	T	T	T	T	T	A	A	A	A
1757	T	T	T	T	T	T	T	T	T	T	T	A	A	A	A	A	A	A	A	T	T	T	T	T	T	T	T	T	T	T	T	T	T	T	T	T	T	T	T	T	T	T	T	T	T	T	A	A	A
1758	T	T	T	T	T	T	A	T	T	T	T	A	A	A	A	A	A	A	A	T	T	T	T	T	T	T	T	T	T	T	T	T	T	T	T	T	T	T	T	T	T	T	T	T	T	T	A	A	A
1759	T	T	T	T	T	T	T	T	T	T	T	A	A	A	A	A	A	A	A	T	T	T	T	T	T	T	T	T	T	T	T	T	T	T	T	T	T	T	T	T	T	T	T	T	T	T	A	A	A
1760	T	T	T	T	T	T	T	T	T	T	T	A	A	A	A	A	A	A	A	T	T	T	T	T	T	T	T	T	T	T	T	T	T	T	T	T	T	T	T	A	T	T	T	T	T	T	A	A	A
1761	T	T	T	T	T	T	T	T	T	T	T	A	A	A	A	A	A	SA	A	T	T	T	T	T	T	T	T	T	T	T	T	T	T	T	T	T	T	T	T	T	T	T	T	T	T	T	A	A	A
1762	T	T	T	T	T	T	T	T	T	T	T	A	A	A	A	A	A	A	A	T	T	T	T	T	T	T	T	T	T	T	T	T	T	T	T	T	T	T	T	T	T	T	T	T	T	T	A	A	A
1763	T	T	T	T	T	T	T	T	T	T	T	A	A	A	A	A	A	SA	SA	T	T	T	T	T	T	T	T	T	T	T	T	T	T	T	T	T	T	T	T	T	T	T	T	T	T	T	T	T	A
1764	T	T	T	T	T	T	T	T	T	T	T	A	A	A	A	A	A	A	SA	T	T	T	T	T	T	T	T	T	T	T	T	T	T	T	T	T	T	T	T	T	T	T	T	T	T	T	T	T	A
1765	T	T	T	T	T	T	T	T	T	T	T	A	A	A	A	A	A	SA	SA	T	T	T	T	T	T	T	T	T	T	T	T	T	T	T	T	T	T	T	T	T	T	T	T	T	T	T	T	A	A
1766	T	T	T	T	T	T	T	T	T	T	T	A	A	A	A	A	A	A	SA	T	T	T	T	T	T	T	T	T	T	T	T	T	T	T	T	T	T	T	T	T	T	T	T	T	T	T	T	T	A
1767	T	T	T	T	T	T	T	T	T	T	A	A	A	A	A	A	A	A	SA	T	T	T	T	T	T	T	T	T	T	T	T	T	T	T	T	T	T	T	T	T	T	T	T	T	T	T	T	T	A
1768	T	T	T	T	T	T	T	T	T	T	T	A	A	A	A	A	A	A	A	T	A	T	A	T	T	T	T	T	T	T	T	T	T	T	T	T	T	T	T	T	T	T	T	T	T	T	T	T	A
1769	T	T	T	T	T	T	T	T	T	T	A	A	A	A	A	A	A	A	A	T	T	T	A	T	T	T	T	T	T	T	T	T	T	T	T	T	T	T	T	T	T	T	T	T	T	T	T	T	A
1770	T	T	T	T	T	T	T	T	T	T	A	A	A	A	A	A	A	A	A	T	T	T	A	T	T	T	T	T	T	T	T	T	T	T	T	T	T	T	T	T	T	T	T	T	T	T	T	T	A
1771	T	T	T	T	T	T	T	T	T	T	T	A	A	A	A	A	A	A	A	T	A	T	A	T	T	T	T	T	T	T	T	T	T	T	T	T	T	T	T	T	T	T	T	T	T	T	T	T	A
1772	T	T	T	T	T	T	T	T	T	T	T	A	A	A	A	A	A	A	A	T	A	T	A	T	T	T	T	T	T	T	T	T	T	T	T	T	T	T	T	T	T	T	T	T	T	T	T	T	A
1773	T	T	T	T	T	T	T	T	T	T	T	A	A	A	A	A	A	T	A	T	A	A	A	T	T	T	T	T	T	T	T	T	T	T	T	T	T	T	T	T	T	T	T	T	T	T	T	T	A
1774	T	T	T	T	T	T	T	T	T	T	A	A	A	A	A	A	A	A	A	A	A	A	A	T	T	T	T	T	T	T	T	T	T	T	T	T	T	T	T	T	T	T	T	T	T	T	T	T	A
1775	T	T	T	T	T	T	T	T	T	T	A	A	A	A	A	A	A	A	A	A	A	A	A	T	T	T	T	T	T	T	T	T	T	T	T	T	T	T	T	T	T	T	T	T	T	T	T	T	A
1776	T	T	T	T	T	T	T	T	T	T	T	A	A	A	A	A	A	A	A	A	A	A	T	T	T	T	T	T	T	T	T	T	T	T	T	T	T	T	T	T	T	T	T	T	T	T	T	A	A
1777	T	T	T	T	T	T	T	T	T	T	T	A	A	A	A	A	A	A	SA	A	A	A	T	T	A	T	T	T	T	T	T	T	T	T	T	T	T	T	T	T	T	T	T	T	T	T	T	T	A
1778	T	T	T	T	T	T	T	T	T	T	T	A	A	A	A	A	A	A	SA	T	A	A	T	A	T	T	T	T	T	T	T	T	T	T	T	T	T	T	T	T	T	T	T	T	T	T	T	T	A
1779	T	T	T	T	T	T	T	T	T	T	T	A	A	A	A	A	A	A	SA	A	A	A	T	T	T	T	T	T	T	T	T	T	T	T	T	T	T	T	T	T	T	T	T	T	T	T	T	T	A
1780	T	T	T	T	T	T	T	T	T	T	A	A	A	A	A	A	A	A	A	A	A	A	T	T	T	T	T	T	T	T	T	T	T	T	T	T	T	T	T	T	T	T	T	T	T	T	T	T	A
1781	T	T	T	T	T	T	T	T	T	T	T	A	A	A	A	A	A	A	A	A	A	A	T	A	T	T	T	T	T	T	T	T	T	T	T	T	T	T	T	T	T	T	T	T	T	T	T	T	A
1782	T	T	T	T	T	T	T	T	T	T	T	A	A	A	A	A	A	A	A	A	A	A	T	A	T	T	T	T	T	T	T	T	T	T	T	T	T	T	T	T	T	T	T	T	T	T	T	T	A
1783	T	T	T	T	T	T	T	T	T	T	T	A	A	A	A	A	A	SA	A	A	A	A	T	A	T	T	T	T	T	T	T	T	T	T	T	T	T	T	T	T	T	T	T	T	T	T	T	T	A
1784	T	T	T	T	T	T	T	T	T	T	T	A	A	A	A	A	A	SA	A	A	A	A	T	T	T	T	T	T	T	T	T	T	T	T	T	T	T	T	T	T	T	T	T	T	T	T	T	T	T
1785	T	T	T	T	T	T	T	T	T	T	T	A	A	A	A	A	A	SA	A	A	A	A	T	T	T	T	T	T	T	T	T	T	T	T	T	T	T	T	T	T	T	T	T	T	T	T	T	T	T
1786	T	T	T	T	T	T	T	T	T	T	T	A	A	A	A	A	A	T	A	A	A	T	T	T	T	T	T	T	T	T	T	T	T	T	T	T	T	T	T	T	T	T	T	T	T	T	T	T	T
1787	T	T	T	T	T	T	T	T	T	T	T	A	A	A	A	A	A	A	A	A	T	T	T	T	T	T	T	T	T	T	T	T	T	T	T	T	T	T	T	T	T	T	T	T	T	T	T	T	T
1788	T	T	T	T	T	T	T	T	T	T	T	A	A	A	A	A	A	A	A	T	T	T	T	T	T	T	T	T	T	T	T	T	T	T	T	T	T	T	T	T	T	T	T	T	T	T	T	T	A
1789	T	T	T	T	T	T	T	T	T	T	T	A	A	A	A	A	A	A	A	T	T	T	T	T	T	T	T	T	T	T	T	T	T	T	T	T	T	T	T	A	T	T	T	T	T	T	T	T	A
1790	T	T	T	T	T	T	T	T	T	T	T	A	A	A	A	A	A	A	A	T	T	T	T	T	T	T	T	T	A	T	T	T	T	T	T	T	T	T	T	T	T	T	T	T	T	T	T	T	A
1791	T	T	T	T	T	T	T	T	T	T	T	A	A	A	A	A	A	A	A	T	T	T	T	T	T	T	T	T	T	T	T	T	T	T	T	T	T	T	T	T	T	T	T	T	T	T	T	T	A
1792	T	T	T	T	T	T	T	T	T	T	T	A	A	A	A	A	A	A	A	T	T	T	T	A	T	T	T	T	T	T	T	T	T	T	T	T	T	T	T	T	T	T	T	T	T	T	T	T	A
1793	T	T	T	T	T	T	T	T	T	T	A	A	A	A	A	A	A	SA	A	T	T	T	T	A	T	T	T	T	T	T	T	T	T	T	T	T	T	T	T	T	T	T	T	T	T	T	T	T	A
1794	T	T	T	T	T	T	T	T	T	T	T	A	A	A	A	A	A	T	A	T	A	T	T	T	T	T	T	T	T	T	T	T	T	T	T	T	T	T	T	T	T	T	T	T	T	T	T	T	A
1795	T	T	T	T	T	T	T	T	T	T	T	A	A	A	A	A	A	A	A	T	A	A	T	T	T	T	T	T	T	T	T	T	T	T	T	T	T	T	T	T	T	T	T	T	T	T	T	T	A
1796	T	T	T	T	T	T	T	T	T	T	T	A	A	A	A	A	A	A	A	T	A	A	T	T	T	T	T	T	T	T	T	T	T	T	T	T	T	T	T	T	T	T	T	T	T	T	T	T	A
1797	T	T	T	T	T	T	T	T	T	T	T	A	A	A	A	A	A	A	A	T	T	A	T	T	T	T	T	T	A	T	T	T	T	T	T	T	T	T	T	T	T	T	T	T	T	T	T	T	A
1798	T	T	T	T	T	T	T	T	T	T	T	A	A	A	A	A	A	A	A	T	T	A	T	T	T	T	T	T	A	T	T	T	T	T	T	T	T	T	T	T	T	T	T	T	T	T	T	T	A
1799	T	T	T	T	T	T	T	T	T	T	T	A	A	A	A	A	A	SA	A	T	T	A	T	T	T	T	T	T	T	T	T	T	T	T	T	T	T	T	T	T	T	T	T	T	T	T	T	T	A
1800	T	T	T	T	T	T	T	T	T	T	T	A	A	T	A	A	A	T	A	T	T	T	T	T	T	T	T	T	T	T	T	T	T	T	T	T	T	T	T	T	T	T	T	T	T	T	T	T	A
1801	T	T	T	T	T	T	T	T	T	T	T	A	A	T	A	A	A	T	A	T	T	T	T	T	T	T	T	T	T	T	T	T	T	T	T	T	T	T	T	T	T	T	T	T	T	T	T	T	A
1802	T	T	T	T	T	T	T	T	T	T	T	A	A	A	A	A	A	A	A	T	T	T	T	T	T	T	T	T	T	T	T	T	T	T	T	T	T	T	T	T	T	T	T	T	T	T	T	A	A
1803	T	T	T	T	T	T	T	T	T	T	T	A	A	A	A	A	A	A	A	T	T	T	T	T	T	T	T	T	T	T	T	T	T	T	T	T	T	T	T	T	T	T	T	T	T	T	T	T	A
1804	T	T	T	T	T	T	T	T	T	T	T	A	A	A	A	A	A	A	A	T	T	T	T	T	T	T	T	T	T	T	T	T	T	T	T	T	T	T	T	T	T	T	T	T	T	T	T	T	A
1805	T	T	T	T	T	T	T	T	T	T	T	A	A	A	A	A	A	A	A	T	T	T	T	T	T	T	T	T	T	T	T	T	T	T	T	T	T	T	T	T	T	T	T	T	T	T	T	T	A
1806	T	T	T	T	T	T	T	T	T	T	T	A	A	T	A	A	A	A	A	T	T	T	T	T	T	T	T	T	T	T	T	T	T	T	T	T	T	T	T	T	T	T	T	T	T	T	T	A	A
1807	T	T	T	T	T	T	T	T	T	T	T	A	A	A	A	A	A	A	A	T	T	T	T	T	T	T	T	T	T	T	T	T	T	T	T	T	T	T	T	T	T	T	T	T	T	T	T	A	A
1808	T	T	T	T	T	T	T	T	T	T	T	A	A	A	A	A	A	A	A	T	T	T	T	T	T	T	T	T	T	T	T	T	T	T	T	T	T	T	T	T	T	T	T	T	T	T	A	A	A
1809	T	T	T	T	T	T	T	T	T	T	T	A	A	A	A	A	A	T	A	T	T	T	T	T	T	T	T	T	T	T	T	T	T	T	T	T	T	T	T	T	T	T	T	T	T	T	T	A	A
1810	T	T	T	T	T	T	T	T	T	T	T	A	A	A	A	A	A	T	T	A	T	T	T	T	T	T	T	T	A	T	T	T	T	T	T	T	T	T	T	T	T	T	T	T	T	T	T	T	A
1811	T	T	T	T	T	T	T	T	T	T	T	A	A	A	A	A	A	SA	A	A	T	T	T	T	T	T	T	T	A	T	T	T	T	T	T	T	T	T	T	T	T	T	T	T	T	T	T	T	A
1812	T	T	T	T	T	T	T	T	T	T	T	A	A	A	A	A	A	SA	A	A	T	T	T	T	T	T	T	T	T	T	T	T	T	T	T	T	T	T	T	T	T	T	T	T	T	T	T	T	A
1813	T	T	T	T	T	T	T	T	T	T	T	A	A	A	A	A	A	A	A	A	T	T	T	T	T	T	T	T	T	T	T	T	T	T	T	T	T	T	T	T	T	T	T	T	T	A	T	T	A
1814	T	T	T	T	T	T	T	T	T	T	T	A	A	A	A	A	A	A	A	A	T	T	T	T	T	T	T	T	T	T	T	T	T	T	T	T	T	T	T	T	T	T	T	T	T	A	T	T	A
1815	T	T	T	T	T	T	T	T	T	T	T	A	A	A	A	A	A	A	A	A	T	T	T	T	T	T	T	T	T	T	T	T	T	T	T	T	T	T	T	T	T	T	T	T	T	A	T	T	A
1816	T	T	T	T	T	T	T	T	T	T	T	A	A	A	A	A	A	A	A	A	T	T	T	T	T	T	T	T	T	T	T	T	T	T	T	T	T	T	T	T	T	T	T	T	T	A	T	T	A
1817	T	T	T	T	T	T	T	T	T	T	T	A	A	A	A	A	A	A	A	A	T	T	T	T	T	T	T	T	A	T	T	T	T	T	T	T	T	T	T	T	T	T	T	T	T	A	T	T	A
1818	T	T	T	T	T	T	T	T	T	T	T	A	A	A	A	A	A	A	A	T	T	T	T	T	T	T	T	T	T	T	T	T	T	T	T	T	T	T	T	T	T	T	T	T	T	A	T	T	A
1819	T	T	T	T	T	T	T	T	T	T	T	A	A	A	A	A	A	A	A	T	T	T	T	T	T	T	T	T	A	T	T	T	T	T	T	T	T	T	T	T	T	T	T	T	T	A	T	T	A
1820	T	T	T	T	T	T	T	T	T	T	T	A	A	A	A	A	A	T	A	T	T	T	T	T	T	T	T	T	A	T	T	T	T	T	T	T	T	T	T	T	T	T	T	T	T	A	T	T	T
1821	T	T	T	T	T	T	T	T	T	T	T	A	A	A	A	A	A	A	T	T	T	T	T	T	T	T	T	T	A	T	T	T	T	T	T	T	T	T	T	T	T	T	T	T	T	A	T	T	T
1822	T	T	T	T	T	T	T	T	T	T	T	A	A	A	A	A	A	T	T	T	T	T	T	T	T	T	T	T	T	T	T	T	T	T	T	T	T	T	T	T	T	T	T	T	T	A	T	T	T
1823	T	T	T	T	T	T	T	T	T	T	T	A	A	A	A	A	A	A	A	T	T	T	T	T	T	T	T	T	T	T	T	T	T	T	T	T	T	T	T	T	T	T	T	T	T	A	T	T	T
1824	T	T	T	T	T	T	T	T	T	T	T	A	A	A	A	A	A	A	A	T	T	T	T	T	T	T	T	T	T	T	T	T	T	T	T	T	T	T	T	T	T	T	T	T	T	A	T	T	T
1825	T	T	T	T	T	T	T	T	T	T	T	A	A	A	A	A	A	A	A	T	T	A	T	T	T	T	T	T	T	T	T	T	T	T	T	T	T	T	T	T	T	T	T	T	A	A	T	T	T
1826	T	T	T	T	T	T	T	T	T	T	T	A	A	A	A	A	A	A	A	T	T	A	T	T	T	T	T	T	T	T	T	T	T	T	T	T	T	T	T	T	T	T	T	T	A	A	T	T	T
1827	T	T	T	T	T	T	T	T	T	T	T	A	A	A	A	A	A	A	A	T	T	T	T	T	T	T	T	T	T	T	T	T	T	T	T	T	T	T	T	T	T	T	T	T	T	A	T	T	T
1828	T	T	T	T	T	T	T	T	T	T	T	A	A	A	A	A	A	A	A	T	T	T	T	T	T	T	T	T	T	T	T	T	T	T	T	T	T	T	T	T	T	T	T	T	T	A	T	T	T
1829	T	T	T	T	T	T	T	T	T	T	T	A	A	A	A	A	A	A	A	T	T	T	T	T	T	T	T	T	T	T	T	T	T	T	T	T	T	T	T	T	T	T	T	T	T	T	T	T	T
1830	T	T	T	T	T	T	T	T	T	T	T	A	A	A	A	A	A	A	A	T	T	T	T	T	T	T	T	T	T	T	T	T	T	T	T	T	T	T	T	T	T	T	T	T	T	T	T	T	T
1831	T	T	T	T	T	T	T	T	T	T	T	A	A	A	A	A	A	A	A	T	T	T	T	T	T	T	T	T	T	T	T	A	T	T	T	T	T	T	T	T	T	T	T	T	T	T	T	T	T
1832	T	T	T	T	T	T	T	T	T	T	T	A	A	A	A	A	A	A	A	T	T	T	T	T	T	T	T	T	T	T	T	A	T	T	T	T	T	T	T	T	T	T	T	T	T	T	T	T	T
1833	T	T	T	T	T	T	T	T	T	T	T	A	A	A	A	A	A	A	A	T	T	T	T	T	T	T	T	T	T	T	T	T	T	T	T	T	T	T	T	T	T	T	T	T	T	T	T	T	T
1834	T	T	T	T	T	T	T	T	T	T	T	A	A	A	A	A	A	A	A	T	T	T	T	T	T	T	T	T	T	T	T	T	T	T	T	T	T	T	T	T	T	T	T	T	T	T	T	T	T
1835	T	T	T	T	T	T	T	T	T	T	T	A	A	A	A	A	A	A	A	T	T	T	T	T	T	T	T	T	T	T	T	T	T	T	T	T	T	T	T	T	T	T	T	T	T	T	T	T	T
1836	T	T	T	T	T	T	T	T	T	T	T	A	A	T	A	A	A	A	A	T	T	T	T	T	T	T	T	T	T	T	T	T	T	T	T	T	T	T	T	T	T	T	T	T	T	T	T	T	T
1837	T	T	T	T	T	T	T	T	T	T	T	A	A	T	A	A	A	A	A	T	T	T	T	T	T	T	T	T	T	T	T	T	T	T	T	T	T	T	T	T	T	T	T	T	T	T	T	T	T
1838	T	T	T	T	T	T	T	T	T	T	T	A	A	A	A	A	A	SA	T	T	T	T	T	T	T	T	T	T	T	T	T	T	T	T	T	T	T	T	T	T	T	T	T	T	T	T	A	T	T
1839	T	T	T	T	T	T	T	T	T	T	T	A	A	A	A	A	A	A	A	T	T	T	T	T	T	T	T	A	T	T	T	T	T	T	T	T	T	T	T	T	T	T	T	T	T	T	A	A	T
1840	T	T	T	T	T	T	T	T	T	T	T	A	A	A	A	A	A	A	T	T	T	T	T	T	T	T	T	T	T	T	T	T	T	T	T	T	T	T	T	T	T	T	T	T	T	T	A	A	T
1841	T	T	T	T	T	T	T	T	T	T	T	A	A	A	A	A	A	A	A	T	T	T	T	T	T	T	T	T	T	T	T	T	T	T	T	T	T	T	T	T	T	T	T	T	T	T	A	A	A
1842	T	T	T	T	T	T	T	T	T	T	T	A	A	A	A	A	A	A	A	T	T	T	T	T	A	T	T	T	T	T	T	T	T	T	T	T	T	T	T	T	T	T	T	T	T	T	T	A	A
1843	T	T	T	T	T	T	T	T	T	T	T	A	A	A	A	A	A	A	A	T	T	T	T	T	T	T	T	T	T	T	T	T	T	T	T	T	T	T	T	T	T	T	T	T	T	T	T	A	A
1844	T	T	T	T	T	T	T	T	T	T	T	A	A	A	A	A	A	A	A	T	T	T	T	T	T	T	T	T	T	T	T	T	T	T	T	T	T	T	T	T	T	T	T	T	T	T	T	A	A
1845	T	T	T	T	T	T	T	T	T	T	T	A	A	A	A	A	A	SA	SA	T	T	T	T	T	T	T	T	A	T	T	T	T	T	T	T	T	T	T	T	T	T	T	T	T	T	T	T	A	A
1846	T	T	A	T	T	T	T	T	T	T	T	A	A	A	A	A	A	A	A	T	T	T	T	T	T	T	T	A	T	T	T	T	T	T	T	T	T	T	T	T	T	T	A	T	T	T	T	A	A
1847	T	T	T	T	T	T	T	T	T	T	T	A	A	A	A	A	A	A	A	T	T	T	T	T	T	T	T	A	T	T	T	T	T	T	T	T	T	T	T	T	T	T	T	T	T	A	A	A	A
1848	T	T	T	T	T	T	T	T	T	T	T	A	A	A	A	A	A	A	A	T	T	T	T	T	A	T	T	T	T	T	T	T	T	T	T	T	T	T	T	T	T	T	T	T	T	A	T	A	A
1849	T	T	T	T	T	T	T	T	T	T	T	A	A	A	A	A	A	A	A	T	T	T	T	T	A	T	T	T	T	T	T	T	T	T	T	T	T	T	T	T	T	T	T	T	A	A	T	A	A
1850	T	T	T	T	T	T	T	T	T	T	T	A	A	A	A	A	A	A	A	T	T	T	T	T	A	T	T	T	T	T	T	T	T	T	T	T	T	T	T	T	T	T	T	A	A	A	T	A	A
1851	T	T	T	T	T	T	T	T	T	T	T	A	A	A	A	A	A	A	A	T	T	T	T	T	A	T	T	T	T	T	T	T	T	T	T	T	T	T	T	T	T	T	T	A	A	A	T	A	A
1852	T	T	T	T	T	T	T	T	T	T	T	A	A	A	A	A	A	SA	A	T	T	T	T	T	A	T	T	T	T	T	T	T	T	T	T	T	T	T	T	T	T	T	T	A	A	A	T	A	A
1853	T	T	T	T	T	T	T	T	T	T	T	A	A	A	A	A	A	A	A	T	T	T	T	T	A	T	T	T	T	T	T	T	T	T	T	T	T	T	T	T	A	T	T	T	A	A	T	A	A
1854	T	T	T	T	T	T	T	T	T	T	T	A	A	A	A	A	A	A	A	T	T	T	T	T	A	T	T	T	T	T	T	T	T	T	T	T	T	T	T	T	A	T	T	T	A	A	T	A	A
1855	T	T	T	T	T	T	T	T	T	T	T	A	A	A	A	A	A	A	A	T	T	T	T	T	A	T	T	T	T	T	T	T	T	T	T	T	T	T	T	T	T	T	T	T	A	A	T	T	A
1856	T	T	T	T	T	T	T	T	T	T	T	A	A	A	A	A	A	A	A	T	T	T	T	T	T	T	T	T	T	T	T	T	T	T	T	T	T	T	T	T	T	T	T	T	A	A	T	A	A
1857	T	T	T	T	T	T	T	T	T	T	T	A	A	A	A	A	A	A	A	T	T	T	T	T	T	T	T	T	T	T	T	T	T	T	T	T	T	T	T	T	T	T	T	T	A	A	T	A	A
1858	T	T	T	T	T	T	T	T	T	T	T	A	A	A	A	A	A	T	T	T	T	T	T	T	T	T	T	T	T	T	T	T	T	T	T	T	T	T	T	T	T	T	T	T	A	A	T	A	A
1859	T	T	T	T	T	T	T	T	T	T	T	A	A	A	A	A	A	A	T	T	T	T	T	T	T	T	T	T	T	T	T	T	T	T	T	T	T	T	T	T	T	T	T	T	T	A	T	A	A
1860	T	T	T	T	T	T	T	T	T	T	T	A	A	A	A	A	A	A	T	T	T	T	T	T	T	T	T	T	T	T	T	T	T	T	T	T	T	T	T	T	T	T	T	T	T	A	T	A	A
1861	T	T	T	T	T	T	T	T	T	T	T	A	A	A	A	A	A	A	A	T	T	T	T	T	T	T	T	T	T	T	T	T	T	T	T	T	T	T	T	T	T	T	T	T	T	A	T	A	A
1862	T	T	T	T	T	T	T	T	T	T	T	A	A	A	A	A	A	A	A	T	T	T	T	T	T	T	T	T	T	T	T	T	T	T	T	T	T	T	T	T	T	T	T	T	T	T	T	A	A
1863	T	T	T	T	T	T	T	T	T	T	T	A	A	A	A	A	A	A	A	T	T	T	T	T	T	T	T	T	T	T	T	T	T	T	T	T	T	T	T	T	T	T	T	T	T	T	T	A	A
1864	T	T	T	T	T	T	T	T	T	T	T	A	A	A	A	A	A	A	A	T	T	T	T	T	T	T	T	T	T	T	T	T	T	T	T	T	T	T	T	T	T	T	T	T	T	A	A	A	A
1865	T	T	T	T	T	T	T	T	T	T	T	A	A	A	A	A	A	A	A	T	T	T	T	T	T	T	T	T	T	T	T	T	T	T	T	T	T	T	T	T	T	T	T	T	T	A	A	A	A
1866	T	T	T	T	T	T	T	T	T	T	T	A	A	A	A	A	A	A	A	T	T	T	T	T	T	T	T	T	T	T	T	T	T	T	T	T	T	T	T	T	T	T	T	T	T	T	A	A	A
1867	T	T	T	T	T	T	T	T	T	T	T	A	A	A	A	A	A	A	A	T	T	T	T	T	T	T	T	T	T	T	T	T	T	T	T	T	T	T	T	T	T	T	T	T	T	T	A	A	A
1868	T	T	T	T	T	T	T	T	T	T	T	A	A	A	A	A	A	A	A	T	T	T	T	T	T	T	T	T	T	T	T	T	T	T	T	T	T	T	T	T	T	T	T	T	T	T	T	A	A
1869	T	T	T	T	T	T	T	T	T	T	T	A	A	A	A	A	A	A	A	T	T	T	T	T	T	T	T	T	T	T	T	T	T	T	T	T	T	T	T	T	T	T	T	A	T	T	T	A	A
1870	T	T	T	T	T	T	T	T	T	T	T	A	A	A	A	A	A	A	A	T	T	T	T	T	T	T	T	T	T	T	T	T	T	T	T	T	T	T	T	T	T	T	T	A	T	T	T	T	T
1871	T	T	T	T	T	T	T	T	T	T	A	A	A	A	A	A	A	A	A	T	T	T	T	T	T	T	T	T	T	T	T	T	T	T	T	T	T	T	T	T	T	T	T	A	A	T	T	A	A
1872	T	T	T	T	T	T	T	T	T	T	A	A	A	A	A	A	A	A	A	A	T	T	T	T	T	T	T	T	T	T	T	T	T	T	T	T	T	T	T	T	T	T	T	A	A	T	T	A	A
1873	T	T	T	T	T	T	T	T	T	T	T	A	A	A	A	A	A	A	A	A	T	T	T	T	T	T	T	T	T	T	T	T	T	T	T	T	T	T	T	T	T	T	T	A	A	T	T	A	A
1874	T	T	T	T	T	T	T	T	T	T	T	A	A	A	A	A	A	A	A	A	T	T	T	T	T	T	T	T	T	T	T	T	T	T	T	T	T	T	T	T	T	T	T	A	A	T	T	A	A
1875	T	T	T	T	T	T	T	T	T	T	A	A	A	A	A	A	A	A	A	A	T	T	T	T	T	T	T	T	T	T	T	T	T	T	T	T	T	T	T	T	T	T	T	T	T	T	T	A	A
1876	T	T	T	T	T	T	T	T	T	T	T	A	A	A	A	A	A	A	A	A	T	T	T	T	T	T	T	T	T	T	T	T	T	T	T	T	T	T	T	T	T	T	T	T	T	T	T	A	A
1877	T	T	T	T	T	T	T	T	T	T	T	A	A	A	A	A	A	A	A	A	A	T	T	T	T	T	T	T	T	T	T	T	T	T	T	T	T	T	T	T	T	T	T	T	T	A	T	A	A
1878	T	T	T	T	T	T	T	T	T	T	T	A	A	A	A	A	A	A	A	T	A	T	T	T	T	T	T	T	T	T	T	T	T	T	T	T	T	T	T	T	T	T	T	T	T	A	A	A	A
1879	T	T	T	T	T	T	T	T	T	T	T	A	A	A	A	A	A	A	A	T	A	A	T	T	T	T	T	T	T	T	T	T	T	T	T	T	T	T	T	T	T	T	T	T	T	A	A	A	A
1880	T	T	T	T	T	T	T	T	T	T	T	A	A	A	A	A	A	A	A	T	A	A	T	T	T	T	T	T	T	T	T	T	T	T	T	T	T	T	T	T	T	T	T	T	A	A	A	A	A
1881	T	T	T	T	T	T	T	T	T	T	T	A	A	A	A	A	A	A	A	T	A	T	T	T	T	T	T	T	T	T	T	T	T	T	T	T	T	T	T	T	T	T	T	T	A	A	A	A	A
1882	T	T	T	T	T	T	T	T	T	T	T	A	A	A	A	A	A	A	A	T	A	T	T	T	T	T	T	T	T	T	T	T	T	T	T	T	T	T	T	T	T	T	T	T	A	A	A	A	A
1883	T	T	T	T	T	T	T	T	T	T	T	A	A	A	A	A	A	A	A	T	A	T	T	T	T	T	T	T	T	T	T	T	T	T	T	T	T	T	T	T	T	T	T	T	T	A	A	A	A
1884	T	T	T	T	T	T	T	T	T	T	T	A	A	A	A	A	A	A	A	T	A	T	T	T	T	T	T	T	T	T	T	T	T	T	T	T	T	T	T	T	T	T	T	T	T	A	A	A	A
1885	T	T	T	T	T	T	T	T	T	T	T	A	A	A	A	A	A	A	A	T	T	T	T	T	T	T	T	T	T	T	T	T	T	T	T	T	T	T	T	T	T	T	T	T	T	A	A	A	A
1886	T	T	T	T	T	T	T	T	T	T	T	A	A	A	A	A	A	A	A	T	T	T	T	T	T	T	T	T	T	T	T	T	T	T	T	T	T	T	T	T	T	T	T	T	T	A	A	A	A
1887	T	T	T	T	T	T	T	T	T	T	T	A	A	A	A	A	A	A	A	T	T	T	T	T	T	T	T	T	T	T	T	T	T	T	T	T	T	T	T	T	T	T	T	T	T	A	A	A	A
1888	T	T	T	T	T	T	T	T	T	T	T	A	A	A	A	A	A	A	A	T	T	T	T	T	T	T	T	T	T	T	T	T	T	T	T	T	T	T	T	T	T	T	T	T	T	T	A	A	A
1889	T	T	T	T	T	T	T	T	T	T	T	A	A	A	A	A	A	T	A	T	T	T	T	T	T	T	T	T	T	T	T	T	T	T	T	T	T	T	T	T	T	T	T	T	T	A	A	A	A
1890	T	T	T	T	T	T	T	T	T	T	T	A	A	A	A	A	A	A	A	T	T	T	T	T	T	T	T	T	T	T	T	T	T	T	T	T	T	T	T	T	T	T	T	T	T	A	T	A	A
1891	T	T	T	T	T	T	T	T	T	T	T	A	A	A	A	A	A	A	A	T	T	T	T	T	T	T	T	T	T	T	T	T	T	T	T	T	T	T	T	T	T	T	T	T	T	A	T	T	A
1892	T	T	T	T	T	T	T	T	T	T	T	A	A	A	A	A	A	A	A	T	T	T	T	T	T	T	T	T	T	T	T	T	T	T	T	T	T	T	T	T	T	T	T	T	T	A	T	T	A
1893	T	T	T	T	T	T	T	T	T	T	T	A	A	T	A	A	A	A	A	T	A	T	T	T	T	T	T	T	T	T	T	T	T	T	T	T	T	T	T	T	A	T	T	T	T	A	A	A	A
1894	T	T	T	T	T	T	T	T	T	T	T	A	A	T	A	A	A	T	A	T	A	T	T	T	T	T	T	T	T	T	T	T	T	T	A	T	T	T	T	T	A	T	T	T	T	A	A	A	A
1895	T	T	T	T	T	T	T	T	T	T	T	A	A	T	A	A	A	T	A	T	A	T	T	T	T	T	T	T	T	T	T	T	T	T	A	T	T	T	T	T	T	T	T	T	T	A	A	A	A
1896	T	T	T	T	T	T	T	T	T	T	T	A	A	T	A	A	A	T	A	T	A	T	T	T	T	T	T	T	T	T	T	T	T	T	A	T	T	T	T	T	T	T	T	T	T	A	A	A	A
1897	T	T	T	T	T	T	T	T	T	T	T	A	A	A	A	A	A	A	A	T	A	T	T	T	T	T	T	T	T	T	T	T	T	T	T	T	T	T	T	T	T	T	T	T	T	A	A	A	A
1898	T	T	T	T	T	T	T	T	T	T	T	A	A	A	A	A	A	A	A	T	A	T	T	T	T	T	T	T	T	T	T	T	T	T	T	T	T	T	T	T	T	T	T	T	T	A	T	A	A
1899	T	T	T	T	T	T	T	T	T	T	T	A	A	A	A	A	A	A	A	T	A	T	T	T	T	T	T	A	T	T	T	T	T	T	T	T	T	T	T	T	T	T	T	A	T	A	A	A	A
1900	T	T	T	T	T	T	T	T	T	T	T	A	A	A	A	A	A	A	A	T	A	T	T	T	T	T	T	T	T	T	T	T	T	T	T	T	T	T	T	T	T	T	T	A	T	A	A	A	A
1901	T	T	T	T	T	T	T	T	T	T	T	A	A	A	A	A	A	A	A	T	A	T	T	T	T	T	T	T	T	T	T	T	T	T	T	T	T	T	T	T	T	T	T	A	T	A	A	A	A
1902	T	T	T	T	T	T	T	T	T	T	T	A	A	A	A	A	A	A	SA	T	T	T	T	T	T	T	T	T	T	A	T	T	T	T	T	T	T	T	T	T	T	A	T	A	T	A	A	A	A
1903	T	T	T	T	T	T	T	T	T	T	T	A	A	A	A	A	A	A	A	T	T	T	T	T	T	T	T	T	T	A	T	T	T	T	T	T	T	T	T	T	T	A	T	A	T	A	A	A	A
1904	T	T	T	T	T	T	T	T	T	T	T	A	A	A	A	A	A	A	A	T	T	T	T	T	T	T	T	T	T	A	T	T	T	T	T	T	T	T	T	T	T	A	T	A	T	A	A	A	A
1905	T	T	T	T	T	T	T	T	T	T	T	A	A	A	A	A	A	A	A	T	T	T	T	T	T	T	T	T	T	A	T	T	T	T	T	T	T	T	T	T	T	A	T	A	T	A	A	A	A
1906	T	T	T	T	T	T	T	T	T	T	T	A	A	A	A	A	A	A	A	T	T	T	T	T	T	T	T	T	T	A	T	T	T	T	T	T	T	T	T	T	T	A	T	T	T	A	A	A	A
1907	T	T	T	T	T	T	T	T	T	T	T	A	A	A	A	A	A	A	A	T	T	T	T	T	T	T	T	A	T	A	T	T	T	T	T	T	T	T	T	T	T	A	T	T	T	A	A	A	A
1908	T	T	T	T	T	T	T	T	T	T	T	A	A	A	A	A	A	A	A	T	T	T	T	T	T	T	T	A	T	A	T	T	T	T	T	T	T	T	T	T	T	A	T	T	T	A	A	A	A
1909	T	T	T	T	T	T	T	T	T	T	T	A	A	A	A	A	A	A	A	T	T	T	T	T	T	T	T	T	T	T	T	T	T	T	T	T	T	T	T	T	T	T	T	T	T	A	A	A	A
1910	T	T	T	T	T	T	T	T	T	T	T	A	A	A	A	A	A	A	A	T	T	T	T	T	T	T	T	T	T	T	T	T	T	T	T	T	T	T	T	T	T	T	T	T	T	A	A	A	A
1911	T	T	T	T	T	T	T	T	T	T	T	A	A	A	A	A	A	A	A	T	T	T	T	T	T	T	T	T	T	T	T	T	T	T	T	T	T	T	T	T	T	T	T	A	A	A	A	A	A
1912	T	T	T	T	T	T	T	T	T	T	T	A	A	A	A	A	A	T	A	T	T	T	T	T	T	T	T	T	T	T	T	T	T	T	T	A	T	T	T	T	T	T	T	T	A	A	A	A	A
1913	T	T	T	T	T	T	T	T	T	T	T	A	A	A	A	A	A	A	A	T	T	T	T	T	T	T	T	T	T	T	T	T	T	T	T	T	T	T	T	T	T	T	T	T	T	A	A	A	A
1914	T	T	T	T	T	T	T	T	T	T	T	A	A	A	A	A	A	A	A	T	T	T	T	T	T	T	T	T	T	T	T	T	T	T	T	T	T	T	T	T	A	T	T	T	T	A	A	A	A
1915	T	T	T	T	T	T	T	T	T	T	T	A	A	A	A	A	A	T	A	T	T	T	T	T	T	T	T	T	T	T	T	T	T	T	T	T	T	T	T	T	A	A	T	T	T	A	A	A	A
1916	T	T	T	T	T	T	T	T	T	T	T	A	A	A	A	A	A	T	A	T	T	T	T	T	T	T	T	T	T	T	T	T	T	T	A	T	T	T	T	T	A	A	A	T	T	A	A	A	A
1917	T	T	T	T	T	T	T	T	T	T	T	A	A	A	A	A	A	T	A	T	T	A	A	T	T	A	A	T	T	T	T	T	T	T	A	T	T	T	T	T	A	A	T	T	T	A	A	A	A
1918	T	T	T	T	T	T	T	T	T	T	T	A	A	A	A	A	A	A	A	T	T	A	A	T	A	A	A	T	T	T	T	T	T	T	A	T	T	T	T	T	A	A	T	T	T	A	A	A	A
1919	T	T	T	T	T	T	T	T	T	T	T	A	A	A	A	A	A	A	A	T	T	A	T	T	A	A	A	T	T	T	T	T	T	T	A	T	T	T	T	T	A	A	T	T	T	A	A	A	A
1920	T	T	T	T	T	T	T	T	T	T	T	A	A	A	A	A	A	A	A	T	T	A	T	T	T	A	A	T	T	T	T	T	T	T	A	T	T	T	T	T	A	A	A	T	T	T	A	A	A
1921	T	T	T	T	T	T	T	T	T	T	T	A	A	A	A	A	A	A	A	T	T	A	T	A	T	A	A	T	T	T	T	T	T	T	A	T	T	T	T	T	A	A	A	T	T	T	A	A	A
1922	T	T	T	T	T	T	T	T	T	T	T	A	A	A	A	A	A	T	A	T	T	T	T	A	T	A	T	T	T	T	T	T	T	T	T	T	T	T	T	T	A	A	T	T	T	T	A	A	A
1923	T	T	T	T	T	T	T	T	T	T	T	A	A	A	A	A	A	A	A	T	T	T	T	A	T	T	T	T	T	T	T	T	T	T	T	T	T	T	T	T	A	A	T	T	T	T	A	A	A
1924	T	T	T	T	T	T	T	T	T	T	T	A	A	A	A	A	A	A	A	T	T	T	T	T	T	T	T	T	T	T	T	T	T	T	T	T	T	T	T	T	T	A	T	T	T	T	A	A	A
1925	T	T	T	T	T	T	T	T	T	T	T	A	A	A	A	A	A	A	A	T	T	T	T	T	T	T	T	T	T	T	T	T	T	T	T	T	T	T	T	T	T	A	T	T	T	T	A	A	A
1926	T	T	T	T	T	T	T	T	T	T	T	A	A	A	A	A	A	T	A	T	T	T	T	T	T	T	T	T	T	T	T	T	T	T	T	T	T	T	T	T	T	A	T	T	T	T	A	A	A
1927	T	T	T	T	T	T	T	T	T	T	T	A	A	A	A	A	A	T	A	T	T	T	T	T	T	T	T	T	T	T	T	T	T	T	T	T	T	T	T	T	T	A	T	T	T	T	A	A	A
1928	T	T	T	T	T	T	T	T	T	T	T	A	A	A	A	A	A	A	A	T	T	T	T	T	T	T	T	T	T	T	T	T	T	T	T	T	T	T	T	T	T	A	T	T	T	T	A	A	A
1929	T	T	T	T	T	T	T	T	T	T	T	A	A	A	A	A	A	A	A	T	T	T	T	T	T	T	T	T	T	T	T	T	T	T	T	T	T	T	T	T	T	A	T	T	T	T	A	A	A
1930	T	T	T	T	T	T	T	T	T	T	T	A	A	A	A	A	A	A	A	T	T	T	T	T	T	T	T	T	T	T	T	T	T	T	T	T	T	T	T	T	A	T	T	T	T	T	A	A	A
1931	T	T	T	T	T	T	T	T	T	T	T	A	A	A	A	A	A	A	A	T	T	T	T	T	T	T	T	T	T	T	T	T	T	T	T	T	T	T	T	T	A	T	T	T	T	T	A	A	A
1932	T	T	T	T	T	T	T	T	T	T	T	A	A	A	A	A	A	SA	SA	T	T	T	T	T	T	T	T	T	T	T	T	T	T	T	T	T	T	T	T	T	T	T	T	T	T	T	A	A	A
1933	T	T	T	T	T	T	T	T	T	T	T	A	A	A	A	A	A	SA	SA	T	T	T	T	T	T	T	T	T	T	T	T	T	T	T	T	T	T	T	T	T	T	T	T	T	T	T	A	A	A
1934	T	T	T	T	T	T	T	T	T	T	T	A	A	A	A	A	A	SA	SA	T	T	T	T	T	T	T	T	T	T	T	T	T	T	T	T	T	T	T	T	T	T	T	T	T	T	T	A	A	A
1935	T	T	T	T	T	T	T	T	T	T	T	A	A	A	A	A	A	A	A	T	T	T	T	T	T	T	T	T	T	T	T	T	T	T	T	T	T	T	T	T	T	T	T	T	T	T	A	A	A
1936	T	T	T	T	T	T	T	T	T	T	T	A	A	A	A	A	A	A	SA	T	T	T	T	A	T	T	T	T	T	T	T	T	T	T	T	T	T	T	T	T	T	T	T	T	T	T	A	A	A
1937	T	T	T	T	T	T	T	T	T	T	T	A	A	A	A	A	A	SA	SA	T	T	T	T	A	A	T	T	T	T	T	T	T	T	T	T	T	T	T	T	T	T	T	T	T	T	T	A	A	A
1938	T	T	T	T	T	T	T	T	T	T	T	A	A	A	A	A	A	A	SA	T	T	T	T	A	A	T	T	T	T	T	T	T	T	T	T	T	T	T	T	T	T	T	T	T	A	A	A	A	A
1939	T	T	T	T	T	T	T	T	T	T	T	A	A	A	A	A	A	A	A	T	T	T	T	A	A	T	T	T	T	T	T	T	T	T	T	T	T	T	T	T	T	T	T	T	A	A	T	T	A
1940	T	T	T	T	T	T	T	T	T	T	T	A	A	A	A	A	A	A	A	T	A	T	T	A	T	T	T	T	T	T	T	T	T	T	T	T	T	T	T	T	T	T	T	T	A	A	T	T	A
1941	T	T	T	T	T	T	T	T	T	T	T	A	A	A	A	A	A	A	T	T	T	T	T	A	T	T	T	T	T	T	T	T	T	T	T	T	T	T	T	T	T	T	T	T	A	A	T	T	A
1942	T	T	T	T	T	T	T	T	T	T	T	A	A	A	A	A	A	A	A	T	T	T	T	T	T	T	T	T	T	T	T	T	T	T	T	T	T	T	T	T	T	T	T	T	A	A	T	T	A
1943	T	T	T	T	T	T	T	T	T	T	T	A	A	A	A	A	A	A	A	T	T	T	T	T	T	T	T	T	T	T	T	T	T	T	T	T	T	T	T	T	T	T	T	T	A	A	T	T	A
1944	T	T	T	T	T	T	T	T	T	T	T	A	A	A	A	A	A	A	A	T	T	T	T	T	T	T	T	T	T	T	T	T	T	T	T	T	T	T	T	T	T	T	T	T	A	A	T	T	A
1945	T	T	T	T	T	T	T	T	T	T	T	A	A	A	A	A	A	A	A	T	T	T	T	T	T	T	T	T	T	T	T	T	T	T	T	T	T	T	T	T	T	T	T	T	T	A	T	T	A
1946	T	T	T	T	T	T	T	T	T	T	T	A	A	A	A	A	A	A	A	T	T	T	T	T	T	T	T	T	T	T	T	T	T	T	T	T	T	T	T	T	T	T	T	T	T	A	T	T	A
1947	T	T	T	T	T	T	T	T	T	T	T	A	A	A	A	A	A	T	A	T	T	T	T	T	T	T	T	T	T	T	T	T	T	T	T	T	T	T	T	T	T	T	T	T	T	T	T	T	A
1948	T	T	T	T	T	T	T	T	T	T	T	A	A	A	A	A	A	T	A	T	T	T	T	T	T	T	T	T	T	T	T	T	T	T	T	T	T	T	T	T	T	T	T	T	T	T	T	T	A
1949	T	T	T	T	T	T	T	T	T	T	T	A	A	A	A	A	A	T	T	T	T	T	T	T	T	T	T	T	T	T	T	T	T	T	T	T	T	T	T	T	T	T	T	T	T	T	T	T	A
1950	T	T	T	T	T	T	T	T	T	T	T	A	A	A	A	A	A	T	A	T	T	T	T	T	T	T	T	T	T	T	T	T	T	T	T	T	T	T	T	T	T	T	T	T	T	T	T	T	T
1951	T	T	T	T	T	T	T	T	T	T	T	A	A	A	A	A	A	A	A	T	T	T	A	T	T	T	T	T	T	T	T	T	T	T	T	T	T	T	T	T	T	T	A	T	T	T	T	T	T
1952	T	T	T	T	T	T	T	T	T	T	T	A	A	A	A	A	A	A	A	T	T	T	A	T	T	T	T	T	T	T	T	T	T	T	T	T	T	T	T	T	T	T	A	T	T	T	T	T	T
1953	T	T	T	T	T	T	T	T	T	T	T	A	A	A	A	A	A	A	A	T	T	T	A	T	T	T	T	T	T	T	T	T	T	T	T	T	T	T	T	T	T	T	A	T	T	T	T	T	T
1954	T	T	T	T	T	T	T	T	T	T	T	A	A	A	A	A	A	A	A	T	A	A	A	T	T	T	T	T	T	T	T	T	T	T	T	T	T	T	T	T	T	T	T	T	T	A	T	T	T
1955	T	T	T	T	T	T	T	T	T	T	T	A	A	A	A	A	A	SA	A	T	A	A	A	T	T	T	T	T	T	T	T	T	T	T	T	T	T	T	T	T	T	T	T	T	T	A	T	T	T
1956	T	T	T	T	T	T	T	T	T	T	T	A	A	A	A	A	A	A	A	T	A	A	A	T	T	T	T	T	T	T	T	T	T	T	T	T	T	T	T	T	T	T	T	T	T	T	T	T	T
1957	T	T	T	T	T	T	T	T	T	T	T	A	A	A	A	A	A	A	A	T	A	A	A	T	T	T	T	T	T	T	T	T	T	T	T	T	T	T	T	T	T	T	T	T	T	A	T	T	T
1958	T	T	T	T	T	T	T	T	T	T	T	A	A	A	A	A	A	A	A	T	A	A	A	T	T	T	T	T	T	T	T	T	T	T	T	T	T	T	T	T	T	T	T	T	T	A	T	T	T
1959	T	T	T	T	T	T	T	T	T	T	T	A	A	A	A	A	A	A	A	T	T	A	A	T	T	T	T	T	T	T	T	T	T	T	T	T	T	T	T	T	T	T	T	T	T	A	T	T	T
1960	T	T	T	T	T	T	T	T	T	T	T	A	A	A	A	A	A	A	A	T	T	A	A	T	T	T	T	T	T	T	T	T	T	T	T	T	T	T	T	T	T	T	T	T	T	A	T	T	T
1961	T	T	T	T	T	T	T	T	T	T	T	A	A	A	A	A	A	A	A	T	T	A	A	T	T	T	T	T	T	T	T	T	T	T	T	T	T	T	T	T	T	T	T	T	T	A	T	T	T
1962	T	T	T	T	T	T	T	T	T	T	T	A	A	A	A	A	A	A	A	T	T	A	A	T	T	T	T	T	T	T	T	T	T	T	T	T	T	T	T	T	T	T	T	T	T	T	T	T	T
1963	T	T	T	T	T	T	T	T	T	T	T	A	A	A	A	A	A	A	A	T	T	A	A	A	T	T	T	T	T	T	T	T	T	T	T	T	T	T	T	T	T	T	T	T	T	T	T	T	T
1964	T	T	T	T	T	T	T	T	T	T	A	A	A	A	A	A	A	A	A	T	T	A	A	A	T	T	T	T	T	T	T	T	T	T	T	T	T	T	T	T	T	T	T	T	T	T	T	T	T
1965	T	T	T	T	T	T	T	T	T	T	A	A	A	T	A	A	A	A	A	T	T	A	A	A	T	T	T	T	T	T	T	T	T	T	T	T	T	T	T	T	T	T	T	T	T	T	T	T	T
1966	T	T	T	T	T	T	T	T	T	T	T	A	A	T	A	A	A	A	A	T	T	A	A	A	T	T	T	T	T	T	T	T	T	T	T	T	T	T	T	T	T	T	T	T	T	A	T	T	T
1967	T	T	T	T	T	T	T	T	T	T	T	A	A	A	A	A	A	A	T	T	T	A	A	A	T	T	T	T	T	T	T	T	T	T	T	T	T	T	T	T	T	T	T	T	T	A	T	T	T
1968	T	T	T	T	T	T	T	T	T	T	T	A	A	A	A	A	A	T	T	T	A	A	T	A	T	T	T	T	T	T	T	T	T	T	T	T	T	T	T	T	T	T	T	T	T	T	T	T	T
1969	T	T	T	T	T	T	T	T	T	T	A	A	A	A	A	A	A	T	T	A	A	A	T	T	T	T	T	T	T	T	T	T	T	T	T	T	T	T	T	T	T	T	T	T	T	T	T	T	T
1970	T	T	T	T	T	T	T	T	T	T	A	A	A	A	A	A	A	T	T	T	A	A	T	T	T	T	T	T	T	T	T	T	T	T	T	T	T	T	T	T	T	T	T	T	T	T	T	T	T
1971	T	T	T	T	T	T	T	T	T	T	A	A	A	A	A	A	A	A	A	T	A	A	T	T	T	T	T	T	T	T	T	T	T	T	T	T	T	T	T	T	T	T	T	T	T	T	T	T	T
1972	T	T	T	T	T	T	T	T	T	T	T	A	A	A	A	A	A	A	A	A	A	A	T	T	T	T	T	T	T	T	T	T	T	T	T	T	T	T	T	T	T	T	T	T	T	T	T	T	T
1973	T	T	T	T	T	T	T	T	T	T	T	A	A	A	A	A	A	A	A	A	A	A	T	T	T	T	T	T	T	T	T	T	T	T	T	T	T	T	T	T	T	T	T	T	T	T	T	T	T
1974	T	T	T	T	T	T	T	T	T	T	T	A	A	A	A	A	A	T	A	A	A	T	T	T	T	T	T	T	T	T	T	T	T	T	T	T	A	T	T	T	T	T	T	T	T	T	T	T	T
1975	T	T	T	T	T	T	T	T	T	T	A	A	A	A	A	A	A	T	A	A	A	A	T	T	T	T	T	T	T	T	T	T	T	T	T	T	T	T	T	T	T	T	T	T	T	T	T	T	T
1976	T	T	T	T	T	T	T	T	T	T	A	A	A	A	A	A	A	T	A	A	A	A	T	T	T	T	T	T	T	T	T	T	T	T	T	T	T	T	T	T	T	T	T	T	T	T	T	T	T
1977	T	T	T	T	T	T	T	T	T	T	A	A	A	T	A	A	A	T	A	A	A	A	A	T	T	T	T	T	T	T	T	T	T	T	T	T	T	T	T	T	T	T	T	T	T	T	T	T	T
1978	T	T	T	T	T	T	T	T	T	T	A	A	A	A	A	A	A	A	A	A	A	A	A	T	T	A	T	T	T	T	T	T	T	T	T	T	T	T	T	T	T	T	T	T	T	T	T	T	A
1979	T	T	T	T	T	T	T	T	T	T	A	A	A	A	A	A	A	T	A	A	A	A	A	T	T	A	T	T	T	T	T	T	T	T	T	T	T	T	T	T	T	T	T	T	T	T	T	T	A
1980	T	T	T	T	T	T	T	T	T	T	A	A	A	T	A	A	A	A	A	A	A	A	T	T	T	T	T	T	T	T	T	T	T	T	T	T	T	T	T	T	T	T	T	T	T	T	T	T	A
1981	T	T	T	T	T	T	T	T	T	T	T	A	A	A	A	A	A	A	A	A	A	A	A	T	T	T	T	T	T	T	T	T	T	T	T	T	T	T	T	T	T	T	T	T	T	T	T	T	A
1982	T	T	T	T	T	T	T	T	T	T	T	A	A	A	A	A	A	A	A	A	A	A	A	T	T	T	T	T	T	T	T	T	T	T	T	T	T	T	T	T	T	T	T	T	T	T	T	T	A
1983	T	T	T	T	T	T	T	T	T	T	T	A	A	A	A	A	A	A	A	A	A	A	A	T	T	T	T	T	T	T	T	T	T	T	T	T	T	T	T	T	T	T	T	T	T	T	T	T	A
1984	T	T	T	T	T	T	T	T	T	T	T	A	A	A	A	A	A	T	A	A	A	A	A	A	T	T	T	T	T	T	T	T	T	T	T	T	A	T	T	T	T	T	T	T	T	T	T	T	A
1985	T	T	T	T	T	T	T	T	T	T	T	A	A	T	A	A	A	A	A	A	A	A	A	A	T	T	T	T	T	T	T	T	T	T	T	T	T	T	T	T	T	T	T	T	T	T	T	T	A
1986	T	T	T	T	T	T	T	T	T	T	T	A	A	A	A	A	A	A	A	A	A	A	A	A	T	T	T	T	T	T	T	T	T	T	T	T	T	T	T	T	T	T	T	T	T	T	T	T	A
1987	T	T	T	T	T	T	T	T	T	T	T	A	A	A	A	A	A	A	A	A	A	A	A	T	T	T	T	T	T	T	T	T	T	T	T	T	T	T	T	T	T	T	T	T	T	T	T	T	A
1988	T	T	T	T	T	T	T	T	T	T	T	A	A	A	A	A	A	A	A	A	A	A	A	T	T	A	T	T	T	T	T	T	T	T	T	T	T	T	T	T	T	T	T	T	T	T	T	T	A
1989	T	T	T	T	T	T	T	T	T	T	T	A	A	A	A	A	A	A	A	A	A	T	A	T	T	A	T	T	T	T	T	T	T	T	T	T	T	T	T	T	T	T	T	T	T	T	T	T	T
1990	T	T	T	T	T	T	T	T	T	T	T	A	A	A	A	A	A	A	A	A	A	A	A	T	T	T	T	T	T	T	T	T	T	T	T	T	T	T	T	T	T	T	T	T	T	T	T	T	T
1991	T	T	T	T	T	T	T	T	T	T	T	A	A	A	A	A	A	A	A	T	A	A	T	T	T	T	T	T	T	T	T	T	T	T	T	T	T	T	T	T	T	T	T	T	T	T	T	T	T
1992	T	T	T	T	T	T	T	T	T	T	T	A	A	A	A	A	A	A	A	A	A	A	T	T	T	T	T	T	T	T	T	T	T	T	T	T	T	T	T	T	T	T	T	T	T	T	T	A	T
1993	T	T	T	T	T	T	T	T	T	T	T	A	A	A	A	A	A	A	A	A	A	A	A	T	T	T	A	A	A	T	T	T	T	T	T	T	T	T	T	T	T	T	T	T	T	T	T	T	T
1994	T	T	T	T	T	T	T	T	T	T	A	A	A	A	A	A	A	A	A	A	A	A	A	T	T	T	T	A	A	T	T	T	T	T	T	T	T	T	T	T	T	T	T	T	T	T	T	T	T
1995	T	T	T	T	T	T	T	T	T	T	A	A	A	A	A	A	A	A	A	A	A	A	A	T	T	T	T	A	A	T	T	T	T	T	T	T	T	T	T	T	T	T	T	T	T	T	T	T	A
1996	T	T	T	T	T	T	T	T	T	T	T	A	A	A	A	A	A	A	A	A	A	T	A	T	T	T	T	A	A	T	T	T	T	T	T	T	T	T	T	T	T	T	T	T	T	T	T	T	A
1997	T	T	T	T	T	T	T	T	T	T	T	A	A	A	A	A	A	A	T	A	A	A	A	T	T	T	A	T	A	T	T	T	T	T	T	T	T	T	T	T	T	T	T	T	T	T	T	T	A
1998	T	T	T	T	T	T	T	T	T	T	T	A	A	A	A	A	A	A	A	A	A	A	A	T	T	T	T	T	T	T	T	T	T	T	T	T	T	T	T	T	T	T	T	T	T	T	T	A	A
1999	T	T	T	T	T	T	T	T	T	T	T	A	A	A	A	A	A	A	A	T	A	A	A	T	T	T	T	T	T	T	T	T	T	T	T	T	T	T	T	T	T	T	T	T	T	T	T	A	A
[truncated: 8,002 more rows]
[truncated: 119 more columns]
