# Supplementary material for: Early amphibians evolved distinct vertebrae for habitat invasions
Source: PLoS One. 2021 Jun 9;16(6):e0251983. doi: 10.1371/journal.pone.0251983 (PMC8189462; doi:10.1371/journal.pone.0251983)
Supplement: S1 Data — (ZIP) [file pone.0251983.s002.zip › ancThreshLambdapar.csv]

	gen	T	SA	A	lambda	logLik
1	0	0	1	Inf	1	-731.1301554
2	1000	0	1	Inf	0.98906041	-727.9361649
3	2000	0	1	Inf	0.994408478	-744.8665183
4	3000	0	1	Inf	0.994408478	-753.8334062
5	4000	0	1	Inf	0.994408478	-746.4911934
6	5000	0	1	Inf	0.994408478	-733.9676619
7	6000	0	1	Inf	0.994408478	-727.6182071
8	7000	0	1	Inf	0.994408478	-725.2110368
9	8000	0	1	Inf	0.994408478	-751.1165799
10	9000	0	1	Inf	0.994408478	-763.7655377
11	10000	0	1	Inf	0.994408478	-759.016936
12	11000	0	1	Inf	0.994408478	-754.896309
13	12000	0	1	Inf	0.994408478	-762.8097259
14	13000	0	1	Inf	0.995218369	-753.7914104
15	14000	0	1	Inf	0.995183659	-769.5312929
16	15000	0	1	Inf	0.995183659	-769.8044412
17	16000	0	1	Inf	0.995183659	-762.3269623
18	17000	0	1	Inf	0.995183659	-745.5275874
19	18000	0	1	Inf	0.995183659	-738.7055363
20	19000	0	1	Inf	0.995183659	-749.684828
21	20000	0	1	Inf	0.995183659	-756.5954641
22	21000	0	1	Inf	0.995183659	-759.5167975
23	22000	0	1	Inf	0.995183659	-767.6469524
24	23000	0	1	Inf	0.995183659	-760.3294401
25	24000	0	1	Inf	0.995183659	-762.0968138
26	25000	0	1	Inf	0.995183659	-759.7382155
27	26000	0	1	Inf	0.995183659	-752.3489191
28	27000	0	1	Inf	0.995300082	-748.0257162
29	28000	0	1	Inf	0.990335514	-753.1688792
30	29000	0	1	Inf	0.990335514	-754.4415428
31	30000	0	1.10001229	Inf	0.990335514	-758.1230941
32	31000	0	1.098544755	Inf	0.990335514	-773.5824267
33	32000	0	1.098544755	Inf	0.990335514	-764.9859229
34	33000	0	1.098544755	Inf	0.990335514	-755.2694547
35	34000	0	1.114333029	Inf	0.990335514	-753.9000018
36	35000	0	1.114333029	Inf	0.996586579	-754.3924326
37	36000	0	1.114333029	Inf	0.996586579	-755.1624714
38	37000	0	1.114333029	Inf	0.996586579	-749.5272037
39	38000	0	1.114333029	Inf	0.996586579	-741.0355896
40	39000	0	1.18273528	Inf	0.996586579	-745.5217505
41	40000	0	1.18273528	Inf	0.996586579	-757.0167213
42	41000	0	1.18273528	Inf	0.996586579	-765.7124701
43	42000	0	1.18273528	Inf	0.996586579	-767.9143175
44	43000	0	1.18273528	Inf	0.996586579	-753.8406737
45	44000	0	1.18273528	Inf	0.996586579	-755.0949544
46	45000	0	1.18273528	Inf	0.998127688	-755.591586
47	46000	0	1.18273528	Inf	0.998127688	-755.3763263
48	47000	0	1.18273528	Inf	0.998127688	-769.2268655
49	48000	0	1.18273528	Inf	0.998127688	-762.8358929
50	49000	0	1.18273528	Inf	0.998127688	-772.6578287
51	50000	0	1.243424384	Inf	0.998127688	-782.4383533
52	51000	0	1.243424384	Inf	0.998127688	-789.083535
53	52000	0	1.243424384	Inf	0.998127688	-771.0744933
54	53000	0	1.243424384	Inf	0.998127688	-758.071996
55	54000	0	1.243424384	Inf	0.998127688	-764.1570299
56	55000	0	1.243424384	Inf	0.998127688	-754.4265103
57	56000	0	1.243424384	Inf	0.998127688	-756.9683714
58	57000	0	1.243424384	Inf	0.998127688	-755.7183014
59	58000	0	1.230458493	Inf	0.998127688	-766.3504774
60	59000	0	1.230458493	Inf	0.998127688	-766.833529
61	60000	0	1.230458493	Inf	0.998127688	-760.2177541
62	61000	0	1.230458493	Inf	0.998457184	-764.5012733
63	62000	0	1.230458493	Inf	0.998457184	-757.8521283
64	63000	0	1.230458493	Inf	0.997813852	-763.822127
65	64000	0	1.230458493	Inf	0.997813852	-752.4013722
66	65000	0	1.230458493	Inf	0.997813852	-763.0472398
67	66000	0	1.230458493	Inf	0.997813852	-770.0849636
68	67000	0	1.230458493	Inf	0.997813852	-751.1678088
69	68000	0	1.230458493	Inf	0.997813852	-763.5918002
70	69000	0	1.230458493	Inf	0.997813852	-738.0073414
71	70000	0	1.230458493	Inf	0.997813852	-752.8374494
72	71000	0	1.230458493	Inf	0.997813852	-745.5067358
73	72000	0	1.230458493	Inf	0.997813852	-757.137889
74	73000	0	1.230458493	Inf	0.997813852	-756.1484186
75	74000	0	1.230458493	Inf	0.997813852	-778.33903
76	75000	0	1.230458493	Inf	0.997813852	-769.1100903
77	76000	0	1.230458493	Inf	0.997813852	-763.1838788
78	77000	0	1.230458493	Inf	0.997813852	-760.5167204
79	78000	0	1.230458493	Inf	0.992222703	-755.2709328
80	79000	0	1.230458493	Inf	0.992222703	-754.956498
81	80000	0	1.230458493	Inf	0.992222703	-755.8612406
82	81000	0	1.230458493	Inf	0.992222703	-754.3207394
83	82000	0	1.230458493	Inf	0.992222703	-755.1487339
84	83000	0	1.230458493	Inf	0.992222703	-782.1580853
85	84000	0	1.230458493	Inf	0.992222703	-797.3324514
86	85000	0	1.230458493	Inf	0.989945116	-787.05286
87	86000	0	1.230458493	Inf	0.989945116	-788.6311094
88	87000	0	1.24185551	Inf	0.989945116	-787.7991519
89	88000	0	1.24185551	Inf	0.999624199	-784.3920876
90	89000	0	1.24185551	Inf	0.999624199	-783.6621267
91	90000	0	1.24185551	Inf	0.999624199	-768.188282
92	91000	0	1.255382917	Inf	0.999624199	-783.0079724
93	92000	0	1.255382917	Inf	0.999624199	-783.6012291
94	93000	0	1.255382917	Inf	0.997615645	-780.2424987
95	94000	0	1.255382917	Inf	0.997615645	-753.5166924
96	95000	0	1.255382917	Inf	0.997615645	-783.4921108
97	96000	0	1.255382917	Inf	0.997615645	-771.6297239
98	97000	0	1.255382917	Inf	0.997615645	-781.335761
99	98000	0	1.255382917	Inf	0.997615645	-765.3713863
100	99000	0	1.255382917	Inf	0.996393242	-764.029613
101	1.00E+05	0	1.255382917	Inf	0.996393242	-762.8635431
102	101000	0	1.255382917	Inf	0.996393242	-766.6587017
103	102000	0	1.255382917	Inf	0.978165619	-774.0861278
104	103000	0	1.255382917	Inf	0.979528973	-786.5739358
105	104000	0	1.255382917	Inf	0.979528973	-773.6843114
106	105000	0	1.255382917	Inf	0.979528973	-777.3589474
107	106000	0	1.255382917	Inf	0.979528973	-768.6710945
108	107000	0	1.255382917	Inf	0.979528973	-762.413266
109	108000	0	1.391310812	Inf	0.979528973	-755.5633678
110	109000	0	1.391310812	Inf	0.986772789	-772.1603951
111	110000	0	1.391310812	Inf	0.987781101	-775.0359765
112	111000	0	1.391310812	Inf	0.987781101	-768.6706564
113	112000	0	1.391310812	Inf	0.987781101	-757.6097938
114	113000	0	1.391310812	Inf	0.987781101	-760.144027
115	114000	0	1.391310812	Inf	0.987781101	-756.998722
116	115000	0	1.391310812	Inf	0.987781101	-754.6592746
117	116000	0	1.391310812	Inf	0.987781101	-770.0820132
118	117000	0	1.391310812	Inf	0.987781101	-768.4777392
119	118000	0	1.391310812	Inf	0.987781101	-778.9922558
120	119000	0	1.391310812	Inf	0.987781101	-778.2844483
121	120000	0	1.391310812	Inf	0.994992229	-768.6740875
122	121000	0	1.391310812	Inf	0.994992229	-754.2419823
123	122000	0	1.391310812	Inf	0.991983463	-748.9356105
124	123000	0	1.391310812	Inf	0.991983463	-757.7968081
125	124000	0	1.391310812	Inf	0.991983463	-756.1554264
126	125000	0	1.6670681	Inf	0.991983463	-784.9308354
127	126000	0	1.6670681	Inf	0.991983463	-772.0151693
128	127000	0	1.6670681	Inf	0.991983463	-769.9881277
129	128000	0	1.6670681	Inf	0.991983463	-774.49136
130	129000	0	1.6670681	Inf	0.991983463	-759.1022019
131	130000	0	1.6670681	Inf	0.991983463	-769.6132471
132	131000	0	1.6670681	Inf	0.991983463	-787.0614041
133	132000	0	1.6670681	Inf	0.991983463	-777.9297587
134	133000	0	1.6670681	Inf	0.992195637	-783.2775529
135	134000	0	1.6670681	Inf	0.997931043	-774.7360728
136	135000	0	1.6670681	Inf	0.997931043	-777.4220198
137	136000	0	1.6670681	Inf	0.998746334	-769.7277501
138	137000	0	1.6670681	Inf	0.997565276	-780.3518501
139	138000	0	1.6670681	Inf	0.997565276	-767.2148282
140	139000	0	1.6670681	Inf	0.997565276	-777.4699282
141	140000	0	1.6670681	Inf	0.988807799	-770.1366637
142	141000	0	2.476717677	Inf	0.988807799	-769.2585124
143	142000	0	2.476717677	Inf	0.988807799	-772.7090067
144	143000	0	2.476717677	Inf	0.978810613	-770.07908
145	144000	0	2.476717677	Inf	0.978810613	-781.3582791
146	145000	0	2.476717677	Inf	0.978810613	-794.0202891
147	146000	0	2.476717677	Inf	0.978810613	-771.4154297
148	147000	0	2.476717677	Inf	0.978810613	-785.1926338
149	148000	0	2.476717677	Inf	0.972605154	-786.2793187
150	149000	0	2.635329267	Inf	0.977950862	-759.5720835
151	150000	0	2.635329267	Inf	0.977950862	-761.1561894
152	151000	0	2.635329267	Inf	0.977950862	-774.0154271
153	152000	0	2.635329267	Inf	0.977950862	-777.6503578
154	153000	0	2.635329267	Inf	0.99263867	-770.3568527
155	154000	0	2.635329267	Inf	0.989708555	-774.1971114
156	155000	0	2.635329267	Inf	0.989708555	-769.6940201
157	156000	0	2.635329267	Inf	0.985621153	-772.0742719
158	157000	0	2.635329267	Inf	0.982516925	-771.5318959
159	158000	0	2.635329267	Inf	0.982516925	-793.5411093
160	159000	0	2.635329267	Inf	0.982516925	-790.0823297
161	160000	0	2.635329267	Inf	0.982516925	-782.0873487
162	161000	0	2.635329267	Inf	0.981008209	-795.1410855
163	162000	0	2.635329267	Inf	0.980217559	-780.1989637
164	163000	0	2.635329267	Inf	0.980217559	-762.3486528
165	164000	0	2.635329267	Inf	0.982572808	-790.8396881
166	165000	0	2.635329267	Inf	0.982572808	-803.4961964
167	166000	0	2.635329267	Inf	0.982572808	-793.7100367
168	167000	0	2.635329267	Inf	0.997770008	-784.0309136
169	168000	0	2.635329267	Inf	0.997770008	-781.2835306
170	169000	0	2.635329267	Inf	0.997770008	-791.2069341
171	170000	0	2.635329267	Inf	0.993652883	-777.6394589
172	171000	0	2.635329267	Inf	0.993652883	-775.8675272
173	172000	0	2.635329267	Inf	0.993652883	-762.277837
174	173000	0	2.635329267	Inf	0.993652883	-773.9305523
175	174000	0	2.635329267	Inf	0.993652883	-784.3641291
176	175000	0	2.635329267	Inf	0.993652883	-769.7785443
177	176000	0	2.635329267	Inf	0.993652883	-774.2301856
178	177000	0	2.635329267	Inf	0.993652883	-773.3825032
179	178000	0	2.635329267	Inf	0.993652883	-769.7455353
180	179000	0	2.635329267	Inf	0.993652883	-795.0518671
181	180000	0	2.635329267	Inf	0.993652883	-793.4818577
182	181000	0	2.635329267	Inf	0.993652883	-789.685982
183	182000	0	2.635329267	Inf	0.988344454	-782.9645943
184	183000	0	2.635329267	Inf	0.989190028	-758.8851897
185	184000	0	2.635329267	Inf	0.994580269	-755.0302117
186	185000	0	2.635329267	Inf	0.994580269	-765.7545567
187	186000	0	2.635329267	Inf	0.994580269	-761.9607055
188	187000	0	2.635329267	Inf	0.994580269	-774.2277276
189	188000	0	2.635329267	Inf	0.994580269	-763.0764368
190	189000	0	2.635329267	Inf	0.994580269	-777.1968574
191	190000	0	2.635329267	Inf	0.994580269	-762.8112931
192	191000	0	2.635329267	Inf	0.994580269	-781.2163972
193	192000	0	2.635329267	Inf	0.994580269	-772.1153263
194	193000	0	2.635329267	Inf	0.994580269	-766.1641883
195	194000	0	2.635329267	Inf	0.994580269	-771.9909089
196	195000	0	2.635329267	Inf	0.994580269	-776.2289658
197	196000	0	2.635329267	Inf	0.994580269	-762.0704045
198	197000	0	2.635329267	Inf	0.994580269	-769.693183
199	198000	0	2.839993213	Inf	0.994580269	-782.1190096
200	199000	0	2.839993213	Inf	0.994580269	-767.0155192
201	2.00E+05	0	2.839993213	Inf	0.994580269	-775.1738627
202	201000	0	2.839993213	Inf	0.994580269	-766.483035
203	202000	0	2.839993213	Inf	0.994580269	-762.7036138
204	203000	0	2.839993213	Inf	0.994580269	-759.823171
205	204000	0	2.839993213	Inf	0.994580269	-754.7372914
206	205000	0	2.839993213	Inf	0.994580269	-768.4626721
207	206000	0	2.859142917	Inf	0.987916982	-788.4911315
208	207000	0	2.859142917	Inf	0.987916982	-785.2517659
209	208000	0	2.859142917	Inf	0.987916982	-788.11156
210	209000	0	2.859142917	Inf	0.987916982	-781.1835428
211	210000	0	2.859142917	Inf	0.99584198	-786.8296036
212	211000	0	2.859142917	Inf	0.99584198	-763.2768565
213	212000	0	2.859142917	Inf	0.99584198	-783.2929741
214	213000	0	2.859142917	Inf	0.990727851	-774.7395869
215	214000	0	2.859142917	Inf	0.984057843	-777.2981783
216	215000	0	2.859142917	Inf	0.998962458	-781.7281289
217	216000	0	2.859142917	Inf	0.998962458	-768.868038
218	217000	0	2.859142917	Inf	0.998962458	-775.8794522
219	218000	0	2.859142917	Inf	0.998962458	-787.526773
220	219000	0	2.859142917	Inf	0.998962458	-782.4164437
221	220000	0	2.859142917	Inf	0.992324204	-774.1036263
222	221000	0	2.859142917	Inf	0.992324204	-769.5440091
223	222000	0	2.859142917	Inf	0.992324204	-782.1121086
224	223000	0	2.859142917	Inf	0.992324204	-782.4713022
225	224000	0	2.859142917	Inf	0.965401097	-788.1903328
226	225000	0	2.859142917	Inf	0.965401097	-800.9635928
227	226000	0	2.859142917	Inf	0.959899416	-786.0739175
228	227000	0	2.859142917	Inf	0.959899416	-797.3990223
229	228000	0	2.859142917	Inf	0.959899416	-792.8249558
230	229000	0	2.859142917	Inf	0.989359079	-781.2410281
231	230000	0	2.859142917	Inf	0.989359079	-786.8959894
232	231000	0	2.859142917	Inf	0.989359079	-781.2338041
233	232000	0	2.859142917	Inf	0.989359079	-782.7399383
234	233000	0	2.859142917	Inf	0.989359079	-787.6853452
235	234000	0	2.995622989	Inf	0.994416501	-781.2126307
236	235000	0	2.995622989	Inf	0.994416501	-764.9213543
237	236000	0	2.995622989	Inf	0.994416501	-774.4461826
238	237000	0	2.995622989	Inf	0.994416501	-768.8509638
239	238000	0	2.995622989	Inf	0.994416501	-766.1630186
240	239000	0	2.995622989	Inf	0.994416501	-764.2295758
241	240000	0	2.995622989	Inf	0.994416501	-774.5422732
242	241000	0	2.995622989	Inf	0.993467443	-775.317675
243	242000	0	2.995622989	Inf	0.993467443	-782.8815609
244	243000	0	2.995622989	Inf	0.986915909	-788.867306
245	244000	0	2.995622989	Inf	0.988067797	-799.1205446
246	245000	0	2.995622989	Inf	0.982882584	-791.0357208
247	246000	0	2.995622989	Inf	0.982882584	-786.9556466
248	247000	0	2.995622989	Inf	0.982882584	-776.7607135
249	248000	0	2.995622989	Inf	0.992522271	-766.0510699
250	249000	0	2.995622989	Inf	0.997269367	-778.8587224
251	250000	0	2.995622989	Inf	0.997269367	-773.9481312
252	251000	0	2.995622989	Inf	0.997269367	-776.0668488
253	252000	0	2.995622989	Inf	0.997269367	-776.4756595
254	253000	0	2.995622989	Inf	0.997269367	-791.2389417
255	254000	0	2.995622989	Inf	0.993636715	-792.1791323
256	255000	0	2.995622989	Inf	0.993636715	-792.7104897
257	256000	0	2.995622989	Inf	0.985924613	-768.9525903
258	257000	0	2.995622989	Inf	0.985924613	-774.0816787
259	258000	0	2.995622989	Inf	0.989681208	-776.457722
260	259000	0	2.995622989	Inf	0.989681208	-775.0878834
261	260000	0	2.995622989	Inf	0.989681208	-776.2368133
262	261000	0	3.586673713	Inf	0.973215482	-779.2308196
263	262000	0	3.586673713	Inf	0.973215482	-790.9732027
264	263000	0	3.586673713	Inf	0.974378383	-768.6664404
265	264000	0	3.586673713	Inf	0.974378383	-785.7073812
266	265000	0	3.48746792	Inf	0.974378383	-782.8173187
267	266000	0	3.48746792	Inf	0.974378383	-788.8915098
268	267000	0	3.522367765	Inf	0.941031154	-797.6204334
269	268000	0	3.522367765	Inf	0.936873658	-797.8723615
270	269000	0	3.522367765	Inf	0.975746413	-783.8255628
271	270000	0	3.522367765	Inf	0.958401644	-795.1415376
272	271000	0	3.522367765	Inf	0.959658494	-791.4719225
273	272000	0	3.522367765	Inf	0.965623528	-783.7706895
274	273000	0	3.529174266	Inf	0.965623528	-788.8466197
275	274000	0	3.529174266	Inf	0.991266378	-773.7910889
276	275000	0	3.529174266	Inf	0.991266378	-793.4584194
277	276000	0	3.529174266	Inf	0.989610946	-774.7930889
278	277000	0	3.529174266	Inf	0.989610946	-768.4713399
279	278000	0	3.529174266	Inf	0.989610946	-768.5084829
280	279000	0	3.529174266	Inf	0.992289276	-786.0150043
281	280000	0	3.529174266	Inf	0.992289276	-755.7584639
282	281000	0	3.529174266	Inf	0.992289276	-766.7012982
283	282000	0	3.529174266	Inf	0.992289276	-756.7627628
284	283000	0	3.529174266	Inf	0.992289276	-757.6132528
285	284000	0	3.529174266	Inf	0.993085874	-776.0733631
286	285000	0	3.529174266	Inf	0.993085874	-781.7834514
287	286000	0	3.529174266	Inf	0.993085874	-779.2585446
288	287000	0	3.673917656	Inf	0.993085874	-784.0929524
289	288000	0	3.673917656	Inf	0.993085874	-769.0751454
290	289000	0	3.673917656	Inf	0.979545712	-785.0729691
291	290000	0	3.673917656	Inf	0.979364683	-788.1193393
292	291000	0	3.673917656	Inf	0.979364683	-791.7239838
293	292000	0	3.673917656	Inf	0.986239516	-790.9042959
294	293000	0	3.673917656	Inf	0.986239516	-790.0450805
295	294000	0	3.673917656	Inf	0.986239516	-791.7165187
296	295000	0	3.673917656	Inf	0.986239516	-790.1370916
297	296000	0	3.673917656	Inf	0.986239516	-785.3267971
298	297000	0	3.673917656	Inf	0.986239516	-781.6555146
299	298000	0	3.673917656	Inf	0.986239516	-775.6540497
300	299000	0	3.673917656	Inf	0.986239516	-786.0559783
301	3.00E+05	0	3.673917656	Inf	0.987820482	-779.8049102
302	301000	0	3.673917656	Inf	0.960879573	-788.2105204
303	302000	0	3.673917656	Inf	0.960879573	-795.3933306
304	303000	0	3.673917656	Inf	0.960879573	-786.4777706
305	304000	0	3.673917656	Inf	0.973667178	-784.5826752
306	305000	0	3.673917656	Inf	0.973667178	-785.0063243
307	306000	0	3.673917656	Inf	0.973667178	-787.093555
308	307000	0	3.673917656	Inf	0.97229475	-777.4939652
309	308000	0	3.673917656	Inf	0.976042331	-786.0464005
310	309000	0	3.673917656	Inf	0.974490634	-775.2140499
311	310000	0	3.673917656	Inf	0.989618638	-780.8648726
312	311000	0	3.673917656	Inf	0.981676386	-780.5917064
313	312000	0	3.673917656	Inf	0.981676386	-776.8367084
314	313000	0	3.673917656	Inf	0.981676386	-781.5197218
315	314000	0	3.673917656	Inf	0.981676386	-768.2111468
316	315000	0	3.673917656	Inf	0.996599299	-766.2613589
317	316000	0	3.673917656	Inf	0.996599299	-762.269024
318	317000	0	3.673917656	Inf	0.996599299	-769.5623456
319	318000	0	3.673917656	Inf	0.994906283	-783.7768464
320	319000	0	3.673917656	Inf	0.993198875	-767.6385335
321	320000	0	3.673917656	Inf	0.993198875	-761.7207065
322	321000	0	3.673917656	Inf	0.994993435	-762.3669431
323	322000	0	3.673917656	Inf	0.991784441	-758.8368516
324	323000	0	3.673917656	Inf	0.991784441	-773.8183763
325	324000	0	3.673917656	Inf	0.98823479	-784.5717711
326	325000	0	3.673917656	Inf	0.98823479	-765.8706475
327	326000	0	3.673917656	Inf	0.98823479	-777.1283583
328	327000	0	3.673917656	Inf	0.98823479	-774.8460498
329	328000	0	3.673917656	Inf	0.993973776	-771.3425576
330	329000	0	3.673917656	Inf	0.993973776	-782.3021262
331	330000	0	3.673917656	Inf	0.995261737	-787.2870186
332	331000	0	3.673917656	Inf	0.995261737	-770.5224141
333	332000	0	3.673917656	Inf	0.995261737	-767.1919002
334	333000	0	3.673917656	Inf	0.995261737	-784.7518848
335	334000	0	3.673917656	Inf	0.995261737	-787.0650574
336	335000	0	3.482260847	Inf	0.995261737	-798.4032449
337	336000	0	3.482260847	Inf	0.995261737	-770.8100038
338	337000	0	3.482260847	Inf	0.995261737	-759.7019863
339	338000	0	3.482260847	Inf	0.995261737	-760.2106173
340	339000	0	3.482260847	Inf	0.995261737	-769.9809678
341	340000	0	3.482260847	Inf	0.995261737	-763.8230663
342	341000	0	3.482260847	Inf	0.988969243	-770.3560616
343	342000	0	3.482260847	Inf	0.988969243	-768.9490595
344	343000	0	3.482260847	Inf	0.992516259	-758.2700128
345	344000	0	3.482260847	Inf	0.994813983	-774.5246417
346	345000	0	3.482260847	Inf	0.994813983	-779.2864581
347	346000	0	3.144067025	Inf	0.997028659	-785.4938584
348	347000	0	3.144067025	Inf	0.999471796	-772.6191243
349	348000	0	3.144067025	Inf	0.999471796	-762.2123023
350	349000	0	3.362523429	Inf	0.999471796	-763.0277489
351	350000	0	3.362523429	Inf	0.999471796	-766.384765
352	351000	0	3.362523429	Inf	0.999471796	-761.3041322
353	352000	0	3.317033154	Inf	0.999471796	-760.0194179
354	353000	0	3.317033154	Inf	0.999471796	-762.5042871
355	354000	0	3.317033154	Inf	0.999471796	-762.91955
356	355000	0	3.317033154	Inf	0.999471796	-772.6171241
357	356000	0	3.317033154	Inf	0.999471796	-771.6869911
358	357000	0	3.317033154	Inf	0.999471796	-780.0241754
359	358000	0	3.317033154	Inf	0.999471796	-770.0369575
360	359000	0	3.317033154	Inf	0.999471796	-775.7294412
361	360000	0	3.317033154	Inf	0.999471796	-770.9493287
362	361000	0	3.429487857	Inf	0.999471796	-761.2711784
363	362000	0	3.429487857	Inf	0.999471796	-782.3624931
364	363000	0	3.429487857	Inf	0.999471796	-769.2808702
365	364000	0	3.429487857	Inf	0.999471796	-760.8158097
366	365000	0	3.429487857	Inf	0.999471796	-779.2184761
367	366000	0	3.429487857	Inf	0.999471796	-777.1418523
368	367000	0	3.429487857	Inf	0.999471796	-787.7776168
369	368000	0	3.429487857	Inf	0.992190821	-787.4067181
370	369000	0	3.429487857	Inf	0.992190821	-793.4386627
371	370000	0	3.429487857	Inf	0.992190821	-769.0034785
372	371000	0	3.429487857	Inf	0.992190821	-777.7640165
373	372000	0	3.429487857	Inf	0.992190821	-784.404619
374	373000	0	3.429487857	Inf	0.997100106	-781.9420617
375	374000	0	3.438760743	Inf	0.997100106	-777.1805338
376	375000	0	3.438760743	Inf	0.997100106	-764.4313758
377	376000	0	3.438760743	Inf	0.997100106	-741.9383411
378	377000	0	3.438760743	Inf	0.997100106	-758.4538333
379	378000	0	3.438760743	Inf	0.997100106	-762.529031
380	379000	0	3.438760743	Inf	0.997100106	-758.0625429
381	380000	0	3.438760743	Inf	0.997100106	-769.5333543
382	381000	0	3.438760743	Inf	0.986061021	-776.4033236
383	382000	0	3.438760743	Inf	0.986061021	-777.8301318
384	383000	0	3.438760743	Inf	0.981808089	-781.8650794
385	384000	0	3.457532354	Inf	0.970581341	-785.3210549
386	385000	0	3.457532354	Inf	0.970581341	-793.3554366
387	386000	0	3.571393171	Inf	0.970581341	-778.0988188
388	387000	0	3.571393171	Inf	0.974733377	-779.2497965
389	388000	0	3.571393171	Inf	0.974733377	-781.187571
390	389000	0	3.642796931	Inf	0.973961723	-788.606421
391	390000	0	3.71610565	Inf	0.973961723	-799.0517758
392	391000	0	3.71610565	Inf	0.973961723	-793.0124033
393	392000	0	3.71610565	Inf	0.998628971	-785.987107
394	393000	0	3.71610565	Inf	0.984332682	-796.6998149
395	394000	0	3.71610565	Inf	0.984332682	-790.0078609
396	395000	0	3.835346378	Inf	0.970153184	-793.8644987
397	396000	0	3.835346378	Inf	0.970153184	-795.1118248
398	397000	0	3.796385044	Inf	0.970153184	-789.8405991
399	398000	0	3.796385044	Inf	0.970153184	-785.7252036
400	399000	0	3.796385044	Inf	0.970153184	-797.5535682
401	4.00E+05	0	3.796385044	Inf	0.987981384	-775.0153198
402	401000	0	3.796385044	Inf	0.987981384	-770.1877495
403	402000	0	3.796385044	Inf	0.987981384	-775.4743377
404	403000	0	3.796385044	Inf	0.987981384	-804.2425066
405	404000	0	3.796385044	Inf	0.987981384	-784.353968
406	405000	0	3.796385044	Inf	0.987981384	-792.9703064
407	406000	0	3.796385044	Inf	0.987981384	-784.7253799
408	407000	0	3.870792589	Inf	0.987981384	-807.2401182
409	408000	0	3.870792589	Inf	0.987981384	-803.3191304
410	409000	0	3.870792589	Inf	0.987115008	-794.9368799
411	410000	0	3.870792589	Inf	0.992156204	-787.3804938
412	411000	0	3.870792589	Inf	0.992156204	-786.1377164
413	412000	0	3.870792589	Inf	0.992156204	-791.6490125
414	413000	0	3.870792589	Inf	0.987517949	-781.7972298
415	414000	0	3.870792589	Inf	0.987517949	-779.2801097
416	415000	0	3.870792589	Inf	0.987517949	-773.6332815
417	416000	0	3.870792589	Inf	0.987517949	-777.2722705
418	417000	0	3.915321237	Inf	0.987517949	-785.223601
419	418000	0	3.915321237	Inf	0.990691791	-780.0552747
420	419000	0	3.915321237	Inf	0.992877572	-778.6424334
421	420000	0	3.915321237	Inf	0.995675717	-776.8280799
422	421000	0	3.915321237	Inf	0.995675717	-777.1979269
423	422000	0	3.915321237	Inf	0.995675717	-773.4932091
424	423000	0	3.915321237	Inf	0.995675717	-777.1306098
425	424000	0	3.915321237	Inf	0.995675717	-774.4701609
426	425000	0	3.915321237	Inf	0.996505307	-770.8649116
427	426000	0	3.915321237	Inf	0.996505307	-789.3798976
428	427000	0	3.915321237	Inf	0.996505307	-781.9549836
429	428000	0	3.915321237	Inf	0.996505307	-781.4411372
430	429000	0	3.915321237	Inf	0.996505307	-776.8592424
431	430000	0	3.915321237	Inf	0.996505307	-780.5096937
432	431000	0	3.915321237	Inf	0.996505307	-788.1493851
433	432000	0	3.915321237	Inf	0.996505307	-772.7372913
434	433000	0	3.915321237	Inf	0.996505307	-761.6692398
435	434000	0	3.915321237	Inf	0.996505307	-765.2214436
436	435000	0	3.915321237	Inf	0.996505307	-761.5147074
437	436000	0	3.915321237	Inf	0.996505307	-779.0041082
438	437000	0	3.915321237	Inf	0.996505307	-779.5366792
439	438000	0	3.915321237	Inf	0.996505307	-801.3850931
440	439000	0	3.915321237	Inf	0.996505307	-800.5898264
441	440000	0	3.915321237	Inf	0.996505307	-790.458468
442	441000	0	3.934762238	Inf	0.996505307	-790.3396214
443	442000	0	3.934762238	Inf	0.996505307	-791.8971375
444	443000	0	3.934762238	Inf	0.996505307	-790.6628481
445	444000	0	3.934762238	Inf	0.996505307	-799.7755823
446	445000	0	3.934762238	Inf	0.995158192	-781.7997185
447	446000	0	3.934762238	Inf	0.995158192	-788.3907245
448	447000	0	3.934762238	Inf	0.995158192	-770.4525071
449	448000	0	3.934762238	Inf	0.995158192	-764.0193019
450	449000	0	3.934762238	Inf	0.995158192	-781.2515921
451	450000	0	3.934762238	Inf	0.99943166	-779.0302263
452	451000	0	3.934762238	Inf	0.99943166	-782.8575121
453	452000	0	3.934762238	Inf	0.99943166	-778.8887333
454	453000	0	3.934762238	Inf	0.99943166	-774.6864256
455	454000	0	3.934762238	Inf	0.99943166	-777.1289252
456	455000	0	3.934762238	Inf	0.99943166	-777.311929
457	456000	0	4.150189727	Inf	0.99943166	-767.3813672
458	457000	0	4.150189727	Inf	0.99943166	-773.4999467
459	458000	0	4.150189727	Inf	0.991318541	-789.0812505
460	459000	0	4.150189727	Inf	0.991318541	-779.7030991
461	460000	0	4.150189727	Inf	0.991318541	-763.7789159
462	461000	0	4.221228058	Inf	0.991318541	-777.0870202
463	462000	0	4.221228058	Inf	0.996222359	-774.25262
464	463000	0	4.464868701	Inf	0.996222359	-775.555786
465	464000	0	4.464868701	Inf	0.996222359	-768.4313803
466	465000	0	4.464868701	Inf	0.996222359	-791.1086185
467	466000	0	4.464868701	Inf	0.993128876	-769.6653828
468	467000	0	4.464868701	Inf	0.993128876	-768.5257835
469	468000	0	4.464868701	Inf	0.987510892	-768.6978414
470	469000	0	4.464868701	Inf	0.987510892	-767.397543
471	470000	0	4.464868701	Inf	0.987510892	-767.0007772
472	471000	0	4.560402163	Inf	0.987510892	-764.8120097
473	472000	0	4.560402163	Inf	0.993636738	-755.2755064
474	473000	0	4.560402163	Inf	0.993636738	-770.0151131
475	474000	0	4.560402163	Inf	0.993636738	-783.9466231
476	475000	0	4.560402163	Inf	0.993636738	-783.1953153
477	476000	0	4.560402163	Inf	0.99500927	-759.2399395
478	477000	0	4.567173512	Inf	0.99500927	-755.3517735
479	478000	0	4.567173512	Inf	0.99500927	-747.8245476
480	479000	0	4.567173512	Inf	0.99500927	-760.6031133
481	480000	0	4.713424967	Inf	0.994213685	-762.549647
482	481000	0	4.713424967	Inf	0.994213685	-778.0091668
483	482000	0	4.713424967	Inf	0.994213685	-779.7276378
484	483000	0	4.713424967	Inf	0.994213685	-773.0493483
485	484000	0	4.713424967	Inf	0.994213685	-764.5324253
486	485000	0	4.713424967	Inf	0.994213685	-785.6332889
487	486000	0	4.713424967	Inf	0.994213685	-790.4059732
488	487000	0	4.713424967	Inf	0.983064257	-784.8232554
489	488000	0	4.713424967	Inf	0.983064257	-771.0341865
490	489000	0	4.713424967	Inf	0.983064257	-777.8621113
491	490000	0	4.713424967	Inf	0.983064257	-793.6032951
492	491000	0	4.713424967	Inf	0.983064257	-799.6382076
493	492000	0	4.713424967	Inf	0.983064257	-789.2436053
494	493000	0	4.713424967	Inf	0.990105267	-803.5342847
495	494000	0	4.713424967	Inf	0.9917878	-785.0132706
496	495000	0	4.713424967	Inf	0.9917878	-782.6823531
497	496000	0	4.713424967	Inf	0.9917878	-784.5830803
498	497000	0	4.713424967	Inf	0.9917878	-775.6664688
499	498000	0	4.713424967	Inf	0.990169096	-783.5041925
500	499000	0	4.713424967	Inf	0.990169096	-766.0873876
501	5.00E+05	0	4.713424967	Inf	0.990169096	-775.3590733
502	501000	0	4.713424967	Inf	0.990169096	-770.5105604
503	502000	0	4.713424967	Inf	0.999907179	-767.0917852
504	503000	0	4.713424967	Inf	0.990512688	-772.9067409
505	504000	0	4.713424967	Inf	0.990512688	-763.1132769
506	505000	0	4.713424967	Inf	0.990512688	-767.5226622
507	506000	0	4.713424967	Inf	0.990512688	-778.1866033
508	507000	0	4.713424967	Inf	0.981209925	-784.8099201
509	508000	0	4.713424967	Inf	0.981209925	-785.5647575
510	509000	0	4.713424967	Inf	0.981209925	-766.854765
511	510000	0	4.713424967	Inf	0.981209925	-785.299945
512	511000	0	4.713424967	Inf	0.990434385	-793.1894271
513	512000	0	4.713424967	Inf	0.984199959	-791.3449709
514	513000	0	4.713424967	Inf	0.984199959	-790.8428492
515	514000	0	4.713424967	Inf	0.984199959	-792.2137833
516	515000	0	4.713424967	Inf	0.977995723	-795.8608247
517	516000	0	4.713424967	Inf	0.977995723	-794.4881487
518	517000	0	4.713424967	Inf	0.977995723	-792.647552
519	518000	0	4.713424967	Inf	0.977995723	-796.5030822
520	519000	0	4.713424967	Inf	0.977995723	-793.0497921
521	520000	0	4.713424967	Inf	0.977995723	-765.0980268
522	521000	0	4.713424967	Inf	0.973494187	-773.6368174
523	522000	0	4.713424967	Inf	0.985073022	-780.774485
524	523000	0	4.713424967	Inf	0.985073022	-770.2830235
525	524000	0	4.713424967	Inf	0.985073022	-792.7995206
526	525000	0	4.929881756	Inf	0.997155671	-791.3057967
527	526000	0	4.929881756	Inf	0.997155671	-804.3548214
528	527000	0	4.929881756	Inf	0.985034424	-816.3813052
529	528000	0	4.929881756	Inf	0.985034424	-820.0462951
530	529000	0	4.899495725	Inf	0.985034424	-806.3912398
531	530000	0	4.712799203	Inf	0.985034424	-802.9356862
532	531000	0	4.712799203	Inf	0.98422145	-795.8107799
533	532000	0	4.712799203	Inf	0.983096654	-819.0490236
534	533000	0	4.712799203	Inf	0.985289476	-799.9876451
535	534000	0	4.712799203	Inf	0.985289476	-804.5733698
536	535000	0	4.712799203	Inf	0.985289476	-793.7732316
537	536000	0	4.712799203	Inf	0.985289476	-791.1127482
538	537000	0	4.712799203	Inf	0.985289476	-777.5283729
539	538000	0	4.712799203	Inf	0.993979409	-768.592505
540	539000	0	4.712799203	Inf	0.981767567	-769.1005904
541	540000	0	4.712799203	Inf	0.974640213	-772.4047099
542	541000	0	4.712799203	Inf	0.985172707	-764.3930372
543	542000	0	4.712799203	Inf	0.985172707	-770.4546111
544	543000	0	4.761876705	Inf	0.985172707	-771.9884806
545	544000	0	4.761876705	Inf	0.985172707	-786.7797341
546	545000	0	4.761876705	Inf	0.985172707	-796.0990273
547	546000	0	4.761876705	Inf	0.985172707	-786.0167191
548	547000	0	4.761876705	Inf	0.985172707	-779.4545676
549	548000	0	4.761876705	Inf	0.989335128	-791.0528489
550	549000	0	4.761876705	Inf	0.988078649	-786.9011014
551	550000	0	4.761876705	Inf	0.985049661	-778.0364296
552	551000	0	4.574151924	Inf	0.985049661	-785.1660554
553	552000	0	4.462429968	Inf	0.994901271	-791.0996397
554	553000	0	4.462429968	Inf	0.994901271	-780.0106896
555	554000	0	4.462429968	Inf	0.991539166	-761.5951888
556	555000	0	4.462429968	Inf	0.991539166	-768.3188469
557	556000	0	4.462429968	Inf	0.970715996	-792.2670235
558	557000	0	4.462429968	Inf	0.970715996	-792.3932966
559	558000	0	4.462429968	Inf	0.970715996	-790.246864
560	559000	0	4.462429968	Inf	0.977154806	-793.1908761
561	560000	0	4.462429968	Inf	0.977154806	-789.699124
562	561000	0	4.462429968	Inf	0.977154806	-784.2774332
563	562000	0	4.462429968	Inf	0.997629393	-783.1777591
564	563000	0	4.462429968	Inf	0.997629393	-778.2615765
565	564000	0	4.462429968	Inf	0.997629393	-786.3292232
566	565000	0	4.462429968	Inf	0.997629393	-790.2246286
567	566000	0	4.462429968	Inf	0.997629393	-794.0865533
568	567000	0	4.462429968	Inf	0.997629393	-777.2531223
569	568000	0	4.462429968	Inf	0.997629393	-785.0362775
570	569000	0	4.462429968	Inf	0.997629393	-772.4073856
571	570000	0	4.398941204	Inf	0.997629393	-777.3412739
572	571000	0	4.398941204	Inf	0.997629393	-760.3221132
573	572000	0	4.398941204	Inf	0.997629393	-780.9438159
574	573000	0	4.398941204	Inf	0.997629393	-781.9090974
575	574000	0	4.398941204	Inf	0.997629393	-780.8331782
576	575000	0	4.368626237	Inf	0.997629393	-780.2348038
577	576000	0	4.64142393	Inf	0.997629393	-785.06985
578	577000	0	4.64142393	Inf	0.997629393	-794.8709235
579	578000	0	4.64142393	Inf	0.997629393	-765.9053876
580	579000	0	4.64142393	Inf	0.997629393	-778.3067808
581	580000	0	4.64142393	Inf	0.997629393	-797.9410648
582	581000	0	4.64142393	Inf	0.997629393	-792.6859781
583	582000	0	4.64142393	Inf	0.997629393	-768.7559185
584	583000	0	4.64142393	Inf	0.997629393	-779.6660752
585	584000	0	4.64142393	Inf	0.993510008	-786.5230737
586	585000	0	4.629869053	Inf	0.993510008	-786.4664923
587	586000	0	4.629869053	Inf	0.993510008	-779.0476231
588	587000	0	4.629869053	Inf	0.993510008	-776.4637257
589	588000	0	4.92230757	Inf	0.993510008	-799.5197599
590	589000	0	4.933938982	Inf	0.993510008	-789.0406463
591	590000	0	4.824104295	Inf	0.993510008	-775.1776056
592	591000	0	4.824104295	Inf	0.995610841	-787.114377
593	592000	0	4.824104295	Inf	0.995610841	-778.5546497
594	593000	0	5.727278454	Inf	0.995610841	-783.9932187
595	594000	0	5.727278454	Inf	0.995610841	-782.6408973
596	595000	0	5.727278454	Inf	0.995610841	-774.5061707
597	596000	0	5.727278454	Inf	0.997479642	-770.4654671
598	597000	0	5.727278454	Inf	0.997479642	-780.8771096
599	598000	0	5.727278454	Inf	0.99240152	-788.4728541
600	599000	0	5.727278454	Inf	0.99240152	-783.6041936
601	6.00E+05	0	5.727278454	Inf	0.99240152	-788.8465189
602	601000	0	5.727278454	Inf	0.983160734	-796.5190261
603	602000	0	5.727278454	Inf	0.983160734	-786.2350194
604	603000	0	5.727278454	Inf	0.983160734	-795.4269109
605	604000	0	5.727278454	Inf	0.984692905	-782.8872984
606	605000	0	5.727278454	Inf	0.984692905	-793.7387724
607	606000	0	5.727278454	Inf	0.984692905	-798.8606933
608	607000	0	5.727278454	Inf	0.984692905	-785.434265
609	608000	0	5.727278454	Inf	0.984692905	-790.8515821
610	609000	0	5.727278454	Inf	0.984692905	-777.0375936
611	610000	0	5.727278454	Inf	0.988787698	-783.410769
612	611000	0	5.727278454	Inf	0.979912613	-780.6178856
613	612000	0	5.727278454	Inf	0.979912613	-780.7236671
614	613000	0	5.727278454	Inf	0.979912613	-784.5735882
615	614000	0	5.727278454	Inf	0.987255972	-792.1451002
616	615000	0	5.727278454	Inf	0.987255972	-781.3742424
617	616000	0	5.727278454	Inf	0.992182869	-782.0720659
618	617000	0	5.727278454	Inf	0.995060051	-768.2325375
619	618000	0	5.727278454	Inf	0.995060051	-787.8664502
620	619000	0	5.803182688	Inf	0.995060051	-771.9001398
621	620000	0	5.803182688	Inf	0.995060051	-785.6475771
622	621000	0	5.803182688	Inf	0.997932038	-776.8283996
623	622000	0	5.803182688	Inf	0.997932038	-774.3624391
624	623000	0	5.803182688	Inf	0.997932038	-771.0106234
625	624000	0	5.649758145	Inf	0.997932038	-776.7914412
626	625000	0	5.649758145	Inf	0.997932038	-776.2580234
627	626000	0	5.649758145	Inf	0.997932038	-757.8594274
628	627000	0	5.649758145	Inf	0.997932038	-757.9540327
629	628000	0	5.649758145	Inf	0.997932038	-757.6178337
630	629000	0	5.649758145	Inf	0.997932038	-773.981725
631	630000	0	5.649758145	Inf	0.997932038	-766.5434816
632	631000	0	5.649758145	Inf	0.997932038	-784.3452428
633	632000	0	5.649758145	Inf	0.997932038	-775.0006886
634	633000	0	5.649758145	Inf	0.997932038	-780.0667631
635	634000	0	5.649758145	Inf	0.998641708	-785.5339687
636	635000	0	5.649758145	Inf	0.998641708	-774.9246205
637	636000	0	5.649758145	Inf	0.998641708	-775.1472499
638	637000	0	5.649758145	Inf	0.998641708	-787.2773403
639	638000	0	5.649758145	Inf	0.998641708	-779.5795241
640	639000	0	5.649758145	Inf	0.998641708	-793.930562
641	640000	0	5.649758145	Inf	0.998641708	-773.9410746
642	641000	0	5.649758145	Inf	0.998641708	-768.0972689
643	642000	0	5.649758145	Inf	0.997112609	-763.1384292
644	643000	0	5.649758145	Inf	0.997112609	-771.435979
645	644000	0	5.649758145	Inf	0.997112609	-760.0560443
646	645000	0	5.649758145	Inf	0.997112609	-761.2712332
647	646000	0	5.649758145	Inf	0.997112609	-771.6691428
648	647000	0	5.649758145	Inf	0.993738891	-783.481997
649	648000	0	5.649758145	Inf	0.993738891	-795.9314644
650	649000	0	5.649758145	Inf	0.996900145	-779.0290206
651	650000	0	5.649758145	Inf	0.996900145	-786.8171394
652	651000	0	5.649758145	Inf	0.987248543	-776.6196314
653	652000	0	5.649758145	Inf	0.987248543	-773.8579033
654	653000	0	5.754045223	Inf	0.983901519	-779.3923811
655	654000	0	5.754045223	Inf	0.983901519	-774.6919107
656	655000	0	5.754045223	Inf	0.983901519	-783.5621451
657	656000	0	5.754045223	Inf	0.98105948	-785.5909569
658	657000	0	5.754045223	Inf	0.988522505	-797.9564425
659	658000	0	5.754045223	Inf	0.943762411	-817.601809
660	659000	0	5.754045223	Inf	0.953960797	-800.8596583
661	660000	0	5.754045223	Inf	0.981493411	-793.4388581
662	661000	0	5.754045223	Inf	0.981493411	-788.9117905
663	662000	0	5.739300661	Inf	0.981493411	-780.2088629
664	663000	0	5.739300661	Inf	0.981493411	-795.3379379
665	664000	0	5.739300661	Inf	0.988073626	-781.6723118
666	665000	0	5.739300661	Inf	0.988073626	-770.3567411
667	666000	0	5.739300661	Inf	0.988073626	-780.1556142
668	667000	0	5.739300661	Inf	0.988073626	-803.3694401
669	668000	0	5.739300661	Inf	0.988845274	-805.3054064
670	669000	0	5.7125822	Inf	0.988845274	-814.3331099
671	670000	0	5.7125822	Inf	0.988845274	-786.5816573
672	671000	0	5.7125822	Inf	0.988845274	-802.1819679
673	672000	0	5.743820685	Inf	0.992687874	-811.5482604
674	673000	0	5.743820685	Inf	0.992687874	-804.645681
675	674000	0	5.743820685	Inf	0.995147698	-806.7939088
676	675000	0	5.743820685	Inf	0.986537982	-822.6926666
677	676000	0	5.743820685	Inf	0.986537982	-814.205679
678	677000	0	5.743820685	Inf	0.999477428	-790.8044335
679	678000	0	5.743820685	Inf	0.999477428	-776.873341
680	679000	0	5.743820685	Inf	0.999477428	-779.0470556
681	680000	0	5.743820685	Inf	0.999477428	-818.9438569
682	681000	0	5.733654766	Inf	0.999477428	-808.7502246
683	682000	0	5.733654766	Inf	0.999477428	-806.0618385
684	683000	0	5.733654766	Inf	0.999477428	-798.121689
685	684000	0	5.733654766	Inf	0.999477428	-801.1987791
686	685000	0	5.733654766	Inf	0.999477428	-806.4385702
687	686000	0	5.733654766	Inf	0.999477428	-804.1424847
688	687000	0	5.733654766	Inf	0.999477428	-787.216967
689	688000	0	5.733654766	Inf	0.999477428	-775.3792162
690	689000	0	5.733654766	Inf	0.999477428	-791.4674177
691	690000	0	5.733654766	Inf	0.980222286	-809.2476175
692	691000	0	5.733654766	Inf	0.975290541	-799.4169756
693	692000	0	5.733654766	Inf	0.974522299	-815.6853616
694	693000	0	5.733654766	Inf	0.974522299	-816.97852
695	694000	0	5.733654766	Inf	0.974522299	-811.7137742
696	695000	0	5.733654766	Inf	0.992563458	-793.2330192
697	696000	0	5.733654766	Inf	0.992563458	-783.0004689
698	697000	0	5.733654766	Inf	0.986414876	-819.3648463
699	698000	0	5.733654766	Inf	0.986414876	-823.0869774
700	699000	0	5.733654766	Inf	0.986414876	-814.1000582
701	7.00E+05	0	5.733654766	Inf	0.976744353	-825.9550676
702	701000	0	5.733654766	Inf	0.967440513	-817.3890516
703	702000	0	5.733654766	Inf	0.987770021	-805.5430081
704	703000	0	5.733654766	Inf	0.963809186	-806.4986285
705	704000	0	5.733654766	Inf	0.994320356	-797.0278287
706	705000	0	5.733654766	Inf	0.994320356	-790.894365
707	706000	0	5.733654766	Inf	0.994320356	-801.7517887
708	707000	0	5.733654766	Inf	0.991122401	-806.2295277
709	708000	0	5.733654766	Inf	0.991122401	-785.6229472
710	709000	0	5.733654766	Inf	0.972963262	-804.5068586
711	710000	0	5.733654766	Inf	0.989554731	-794.1198457
712	711000	0	5.733654766	Inf	0.987118142	-798.7894896
713	712000	0	5.733654766	Inf	0.987118142	-784.3449263
714	713000	0	5.733654766	Inf	0.987118142	-787.843988
715	714000	0	5.733654766	Inf	0.997126448	-783.5550968
716	715000	0	5.760241042	Inf	0.994176104	-791.3402585
717	716000	0	5.760241042	Inf	0.994176104	-787.7101644
718	717000	0	5.760241042	Inf	0.994176104	-797.3907141
719	718000	0	5.760241042	Inf	0.98227025	-793.7743203
720	719000	0	5.760241042	Inf	0.98227025	-799.3231469
721	720000	0	5.760241042	Inf	0.98227025	-791.8296819
722	721000	0	5.760241042	Inf	0.98227025	-806.5592529
723	722000	0	5.760241042	Inf	0.98227025	-783.2358427
724	723000	0	5.760241042	Inf	0.991917287	-804.8533055
725	724000	0	5.760241042	Inf	0.991917287	-802.9889791
726	725000	0	5.760241042	Inf	0.991917287	-781.4196456
727	726000	0	5.760241042	Inf	0.965506851	-788.9881654
728	727000	0	5.760241042	Inf	0.998011742	-789.0647035
729	728000	0	5.760241042	Inf	0.998011742	-786.3045488
730	729000	0	6.007161028	Inf	0.998011742	-793.7069689
731	730000	0	6.056531634	Inf	0.998011742	-798.9313334
732	731000	0	6.056531634	Inf	0.998011742	-785.6881047
733	732000	0	6.056531634	Inf	0.998011742	-779.1270092
734	733000	0	6.056531634	Inf	0.995819394	-796.1490678
735	734000	0	6.056531634	Inf	0.995819394	-791.3633999
736	735000	0	6.056531634	Inf	0.995819394	-777.9122553
737	736000	0	6.056531634	Inf	0.995819394	-788.4060494
738	737000	0	6.056531634	Inf	0.995819394	-777.4675069
739	738000	0	6.056531634	Inf	0.995819394	-779.2637308
740	739000	0	6.056531634	Inf	0.995819394	-784.2271411
741	740000	0	6.056531634	Inf	0.995819394	-777.7823376
742	741000	0	5.792725984	Inf	0.996687082	-785.632976
743	742000	0	5.792725984	Inf	0.996687082	-790.6978422
744	743000	0	5.792725984	Inf	0.996687082	-782.754862
745	744000	0	5.792725984	Inf	0.996687082	-787.9890271
746	745000	0	5.792725984	Inf	0.996687082	-780.0955883
747	746000	0	5.792725984	Inf	0.996687082	-784.1131121
748	747000	0	5.792725984	Inf	0.996687082	-786.2075912
749	748000	0	5.792725984	Inf	0.995608086	-804.2422205
750	749000	0	5.792725984	Inf	0.995608086	-803.9975948
751	750000	0	5.792725984	Inf	0.995608086	-800.1799114
752	751000	0	5.792725984	Inf	0.995608086	-805.7445067
753	752000	0	5.792725984	Inf	0.995608086	-817.5715444
754	753000	0	5.792725984	Inf	0.995608086	-790.1954865
755	754000	0	5.792725984	Inf	0.995608086	-787.2737509
756	755000	0	5.792725984	Inf	0.999064746	-784.7129386
757	756000	0	5.792725984	Inf	0.999064746	-790.1700433
758	757000	0	5.792725984	Inf	0.999064746	-789.5413157
759	758000	0	5.772083429	Inf	0.999064746	-784.3230217
760	759000	0	5.772083429	Inf	0.999064746	-772.2394764
761	760000	0	5.840303943	Inf	0.999064746	-779.7508155
762	761000	0	5.840303943	Inf	0.998767062	-787.4079954
763	762000	0	5.840303943	Inf	0.998767062	-785.0365529
764	763000	0	5.840303943	Inf	0.998767062	-789.0154638
765	764000	0	5.840303943	Inf	0.998767062	-782.6518269
766	765000	0	5.840303943	Inf	0.994604579	-783.9723948
767	766000	0	5.840303943	Inf	0.992935015	-800.3339593
768	767000	0	5.840303943	Inf	0.992935015	-809.1398678
769	768000	0	5.840303943	Inf	0.992935015	-804.9193159
770	769000	0	5.840303943	Inf	0.992935015	-796.0843009
771	770000	0	5.840303943	Inf	0.992935015	-795.204334
772	771000	0	5.840303943	Inf	0.992935015	-803.4119553
773	772000	0	5.840303943	Inf	0.992935015	-803.1801689
774	773000	0	5.840303943	Inf	0.997830452	-805.7815236
775	774000	0	5.840303943	Inf	0.99840262	-787.1622992
776	775000	0	5.840303943	Inf	0.99840262	-790.2634794
777	776000	0	5.840303943	Inf	0.99840262	-790.8275357
778	777000	0	5.646475905	Inf	0.99840262	-793.1907061
779	778000	0	6.01025649	Inf	0.99840262	-803.0322448
780	779000	0	6.01025649	Inf	0.99840262	-803.2043998
781	780000	0	6.01025649	Inf	0.99840262	-793.4746405
782	781000	0	6.01025649	Inf	0.99840262	-786.3771607
783	782000	0	6.01025649	Inf	0.99840262	-789.269313
784	783000	0	6.01025649	Inf	0.996265775	-795.9382594
785	784000	0	6.01025649	Inf	0.996265775	-805.1542658
786	785000	0	6.01025649	Inf	0.984572749	-805.5534837
787	786000	0	6.105469724	Inf	0.971781734	-825.6171278
788	787000	0	6.105469724	Inf	0.971781734	-819.5863595
789	788000	0	6.105469724	Inf	0.971781734	-812.8293322
790	789000	0	6.105469724	Inf	0.971781734	-798.0346019
791	790000	0	6.105469724	Inf	0.971781734	-801.9022338
792	791000	0	6.105469724	Inf	0.978144787	-792.9026347
793	792000	0	6.105469724	Inf	0.992745474	-809.5783279
794	793000	0	6.105469724	Inf	0.992745474	-791.2888874
795	794000	0	6.105469724	Inf	0.974370703	-804.1380514
796	795000	0	6.105469724	Inf	0.974370703	-810.8103181
797	796000	0	6.105469724	Inf	0.979178213	-800.925079
798	797000	0	6.105469724	Inf	0.979178213	-791.5086844
799	798000	0	6.105469724	Inf	0.979178213	-789.1007249
800	799000	0	6.105469724	Inf	0.979178213	-797.2905889
801	8.00E+05	0	6.105469724	Inf	0.979178213	-818.738158
802	801000	0	6.105469724	Inf	0.981828994	-817.3576557
803	802000	0	6.105469724	Inf	0.993294424	-801.4267784
804	803000	0	6.023059785	Inf	0.993294424	-786.3115423
805	804000	0	6.023059785	Inf	0.993294424	-795.4240834
806	805000	0	6.023059785	Inf	0.993294424	-812.4393978
807	806000	0	6.023059785	Inf	0.991556192	-807.8157738
808	807000	0	6.023059785	Inf	0.991556192	-817.8287608
809	808000	0	6.023059785	Inf	0.991556192	-811.2560167
810	809000	0	6.023059785	Inf	0.984908669	-813.7685408
811	810000	0	6.023059785	Inf	0.978969681	-818.2544162
812	811000	0	6.023059785	Inf	0.981681613	-823.6819134
813	812000	0	6.023059785	Inf	0.981681613	-804.1970753
814	813000	0	6.023059785	Inf	0.989872707	-808.9164031
815	814000	0	6.023059785	Inf	0.989872707	-812.0320699
816	815000	0	6.023059785	Inf	0.992908893	-804.5589101
817	816000	0	6.023059785	Inf	0.992908893	-816.3744206
818	817000	0	6.023059785	Inf	0.992908893	-824.4353819
819	818000	0	6.142650688	Inf	0.987770736	-832.3916149
820	819000	0	6.142650688	Inf	0.987770736	-808.5136972
821	820000	0	6.142650688	Inf	0.987770736	-803.3943988
822	821000	0	6.142650688	Inf	0.984761026	-816.3991923
823	822000	0	6.142650688	Inf	0.987342025	-830.9841395
824	823000	0	6.142650688	Inf	0.987342025	-812.2434991
825	824000	0	6.142650688	Inf	0.987342025	-799.6141538
826	825000	0	6.142650688	Inf	0.989308506	-793.23839
827	826000	0	6.142650688	Inf	0.989308506	-795.5183125
828	827000	0	6.142650688	Inf	0.985019265	-803.079684
829	828000	0	6.142650688	Inf	0.985019265	-805.2055588
830	829000	0	6.142650688	Inf	0.985019265	-802.5291559
831	830000	0	6.142650688	Inf	0.985019265	-801.0345959
832	831000	0	6.142650688	Inf	0.985019265	-810.099144
833	832000	0	6.142650688	Inf	0.985019265	-801.0340124
834	833000	0	6.142650688	Inf	0.985019265	-812.8179749
835	834000	0	6.142650688	Inf	0.985019265	-802.2849005
836	835000	0	6.142650688	Inf	0.985019265	-811.1409388
837	836000	0	6.142650688	Inf	0.985019265	-784.0445237
838	837000	0	6.142650688	Inf	0.985019265	-809.7793722
839	838000	0	6.142650688	Inf	0.974317077	-825.2522796
840	839000	0	6.142650688	Inf	0.974317077	-828.4224817
841	840000	0	6.142650688	Inf	0.974317077	-837.0771383
842	841000	0	6.142650688	Inf	0.974317077	-840.3222685
843	842000	0	6.142650688	Inf	0.998428091	-799.0112648
844	843000	0	6.142650688	Inf	0.998428091	-800.0302069
845	844000	0	6.142650688	Inf	0.999976215	-779.2401878
846	845000	0	6.142650688	Inf	0.999976215	-789.6745615
847	846000	0	6.142650688	Inf	0.999976215	-787.5211219
848	847000	0	6.142650688	Inf	0.999442298	-789.7076763
849	848000	0	6.142650688	Inf	0.999442298	-790.0924728
850	849000	0	5.836162799	Inf	0.998095408	-779.2846735
851	850000	0	5.836162799	Inf	0.99554135	-791.1540394
852	851000	0	5.836162799	Inf	0.99554135	-794.3880331
853	852000	0	5.836162799	Inf	0.99554135	-781.758765
854	853000	0	5.836162799	Inf	0.995991836	-787.3286411
855	854000	0	5.836162799	Inf	0.995991836	-790.3164307
856	855000	0	5.836162799	Inf	0.995991836	-782.1048408
857	856000	0	5.836162799	Inf	0.995991836	-793.2617339
858	857000	0	5.836162799	Inf	0.995991836	-791.9492588
859	858000	0	5.836162799	Inf	0.995991836	-801.7598631
860	859000	0	5.836162799	Inf	0.999709275	-793.7606762
861	860000	0	5.836162799	Inf	0.999709275	-776.2046025
862	861000	0	5.836162799	Inf	0.999709275	-797.3116684
863	862000	0	5.836162799	Inf	0.999709275	-806.5575042
864	863000	0	5.836162799	Inf	0.995470307	-808.8198758
865	864000	0	5.836162799	Inf	0.995470307	-796.8426113
866	865000	0	5.836162799	Inf	0.995470307	-782.3080341
867	866000	0	5.836162799	Inf	0.995470307	-774.9225012
868	867000	0	5.836162799	Inf	0.995470307	-776.8720143
869	868000	0	5.836162799	Inf	0.995470307	-770.9588179
870	869000	0	5.836162799	Inf	0.995470307	-774.1218784
871	870000	0	5.836162799	Inf	0.995470307	-770.6490761
872	871000	0	5.836162799	Inf	0.995470307	-768.5988946
873	872000	0	5.836162799	Inf	0.995470307	-764.3493248
874	873000	0	5.836162799	Inf	0.995470307	-783.5425085
875	874000	0	5.836162799	Inf	0.995470307	-777.9489053
876	875000	0	5.836162799	Inf	0.995470307	-792.880381
877	876000	0	5.836162799	Inf	0.995470307	-783.5775594
878	877000	0	5.836162799	Inf	0.995470307	-776.3339396
879	878000	0	5.836162799	Inf	0.995470307	-793.0752974
880	879000	0	5.836162799	Inf	0.995470307	-794.6069002
881	880000	0	5.836162799	Inf	0.995470307	-800.7575646
882	881000	0	5.836162799	Inf	0.995470307	-792.5829207
883	882000	0	5.836162799	Inf	0.995470307	-773.5608226
884	883000	0	5.836162799	Inf	0.995470307	-776.3712764
885	884000	0	5.836162799	Inf	0.995470307	-767.616369
886	885000	0	5.836162799	Inf	0.965756383	-797.2782626
887	886000	0	5.836162799	Inf	0.993470331	-786.4238781
888	887000	0	5.73340224	Inf	0.993470331	-785.7003379
889	888000	0	5.73340224	Inf	0.993470331	-788.6280033
890	889000	0	5.73340224	Inf	0.996012275	-803.3985043
891	890000	0	5.73340224	Inf	0.996012275	-807.2645662
892	891000	0	5.73340224	Inf	0.996012275	-799.3210124
893	892000	0	5.73340224	Inf	0.997902445	-796.4606857
894	893000	0	5.895739554	Inf	0.997902445	-778.3403745
895	894000	0	5.928809347	Inf	0.99158425	-794.0554562
896	895000	0	5.928809347	Inf	0.99158425	-792.809435
897	896000	0	5.928809347	Inf	0.989017164	-802.9590538
898	897000	0	5.928809347	Inf	0.989017164	-794.4608952
899	898000	0	5.928809347	Inf	0.98448639	-783.5692661
900	899000	0	5.928809347	Inf	0.98448639	-787.0326827
901	9.00E+05	0	5.928809347	Inf	0.98448639	-805.278947
902	901000	0	5.928809347	Inf	0.992346593	-806.1440558
903	902000	0	5.983544225	Inf	0.992346593	-792.3998084
904	903000	0	5.983544225	Inf	0.992346593	-778.1317184
905	904000	0	6.027983317	Inf	0.992346593	-806.6215918
906	905000	0	6.027983317	Inf	0.969911076	-807.1043821
907	906000	0	6.027983317	Inf	0.969911076	-823.0975197
908	907000	0	6.027983317	Inf	0.966774366	-808.9027428
909	908000	0	6.027983317	Inf	0.966774366	-815.6728017
910	909000	0	6.027983317	Inf	0.988119235	-794.1208721
911	910000	0	6.027983317	Inf	0.988119235	-805.6300833
912	911000	0	6.027983317	Inf	0.988119235	-803.2730133
913	912000	0	5.97325939	Inf	0.988119235	-802.0748538
914	913000	0	5.97325939	Inf	0.988119235	-800.1516966
915	914000	0	5.97325939	Inf	0.988119235	-815.4444863
916	915000	0	5.97325939	Inf	0.98273713	-813.1459638
917	916000	0	5.97325939	Inf	0.991357276	-812.7526538
918	917000	0	5.97325939	Inf	0.990316359	-811.1716051
919	918000	0	5.97325939	Inf	0.990316359	-805.7944184
920	919000	0	5.97325939	Inf	0.990316359	-786.9358788
921	920000	0	5.97325939	Inf	0.990316359	-809.4976982
922	921000	0	5.97325939	Inf	0.990316359	-790.1560945
923	922000	0	5.987417864	Inf	0.992924626	-788.4528293
924	923000	0	5.987417864	Inf	0.992924626	-784.7937864
925	924000	0	5.987417864	Inf	0.992924626	-783.0410203
926	925000	0	5.987417864	Inf	0.997339154	-786.9039823
927	926000	0	5.987417864	Inf	0.997339154	-783.9843501
928	927000	0	5.987417864	Inf	0.997339154	-771.9535956
929	928000	0	5.987417864	Inf	0.997339154	-779.1296867
930	929000	0	5.987417864	Inf	0.990500311	-793.0875941
931	930000	0	5.987417864	Inf	0.990500311	-812.5706818
932	931000	0	5.987417864	Inf	0.990500311	-803.6119658
933	932000	0	5.987417864	Inf	0.994764126	-783.1506115
934	933000	0	5.987417864	Inf	0.994764126	-786.2788275
935	934000	0	5.987417864	Inf	0.99353976	-790.5767141
936	935000	0	5.987417864	Inf	0.99353976	-799.6380549
937	936000	0	5.987417864	Inf	0.989450484	-794.930675
938	937000	0	5.987417864	Inf	0.985768972	-798.3926659
939	938000	0	5.987417864	Inf	0.992876238	-800.8815599
940	939000	0	5.987417864	Inf	0.992876238	-793.4273892
941	940000	0	5.987417864	Inf	0.992876238	-801.9812405
942	941000	0	5.987417864	Inf	0.997190124	-788.0100429
943	942000	0	5.987417864	Inf	0.997231674	-777.605971
944	943000	0	5.987417864	Inf	0.997231674	-777.1047394
945	944000	0	5.987417864	Inf	0.997231674	-785.2497586
946	945000	0	5.987417864	Inf	0.997231674	-792.0592145
947	946000	0	5.987417864	Inf	0.997231674	-801.8086662
948	947000	0	5.987417864	Inf	0.997231674	-790.9034536
949	948000	0	5.990786134	Inf	0.997231674	-802.0558501
950	949000	0	5.990786134	Inf	0.997231674	-795.5097443
951	950000	0	5.990786134	Inf	0.997231674	-805.4519245
952	951000	0	5.990786134	Inf	0.997231674	-792.6167659
953	952000	0	5.990786134	Inf	0.997231674	-793.6964993
954	953000	0	5.990786134	Inf	0.997231674	-781.1169694
955	954000	0	6.120671154	Inf	0.99489769	-785.0449531
956	955000	0	6.120671154	Inf	0.99489769	-783.4386442
957	956000	0	6.120671154	Inf	0.99489769	-778.4415969
958	957000	0	6.120671154	Inf	0.99489769	-797.0062365
959	958000	0	6.120671154	Inf	0.99489769	-786.8997171
960	959000	0	6.120671154	Inf	0.994797159	-779.4190222
961	960000	0	6.084412285	Inf	0.994797159	-783.4931356
962	961000	0	6.084412285	Inf	0.994797159	-786.3154745
963	962000	0	6.048658153	Inf	0.994797159	-785.366909
964	963000	0	6.048658153	Inf	0.994797159	-775.8231271
965	964000	0	6.048658153	Inf	0.994797159	-777.7519702
966	965000	0	6.048658153	Inf	0.994797159	-789.7237339
967	966000	0	6.048658153	Inf	0.994797159	-789.2637009
968	967000	0	6.048658153	Inf	0.994797159	-790.3810175
969	968000	0	6.048658153	Inf	0.994797159	-799.7068607
970	969000	0	6.048658153	Inf	0.994797159	-792.999583
971	970000	0	6.048658153	Inf	0.994797159	-802.601551
972	971000	0	6.048658153	Inf	0.994797159	-792.6867321
973	972000	0	6.048658153	Inf	0.986436248	-813.411067
974	973000	0	6.048658153	Inf	0.986436248	-825.0586063
975	974000	0	6.048658153	Inf	0.986436248	-810.5758536
976	975000	0	6.048658153	Inf	0.985135081	-797.952404
977	976000	0	6.048658153	Inf	0.985135081	-801.1191829
978	977000	0	6.048658153	Inf	0.985135081	-795.7218966
979	978000	0	6.048658153	Inf	0.985135081	-793.9135662
980	979000	0	6.048658153	Inf	0.985135081	-799.8117991
981	980000	0	6.048658153	Inf	0.976446525	-789.2111447
982	981000	0	6.048658153	Inf	0.976446525	-794.3737924
983	982000	0	6.048658153	Inf	0.988072845	-786.6472952
984	983000	0	6.034519204	Inf	0.992890063	-786.925016
985	984000	0	6.034519204	Inf	0.989475654	-794.0716168
986	985000	0	6.034519204	Inf	0.989475654	-779.7831367
987	986000	0	6.034519204	Inf	0.989475654	-786.4291728
988	987000	0	6.034519204	Inf	0.989475654	-793.7218974
989	988000	0	6.034519204	Inf	0.994957043	-800.9275726
990	989000	0	6.034519204	Inf	0.994957043	-807.2750539
991	990000	0	6.034519204	Inf	0.994957043	-783.6832542
992	991000	0	6.034519204	Inf	0.994957043	-806.9362921
993	992000	0	6.034519204	Inf	0.987563567	-792.2154158
994	993000	0	6.034519204	Inf	0.980115703	-802.7805031
995	994000	0	6.034519204	Inf	0.991929816	-788.4304201
996	995000	0	6.034519204	Inf	0.991929816	-784.7700375
997	996000	0	6.034519204	Inf	0.99554307	-802.1422736
998	997000	0	6.232269901	Inf	0.976952226	-805.8236363
999	998000	0	6.232269901	Inf	0.988073456	-810.7583731
1000	999000	0	6.232269901	Inf	0.988073456	-793.2737539
1001	1.00E+06	0	6.232269901	Inf	0.988073456	-787.5370052	6.618972659	0.981818907	-799.5146937	0.705982718
1002	1001000	0	6.232269901	Inf	0.988073456	-789.5289785
1003	1002000	0	6.232269901	Inf	0.988073456	-786.3266153
1004	1003000	0	6.232269901	Inf	0.988073456	-795.4582779
1005	1004000	0	6.232269901	Inf	0.986621019	-805.4640305
1006	1005000	0	6.232269901	Inf	0.986621019	-802.9307691
1007	1006000	0	6.232269901	Inf	0.968926428	-813.5881426
1008	1007000	0	6.232269901	Inf	0.943304445	-824.9722189
1009	1008000	0	6.232269901	Inf	0.952107598	-833.9766844
1010	1009000	0	6.232269901	Inf	0.966368929	-831.0895964
1011	1010000	0	6.232269901	Inf	0.966368929	-817.3884866
1012	1011000	0	6.232269901	Inf	0.966368929	-805.0938414
1013	1012000	0	6.232269901	Inf	0.966368929	-817.7113912
1014	1013000	0	6.232269901	Inf	0.968636968	-815.7875486
1015	1014000	0	6.232269901	Inf	0.968636968	-795.9849996
1016	1015000	0	6.232269901	Inf	0.971074785	-801.1962979
1017	1016000	0	6.232269901	Inf	0.971074785	-801.8640704
1018	1017000	0	6.232269901	Inf	0.971622124	-805.3018372
1019	1018000	0	6.232269901	Inf	0.962130228	-821.713894
1020	1019000	0	6.232269901	Inf	0.973912595	-809.9185947
1021	1020000	0	6.232269901	Inf	0.970643093	-811.0676824
1022	1021000	0	6.232269901	Inf	0.970643093	-816.5634246
1023	1022000	0	6.232269901	Inf	0.936183465	-824.0929072
1024	1023000	0	6.232269901	Inf	0.936183465	-811.883574
1025	1024000	0	6.442663099	Inf	0.946302687	-812.5373489
1026	1025000	0	6.442663099	Inf	0.971766265	-826.0271081
1027	1026000	0	6.442663099	Inf	0.971766265	-826.3172429
1028	1027000	0	6.442663099	Inf	0.947270625	-812.5712299
1029	1028000	0	6.442663099	Inf	0.92473302	-828.8745009
1030	1029000	0	6.442663099	Inf	0.92473302	-806.320821
1031	1030000	0	6.442663099	Inf	0.968824122	-799.9512097
1032	1031000	0	6.225577247	Inf	0.968824122	-818.4487448
1033	1032000	0	6.225577247	Inf	0.941750521	-807.4290427
1034	1033000	0	6.225577247	Inf	0.965114978	-800.3964995
1035	1034000	0	6.225577247	Inf	0.965114978	-796.7659995
1036	1035000	0	6.225577247	Inf	0.929642148	-806.3820011
1037	1036000	0	6.225577247	Inf	0.929642148	-810.400291
1038	1037000	0	6.225577247	Inf	0.979546404	-806.4079095
1039	1038000	0	6.225577247	Inf	0.979546404	-810.9422235
1040	1039000	0	6.225577247	Inf	0.979546404	-812.6560249
1041	1040000	0	6.225577247	Inf	0.981368098	-794.1440673
1042	1041000	0	6.4669817	Inf	0.981368098	-813.5191002
1043	1042000	0	6.613325269	Inf	0.994174745	-807.7795661
1044	1043000	0	6.613325269	Inf	0.994174745	-800.9580518
1045	1044000	0	6.613325269	Inf	0.994174745	-807.7100889
1046	1045000	0	6.613325269	Inf	0.994174745	-802.1673578
1047	1046000	0	6.613325269	Inf	0.994174745	-806.6718946
1048	1047000	0	6.613325269	Inf	0.994174745	-805.8078952
1049	1048000	0	6.613325269	Inf	0.994174745	-820.2309292
1050	1049000	0	6.613325269	Inf	0.994174745	-816.0778679
1051	1050000	0	6.613325269	Inf	0.978273663	-785.5073423
1052	1051000	0	6.613325269	Inf	0.981355523	-781.1614932
1053	1052000	0	6.985917053	Inf	0.96928431	-796.0375138
1054	1053000	0	6.985917053	Inf	0.96928431	-819.0021263
1055	1054000	0	6.985917053	Inf	0.968415875	-815.9129456
1056	1055000	0	6.985917053	Inf	0.968415875	-817.77508
1057	1056000	0	6.985917053	Inf	0.968415875	-810.8054157
1058	1057000	0	6.985917053	Inf	0.9658369	-806.4865343
1059	1058000	0	6.985917053	Inf	0.963396737	-806.8753897
1060	1059000	0	6.985917053	Inf	0.963396737	-800.9660998
1061	1060000	0	6.985917053	Inf	0.984609398	-789.4221977
1062	1061000	0	6.985917053	Inf	0.977455802	-803.3348181
1063	1062000	0	6.985917053	Inf	0.990109489	-822.0501506
1064	1063000	0	6.985917053	Inf	0.984175446	-809.7530479
1065	1064000	0	6.985917053	Inf	0.984175446	-797.8274108
1066	1065000	0	6.985917053	Inf	0.996263513	-798.0458596
1067	1066000	0	6.985917053	Inf	0.996263513	-804.9546743
1068	1067000	0	6.985917053	Inf	0.996263513	-811.5398672
1069	1068000	0	6.985917053	Inf	0.996263513	-807.4331176
1070	1069000	0	6.987395113	Inf	0.978716993	-825.6880648
1071	1070000	0	6.987395113	Inf	0.978716993	-817.9304603
1072	1071000	0	6.987395113	Inf	0.978716993	-815.4908329
1073	1072000	0	6.987395113	Inf	0.978716993	-825.2785278
1074	1073000	0	6.987395113	Inf	0.978716993	-811.7718742
1075	1074000	0	6.868423429	Inf	0.978716993	-794.2707119
1076	1075000	0	6.756141564	Inf	0.993048477	-796.8880553
1077	1076000	0	6.756141564	Inf	0.993048477	-797.7003434
1078	1077000	0	6.756141564	Inf	0.965856165	-800.491492
1079	1078000	0	6.756141564	Inf	0.995276056	-799.0062236
1080	1079000	0	6.756141564	Inf	0.995276056	-810.1568384
1081	1080000	0	6.756141564	Inf	0.995276056	-800.1160913
1082	1081000	0	6.584207764	Inf	0.995276056	-795.5706658
1083	1082000	0	6.584207764	Inf	0.995276056	-783.2137085
1084	1083000	0	6.584207764	Inf	0.995276056	-787.8866299
1085	1084000	0	6.685628168	Inf	0.995276056	-770.6129249
1086	1085000	0	6.685628168	Inf	0.991566581	-767.2887737
1087	1086000	0	6.685628168	Inf	0.987411727	-783.0087692
1088	1087000	0	6.685628168	Inf	0.987929796	-792.6039485
1089	1088000	0	6.685628168	Inf	0.989586568	-770.870241
1090	1089000	0	6.685628168	Inf	0.989586568	-785.2422072
1091	1090000	0	6.474625355	Inf	0.993058342	-789.5591695
1092	1091000	0	6.474625355	Inf	0.993058342	-783.9246854
1093	1092000	0	6.474625355	Inf	0.993058342	-812.8460726
1094	1093000	0	6.474625355	Inf	0.993058342	-804.3453402
1095	1094000	0	6.474625355	Inf	0.993058342	-802.646296
1096	1095000	0	6.474625355	Inf	0.993058342	-785.4973437
1097	1096000	0	6.474625355	Inf	0.993058342	-786.2290298
1098	1097000	0	6.474625355	Inf	0.993058342	-800.7473483
1099	1098000	0	6.474625355	Inf	0.994271287	-785.8436587
1100	1099000	0	6.474625355	Inf	0.994271287	-785.6031427
1101	1100000	0	6.474625355	Inf	0.994271287	-789.1122387
1102	1101000	0	6.474625355	Inf	0.994271287	-775.6298983
1103	1102000	0	6.474625355	Inf	0.994271287	-789.9300332
1104	1103000	0	6.474625355	Inf	0.994271287	-803.2981965
1105	1104000	0	6.474625355	Inf	0.994271287	-797.8206729
1106	1105000	0	6.474625355	Inf	0.994271287	-792.515659
1107	1106000	0	6.474625355	Inf	0.994271287	-791.7809968
1108	1107000	0	6.474625355	Inf	0.994271287	-792.0524305
1109	1108000	0	6.474625355	Inf	0.994271287	-808.5155345
1110	1109000	0	6.474625355	Inf	0.994271287	-793.2714524
1111	1110000	0	6.474625355	Inf	0.994271287	-781.5585939
1112	1111000	0	6.474625355	Inf	0.994271287	-786.5731249
1113	1112000	0	6.474625355	Inf	0.994271287	-788.0224522
1114	1113000	0	6.474625355	Inf	0.994271287	-780.7519531
1115	1114000	0	6.474625355	Inf	0.994271287	-783.5448122
1116	1115000	0	6.474625355	Inf	0.990176921	-790.1759038
1117	1116000	0	6.474625355	Inf	0.990176921	-795.663144
1118	1117000	0	6.474625355	Inf	0.990176921	-806.5558113
1119	1118000	0	6.474625355	Inf	0.995173884	-803.3495475
1120	1119000	0	6.474625355	Inf	0.991911864	-791.4979318
1121	1120000	0	6.474625355	Inf	0.995944459	-789.7328535
1122	1121000	0	6.474625355	Inf	0.995944459	-780.6640558
1123	1122000	0	6.474625355	Inf	0.995944459	-781.0192406
1124	1123000	0	6.433597487	Inf	0.995701488	-770.3141036
1125	1124000	0	6.433597487	Inf	0.995701488	-776.8385658
1126	1125000	0	6.433597487	Inf	0.997086672	-761.1424547
1127	1126000	0	6.433597487	Inf	0.997369675	-765.085331
1128	1127000	0	6.433597487	Inf	0.997369675	-785.0716831
1129	1128000	0	6.433597487	Inf	0.995442231	-792.2096916
1130	1129000	0	6.433597487	Inf	0.995442231	-787.6559462
1131	1130000	0	6.433597487	Inf	0.974478688	-800.8644497
1132	1131000	0	6.433597487	Inf	0.963421025	-786.6329856
1133	1132000	0	6.433597487	Inf	0.98528717	-790.330785
1134	1133000	0	6.433597487	Inf	0.986262831	-779.0801946
1135	1134000	0	6.433597487	Inf	0.986262831	-792.2181359
1136	1135000	0	6.433597487	Inf	0.986262831	-783.0840207
1137	1136000	0	6.433597487	Inf	0.98598118	-788.6529196
1138	1137000	0	6.433597487	Inf	0.98598118	-793.8672884
1139	1138000	0	6.433597487	Inf	0.980573955	-781.7450441
1140	1139000	0	6.433597487	Inf	0.961146854	-805.3082409
1141	1140000	0	6.433597487	Inf	0.962497908	-792.993061
1142	1141000	0	6.433597487	Inf	0.994028539	-786.675265
1143	1142000	0	6.433597487	Inf	0.994028539	-778.8889144
1144	1143000	0	6.433597487	Inf	0.994028539	-775.0310627
1145	1144000	0	6.433597487	Inf	0.994028539	-794.5717768
1146	1145000	0	6.433597487	Inf	0.994028539	-792.8967095
1147	1146000	0	6.433597487	Inf	0.994028539	-800.8157511
1148	1147000	0	6.433597487	Inf	0.991656567	-787.9788894
1149	1148000	0	6.433597487	Inf	0.991656567	-794.241848
1150	1149000	0	6.433597487	Inf	0.991656567	-785.3315724
1151	1150000	0	6.17558877	Inf	0.991656567	-790.7344305
1152	1151000	0	6.17558877	Inf	0.988242835	-799.5654917
1153	1152000	0	6.17558877	Inf	0.985966251	-793.3750787
1154	1153000	0	6.294907502	Inf	0.985966251	-800.1668661
1155	1154000	0	6.294907502	Inf	0.985966251	-796.5717467
1156	1155000	0	6.253700433	Inf	0.987213255	-792.9171078
1157	1156000	0	6.253700433	Inf	0.987213255	-791.5178702
1158	1157000	0	6.253700433	Inf	0.995022401	-789.67822
1159	1158000	0	6.253700433	Inf	0.994858205	-792.9267894
1160	1159000	0	6.253700433	Inf	0.989992171	-790.8653395
1161	1160000	0	6.253700433	Inf	0.989992171	-801.9979377
1162	1161000	0	6.253700433	Inf	0.964927566	-802.6256871
1163	1162000	0	6.253700433	Inf	0.982504762	-800.1824847
1164	1163000	0	6.623046976	Inf	0.984284723	-808.8142634
1165	1164000	0	6.623046976	Inf	0.984284723	-818.1016531
1166	1165000	0	6.623046976	Inf	0.984284723	-816.3196638
1167	1166000	0	6.623046976	Inf	0.984284723	-823.9868514
1168	1167000	0	6.623046976	Inf	0.981862778	-819.6042397
1169	1168000	0	6.623046976	Inf	0.981862778	-803.8185087
1170	1169000	0	6.623046976	Inf	0.984130673	-804.1135939
1171	1170000	0	6.623046976	Inf	0.990495595	-790.2564064
1172	1171000	0	6.623046976	Inf	0.990495595	-790.004319
1173	1172000	0	6.623046976	Inf	0.990495595	-792.2656254
1174	1173000	0	6.623046976	Inf	0.990495595	-807.7118291
1175	1174000	0	6.623046976	Inf	0.982823632	-804.2735759
1176	1175000	0	6.623046976	Inf	0.982823632	-803.7868212
1177	1176000	0	6.623046976	Inf	0.983572928	-811.3690278
1178	1177000	0	6.623046976	Inf	0.984864186	-814.8350089
1179	1178000	0	6.623046976	Inf	0.984864186	-797.6914319
1180	1179000	0	6.623046976	Inf	0.984864186	-804.2877231
1181	1180000	0	6.623046976	Inf	0.984864186	-805.6617681
1182	1181000	0	6.623046976	Inf	0.982576446	-805.3411978
1183	1182000	0	6.977668404	Inf	0.980126928	-813.8768871
1184	1183000	0	6.977668404	Inf	0.980126928	-799.5554529
1185	1184000	0	6.977668404	Inf	0.980126928	-810.1641953
1186	1185000	0	6.977668404	Inf	0.980126928	-817.0555092
1187	1186000	0	6.977668404	Inf	0.980126928	-814.574626
1188	1187000	0	6.977668404	Inf	0.965108959	-818.1516418
1189	1188000	0	6.977668404	Inf	0.965108959	-814.7369271
1190	1189000	0	6.977668404	Inf	0.975309602	-812.0386539
1191	1190000	0	6.977668404	Inf	0.975309602	-805.412736
1192	1191000	0	6.977668404	Inf	0.974003161	-798.9933962
1193	1192000	0	6.977668404	Inf	0.974003161	-791.247966
1194	1193000	0	6.977668404	Inf	0.969658777	-820.7152855
1195	1194000	0	6.977668404	Inf	0.968539302	-831.209645
1196	1195000	0	6.977668404	Inf	0.968539302	-810.8377195
1197	1196000	0	6.977668404	Inf	0.962239583	-802.601475
1198	1197000	0	6.977668404	Inf	0.981674641	-798.0237126
1199	1198000	0	6.977668404	Inf	0.981674641	-792.8834451
1200	1199000	0	6.977668404	Inf	0.978030118	-804.5070971
1201	1200000	0	6.977668404	Inf	0.978030118	-803.1724936
1202	1201000	0	6.977668404	Inf	0.966236388	-813.0234332
1203	1202000	0	6.977668404	Inf	0.966236388	-819.3449512
1204	1203000	0	6.977668404	Inf	0.982583029	-816.1158651
1205	1204000	0	6.977668404	Inf	0.982583029	-815.0506077
1206	1205000	0	6.977668404	Inf	0.982583029	-809.9087399
1207	1206000	0	6.977668404	Inf	0.982583029	-803.8492417
1208	1207000	0	6.977668404	Inf	0.982583029	-804.0047247
1209	1208000	0	6.977668404	Inf	0.992164988	-795.2767113
1210	1209000	0	6.977668404	Inf	0.992164988	-795.315608
1211	1210000	0	6.977668404	Inf	0.992164988	-796.3785493
1212	1211000	0	6.977668404	Inf	0.992164988	-793.2133633
1213	1212000	0	6.977668404	Inf	0.995475279	-800.4896328
1214	1213000	0	6.977668404	Inf	0.995475279	-803.6527096
1215	1214000	0	6.977668404	Inf	0.995475279	-806.0492985
1216	1215000	0	6.977668404	Inf	0.995475279	-820.3680957
1217	1216000	0	6.977668404	Inf	0.995475279	-809.0825303
1218	1217000	0	6.977668404	Inf	0.997488005	-810.7839286
1219	1218000	0	6.977668404	Inf	0.992163303	-817.4816288
1220	1219000	0	6.977668404	Inf	0.992163303	-815.7104643
1221	1220000	0	6.977668404	Inf	0.992163303	-813.0899938
1222	1221000	0	6.977668404	Inf	0.992163303	-798.8099581
1223	1222000	0	6.977668404	Inf	0.991883617	-793.2660824
1224	1223000	0	6.977668404	Inf	0.991883617	-778.79951
1225	1224000	0	6.977668404	Inf	0.991883617	-791.9504506
1226	1225000	0	6.977668404	Inf	0.991883617	-796.8991087
1227	1226000	0	6.977668404	Inf	0.991883617	-786.7791131
1228	1227000	0	6.977668404	Inf	0.982279513	-802.1513215
1229	1228000	0	7.537644945	Inf	0.982279513	-791.6952968
1230	1229000	0	7.537644945	Inf	0.982279513	-812.2162922
1231	1230000	0	7.537644945	Inf	0.982279513	-807.9870723
1232	1231000	0	7.537644945	Inf	0.974719386	-804.0608724
1233	1232000	0	7.537644945	Inf	0.97401878	-815.9374805
1234	1233000	0	7.537644945	Inf	0.981595316	-803.9371292
1235	1234000	0	7.537644945	Inf	0.981595316	-821.8952163
1236	1235000	0	7.561532258	Inf	0.983620819	-824.0451496
1237	1236000	0	7.561532258	Inf	0.983620819	-811.5723081
1238	1237000	0	7.561532258	Inf	0.965399048	-803.0335683
1239	1238000	0	7.561532258	Inf	0.974305937	-826.3892162
1240	1239000	0	7.561532258	Inf	0.974305937	-825.8330586
1241	1240000	0	7.561532258	Inf	0.974305937	-828.6168734
1242	1241000	0	7.441785375	Inf	0.974305937	-821.4161016
1243	1242000	0	7.441785375	Inf	0.974305937	-817.5140494
1244	1243000	0	7.441785375	Inf	0.974305937	-834.5945396
1245	1244000	0	7.441785375	Inf	0.974305937	-819.2797457
1246	1245000	0	7.441785375	Inf	0.974305937	-806.7195241
1247	1246000	0	7.441785375	Inf	0.974305937	-821.699502
1248	1247000	0	7.441785375	Inf	0.974305937	-808.4720276
1249	1248000	0	7.441785375	Inf	0.987734367	-811.5589013
1250	1249000	0	7.441785375	Inf	0.987734367	-807.4646975
1251	1250000	0	7.441785375	Inf	0.987734367	-819.1899821
1252	1251000	0	7.441785375	Inf	0.987734367	-802.6751397
1253	1252000	0	7.441785375	Inf	0.994908632	-798.3253894
1254	1253000	0	7.441785375	Inf	0.994908632	-800.9415371
1255	1254000	0	7.441785375	Inf	0.992060253	-822.5017797
1256	1255000	0	7.441785375	Inf	0.992060253	-809.6879838
1257	1256000	0	7.441785375	Inf	0.979200842	-805.7246168
1258	1257000	0	7.441785375	Inf	0.979200842	-804.5555176
1259	1258000	0	7.441785375	Inf	0.981727796	-799.0775427
1260	1259000	0	7.441785375	Inf	0.990012873	-806.7461265
1261	1260000	0	7.441785375	Inf	0.990012873	-826.6675538
1262	1261000	0	7.441785375	Inf	0.968650356	-808.8499725
1263	1262000	0	7.441785375	Inf	0.968650356	-807.9717534
1264	1263000	0	7.441785375	Inf	0.968650356	-808.958381
1265	1264000	0	7.441785375	Inf	0.968650356	-802.1306885
1266	1265000	0	7.309553576	Inf	0.968402558	-791.4918644
1267	1266000	0	7.309553576	Inf	0.950113758	-818.3253865
1268	1267000	0	7.354468646	Inf	0.950113758	-810.2209013
1269	1268000	0	7.354468646	Inf	0.948447093	-821.6693681
1270	1269000	0	7.354468646	Inf	0.948447093	-820.5717209
1271	1270000	0	7.354468646	Inf	0.948447093	-815.2589038
1272	1271000	0	7.354468646	Inf	0.955011655	-825.8141922
1273	1272000	0	7.354468646	Inf	0.958582616	-818.4231864
1274	1273000	0	7.354468646	Inf	0.958582616	-840.4380672
1275	1274000	0	7.354468646	Inf	0.960758873	-826.5726807
1276	1275000	0	7.354468646	Inf	0.921927954	-816.7660637
1277	1276000	0	7.354468646	Inf	0.921927954	-842.7262067
1278	1277000	0	7.354468646	Inf	0.931788857	-843.3991276
1279	1278000	0	7.354468646	Inf	0.976781288	-833.42842
1280	1279000	0	7.354468646	Inf	0.948210405	-822.4753206
1281	1280000	0	7.354468646	Inf	0.968187711	-819.4683091
1282	1281000	0	7.354468646	Inf	0.959307471	-821.8361651
1283	1282000	0	7.354468646	Inf	0.959307471	-809.5190053
1284	1283000	0	7.354468646	Inf	0.95773642	-811.2860769
1285	1284000	0	7.354468646	Inf	0.961906801	-795.580855
1286	1285000	0	7.354468646	Inf	0.965165476	-789.4248821
1287	1286000	0	7.354468646	Inf	0.968042134	-804.2812596
1288	1287000	0	7.354468646	Inf	0.968042134	-810.9795637
1289	1288000	0	7.354468646	Inf	0.961619936	-817.4435263
1290	1289000	0	7.354468646	Inf	0.961619936	-803.9787592
1291	1290000	0	7.354468646	Inf	0.962071551	-807.549932
1292	1291000	0	7.539966968	Inf	0.962071551	-804.5930084
1293	1292000	0	7.539966968	Inf	0.934915274	-822.7006641
1294	1293000	0	7.539966968	Inf	0.963306662	-823.9281678
1295	1294000	0	7.539966968	Inf	0.901188513	-819.1024361
1296	1295000	0	7.539966968	Inf	0.913460916	-817.0982558
1297	1296000	0	7.539966968	Inf	0.957590277	-828.7974219
1298	1297000	0	7.539966968	Inf	0.948568945	-832.6717969
1299	1298000	0	7.539966968	Inf	0.954918103	-832.3087428
1300	1299000	0	7.539966968	Inf	0.962054471	-810.3717509
1301	1300000	0	7.539966968	Inf	0.937688189	-829.6205227
1302	1301000	0	7.539966968	Inf	0.937688189	-837.9373939
1303	1302000	0	7.616801783	Inf	0.933455817	-807.5248543
1304	1303000	0	7.616801783	Inf	0.971727376	-821.2590678
1305	1304000	0	7.616801783	Inf	0.973056281	-825.0925581
1306	1305000	0	7.616801783	Inf	0.973056281	-831.2924291
1307	1306000	0	7.616801783	Inf	0.950821455	-832.9320616
1308	1307000	0	7.616801783	Inf	0.952146549	-813.7991523
1309	1308000	0	7.616801783	Inf	0.966115885	-803.4407988
1310	1309000	0	7.616801783	Inf	0.975923592	-809.6263588
1311	1310000	0	7.616801783	Inf	0.97960735	-800.0330209
1312	1311000	0	7.616801783	Inf	0.979115059	-797.9761715
1313	1312000	0	7.616801783	Inf	0.979115059	-799.3780989
1314	1313000	0	7.489516155	Inf	0.979115059	-800.4013376
1315	1314000	0	7.472165151	Inf	0.979115059	-806.7131958
1316	1315000	0	7.647466825	Inf	0.96691774	-808.1518852
1317	1316000	0	7.647466825	Inf	0.96691774	-814.7600028
1318	1317000	0	7.647466825	Inf	0.96691774	-814.716
1319	1318000	0	7.647466825	Inf	0.96691774	-811.226261
1320	1319000	0	7.647466825	Inf	0.960899814	-822.3290525
1321	1320000	0	7.647466825	Inf	0.960899814	-835.4202532
1322	1321000	0	7.647466825	Inf	0.960899814	-826.3258319
1323	1322000	0	7.597558841	Inf	0.958471043	-819.8260713
1324	1323000	0	7.597558841	Inf	0.952714118	-816.564998
1325	1324000	0	7.597558841	Inf	0.952714118	-831.8461376
1326	1325000	0	7.597558841	Inf	0.950751502	-820.1581123
1327	1326000	0	7.597558841	Inf	0.950751502	-805.30565
1328	1327000	0	7.597558841	Inf	0.919706526	-814.9104584
1329	1328000	0	7.597558841	Inf	0.974626857	-825.0668474
1330	1329000	0	7.597558841	Inf	0.974626857	-801.9763901
1331	1330000	0	7.597558841	Inf	0.934923526	-807.0644145
1332	1331000	0	7.597558841	Inf	0.970420531	-816.7997212
1333	1332000	0	7.597558841	Inf	0.949736687	-800.4384735
1334	1333000	0	7.597558841	Inf	0.949736687	-827.6002628
1335	1334000	0	7.597558841	Inf	0.926193809	-812.0191528
1336	1335000	0	7.597558841	Inf	0.926193809	-832.4779249
1337	1336000	0	7.597558841	Inf	0.924295992	-838.8657318
1338	1337000	0	7.597558841	Inf	0.924295992	-829.1284797
1339	1338000	0	7.597558841	Inf	0.917091668	-834.8626145
1340	1339000	0	7.597558841	Inf	0.915386287	-831.6677923
1341	1340000	0	7.597558841	Inf	0.915386287	-826.2531353
1342	1341000	0	7.597558841	Inf	0.915386287	-820.871264
1343	1342000	0	7.597558841	Inf	0.915386287	-821.6145777
1344	1343000	0	7.597558841	Inf	0.918159218	-832.995622
1345	1344000	0	7.597558841	Inf	0.91414694	-847.7289171
1346	1345000	0	7.597558841	Inf	0.916530032	-850.7005596
1347	1346000	0	7.597558841	Inf	0.928922625	-830.1624064
1348	1347000	0	7.597558841	Inf	0.928922625	-818.4438418
1349	1348000	0	7.597558841	Inf	0.929513284	-824.1913677
1350	1349000	0	7.597558841	Inf	0.921354385	-832.220319
1351	1350000	0	7.628426845	Inf	0.942230031	-828.138367
1352	1351000	0	7.628426845	Inf	0.92420179	-831.9760327
1353	1352000	0	7.628426845	Inf	0.94630334	-842.214393
1354	1353000	0	7.628426845	Inf	0.950857116	-826.5796561
1355	1354000	0	7.628426845	Inf	0.946424804	-838.6145294
1356	1355000	0	7.628426845	Inf	0.944665934	-830.7081118
1357	1356000	0	7.628426845	Inf	0.955735008	-841.5609469
1358	1357000	0	7.628426845	Inf	0.924239944	-841.4416856
1359	1358000	0	7.479075083	Inf	0.924239944	-840.1321173
1360	1359000	0	7.479075083	Inf	0.939592702	-840.6402213
1361	1360000	0	7.725914707	Inf	0.962230524	-828.5102505
1362	1361000	0	7.725914707	Inf	0.962230524	-820.4266421
1363	1362000	0	7.776373895	Inf	0.957911699	-823.2513498
1364	1363000	0	7.776373895	Inf	0.955793028	-840.7642522
1365	1364000	0	7.776373895	Inf	0.952370335	-824.2263892
1366	1365000	0	7.776373895	Inf	0.961934226	-822.8117155
1367	1366000	0	7.776373895	Inf	0.961934226	-824.8041352
1368	1367000	0	7.776373895	Inf	0.944255292	-828.5183837
1369	1368000	0	7.683425476	Inf	0.958131169	-825.1784494
1370	1369000	0	7.683425476	Inf	0.98201366	-819.467968
1371	1370000	0	7.683425476	Inf	0.981970273	-808.5522264
1372	1371000	0	7.683425476	Inf	0.975254194	-818.0012689
1373	1372000	0	7.683425476	Inf	0.97854249	-837.2312556
1374	1373000	0	7.683425476	Inf	0.97854249	-817.897897
1375	1374000	0	7.683425476	Inf	0.980688856	-813.1005323
1376	1375000	0	7.683425476	Inf	0.980688856	-816.7954831
1377	1376000	0	7.683425476	Inf	0.982068643	-820.6397296
1378	1377000	0	7.683425476	Inf	0.982068643	-816.3093937
1379	1378000	0	7.683425476	Inf	0.982068643	-825.2008898
1380	1379000	0	7.683425476	Inf	0.982068643	-802.708617
1381	1380000	0	7.683425476	Inf	0.982068643	-794.8493096
1382	1381000	0	7.683425476	Inf	0.982068643	-790.0455938
1383	1382000	0	7.696560292	Inf	0.982068643	-786.042628
1384	1383000	0	7.696560292	Inf	0.982068643	-800.2184858
1385	1384000	0	7.696560292	Inf	0.982068643	-802.8832429
1386	1385000	0	7.696560292	Inf	0.982068643	-794.7413948
1387	1386000	0	7.696560292	Inf	0.975912562	-822.7217089
1388	1387000	0	7.696560292	Inf	0.973542861	-823.0289642
1389	1388000	0	7.696560292	Inf	0.973542861	-810.583295
1390	1389000	0	7.696560292	Inf	0.953565026	-829.1325907
1391	1390000	0	7.696560292	Inf	0.953565026	-842.7921335
1392	1391000	0	7.696560292	Inf	0.953565026	-835.7763477
1393	1392000	0	7.696560292	Inf	0.976792915	-832.322614
1394	1393000	0	7.696560292	Inf	0.951122911	-828.4880844
1395	1394000	0	7.696560292	Inf	0.951122911	-839.2139574
1396	1395000	0	7.696560292	Inf	0.957208467	-830.6986142
1397	1396000	0	7.696560292	Inf	0.957208467	-838.0044175
1398	1397000	0	7.696560292	Inf	0.960133189	-820.573091
1399	1398000	0	7.696560292	Inf	0.974053099	-833.0947264
1400	1399000	0	7.696560292	Inf	0.974199141	-837.2678099
1401	1400000	0	7.696560292	Inf	0.989442338	-826.272311
1402	1401000	0	7.696560292	Inf	0.989442338	-820.9759928
1403	1402000	0	7.597808564	Inf	0.989442338	-815.9316351
1404	1403000	0	7.706222283	Inf	0.989442338	-804.8341485
1405	1404000	0	7.706222283	Inf	0.989442338	-808.1899438
1406	1405000	0	7.706222283	Inf	0.971944057	-805.5179662
1407	1406000	0	7.706222283	Inf	0.971944057	-826.0557035
1408	1407000	0	7.706222283	Inf	0.968885239	-838.6291983
1409	1408000	0	7.706222283	Inf	0.968885239	-842.6440811
1410	1409000	0	7.706222283	Inf	0.962491445	-835.6394459
1411	1410000	0	7.706222283	Inf	0.962491445	-825.0380277
1412	1411000	0	7.706222283	Inf	0.995007579	-821.5867289
1413	1412000	0	7.706222283	Inf	0.995007579	-831.7200385
1414	1413000	0	7.706222283	Inf	0.995007579	-810.4514867
1415	1414000	0	7.502801049	Inf	0.995007579	-806.9563954
1416	1415000	0	7.502801049	Inf	0.995007579	-807.5283037
1417	1416000	0	7.502801049	Inf	0.995007579	-790.7517538
1418	1417000	0	7.502801049	Inf	0.995007579	-819.3133562
1419	1418000	0	7.502801049	Inf	0.989616581	-816.254738
1420	1419000	0	7.502801049	Inf	0.989616581	-819.4101794
1421	1420000	0	7.577974373	Inf	0.989616581	-834.0469403
1422	1421000	0	7.577974373	Inf	0.989616581	-793.7890993
1423	1422000	0	7.822854504	Inf	0.989616581	-802.3714279
1424	1423000	0	7.822854504	Inf	0.989616581	-806.4182977
1425	1424000	0	7.822854504	Inf	0.993012876	-816.7743454
1426	1425000	0	7.55079736	Inf	0.993012876	-824.6663283
1427	1426000	0	7.55079736	Inf	0.993012876	-819.6666135
1428	1427000	0	7.404705891	Inf	0.993012876	-806.3410531
1429	1428000	0	7.404705891	Inf	0.99709454	-812.7340736
1430	1429000	0	7.404705891	Inf	0.99709454	-807.8082529
1431	1430000	0	7.404705891	Inf	0.99709454	-821.4166341
1432	1431000	0	7.404705891	Inf	0.99709454	-814.4946356
1433	1432000	0	7.404705891	Inf	0.99709454	-807.6763359
1434	1433000	0	7.404705891	Inf	0.99709454	-804.4644439
1435	1434000	0	7.404705891	Inf	0.99709454	-810.275746
1436	1435000	0	7.404705891	Inf	0.99709454	-812.0266447
1437	1436000	0	7.404705891	Inf	0.995012392	-814.3763616
1438	1437000	0	7.404705891	Inf	0.995012392	-819.6185722
1439	1438000	0	7.404705891	Inf	0.993697041	-832.4607186
1440	1439000	0	7.434501148	Inf	0.993697041	-820.6629368
1441	1440000	0	7.434501148	Inf	0.993697041	-824.5777247
1442	1441000	0	7.434501148	Inf	0.983532451	-824.9852221
1443	1442000	0	7.434501148	Inf	0.983532451	-824.1517997
1444	1443000	0	7.434501148	Inf	0.991033194	-815.5163459
1445	1444000	0	7.434501148	Inf	0.991033194	-807.9245431
1446	1445000	0	7.434501148	Inf	0.991033194	-822.5101342
1447	1446000	0	7.407230104	Inf	0.989604969	-795.7123669
1448	1447000	0	7.407230104	Inf	0.989604969	-805.9935956
1449	1448000	0	7.407230104	Inf	0.989604969	-815.1310938
1450	1449000	0	7.407230104	Inf	0.989604969	-813.7099371
1451	1450000	0	7.407230104	Inf	0.989604969	-815.1674928
1452	1451000	0	7.407230104	Inf	0.994319101	-817.716132
1453	1452000	0	7.407230104	Inf	0.999936209	-821.5848344
1454	1453000	0	7.407230104	Inf	0.999936209	-809.9085029
1455	1454000	0	7.407230104	Inf	0.999936209	-812.3244462
1456	1455000	0	7.407230104	Inf	0.999936209	-798.398731
1457	1456000	0	7.407230104	Inf	0.999936209	-804.3700365
1458	1457000	0	7.407230104	Inf	0.999936209	-807.6753992
1459	1458000	0	7.577225197	Inf	0.999936209	-814.8969658
1460	1459000	0	7.577225197	Inf	0.999936209	-822.5803196
1461	1460000	0	7.577225197	Inf	0.999936209	-807.5193862
1462	1461000	0	7.577225197	Inf	0.999936209	-803.5865264
1463	1462000	0	7.577225197	Inf	0.999936209	-814.7046248
1464	1463000	0	7.577225197	Inf	0.999936209	-803.7518883
1465	1464000	0	7.577225197	Inf	0.999936209	-790.1639521
1466	1465000	0	7.245708219	Inf	0.999936209	-787.9421244
1467	1466000	0	7.245708219	Inf	0.999936209	-777.4147469
1468	1467000	0	7.245708219	Inf	0.999936209	-798.1508838
1469	1468000	0	7.245708219	Inf	0.999936209	-785.1028771
1470	1469000	0	7.245708219	Inf	0.999936209	-776.9442368
1471	1470000	0	7.245708219	Inf	0.999936209	-776.319963
1472	1471000	0	7.245708219	Inf	0.999936209	-770.5029667
1473	1472000	0	7.245708219	Inf	0.999936209	-787.1229841
1474	1473000	0	7.245708219	Inf	0.999936209	-786.4636434
1475	1474000	0	7.245708219	Inf	0.999936209	-784.1663963
1476	1475000	0	7.245708219	Inf	0.999723201	-794.0687458
1477	1476000	0	7.245708219	Inf	0.999723201	-798.8226013
1478	1477000	0	7.245708219	Inf	0.999723201	-785.1747734
1479	1478000	0	7.245708219	Inf	0.999723201	-789.8006765
1480	1479000	0	7.245708219	Inf	0.999723201	-782.2145986
1481	1480000	0	7.245708219	Inf	0.998922752	-781.1756277
1482	1481000	0	7.245708219	Inf	0.998922752	-781.7466091
1483	1482000	0	7.245708219	Inf	0.998922752	-795.355282
1484	1483000	0	7.245708219	Inf	0.998922752	-793.4972917
1485	1484000	0	7.245708219	Inf	0.998922752	-805.455568
1486	1485000	0	7.245708219	Inf	0.998922752	-815.0623997
1487	1486000	0	7.245708219	Inf	0.998922752	-809.3810361
1488	1487000	0	7.245708219	Inf	0.998922752	-786.8044165
1489	1488000	0	7.245708219	Inf	0.997250829	-794.7958882
1490	1489000	0	7.245708219	Inf	0.997250829	-800.546664
1491	1490000	0	7.245708219	Inf	0.997250829	-802.7167714
1492	1491000	0	7.245708219	Inf	0.989684105	-822.0585794
1493	1492000	0	7.245708219	Inf	0.989684105	-809.9545999
1494	1493000	0	7.245708219	Inf	0.989684105	-798.7722862
1495	1494000	0	7.245708219	Inf	0.989684105	-798.1446702
1496	1495000	0	7.245708219	Inf	0.989964199	-803.3253084
1497	1496000	0	7.245708219	Inf	0.989964199	-814.1224058
1498	1497000	0	7.245708219	Inf	0.987739039	-816.8945735
1499	1498000	0	7.245708219	Inf	0.996114529	-821.773941
1500	1499000	0	7.245708219	Inf	0.996114529	-823.8755388
1501	1500000	0	7.245708219	Inf	0.996114529	-804.0799507
1502	1501000	0	7.245708219	Inf	0.996114529	-806.4429186
1503	1502000	0	7.245708219	Inf	0.989345446	-799.1706601
1504	1503000	0	7.245708219	Inf	0.989345446	-801.5176502
1505	1504000	0	7.245708219	Inf	0.999902781	-798.077811
1506	1505000	0	7.106728373	Inf	0.999902781	-807.6870588
1507	1506000	0	7.106728373	Inf	0.999902781	-807.9959556
1508	1507000	0	7.106728373	Inf	0.999902781	-802.9199941
1509	1508000	0	7.106728373	Inf	0.999902781	-807.1976515
1510	1509000	0	7.106728373	Inf	0.999902781	-792.0242654
1511	1510000	0	7.106728373	Inf	0.999902781	-781.6254058
1512	1511000	0	7.106728373	Inf	0.999902781	-804.6081487
1513	1512000	0	7.106728373	Inf	0.999902781	-809.6949308
1514	1513000	0	7.106728373	Inf	0.999902781	-815.163645
1515	1514000	0	7.106728373	Inf	0.999902781	-798.9225718
1516	1515000	0	7.106728373	Inf	0.999902781	-804.4239203
1517	1516000	0	7.106728373	Inf	0.999902781	-807.2229256
1518	1517000	0	7.106728373	Inf	0.999902781	-802.6135475
1519	1518000	0	7.279490442	Inf	0.999902781	-792.0579259
1520	1519000	0	7.120058928	Inf	0.999902781	-805.8258251
1521	1520000	0	7.240000517	Inf	0.999902781	-815.0603582
1522	1521000	0	7.240000517	Inf	0.999902781	-806.5513569
1523	1522000	0	7.038890952	Inf	0.999902781	-796.0075485
1524	1523000	0	7.038890952	Inf	0.999902781	-799.4602178
1525	1524000	0	7.038890952	Inf	0.995882128	-804.1211466
1526	1525000	0	7.038890952	Inf	0.995882128	-816.0805217
1527	1526000	0	7.038890952	Inf	0.995882128	-801.7565128
1528	1527000	0	7.038890952	Inf	0.995882128	-789.0740117
1529	1528000	0	7.038890952	Inf	0.995882128	-799.9695877
1530	1529000	0	7.038890952	Inf	0.995882128	-795.8399688
1531	1530000	0	7.038890952	Inf	0.983670286	-799.4162111
1532	1531000	0	7.038890952	Inf	0.981861128	-791.448621
1533	1532000	0	7.038890952	Inf	0.970383245	-797.2485068
1534	1533000	0	7.038890952	Inf	0.970383245	-803.8810114
1535	1534000	0	6.936838455	Inf	0.985592353	-789.865004
1536	1535000	0	6.936838455	Inf	0.968439618	-793.4602897
1537	1536000	0	6.936838455	Inf	0.968439618	-811.5936468
1538	1537000	0	6.936838455	Inf	0.969143695	-800.9727818
1539	1538000	0	6.936838455	Inf	0.981964663	-804.7215498
1540	1539000	0	6.936838455	Inf	0.957054118	-808.9634668
1541	1540000	0	6.936838455	Inf	0.957054118	-817.0272438
1542	1541000	0	7.00986094	Inf	0.957054118	-807.5212412
1543	1542000	0	7.00986094	Inf	0.964127879	-795.7319682
1544	1543000	0	7.00986094	Inf	0.974316336	-806.6967483
1545	1544000	0	6.984955141	Inf	0.974316336	-802.8015143
1546	1545000	0	6.984955141	Inf	0.974316336	-811.1966303
1547	1546000	0	6.984955141	Inf	0.989984169	-800.1169533
1548	1547000	0	6.984955141	Inf	0.989984169	-794.3573806
1549	1548000	0	7.018332051	Inf	0.989984169	-803.4047379
1550	1549000	0	7.018332051	Inf	0.99256529	-824.4139808
1551	1550000	0	7.018332051	Inf	0.99256529	-821.8867324
1552	1551000	0	7.018332051	Inf	0.99256529	-809.0338547
1553	1552000	0	7.018332051	Inf	0.99256529	-806.4891824
1554	1553000	0	7.018332051	Inf	0.99256529	-813.5531818
1555	1554000	0	7.018332051	Inf	0.99448948	-807.1128057
1556	1555000	0	7.018332051	Inf	0.996247091	-805.0896573
1557	1556000	0	7.018332051	Inf	0.99847716	-804.0012466
1558	1557000	0	7.018332051	Inf	0.99847716	-796.0242117
1559	1558000	0	7.018332051	Inf	0.99847716	-805.9638545
1560	1559000	0	7.018332051	Inf	0.99847716	-805.1202174
1561	1560000	0	7.018332051	Inf	0.99847716	-799.9883735
1562	1561000	0	7.018332051	Inf	0.99847716	-798.3873455
1563	1562000	0	7.018332051	Inf	0.99847716	-804.4797773
1564	1563000	0	7.018332051	Inf	0.99847716	-801.4101725
1565	1564000	0	7.018332051	Inf	0.99847716	-802.8108394
1566	1565000	0	7.018332051	Inf	0.99847716	-813.2947762
1567	1566000	0	7.018332051	Inf	0.99847716	-808.3858228
1568	1567000	0	7.018332051	Inf	0.997075673	-813.6534052
1569	1568000	0	7.018332051	Inf	0.99677247	-790.179396
1570	1569000	0	7.018332051	Inf	0.99677247	-795.417844
1571	1570000	0	6.96672266	Inf	0.99677247	-805.4541055
1572	1571000	0	6.96672266	Inf	0.99677247	-825.4652139
1573	1572000	0	6.96672266	Inf	0.99677247	-811.0555599
1574	1573000	0	6.96672266	Inf	0.99677247	-802.9697438
1575	1574000	0	6.96672266	Inf	0.99677247	-797.0251124
1576	1575000	0	6.96672266	Inf	0.99677247	-811.9725064
1577	1576000	0	6.96672266	Inf	0.99677247	-786.9518985
1578	1577000	0	6.96672266	Inf	0.99677247	-786.5980047
1579	1578000	0	6.96672266	Inf	0.99677247	-786.0934347
1580	1579000	0	6.96672266	Inf	0.99677247	-798.797327
1581	1580000	0	7.00702499	Inf	0.985427062	-801.9790001
1582	1581000	0	7.00702499	Inf	0.985427062	-822.9797058
1583	1582000	0	6.991473155	Inf	0.991207404	-801.9894713
1584	1583000	0	6.991473155	Inf	0.991207404	-795.183201
1585	1584000	0	6.991473155	Inf	0.982492678	-809.2338642
1586	1585000	0	6.991473155	Inf	0.982492678	-816.5086943
1587	1586000	0	6.991473155	Inf	0.982492678	-806.3378398
1588	1587000	0	6.991473155	Inf	0.981060871	-816.0963308
1589	1588000	0	6.991473155	Inf	0.981060871	-811.489757
1590	1589000	0	7.346665491	Inf	0.975049107	-812.1273284
1591	1590000	0	7.217360263	Inf	0.975049107	-813.4871968
1592	1591000	0	7.217360263	Inf	0.96327614	-821.4799057
1593	1592000	0	7.217360263	Inf	0.96327614	-835.0548813
1594	1593000	0	7.217360263	Inf	0.930105862	-837.2834531
1595	1594000	0	7.217360263	Inf	0.930105862	-819.8904854
1596	1595000	0	7.217360263	Inf	0.893366074	-830.7238376
1597	1596000	0	7.217360263	Inf	0.97487665	-818.6401785
1598	1597000	0	7.217360263	Inf	0.97487665	-809.643492
1599	1598000	0	7.217360263	Inf	0.977073997	-812.815448
1600	1599000	0	7.217360263	Inf	0.977073997	-813.0880239
1601	1600000	0	7.217360263	Inf	0.977073997	-803.0897234
1602	1601000	0	7.481672457	Inf	0.982055607	-815.1779613
1603	1602000	0	7.481672457	Inf	0.982055607	-820.0975723
1604	1603000	0	7.481672457	Inf	0.980225255	-821.3263215
1605	1604000	0	7.481672457	Inf	0.997693838	-798.8867172
1606	1605000	0	7.481672457	Inf	0.997693838	-787.8322865
1607	1606000	0	7.481672457	Inf	0.997693838	-786.7397425
1608	1607000	0	7.481672457	Inf	0.997693838	-803.4296014
1609	1608000	0	7.481672457	Inf	0.997693838	-810.2349538
1610	1609000	0	7.481672457	Inf	0.992353659	-820.0934654
1611	1610000	0	7.442628762	Inf	0.994625511	-820.0982258
1612	1611000	0	7.442628762	Inf	0.994625511	-808.1348903
1613	1612000	0	7.442628762	Inf	0.984145224	-797.9878855
1614	1613000	0	7.442628762	Inf	0.984145224	-809.5065916
1615	1614000	0	7.442628762	Inf	0.984145224	-831.4271888
1616	1615000	0	7.442628762	Inf	0.984145224	-829.0807721
1617	1616000	0	7.442628762	Inf	0.984145224	-816.5226452
1618	1617000	0	7.442628762	Inf	0.984145224	-810.5070934
1619	1618000	0	7.442628762	Inf	0.984145224	-806.364251
1620	1619000	0	7.442628762	Inf	0.970996838	-816.894554
1621	1620000	0	7.442628762	Inf	0.975240385	-805.1127792
1622	1621000	0	7.442628762	Inf	0.975240385	-802.4696473
1623	1622000	0	7.442628762	Inf	0.981231985	-796.7825688
1624	1623000	0	7.442628762	Inf	0.970880289	-801.190969
1625	1624000	0	7.442628762	Inf	0.970880289	-798.615831
1626	1625000	0	7.442628762	Inf	0.970880289	-797.9417889
1627	1626000	0	7.442628762	Inf	0.976397361	-803.8933687
1628	1627000	0	7.442628762	Inf	0.976397361	-817.4999864
1629	1628000	0	7.442628762	Inf	0.976397361	-813.1003479
1630	1629000	0	7.627119727	Inf	0.976397361	-813.1333448
1631	1630000	0	7.627119727	Inf	0.957711237	-816.6677416
1632	1631000	0	7.627119727	Inf	0.957711237	-814.6027221
1633	1632000	0	7.627119727	Inf	0.957711237	-819.0183219
1634	1633000	0	7.627119727	Inf	0.943380649	-840.5447898
1635	1634000	0	7.627119727	Inf	0.935423552	-823.3575518
1636	1635000	0	7.673704531	Inf	0.938663334	-823.3828284
1637	1636000	0	7.673704531	Inf	0.964908813	-830.753969
1638	1637000	0	7.673704531	Inf	0.964908813	-813.3178947
1639	1638000	0	7.673704531	Inf	0.964908813	-813.87254
1640	1639000	0	7.532688521	Inf	0.964908813	-803.3440385
1641	1640000	0	7.532688521	Inf	0.964908813	-802.1955069
1642	1641000	0	7.532688521	Inf	0.964908813	-792.6744593
1643	1642000	0	7.282746184	Inf	0.96322988	-812.2469126
1644	1643000	0	7.282746184	Inf	0.96322988	-817.7832082
1645	1644000	0	6.936284176	Inf	0.972418318	-812.6956642
1646	1645000	0	7.277527743	Inf	0.974838919	-807.1930528
1647	1646000	0	7.277527743	Inf	0.985729849	-800.0945761
1648	1647000	0	7.277527743	Inf	0.985729849	-797.7150144
1649	1648000	0	7.277527743	Inf	0.985729849	-805.531835
1650	1649000	0	7.277527743	Inf	0.991541003	-805.0863735
1651	1650000	0	7.277527743	Inf	0.991541003	-806.4021578
1652	1651000	0	7.271186525	Inf	0.991541003	-791.813344
1653	1652000	0	7.271186525	Inf	0.991541003	-785.6834511
1654	1653000	0	7.271186525	Inf	0.991541003	-783.496692
1655	1654000	0	7.271186525	Inf	0.991541003	-781.145046
1656	1655000	0	7.271186525	Inf	0.985758932	-786.1734385
1657	1656000	0	7.271186525	Inf	0.985758932	-812.3285293
1658	1657000	0	7.271186525	Inf	0.985758932	-804.9169435
1659	1658000	0	7.271186525	Inf	0.985758932	-800.5214995
1660	1659000	0	7.271186525	Inf	0.99515256	-781.6562013
1661	1660000	0	7.271186525	Inf	0.993694229	-797.0084658
1662	1661000	0	7.271186525	Inf	0.995975732	-790.6640014
1663	1662000	0	7.271186525	Inf	0.999269551	-798.8979006
1664	1663000	0	7.271186525	Inf	0.999625932	-789.1024418
1665	1664000	0	7.271186525	Inf	0.999625932	-782.0030861
1666	1665000	0	7.271186525	Inf	0.999625932	-801.6663395
1667	1666000	0	7.271186525	Inf	0.999625932	-796.5629433
1668	1667000	0	7.271186525	Inf	0.999625932	-803.406375
1669	1668000	0	7.271186525	Inf	0.999625932	-798.3561408
1670	1669000	0	7.271186525	Inf	0.999625932	-792.8976392
1671	1670000	0	7.271186525	Inf	0.998687428	-785.9086618
1672	1671000	0	7.271186525	Inf	0.998687428	-799.7845334
1673	1672000	0	7.271186525	Inf	0.998687428	-790.7338345
1674	1673000	0	7.271186525	Inf	0.995832746	-786.385442
1675	1674000	0	7.271186525	Inf	0.995832746	-776.243224
1676	1675000	0	7.271186525	Inf	0.995832746	-788.0227538
1677	1676000	0	7.279368417	Inf	0.995832746	-799.3569955
1678	1677000	0	7.279368417	Inf	0.995832746	-805.7775981
1679	1678000	0	7.279368417	Inf	0.983836258	-811.4267857
1680	1679000	0	7.522225455	Inf	0.983836258	-812.2658285
1681	1680000	0	7.522225455	Inf	0.97979084	-823.2856394
1682	1681000	0	7.522225455	Inf	0.97979084	-818.1264503
1683	1682000	0	7.522225455	Inf	0.97979084	-803.490591
1684	1683000	0	7.44032844	Inf	0.987280861	-799.6122806
1685	1684000	0	7.44032844	Inf	0.987280861	-790.232305
1686	1685000	0	7.44032844	Inf	0.987280861	-812.7927897
1687	1686000	0	7.44032844	Inf	0.987280861	-817.4590579
1688	1687000	0	7.44032844	Inf	0.988165912	-808.9849894
1689	1688000	0	7.417009164	Inf	0.988165912	-803.6086989
1690	1689000	0	7.417009164	Inf	0.988165912	-807.2049468
1691	1690000	0	7.498108508	Inf	0.981724348	-808.5843
1692	1691000	0	7.558859074	Inf	0.981724348	-811.409671
1693	1692000	0	7.558859074	Inf	0.988234218	-809.6864124
1694	1693000	0	7.558859074	Inf	0.987002586	-792.4917535
1695	1694000	0	7.558859074	Inf	0.987002586	-813.3293428
1696	1695000	0	7.558859074	Inf	0.987002586	-796.8181222
1697	1696000	0	7.558859074	Inf	0.987002586	-807.4984977
1698	1697000	0	7.558859074	Inf	0.98456664	-797.8255493
1699	1698000	0	7.538315746	Inf	0.98456664	-791.0746177
1700	1699000	0	7.760979274	Inf	0.98456664	-802.0944993
1701	1700000	0	7.760979274	Inf	0.978949236	-794.3777175
1702	1701000	0	7.760979274	Inf	0.978949236	-814.3345061
1703	1702000	0	7.760979274	Inf	0.975295579	-817.965851
1704	1703000	0	7.760979274	Inf	0.968834789	-816.3669023
1705	1704000	0	7.711595885	Inf	0.968834789	-790.9126927
1706	1705000	0	7.711595885	Inf	0.9504628	-804.5089276
1707	1706000	0	7.711595885	Inf	0.9504628	-804.8195849
1708	1707000	0	7.711595885	Inf	0.927826711	-803.3615744
1709	1708000	0	7.711595885	Inf	0.939995151	-822.4534613
1710	1709000	0	7.711595885	Inf	0.939995151	-829.3336729
1711	1710000	0	7.711595885	Inf	0.94293355	-818.7658271
1712	1711000	0	7.711595885	Inf	0.923184182	-827.1434864
1713	1712000	0	7.711595885	Inf	0.923184182	-814.6752613
1714	1713000	0	7.704669886	Inf	0.923184182	-827.2424092
1715	1714000	0	7.704669886	Inf	0.923184182	-834.902491
1716	1715000	0	7.704669886	Inf	0.958536638	-827.5415072
1717	1716000	0	7.704669886	Inf	0.931846236	-814.0953193
1718	1717000	0	7.704669886	Inf	0.976203792	-814.9895219
1719	1718000	0	7.704669886	Inf	0.976203792	-808.8564593
1720	1719000	0	7.704669886	Inf	0.966149847	-823.6687345
1721	1720000	0	7.704669886	Inf	0.966149847	-831.7872658
1722	1721000	0	7.754674144	Inf	0.966149847	-831.6351906
1723	1722000	0	7.729779397	Inf	0.948310873	-814.9674181
1724	1723000	0	7.729779397	Inf	0.962942245	-837.8180741
1725	1724000	0	7.729779397	Inf	0.962942245	-822.1523785
1726	1725000	0	7.729779397	Inf	0.976005575	-816.0052428
1727	1726000	0	7.729779397	Inf	0.984901469	-811.9593323
1728	1727000	0	7.729779397	Inf	0.984901469	-801.433839
1729	1728000	0	7.729779397	Inf	0.983053228	-818.3598347
1730	1729000	0	7.729779397	Inf	0.983053228	-808.5281589
1731	1730000	0	7.311916949	Inf	0.983053228	-806.5965304
1732	1731000	0	7.311916949	Inf	0.983053228	-818.4514323
1733	1732000	0	7.311916949	Inf	0.988440804	-800.7129875
1734	1733000	0	7.311916949	Inf	0.988440804	-794.8680723
1735	1734000	0	7.311916949	Inf	0.988440804	-808.6540759
1736	1735000	0	7.311916949	Inf	0.988440804	-804.1075871
1737	1736000	0	7.311916949	Inf	0.988440804	-804.6859366
1738	1737000	0	7.311916949	Inf	0.988440804	-795.1768298
1739	1738000	0	7.311916949	Inf	0.992467795	-809.9294533
1740	1739000	0	7.311916949	Inf	0.992467795	-830.6875872
1741	1740000	0	7.311916949	Inf	0.992467795	-825.7313676
1742	1741000	0	7.311916949	Inf	0.984341471	-816.1970683
1743	1742000	0	7.311916949	Inf	0.992005462	-811.4931647
1744	1743000	0	7.311916949	Inf	0.992005462	-805.5496239
1745	1744000	0	7.311916949	Inf	0.992005462	-805.3816963
1746	1745000	0	7.311916949	Inf	0.992005462	-810.9673232
1747	1746000	0	7.311916949	Inf	0.992005462	-820.7309959
1748	1747000	0	7.311916949	Inf	0.974263929	-819.8998078
1749	1748000	0	7.311916949	Inf	0.974263929	-834.7328296
1750	1749000	0	7.311916949	Inf	0.981429017	-830.3518924
1751	1750000	0	7.311916949	Inf	0.973369019	-830.7623021
1752	1751000	0	7.37387825	Inf	0.982980796	-817.0277203
1753	1752000	0	7.37387825	Inf	0.981901482	-814.1767846
1754	1753000	0	7.37387825	Inf	0.981901482	-816.2835495
1755	1754000	0	7.37387825	Inf	0.955723963	-814.0511126
1756	1755000	0	7.37387825	Inf	0.941963889	-816.087578
1757	1756000	0	7.37387825	Inf	0.941963889	-812.3526619
1758	1757000	0	7.281865275	Inf	0.950088547	-829.4079978
1759	1758000	0	7.281865275	Inf	0.962759742	-832.5574878
1760	1759000	0	7.281865275	Inf	0.962759742	-825.0342718
1761	1760000	0	7.051174782	Inf	0.962759742	-831.6098434
1762	1761000	0	7.474366472	Inf	0.962759742	-837.9048284
1763	1762000	0	7.474366472	Inf	0.968722992	-838.3955523
1764	1763000	0	7.474366472	Inf	0.93527183	-840.3932007
1765	1764000	0	7.474366472	Inf	0.93527183	-837.0237837
1766	1765000	0	7.474366472	Inf	0.93527183	-849.1896249
1767	1766000	0	7.474366472	Inf	0.93527183	-857.2747916
1768	1767000	0	7.474366472	Inf	0.93527183	-827.9281826
1769	1768000	0	7.474366472	Inf	0.936473732	-851.2739142
1770	1769000	0	7.474366472	Inf	0.977076299	-832.4890715
1771	1770000	0	7.474366472	Inf	0.971765578	-823.6584187
1772	1771000	0	7.474366472	Inf	0.971765578	-842.6882258
1773	1772000	0	7.474366472	Inf	0.972824834	-837.6650902
1774	1773000	0	7.474366472	Inf	0.972824834	-843.7399478
1775	1774000	0	7.474366472	Inf	0.981726013	-845.4825397
1776	1775000	0	7.474366472	Inf	0.981726013	-832.4090041
1777	1776000	0	7.474366472	Inf	0.975569895	-837.4858615
1778	1777000	0	7.474366472	Inf	0.970635287	-823.895956
1779	1778000	0	7.474366472	Inf	0.970635287	-820.5665049
1780	1779000	0	7.474366472	Inf	0.971072935	-826.2863474
1781	1780000	0	7.474366472	Inf	0.971072935	-805.2433644
1782	1781000	0	7.572714407	Inf	0.971072935	-803.346609
1783	1782000	0	7.572714407	Inf	0.975925573	-806.0411608
1784	1783000	0	7.572714407	Inf	0.975925573	-817.4265057
1785	1784000	0	7.572714407	Inf	0.975925573	-832.9177621
1786	1785000	0	7.572714407	Inf	0.956729885	-827.9381394
1787	1786000	0	7.572714407	Inf	0.956729885	-827.2069164
1788	1787000	0	7.544636243	Inf	0.951850855	-818.8534026
1789	1788000	0	7.544636243	Inf	0.948771253	-837.5945652
1790	1789000	0	7.524685541	Inf	0.948771253	-831.4730031
1791	1790000	0	7.030324219	Inf	0.948771253	-824.3385756
1792	1791000	0	7.030324219	Inf	0.962340753	-810.579548
1793	1792000	0	7.030324219	Inf	0.978376336	-824.6319957
1794	1793000	0	7.030324219	Inf	0.980594068	-820.6715755
1795	1794000	0	7.030324219	Inf	0.980594068	-810.0080649
1796	1795000	0	7.030324219	Inf	0.9705922	-826.1886699
1797	1796000	0	7.030324219	Inf	0.939478881	-844.2337937
1798	1797000	0	7.030324219	Inf	0.939478881	-841.7507709
1799	1798000	0	7.127577191	Inf	0.94272869	-842.2967227
1800	1799000	0	7.127577191	Inf	0.924120928	-827.4623906
1801	1800000	0	7.127577191	Inf	0.933596358	-837.7793216
1802	1801000	0	7.127577191	Inf	0.954890193	-819.5733278
1803	1802000	0	7.127577191	Inf	0.954082756	-837.9608564
1804	1803000	0	7.127577191	Inf	0.945052392	-838.7428771
1805	1804000	0	7.127577191	Inf	0.911914833	-835.2364454
1806	1805000	0	7.127577191	Inf	0.968289709	-835.5539804
1807	1806000	0	7.127577191	Inf	0.909727619	-841.0296185
1808	1807000	0	7.127577191	Inf	0.935487951	-821.2231333
1809	1808000	0	7.127577191	Inf	0.923128801	-814.3881902
1810	1809000	0	7.127577191	Inf	0.947125596	-823.3490028
1811	1810000	0	7.127577191	Inf	0.947125596	-822.7167553
1812	1811000	0	7.127577191	Inf	0.947125596	-826.018159
1813	1812000	0	7.127577191	Inf	0.947125596	-830.0040492
1814	1813000	0	7.127577191	Inf	0.932750803	-832.8733487
1815	1814000	0	7.127577191	Inf	0.971220099	-820.682382
1816	1815000	0	7.127577191	Inf	0.98432969	-828.0745566
1817	1816000	0	7.127577191	Inf	0.98432969	-831.1794097
1818	1817000	0	7.105873099	Inf	0.98432969	-822.1448161
1819	1818000	0	7.105873099	Inf	0.98432969	-821.9614943
1820	1819000	0	7.105873099	Inf	0.965718014	-816.2048411
1821	1820000	0	7.105873099	Inf	0.965718014	-824.4576361
1822	1821000	0	7.105873099	Inf	0.919881208	-834.2648502
1823	1822000	0	7.105873099	Inf	0.96124767	-859.5114712
1824	1823000	0	7.105873099	Inf	0.946633009	-851.5962383
1825	1824000	0	7.105873099	Inf	0.946633009	-836.9783079
1826	1825000	0	6.729949147	Inf	0.946633009	-853.0660101
1827	1826000	0	6.729949147	Inf	0.946633009	-838.094378
1828	1827000	0	6.701503262	Inf	0.956993891	-846.9387048
1829	1828000	0	6.701503262	Inf	0.960423034	-841.0508427
1830	1829000	0	6.701503262	Inf	0.960423034	-835.1811338
1831	1830000	0	6.701503262	Inf	0.960423034	-846.7698704
1832	1831000	0	6.701503262	Inf	0.985719811	-833.4671666
1833	1832000	0	6.701503262	Inf	0.987450473	-819.8343554
1834	1833000	0	6.701503262	Inf	0.987450473	-821.5594706
1835	1834000	0	6.701503262	Inf	0.989388579	-816.7006616
1836	1835000	0	6.701503262	Inf	0.989388579	-821.0911227
1837	1836000	0	6.701503262	Inf	0.976075565	-812.693659
1838	1837000	0	6.819491406	Inf	0.986716318	-814.1566545
1839	1838000	0	6.819491406	Inf	0.986716318	-818.8505428
1840	1839000	0	6.819491406	Inf	0.986716318	-811.6287165
1841	1840000	0	6.819491406	Inf	0.986716318	-823.2367839
1842	1841000	0	6.819491406	Inf	0.97284595	-815.4628837
1843	1842000	0	6.819491406	Inf	0.9821925	-816.6700532
1844	1843000	0	6.819491406	Inf	0.985740687	-805.7236493
1845	1844000	0	6.853646261	Inf	0.98192682	-827.9774164
1846	1845000	0	6.853646261	Inf	0.984319469	-838.6292499
1847	1846000	0	6.853646261	Inf	0.984319469	-807.1386187
1848	1847000	0	6.853646261	Inf	0.984319469	-808.6206537
1849	1848000	0	6.853646261	Inf	0.984319469	-808.1254634
1850	1849000	0	6.853646261	Inf	0.987606213	-816.0001804
1851	1850000	0	6.853646261	Inf	0.987606213	-817.3728411
1852	1851000	0	6.853646261	Inf	0.987606213	-798.6208807
1853	1852000	0	6.853646261	Inf	0.987606213	-798.8817082
1854	1853000	0	6.853646261	Inf	0.987606213	-799.6311652
1855	1854000	0	6.853646261	Inf	0.986849761	-796.0575705
1856	1855000	0	6.853646261	Inf	0.986849761	-806.4203295
1857	1856000	0	6.853646261	Inf	0.986849761	-802.759442
1858	1857000	0	6.853646261	Inf	0.986849761	-808.4273909
1859	1858000	0	6.853646261	Inf	0.976247434	-803.2142453
1860	1859000	0	6.826658942	Inf	0.964760405	-811.5276459
1861	1860000	0	6.826658942	Inf	0.964001244	-816.7596592
1862	1861000	0	6.826658942	Inf	0.964001244	-823.423157
1863	1862000	0	6.829826077	Inf	0.964001244	-819.9330546
1864	1863000	0	6.829826077	Inf	0.964001244	-832.6599292
1865	1864000	0	6.829826077	Inf	0.986270792	-819.6103266
1866	1865000	0	6.829826077	Inf	0.917280555	-843.6693406
1867	1866000	0	6.829826077	Inf	0.962373767	-820.3890791
1868	1867000	0	6.829826077	Inf	0.962373767	-810.7736226
1869	1868000	0	6.86297485	Inf	0.962373767	-820.9801039
1870	1869000	0	6.86297485	Inf	0.952684371	-818.5698368
1871	1870000	0	6.979810828	Inf	0.960396216	-813.8200009
1872	1871000	0	6.979810828	Inf	0.971091553	-801.259504
1873	1872000	0	6.979810828	Inf	0.971091553	-814.6606312
1874	1873000	0	6.979810828	Inf	0.971091553	-804.7341461
1875	1874000	0	6.979810828	Inf	0.971091553	-804.8173397
1876	1875000	0	6.979810828	Inf	0.967283491	-829.6389393
1877	1876000	0	7.012283351	Inf	0.9734217	-842.7795764
1878	1877000	0	7.330637933	Inf	0.9734217	-829.6855763
1879	1878000	0	7.330637933	Inf	0.969054599	-811.3641385
1880	1879000	0	7.330637933	Inf	0.969054599	-828.1492003
1881	1880000	0	7.330637933	Inf	0.969054599	-840.6318105
1882	1881000	0	7.330637933	Inf	0.988287368	-817.0203162
1883	1882000	0	7.325669649	Inf	0.988287368	-824.3890363
1884	1883000	0	7.325669649	Inf	0.988287368	-833.2034826
1885	1884000	0	7.304461502	Inf	0.988287368	-833.8147505
1886	1885000	0	7.304461502	Inf	0.960060032	-835.5766543
1887	1886000	0	7.304461502	Inf	0.960060032	-823.323182
1888	1887000	0	7.304461502	Inf	0.940641012	-838.2261546
1889	1888000	0	7.304461502	Inf	0.940641012	-839.9316184
1890	1889000	0	7.304461502	Inf	0.985409518	-821.7604921
1891	1890000	0	7.304461502	Inf	0.985409518	-828.2016221
1892	1891000	0	7.304461502	Inf	0.985409518	-829.1345909
1893	1892000	0	7.304461502	Inf	0.965595636	-849.1584949
1894	1893000	0	7.304461502	Inf	0.958397236	-839.4665388
1895	1894000	0	7.304461502	Inf	0.96243376	-841.8514979
1896	1895000	0	7.304461502	Inf	0.96243376	-830.7599261
1897	1896000	0	7.619712073	Inf	0.96243376	-839.5760339
1898	1897000	0	7.619712073	Inf	0.96243376	-838.7248275
1899	1898000	0	7.619712073	Inf	0.977641866	-840.4664845
1900	1899000	0	7.619712073	Inf	0.973123489	-847.8407931
1901	1900000	0	7.619712073	Inf	0.973123489	-836.0156672
1902	1901000	0	7.619712073	Inf	0.973123489	-823.7731417
1903	1902000	0	7.817278693	Inf	0.963436218	-837.7253164
1904	1903000	0	7.817278693	Inf	0.963436218	-847.3290479
1905	1904000	0	7.817278693	Inf	0.963300725	-855.1882479
1906	1905000	0	7.792450909	Inf	0.954947319	-842.8904529
1907	1906000	0	7.792450909	Inf	0.954947319	-856.1731761
1908	1907000	0	7.792450909	Inf	0.954947319	-849.7672964
1909	1908000	0	7.792450909	Inf	0.946615576	-851.1062802
1910	1909000	0	7.792450909	Inf	0.950686651	-850.5219401
1911	1910000	0	7.792450909	Inf	0.950686651	-840.4730016
1912	1911000	0	7.792450909	Inf	0.950686651	-844.1649164
1913	1912000	0	7.792450909	Inf	0.950686651	-851.2977684
1914	1913000	0	7.792450909	Inf	0.950686651	-830.2191887
1915	1914000	0	7.792450909	Inf	0.98264979	-831.4068222
1916	1915000	0	7.983101233	Inf	0.968690592	-830.9842894
1917	1916000	0	7.983101233	Inf	0.968690592	-834.7345093
1918	1917000	0	7.952499682	Inf	0.983512672	-822.0568146
1919	1918000	0	7.952499682	Inf	0.98810264	-813.4108493
1920	1919000	0	7.952499682	Inf	0.98810264	-818.5876743
1921	1920000	0	7.952499682	Inf	0.984530604	-824.9018468
1922	1921000	0	7.952499682	Inf	0.984530604	-830.9523599
1923	1922000	0	7.952499682	Inf	0.984530604	-829.2922781
1924	1923000	0	7.952499682	Inf	0.984530604	-812.1903296
1925	1924000	0	7.952499682	Inf	0.984530604	-804.3439548
1926	1925000	0	7.952499682	Inf	0.984530604	-823.7539209
1927	1926000	0	7.952499682	Inf	0.970895687	-829.4770817
1928	1927000	0	7.952499682	Inf	0.956528026	-835.7507127
1929	1928000	0	7.952499682	Inf	0.956528026	-820.2462802
1930	1929000	0	7.952499682	Inf	0.956528026	-830.7703331
1931	1930000	0	7.952499682	Inf	0.966469808	-825.9802666
1932	1931000	0	7.952499682	Inf	0.978324167	-808.0527724
1933	1932000	0	7.952499682	Inf	0.965887116	-835.1344038
1934	1933000	0	7.952499682	Inf	0.965887116	-831.5466258
1935	1934000	0	7.952499682	Inf	0.965887116	-827.3621198
1936	1935000	0	7.952499682	Inf	0.928403098	-830.232318
1937	1936000	0	7.952499682	Inf	0.982384184	-830.7817329
1938	1937000	0	7.83341653	Inf	0.982384184	-822.9338398
1939	1938000	0	7.83341653	Inf	0.981414661	-812.0293888
1940	1939000	0	7.83341653	Inf	0.981414661	-821.5267097
1941	1940000	0	7.622797216	Inf	0.979678504	-813.6771721
1942	1941000	0	7.671447301	Inf	0.979678504	-807.9555231
1943	1942000	0	7.671447301	Inf	0.977283917	-809.0437157
1944	1943000	0	7.671447301	Inf	0.977283917	-813.8511643
1945	1944000	0	7.446387659	Inf	0.95538765	-835.7850623
1946	1945000	0	7.446387659	Inf	0.95538765	-841.1659005
1947	1946000	0	7.446387659	Inf	0.95538765	-831.2234054
1948	1947000	0	7.446387659	Inf	0.95538765	-833.3640399
1949	1948000	0	7.455965814	Inf	0.965823068	-808.1725802
1950	1949000	0	7.455965814	Inf	0.965823068	-812.8424132
1951	1950000	0	7.151949986	Inf	0.970905467	-795.6646441
1952	1951000	0	7.151949986	Inf	0.968429766	-812.3375958
1953	1952000	0	7.151949986	Inf	0.968429766	-813.7426786
1954	1953000	0	7.151949986	Inf	0.968429766	-810.4917938
1955	1954000	0	7.151949986	Inf	0.964510363	-800.1813866
1956	1955000	0	7.151949986	Inf	0.964510363	-801.1158564
1957	1956000	0	7.151949986	Inf	0.964510363	-799.3512569
1958	1957000	0	7.151949986	Inf	0.964510363	-813.1916046
1959	1958000	0	7.448321621	Inf	0.986240703	-820.0716634
1960	1959000	0	7.185535308	Inf	0.987515206	-822.6620957
1961	1960000	0	7.185535308	Inf	0.987515206	-817.3642842
1962	1961000	0	7.185535308	Inf	0.987515206	-809.9119598
1963	1962000	0	7.185535308	Inf	0.99319314	-811.3680954
1964	1963000	0	7.288867027	Inf	0.99319314	-807.8820183
1965	1964000	0	7.288867027	Inf	0.964668489	-805.5047969
1966	1965000	0	7.288867027	Inf	0.9816415	-795.3607082
1967	1966000	0	7.288867027	Inf	0.9816415	-791.2042901
1968	1967000	0	7.288867027	Inf	0.969626203	-803.4827649
1969	1968000	0	7.288867027	Inf	0.969626203	-816.2006694
1970	1969000	0	7.31899533	Inf	0.95589327	-839.0955883
1971	1970000	0	7.31899533	Inf	0.917240819	-834.5603246
1972	1971000	0	7.31899533	Inf	0.920730974	-825.8068754
1973	1972000	0	7.538996655	Inf	0.920730974	-816.5802253
1974	1973000	0	7.491451234	Inf	0.920730974	-832.3475824
1975	1974000	0	7.491451234	Inf	0.920730974	-821.8003826
1976	1975000	0	7.491451234	Inf	0.920730974	-820.8387113
1977	1976000	0	7.491451234	Inf	0.920730974	-828.3198247
1978	1977000	0	7.491451234	Inf	0.920730974	-824.065758
1979	1978000	0	7.491451234	Inf	0.921302845	-814.6891879
1980	1979000	0	7.491451234	Inf	0.921302845	-816.7510049
1981	1980000	0	7.491451234	Inf	0.957239604	-824.5702146
1982	1981000	0	7.491451234	Inf	0.931106316	-830.6663622
1983	1982000	0	7.491451234	Inf	0.963286231	-807.5851742
1984	1983000	0	7.491451234	Inf	0.954227041	-818.9653917
1985	1984000	0	7.491451234	Inf	0.966903854	-815.5256175
1986	1985000	0	7.491451234	Inf	0.966903854	-819.6642206
1987	1986000	0	7.491451234	Inf	0.966903854	-820.3919062
1988	1987000	0	7.491451234	Inf	0.981983496	-812.7261249
1989	1988000	0	7.491451234	Inf	0.981983496	-809.07687
1990	1989000	0	7.491451234	Inf	0.981983496	-818.7846794
1991	1990000	0	7.491451234	Inf	0.981983496	-816.7435686
1992	1991000	0	7.491451234	Inf	0.981983496	-796.6473216
1993	1992000	0	7.491451234	Inf	0.981983496	-797.6174161
1994	1993000	0	7.491451234	Inf	0.99943827	-808.9352388
1995	1994000	0	7.491451234	Inf	0.995848034	-811.2079299
1996	1995000	0	7.491451234	Inf	0.995848034	-800.3571524
1997	1996000	0	7.491451234	Inf	0.995848034	-809.8613544
1998	1997000	0	7.491451234	Inf	0.995848034	-818.4057839
1999	1998000	0	7.491451234	Inf	0.995848034	-802.7264924
[truncated: 8,002 more rows]
