# Supplementary material for: Early amphibians evolved distinct vertebrae for habitat invasions
Source: PLoS One. 2021 Jun 9;16(6):e0251983. doi: 10.1371/journal.pone.0251983 (PMC8189462; doi:10.1371/journal.pone.0251983)
Supplement: S1 Data — (ZIP) [file pone.0251983.s002.zip › ancThreshLambdaparMostRecent.csv]

	gen	T	A	SA	lambda	logLik
1	0	0	1	Inf	1	-757.313387653628
2	1000	0	1	Inf	0.991968708368252	-742.881331156767
3	2000	0	1	Inf	0.991968708368252	-776.330962715117
4	3000	0	1	Inf	0.991968708368252	-773.360881584523
5	4000	0	1	Inf	0.996700484326423	-767.914359355189
6	5000	0	1	Inf	0.99356738541092	-772.762411456261
7	6000	0	1	Inf	0.997324642627067	-765.914742766427
8	7000	0	1	Inf	0.997324642627067	-766.925888890557
9	8000	0	1	Inf	0.997324642627067	-762.588861320384
10	9000	0	1	Inf	0.997324642627067	-751.709868880458
11	10000	0	1	Inf	0.997324642627067	-748.970293633928
12	11000	0	1	Inf	0.997324642627067	-753.137290841902
13	12000	0	1	Inf	0.997324642627067	-742.565765299561
14	13000	0	1.09236345103294	Inf	0.997324642627067	-736.017201482761
15	14000	0	1.09236345103294	Inf	0.997324642627067	-737.667472040519
16	15000	0	1.09236345103294	Inf	0.997324642627067	-741.288980493527
17	16000	0	1.09236345103294	Inf	0.997324642627067	-746.621891549318
18	17000	0	1.09236345103294	Inf	0.997324642627067	-742.721049902548
19	18000	0	1.18119504830674	Inf	0.997324642627067	-744.254082151216
20	19000	0	1.18119504830674	Inf	0.997886148501852	-737.452482286685
21	20000	0	1.18119504830674	Inf	0.997886148501852	-738.959987423633
22	21000	0	1.18119504830674	Inf	0.997886148501852	-744.98750083969
23	22000	0	1.18119504830674	Inf	0.99172004471362	-724.563009957873
24	23000	0	1.18119504830674	Inf	0.99172004471362	-742.680038940575
25	24000	0	1.18119504830674	Inf	0.998921679237262	-742.302721749544
26	25000	0	1.50027513245117	Inf	0.998921679237262	-746.32818757496
27	26000	0	1.50027513245117	Inf	0.998921679237262	-735.758663447684
28	27000	0	1.50027513245117	Inf	0.998921679237262	-730.643441119795
29	28000	0	1.50027513245117	Inf	0.998921679237262	-736.020583595073
30	29000	0	1.50027513245117	Inf	0.998921679237262	-745.993675045629
31	30000	0	1.50027513245117	Inf	0.998921679237262	-754.349609951715
32	31000	0	1.50027513245117	Inf	0.998921679237262	-763.873600038288
33	32000	0	1.50027513245117	Inf	0.998921679237262	-752.903542681355
34	33000	0	1.50027513245117	Inf	0.998921679237262	-758.565443979046
35	34000	0	1.50027513245117	Inf	0.998921679237262	-764.744810704361
36	35000	0	1.50027513245117	Inf	0.998921679237262	-765.567660027935
37	36000	0	1.50027513245117	Inf	0.998921679237262	-744.58879337746
38	37000	0	1.50027513245117	Inf	0.998921679237262	-737.46060412836
39	38000	0	1.50027513245117	Inf	0.998921679237262	-744.482586771907
40	39000	0	1.50027513245117	Inf	0.998921679237262	-727.86792266814
41	40000	0	1.50027513245117	Inf	0.998921679237262	-735.462500771859
42	41000	0	1.50027513245117	Inf	0.998921679237262	-739.402629491213
43	42000	0	1.50027513245117	Inf	0.998921679237262	-730.901972930455
44	43000	0	1.50027513245117	Inf	0.998921679237262	-736.992592762861
45	44000	0	1.50027513245117	Inf	0.998921679237262	-737.972624318764
46	45000	0	1.50027513245117	Inf	0.998921679237262	-733.881760836006
47	46000	0	1.50027513245117	Inf	0.998921679237262	-730.265539642417
48	47000	0	1.50027513245117	Inf	0.995568730493392	-728.999501617919
49	48000	0	1.50027513245117	Inf	0.995572242063304	-725.926739043618
50	49000	0	1.57615938035574	Inf	0.995572242063304	-733.546511944893
51	50000	0	1.57615938035574	Inf	0.995572242063304	-736.361250847666
52	51000	0	1.57615938035574	Inf	0.995572242063304	-748.862677634244
53	52000	0	1.57615938035574	Inf	0.995572242063304	-745.157514509254
54	53000	0	1.57615938035574	Inf	0.994864472399851	-749.621150731626
55	54000	0	1.57615938035574	Inf	0.994864472399851	-744.979709353529
56	55000	0	1.57615938035574	Inf	0.995086540799467	-762.259706634253
57	56000	0	1.57615938035574	Inf	0.990686954000676	-758.222942137713
58	57000	0	1.57052118949525	Inf	0.990686954000676	-778.132352669929
59	58000	0	1.57052118949525	Inf	0.990686954000676	-781.907185339733
60	59000	0	1.57052118949525	Inf	0.997028239883386	-774.902310004664
61	60000	0	1.57052118949525	Inf	0.997028239883386	-759.398137055982
62	61000	0	1.57052118949525	Inf	0.997028239883386	-783.24989917109
63	62000	0	1.57052118949525	Inf	0.997028239883386	-758.292661707657
64	63000	0	1.60022985397803	Inf	0.997028239883386	-740.224560385697
65	64000	0	1.60022985397803	Inf	0.997028239883386	-746.048853640178
66	65000	0	1.60022985397803	Inf	0.997028239883386	-757.677447785022
67	66000	0	1.60022985397803	Inf	0.997028239883386	-757.938219687597
68	67000	0	1.60022985397803	Inf	0.997028239883386	-752.940849928757
69	68000	0	1.60022985397803	Inf	0.997028239883386	-750.210488717853
70	69000	0	1.60022985397803	Inf	0.997028239883386	-745.129748357745
71	70000	0	1.60022985397803	Inf	0.997028239883386	-746.676549520712
72	71000	0	1.60022985397803	Inf	0.997028239883386	-757.978807027285
73	72000	0	1.60022985397803	Inf	0.997028239883386	-760.567320083656
74	73000	0	1.60022985397803	Inf	0.997028239883386	-769.218050960254
75	74000	0	1.60022985397803	Inf	0.997028239883386	-756.477903442127
76	75000	0	1.64575961770537	Inf	0.997028239883386	-747.286043329396
77	76000	0	1.64575961770537	Inf	0.998630653265381	-756.647668455694
78	77000	0	1.64575961770537	Inf	0.998630653265381	-761.20306687313
79	78000	0	1.64575961770537	Inf	0.986867728250512	-760.095803644283
80	79000	0	1.64575961770537	Inf	0.986867728250512	-749.259553619228
81	80000	0	1.97016882642138	Inf	0.986867728250512	-751.237730680616
82	81000	0	1.97016882642138	Inf	0.986867728250512	-737.134813934937
83	82000	0	1.97016882642138	Inf	0.986867728250512	-745.319270618676
84	83000	0	1.97016882642138	Inf	0.986867728250512	-748.723233613441
85	84000	0	1.97016882642138	Inf	0.986743598793675	-768.064240811945
86	85000	0	1.97016882642138	Inf	0.996553033618453	-762.626443889076
87	86000	0	1.97016882642138	Inf	0.996553033618453	-748.589254722488
88	87000	0	2.09176587121456	Inf	0.996553033618453	-766.840431427257
89	88000	0	2.09176587121456	Inf	0.996553033618453	-751.937174756124
90	89000	0	2.05268518040728	Inf	0.996553033618453	-758.89372606309
91	90000	0	2.05268518040728	Inf	0.996553033618453	-750.848317637844
92	91000	0	2.17057178487	Inf	0.996553033618453	-760.6692492197
93	92000	0	2.17057178487	Inf	0.993916445432709	-769.082196229596
94	93000	0	2.17057178487	Inf	0.993916445432709	-755.013439058574
95	94000	0	2.17057178487	Inf	0.991804395327296	-765.456583314685
96	95000	0	2.17057178487	Inf	0.991804395327296	-767.315896467575
97	96000	0	2.17057178487	Inf	0.985479846750374	-783.616926025246
98	97000	0	2.17057178487	Inf	0.985479846750374	-761.804788070309
99	98000	0	2.17057178487	Inf	0.980029509122701	-774.547960654867
100	99000	0	2.17057178487	Inf	0.980029509122701	-777.992966203389
101	1e+05	0	2.17057178487	Inf	0.989693886215653	-770.920721306345
102	101000	0	2.17057178487	Inf	0.989693886215653	-770.340910982023
103	102000	0	2.13592650481725	Inf	0.989693886215653	-774.254099899663
104	103000	0	2.33668154753697	Inf	0.996531741286716	-763.725259203609
105	104000	0	2.33668154753697	Inf	0.996531741286716	-753.280993757877
106	105000	0	2.33668154753697	Inf	0.995195574047313	-741.800234362918
107	106000	0	2.33668154753697	Inf	0.997826494704665	-731.504943339963
108	107000	0	2.33668154753697	Inf	0.997826494704665	-742.722774391264
109	108000	0	2.33668154753697	Inf	0.997826494704665	-747.724193242708
110	109000	0	2.33668154753697	Inf	0.997826494704665	-742.20831737285
111	110000	0	2.33668154753697	Inf	0.997826494704665	-752.410430058771
112	111000	0	2.43003336531254	Inf	0.997826494704665	-746.702915088023
113	112000	0	2.43003336531254	Inf	0.997826494704665	-757.418119863
114	113000	0	2.43003336531254	Inf	0.997826494704665	-761.87465587567
115	114000	0	2.793841272064	Inf	0.997826494704665	-760.283900209945
116	115000	0	2.793841272064	Inf	0.997826494704665	-752.436270903277
117	116000	0	2.793841272064	Inf	0.997826494704665	-745.052870065724
118	117000	0	2.793841272064	Inf	0.999667009690516	-739.486637500065
119	118000	0	2.793841272064	Inf	0.999667009690516	-742.203589213698
120	119000	0	2.793841272064	Inf	0.999667009690516	-745.692530989476
121	120000	0	2.793841272064	Inf	0.999667009690516	-750.489746283656
122	121000	0	2.793841272064	Inf	0.999667009690516	-755.588651414906
123	122000	0	2.793841272064	Inf	0.999667009690516	-738.77409250198
124	123000	0	2.793841272064	Inf	0.999667009690516	-737.328831294635
125	124000	0	2.793841272064	Inf	0.999667009690516	-731.581694587724
126	125000	0	2.793841272064	Inf	0.999667009690516	-740.469913475625
127	126000	0	2.793841272064	Inf	0.999667009690516	-751.597876285521
128	127000	0	2.793841272064	Inf	0.994418486199946	-767.677228074136
129	128000	0	2.793841272064	Inf	0.994418486199946	-758.183021513092
130	129000	0	2.793841272064	Inf	0.99617657552688	-750.754619428378
131	130000	0	2.793841272064	Inf	0.99617657552688	-749.93966269168
132	131000	0	2.793841272064	Inf	0.99617657552688	-742.840672136596
133	132000	0	2.793841272064	Inf	0.99617657552688	-773.696838460184
134	133000	0	3.04194555338621	Inf	0.99617657552688	-760.15893568082
135	134000	0	3.04194555338621	Inf	0.99617657552688	-754.455941895929
136	135000	0	3.04194555338621	Inf	0.994601102795012	-739.816441923575
137	136000	0	3.03685507101867	Inf	0.993931973327883	-739.001159748133
138	137000	0	3.03685507101867	Inf	0.993931973327883	-735.073713349576
139	138000	0	3.03685507101867	Inf	0.993289448546494	-737.22493979349
140	139000	0	3.03685507101867	Inf	0.993289448546494	-734.822013731117
141	140000	0	3.03685507101867	Inf	0.999975446574573	-725.569771498263
142	141000	0	3.03685507101867	Inf	0.999975446574573	-747.225076203787
143	142000	0	3.03685507101867	Inf	0.999975446574573	-742.603230417321
144	143000	0	3.03685507101867	Inf	0.999975446574573	-730.855409579349
145	144000	0	3.03685507101867	Inf	0.999975446574573	-743.597357127094
146	145000	0	3.03685507101867	Inf	0.999975446574573	-746.268687865195
147	146000	0	3.03685507101867	Inf	0.994844149382764	-759.168418025801
148	147000	0	3.03685507101867	Inf	0.994844149382764	-743.959184399828
149	148000	0	3.03685507101867	Inf	0.994844149382764	-744.838827285957
150	149000	0	3.03685507101867	Inf	0.997176160440459	-749.385908752388
151	150000	0	3.03685507101867	Inf	0.997176160440459	-750.703551359001
152	151000	0	3.03685507101867	Inf	0.997176160440459	-749.915670646495
153	152000	0	3.03685507101867	Inf	0.997176160440459	-759.486527093245
154	153000	0	3.03685507101867	Inf	0.989946423730721	-769.915405612479
155	154000	0	3.03685507101867	Inf	0.989946423730721	-767.25965382725
156	155000	0	3.03685507101867	Inf	0.989946423730721	-755.104814220153
157	156000	0	3.03685507101867	Inf	0.999381887046358	-754.411486616748
158	157000	0	3.05324953993794	Inf	0.992879303195951	-748.9300022536
159	158000	0	3.05324953993794	Inf	0.993648345283608	-749.71978824921
160	159000	0	3.05324953993794	Inf	0.990947225305726	-742.028084697109
161	160000	0	3.05324953993794	Inf	0.993001455984573	-743.274965042195
162	161000	0	3.05324953993794	Inf	0.993001455984573	-757.617259336523
163	162000	0	3.05324953993794	Inf	0.993001455984573	-774.674749585518
164	163000	0	3.05324953993794	Inf	0.993001455984573	-763.112423628762
165	164000	0	3.05324953993794	Inf	0.993001455984573	-752.393409756173
166	165000	0	3.05324953993794	Inf	0.993001455984573	-761.749045650366
167	166000	0	3.1109326039922	Inf	0.981435897761519	-770.654992908336
168	167000	0	3.40036647839705	Inf	0.994775780251514	-762.918515703294
169	168000	0	3.40036647839705	Inf	0.99755295338656	-742.851690950237
170	169000	0	3.40036647839705	Inf	0.996223389616409	-746.108512817449
171	170000	0	3.40036647839705	Inf	0.996223389616409	-745.022170254534
172	171000	0	3.40036647839705	Inf	0.996223389616409	-761.491374615878
173	172000	0	3.40036647839705	Inf	0.996223389616409	-765.529681013052
174	173000	0	3.40036647839705	Inf	0.983525424150924	-762.341640348889
175	174000	0	3.40036647839705	Inf	0.983525424150924	-769.184385346929
176	175000	0	3.40036647839705	Inf	0.989401742564953	-747.317050755173
177	176000	0	3.40036647839705	Inf	0.989748539292001	-751.568477262948
178	177000	0	3.40036647839705	Inf	0.981598539201544	-751.745057830864
179	178000	0	3.40036647839705	Inf	0.993668969298391	-748.175284926837
180	179000	0	3.40036647839705	Inf	0.996300623126742	-752.894888378111
181	180000	0	3.40036647839705	Inf	0.996300623126742	-746.027176023135
182	181000	0	3.34945662177628	Inf	0.996300623126742	-741.765897211019
183	182000	0	3.34945662177628	Inf	0.996300623126742	-741.94250741597
184	183000	0	3.34945662177628	Inf	0.998559516362511	-745.22823692999
185	184000	0	3.34945662177628	Inf	0.998559516362511	-745.843437359432
186	185000	0	3.34945662177628	Inf	0.989740061505692	-746.257618756944
187	186000	0	3.34945662177628	Inf	0.989740061505692	-757.426353764752
188	187000	0	3.34945662177628	Inf	0.989740061505692	-774.405590540545
189	188000	0	3.34945662177628	Inf	0.991449656281423	-762.078588359331
190	189000	0	3.34945662177628	Inf	0.998805076801592	-762.885502653416
191	190000	0	3.34945662177628	Inf	0.998805076801592	-771.696608847279
192	191000	0	3.34945662177628	Inf	0.989675140750615	-762.400983732573
193	192000	0	3.34945662177628	Inf	0.989675140750615	-758.012879931499
194	193000	0	3.34945662177628	Inf	0.996469460256314	-740.596751495534
195	194000	0	3.34945662177628	Inf	0.996469460256314	-753.787269742925
196	195000	0	3.34945662177628	Inf	0.999025359468262	-759.603126065149
197	196000	0	3.34945662177628	Inf	0.999025359468262	-770.685500496866
198	197000	0	3.34945662177628	Inf	0.999025359468262	-757.130636736848
199	198000	0	3.34945662177628	Inf	0.999025359468262	-753.288460132125
200	199000	0	3.34945662177628	Inf	0.999025359468262	-756.384511542279
201	2e+05	0	3.34945662177628	Inf	0.999025359468262	-758.27513591845
202	201000	0	3.34945662177628	Inf	0.999025359468262	-754.929783565442
203	202000	0	3.70236767777935	Inf	0.999025359468262	-766.014390350576
204	203000	0	3.70236767777935	Inf	0.999025359468262	-760.645381528702
205	204000	0	3.70236767777935	Inf	0.999025359468262	-753.479302280737
206	205000	0	3.70236767777935	Inf	0.999025359468262	-764.114508901044
207	206000	0	3.70236767777935	Inf	0.999025359468262	-744.736126121198
208	207000	0	3.70236767777935	Inf	0.999025359468262	-738.777282668171
209	208000	0	3.70236767777935	Inf	0.999025359468262	-756.261462141241
210	209000	0	3.77931777632984	Inf	0.999025359468262	-765.880998418683
211	210000	0	3.77931777632984	Inf	0.997534227234383	-779.229559811537
212	211000	0	3.77931777632984	Inf	0.997289706946	-760.771574183507
213	212000	0	3.77931777632984	Inf	0.998869971201818	-766.008702064678
214	213000	0	3.77931777632984	Inf	0.998869971201818	-776.121773580718
215	214000	0	3.85263934212048	Inf	0.998869971201818	-787.906016858779
216	215000	0	3.85263934212048	Inf	0.998869971201818	-774.595811912057
217	216000	0	3.85263934212048	Inf	0.997939210168435	-751.748345267854
218	217000	0	3.85263934212048	Inf	0.997939210168435	-752.427862777564
219	218000	0	3.85263934212048	Inf	0.997939210168435	-757.169044283483
220	219000	0	3.85263934212048	Inf	0.997939210168435	-757.004008003898
221	220000	0	3.85263934212048	Inf	0.997939210168435	-756.199838712731
222	221000	0	3.85263934212048	Inf	0.997939210168435	-754.29556074565
223	222000	0	3.87862358353582	Inf	0.997939210168435	-742.098942496476
224	223000	0	3.87862358353582	Inf	0.997939210168435	-732.219540467025
225	224000	0	3.87862358353582	Inf	0.997939210168435	-732.404380884233
226	225000	0	3.87862358353582	Inf	0.997939210168435	-738.628067875821
227	226000	0	3.87862358353582	Inf	0.997939210168435	-730.810240366039
228	227000	0	3.87862358353582	Inf	0.997939210168435	-727.758862693541
229	228000	0	3.87862358353582	Inf	0.997939210168435	-745.091677444519
230	229000	0	3.87862358353582	Inf	0.999449687282768	-752.133074785951
231	230000	0	3.87862358353582	Inf	0.999449687282768	-758.456511166735
232	231000	0	3.87862358353582	Inf	0.999449687282768	-761.610462963815
233	232000	0	3.87862358353582	Inf	0.997286913974425	-751.366273335039
234	233000	0	3.87862358353582	Inf	0.993171550298382	-751.793525177704
235	234000	0	3.96252681971674	Inf	0.993171550298382	-762.587805442701
236	235000	0	3.96252681971674	Inf	0.993171550298382	-771.583635634173
237	236000	0	3.96252681971674	Inf	0.993171550298382	-760.507015029906
238	237000	0	3.96252681971674	Inf	0.993171550298382	-766.811763094102
239	238000	0	3.96252681971674	Inf	0.993171550298382	-759.108703759408
240	239000	0	3.96252681971674	Inf	0.993171550298382	-755.696236677265
241	240000	0	3.96252681971674	Inf	0.993171550298382	-744.927611175281
242	241000	0	3.96252681971674	Inf	0.993171550298382	-768.151797903969
243	242000	0	3.96252681971674	Inf	0.993171550298382	-762.883764099197
244	243000	0	3.96252681971674	Inf	0.993478383691999	-761.790171208107
245	244000	0	3.96252681971674	Inf	0.993478383691999	-747.0638625122
246	245000	0	3.96252681971674	Inf	0.994460593384958	-748.913023195698
247	246000	0	3.96252681971674	Inf	0.994460593384958	-735.804973545146
248	247000	0	3.96252681971674	Inf	0.994460593384958	-737.096200045832
249	248000	0	3.96252681971674	Inf	0.994578757284557	-738.713751788088
250	249000	0	3.96252681971674	Inf	0.994578757284557	-751.171390257855
251	250000	0	3.96252681971674	Inf	0.994578757284557	-744.940747505425
252	251000	0	3.96252681971674	Inf	0.994578757284557	-750.160988628764
253	252000	0	3.96252681971674	Inf	0.994578757284557	-744.531056278933
254	253000	0	3.96252681971674	Inf	0.994578757284557	-746.050134721254
255	254000	0	3.96252681971674	Inf	0.994578757284557	-765.6196317499
256	255000	0	3.96252681971674	Inf	0.994578757284557	-762.818938372858
257	256000	0	3.96252681971674	Inf	0.994578757284557	-760.511323654012
258	257000	0	3.96252681971674	Inf	0.995174553822684	-754.121283185462
259	258000	0	3.96252681971674	Inf	0.995174553822684	-755.435745527421
260	259000	0	3.96252681971674	Inf	0.995174553822684	-761.800358727611
261	260000	0	3.96252681971674	Inf	0.995174553822684	-758.9773379921
262	261000	0	3.96252681971674	Inf	0.995174553822684	-751.091116458989
263	262000	0	3.96252681971674	Inf	0.995417147096232	-764.314751999292
264	263000	0	3.96252681971674	Inf	0.995417147096232	-758.403213086161
265	264000	0	3.96252681971674	Inf	0.996167593174376	-770.569680877538
266	265000	0	3.96252681971674	Inf	0.981848573140263	-763.803865852725
267	266000	0	3.96252681971674	Inf	0.981848573140263	-768.217509161706
268	267000	0	3.96252681971674	Inf	0.981848573140263	-782.6305745966
269	268000	0	3.96252681971674	Inf	0.981848573140263	-769.903080645423
270	269000	0	3.96252681971674	Inf	0.981848573140263	-756.993076630957
271	270000	0	3.96252681971674	Inf	0.989486712667995	-760.585653106446
272	271000	0	3.96252681971674	Inf	0.996492971377106	-770.676738428729
273	272000	0	3.96252681971674	Inf	0.996492971377106	-774.88589421049
274	273000	0	3.96252681971674	Inf	0.996492971377106	-773.189746626727
275	274000	0	3.96252681971674	Inf	0.996492971377106	-770.008792243116
276	275000	0	3.96252681971674	Inf	0.996492971377106	-777.813561297689
277	276000	0	3.96252681971674	Inf	0.996492971377106	-775.796539569344
278	277000	0	3.96252681971674	Inf	0.996492971377106	-772.472372887131
279	278000	0	3.94012966170449	Inf	0.996492971377106	-756.132154380597
280	279000	0	3.94012966170449	Inf	0.999726434543369	-746.764939596839
281	280000	0	3.94012966170449	Inf	0.999726434543369	-741.619557251975
282	281000	0	3.94012966170449	Inf	0.999726434543369	-747.788436953109
283	282000	0	4.1404140305226	Inf	0.999726434543369	-771.23903774015
284	283000	0	4.1404140305226	Inf	0.999726434543369	-759.585595524528
285	284000	0	4.1404140305226	Inf	0.999726434543369	-775.428002779733
286	285000	0	4.1404140305226	Inf	0.999726434543369	-770.488298893276
287	286000	0	4.1404140305226	Inf	0.990533547521343	-771.4541634037
288	287000	0	4.1404140305226	Inf	0.990533547521343	-760.724217677194
289	288000	0	4.1404140305226	Inf	0.990533547521343	-757.381251849307
290	289000	0	4.1404140305226	Inf	0.990533547521343	-762.16880627779
291	290000	0	4.1404140305226	Inf	0.990533547521343	-747.568769863858
292	291000	0	4.1404140305226	Inf	0.990533547521343	-757.538156403892
293	292000	0	4.1404140305226	Inf	0.990533547521343	-758.523864058737
294	293000	0	4.1404140305226	Inf	0.996541638455362	-753.860762834121
295	294000	0	4.1404140305226	Inf	0.996541638455362	-761.409717364813
296	295000	0	4.1404140305226	Inf	0.996541638455362	-758.994976866785
297	296000	0	4.1404140305226	Inf	0.996541638455362	-776.357387966216
298	297000	0	4.1404140305226	Inf	0.996492997123015	-767.852477898341
299	298000	0	4.1404140305226	Inf	0.996492997123015	-770.460945993759
300	299000	0	4.1404140305226	Inf	0.996492997123015	-757.105054935375
301	3e+05	0	4.1404140305226	Inf	0.996492997123015	-766.423490002646
302	301000	0	4.1404140305226	Inf	0.996492997123015	-761.374657455195
303	302000	0	4.1404140305226	Inf	0.996492997123015	-759.319192395495
304	303000	0	4.1404140305226	Inf	0.992109067782143	-752.660163871374
305	304000	0	4.1404140305226	Inf	0.992109067782143	-760.106034808773
306	305000	0	4.1404140305226	Inf	0.992109067782143	-766.63613891423
307	306000	0	4.1404140305226	Inf	0.987194316637422	-774.921463504322
308	307000	0	4.1404140305226	Inf	0.987194316637422	-761.245985625616
309	308000	0	4.1404140305226	Inf	0.990190498204569	-767.619413488974
310	309000	0	4.1404140305226	Inf	0.990190498204569	-761.079831383259
311	310000	0	4.1404140305226	Inf	0.990190498204569	-762.269888957595
312	311000	0	4.1404140305226	Inf	0.994148279927065	-771.856050895343
313	312000	0	4.1404140305226	Inf	0.997441433360171	-764.671511719142
314	313000	0	4.1404140305226	Inf	0.997441433360171	-755.928857932519
315	314000	0	4.1404140305226	Inf	0.997441433360171	-775.133086497192
316	315000	0	4.1404140305226	Inf	0.997441433360171	-774.466984677064
317	316000	0	4.1404140305226	Inf	0.991202641619942	-765.019215455571
318	317000	0	4.1404140305226	Inf	0.986032560951736	-776.922581179992
319	318000	0	4.1404140305226	Inf	0.974052618447551	-776.143559959032
320	319000	0	4.1404140305226	Inf	0.97244239452483	-764.496385275458
321	320000	0	4.1404140305226	Inf	0.967590213046588	-768.301883648443
322	321000	0	4.1404140305226	Inf	0.991031238578969	-787.970125518138
323	322000	0	4.1404140305226	Inf	0.991031238578969	-752.309761942526
324	323000	0	4.1404140305226	Inf	0.975677028640816	-776.661847729014
325	324000	0	4.1404140305226	Inf	0.968282709645191	-777.640543131728
326	325000	0	4.1404140305226	Inf	0.98220580380513	-787.518853869591
327	326000	0	4.1404140305226	Inf	0.98220580380513	-777.578822265541
328	327000	0	4.40781630508612	Inf	0.98220580380513	-776.602308612841
329	328000	0	4.40781630508612	Inf	0.98645349348357	-773.915567191984
330	329000	0	4.40781630508612	Inf	0.98645349348357	-771.96717473682
331	330000	0	4.40781630508612	Inf	0.98645349348357	-798.1280261866
332	331000	0	4.40781630508612	Inf	0.98645349348357	-783.027297092651
333	332000	0	4.51498415770701	Inf	0.98645349348357	-771.653875830174
334	333000	0	4.51498415770701	Inf	0.98645349348357	-774.595644749424
335	334000	0	4.51498415770701	Inf	0.992714923225262	-767.667487039136
336	335000	0	4.51498415770701	Inf	0.992714923225262	-768.750230536989
337	336000	0	4.51498415770701	Inf	0.992714923225262	-771.116269853698
338	337000	0	4.51498415770701	Inf	0.986635878560644	-769.496215960831
339	338000	0	4.52225523718837	Inf	0.986635878560644	-748.157208298059
340	339000	0	4.9014758396426	Inf	0.986635878560644	-751.301091644099
341	340000	0	4.9014758396426	Inf	0.986635878560644	-763.677328625851
342	341000	0	4.8111035721488	Inf	0.986635878560644	-774.822318745925
343	342000	0	4.8111035721488	Inf	0.99400616758614	-779.951234435376
344	343000	0	4.8111035721488	Inf	0.99400616758614	-777.476782371249
345	344000	0	4.8111035721488	Inf	0.99400616758614	-769.264549879595
346	345000	0	4.8111035721488	Inf	0.99400616758614	-773.084609788341
347	346000	0	4.8111035721488	Inf	0.99400616758614	-761.868824906006
348	347000	0	4.8111035721488	Inf	0.99400616758614	-766.536508640656
349	348000	0	4.8111035721488	Inf	0.99400616758614	-777.909569586058
350	349000	0	4.8111035721488	Inf	0.99400616758614	-781.407637892615
351	350000	0	4.8111035721488	Inf	0.99400616758614	-768.470036205111
352	351000	0	4.8111035721488	Inf	0.997617204128452	-773.093677333585
353	352000	0	4.8111035721488	Inf	0.997617204128452	-759.795892753905
354	353000	0	4.8111035721488	Inf	0.997617204128452	-776.201621602079
355	354000	0	4.88999219423525	Inf	0.997617204128452	-776.219379626922
356	355000	0	4.88999219423525	Inf	0.997617204128452	-782.040431179006
357	356000	0	4.88999219423525	Inf	0.997617204128452	-784.765320324329
358	357000	0	4.88999219423525	Inf	0.997617204128452	-777.175970532236
359	358000	0	4.88999219423525	Inf	0.997617204128452	-778.507317029172
360	359000	0	4.88999219423525	Inf	0.997617204128452	-762.260311379491
361	360000	0	4.88999219423525	Inf	0.997617204128452	-754.474937924647
362	361000	0	4.88999219423525	Inf	0.997617204128452	-765.770295517469
363	362000	0	4.88999219423525	Inf	0.997617204128452	-754.900137728267
364	363000	0	4.88999219423525	Inf	0.996673727252108	-768.949037888079
365	364000	0	5.41504206987947	Inf	0.989273838270087	-777.982136538411
366	365000	0	5.41504206987947	Inf	0.989273838270087	-773.980232018239
367	366000	0	5.41504206987947	Inf	0.989273838270087	-758.182162693983
368	367000	0	5.41504206987947	Inf	0.982908703135082	-758.680180771565
369	368000	0	5.41504206987947	Inf	0.998477563527166	-753.875923752457
370	369000	0	5.41504206987947	Inf	0.998477563527166	-764.656304680376
371	370000	0	5.41504206987947	Inf	0.998477563527166	-756.764850759012
372	371000	0	5.43772786594302	Inf	0.998477563527166	-761.638203394458
373	372000	0	5.43772786594302	Inf	0.998477563527166	-745.191392685022
374	373000	0	5.43772786594302	Inf	0.998477563527166	-751.7069503291
375	374000	0	5.43772786594302	Inf	0.998477563527166	-753.814002202953
376	375000	0	5.43772786594302	Inf	0.998477563527166	-764.874169083534
377	376000	0	5.43772786594302	Inf	0.998477563527166	-764.753118300348
378	377000	0	5.43772786594302	Inf	0.998477563527166	-751.795872687381
379	378000	0	5.43772786594302	Inf	0.998477563527166	-752.82305434938
380	379000	0	5.43772786594302	Inf	0.997112797822183	-761.838435018775
381	380000	0	5.43772786594302	Inf	0.997112797822183	-761.223135115449
382	381000	0	5.43772786594302	Inf	0.997112797822183	-759.648357394126
383	382000	0	5.43772786594302	Inf	0.997112797822183	-761.417907631595
384	383000	0	5.43772786594302	Inf	0.997112797822183	-760.123889456546
385	384000	0	5.43772786594302	Inf	0.99872503911631	-752.037999889188
386	385000	0	5.43772786594302	Inf	0.99872503911631	-765.258120090241
387	386000	0	5.50583034578631	Inf	0.99872503911631	-747.834814824617
388	387000	0	5.42610808321905	Inf	0.99872503911631	-760.47971567972
389	388000	0	5.42610808321905	Inf	0.99872503911631	-771.076269387986
390	389000	0	5.42610808321905	Inf	0.99872503911631	-774.221982651248
391	390000	0	5.42610808321905	Inf	0.99872503911631	-771.44188899146
392	391000	0	5.42610808321905	Inf	0.99872503911631	-764.260260655855
393	392000	0	5.42610808321905	Inf	0.99872503911631	-761.706050873479
394	393000	0	5.42610808321905	Inf	0.99872503911631	-757.285326560341
395	394000	0	5.42610808321905	Inf	0.99872503911631	-779.161902686462
396	395000	0	5.42610808321905	Inf	0.977300855637386	-774.783249781776
397	396000	0	5.42610808321905	Inf	0.977300855637386	-777.600101134123
398	397000	0	5.42610808321905	Inf	0.977300855637386	-786.122914292832
399	398000	0	5.42610808321905	Inf	0.977300855637386	-784.999193191665
400	399000	0	5.42610808321905	Inf	0.995077468241261	-758.574628776879
401	4e+05	0	5.42610808321905	Inf	0.999874123238378	-766.902293228498
402	401000	0	5.46313993674231	Inf	0.999874123238378	-762.853706280919
403	402000	0	5.4495743993817	Inf	0.994372700770165	-783.11631291091
404	403000	0	5.4495743993817	Inf	0.994242697381937	-789.732194612706
405	404000	0	5.4495743993817	Inf	0.994242697381937	-798.386335382296
406	405000	0	5.4495743993817	Inf	0.994242697381937	-789.662921111916
407	406000	0	5.4495743993817	Inf	0.986794464553518	-793.881442869627
408	407000	0	5.4495743993817	Inf	0.986794464553518	-783.494567254731
409	408000	0	5.4495743993817	Inf	0.986794464553518	-767.366921137291
410	409000	0	5.4495743993817	Inf	0.986794464553518	-770.602756273823
411	410000	0	5.4495743993817	Inf	0.99984925446209	-784.921342434285
412	411000	0	5.4495743993817	Inf	0.99984925446209	-762.697800891663
413	412000	0	5.4495743993817	Inf	0.99984925446209	-763.698599554118
414	413000	0	5.4495743993817	Inf	0.99984925446209	-761.038920715696
415	414000	0	5.4495743993817	Inf	0.994617169990869	-759.779602533059
416	415000	0	5.4495743993817	Inf	0.994617169990869	-762.389001471321
417	416000	0	5.4495743993817	Inf	0.994617169990869	-761.431788269757
418	417000	0	5.4495743993817	Inf	0.996469325868726	-774.8389807265
419	418000	0	5.4495743993817	Inf	0.996469325868726	-776.368389332451
420	419000	0	5.4495743993817	Inf	0.996469325868726	-781.585834177835
421	420000	0	5.4495743993817	Inf	0.996469325868726	-777.187804215717
422	421000	0	5.4495743993817	Inf	0.996469325868726	-763.327251859155
423	422000	0	5.4495743993817	Inf	0.996469325868726	-782.835527590046
424	423000	0	5.4495743993817	Inf	0.996469325868726	-768.778514496385
425	424000	0	5.4495743993817	Inf	0.996469325868726	-765.015844041718
426	425000	0	5.4495743993817	Inf	0.998392211832862	-762.656601924957
427	426000	0	5.4495743993817	Inf	0.998392211832862	-759.210399915984
428	427000	0	5.4495743993817	Inf	0.993721515244052	-765.355590675035
429	428000	0	5.4495743993817	Inf	0.993721515244052	-792.443217829078
430	429000	0	5.4495743993817	Inf	0.993721515244052	-781.255414534155
431	430000	0	5.4495743993817	Inf	0.993721515244052	-799.738801650858
432	431000	0	5.4495743993817	Inf	0.993721515244052	-778.469358576026
433	432000	0	5.4495743993817	Inf	0.998584396803713	-782.242628487126
434	433000	0	5.4495743993817	Inf	0.998584396803713	-766.454965188456
435	434000	0	5.4495743993817	Inf	0.973003218655159	-769.644847005082
436	435000	0	5.4495743993817	Inf	0.973003218655159	-760.118282574046
437	436000	0	5.4495743993817	Inf	0.973003218655159	-766.678977465712
438	437000	0	5.4495743993817	Inf	0.973003218655159	-758.899510115123
439	438000	0	5.4495743993817	Inf	0.973003218655159	-766.198910980449
440	439000	0	5.4495743993817	Inf	0.959376086931278	-769.531283234024
441	440000	0	5.4495743993817	Inf	0.959376086931278	-784.208874826121
442	441000	0	5.15717641800983	Inf	0.959376086931278	-764.066828521776
443	442000	0	5.15717641800983	Inf	0.991861667323314	-777.863352012463
444	443000	0	5.15717641800983	Inf	0.964451290120296	-765.159675375315
445	444000	0	5.15717641800983	Inf	0.953661162347979	-750.632390268446
446	445000	0	5.15717641800983	Inf	0.942549446160429	-759.168926693947
447	446000	0	5.15717641800983	Inf	0.942549446160429	-766.203120281858
448	447000	0	5.15717641800983	Inf	0.952982674341005	-771.38132958723
449	448000	0	5.15717641800983	Inf	0.952982674341005	-774.365308634364
450	449000	0	5.15717641800983	Inf	0.96288219550173	-764.369807127175
451	450000	0	5.15717641800983	Inf	0.96288219550173	-783.447283280179
452	451000	0	5.15717641800983	Inf	0.991727802597518	-776.318852564138
453	452000	0	5.13590302162281	Inf	0.981272980025526	-761.220022395818
454	453000	0	5.13590302162281	Inf	0.981272980025526	-762.039105365571
455	454000	0	5.13590302162281	Inf	0.990604902377607	-758.343000431086
456	455000	0	5.33472767532833	Inf	0.990604902377607	-763.957408477043
457	456000	0	5.30468902360918	Inf	0.990604902377607	-746.515470944207
458	457000	0	5.30468902360918	Inf	0.990604902377607	-754.580728506731
459	458000	0	5.30468902360918	Inf	0.989970578953548	-760.953134058206
460	459000	0	5.30468902360918	Inf	0.989970578953548	-758.542266349425
461	460000	0	5.30468902360918	Inf	0.999638020780615	-749.921144120111
462	461000	0	5.30468902360918	Inf	0.999638020780615	-764.060389045797
463	462000	0	5.30468902360918	Inf	0.999638020780615	-776.930863669513
464	463000	0	5.30468902360918	Inf	0.999638020780615	-759.598044451777
465	464000	0	5.30468902360918	Inf	0.999638020780615	-753.702993488152
466	465000	0	5.33636689917044	Inf	0.999638020780615	-730.992027045
467	466000	0	5.33636689917044	Inf	0.999638020780615	-748.073998713559
468	467000	0	5.33636689917044	Inf	0.999638020780615	-756.669791145502
469	468000	0	5.31793148230036	Inf	0.998690154814109	-757.989504530721
470	469000	0	5.31793148230036	Inf	0.993786511013386	-762.129974798375
471	470000	0	5.31793148230036	Inf	0.993786511013386	-768.596208255495
472	471000	0	5.31793148230036	Inf	0.993786511013386	-773.982295644277
473	472000	0	5.31793148230036	Inf	0.993786511013386	-754.68860231728
474	473000	0	5.31793148230036	Inf	0.993786511013386	-759.060803748741
475	474000	0	5.31793148230036	Inf	0.993786511013386	-746.709950198615
476	475000	0	5.31793148230036	Inf	0.993786511013386	-765.559808616956
477	476000	0	5.31793148230036	Inf	0.993786511013386	-770.178006948679
478	477000	0	5.31793148230036	Inf	0.993786511013386	-791.955716927459
479	478000	0	5.31793148230036	Inf	0.993786511013386	-763.60267609891
480	479000	0	5.31793148230036	Inf	0.993786511013386	-782.467192484767
481	480000	0	5.31793148230036	Inf	0.993786511013386	-762.259466285223
482	481000	0	5.31793148230036	Inf	0.993786511013386	-790.314977135451
483	482000	0	5.31793148230036	Inf	0.991306015926714	-787.754397095241
484	483000	0	5.31793148230036	Inf	0.991306015926714	-781.328344282825
485	484000	0	5.31793148230036	Inf	0.991306015926714	-775.467591682553
486	485000	0	5.31793148230036	Inf	0.991306015926714	-769.754544516691
487	486000	0	5.31793148230036	Inf	0.991250317944737	-775.482532053942
488	487000	0	5.31793148230036	Inf	0.991250317944737	-777.934563982489
489	488000	0	5.31793148230036	Inf	0.991250317944737	-782.202762123284
490	489000	0	5.31793148230036	Inf	0.991250317944737	-788.64512018536
491	490000	0	5.31793148230036	Inf	0.991250317944737	-774.348181040885
492	491000	0	5.31793148230036	Inf	0.991250317944737	-769.664853022273
493	492000	0	5.31793148230036	Inf	0.986445578307316	-761.055078121937
494	493000	0	5.31793148230036	Inf	0.986445578307316	-761.513262903287
495	494000	0	5.31793148230036	Inf	0.992735224053402	-751.307259005094
496	495000	0	5.31793148230036	Inf	0.992735224053402	-735.481120780866
497	496000	0	5.31793148230036	Inf	0.9781828087994	-782.085933263293
498	497000	0	5.31793148230036	Inf	0.9781828087994	-772.087393050247
499	498000	0	5.31793148230036	Inf	0.993735587768499	-765.269856914993
500	499000	0	5.31793148230036	Inf	0.993735587768499	-759.418234110478
501	5e+05	0	5.31793148230036	Inf	0.993735587768499	-764.327517900758
502	501000	0	5.31793148230036	Inf	0.993735587768499	-746.084575689713
503	502000	0	5.31793148230036	Inf	0.990261992629669	-748.574111007886
504	503000	0	5.31793148230036	Inf	0.990261992629669	-770.95734572514
505	504000	0	5.31793148230036	Inf	0.990261992629669	-776.436166036919
506	505000	0	5.31793148230036	Inf	0.990261992629669	-791.241070126389
507	506000	0	5.31793148230036	Inf	0.990261992629669	-780.196042600733
508	507000	0	5.31793148230036	Inf	0.990261992629669	-778.034794890208
509	508000	0	5.31793148230036	Inf	0.997106264815952	-767.450440549392
510	509000	0	5.31793148230036	Inf	0.997106264815952	-747.614874572224
511	510000	0	5.31793148230036	Inf	0.997106264815952	-758.727556383761
512	511000	0	5.31793148230036	Inf	0.997106264815952	-771.333171754817
513	512000	0	5.31793148230036	Inf	0.997106264815952	-754.907795170965
514	513000	0	5.31793148230036	Inf	0.997106264815952	-748.414551712359
515	514000	0	5.31793148230036	Inf	0.997106264815952	-754.496783036958
516	515000	0	5.31793148230036	Inf	0.997106264815952	-738.812944769773
517	516000	0	5.31793148230036	Inf	0.992163603059815	-758.321451832935
518	517000	0	5.31793148230036	Inf	0.992163603059815	-761.06600506816
519	518000	0	5.31793148230036	Inf	0.992163603059815	-773.242546606771
520	519000	0	5.31793148230036	Inf	0.992163603059815	-768.79008937345
521	520000	0	5.31793148230036	Inf	0.99565689986518	-773.788644044602
522	521000	0	5.31793148230036	Inf	0.99565689986518	-758.613175224289
523	522000	0	5.32025386503555	Inf	0.99565689986518	-756.937241332117
524	523000	0	5.32025386503555	Inf	0.99565689986518	-763.709509824712
525	524000	0	5.32025386503555	Inf	0.99565689986518	-751.297554251666
526	525000	0	5.32025386503555	Inf	0.99565689986518	-745.837538263232
527	526000	0	5.32025386503555	Inf	0.994870635152586	-746.904749474554
528	527000	0	5.32025386503555	Inf	0.994870635152586	-761.284400574728
529	528000	0	5.32025386503555	Inf	0.994870635152586	-762.937991820057
530	529000	0	5.32025386503555	Inf	0.994870635152586	-759.565318162174
531	530000	0	5.52663515423965	Inf	0.994870635152586	-756.547386698367
532	531000	0	5.60250230735764	Inf	0.994870635152586	-753.638443039211
533	532000	0	5.60250230735764	Inf	0.998392120728729	-744.476696718227
534	533000	0	5.60250230735764	Inf	0.998392120728729	-752.053171328118
535	534000	0	5.60250230735764	Inf	0.998392120728729	-770.33329953477
536	535000	0	5.69220144233765	Inf	0.998392120728729	-756.305904507954
537	536000	0	5.69220144233765	Inf	0.998392120728729	-759.371891054245
538	537000	0	5.69220144233765	Inf	0.998392120728729	-759.914860476078
539	538000	0	5.69220144233765	Inf	0.998392120728729	-761.383754844783
540	539000	0	5.69220144233765	Inf	0.998392120728729	-753.355021046722
541	540000	0	5.64802291850821	Inf	0.998392120728729	-754.040978765717
542	541000	0	5.89833561532392	Inf	0.99479558037602	-759.293513460167
543	542000	0	5.59047435624999	Inf	0.99479558037602	-756.451089133929
544	543000	0	5.59047435624999	Inf	0.99479558037602	-753.570581610328
545	544000	0	5.59047435624999	Inf	0.997650712696208	-750.630007605311
546	545000	0	5.59047435624999	Inf	0.997650712696208	-760.154927835646
547	546000	0	5.59047435624999	Inf	0.997650712696208	-761.308072361543
548	547000	0	5.59047435624999	Inf	0.997650712696208	-762.99041425522
549	548000	0	5.59047435624999	Inf	0.997650712696208	-777.83532369067
550	549000	0	5.59047435624999	Inf	0.997650712696208	-771.368883905296
551	550000	0	5.51522091030511	Inf	0.997650712696208	-763.895863001812
552	551000	0	5.51522091030511	Inf	0.997650712696208	-762.559360374529
553	552000	0	5.51522091030511	Inf	0.997650712696208	-763.544240099145
554	553000	0	5.51522091030511	Inf	0.997650712696208	-770.894056853567
555	554000	0	5.51522091030511	Inf	0.997650712696208	-766.582155008101
556	555000	0	5.51522091030511	Inf	0.997650712696208	-767.933162042869
557	556000	0	5.51522091030511	Inf	0.997650712696208	-763.121281452847
558	557000	0	5.51522091030511	Inf	0.997650712696208	-759.650267145295
559	558000	0	5.51522091030511	Inf	0.997650712696208	-762.939817935346
560	559000	0	5.51522091030511	Inf	0.997650712696208	-771.579280952712
561	560000	0	5.33418858930509	Inf	0.997650712696208	-750.779517343432
562	561000	0	5.39124344480243	Inf	0.99050187852027	-761.745171146179
563	562000	0	5.39124344480243	Inf	0.99050187852027	-773.321376640979
564	563000	0	5.33766205708842	Inf	0.985111727078479	-766.608284704857
565	564000	0	5.33766205708842	Inf	0.985690695713142	-791.471122001006
566	565000	0	5.33766205708842	Inf	0.985690695713142	-776.346025642888
567	566000	0	5.33766205708842	Inf	0.985690695713142	-751.307011140566
568	567000	0	5.33766205708842	Inf	0.985690695713142	-761.601206729532
569	568000	0	5.33766205708842	Inf	0.979217118729978	-781.288993169269
570	569000	0	5.33766205708842	Inf	0.995339919540772	-761.059172151864
571	570000	0	5.33766205708842	Inf	0.995339919540772	-766.545719564001
572	571000	0	5.33766205708842	Inf	0.995339919540772	-769.124624931415
573	572000	0	5.33766205708842	Inf	0.995339919540772	-777.635270866359
574	573000	0	5.33766205708842	Inf	0.995339919540772	-789.841996219726
575	574000	0	5.33766205708842	Inf	0.992284703401701	-783.458452926351
576	575000	0	5.44489819068456	Inf	0.992284703401701	-764.645361426184
577	576000	0	5.44489819068456	Inf	0.992284703401701	-768.356528437831
578	577000	0	5.44489819068456	Inf	0.992284703401701	-768.006407705191
579	578000	0	5.44489819068456	Inf	0.992284703401701	-777.898739957211
580	579000	0	5.44489819068456	Inf	0.992284703401701	-776.402708512002
581	580000	0	5.44489819068456	Inf	0.992284703401701	-772.91089340541
582	581000	0	5.44489819068456	Inf	0.995731105070879	-764.202982411106
583	582000	0	5.44489819068456	Inf	0.995731105070879	-758.975678753572
584	583000	0	5.44489819068456	Inf	0.995731105070879	-761.294174759556
585	584000	0	5.44489819068456	Inf	0.995731105070879	-763.660182568075
586	585000	0	5.44489819068456	Inf	0.998294468326604	-766.446160652768
587	586000	0	5.44489819068456	Inf	0.998294468326604	-765.683354721079
588	587000	0	5.44489819068456	Inf	0.998294468326604	-757.019758968355
589	588000	0	5.44489819068456	Inf	0.998294468326604	-761.164546104426
590	589000	0	5.44489819068456	Inf	0.998294468326604	-764.638102021119
591	590000	0	5.44489819068456	Inf	0.998294468326604	-760.39190263008
592	591000	0	5.44489819068456	Inf	0.998294468326604	-759.095182148482
593	592000	0	5.44489819068456	Inf	0.998294468326604	-765.483796347549
594	593000	0	5.44489819068456	Inf	0.998294468326604	-757.261589744118
595	594000	0	5.44489819068456	Inf	0.998294468326604	-770.322150493012
596	595000	0	5.44489819068456	Inf	0.995216377508667	-772.60008193163
597	596000	0	5.44489819068456	Inf	0.995216377508667	-772.636114875727
598	597000	0	5.44489819068456	Inf	0.995216377508667	-758.778439802115
599	598000	0	5.44489819068456	Inf	0.998233800401653	-765.914779620369
600	599000	0	5.44489819068456	Inf	0.998233800401653	-780.694197608243
601	6e+05	0	5.58540533981594	Inf	0.998233800401653	-779.759967202634
602	601000	0	5.58540533981594	Inf	0.998233800401653	-765.215351177324
603	602000	0	5.58540533981594	Inf	0.998233800401653	-762.241424004055
604	603000	0	5.58540533981594	Inf	0.998233800401653	-768.446728215959
605	604000	0	5.59755415418426	Inf	0.998233800401653	-780.806288758952
606	605000	0	5.58668023908165	Inf	0.99881826252764	-775.36538380309
607	606000	0	5.70572770780327	Inf	0.99881826252764	-764.457098644816
608	607000	0	5.70572770780327	Inf	0.99881826252764	-761.532231878625
609	608000	0	5.70572770780327	Inf	0.99881826252764	-769.622344384474
610	609000	0	5.70572770780327	Inf	0.99881826252764	-769.535898299045
611	610000	0	5.70572770780327	Inf	0.99881826252764	-775.56252375776
612	611000	0	5.70572770780327	Inf	0.99881826252764	-766.310027045375
613	612000	0	5.70572770780327	Inf	0.99881826252764	-753.661860060182
614	613000	0	5.82186988166387	Inf	0.99881826252764	-756.105189189318
615	614000	0	5.82186988166387	Inf	0.99881826252764	-779.449964995601
616	615000	0	5.82186988166387	Inf	0.99881826252764	-742.264236667777
617	616000	0	5.82186988166387	Inf	0.998395139339747	-760.453565665863
618	617000	0	5.82186988166387	Inf	0.998395139339747	-753.893568452034
619	618000	0	5.82186988166387	Inf	0.998395139339747	-767.1310786423
620	619000	0	5.82186988166387	Inf	0.998395139339747	-770.598330858974
621	620000	0	5.82186988166387	Inf	0.998395139339747	-768.284526345305
622	621000	0	5.82186988166387	Inf	0.998395139339747	-759.344036198635
623	622000	0	5.82186988166387	Inf	0.999446974656584	-757.921591539561
624	623000	0	5.82186988166387	Inf	0.999446974656584	-772.098757395022
625	624000	0	5.82186988166387	Inf	0.999446974656584	-776.674783145003
626	625000	0	5.82186988166387	Inf	0.999446974656584	-780.719678484519
627	626000	0	5.82186988166387	Inf	0.999446974656584	-766.342267530124
628	627000	0	5.82186988166387	Inf	0.999446974656584	-755.384320839566
629	628000	0	5.63360305376972	Inf	0.999446974656584	-765.58446056493
630	629000	0	5.63256739147471	Inf	0.999446974656584	-753.993172846858
631	630000	0	5.63256739147471	Inf	0.999446974656584	-748.409306614487
632	631000	0	5.63256739147471	Inf	0.987741705140839	-751.326577093076
633	632000	0	5.63256739147471	Inf	0.987741705140839	-766.00517197601
634	633000	0	5.63256739147471	Inf	0.987741705140839	-781.186586363393
635	634000	0	5.63256739147471	Inf	0.997769904206167	-777.126927922808
636	635000	0	5.63387314314268	Inf	0.997769904206167	-770.376838253128
637	636000	0	5.63387314314268	Inf	0.997769904206167	-758.820791565182
638	637000	0	5.63387314314268	Inf	0.997769904206167	-748.48905156351
639	638000	0	5.63387314314268	Inf	0.997769904206167	-749.084424594932
640	639000	0	5.63387314314268	Inf	0.997769904206167	-749.785756201692
641	640000	0	5.70002628683797	Inf	0.997769904206167	-751.315952757977
642	641000	0	5.70002628683797	Inf	0.997769904206167	-754.701580706105
643	642000	0	5.70002628683797	Inf	0.997769904206167	-758.574253706292
644	643000	0	5.70002628683797	Inf	0.997769904206167	-764.910554421139
645	644000	0	5.70002628683797	Inf	0.997769904206167	-762.089649822121
646	645000	0	5.70002628683797	Inf	0.997769904206167	-754.210049778952
647	646000	0	5.86674415819497	Inf	0.997769904206167	-765.129696443261
648	647000	0	5.86674415819497	Inf	0.997769904206167	-762.626802236236
649	648000	0	5.86674415819497	Inf	0.997769904206167	-754.810892276553
650	649000	0	5.86674415819497	Inf	0.997769904206167	-745.618316822796
651	650000	0	5.86674415819497	Inf	0.997769904206167	-755.539961775722
652	651000	0	5.86674415819497	Inf	0.997769904206167	-765.52240671155
653	652000	0	6.05202810333799	Inf	0.997769904206167	-764.89627574683
654	653000	0	6.05202810333799	Inf	0.989336910825232	-754.224079749111
655	654000	0	6.05202810333799	Inf	0.990909111360339	-772.848275387799
656	655000	0	6.05202810333799	Inf	0.983898289106316	-774.035555542545
657	656000	0	6.05202810333799	Inf	0.972532624359342	-786.026312514999
658	657000	0	6.05202810333799	Inf	0.972532624359342	-785.024915023379
659	658000	0	6.05202810333799	Inf	0.972532624359342	-785.898648426406
660	659000	0	6.05202810333799	Inf	0.992629303845243	-798.109877574138
661	660000	0	6.05202810333799	Inf	0.993431462733766	-789.560103671478
662	661000	0	6.05202810333799	Inf	0.993431462733766	-774.279985347669
663	662000	0	6.05202810333799	Inf	0.993431462733766	-777.659398632238
664	663000	0	6.05202810333799	Inf	0.993431462733766	-778.140020899003
665	664000	0	6.05202810333799	Inf	0.989520378790525	-767.960157353312
666	665000	0	6.05202810333799	Inf	0.998008494714449	-763.883921140164
667	666000	0	6.05202810333799	Inf	0.998008494714449	-748.293111910367
668	667000	0	6.05202810333799	Inf	0.99100880988163	-755.927220059782
669	668000	0	6.05202810333799	Inf	0.998203812130233	-758.525357591785
670	669000	0	6.05202810333799	Inf	0.998203812130233	-764.623465003131
671	670000	0	6.05202810333799	Inf	0.998203812130233	-756.590621823009
672	671000	0	6.05202810333799	Inf	0.998203812130233	-751.629280609964
673	672000	0	6.05202810333799	Inf	0.99106517578445	-756.985047317487
674	673000	0	6.05202810333799	Inf	0.99106517578445	-758.668313216561
675	674000	0	5.86676644840291	Inf	0.99106517578445	-779.18841767798
676	675000	0	5.86676644840291	Inf	0.99106517578445	-774.365040254753
677	676000	0	5.86676644840291	Inf	0.99106517578445	-759.04478957304
678	677000	0	5.86676644840291	Inf	0.99106517578445	-771.979845589306
679	678000	0	5.86676644840291	Inf	0.99106517578445	-774.416379388016
680	679000	0	5.86676644840291	Inf	0.99106517578445	-758.252580256835
681	680000	0	5.86676644840291	Inf	0.99106517578445	-754.362154691875
682	681000	0	5.86676644840291	Inf	0.99106517578445	-789.749186676064
683	682000	0	5.86676644840291	Inf	0.99106517578445	-779.839072366807
684	683000	0	5.86676644840291	Inf	0.996227636133321	-773.683534214421
685	684000	0	5.86676644840291	Inf	0.996227636133321	-769.355804751261
686	685000	0	5.86676644840291	Inf	0.996227636133321	-768.567372733949
687	686000	0	5.86676644840291	Inf	0.996227636133321	-765.793477186213
688	687000	0	5.86676644840291	Inf	0.996227636133321	-760.745978597574
689	688000	0	5.86676644840291	Inf	0.996227636133321	-774.621599934626
690	689000	0	5.86676644840291	Inf	0.996227636133321	-764.732614396636
691	690000	0	5.86676644840291	Inf	0.999842267416718	-769.475218368358
692	691000	0	5.86676644840291	Inf	0.999842267416718	-763.473448098202
693	692000	0	6.47454728413862	Inf	0.999842267416718	-799.992472812675
694	693000	0	6.47454728413862	Inf	0.999842267416718	-785.483321168013
695	694000	0	6.47454728413862	Inf	0.999842267416718	-759.749604455955
696	695000	0	6.47454728413862	Inf	0.999842267416718	-750.677489251387
697	696000	0	6.47454728413862	Inf	0.999842267416718	-751.647244836848
698	697000	0	6.47454728413862	Inf	0.99854027168976	-739.897366060524
699	698000	0	6.47454728413862	Inf	0.99854027168976	-757.134228120216
700	699000	0	6.48378163472408	Inf	0.99854027168976	-770.615444498499
701	7e+05	0	6.48378163472408	Inf	0.99854027168976	-762.866132139118
702	701000	0	6.48378163472408	Inf	0.99854027168976	-763.938234125887
703	702000	0	6.48378163472408	Inf	0.99854027168976	-765.053961407358
704	703000	0	6.48378163472408	Inf	0.99854027168976	-759.696734446562
705	704000	0	6.48378163472408	Inf	0.99854027168976	-763.385000519239
706	705000	0	6.48378163472408	Inf	0.99854027168976	-769.841832219213
707	706000	0	6.48378163472408	Inf	0.99854027168976	-753.443803772907
708	707000	0	6.41031116381628	Inf	0.99854027168976	-757.519369647957
709	708000	0	6.41031116381628	Inf	0.99854027168976	-759.30780759493
710	709000	0	6.41031116381628	Inf	0.99854027168976	-764.488457259552
711	710000	0	6.41031116381628	Inf	0.99854027168976	-782.641471685412
712	711000	0	6.41031116381628	Inf	0.99854027168976	-766.88260949098
713	712000	0	6.41031116381628	Inf	0.99854027168976	-769.368434397941
714	713000	0	6.41031116381628	Inf	0.99854027168976	-773.649664965807
715	714000	0	6.41031116381628	Inf	0.99854027168976	-774.599144994678
716	715000	0	6.41031116381628	Inf	0.99854027168976	-762.981428743412
717	716000	0	6.41031116381628	Inf	0.99854027168976	-758.264538539942
718	717000	0	6.41031116381628	Inf	0.99854027168976	-760.139442577512
719	718000	0	6.41031116381628	Inf	0.99854027168976	-745.348710793605
720	719000	0	6.41031116381628	Inf	0.99854027168976	-738.586121955705
721	720000	0	6.41031116381628	Inf	0.99854027168976	-742.704713863602
722	721000	0	6.41031116381628	Inf	0.99854027168976	-758.772969434356
723	722000	0	6.41031116381628	Inf	0.99854027168976	-763.393527704439
724	723000	0	6.41031116381628	Inf	0.99854027168976	-767.595103631105
725	724000	0	6.41031116381628	Inf	0.99854027168976	-764.529546902367
726	725000	0	6.41031116381628	Inf	0.99854027168976	-757.047872531265
727	726000	0	6.41031116381628	Inf	0.99854027168976	-767.718296388495
728	727000	0	6.41031116381628	Inf	0.99854027168976	-760.903181988614
729	728000	0	6.41031116381628	Inf	0.994826074732574	-783.737502772529
730	729000	0	6.75114340475532	Inf	0.994826074732574	-770.668484391536
731	730000	0	6.75114340475532	Inf	0.994826074732574	-777.36692742824
732	731000	0	6.75114340475532	Inf	0.994826074732574	-772.964684985129
733	732000	0	6.75114340475532	Inf	0.994826074732574	-754.150497950636
734	733000	0	6.75114340475532	Inf	0.997438997176464	-771.874605796153
735	734000	0	6.75114340475532	Inf	0.989825745706508	-765.316801721429
736	735000	0	6.75114340475532	Inf	0.989825745706508	-770.056935964708
737	736000	0	6.75114340475532	Inf	0.962886161883113	-785.033009991023
738	737000	0	6.75114340475532	Inf	0.962886161883113	-789.672245513573
739	738000	0	6.75114340475532	Inf	0.935123482917862	-791.673554178128
740	739000	0	6.75114340475532	Inf	0.935123482917862	-806.083571416109
741	740000	0	6.75114340475532	Inf	0.935123482917862	-798.318942760958
742	741000	0	6.75114340475532	Inf	0.965545186570546	-790.546413242805
743	742000	0	6.75114340475532	Inf	0.959147330524956	-789.771288861434
744	743000	0	6.75114340475532	Inf	0.975598473131204	-799.088558447456
745	744000	0	6.75114340475532	Inf	0.960449414570363	-779.687001176333
746	745000	0	6.19900695773089	Inf	0.975413189346556	-773.567446764572
747	746000	0	6.72139812555425	Inf	0.975413189346556	-796.900094764492
748	747000	0	6.56461399412288	Inf	0.978201206710955	-788.221768956578
749	748000	0	6.56461399412288	Inf	0.978201206710955	-777.097636805042
750	749000	0	6.56461399412288	Inf	0.980825705408637	-787.619245279974
751	750000	0	6.56461399412288	Inf	0.980825705408637	-782.994318132978
752	751000	0	6.56461399412288	Inf	0.980825705408637	-785.741824828084
753	752000	0	6.56461399412288	Inf	0.980825705408637	-780.638123812515
754	753000	0	6.56461399412288	Inf	0.980825705408637	-789.356481311092
755	754000	0	6.56461399412288	Inf	0.985219654948536	-798.194015552577
756	755000	0	6.56461399412288	Inf	0.985219654948536	-792.50035524143
757	756000	0	6.56461399412288	Inf	0.996381533950108	-765.696490225817
758	757000	0	6.56461399412288	Inf	0.996381533950108	-776.772486885409
759	758000	0	6.56461399412288	Inf	0.996381533950108	-758.74822367998
760	759000	0	6.56461399412288	Inf	0.996381533950108	-770.770769753963
761	760000	0	6.56461399412288	Inf	0.996381533950108	-761.069781835026
762	761000	0	6.56461399412288	Inf	0.996381533950108	-755.01535196017
763	762000	0	6.56461399412288	Inf	0.996381533950108	-750.016770098701
764	763000	0	6.56461399412288	Inf	0.996381533950108	-765.080162604278
765	764000	0	6.46398518756447	Inf	0.998373005731419	-754.70114139386
766	765000	0	6.46398518756447	Inf	0.998373005731419	-765.06226959121
767	766000	0	6.56440487352417	Inf	0.998373005731419	-754.304910693379
768	767000	0	6.56440487352417	Inf	0.998373005731419	-757.508753704918
769	768000	0	6.56440487352417	Inf	0.998373005731419	-755.693551532903
770	769000	0	6.91404358138188	Inf	0.985194956657114	-763.819435226648
771	770000	0	6.91404358138188	Inf	0.985194956657114	-776.096250630886
772	771000	0	6.91404358138188	Inf	0.985194956657114	-776.041158060793
773	772000	0	6.91404358138188	Inf	0.985194956657114	-781.558956452643
774	773000	0	6.91404358138188	Inf	0.985194956657114	-766.763970523428
775	774000	0	6.91404358138188	Inf	0.985194956657114	-774.043501401656
776	775000	0	6.94132825711852	Inf	0.971318287837175	-764.435943501318
777	776000	0	6.94132825711852	Inf	0.971318287837175	-770.566746266633
778	777000	0	6.94688784176887	Inf	0.967245900385546	-779.5970244503
779	778000	0	6.94688784176887	Inf	0.967245900385546	-772.758640674193
780	779000	0	6.94688784176887	Inf	0.985553716049542	-774.061660105504
781	780000	0	6.94688784176887	Inf	0.985224260519975	-765.066334940877
782	781000	0	6.94688784176887	Inf	0.985224260519975	-764.509794461959
783	782000	0	6.94688784176887	Inf	0.985224260519975	-783.022304907714
784	783000	0	6.88628656447229	Inf	0.979538275978945	-791.261329221563
785	784000	0	6.88628656447229	Inf	0.979538275978945	-785.150227851462
786	785000	0	6.88628656447229	Inf	0.979538275978945	-768.897174973325
787	786000	0	7.30915820228337	Inf	0.979538275978945	-773.472400245282
788	787000	0	7.44815798268875	Inf	0.972514979892769	-781.881171913288
789	788000	0	7.44815798268875	Inf	0.972514979892769	-785.25853389712
790	789000	0	7.44815798268875	Inf	0.967459847808276	-779.64975460515
791	790000	0	7.44815798268875	Inf	0.967459847808276	-782.090101209089
792	791000	0	7.44815798268875	Inf	0.967459847808276	-776.682776893942
793	792000	0	7.44815798268875	Inf	0.964664073680066	-790.192233871062
794	793000	0	7.22821525483788	Inf	0.964664073680066	-784.982111699514
795	794000	0	7.22821525483788	Inf	0.964664073680066	-809.588335383356
796	795000	0	7.22821525483788	Inf	0.964664073680066	-777.021007810659
797	796000	0	7.22821525483788	Inf	0.93111413685966	-786.359908070406
798	797000	0	7.22821525483788	Inf	0.93111413685966	-790.539634758075
799	798000	0	7.22821525483788	Inf	0.92391459167646	-801.874168387646
800	799000	0	7.22821525483788	Inf	0.930263325215385	-809.312119730508
801	8e+05	0	7.22821525483788	Inf	0.965081251213421	-777.267040377689
802	801000	0	7.22821525483788	Inf	0.965081251213421	-790.493560404365
803	802000	0	7.20001908958257	Inf	0.965081251213421	-798.841877690399
804	803000	0	7.15428718438555	Inf	0.965081251213421	-775.953582754196
805	804000	0	7.25983439461694	Inf	0.968270131182051	-795.574908472136
806	805000	0	7.25983439461694	Inf	0.985362180468548	-784.459396570416
807	806000	0	7.25983439461694	Inf	0.966384152898232	-797.093051783892
808	807000	0	7.25983439461694	Inf	0.97480695549677	-786.002029358989
809	808000	0	7.25983439461694	Inf	0.957337364940992	-775.634256251251
810	809000	0	7.20730316763538	Inf	0.962238681691702	-784.808924105247
811	810000	0	7.20730316763538	Inf	0.98588935706742	-788.127732579426
812	811000	0	7.20730316763538	Inf	0.983325284656973	-799.387593418557
813	812000	0	7.20730316763538	Inf	0.983325284656973	-796.393562231471
814	813000	0	7.20730316763538	Inf	0.988810915336862	-812.29629128132
815	814000	0	7.20730316763538	Inf	0.976538200371987	-792.77153261679
816	815000	0	7.20730316763538	Inf	0.976538200371987	-793.353929693873
817	816000	0	7.20730316763538	Inf	0.959548802343732	-792.25272716853
818	817000	0	7.20730316763538	Inf	0.971812052149259	-776.491694841265
819	818000	0	7.20730316763538	Inf	0.966391271236924	-786.238780330886
820	819000	0	7.20730316763538	Inf	0.969782796386274	-789.337399045277
821	820000	0	7.20730316763538	Inf	0.969782796386274	-773.652641447201
822	821000	0	7.20730316763538	Inf	0.969782796386274	-778.71593539184
823	822000	0	7.18151374180364	Inf	0.972204792750854	-761.600248802325
824	823000	0	7.18151374180364	Inf	0.972204792750854	-772.20562734259
825	824000	0	7.18151374180364	Inf	0.961328035959808	-758.372466457407
826	825000	0	7.18151374180364	Inf	0.961328035959808	-773.233784108021
827	826000	0	7.18151374180364	Inf	0.975122815817716	-783.771984141642
828	827000	0	7.18151374180364	Inf	0.974819334123571	-776.134994469643
829	828000	0	7.18151374180364	Inf	0.974819334123571	-767.827026033612
830	829000	0	7.18151374180364	Inf	0.982316193957328	-761.711053667074
831	830000	0	7.18151374180364	Inf	0.977622498774309	-773.792710021422
832	831000	0	7.18151374180364	Inf	0.981504748355595	-774.175672273675
833	832000	0	7.18151374180364	Inf	0.932617283832129	-788.666129867931
834	833000	0	7.3078262752995	Inf	0.971306344282147	-761.710815061967
835	834000	0	7.3078262752995	Inf	0.981751232669518	-766.948546423879
836	835000	0	7.3078262752995	Inf	0.99149009456787	-761.12937616568
837	836000	0	7.3078262752995	Inf	0.984351949619153	-773.950329086047
838	837000	0	7.3078262752995	Inf	0.984351949619153	-761.936620508041
839	838000	0	7.3078262752995	Inf	0.984351949619153	-762.301327551901
840	839000	0	7.3078262752995	Inf	0.991311981639956	-758.877922171302
841	840000	0	7.57755986811734	Inf	0.995708974693444	-777.622014000669
842	841000	0	7.57755986811734	Inf	0.995708974693444	-784.824107549339
843	842000	0	7.57755986811734	Inf	0.995708974693444	-778.122322060976
844	843000	0	7.57755986811734	Inf	0.995708974693444	-772.023570735552
845	844000	0	7.57755986811734	Inf	0.979234168134421	-785.176288079762
846	845000	0	7.57755986811734	Inf	0.979234168134421	-794.149831082877
847	846000	0	7.57755986811734	Inf	0.979234168134421	-775.960246019517
848	847000	0	7.63225507418166	Inf	0.979234168134421	-783.394071461236
849	848000	0	7.63225507418166	Inf	0.985823631216874	-767.38755006508
850	849000	0	7.63225507418166	Inf	0.985823631216874	-782.938721948202
851	850000	0	7.63225507418166	Inf	0.984443937021703	-769.873334227468
852	851000	0	7.63832870167649	Inf	0.988743678597935	-758.521037521272
853	852000	0	7.63832870167649	Inf	0.995011271628342	-762.230854026863
854	853000	0	7.62986664595677	Inf	0.995011271628342	-766.738296368579
855	854000	0	7.62986664595677	Inf	0.995011271628342	-768.566115934254
856	855000	0	7.62986664595677	Inf	0.995011271628342	-788.468470004838
857	856000	0	7.62986664595677	Inf	0.992342064634873	-795.462372102455
858	857000	0	7.62986664595677	Inf	0.936672431334451	-788.748962091816
859	858000	0	7.62986664595677	Inf	0.961651071974212	-786.496337757292
860	859000	0	7.62986664595677	Inf	0.961651071974212	-790.607028203668
861	860000	0	7.62986664595677	Inf	0.963127417965454	-794.363526975341
862	861000	0	7.62986664595677	Inf	0.949107705293757	-789.527939901764
863	862000	0	7.62986664595677	Inf	0.963789670489204	-785.059871447115
864	863000	0	7.62986664595677	Inf	0.963789670489204	-779.897015806657
865	864000	0	7.62986664595677	Inf	0.963789670489204	-780.555505673958
866	865000	0	7.62986664595677	Inf	0.976724719300565	-786.667762949425
867	866000	0	7.62986664595677	Inf	0.976724719300565	-773.935587300464
868	867000	0	7.57797907040779	Inf	0.965763558890976	-778.440278003941
869	868000	0	7.7120615577229	Inf	0.947745179314725	-777.392783846957
870	869000	0	7.7120615577229	Inf	0.947745179314725	-777.737065005718
871	870000	0	7.7120615577229	Inf	0.947745179314725	-786.902215308721
872	871000	0	7.7120615577229	Inf	0.947745179314725	-797.529833244367
873	872000	0	7.7120615577229	Inf	0.944686482136903	-780.649256281039
874	873000	0	7.7120615577229	Inf	0.97145672877028	-762.344336718132
875	874000	0	7.7120615577229	Inf	0.955586239801505	-766.288462056912
876	875000	0	7.7120615577229	Inf	0.973585178717839	-763.665547236458
877	876000	0	7.7120615577229	Inf	0.973585178717839	-775.899185670468
878	877000	0	7.91678360379712	Inf	0.973585178717839	-766.104710554612
879	878000	0	7.91678360379712	Inf	0.973585178717839	-772.869665157942
880	879000	0	7.91678360379712	Inf	0.973585178717839	-775.207819586641
881	880000	0	7.91678360379712	Inf	0.986390450988408	-765.93040598426
882	881000	0	7.91678360379712	Inf	0.986390450988408	-769.999052517693
883	882000	0	7.75791905968759	Inf	0.974162514550728	-774.190273637387
884	883000	0	7.75791905968759	Inf	0.976343255921849	-785.73217733127
885	884000	0	7.75791905968759	Inf	0.950737382772403	-777.482137463824
886	885000	0	7.75791905968759	Inf	0.950737382772403	-783.019703605947
887	886000	0	7.75791905968759	Inf	0.950737382772403	-795.878253586895
888	887000	0	7.75791905968759	Inf	0.969455046841265	-790.50823845469
889	888000	0	7.75791905968759	Inf	0.979199814104852	-779.393904753178
890	889000	0	7.75791905968759	Inf	0.996717335416136	-768.419244219193
891	890000	0	7.75791905968759	Inf	0.996717335416136	-775.640683879955
892	891000	0	7.75791905968759	Inf	0.996717335416136	-762.333365867877
893	892000	0	7.76652550675892	Inf	0.996717335416136	-766.341828299003
894	893000	0	7.76652550675892	Inf	0.996243355194279	-764.455101501607
895	894000	0	7.76652550675892	Inf	0.98877075437219	-773.137007760476
896	895000	0	7.76652550675892	Inf	0.98877075437219	-764.399377781262
897	896000	0	7.76652550675892	Inf	0.98877075437219	-763.733561543937
898	897000	0	7.76652550675892	Inf	0.98877075437219	-772.118760024489
899	898000	0	8.0605149893694	Inf	0.998425860181949	-766.927465356096
900	899000	0	8.0605149893694	Inf	0.998425860181949	-772.401411366281
901	9e+05	0	8.0605149893694	Inf	0.998425860181949	-770.471061397004
902	901000	0	8.0605149893694	Inf	0.988680248375204	-796.669176634611
903	902000	0	8.0605149893694	Inf	0.911666548679482	-802.750715977848
904	903000	0	7.8044142674173	Inf	0.986447356282237	-792.774295099612
905	904000	0	7.8044142674173	Inf	0.988599719781098	-787.227595826133
906	905000	0	7.8044142674173	Inf	0.992172106022115	-773.121834582827
907	906000	0	7.8044142674173	Inf	0.980381401598398	-777.956825170974
908	907000	0	7.8044142674173	Inf	0.99895763670095	-754.882188621286
909	908000	0	7.8044142674173	Inf	0.99895763670095	-773.161673860763
910	909000	0	7.8044142674173	Inf	0.999285353507285	-780.862694700993
911	910000	0	7.8044142674173	Inf	0.999285353507285	-791.163529531257
912	911000	0	7.98803689817272	Inf	0.999461311393513	-785.084074259679
913	912000	0	7.98803689817272	Inf	0.999461311393513	-785.141635061331
914	913000	0	7.98803689817272	Inf	0.999461311393513	-767.236710446844
915	914000	0	8.14669002912645	Inf	0.999461311393513	-762.311487442398
916	915000	0	8.14669002912645	Inf	0.999461311393513	-769.444506960996
917	916000	0	8.14669002912645	Inf	0.999461311393513	-779.434246800466
918	917000	0	8.14204032238627	Inf	0.999461311393513	-770.182551177978
919	918000	0	8.14204032238627	Inf	0.999461311393513	-759.874229020447
920	919000	0	8.14204032238627	Inf	0.999461311393513	-763.010139129626
921	920000	0	8.14204032238627	Inf	0.999461311393513	-761.21245908454
922	921000	0	8.14204032238627	Inf	0.999461311393513	-773.590363739977
923	922000	0	8.14204032238627	Inf	0.999461311393513	-763.846403658463
924	923000	0	8.14204032238627	Inf	0.999461311393513	-761.516189271087
925	924000	0	8.14204032238627	Inf	0.999461311393513	-747.707090473373
926	925000	0	8.14204032238627	Inf	0.999461311393513	-769.763896197171
927	926000	0	8.14204032238627	Inf	0.999461311393513	-771.365958555561
928	927000	0	8.14204032238627	Inf	0.999461311393513	-782.062482672014
929	928000	0	8.14204032238627	Inf	0.999461311393513	-769.249760298524
930	929000	0	8.14204032238627	Inf	0.999461311393513	-759.869997981124
931	930000	0	8.14204032238627	Inf	0.999461311393513	-771.124983493005
932	931000	0	8.14204032238627	Inf	0.999461311393513	-766.404603757504
933	932000	0	8.14204032238627	Inf	0.999461311393513	-778.482160660306
934	933000	0	8.14204032238627	Inf	0.999461311393513	-780.119915030402
935	934000	0	8.14204032238627	Inf	0.999461311393513	-796.595552392246
936	935000	0	8.14204032238627	Inf	0.96990074695517	-781.158182529314
937	936000	0	8.14204032238627	Inf	0.96990074695517	-772.971625823848
938	937000	0	8.14204032238627	Inf	0.961082925819679	-771.800878452394
939	938000	0	8.14204032238627	Inf	0.961082925819679	-787.766583728065
940	939000	0	8.14204032238627	Inf	0.971031123692109	-794.385491948901
941	940000	0	8.14204032238627	Inf	0.947185982907569	-787.182102005872
942	941000	0	8.14204032238627	Inf	0.932888542723218	-808.465190455398
943	942000	0	8.14204032238627	Inf	0.955799841829276	-797.275775947949
944	943000	0	8.14204032238627	Inf	0.955799841829276	-785.158827536959
945	944000	0	8.14204032238627	Inf	0.955799841829276	-798.133698111019
946	945000	0	8.14204032238627	Inf	0.955799841829276	-800.808862468142
947	946000	0	8.14204032238627	Inf	0.964186800194	-802.378472268231
948	947000	0	8.14204032238627	Inf	0.964186800194	-795.939696170302
949	948000	0	8.14204032238627	Inf	0.966052817023689	-796.601447058918
950	949000	0	8.14204032238627	Inf	0.973754909759029	-776.971184733172
951	950000	0	8.14204032238627	Inf	0.993643252838607	-786.493685835891
952	951000	0	8.14204032238627	Inf	0.993643252838607	-780.767803807191
953	952000	0	8.14204032238627	Inf	0.993643252838607	-780.164855556847
954	953000	0	8.14204032238627	Inf	0.949692648456918	-794.686381549395
955	954000	0	8.14204032238627	Inf	0.940847090922811	-792.505122672035
956	955000	0	8.14204032238627	Inf	0.963855926713939	-787.705585718217
957	956000	0	8.14204032238627	Inf	0.963855926713939	-788.545350588861
958	957000	0	8.14204032238627	Inf	0.963733317473513	-790.373680323666
959	958000	0	8.13083082483291	Inf	0.977726426766461	-770.089892293757
960	959000	0	8.86774224250167	Inf	0.984314090462431	-765.2444402206
961	960000	0	8.86774224250167	Inf	0.984314090462431	-767.411954469984
962	961000	0	8.86774224250167	Inf	0.984314090462431	-766.201730839103
963	962000	0	8.86774224250167	Inf	0.998305149927294	-785.423434416479
964	963000	0	8.86774224250167	Inf	0.97421286346534	-766.085693680935
965	964000	0	8.86774224250167	Inf	0.980553205407197	-763.823088395281
966	965000	0	8.86774224250167	Inf	0.992987587250721	-757.784514366117
967	966000	0	9.03935473008027	Inf	0.992987587250721	-776.730866507236
968	967000	0	9.03935473008027	Inf	0.979925894635701	-768.775826502895
969	968000	0	9.03935473008027	Inf	0.979925894635701	-766.483697961508
970	969000	0	8.815906854479	Inf	0.979049191565396	-768.095431592363
971	970000	0	8.815906854479	Inf	0.979049191565396	-770.723816188484
972	971000	0	8.815906854479	Inf	0.962720413663922	-784.837592382828
973	972000	0	8.815906854479	Inf	0.962720413663922	-793.059331775882
974	973000	0	8.815906854479	Inf	0.948333285370004	-801.199440855656
975	974000	0	8.815906854479	Inf	0.961697441229755	-792.722146310907
976	975000	0	8.815906854479	Inf	0.959446500601601	-781.41249126301
977	976000	0	8.815906854479	Inf	0.985360740107978	-775.80055410911
978	977000	0	8.815906854479	Inf	0.985360740107978	-767.363859954923
979	978000	0	8.815906854479	Inf	0.973898667818774	-772.022406425017
980	979000	0	8.815906854479	Inf	0.960766247703988	-788.452024057824
981	980000	0	8.815906854479	Inf	0.960766247703988	-807.066483784861
982	981000	0	8.815906854479	Inf	0.960766247703988	-809.155320619808
983	982000	0	8.815906854479	Inf	0.960766247703988	-802.557532423051
984	983000	0	8.815906854479	Inf	0.953062146938579	-816.871754127806
985	984000	0	8.815906854479	Inf	0.953062146938579	-809.724444209638
986	985000	0	8.815906854479	Inf	0.94603528034729	-804.716579343048
987	986000	0	8.815906854479	Inf	0.94603528034729	-806.468835571569
988	987000	0	8.815906854479	Inf	0.928195921260051	-814.383749240964
989	988000	0	8.815906854479	Inf	0.928195921260051	-804.959296769526
990	989000	0	9.12982707684213	Inf	0.928195921260051	-821.796533705613
991	990000	0	9.20931147097805	Inf	0.928195921260051	-825.729392767674
992	991000	0	9.20931147097805	Inf	0.914436661077948	-811.334915352214
993	992000	0	9.20931147097805	Inf	0.944735365324963	-804.574397931477
994	993000	0	9.28747502760411	Inf	0.944735365324963	-828.490657634227
995	994000	0	9.28747502760411	Inf	0.944735365324963	-811.612776879019
996	995000	0	9.28747502760411	Inf	0.92802429424761	-808.028069626864
997	996000	0	9.28747502760411	Inf	0.971499513582634	-807.325345608372
998	997000	0	9.28747502760411	Inf	0.971499513582634	-792.618005118187
999	998000	0	9.28747502760411	Inf	0.968491031636669	-792.198097399597
1000	999000	0	9.28747502760411	Inf	0.968491031636669	-792.770149056582
1001	1e+06	0	9.28747502760411	Inf	0.980323811883823	-801.994062410967
1002	1001000	0	9.28747502760411	Inf	0.980323811883823	-800.279352020897
1003	1002000	0	9.28747502760411	Inf	0.981545513770432	-805.388144069146
1004	1003000	0	9.28747502760411	Inf	0.939201337498265	-812.733380954578
1005	1004000	0	9.25506832820057	Inf	0.949690057906343	-803.949688678045
1006	1005000	0	9.25506832820057	Inf	0.949690057906343	-820.978203230187
1007	1006000	0	9.25506832820057	Inf	0.940477863064032	-813.198528983791
1008	1007000	0	9.25506832820057	Inf	0.939580981446854	-809.809685481729
1009	1008000	0	9.25506832820057	Inf	0.938497725377962	-813.11092982325
1010	1009000	0	9.25506832820057	Inf	0.950828953184297	-803.366693872523
1011	1010000	0	9.25506832820057	Inf	0.950828953184297	-791.712912534808
1012	1011000	0	9.25506832820057	Inf	0.950828953184297	-807.81053627998
1013	1012000	0	9.25506832820057	Inf	0.957246390555552	-814.272450336963
1014	1013000	0	9.25506832820057	Inf	0.905378380661669	-830.511697807191
1015	1014000	0	9.24769435271899	Inf	0.895531315409175	-808.252915496726
1016	1015000	0	9.24769435271899	Inf	0.939659813331983	-800.968888120842
1017	1016000	0	9.24769435271899	Inf	0.929516798883234	-809.972459780055
1018	1017000	0	9.24769435271899	Inf	0.929516798883234	-821.603534785427
1019	1018000	0	9.24769435271899	Inf	0.892690737790922	-830.234135472333
1020	1019000	0	9.1470355953853	Inf	0.920431928122984	-830.837111451057
1021	1020000	0	9.1470355953853	Inf	0.920431928122984	-821.987212948594
1022	1021000	0	9.1470355953853	Inf	0.944825021828631	-822.339242020392
1023	1022000	0	9.1470355953853	Inf	0.922982408405538	-825.432085359204
1024	1023000	0	9.1470355953853	Inf	0.939326391745287	-821.521780509854
1025	1024000	0	9.1470355953853	Inf	0.939326391745287	-814.45783268635
1026	1025000	0	9.1470355953853	Inf	0.935121408712164	-821.483903217229
1027	1026000	0	9.1470355953853	Inf	0.935121408712164	-813.204163362293
1028	1027000	0	9.1470355953853	Inf	0.935121408712164	-812.729639018228
1029	1028000	0	9.2280738561397	Inf	0.935121408712164	-809.149236622174
1030	1029000	0	9.2280738561397	Inf	0.935121408712164	-810.608326937357
1031	1030000	0	9.2280738561397	Inf	0.939443413561965	-793.324472140154
1032	1031000	0	9.2280738561397	Inf	0.939443413561965	-786.809497904308
1033	1032000	0	9.2280738561397	Inf	0.923452628379724	-796.386208977588
1034	1033000	0	9.2280738561397	Inf	0.923452628379724	-791.268747680398
1035	1034000	0	9.2280738561397	Inf	0.976076524844636	-785.854577306034
1036	1035000	0	9.49815539814464	Inf	0.980867066309578	-784.150367399027
1037	1036000	0	9.49815539814464	Inf	0.96197732957209	-792.563649984745
1038	1037000	0	9.49815539814464	Inf	0.96197732957209	-790.211467904088
1039	1038000	0	9.41279996243246	Inf	0.96197732957209	-782.320701745247
1040	1039000	0	9.41279996243246	Inf	0.972665753238427	-799.399213682331
1041	1040000	0	9.41279996243246	Inf	0.988192553054374	-784.850024043458
1042	1041000	0	9.41279996243246	Inf	0.988192553054374	-767.301692630863
1043	1042000	0	9.38486668338402	Inf	0.988192553054374	-768.390297010416
1044	1043000	0	9.38486668338402	Inf	0.978441302725343	-784.348854168339
1045	1044000	0	9.46227326700041	Inf	0.994575699298403	-784.510262104788
1046	1045000	0	9.46227326700041	Inf	0.994575699298403	-775.430096417874
1047	1046000	0	9.46227326700041	Inf	0.994575699298403	-782.142790979478
1048	1047000	0	9.46227326700041	Inf	0.994575699298403	-783.137401110054
1049	1048000	0	9.46227326700041	Inf	0.994575699298403	-785.181729312033
1050	1049000	0	9.46227326700041	Inf	0.977271362326949	-797.248128017378
1051	1050000	0	9.46227326700041	Inf	0.977271362326949	-807.406701221718
1052	1051000	0	9.46227326700041	Inf	0.96624527767718	-814.206112694676
1053	1052000	0	9.46227326700041	Inf	0.980897498674032	-805.135252424329
1054	1053000	0	9.46227326700041	Inf	0.972042068157008	-824.532816079752
1055	1054000	0	9.46227326700041	Inf	0.971185023995498	-808.903751050413
1056	1055000	0	9.46227326700041	Inf	0.937282771759157	-810.125866739927
1057	1056000	0	9.46227326700041	Inf	0.970992499278138	-797.498659657526
1058	1057000	0	9.46227326700041	Inf	0.963902594476704	-798.434437707263
1059	1058000	0	9.46227326700041	Inf	0.970669336894567	-808.085242133279
1060	1059000	0	9.46227326700041	Inf	0.987592111817974	-793.533430121006
1061	1060000	0	9.46227326700041	Inf	0.987592111817974	-819.478314304819
1062	1061000	0	9.46227326700041	Inf	0.987592111817974	-793.441152827741
1063	1062000	0	9.46227326700041	Inf	0.987592111817974	-801.864497942316
1064	1063000	0	9.46227326700041	Inf	0.987592111817974	-797.423031350573
1065	1064000	0	9.46227326700041	Inf	0.987592111817974	-808.473471215761
1066	1065000	0	9.26247995522407	Inf	0.987592111817974	-817.293807701196
1067	1066000	0	9.26247995522407	Inf	0.987592111817974	-805.556788852262
1068	1067000	0	9.16361966311582	Inf	0.987592111817974	-804.923357933958
1069	1068000	0	9.26643196419172	Inf	0.977194153550285	-800.323818959518
1070	1069000	0	9.26643196419172	Inf	0.971799099509052	-819.916671536119
1071	1070000	0	9.26643196419172	Inf	0.955256000888561	-821.40788589698
1072	1071000	0	9.26643196419172	Inf	0.947537093406825	-818.921143561043
1073	1072000	0	9.26643196419172	Inf	0.947537093406825	-828.241295970241
1074	1073000	0	9.26643196419172	Inf	0.947537093406825	-821.138223061513
1075	1074000	0	9.21596461233379	Inf	0.977293720718382	-826.469826642193
1076	1075000	0	9.21596461233379	Inf	0.977293720718382	-802.367482414214
1077	1076000	0	9.21596461233379	Inf	0.968706425089142	-813.777088670235
1078	1077000	0	9.21596461233379	Inf	0.968706425089142	-803.714429315133
1079	1078000	0	9.21596461233379	Inf	0.968706425089142	-812.682565938364
1080	1079000	0	9.21596461233379	Inf	0.968706425089142	-812.410383329273
1081	1080000	0	9.21596461233379	Inf	0.983860580417944	-801.998404322743
1082	1081000	0	9.21596461233379	Inf	0.983860580417944	-792.417993048161
1083	1082000	0	9.02663547803741	Inf	0.983860580417944	-800.282817433365
1084	1083000	0	9.02663547803741	Inf	0.983860580417944	-797.079706723668
1085	1084000	0	9.02663547803741	Inf	0.983860580417944	-786.709550724383
1086	1085000	0	9.02663547803741	Inf	0.983860580417944	-784.568210552801
1087	1086000	0	9.02663547803741	Inf	0.983760775779984	-791.503541286219
1088	1087000	0	9.02663547803741	Inf	0.983760775779984	-779.474121958677
1089	1088000	0	9.02663547803741	Inf	0.983760775779984	-790.823775310261
1090	1089000	0	9.02663547803741	Inf	0.983760775779984	-797.407854914755
1091	1090000	0	9.02663547803741	Inf	0.983760775779984	-789.489548208407
1092	1091000	0	9.02663547803741	Inf	0.978232502150922	-782.73386595871
1093	1092000	0	9.02663547803741	Inf	0.978232502150922	-807.968625866506
1094	1093000	0	9.02663547803741	Inf	0.96944275927961	-807.413622715073
1095	1094000	0	9.05561703835832	Inf	0.983031273672496	-790.886851702074
1096	1095000	0	9.05561703835832	Inf	0.979793614166113	-767.898647191622
1097	1096000	0	9.05561703835832	Inf	0.979793614166113	-804.660345692428
1098	1097000	0	9.06896828767024	Inf	0.979793614166113	-813.086230837645
1099	1098000	0	9.06896828767024	Inf	0.981962309541062	-794.166738247646
1100	1099000	0	9.06896828767024	Inf	0.981962309541062	-794.267863193726
1101	1100000	0	9.06896828767024	Inf	0.959812037026389	-810.819332360083
1102	1101000	0	9.06896828767024	Inf	0.961383555966074	-819.210046738882
1103	1102000	0	9.06896828767024	Inf	0.989847195799602	-802.877297470067
1104	1103000	0	9.30999309197754	Inf	0.989847195799602	-800.646307751449
1105	1104000	0	9.30999309197754	Inf	0.989847195799602	-802.474833777519
1106	1105000	0	9.03770646839658	Inf	0.971410989487911	-801.058776550165
1107	1106000	0	9.03770646839658	Inf	0.979754175775528	-796.05778340364
1108	1107000	0	9.03770646839658	Inf	0.979754175775528	-804.746204418707
1109	1108000	0	9.03770646839658	Inf	0.979754175775528	-794.869869939572
1110	1109000	0	9.03770646839658	Inf	0.979754175775528	-801.816956490775
1111	1110000	0	9.03770646839658	Inf	0.979754175775528	-818.979459763204
1112	1111000	0	9.03770646839658	Inf	0.979754175775528	-810.964226856961
1113	1112000	0	9.03770646839658	Inf	0.993408685465468	-792.494393237915
1114	1113000	0	9.10080625332636	Inf	0.993408685465468	-790.97897103475
1115	1114000	0	9.10080625332636	Inf	0.993408685465468	-791.879984130198
1116	1115000	0	9.10080625332636	Inf	0.993408685465468	-771.755502781497
1117	1116000	0	9.10080625332636	Inf	0.993408685465468	-756.626645809243
1118	1117000	0	9.10080625332636	Inf	0.993408685465468	-756.253120859973
1119	1118000	0	9.10080625332636	Inf	0.993408685465468	-754.669241905809
1120	1119000	0	9.10080625332636	Inf	0.991165299207949	-758.590106249278
1121	1120000	0	9.10080625332636	Inf	0.996409487312411	-766.400219908715
1122	1121000	0	9.10080625332636	Inf	0.996409487312411	-769.22864574507
1123	1122000	0	9.10080625332636	Inf	0.996409487312411	-775.948204678045
1124	1123000	0	9.10080625332636	Inf	0.983557449949106	-780.017567101703
1125	1124000	0	9.10080625332636	Inf	0.983557449949106	-777.127755221407
1126	1125000	0	9.10080625332636	Inf	0.983557449949106	-769.2708719326
1127	1126000	0	9.10080625332636	Inf	0.993692812700827	-762.447370405268
1128	1127000	0	9.10080625332636	Inf	0.993692812700827	-773.886365564552
1129	1128000	0	9.10080625332636	Inf	0.993692812700827	-779.522194032197
1130	1129000	0	9.10080625332636	Inf	0.993692812700827	-798.620375825884
1131	1130000	0	9.10080625332636	Inf	0.993692812700827	-809.208461493888
1132	1131000	0	9.10080625332636	Inf	0.993692812700827	-795.339593683921
1133	1132000	0	9.10080625332636	Inf	0.993692812700827	-786.811150154953
1134	1133000	0	9.10080625332636	Inf	0.997954954807488	-784.138205454917
1135	1134000	0	9.08204284959853	Inf	0.997954954807488	-784.475460921422
1136	1135000	0	9.08204284959853	Inf	0.997954954807488	-768.479776065766
1137	1136000	0	9.08204284959853	Inf	0.997954954807488	-756.673101348772
1138	1137000	0	9.08204284959853	Inf	0.997954954807488	-777.229103979547
1139	1138000	0	9.08204284959853	Inf	0.997954954807488	-766.977772492111
1140	1139000	0	9.08204284959853	Inf	0.997954954807488	-770.015301520295
1141	1140000	0	9.08204284959853	Inf	0.997954954807488	-765.379332845889
1142	1141000	0	9.08204284959853	Inf	0.997954954807488	-767.504517765386
1143	1142000	0	9.08204284959853	Inf	0.997954954807488	-768.450720996267
1144	1143000	0	9.08204284959853	Inf	0.997954954807488	-766.282377635741
1145	1144000	0	9.19057751930025	Inf	0.997954954807488	-772.87006287413
1146	1145000	0	9.19057751930025	Inf	0.997954954807488	-773.362124144323
1147	1146000	0	9.19057751930025	Inf	0.997954954807488	-759.438589321684
1148	1147000	0	9.19057751930025	Inf	0.998964292652004	-766.01872740457
1149	1148000	0	9.19057751930025	Inf	0.998964292652004	-772.354103990438
1150	1149000	0	9.19057751930025	Inf	0.998964292652004	-757.22372733598
1151	1150000	0	9.19057751930025	Inf	0.998964292652004	-761.871561517134
1152	1151000	0	9.19057751930025	Inf	0.998964292652004	-783.762432076175
1153	1152000	0	9.19057751930025	Inf	0.998964292652004	-773.576490376199
1154	1153000	0	9.19057751930025	Inf	0.998964292652004	-764.782482614276
1155	1154000	0	9.19057751930025	Inf	0.999597163368493	-758.199134368259
1156	1155000	0	9.19057751930025	Inf	0.999597163368493	-769.338009495696
1157	1156000	0	9.19057751930025	Inf	0.999597163368493	-771.11384013884
1158	1157000	0	9.10421701235485	Inf	0.999597163368493	-762.538012184412
1159	1158000	0	9.10421701235485	Inf	0.999597163368493	-765.049925775974
1160	1159000	0	9.10421701235485	Inf	0.999597163368493	-756.647153562449
1161	1160000	0	9.10421701235485	Inf	0.999597163368493	-759.901310177054
1162	1161000	0	9.10421701235485	Inf	0.999597163368493	-759.915277555447
1163	1162000	0	9.10421701235485	Inf	0.999597163368493	-761.339913911114
1164	1163000	0	9.10421701235485	Inf	0.999597163368493	-781.881022343854
1165	1164000	0	9.10421701235485	Inf	0.999597163368493	-790.14084699571
1166	1165000	0	9.10421701235485	Inf	0.987448850330244	-778.985478222226
1167	1166000	0	9.10421701235485	Inf	0.987448850330244	-773.195385258635
1168	1167000	0	9.10421701235485	Inf	0.95578422086319	-786.765721961747
1169	1168000	0	9.10421701235485	Inf	0.952267664505408	-794.997382705451
1170	1169000	0	9.10421701235485	Inf	0.952267664505408	-789.073942807795
1171	1170000	0	9.10421701235485	Inf	0.952267664505408	-803.786216008524
1172	1171000	0	9.10421701235485	Inf	0.96315736835792	-800.390524271943
1173	1172000	0	9.10421701235485	Inf	0.966553544785426	-794.285676472346
1174	1173000	0	9.10421701235485	Inf	0.964716247840647	-798.634916164798
1175	1174000	0	9.03339442796799	Inf	0.964716247840647	-791.209144902138
1176	1175000	0	9.03339442796799	Inf	0.97094445869318	-816.711358197495
1177	1176000	0	9.03339442796799	Inf	0.97094445869318	-799.010556863973
1178	1177000	0	9.03339442796799	Inf	0.97094445869318	-805.164483161358
1179	1178000	0	9.03339442796799	Inf	0.97094445869318	-791.210574522678
1180	1179000	0	9.03339442796799	Inf	0.957989902590312	-792.230113364663
1181	1180000	0	9.14681621629626	Inf	0.957989902590312	-796.345210418538
1182	1181000	0	9.14681621629626	Inf	0.957989902590312	-786.259079169904
1183	1182000	0	9.14681621629626	Inf	0.957989902590312	-798.349331269804
1184	1183000	0	9.14681621629626	Inf	0.957989902590312	-789.556223202928
1185	1184000	0	9.14681621629626	Inf	0.972483780121177	-794.315659118605
1186	1185000	0	9.14681621629626	Inf	0.959197333594281	-780.428421194885
1187	1186000	0	9.14681621629626	Inf	0.950932388236021	-799.933842083177
1188	1187000	0	9.14681621629626	Inf	0.967849791450071	-774.25681441118
1189	1188000	0	9.14681621629626	Inf	0.967849791450071	-784.857543164281
1190	1189000	0	9.00070569054229	Inf	0.967849791450071	-804.016046869942
1191	1190000	0	9.00070569054229	Inf	0.967849791450071	-822.678137912287
1192	1191000	0	9.00070569054229	Inf	0.967849791450071	-799.416650575621
1193	1192000	0	9.00070569054229	Inf	0.984679544408938	-786.352349935112
1194	1193000	0	9.00070569054229	Inf	0.984679544408938	-794.273272103937
1195	1194000	0	9.00070569054229	Inf	0.984679544408938	-782.18943767788
1196	1195000	0	9.00070569054229	Inf	0.984679544408938	-799.520394481911
1197	1196000	0	9.00070569054229	Inf	0.984679544408938	-793.355220692035
1198	1197000	0	9.00070569054229	Inf	0.984679544408938	-782.186957813701
1199	1198000	0	9.00070569054229	Inf	0.983915884184408	-785.454124977653
1200	1199000	0	9.00070569054229	Inf	0.98256283519734	-779.202389955243
1201	1200000	0	9.06866418047152	Inf	0.98256283519734	-786.52691940213
1202	1201000	0	9.06866418047152	Inf	0.98256283519734	-800.639590749633
1203	1202000	0	9.06866418047152	Inf	0.997264719994522	-793.235669947084
1204	1203000	0	9.12808762005681	Inf	0.991757109002208	-797.969761585072
1205	1204000	0	8.92520018077943	Inf	0.991757109002208	-801.248635412782
1206	1205000	0	8.92520018077943	Inf	0.991757109002208	-800.498023356653
1207	1206000	0	8.60139334837304	Inf	0.991757109002208	-813.029341560899
1208	1207000	0	8.60139334837304	Inf	0.991757109002208	-789.432420678437
1209	1208000	0	8.60139334837304	Inf	0.991757109002208	-796.443389877822
1210	1209000	0	8.60139334837304	Inf	0.991757109002208	-789.302675172852
1211	1210000	0	8.60139334837304	Inf	0.991757109002208	-796.793309855309
1212	1211000	0	8.60139334837304	Inf	0.995431275866865	-795.735688793432
1213	1212000	0	8.60139334837304	Inf	0.975463296485832	-802.568638627739
1214	1213000	0	8.60139334837304	Inf	0.970477977031418	-819.956065426144
1215	1214000	0	8.60139334837304	Inf	0.981595121878367	-793.790045205085
1216	1215000	0	8.64760619792271	Inf	0.986278594171823	-767.545241684821
1217	1216000	0	8.64760619792271	Inf	0.979260171742943	-756.826929645901
1218	1217000	0	8.64760619792271	Inf	0.979138985282916	-779.389034405388
1219	1218000	0	8.64760619792271	Inf	0.979138985282916	-797.383301419979
1220	1219000	0	8.64760619792271	Inf	0.979138985282916	-780.212488999086
1221	1220000	0	8.64760619792271	Inf	0.972572705974469	-776.861416680079
1222	1221000	0	8.64760619792271	Inf	0.972572705974469	-789.993069651402
1223	1222000	0	8.64760619792271	Inf	0.971904506051016	-780.317352549829
1224	1223000	0	8.70347298009004	Inf	0.977940126374974	-788.501077035903
1225	1224000	0	8.70347298009004	Inf	0.977940126374974	-785.568839673001
1226	1225000	0	8.70347298009004	Inf	0.977940126374974	-775.119426783106
1227	1226000	0	8.87876232088216	Inf	0.993199789673567	-783.419491368694
1228	1227000	0	8.87876232088216	Inf	0.993199789673567	-771.666870078478
1229	1228000	0	8.87876232088216	Inf	0.993199789673567	-775.013733443571
1230	1229000	0	8.87876232088216	Inf	0.986877070058095	-775.524126529604
1231	1230000	0	8.87876232088216	Inf	0.987106646062689	-788.281364781197
1232	1231000	0	8.87876232088216	Inf	0.987106646062689	-791.868196640424
1233	1232000	0	8.87876232088216	Inf	0.987106646062689	-788.276511875823
1234	1233000	0	8.87876232088216	Inf	0.997952516212418	-779.778886545632
1235	1234000	0	8.87876232088216	Inf	0.998248755221125	-765.938167739664
1236	1235000	0	8.88376508091713	Inf	0.990422848957368	-773.066105079372
1237	1236000	0	8.88376508091713	Inf	0.995804560998319	-788.001858414615
1238	1237000	0	8.88376508091713	Inf	0.980746384824847	-785.144456073156
1239	1238000	0	8.85858158032581	Inf	0.980746384824847	-787.983447264347
1240	1239000	0	8.85858158032581	Inf	0.980746384824847	-771.640606292974
1241	1240000	0	9.33424370598028	Inf	0.981835808091286	-783.100994145383
1242	1241000	0	9.33424370598028	Inf	0.982546775238415	-773.949163071737
1243	1242000	0	9.33424370598028	Inf	0.993929685823514	-782.331530648531
1244	1243000	0	9.33424370598028	Inf	0.993929685823514	-781.607132294564
1245	1244000	0	9.43713946612979	Inf	0.970075345352823	-792.714963884811
1246	1245000	0	9.43713946612979	Inf	0.992164686749804	-784.875857991915
1247	1246000	0	9.43713946612979	Inf	0.992164686749804	-781.582611694293
1248	1247000	0	9.43713946612979	Inf	0.992164686749804	-764.966436694637
1249	1248000	0	9.43713946612979	Inf	0.992164686749804	-778.399985278135
1250	1249000	0	9.43713946612979	Inf	0.992164686749804	-782.149464949059
1251	1250000	0	9.43713946612979	Inf	0.992164686749804	-775.517903562372
1252	1251000	0	9.43713946612979	Inf	0.990720280969486	-772.240073146785
1253	1252000	0	9.43713946612979	Inf	0.990720280969486	-783.148015516035
1254	1253000	0	9.43713946612979	Inf	0.999092941371783	-801.193170689914
1255	1254000	0	9.43713946612979	Inf	0.999092941371783	-778.51595910221
1256	1255000	0	9.43713946612979	Inf	0.999092941371783	-780.315263181995
1257	1256000	0	9.43713946612979	Inf	0.999092941371783	-796.622205265603
1258	1257000	0	9.43713946612979	Inf	0.999092941371783	-804.923497053315
1259	1258000	0	9.43713946612979	Inf	0.999092941371783	-812.586324172655
1260	1259000	0	9.43713946612979	Inf	0.999092941371783	-804.598272153932
1261	1260000	0	9.43713946612979	Inf	0.999092941371783	-790.154226110422
1262	1261000	0	9.43713946612979	Inf	0.999092941371783	-796.319829276985
1263	1262000	0	9.43713946612979	Inf	0.999092941371783	-785.624338388748
1264	1263000	0	9.64136286008351	Inf	0.996738116880852	-787.793150590968
1265	1264000	0	9.64136286008351	Inf	0.996738116880852	-787.150065006333
1266	1265000	0	9.64136286008351	Inf	0.99906016803207	-789.187871295353
1267	1266000	0	9.64136286008351	Inf	0.99624568341663	-781.379662270836
1268	1267000	0	9.64136286008351	Inf	0.99624568341663	-765.427592473089
1269	1268000	0	9.64136286008351	Inf	0.991647689796908	-783.953555158955
1270	1269000	0	9.71473292463132	Inf	0.991647689796908	-799.013930710938
1271	1270000	0	9.57320114776014	Inf	0.997644042257754	-798.21386309794
1272	1271000	0	9.57320114776014	Inf	0.954439349925961	-790.267433454171
1273	1272000	0	9.57320114776014	Inf	0.954439349925961	-804.006349582955
1274	1273000	0	9.57320114776014	Inf	0.954439349925961	-799.462393136386
1275	1274000	0	9.57320114776014	Inf	0.954439349925961	-799.824496199385
1276	1275000	0	9.57320114776014	Inf	0.954439349925961	-817.82203849468
1277	1276000	0	9.57320114776014	Inf	0.954439349925961	-802.854983924443
1278	1277000	0	9.57320114776014	Inf	0.954439349925961	-821.060401539995
1279	1278000	0	9.57320114776014	Inf	0.967441366075014	-790.244032987984
1280	1279000	0	9.57320114776014	Inf	0.958208178334478	-796.559724785148
1281	1280000	0	9.57320114776014	Inf	0.958208178334478	-792.039333941468
1282	1281000	0	9.57320114776014	Inf	0.990833427612659	-792.264735060889
1283	1282000	0	9.57320114776014	Inf	0.990833427612659	-778.789572750186
1284	1283000	0	9.57320114776014	Inf	0.990833427612659	-785.964122702441
1285	1284000	0	9.57320114776014	Inf	0.990833427612659	-780.600371741533
1286	1285000	0	9.57320114776014	Inf	0.990833427612659	-765.384901769787
1287	1286000	0	9.57320114776014	Inf	0.990833427612659	-789.059410428775
1288	1287000	0	9.66304013592793	Inf	0.990833427612659	-777.525301897423
1289	1288000	0	9.66304013592793	Inf	0.990833427612659	-784.557918094838
1290	1289000	0	9.66304013592793	Inf	0.990833427612659	-800.542675778665
1291	1290000	0	9.66304013592793	Inf	0.990833427612659	-810.840774644638
1292	1291000	0	9.66304013592793	Inf	0.990833427612659	-792.888348423376
1293	1292000	0	9.66304013592793	Inf	0.990833427612659	-798.633604143438
1294	1293000	0	9.66304013592793	Inf	0.994014933452202	-780.881083177647
1295	1294000	0	9.66304013592793	Inf	0.994014933452202	-786.251060081198
1296	1295000	0	9.66304013592793	Inf	0.994014933452202	-795.557261910442
1297	1296000	0	9.66304013592793	Inf	0.989288720794046	-812.276648882974
1298	1297000	0	9.66304013592793	Inf	0.989288720794046	-797.431022459105
1299	1298000	0	9.9366832370367	Inf	0.989288720794046	-796.920420585602
1300	1299000	0	9.9366832370367	Inf	0.971033529411563	-794.156689057135
1301	1300000	0	9.9366832370367	Inf	0.971033529411563	-794.914174694971
1302	1301000	0	9.9366832370367	Inf	0.982173513919609	-813.707773607033
1303	1302000	0	9.9366832370367	Inf	0.982173513919609	-781.026362895811
1304	1303000	0	9.74511780853272	Inf	0.982173513919609	-784.740816382011
1305	1304000	0	9.74511780853272	Inf	0.974497803528424	-786.738036197748
1306	1305000	0	9.74511780853272	Inf	0.974497803528424	-771.06979278971
1307	1306000	0	9.74511780853272	Inf	0.975915837519193	-787.228365338456
1308	1307000	0	9.74511780853272	Inf	0.975915837519193	-786.173515077541
1309	1308000	0	9.74511780853272	Inf	0.975915837519193	-781.137542068237
1310	1309000	0	9.74511780853272	Inf	0.975915837519193	-791.408360698031
1311	1310000	0	9.33335312376712	Inf	0.975915837519193	-781.332460765545
1312	1311000	0	9.26524091703761	Inf	0.975915837519193	-774.529220834713
1313	1312000	0	9.26524091703761	Inf	0.984388251988998	-766.451227126691
1314	1313000	0	9.26524091703761	Inf	0.984388251988998	-769.739953105671
1315	1314000	0	9.26524091703761	Inf	0.984388251988998	-776.216807429859
1316	1315000	0	9.26524091703761	Inf	0.990518286611398	-774.877863024843
1317	1316000	0	9.26524091703761	Inf	0.990518286611398	-772.885500926768
1318	1317000	0	9.26524091703761	Inf	0.990518286611398	-772.462046114596
1319	1318000	0	9.26524091703761	Inf	0.98291639303861	-795.585975525404
1320	1319000	0	9.26524091703761	Inf	0.98291639303861	-791.50803743631
1321	1320000	0	9.14937005607854	Inf	0.98291639303861	-800.474293859807
1322	1321000	0	9.14937005607854	Inf	0.98291639303861	-797.670407480531
1323	1322000	0	9.14937005607854	Inf	0.98291639303861	-779.839231075392
1324	1323000	0	9.14937005607854	Inf	0.983860329351586	-779.551001166094
1325	1324000	0	8.93820092815824	Inf	0.989025988818161	-764.275635444742
1326	1325000	0	8.93820092815824	Inf	0.989025988818161	-779.83225457661
1327	1326000	0	8.93820092815824	Inf	0.989025988818161	-797.914005890457
1328	1327000	0	8.93820092815824	Inf	0.989025988818161	-805.976631091044
1329	1328000	0	8.93820092815824	Inf	0.98333626895403	-811.339456129088
1330	1329000	0	8.93820092815824	Inf	0.992771736647001	-803.018171732061
1331	1330000	0	8.93820092815824	Inf	0.992771736647001	-796.805678975619
1332	1331000	0	8.6690836041163	Inf	0.992771736647001	-785.645321645505
1333	1332000	0	8.6690836041163	Inf	0.992771736647001	-785.1962316944
1334	1333000	0	8.6690836041163	Inf	0.979963284183189	-794.902159192943
1335	1334000	0	8.6690836041163	Inf	0.979963284183189	-797.14593148784
1336	1335000	0	8.6690836041163	Inf	0.910957314632837	-798.966085452678
1337	1336000	0	8.6690836041163	Inf	0.932059477089371	-794.660919478561
1338	1337000	0	8.63416427057738	Inf	0.893782310591697	-812.751066724504
1339	1338000	0	8.63416427057738	Inf	0.904251594361905	-813.809607885004
1340	1339000	0	8.63416427057738	Inf	0.904251594361905	-818.638448935703
1341	1340000	0	8.5401690920572	Inf	0.900434970490843	-816.989153456609
1342	1341000	0	8.5401690920572	Inf	0.897016941834235	-804.376470312482
1343	1342000	0	8.54792531677994	Inf	0.897016941834235	-803.18933166896
1344	1343000	0	8.54792531677994	Inf	0.897016941834235	-801.906309047696
1345	1344000	0	8.54792531677994	Inf	0.902110117274841	-805.49341495739
1346	1345000	0	8.54792531677994	Inf	0.946114751318055	-818.233272915447
1347	1346000	0	8.54792531677994	Inf	0.949776524799772	-800.552615085154
1348	1347000	0	8.54792531677994	Inf	0.949776524799772	-807.728640360201
1349	1348000	0	8.54792531677994	Inf	0.949776524799772	-795.17405227551
1350	1349000	0	8.54792531677994	Inf	0.918662097262527	-800.554225304013
1351	1350000	0	8.54792531677994	Inf	0.918662097262527	-796.354618484253
1352	1351000	0	8.54792531677994	Inf	0.944761980393661	-790.024616177157
1353	1352000	0	8.54792531677994	Inf	0.944837383383727	-799.835794430196
1354	1353000	0	8.54792531677994	Inf	0.954712838636096	-792.325892114359
1355	1354000	0	8.54792531677994	Inf	0.954712838636096	-795.109828689873
1356	1355000	0	8.54792531677994	Inf	0.979981563257332	-809.391878212056
1357	1356000	0	8.54792531677994	Inf	0.962167052718097	-796.728057875627
1358	1357000	0	8.54792531677994	Inf	0.962167052718097	-806.6576826411
1359	1358000	0	8.54792531677994	Inf	0.962167052718097	-791.180249105296
1360	1359000	0	8.54792531677994	Inf	0.98907090627461	-780.535218047803
1361	1360000	0	8.54792531677994	Inf	0.98907090627461	-773.612524025226
1362	1361000	0	8.54792531677994	Inf	0.987946542922604	-771.938242787346
1363	1362000	0	8.13135556259629	Inf	0.989656789298586	-779.323621598423
1364	1363000	0	8.13135556259629	Inf	0.989656789298586	-782.976783076887
1365	1364000	0	8.13135556259629	Inf	0.989656789298586	-788.001957008239
1366	1365000	0	8.13135556259629	Inf	0.98529191711615	-785.816276037969
1367	1366000	0	7.87257891459705	Inf	0.98529191711615	-769.75712560146
1368	1367000	0	7.87257891459705	Inf	0.9911347397718	-765.002367188947
1369	1368000	0	7.87257891459705	Inf	0.995830146879812	-768.85856917411
1370	1369000	0	8.27803292645775	Inf	0.995830146879812	-761.26854088055
1371	1370000	0	8.26098619518167	Inf	0.995830146879812	-751.764815986379
1372	1371000	0	8.50247364455605	Inf	0.995830146879812	-768.28916123534
1373	1372000	0	8.50247364455605	Inf	0.995830146879812	-776.764270768722
1374	1373000	0	8.50247364455605	Inf	0.995830146879812	-780.282106232741
1375	1374000	0	8.50247364455605	Inf	0.995830146879812	-781.371327746828
1376	1375000	0	8.89063015043752	Inf	0.995830146879812	-758.702069894002
1377	1376000	0	8.89063015043752	Inf	0.995830146879812	-771.534296290066
1378	1377000	0	8.89063015043752	Inf	0.995830146879812	-787.812916156767
1379	1378000	0	8.89063015043752	Inf	0.992415471661968	-778.034769049056
1380	1379000	0	8.89063015043752	Inf	0.990793885282565	-801.265782463835
1381	1380000	0	8.89063015043752	Inf	0.989452327585063	-799.602635330325
1382	1381000	0	8.89063015043752	Inf	0.989452327585063	-797.690942078661
1383	1382000	0	8.89063015043752	Inf	0.989452327585063	-776.618289531503
1384	1383000	0	8.89063015043752	Inf	0.989452327585063	-773.961457287018
1385	1384000	0	8.89063015043752	Inf	0.989452327585063	-768.062024690173
1386	1385000	0	8.89063015043752	Inf	0.989452327585063	-778.167247995941
1387	1386000	0	8.89063015043752	Inf	0.989452327585063	-762.52205650991
1388	1387000	0	8.89063015043752	Inf	0.991384947582382	-770.039658685502
1389	1388000	0	8.89063015043752	Inf	0.991384947582382	-787.711252468102
1390	1389000	0	8.89063015043752	Inf	0.991384947582382	-770.993095341094
1391	1390000	0	8.89063015043752	Inf	0.982060673486373	-790.14855778817
1392	1391000	0	8.89063015043752	Inf	0.982060673486373	-781.184724770964
1393	1392000	0	8.89063015043752	Inf	0.982060673486373	-783.93362717951
1394	1393000	0	8.89063015043752	Inf	0.982955042446615	-784.294356650483
1395	1394000	0	8.89063015043752	Inf	0.992716247496036	-785.093436719318
1396	1395000	0	8.89063015043752	Inf	0.992716247496036	-770.115219605063
1397	1396000	0	8.89063015043752	Inf	0.975005485382162	-768.493126196867
1398	1397000	0	8.89063015043752	Inf	0.964530709871888	-780.555701858303
1399	1398000	0	8.89063015043752	Inf	0.990269742594478	-784.360268169519
1400	1399000	0	8.89063015043752	Inf	0.990269742594478	-783.413809751439
1401	1400000	0	8.89063015043752	Inf	0.990269742594478	-773.670979793782
1402	1401000	0	8.89063015043752	Inf	0.990269742594478	-761.143284773358
1403	1402000	0	8.89063015043752	Inf	0.994410410760784	-760.734084709756
1404	1403000	0	8.89063015043752	Inf	0.994410410760784	-774.102783400154
1405	1404000	0	8.89063015043752	Inf	0.987278716239641	-789.273755187546
1406	1405000	0	8.5617575890494	Inf	0.994938921422019	-759.312029657845
1407	1406000	0	8.86427770540507	Inf	0.994938921422019	-770.663310381075
1408	1407000	0	8.86427770540507	Inf	0.994938921422019	-782.207423186173
1409	1408000	0	8.86427770540507	Inf	0.993079528142062	-771.236168696219
1410	1409000	0	8.86427770540507	Inf	0.993079528142062	-762.803518141143
1411	1410000	0	8.81977041180364	Inf	0.989143634036709	-769.616467249084
1412	1411000	0	8.81977041180364	Inf	0.99706219503136	-777.009910013342
1413	1412000	0	8.81977041180364	Inf	0.99706219503136	-790.510811115053
1414	1413000	0	8.81977041180364	Inf	0.99706219503136	-782.566184362663
1415	1414000	0	8.81977041180364	Inf	0.99706219503136	-768.70811372793
1416	1415000	0	8.81977041180364	Inf	0.99706219503136	-781.792594925309
1417	1416000	0	8.81977041180364	Inf	0.99706219503136	-788.61382456531
1418	1417000	0	8.94129424826747	Inf	0.989087702417857	-790.304595756076
1419	1418000	0	8.94129424826747	Inf	0.986911725916658	-778.238815088527
1420	1419000	0	8.94129424826747	Inf	0.992080501415834	-781.498387623441
1421	1420000	0	8.94129424826747	Inf	0.992080501415834	-785.574576726154
1422	1421000	0	8.94129424826747	Inf	0.992080501415834	-797.529271754821
1423	1422000	0	8.94129424826747	Inf	0.99450107111351	-790.475979607715
1424	1423000	0	8.94129424826747	Inf	0.985215607210797	-783.249355810811
1425	1424000	0	8.94129424826747	Inf	0.985215607210797	-787.830030293864
1426	1425000	0	8.94129424826747	Inf	0.985215607210797	-781.685808622545
1427	1426000	0	8.94129424826747	Inf	0.985215607210797	-778.966580358451
1428	1427000	0	8.94129424826747	Inf	0.985215607210797	-790.320275295968
1429	1428000	0	8.94129424826747	Inf	0.985215607210797	-774.415398706555
1430	1429000	0	8.94129424826747	Inf	0.985215607210797	-774.35154151341
1431	1430000	0	8.94129424826747	Inf	0.985215607210797	-772.494412924631
1432	1431000	0	8.94129424826747	Inf	0.985215607210797	-784.08824178643
1433	1432000	0	8.94129424826747	Inf	0.985215607210797	-779.130451776275
1434	1433000	0	8.94129424826747	Inf	0.985215607210797	-775.948181334388
1435	1434000	0	8.94215248998457	Inf	0.985215607210797	-783.517255112126
1436	1435000	0	8.94215248998457	Inf	0.985215607210797	-800.846801167918
1437	1436000	0	8.94215248998457	Inf	0.989188880350945	-785.619208506418
1438	1437000	0	8.94215248998457	Inf	0.989188880350945	-777.483829592796
1439	1438000	0	8.94215248998457	Inf	0.995123204609242	-771.38801149343
1440	1439000	0	9.07397853888092	Inf	0.995123204609242	-778.575991426348
1441	1440000	0	9.07397853888092	Inf	0.995123204609242	-768.418180137385
1442	1441000	0	9.07397853888092	Inf	0.995123204609242	-778.915622361943
1443	1442000	0	9.07397853888092	Inf	0.992619748926698	-784.028190859754
1444	1443000	0	9.07397853888092	Inf	0.992619748926698	-784.008682715187
1445	1444000	0	9.07397853888092	Inf	0.992619748926698	-808.639639957452
1446	1445000	0	9.07397853888092	Inf	0.992619748926698	-804.875237598503
1447	1446000	0	9.07397853888092	Inf	0.992619748926698	-784.254931127412
1448	1447000	0	9.07397853888092	Inf	0.992619748926698	-772.257680666096
1449	1448000	0	9.20690571317605	Inf	0.992619748926698	-778.704069711428
1450	1449000	0	9.20690571317605	Inf	0.992619748926698	-761.396626073484
1451	1450000	0	9.20690571317605	Inf	0.992619748926698	-792.436909045148
1452	1451000	0	9.20690571317605	Inf	0.992619748926698	-776.183574022033
1453	1452000	0	9.20690571317605	Inf	0.992619748926698	-769.754065639372
1454	1453000	0	9.20690571317605	Inf	0.992619748926698	-771.404042501583
1455	1454000	0	9.20690571317605	Inf	0.992619748926698	-779.895995239583
1456	1455000	0	9.20690571317605	Inf	0.992619748926698	-793.876904587685
1457	1456000	0	9.25618457911068	Inf	0.992619748926698	-800.470727616289
1458	1457000	0	9.25618457911068	Inf	0.992619748926698	-803.244910246722
1459	1458000	0	9.25618457911068	Inf	0.980646344263844	-805.96550710188
1460	1459000	0	9.25618457911068	Inf	0.980646344263844	-803.53250972475
1461	1460000	0	9.0269791187939	Inf	0.969502477961816	-810.605131911977
1462	1461000	0	9.0269791187939	Inf	0.969502477961816	-790.215460160746
1463	1462000	0	9.00426310204526	Inf	0.962825214094653	-815.975687980859
1464	1463000	0	9.00426310204526	Inf	0.945507816075054	-820.33163717287
1465	1464000	0	9.03179613195346	Inf	0.945507816075054	-809.380865665037
1466	1465000	0	9.03179613195346	Inf	0.965741185606713	-813.450057256523
1467	1466000	0	8.82718113867315	Inf	0.965741185606713	-804.055897488759
1468	1467000	0	9.48358550453167	Inf	0.965741185606713	-782.259983637987
1469	1468000	0	9.10265843610316	Inf	0.965741185606713	-781.443221871659
1470	1469000	0	9.22775788011191	Inf	0.965741185606713	-794.367952433522
1471	1470000	0	9.22775788011191	Inf	0.965741185606713	-794.058176787163
1472	1471000	0	9.22775788011191	Inf	0.965741185606713	-768.633590487841
1473	1472000	0	9.35997409069221	Inf	0.965741185606713	-782.465450652099
1474	1473000	0	9.35997409069221	Inf	0.965741185606713	-795.569567368253
1475	1474000	0	9.35997409069221	Inf	0.965741185606713	-783.024762303774
1476	1475000	0	9.44227038619517	Inf	0.965741185606713	-801.989351128828
1477	1476000	0	9.44227038619517	Inf	0.965741185606713	-793.890852045402
1478	1477000	0	9.44227038619517	Inf	0.995090112002545	-785.405940109824
1479	1478000	0	9.44227038619517	Inf	0.995090112002545	-780.572285037777
1480	1479000	0	9.44227038619517	Inf	0.995090112002545	-772.580684271415
1481	1480000	0	9.44227038619517	Inf	0.995347916764809	-770.343987081112
1482	1481000	0	9.44227038619517	Inf	0.995347916764809	-786.986525652155
1483	1482000	0	9.30917719472627	Inf	0.981429076903929	-801.919423713749
1484	1483000	0	9.3312034637632	Inf	0.981429076903929	-789.974247702533
1485	1484000	0	9.3312034637632	Inf	0.981429076903929	-781.92030890736
1486	1485000	0	9.3312034637632	Inf	0.981429076903929	-787.026199801413
1487	1486000	0	9.3312034637632	Inf	0.978640215316969	-782.402969462397
1488	1487000	0	9.3312034637632	Inf	0.978640215316969	-777.377855848089
1489	1488000	0	9.25573102314527	Inf	0.968461914612534	-783.498630553937
1490	1489000	0	9.25573102314527	Inf	0.968461914612534	-767.197444356337
1491	1490000	0	9.25573102314527	Inf	0.93924732433574	-792.575488426625
1492	1491000	0	9.25573102314527	Inf	0.93924732433574	-800.697154606716
1493	1492000	0	9.25573102314527	Inf	0.967846649846445	-793.076483914343
1494	1493000	0	9.25573102314527	Inf	0.952089763347681	-799.65899249721
1495	1494000	0	9.25573102314527	Inf	0.964176384486406	-796.246505191958
1496	1495000	0	9.25573102314527	Inf	0.964176384486406	-796.41981801546
1497	1496000	0	9.25573102314527	Inf	0.987761111483281	-800.663058294345
1498	1497000	0	9.09351528085887	Inf	0.987761111483281	-790.497226454558
1499	1498000	0	9.09351528085887	Inf	0.987761111483281	-799.733671921997
1500	1499000	0	9.05889045915115	Inf	0.996717424837312	-784.583754945777
1501	1500000	0	9.05889045915115	Inf	0.996717424837312	-785.888922790503
1502	1501000	0	9.05889045915115	Inf	0.996717424837312	-795.997544266695
1503	1502000	0	9.05889045915115	Inf	0.996717424837312	-786.431253807775
1504	1503000	0	9.05889045915115	Inf	0.99173103372587	-778.278507987128
1505	1504000	0	9.05889045915115	Inf	0.989103416620309	-781.616352686483
1506	1505000	0	9.05889045915115	Inf	0.989103416620309	-774.553480325061
1507	1506000	0	9.05889045915115	Inf	0.989103416620309	-771.733637897702
1508	1507000	0	9.51877614457044	Inf	0.989103416620309	-785.1760430821
1509	1508000	0	9.51638299965735	Inf	0.989103416620309	-776.652737030278
1510	1509000	0	9.59685346103407	Inf	0.979672593099739	-791.978312929717
1511	1510000	0	9.59685346103407	Inf	0.987483314479243	-780.868184532471
1512	1511000	0	9.59685346103407	Inf	0.981370866430034	-790.52414886127
1513	1512000	0	9.59685346103407	Inf	0.981370866430034	-786.700069521099
1514	1513000	0	9.59685346103407	Inf	0.981370866430034	-782.811223379284
1515	1514000	0	9.59685346103407	Inf	0.981370866430034	-805.450938964422
1516	1515000	0	9.2109587513024	Inf	0.949815884908897	-815.756580213745
1517	1516000	0	9.2109587513024	Inf	0.950788815455375	-812.938647765344
1518	1517000	0	9.2109587513024	Inf	0.950788815455375	-811.247819618029
1519	1518000	0	9.2109587513024	Inf	0.950788815455375	-802.082412700846
1520	1519000	0	9.2109587513024	Inf	0.979588769443675	-791.451722100603
1521	1520000	0	9.2109587513024	Inf	0.974092323466464	-783.524935268366
1522	1521000	0	9.2109587513024	Inf	0.981745881687695	-789.13031071241
1523	1522000	0	9.2109587513024	Inf	0.981745881687695	-792.293991341794
1524	1523000	0	9.2109587513024	Inf	0.981745881687695	-786.048795207065
1525	1524000	0	9.2109587513024	Inf	0.995398643681344	-801.416670557598
1526	1525000	0	9.2109587513024	Inf	0.995398643681344	-792.815296059715
1527	1526000	0	9.2109587513024	Inf	0.995398643681344	-789.868029012761
1528	1527000	0	9.2109587513024	Inf	0.995398643681344	-794.610387322074
1529	1528000	0	9.2109587513024	Inf	0.995398643681344	-793.628973929
1530	1529000	0	9.2109587513024	Inf	0.995398643681344	-800.817973365946
1531	1530000	0	9.2109587513024	Inf	0.995398643681344	-780.395871237114
1532	1531000	0	9.2109587513024	Inf	0.995398643681344	-797.859077034876
1533	1532000	0	9.2109587513024	Inf	0.995398643681344	-797.441121373645
1534	1533000	0	10.0275812157483	Inf	0.995398643681344	-788.001100139127
1535	1534000	0	10.3645609361331	Inf	0.995398643681344	-795.822999190833
1536	1535000	0	10.3645609361331	Inf	0.995398643681344	-801.17302416541
1537	1536000	0	10.3645609361331	Inf	0.995398643681344	-809.959829090414
1538	1537000	0	10.3645609361331	Inf	0.940297294171249	-803.216528128054
1539	1538000	0	10.3645609361331	Inf	0.94008629629402	-789.259918853385
1540	1539000	0	9.91949459622766	Inf	0.94008629629402	-809.942418849784
1541	1540000	0	9.91949459622766	Inf	0.91705468065079	-806.787212511775
1542	1541000	0	9.91949459622766	Inf	0.968820080862433	-799.822446514593
1543	1542000	0	9.89186535050898	Inf	0.955107938253368	-812.531933303804
1544	1543000	0	9.89186535050898	Inf	0.984048460119282	-820.094193864796
1545	1544000	0	9.89186535050898	Inf	0.984048460119282	-791.757237494295
1546	1545000	0	9.89186535050898	Inf	0.984048460119282	-797.435541943614
1547	1546000	0	9.74305904471514	Inf	0.984048460119282	-798.171539077737
1548	1547000	0	9.74305904471514	Inf	0.986961933339516	-795.96456599286
1549	1548000	0	9.74305904471514	Inf	0.986961933339516	-789.413486622802
1550	1549000	0	9.66971311565655	Inf	0.990743001252091	-797.330407640739
1551	1550000	0	9.66971311565655	Inf	0.989023108560809	-796.696404710078
1552	1551000	0	9.66971311565655	Inf	0.989023108560809	-793.754027579174
1553	1552000	0	9.66971311565655	Inf	0.989023108560809	-782.628598291903
1554	1553000	0	9.66971311565655	Inf	0.989023108560809	-781.337227383953
1555	1554000	0	9.66971311565655	Inf	0.990418168987673	-798.22534447325
1556	1555000	0	9.42742861890271	Inf	0.990418168987673	-785.482928692854
1557	1556000	0	9.42742861890271	Inf	0.990418168987673	-779.205176745411
1558	1557000	0	9.42742861890271	Inf	0.990418168987673	-792.426905006834
1559	1558000	0	9.42742861890271	Inf	0.990418168987673	-794.995900662615
1560	1559000	0	9.35687836246886	Inf	0.981532459387451	-794.187183119325
1561	1560000	0	9.35687836246886	Inf	0.981532459387451	-795.703123210102
1562	1561000	0	9.35687836246886	Inf	0.981532459387451	-787.064219102607
1563	1562000	0	9.35687836246886	Inf	0.985016426056173	-791.29782392043
1564	1563000	0	9.35687836246886	Inf	0.985016426056173	-775.643138673262
1565	1564000	0	9.35687836246886	Inf	0.989272127626556	-783.405086584462
1566	1565000	0	9.35687836246886	Inf	0.989272127626556	-772.567182816009
1567	1566000	0	9.35687836246886	Inf	0.989272127626556	-769.379091470412
1568	1567000	0	9.35687836246886	Inf	0.991491657758789	-766.561310097013
1569	1568000	0	9.35687836246886	Inf	0.991491657758789	-770.372027614056
1570	1569000	0	9.35687836246886	Inf	0.991491657758789	-780.012370492442
1571	1570000	0	9.35687836246886	Inf	0.979902622344978	-789.358686956116
1572	1571000	0	9.35687836246886	Inf	0.948814426493904	-816.00597708157
1573	1572000	0	9.35687836246886	Inf	0.973126232509528	-830.257692635578
1574	1573000	0	9.35687836246886	Inf	0.974436439216464	-831.101837179548
1575	1574000	0	9.35687836246886	Inf	0.987932603667088	-802.533289297868
1576	1575000	0	9.35687836246886	Inf	0.981354363379778	-795.573034970627
1577	1576000	0	9.35687836246886	Inf	0.981354363379778	-788.771398253931
1578	1577000	0	9.35687836246886	Inf	0.978491633079737	-801.804117745119
1579	1578000	0	9.35687836246886	Inf	0.992518102100029	-794.747543102175
1580	1579000	0	9.35687836246886	Inf	0.992518102100029	-793.086309133266
1581	1580000	0	9.35687836246886	Inf	0.992518102100029	-797.279042513785
1582	1581000	0	9.35687836246886	Inf	0.980584182379836	-801.609093306364
1583	1582000	0	9.35687836246886	Inf	0.981158531952446	-788.671273617756
1584	1583000	0	9.69534774378447	Inf	0.981158531952446	-794.594738276399
1585	1584000	0	9.69534774378447	Inf	0.981158531952446	-787.759398843842
1586	1585000	0	9.69534774378447	Inf	0.993377026213249	-780.625440573041
1587	1586000	0	9.69534774378447	Inf	0.993377026213249	-767.40360172392
1588	1587000	0	9.69534774378447	Inf	0.993377026213249	-767.378956040972
1589	1588000	0	9.69534774378447	Inf	0.990464142193417	-770.769551124869
1590	1589000	0	9.69534774378447	Inf	0.990464142193417	-761.829203997176
1591	1590000	0	9.69534774378447	Inf	0.990464142193417	-783.339080034816
1592	1591000	0	9.74570930540311	Inf	0.990464142193417	-784.802209672947
1593	1592000	0	9.74570930540311	Inf	0.990464142193417	-787.110089617728
1594	1593000	0	9.74570930540311	Inf	0.988233755431902	-765.686053876031
1595	1594000	0	9.74570930540311	Inf	0.992846030166404	-780.354212426671
1596	1595000	0	9.74570930540311	Inf	0.992846030166404	-785.933497477406
1597	1596000	0	9.75728989789087	Inf	0.966526061710887	-792.246611419816
1598	1597000	0	9.75728989789087	Inf	0.966526061710887	-787.331330855409
1599	1598000	0	9.75728989789087	Inf	0.982702684529463	-791.812259965146
1600	1599000	0	9.75728989789087	Inf	0.982702684529463	-787.20525080885
1601	1600000	0	9.75728989789087	Inf	0.982702684529463	-779.200347768279
1602	1601000	0	9.75728989789087	Inf	0.982702684529463	-792.990908440691
1603	1602000	0	9.75728989789087	Inf	0.991011689700346	-791.44666659946
1604	1603000	0	9.75728989789087	Inf	0.991011689700346	-813.797470437365
1605	1604000	0	9.75728989789087	Inf	0.982004570961355	-812.491395908674
1606	1605000	0	9.75728989789087	Inf	0.987219111430611	-792.674943379116
1607	1606000	0	9.75728989789087	Inf	0.987219111430611	-787.863829455351
1608	1607000	0	9.75728989789087	Inf	0.987219111430611	-794.730087068169
1609	1608000	0	9.75728989789087	Inf	0.987219111430611	-793.389664219314
1610	1609000	0	9.75728989789087	Inf	0.991376002576569	-795.715956428489
1611	1610000	0	9.75728989789087	Inf	0.991376002576569	-779.143946971019
1612	1611000	0	9.75728989789087	Inf	0.991376002576569	-776.95054451214
1613	1612000	0	9.75728989789087	Inf	0.991376002576569	-791.9623084566
1614	1613000	0	9.75728989789087	Inf	0.991376002576569	-806.721226752112
1615	1614000	0	10.5660287998372	Inf	0.991376002576569	-802.015098921785
1616	1615000	0	10.5660287998372	Inf	0.991161808538802	-797.375418320314
1617	1616000	0	10.5660287998372	Inf	0.991161808538802	-784.899883477538
1618	1617000	0	10.5660287998372	Inf	0.991161808538802	-789.908368303151
1619	1618000	0	10.5660287998372	Inf	0.991161808538802	-802.927715797231
1620	1619000	0	10.5660287998372	Inf	0.959206632276953	-825.298412693671
1621	1620000	0	10.5660287998372	Inf	0.977928370621606	-819.919740997214
1622	1621000	0	10.5660287998372	Inf	0.991776961405927	-791.170165319037
1623	1622000	0	10.5660287998372	Inf	0.991776961405927	-781.83116501024
1624	1623000	0	10.5660287998372	Inf	0.991776961405927	-806.077682838407
1625	1624000	0	10.5660287998372	Inf	0.990594272062081	-805.625679526332
1626	1625000	0	10.5660287998372	Inf	0.990594272062081	-792.665907410529
1627	1626000	0	10.5660287998372	Inf	0.990594272062081	-813.268521988256
1628	1627000	0	10.5660287998372	Inf	0.990594272062081	-798.794995971798
1629	1628000	0	10.5660287998372	Inf	0.990218873999618	-787.992073678426
1630	1629000	0	10.5660287998372	Inf	0.979913092286024	-805.829897919968
1631	1630000	0	10.5222898305951	Inf	0.996345854106837	-791.993600912678
1632	1631000	0	10.5222898305951	Inf	0.98418959781678	-796.607831973673
1633	1632000	0	10.5222898305951	Inf	0.98418959781678	-787.861335807382
1634	1633000	0	10.5222898305951	Inf	0.984470367182843	-814.794441663496
1635	1634000	0	10.5222898305951	Inf	0.984470367182843	-801.498515758471
1636	1635000	0	10.5222898305951	Inf	0.984470367182843	-819.739769319568
1637	1636000	0	10.5222898305951	Inf	0.984470367182843	-801.610950437569
1638	1637000	0	10.5222898305951	Inf	0.984470367182843	-795.442977367361
1639	1638000	0	10.5222898305951	Inf	0.984470367182843	-787.412576854198
1640	1639000	0	10.5952691990749	Inf	0.984470367182843	-787.876823192172
1641	1640000	0	10.5952691990749	Inf	0.984470367182843	-788.735316521872
1642	1641000	0	10.5952691990749	Inf	0.984470367182843	-801.4955377448
1643	1642000	0	10.5952691990749	Inf	0.984470367182843	-801.256991798437
1644	1643000	0	10.5952691990749	Inf	0.984470367182843	-811.937598577174
1645	1644000	0	10.5952691990749	Inf	0.984470367182843	-795.166989074398
1646	1645000	0	10.5952691990749	Inf	0.984470367182843	-800.385981857622
1647	1646000	0	10.7000180440695	Inf	0.984470367182843	-803.765686904041
1648	1647000	0	10.7000180440695	Inf	0.984470367182843	-795.941993424114
1649	1648000	0	11.0106134161532	Inf	0.984470367182843	-787.401669349189
1650	1649000	0	11.0106134161532	Inf	0.986897646449936	-803.716719883821
1651	1650000	0	10.9431805377181	Inf	0.986897646449936	-802.982843983635
1652	1651000	0	10.9431805377181	Inf	0.986897646449936	-810.057241744608
1653	1652000	0	10.9431805377181	Inf	0.974229852914729	-798.830627160995
1654	1653000	0	10.767236959943	Inf	0.974229852914729	-806.21969933861
1655	1654000	0	10.767236959943	Inf	0.977639437273104	-803.943500125344
1656	1655000	0	10.767236959943	Inf	0.977639437273104	-809.718069759574
1657	1656000	0	10.767236959943	Inf	0.965500020144301	-814.517211718631
1658	1657000	0	10.767236959943	Inf	0.965500020144301	-810.044351003352
1659	1658000	0	10.767236959943	Inf	0.965500020144301	-809.84113021617
1660	1659000	0	10.767236959943	Inf	0.965500020144301	-808.550545835295
1661	1660000	0	10.5986973066546	Inf	0.965500020144301	-805.106520698108
1662	1661000	0	10.5986973066546	Inf	0.972300112945763	-791.064728975485
1663	1662000	0	10.5986973066546	Inf	0.972300112945763	-796.189469057126
1664	1663000	0	10.7947410591659	Inf	0.976883645961439	-776.038170033953
1665	1664000	0	10.7947410591659	Inf	0.976883645961439	-810.604128580138
1666	1665000	0	10.7044829517733	Inf	0.976883645961439	-779.402451274844
1667	1666000	0	10.7044829517733	Inf	0.980246360977013	-783.628961868476
1668	1667000	0	10.7044829517733	Inf	0.989189264272401	-802.750905897866
1669	1668000	0	10.7044829517733	Inf	0.989189264272401	-806.772518668845
1670	1669000	0	10.7044829517733	Inf	0.984413871248196	-784.926241719251
1671	1670000	0	10.7044829517733	Inf	0.984413871248196	-797.032360671403
1672	1671000	0	10.7044829517733	Inf	0.983759577446703	-777.647050287674
1673	1672000	0	10.8379930611602	Inf	0.983759577446703	-796.801605334532
1674	1673000	0	10.8379930611602	Inf	0.961481853408019	-807.563858421086
1675	1674000	0	10.8379930611602	Inf	0.961481853408019	-798.403225686281
1676	1675000	0	10.5531956014847	Inf	0.974363558453093	-811.290035589091
1677	1676000	0	10.5531956014847	Inf	0.986529349099376	-799.078932807839
1678	1677000	0	10.5531956014847	Inf	0.986529349099376	-799.628756365985
1679	1678000	0	10.5531956014847	Inf	0.986529349099376	-791.861736952482
1680	1679000	0	10.5531956014847	Inf	0.986529349099376	-799.891237953991
1681	1680000	0	10.5531956014847	Inf	0.986529349099376	-789.563514470354
1682	1681000	0	10.5531956014847	Inf	0.986529349099376	-780.68413474055
1683	1682000	0	10.5531956014847	Inf	0.986529349099376	-782.755572585303
1684	1683000	0	10.5531956014847	Inf	0.986529349099376	-785.548180656947
1685	1684000	0	10.5531956014847	Inf	0.986529349099376	-787.104036428959
1686	1685000	0	10.5531956014847	Inf	0.985172269396059	-794.956623605769
1687	1686000	0	10.5531956014847	Inf	0.985172269396059	-804.778641044924
1688	1687000	0	10.5531956014847	Inf	0.985172269396059	-807.371845776727
1689	1688000	0	10.5531956014847	Inf	0.981119050729152	-801.186740015886
1690	1689000	0	10.5531956014847	Inf	0.989911551387582	-800.270442587328
1691	1690000	0	10.5531956014847	Inf	0.980114147651346	-785.70328043698
1692	1691000	0	10.5531956014847	Inf	0.980114147651346	-784.101895281757
1693	1692000	0	10.5531956014847	Inf	0.981184873696157	-801.987022707122
1694	1693000	0	10.5531956014847	Inf	0.965804555192949	-798.976805812168
1695	1694000	0	10.5531956014847	Inf	0.974497871154281	-795.887268989229
1696	1695000	0	10.5531956014847	Inf	0.991558877707625	-793.773767810861
1697	1696000	0	10.5531956014847	Inf	0.991558877707625	-785.946977756447
1698	1697000	0	10.5418246095445	Inf	0.991558877707625	-785.060458205554
1699	1698000	0	10.5418246095445	Inf	0.991558877707625	-814.355150098321
1700	1699000	0	10.5418246095445	Inf	0.991558877707625	-793.76468450205
1701	1700000	0	10.5418246095445	Inf	0.973667025834298	-811.817494263075
1702	1701000	0	10.5418246095445	Inf	0.964529596177043	-803.07217652369
1703	1702000	0	10.5418246095445	Inf	0.964529596177043	-823.196298071898
1704	1703000	0	10.5418246095445	Inf	0.95817732920018	-810.583869641153
1705	1704000	0	10.5418246095445	Inf	0.961224129612064	-810.740937893529
1706	1705000	0	10.5418246095445	Inf	0.96041006417784	-795.621905582665
1707	1706000	0	10.5418246095445	Inf	0.948501072538752	-808.524951071579
1708	1707000	0	10.5418246095445	Inf	0.980920907009678	-804.248019722392
1709	1708000	0	10.5418246095445	Inf	0.97158424100165	-796.062371897954
1710	1709000	0	10.5418246095445	Inf	0.979119179607759	-798.531927192933
1711	1710000	0	10.5418246095445	Inf	0.94151661517435	-802.701125035607
1712	1711000	0	10.5187719209247	Inf	0.94151661517435	-797.274327666094
1713	1712000	0	10.5187719209247	Inf	0.94177973090356	-816.445215097482
1714	1713000	0	10.5187719209247	Inf	0.94177973090356	-813.856657181324
1715	1714000	0	10.5187719209247	Inf	0.976581038683083	-809.126102739788
1716	1715000	0	10.5187719209247	Inf	0.973476996239392	-803.853142642834
1717	1716000	0	10.5187719209247	Inf	0.965787122114875	-806.307881461049
1718	1717000	0	10.5187719209247	Inf	0.973955093576899	-791.631154858819
1719	1718000	0	10.4179858875978	Inf	0.976135229017012	-782.121009889721
1720	1719000	0	9.97074729075837	Inf	0.976135229017012	-773.016957569518
1721	1720000	0	9.97074729075837	Inf	0.976135229017012	-778.272979240531
1722	1721000	0	9.97074729075837	Inf	0.976135229017012	-781.766411054973
1723	1722000	0	9.97074729075837	Inf	0.976135229017012	-788.132974908142
1724	1723000	0	9.97074729075837	Inf	0.989502469679265	-789.405981251173
1725	1724000	0	9.97074729075837	Inf	0.989502469679265	-789.926677682946
1726	1725000	0	9.97074729075837	Inf	0.973893747117775	-794.934936292444
1727	1726000	0	9.97074729075837	Inf	0.988203193365605	-781.578065747267
1728	1727000	0	9.97074729075837	Inf	0.988203193365605	-785.69545927785
1729	1728000	0	9.97074729075837	Inf	0.996706842452757	-783.466638867813
1730	1729000	0	9.97074729075837	Inf	0.996706842452757	-778.261280136401
1731	1730000	0	9.97074729075837	Inf	0.987006233257244	-789.991832473429
1732	1731000	0	9.97074729075837	Inf	0.987006233257244	-795.785035680271
1733	1732000	0	9.95802641758016	Inf	0.987006233257244	-776.557363262901
1734	1733000	0	9.95802641758016	Inf	0.987006233257244	-781.747934801566
1735	1734000	0	9.9914087509382	Inf	0.987006233257244	-780.367289664116
1736	1735000	0	9.9914087509382	Inf	0.983985392368307	-782.939473268015
1737	1736000	0	9.88567579749165	Inf	0.983985392368307	-793.37887131465
1738	1737000	0	9.88567579749165	Inf	0.983985392368307	-771.241783820576
1739	1738000	0	9.67784238475316	Inf	0.983985392368307	-770.812435853061
1740	1739000	0	9.67784238475316	Inf	0.983985392368307	-775.714939908812
1741	1740000	0	9.67784238475316	Inf	0.951713944241375	-800.344862267915
1742	1741000	0	9.67784238475316	Inf	0.93682773750805	-788.08148538595
1743	1742000	0	9.67784238475316	Inf	0.93682773750805	-797.571000231876
1744	1743000	0	9.67784238475316	Inf	0.950270308977972	-794.930456319108
1745	1744000	0	9.47822320992708	Inf	0.950270308977972	-785.207149280492
1746	1745000	0	9.47822320992708	Inf	0.950270308977972	-792.869240506442
1747	1746000	0	9.47822320992708	Inf	0.950270308977972	-789.157830274219
1748	1747000	0	9.47822320992708	Inf	0.95599253536916	-810.953022837087
1749	1748000	0	9.47822320992708	Inf	0.969032884565592	-793.814612181364
1750	1749000	0	9.47822320992708	Inf	0.953163564781719	-805.290598515227
1751	1750000	0	9.47822320992708	Inf	0.948670173607809	-813.043275436794
1752	1751000	0	9.47822320992708	Inf	0.948670173607809	-799.958650726243
1753	1752000	0	9.47822320992708	Inf	0.954480462152049	-812.838897415655
1754	1753000	0	9.47822320992708	Inf	0.954480462152049	-801.771440403632
1755	1754000	0	9.47822320992708	Inf	0.955440529921009	-784.611198319263
1756	1755000	0	9.47822320992708	Inf	0.955440529921009	-796.217991973073
1757	1756000	0	9.47822320992708	Inf	0.955440529921009	-799.801664651176
1758	1757000	0	9.47822320992708	Inf	0.955440529921009	-793.877269115212
1759	1758000	0	9.47822320992708	Inf	0.955440529921009	-799.410554600373
1760	1759000	0	9.47822320992708	Inf	0.942539401099018	-797.836980540936
1761	1760000	0	9.47822320992708	Inf	0.925730358990269	-805.760517962892
1762	1761000	0	9.47822320992708	Inf	0.925730358990269	-811.946033995024
1763	1762000	0	9.47822320992708	Inf	0.887729210189842	-816.11320122011
1764	1763000	0	9.47822320992708	Inf	0.920547950837335	-814.418764778078
1765	1764000	0	9.47822320992708	Inf	0.926529260295074	-812.437946472792
1766	1765000	0	9.47822320992708	Inf	0.958175228270647	-792.193324162198
1767	1766000	0	9.47822320992708	Inf	0.958175228270647	-795.749368244813
1768	1767000	0	9.47822320992708	Inf	0.969690032996805	-801.332311449124
1769	1768000	0	9.47822320992708	Inf	0.969690032996805	-797.013613305657
1770	1769000	0	9.47822320992708	Inf	0.969690032996805	-793.382772854226
1771	1770000	0	9.47822320992708	Inf	0.969690032996805	-811.660454837202
1772	1771000	0	9.3426051694875	Inf	0.964492693025168	-811.566416485816
1773	1772000	0	9.3426051694875	Inf	0.992716271958577	-794.180982617851
1774	1773000	0	9.27634753094671	Inf	0.992716271958577	-803.519969853748
1775	1774000	0	9.13400517636325	Inf	0.992716271958577	-804.000487490607
1776	1775000	0	9.13400517636325	Inf	0.992716271958577	-804.890078161013
1777	1776000	0	9.13400517636325	Inf	0.992716271958577	-810.180094522027
1778	1777000	0	9.13400517636325	Inf	0.992716271958577	-796.890088889557
1779	1778000	0	9.13400517636325	Inf	0.992716271958577	-778.313296917195
1780	1779000	0	9.13400517636325	Inf	0.992716271958577	-785.247838799893
1781	1780000	0	9.12315798274266	Inf	0.992716271958577	-779.070056472291
1782	1781000	0	9.12315798274266	Inf	0.992716271958577	-773.631589466784
1783	1782000	0	9.12315798274266	Inf	0.992716271958577	-788.900480944686
1784	1783000	0	9.12315798274266	Inf	0.992716271958577	-773.880720832371
1785	1784000	0	9.12315798274266	Inf	0.992716271958577	-788.346042799144
1786	1785000	0	9.12315798274266	Inf	0.987099277048437	-787.195776234524
1787	1786000	0	9.12315798274266	Inf	0.990618241515761	-769.16851839663
1788	1787000	0	9.12315798274266	Inf	0.990618241515761	-777.157105593836
1789	1788000	0	9.12315798274266	Inf	0.990618241515761	-796.937925235912
1790	1789000	0	9.12315798274266	Inf	0.996645796785921	-795.438510121977
1791	1790000	0	8.84100983891798	Inf	0.987712861906984	-784.101593573147
1792	1791000	0	8.9733951282894	Inf	0.987712861906984	-785.736762875454
1793	1792000	0	8.9733951282894	Inf	0.987712861906984	-779.707378851152
1794	1793000	0	8.66645471817388	Inf	0.971391867381885	-788.913219952183
1795	1794000	0	8.7323352786114	Inf	0.984885514222321	-781.33205527561
1796	1795000	0	8.7323352786114	Inf	0.988545868997113	-796.074455542793
1797	1796000	0	8.7323352786114	Inf	0.993845519360522	-782.741683081653
1798	1797000	0	8.7323352786114	Inf	0.995186833676224	-774.581543672099
1799	1798000	0	8.7323352786114	Inf	0.995186833676224	-785.741113008194
1800	1799000	0	8.7323352786114	Inf	0.998280266574087	-769.818610472537
1801	1800000	0	8.7323352786114	Inf	0.998280266574087	-779.322560202601
1802	1801000	0	8.7323352786114	Inf	0.986651710736028	-795.693590353419
1803	1802000	0	8.7323352786114	Inf	0.986651710736028	-788.623276713165
1804	1803000	0	8.7323352786114	Inf	0.966381754911632	-787.596914625917
1805	1804000	0	8.7323352786114	Inf	0.982599389181284	-794.854463586458
1806	1805000	0	8.7323352786114	Inf	0.965860768687677	-806.12064909769
1807	1806000	0	8.7323352786114	Inf	0.968846413768803	-813.377642968763
1808	1807000	0	8.7323352786114	Inf	0.968846413768803	-786.66956557243
1809	1808000	0	8.7323352786114	Inf	0.956662967628842	-791.17103292553
1810	1809000	0	8.7323352786114	Inf	0.956662967628842	-800.197980697277
1811	1810000	0	8.66310990834963	Inf	0.950254874178308	-803.485389357501
1812	1811000	0	8.75146782161698	Inf	0.950254874178308	-802.034967928956
1813	1812000	0	8.75146782161698	Inf	0.946751618708664	-799.487904729843
1814	1813000	0	8.75146782161698	Inf	0.962534076376754	-806.031056962108
1815	1814000	0	8.75146782161698	Inf	0.95400050481208	-805.151981086612
1816	1815000	0	8.87009873169513	Inf	0.95400050481208	-795.725024787467
1817	1816000	0	8.87009873169513	Inf	0.955556287650261	-805.075177273571
1818	1817000	0	8.87009873169513	Inf	0.957176432908906	-813.47293768892
1819	1818000	0	8.87009873169513	Inf	0.944998356079991	-798.211136935289
1820	1819000	0	8.87009873169513	Inf	0.958379324884409	-793.570595588915
1821	1820000	0	8.87009873169513	Inf	0.958379324884409	-799.389409310873
1822	1821000	0	8.87009873169513	Inf	0.961851749552113	-788.314706848584
1823	1822000	0	8.98374327352062	Inf	0.961416029796451	-784.429856406399
1824	1823000	0	8.98374327352062	Inf	0.988990091113477	-806.828872119637
1825	1824000	0	8.98374327352062	Inf	0.988990091113477	-795.100968565038
1826	1825000	0	8.98374327352062	Inf	0.988990091113477	-785.293554349736
1827	1826000	0	8.98374327352062	Inf	0.988990091113477	-785.452327692447
1828	1827000	0	8.98374327352062	Inf	0.986842498961199	-786.411076081169
1829	1828000	0	8.98374327352062	Inf	0.986842498961199	-775.751938328637
1830	1829000	0	8.98374327352062	Inf	0.986332617300376	-784.433382600242
1831	1830000	0	8.98374327352062	Inf	0.97215984881356	-791.345673788925
1832	1831000	0	8.98374327352062	Inf	0.97215984881356	-787.035666687575
1833	1832000	0	8.98374327352062	Inf	0.97215984881356	-779.178963527187
1834	1833000	0	8.86131420086494	Inf	0.973801324971708	-791.057461673811
1835	1834000	0	8.86131420086494	Inf	0.963315494511623	-800.083380292911
1836	1835000	0	8.86131420086494	Inf	0.979507617003943	-797.860342872194
1837	1836000	0	8.83778801041379	Inf	0.970681115227507	-785.357729808133
1838	1837000	0	8.83778801041379	Inf	0.960870042168566	-785.17681934638
1839	1838000	0	8.83778801041379	Inf	0.976481643914262	-773.069566884472
1840	1839000	0	8.83778801041379	Inf	0.976481643914262	-777.842012977397
1841	1840000	0	8.83778801041379	Inf	0.976481643914262	-786.987017591047
1842	1841000	0	8.83778801041379	Inf	0.976481643914262	-785.189871640376
1843	1842000	0	8.83778801041379	Inf	0.969099502023386	-793.684219808136
1844	1843000	0	8.83778801041379	Inf	0.963057580985357	-786.024003902379
1845	1844000	0	8.83778801041379	Inf	0.952982701542457	-788.789264917418
1846	1845000	0	8.65602285378374	Inf	0.952982701542457	-799.718501487643
1847	1846000	0	8.65602285378374	Inf	0.962494577615546	-801.456166681843
1848	1847000	0	8.65602285378374	Inf	0.962494577615546	-796.756740191159
1849	1848000	0	8.65602285378374	Inf	0.982883844930112	-792.024720351332
1850	1849000	0	8.65602285378374	Inf	0.982883844930112	-787.133436311731
1851	1850000	0	8.65602285378374	Inf	0.982883844930112	-784.835055770522
1852	1851000	0	8.65602285378374	Inf	0.985375367390251	-783.288009301476
1853	1852000	0	8.65602285378374	Inf	0.986523617802359	-783.305022790609
1854	1853000	0	8.65602285378374	Inf	0.998909979796299	-773.297005230916
1855	1854000	0	8.65602285378374	Inf	0.998909979796299	-765.674673472814
1856	1855000	0	8.65602285378374	Inf	0.998909979796299	-758.072345702258
1857	1856000	0	8.65602285378374	Inf	0.998909979796299	-768.155256709445
1858	1857000	0	8.65602285378374	Inf	0.998909979796299	-757.891066698851
1859	1858000	0	8.65602285378374	Inf	0.998909979796299	-775.089753968793
1860	1859000	0	8.65602285378374	Inf	0.998909979796299	-777.164306595544
1861	1860000	0	8.65602285378374	Inf	0.9936682752801	-761.706320687165
1862	1861000	0	8.50256117471431	Inf	0.9936682752801	-759.925164060895
1863	1862000	0	8.66739697594489	Inf	0.997073358573898	-761.954494288932
1864	1863000	0	8.66739697594489	Inf	0.997363048912953	-753.075820782507
1865	1864000	0	8.66739697594489	Inf	0.997363048912953	-776.815382637604
1866	1865000	0	8.66739697594489	Inf	0.997363048912953	-774.629082999791
1867	1866000	0	8.66739697594489	Inf	0.997363048912953	-778.720594589899
1868	1867000	0	8.66739697594489	Inf	0.997363048912953	-795.261534280924
1869	1868000	0	8.66739697594489	Inf	0.997363048912953	-783.564294138927
1870	1869000	0	8.66739697594489	Inf	0.997363048912953	-795.091011912996
1871	1870000	0	8.66739697594489	Inf	0.997363048912953	-760.230329155522
1872	1871000	0	8.66739697594489	Inf	0.998263740003828	-780.762082723078
1873	1872000	0	8.66739697594489	Inf	0.998263740003828	-781.808855919978
1874	1873000	0	8.66739697594489	Inf	0.995909258180077	-781.079729358931
1875	1874000	0	8.66739697594489	Inf	0.995909258180077	-781.043721615778
1876	1875000	0	8.66739697594489	Inf	0.998151597630727	-775.937520122403
1877	1876000	0	8.66739697594489	Inf	0.998151597630727	-763.055650479497
1878	1877000	0	8.66739697594489	Inf	0.998151597630727	-776.035473595133
1879	1878000	0	8.72207953367793	Inf	0.998151597630727	-781.679892754592
1880	1879000	0	8.72207953367793	Inf	0.998151597630727	-781.311261812319
1881	1880000	0	8.72207953367793	Inf	0.998151597630727	-783.976743309687
1882	1881000	0	9.09209779960066	Inf	0.998151597630727	-779.637713717652
1883	1882000	0	9.09209779960066	Inf	0.998151597630727	-766.489404684513
1884	1883000	0	9.09209779960066	Inf	0.998151597630727	-774.639002659441
1885	1884000	0	9.09209779960066	Inf	0.998151597630727	-778.830236010054
1886	1885000	0	9.09209779960066	Inf	0.996687828355788	-779.366213120751
1887	1886000	0	9.09209779960066	Inf	0.996687828355788	-774.699972929495
1888	1887000	0	9.09209779960066	Inf	0.996687828355788	-772.487934077587
1889	1888000	0	9.09209779960066	Inf	0.996687828355788	-766.674582423529
1890	1889000	0	9.09209779960066	Inf	0.996687828355788	-779.1626205717
1891	1890000	0	9.09209779960066	Inf	0.996687828355788	-770.046347343434
1892	1891000	0	9.09209779960066	Inf	0.996687828355788	-783.762672833041
1893	1892000	0	9.09209779960066	Inf	0.996687828355788	-781.413307072265
1894	1893000	0	9.09209779960066	Inf	0.996687828355788	-751.000125599898
1895	1894000	0	9.09209779960066	Inf	0.992859139661964	-773.040685760006
1896	1895000	0	9.09209779960066	Inf	0.990355170346401	-771.366581088822
1897	1896000	0	9.09209779960066	Inf	0.990355170346401	-767.781956805643
1898	1897000	0	9.09209779960066	Inf	0.990355170346401	-787.908894097463
1899	1898000	0	9.09209779960066	Inf	0.994636429745528	-793.95361505659
1900	1899000	0	9.09209779960066	Inf	0.992695259037117	-796.656684735605
1901	1900000	0	9.09209779960066	Inf	0.992695259037117	-787.028087312227
1902	1901000	0	9.09209779960066	Inf	0.992695259037117	-782.735530901463
1903	1902000	0	9.09209779960066	Inf	0.994296869986925	-784.567405403241
1904	1903000	0	9.09209779960066	Inf	0.986447238907256	-799.593731419088
1905	1904000	0	9.09209779960066	Inf	0.989560743642362	-784.985298958813
1906	1905000	0	9.09209779960066	Inf	0.966528733125383	-786.255468909721
1907	1906000	0	9.09209779960066	Inf	0.966528733125383	-799.450010001587
1908	1907000	0	9.09209779960066	Inf	0.966528733125383	-792.886113300115
1909	1908000	0	9.09209779960066	Inf	0.969826500000777	-788.159604139838
1910	1909000	0	8.90984392321555	Inf	0.974059993548697	-792.267650500142
1911	1910000	0	8.90984392321555	Inf	0.990129077635346	-773.806277337274
1912	1911000	0	8.90984392321555	Inf	0.990129077635346	-780.468968751164
1913	1912000	0	8.90984392321555	Inf	0.990129077635346	-790.626341666078
1914	1913000	0	8.90984392321555	Inf	0.990129077635346	-802.089939641091
1915	1914000	0	8.90984392321555	Inf	0.988189151741662	-804.830691160335
1916	1915000	0	8.90984392321555	Inf	0.976608196668931	-788.869321748444
1917	1916000	0	9.04783255701346	Inf	0.976608196668931	-802.513403119568
1918	1917000	0	8.71976202202208	Inf	0.976608196668931	-792.894824203841
1919	1918000	0	8.71976202202208	Inf	0.976608196668931	-793.540484079109
1920	1919000	0	8.72441792072348	Inf	0.972106539575892	-809.325116110581
1921	1920000	0	8.72441792072348	Inf	0.972106539575892	-811.65557420375
1922	1921000	0	8.72441792072348	Inf	0.972106539575892	-792.789757410441
1923	1922000	0	8.72441792072348	Inf	0.972106539575892	-792.34530236036
1924	1923000	0	8.72441792072348	Inf	0.972106539575892	-785.253341180956
1925	1924000	0	8.72441792072348	Inf	0.972106539575892	-787.522695365158
1926	1925000	0	8.72441792072348	Inf	0.972106539575892	-799.715062871361
1927	1926000	0	8.72441792072348	Inf	0.973023838762312	-791.825117501441
1928	1927000	0	8.72441792072348	Inf	0.972077069308005	-798.109239856633
1929	1928000	0	8.72441792072348	Inf	0.972077069308005	-796.330210142912
1930	1929000	0	8.72441792072348	Inf	0.987164288408408	-790.87116581432
1931	1930000	0	8.72441792072348	Inf	0.969876502234436	-784.139285377861
1932	1931000	0	8.72441792072348	Inf	0.969876502234436	-792.971508816523
1933	1932000	0	8.72441792072348	Inf	0.962903917294748	-789.047941027289
1934	1933000	0	8.72441792072348	Inf	0.94816460856576	-796.592358131476
1935	1934000	0	8.72441792072348	Inf	0.949352117362106	-802.024719956257
1936	1935000	0	8.72441792072348	Inf	0.961308542765303	-793.581860238057
1937	1936000	0	8.72441792072348	Inf	0.983239497452972	-794.438422968164
1938	1937000	0	8.72441792072348	Inf	0.983239497452972	-799.813754613529
1939	1938000	0	8.72441792072348	Inf	0.983239497452972	-797.779563236
1940	1939000	0	8.72441792072348	Inf	0.962852282541418	-789.028092137279
1941	1940000	0	8.72441792072348	Inf	0.978267737072097	-789.669368313612
1942	1941000	0	8.75492140173624	Inf	0.993258773037135	-776.249282451215
1943	1942000	0	8.75492140173624	Inf	0.985462103181581	-783.218396455173
1944	1943000	0	8.75492140173624	Inf	0.987357942043056	-777.897678203241
1945	1944000	0	8.75492140173624	Inf	0.987357942043056	-792.222431367077
1946	1945000	0	8.75492140173624	Inf	0.987357942043056	-782.914595154163
1947	1946000	0	8.75492140173624	Inf	0.987357942043056	-759.374793373837
1948	1947000	0	8.75492140173624	Inf	0.992326588674874	-768.776801394418
1949	1948000	0	8.75492140173624	Inf	0.992326588674874	-790.685087542161
1950	1949000	0	8.75492140173624	Inf	0.994238210266709	-777.009193562322
1951	1950000	0	8.75492140173624	Inf	0.994238210266709	-783.418232722195
1952	1951000	0	8.75492140173624	Inf	0.994238210266709	-769.400771392156
1953	1952000	0	8.75492140173624	Inf	0.994238210266709	-766.102644606208
1954	1953000	0	8.75492140173624	Inf	0.994238210266709	-788.238516878938
1955	1954000	0	8.75492140173624	Inf	0.997113225663572	-774.707554565842
1956	1955000	0	8.75492140173624	Inf	0.997113225663572	-771.768297097386
1957	1956000	0	8.75492140173624	Inf	0.997113225663572	-770.567144784238
1958	1957000	0	8.75492140173624	Inf	0.997113225663572	-770.233391378874
1959	1958000	0	8.75492140173624	Inf	0.997113225663572	-772.132166049972
1960	1959000	0	8.93283800464077	Inf	0.997113225663572	-772.961260412013
1961	1960000	0	8.93283800464077	Inf	0.997113225663572	-781.123047147513
1962	1961000	0	8.93283800464077	Inf	0.997113225663572	-768.542605251805
1963	1962000	0	8.93283800464077	Inf	0.997113225663572	-771.091929645992
1964	1963000	0	8.93283800464077	Inf	0.997113225663572	-767.093492664867
1965	1964000	0	8.93283800464077	Inf	0.997113225663572	-770.970947407549
1966	1965000	0	8.93283800464077	Inf	0.997113225663572	-774.03769968961
1967	1966000	0	8.89314088001418	Inf	0.997113225663572	-777.474839914649
1968	1967000	0	8.89314088001418	Inf	0.997113225663572	-801.908994274482
1969	1968000	0	8.89314088001418	Inf	0.997113225663572	-802.312100076831
1970	1969000	0	8.89314088001418	Inf	0.997113225663572	-801.035822538249
1971	1970000	0	8.83458427184703	Inf	0.997113225663572	-792.35500756813
1972	1971000	0	8.83458427184703	Inf	0.997113225663572	-785.015015131881
1973	1972000	0	8.83458427184703	Inf	0.996702130764245	-782.988379894881
1974	1973000	0	8.83458427184703	Inf	0.996702130764245	-784.362552694409
1975	1974000	0	8.83458427184703	Inf	0.996702130764245	-786.560599034701
1976	1975000	0	8.83458427184703	Inf	0.996702130764245	-771.111866915076
1977	1976000	0	8.83458427184703	Inf	0.996702130764245	-793.039221964993
1978	1977000	0	8.83458427184703	Inf	0.996702130764245	-778.069436855126
1979	1978000	0	8.83458427184703	Inf	0.996702130764245	-773.369135258161
1980	1979000	0	8.78262943803936	Inf	0.996702130764245	-775.779993751521
1981	1980000	0	8.78262943803936	Inf	0.999829220321602	-764.402054850316
1982	1981000	0	8.78262943803936	Inf	0.999829220321602	-781.564284577121
1983	1982000	0	8.78262943803936	Inf	0.999829220321602	-770.614768538523
1984	1983000	0	8.78262943803936	Inf	0.999829220321602	-759.574442408921
1985	1984000	0	8.78262943803936	Inf	0.999829220321602	-765.569856516791
1986	1985000	0	8.78262943803936	Inf	0.999829220321602	-757.958456717094
1987	1986000	0	8.78262943803936	Inf	0.999829220321602	-768.382967330236
1988	1987000	0	8.78262943803936	Inf	0.999829220321602	-781.129561398028
1989	1988000	0	8.78262943803936	Inf	0.999829220321602	-772.337653348076
1990	1989000	0	8.78262943803936	Inf	0.990216743160279	-782.234675377612
1991	1990000	0	8.78262943803936	Inf	0.987596696555357	-781.277398229909
1992	1991000	0	8.78262943803936	Inf	0.987596696555357	-773.421034499308
1993	1992000	0	8.78262943803936	Inf	0.996122709248028	-746.985041847413
1994	1993000	0	8.78262943803936	Inf	0.996122709248028	-761.73344860127
1995	1994000	0	8.78262943803936	Inf	0.996122709248028	-765.361503595402
1996	1995000	0	8.78262943803936	Inf	0.998234715570208	-783.245167287877
1997	1996000	0	8.78262943803936	Inf	0.998234715570208	-780.158821348031
1998	1997000	0	8.78262943803936	Inf	0.998234715570208	-770.693394091023
1999	1998000	0	8.78262943803936	Inf	0.998234715570208	-770.908018165178
[truncated: 8,002 more rows]
