# Supplementary material for: Early amphibians evolved distinct vertebrae for habitat invasions
Source: PLoS One. 2021 Jun 9;16(6):e0251983. doi: 10.1371/journal.pone.0251983 (PMC8189462; doi:10.1371/journal.pone.0251983)
Supplement: S1 Data — (ZIP) [file pone.0251983.s002.zip › ancThreshOUace.csv]

	T	SA	A
173	0.653918260217473	0.332583427071616	0.0134983127109111
174	0.695413073365829	0.277840269966254	0.0267466566679165
175	0.841019872515935	0.096487939007624	0.0624921884764404
176	0.87939007624047	0.0694913135858018	0.0511186101737283
177	0.893013373328334	0.0579927509061367	0.0489938757655293
178	0.913260842394701	0.0591176102987127	0.0276215473065867
179	0.855768028996375	0.0788651418572678	0.0653668291463567
180	0.872265966754156	0.076615423072116	0.0511186101737283
181	0.731158605174353	0.238095238095238	0.0307461567304087
182	0.783277090363705	0.212848393950756	0.00387451568553931
183	0.656792900887389	0.292213473315836	0.0509936257967754
184	0.0228721409823772	0.0578677665291839	0.919260092488439
185	0.00899887514060742	0.0653668291463567	0.925634295713036
186	0.0379952505936758	0.104236970378703	0.857767779027622
187	0.00474940632420947	0.0634920634920635	0.931758530183727
188	0.00174978127734033	0.0516185476815398	0.94663167104112
189	0	0.0426196725409324	0.957380327459068
190	0.066116735408074	0.101362329708786	0.83252093488314
191	0.0561179852518435	0.0929883764529434	0.850893638295213
192	0.640919885014373	0.295588051493563	0.0634920634920635
193	0.591426071741032	0.339332583427072	0.069241344831896
194	0.538057742782152	0.387826521684789	0.0741157355330584
195	0.537932758405199	0.393825771778528	0.068241469816273
196	0.519560054993126	0.407574053243345	0.0728658917635296
197	0.584676915385577	0.346956630421197	0.0683664541932258
198	0.748531433570804	0.173603299587552	0.0778652668416448
199	0.769778777652793	0.165854268216473	0.0643669541307337
200	0.618047744031996	0.324584426946632	0.0573678290213723
201	0.803274590676165	0.123109611298588	0.0736157980252468
202	0.621297337832771	0.315460567429071	0.0632420947381577
203	0.844144481939758	0.0978627671541057	0.0579927509061367
204	0.867891513560805	0.0908636420447444	0.0412448443944507
205	0.881014873140857	0.0814898137732783	0.0374953130858643
206	0.873890763654543	0.08286464191976	0.0432445944256968
207	0.549806274215723	0.38570178727659	0.0644919385076865
208	0.837270341207349	0.0973628296462942	0.0653668291463567
209	0.87939007624047	0.0717410323709536	0.0488688913885764
210	0.877140357455318	0.0802399700037495	0.0426196725409324
211	0.892263467066617	0.0724909386326709	0.0352455943007124
212	0.87201599800025	0.0794900637420322	0.0484939382577178
213	0.424946881639795	0.502437195350581	0.0726159230096238
214	0.37007874015748	0.55143107111611	0.0784901887264092
215	0.278840144981877	0.63079615048119	0.0903637045369329
216	0.16660417447819	0.729533808273966	0.103862017247844
217	0.0631171103612048	0.785901762279715	0.15098112735908
218	0.0199975003124609	0.704911886014248	0.275090613673291
219	0.17310336207974	0.729908761404824	0.0969878765154356
220	0.0821147356580427	0.752530933633296	0.165354330708661
221	0.0328708911386077	0.526434195725534	0.440694913135858
222	0.0109986251718535	0.254968128983877	0.734033245844269
223	0.0303712035995501	0.139607549056368	0.830021247344082
224	0.0249968753905762	0.0931133608298963	0.881889763779528
225	0.209223847019123	0.634295713035871	0.156480439945007
226	0.0934883139607549	0.612048493938258	0.294463192100987
227	0.0729908761404824	0.550806149231346	0.376202974628171
228	0.303712035995501	0.631046119235096	0.0652418447694038
229	0.0486189226346707	0.306086739157605	0.645294338207724
230	0.0433695788026497	0.218722659667542	0.737907761529809
231	0.0402449693788276	0.210098737657793	0.74965629296338
232	0.0457442819647544	0.273590801149856	0.680664916885389
233	0.182102237220347	0.651293588301462	0.16660417447819
234	0.154980627421572	0.71453568303962	0.130483689538808
235	0.458067741532308	0.442569678790151	0.0993625796775403
236	0.727909011373578	0.201599800024997	0.0704911886014248
237	0.0333708286464192	0.107861517310336	0.858767654043245
238	0.0279965004374453	0.081864766904137	0.890138732658418
239	0.0394950631171104	0.0837395325584302	0.876765404324459
240	0.0233720784901887	0.0662417197850269	0.910386201724784
241	0.0484939382577178	0.0712410948631421	0.88026496687914
242	0.0353705786776653	0.0624921884764404	0.902137232845894
243	0.0351206099237595	0.0691163604549431	0.895763029621297
244	0.0882389701287339	0.518310211223597	0.393450818647669
245	0.0651168603924509	0.157105361829771	0.777777777777778
246	0.0816147981502312	0.483439570053743	0.434945631796026
247	0.0807399075115611	0.436195475565554	0.483064616922885
248	0.125109361329834	0.667291588551431	0.207599050118735
249	0.136607924009499	0.678790151231096	0.184601924759405
250	0.113360829896263	0.720034995625547	0.16660417447819
251	0.112110986126734	0.745156855393076	0.14273215848019
252	0.103737032870891	0.784901887264092	0.111361079865017
253	0.0627421572303462	0.363454568178978	0.573803274590676
254	0.0569928758905137	0.663167104111986	0.2798400199975
255	0.419822522184727	0.467066616672916	0.113110861142357
256	0.695788026496688	0.23947006624172	0.0647419072615923
257	0.811648543932008	0.139607549056368	0.0487439070116235
258	0.0492438445194351	0.673540807399075	0.27721534808149
259	0.0883639545056868	0.669666291713536	0.241969753780777
260	0.11498562679665	0.673790776152981	0.211223597050369
261	0.120484939382577	0.701287339082615	0.178227721534808
262	0.116860392450944	0.726034245719285	0.157105361829771
263	0.0468691413573303	0.657417822772153	0.295713035870516
264	0.0574928133983252	0.459692538432696	0.482814648168979
265	0.0383702037245344	0.656792900887389	0.304836895388077
266	0.0407449068866392	0.634045744281965	0.325209348831396
267	0.285589301337333	0.564554430696163	0.149856267966504
268	0.487939007624047	0.41344831896013	0.098612673415823
269	0.0236220472440945	0.634795650543682	0.341582302212223
270	0.0216222972128484	0.600174978127734	0.378202724659418
271	0.108361454818148	0.646169228846394	0.245469316335458
272	0.119610048743907	0.705036870391201	0.175353080864892
273	0.0227471566054243	0.536432945881765	0.440819897512811
274	0.0983627046619173	0.610173728283965	0.291463567054118
275	0.0173728283964504	0.453943257092863	0.528683914510686
276	0.107111611048619	0.620172478440195	0.272715910511186
277	0.00824896887889014	0.386326709161355	0.605424321959755
278	0.0662417197850269	0.167854018247719	0.765904261967254
279	0.0582427196600425	0.12535933008374	0.816397950256218
280	0.0418697662792151	0.0869891263592051	0.87114110736158
281	0.0484939382577178	0.117235345581802	0.83427071616048
282	0.00749906261717285	0.284714410698663	0.707786526684165
283	0.00274965629296338	0.208848893888264	0.788401449818773
284	0.038870141232346	0.0728658917635296	0.888263967004124
285	0.03774528183977	0.0971128608923885	0.865141857267842
286	0.0321209848768904	0.0844894388201475	0.883389576302962
287	0.0567429071366079	0.270091238595176	0.673165854268217
288	0.0626171728533933	0.379827521559805	0.557555305586802
289	0.069241344831896	0.466066741657293	0.464691913510811
290	0.0819897512810899	0.54230721159855	0.37570303712036
291	0.0888638920134983	0.583802024746907	0.327334083239595
292	0.146731658542682	0.580677415323085	0.272590926134233
293	0.121734783152106	0.708411448568929	0.169853768278965
294	0.10761154855643	0.752155980502437	0.140232470941132
295	0.0989876265466817	0.791151106111736	0.109861267341582
296	0.0931133608298963	0.804524434445694	0.102362204724409
297	0.0979877515310586	0.621922259717535	0.280089988751406
298	0.174353205849269	0.595550556180477	0.230096237970254
299	0.161479815023122	0.637170353705787	0.201349831271091
300	0.152230971128609	0.682164729408824	0.165604299462567
301	0.159605049368829	0.664916885389326	0.175478065241845
302	0.100362454693163	0.67591551056118	0.223722034745657
303	0.177227846519185	0.564554430696163	0.258217722784652
304	0.171228596425447	0.61429821272341	0.214473190851144
305	0.0879890013748282	0.751656042994626	0.160354955630546
306	0.101862267216598	0.726159230096238	0.171978502687164
307	0.185476815398075	0.556430446194226	0.258092738407699
308	0.167854018247719	0.607049118860142	0.225096862892138
309	0.10323709536308	0.740532433445819	0.156230471191101
310	0.167854018247719	0.616547931508561	0.21559805024372
311	0.140357455318085	0.663417072865892	0.196225471816023
312	0.0938632670916136	0.769278840144982	0.136857892763405
313	0.192350956130484	0.568678915135608	0.238970128733908
314	0.0614923134608174	0.14448193975753	0.794025746781652
315	0.0337457817772778	0.356955380577428	0.609298837645294
316	0.0273715785526809	0.391451068616423	0.581177352830896
317	0.0683664541932258	0.0911136107986502	0.840519935008124
318	0.00437445319335083	0.0599925009373828	0.935633045869266
319	0.055618047744032	0.0866141732283465	0.857767779027622
320	0.00624921884764404	0.053493313335833	0.940257467816523
321	0.0542432195975503	0.0728658917635296	0.87289088863892
322	0.044119485064367	0.0884889388826397	0.867391576052993
323	0.0486189226346707	0.0716160479940007	0.879765029371329
324	0.00574928133983252	0.0446194225721785	0.949631296087989
325	0.050368703912011	0.0656167979002625	0.884014498187726
326	0.00199975003124609	0.0308711411073616	0.967129108861392
327	0.000874890638670166	0.0244969378827647	0.974628171478565
328	0.00437445319335083	0.0247469066366704	0.970878640169979
329	0.0331208598925134	0.0609923759530059	0.905886764154481
330	0.0277465316835396	0.0684914385701787	0.903762029746282
331	0.0354955630546182	0.0693663292088489	0.895138107736533
332	0.032495938007749	0.0631171103612048	0.904386951631046
333	0.0488688913885764	0.0643669541307337	0.88676415448069
334	0.0478690163729534	0.0654918135233096	0.886639170103737
335	0.0443694538182727	0.0689913760779902	0.886639170103737
336	0.0449943757030371	0.0676165479315086	0.887389076365454
337	0.0362454693163355	0.0561179852518435	0.907636545431821
338	0.0402449693788276	0.0592425946756655	0.900512435945507
339	0.0309961254843145	0.0674915635545557	0.90151231096113
340	0.0228721409823772	0.0628671416072991	0.914260717410324
