# Supplementary material for: Early amphibians evolved distinct vertebrae for habitat invasions
Source: PLoS One. 2021 Jun 9;16(6):e0251983. doi: 10.1371/journal.pone.0251983 (PMC8189462; doi:10.1371/journal.pone.0251983)
Supplement: S1 Data — (ZIP) [file pone.0251983.s002.zip › ancThreshOUaceTenMillionMostRecent.csv]

	T	A	SA
173	0	1	0
174	0.222722159730034	0.674915635545557	0.102362204724409
175	0.260842394700662	0.419697537807774	0.319460067491564
176	0.24121984751906	0.409948756405449	0.348831396075491
177	0.27809023872016	0.412698412698413	0.309211348581427
178	0.320584926884139	0.435070616172978	0.244344456942882
179	0.238970128733908	0.420197475315586	0.340832395950506
180	0.246344206974128	0.423947006624172	0.3297087864017
181	0.430946131733533	0.501437320334958	0.0676165479315086
182	0.618047744031996	0.370703662042245	0.0112485939257593
183	0.347206599175103	0.413198350206224	0.239595050618673
184	0.253718285214348	0.416947881514811	0.329333833270841
185	0.246594175728034	0.418572678415198	0.334833145856768
186	0.219597550306212	0.404449443819523	0.375953005874266
187	0.251593550806149	0.424821897262842	0.323584551931009
188	0.238720159980003	0.485564304461942	0.275715535558055
189	0.175478065241845	0.630046244219473	0.194475690538683
190	0.220847394075741	0.434820647419073	0.344331958505187
191	0.227221597300337	0.433445819272591	0.339332583427072
192	0.285964254468191	0.433570803649544	0.280464941882265
193	0.258592675915511	0.427446569178853	0.313960754905637
194	0.246094238220222	0.433320834895638	0.320584926884139
195	0.260092488438945	0.430446194225722	0.309461317335333
196	0.265966754155731	0.4034495688039	0.33058367704037
197	0.243719535058118	0.427446569178853	0.32883389576303
198	0.25509311336083	0.403824521934758	0.341082364704412
199	0.244969378827647	0.410573678290214	0.34445694288214
200	0.272715910511186	0.390951131108611	0.336332958380202
201	0.237220347456568	0.424946881639795	0.337832770903637
202	0.266341707286589	0.388951381077365	0.344706911636045
203	0.25684289463817	0.407699037620297	0.335458067741532
204	0.259592550931134	0.409448818897638	0.330958630171229
205	0.300837395325584	0.422697162854643	0.276465441819773
206	0.273465816772903	0.405949256342957	0.320584926884139
207	0.267841519810024	0.418322709661292	0.313835770528684
208	0.246094238220222	0.407574053243345	0.346331708536433
209	0.246094238220222	0.412448443944507	0.341457317835271
210	0.255718035245594	0.42257217847769	0.321709786276715
211	0.304836895388077	0.422822147231596	0.272340957380327
212	0.242844644419448	0.443444569428821	0.313710786151731
213	0.251093613298338	0.455443069616298	0.293463317085364
214	0.268341457317835	0.4273215848019	0.304336957880265
215	0.286714160729909	0.416822897137858	0.296462942132233
216	0.277965254343207	0.440444944381952	0.281589801274841
217	0.267966504186977	0.424571928508936	0.307461567304087
218	0.23859517560305	0.445069366329209	0.316335458067742
219	0.243594550681165	0.436320459942507	0.320084989376328
220	0.229471316085489	0.431446069241345	0.339082614673166
221	0.215973003374578	0.431321084864392	0.35270591176103
222	0.226096737907762	0.430071241094863	0.343832020997375
223	0.244844394450694	0.40044994375703	0.354705661792276
224	0.259092613423322	0.420072490938633	0.320834895638045
225	0.235470566179228	0.406199225096863	0.35833020872391
226	0.248718910136233	0.428696412948381	0.322584676915386
227	0.227721534808149	0.433195850518685	0.339082614673166
228	0.951506061742282	0.0484939382577178	0
229	0.236345456817898	0.422197225346832	0.341457317835271
230	0.251218597675291	0.412198475190601	0.336582927134108
231	0.218847644044494	0.447694038245219	0.333458317710286
232	0.24034495688039	0.422197225346832	0.337457817772778
233	0.234845644294463	0.427821522309711	0.337332833395826
234	0.190976127984002	0.421322334708161	0.387701537307837
235	0.248218972628421	0.411198600174978	0.3405824271966
236	0.225471816022997	0.440944881889764	0.333583302087239
237	0.24946881639795	0.405074365704287	0.345456817897763
238	0.258217722784652	0.405074365704287	0.336707911511061
239	0.232345956755406	0.442569678790151	0.325084364454443
240	0.222722159730034	0.454568178977628	0.322709661292338
241	0.24596925384327	0.399200099987502	0.354830646169229
242	0.234095738032746	0.432820897387827	0.333083364579428
243	0.235845519310086	0.436695413073366	0.327459067616548
244	0.261842269716285	0.384326959130109	0.353830771153606
245	0.231846019247594	0.425071866016748	0.343082114735658
246	0.234345706786652	0.4143232095988	0.351331083614548
247	0.233970753655793	0.411948506436695	0.354080739907512
248	0.240219972503437	0.437695288088989	0.322084739407574
249	0.229346331708536	0.404449443819523	0.366204224471941
250	0.224971878515186	0.448568928883889	0.326459192600925
251	0.249593800774903	0.42169728783902	0.328708911386077
252	0.191101112360955	0.413948256467942	0.394950631171104
253	0.251843519560055	0.422822147231596	0.325334333208349
254	0.216097987751531	0.378702662167229	0.40519935008124
255	0.248343957005374	0.415073115860517	0.336582927134108
256	0.221972253468316	0.419822522184727	0.358205224346957
257	0.247469066366704	0.442194725659293	0.310336207974003
258	0.209723784526934	0.375953005874266	0.4143232095988
259	0.249343832020997	0.443444569428821	0.307211598550181
260	0.237845269341332	0.422947131608549	0.339207599050119
261	0.25509311336083	0.398325209348831	0.346581677290339
262	0.211598550181227	0.399200099987502	0.389201349831271
263	0.178602674665667	0.401824771903512	0.419572553430821
264	0.240594925634296	0.405699287589051	0.353705786776653
265	0.198350206224222	0.370453693288339	0.431196100487439
266	0.203849518810149	0.372953380827397	0.423197100362455
267	0.258467691538558	0.390951131108611	0.350581177352831
268	0.237345331833521	0.442694663167104	0.319960004999375
269	0.200724909386327	0.403824521934758	0.395450568678915
270	0.199600049993751	0.426571678540182	0.373828271466067
271	0.229846269216348	0.441944756905387	0.328208973878265
272	0.229221347331584	0.423822022247219	0.346956630421197
273	0.179227596550431	0.455443069616298	0.365329333833271
274	0.251343582052243	0.392700912385952	0.355955505561805
275	0.158980127484064	0.499562554680665	0.341457317835271
276	0.241469816272966	0.407949006374203	0.350581177352831
277	0.158730158730159	0.496437945256843	0.344831896012998
278	0.227971503562055	0.422197225346832	0.349831271091114
279	0.230221222347207	0.414698162729659	0.355080614923135
280	0.23859517560305	0.418697662792151	0.342707161604799
281	0.25034370703662	0.41169853768279	0.33795775528059
282	0.146231721034871	0.518685164354456	0.335083114610674
283	0.120734908136483	0.659792525934258	0.219472565929259
284	0.250718660167479	0.406574178227722	0.342707161604799
285	0.229471316085489	0.438445194350706	0.332083489563805
286	0.253093363329584	0.418197725284339	0.328708911386077
287	0.247219097612798	0.418572678415198	0.334208223972004
288	0.216847894013248	0.430946131733533	0.352205974253218
289	0.246344206974128	0.40519935008124	0.348456442944632
290	0.209598800149981	0.431821022372203	0.358580177477815
291	0.225971753530809	0.408823897012873	0.365204349456318
292	0.24209473815773	0.42819647544057	0.3297087864017
293	0.227971503562055	0.419572553430821	0.352455943007124
294	0.217472815898013	0.440944881889764	0.341582302212223
295	0.176852893388326	0.432820897387827	0.390326209223847
296	0.162479690038745	0.39220097487814	0.445319335083115
297	0.255593050868641	0.385826771653543	0.358580177477815
298	0.240969878765154	0.417447819022622	0.341582302212223
299	0.227471566054243	0.436945381827272	0.335583052118485
300	0.219597550306212	0.431446069241345	0.348956380452443
301	0.223972003499563	0.422197225346832	0.353830771153606
302	0.237470316210474	0.403824521934758	0.358705161854768
303	0.257342832145982	0.414948131483565	0.327709036370454
304	0.246469191351081	0.421197350331209	0.33233345831771
305	0.205599300087489	0.419572553430821	0.37482814648169
306	0.251593550806149	0.404574428196475	0.343832020997375
307	0.247219097612798	0.416322959630046	0.336457942757155
308	0.250718660167479	0.424321959755031	0.32495938007749
309	0.237845269341332	0.420947381577303	0.341207349081365
310	0.254468191476065	0.398075240594926	0.347456567929009
311	0.228096487939008	0.415573053368329	0.356330458692663
312	0.166104236970379	0.41257342832146	0.421322334708161
313	0.220722409698788	0.418322709661292	0.36095488063992
314	0.252843394575678	0.401824771903512	0.34533183352081
315	0.0969878765154356	0.380827396575428	0.522184726909136
316	0.0309961254843145	0.30758655168104	0.661417322834646
317	0.236845394325709	0.427446569178853	0.335708036495438
318	0.252843394575678	0.4511936007999	0.295963004624422
319	0.236970378702662	0.417697787776528	0.34533183352081
320	0.2429696287964	0.466066741657293	0.290963629546307
321	0.237095363079615	0.418572678415198	0.344331958505187
322	0.226221722284714	0.44294463192101	0.330833645794276
323	0.243844519435071	0.415573053368329	0.3405824271966
324	0.238470191226097	0.474940632420947	0.286589176352956
325	0.237970253718285	0.411073615798025	0.35095613048369
326	0.249093863267092	0.446694163229596	0.304211973503312
327	0.246719160104987	0.488063992001	0.265216847894013
328	0.235345581802275	0.458817647794026	0.3058367704037
329	0.2320959880015	0.415073115860517	0.352830896137983
330	0.23297087864017	0.440944881889764	0.326084239470066
331	0.248468941382327	0.397450318710161	0.354080739907512
332	0.218722659667542	0.437945256842895	0.343332083489564
333	0.242469691288589	0.404824396950381	0.35270591176103
334	0.236720409948756	0.432320959880015	0.330958630171229
335	0.229846269216348	0.426321709786277	0.343832020997375
336	0.238095238095238	0.423072115985502	0.33883264591926
337	0.251343582052243	0.419197600299963	0.329458817647794
338	0.228971378577678	0.413948256467942	0.357080364954381
339	0.243594550681165	0.406824146981627	0.349581302337208
340	0.237095363079615	0.43082114735658	0.332083489563805
