# Supplementary material for: Early amphibians evolved distinct vertebrae for habitat invasions
Source: PLoS One. 2021 Jun 9;16(6):e0251983. doi: 10.1371/journal.pone.0251983 (PMC8189462; doi:10.1371/journal.pone.0251983)
Supplement: S1 Data — (ZIP) [file pone.0251983.s002.zip › ancThreshOUliab.csv]

	E.craigi	P.jarrowensis	A.onioensis	C.boehmicus	C.florensis	N.ricqlesi	C.lewisi	C.milleri	B.woodi	D.acadianum	T.sandovalensis	T.wrightae	N.wrightae	D.primus	Acr.vorax	I.obtusus	B.laticeps	T.oomie	T.wetlugensis	C.palustris	S.moradiensis	I.schultzei	P.kraetschmeri	P.ferricolus	E.megacephalus	O.labyrinthicus	A.vorax	Z.serratus	A.cumminsi	P.pricei	A.peabodyi	A.vesperus	T.trogalles	P.rugosus	E.cutlerensis	B.texensis	D.multicinctus	C.aspidephorus	K.acervalis	M.stowi	E.lockardi	P.lyelli	T.mosei	A.grandiceps	D.annectens	S.divaricata	E.graumanni	M.credneri	B.salamandroides
1	-0.608883833279833	-0.165806873701513	-0.303766213590279	-0.553512184415013	-0.529897513566539	-0.0332284464966506	-0.810514620039612	-0.378756065620109	-0.97726752050221	-0.322733833920211	1.80956037435681	1.68668827181682	1.4040810696315	1.23168885661289	1.78402382228523	1.64118644688278	1.52597775636241	1.13410856225528	1.64040787168778	-0.447820062050596	-0.741234714863822	1.48423005850054	-0.216573935933411	-0.173588822595775	-0.993441096972674	0.176674072863534	-0.382176526356488	-0.124991576420143	-0.816090668551624	-0.969278291566297	-0.380932273808867	-0.700988109922037	-0.695561744272709	-0.0699144669342786	-0.266688895411789	-0.0178324510343373	-0.261907575884834	-0.446858020499349	-0.595333801349625	-0.0772823102306575	-0.738217151258141	-0.372056030901149	-0.244627828476951	1.3624161190819	-0.932088970439509	-0.401094942819327	-0.336673577316105	1.66791660874151	1.81682963646017
2	-0.608883833279833	-0.165806873701513	-0.303766213590279	-0.348418592273861	-0.529897513566539	-0.0332284464966506	-0.810514620039612	-0.378756065620109	-0.97726752050221	-0.322733833920211	1.80956037435681	1.68668827181682	1.4040810696315	1.23168885661289	1.78402382228523	1.64118644688278	1.52597775636241	1.13410856225528	1.64040787168778	-0.447820062050596	-0.741234714863822	1.48423005850054	-0.216573935933411	-0.173588822595775	-0.993441096972674	0.176674072863534	-0.382176526356488	-0.124991576420143	-0.816090668551624	-0.969278291566297	-0.380932273808867	-0.700988109922037	-0.695561744272709	-0.0699144669342786	-0.266688895411789	-0.0178324510343373	-0.261907575884834	-0.446858020499349	-0.595333801349625	-0.0772823102306575	-0.738217151258141	-0.372056030901149	-0.244627828476951	1.08052044488561	-0.932088970439509	-0.0654890900641431	-0.336673577316105	1.66791660874151	1.81682963646017
3	-0.608883833279833	-0.165806873701513	-0.303766213590279	-0.348418592273861	-0.529897513566539	-0.0332284464966506	-0.810514620039612	-0.378756065620109	-0.97726752050221	-0.322733833920211	1.80956037435681	1.68668827181682	1.4040810696315	1.23168885661289	1.78402382228523	1.64118644688278	1.52597775636241	1.13410856225528	1.64040787168778	-0.447820062050596	-0.741234714863822	1.48423005850054	-0.216573935933411	-0.173588822595775	-0.993441096972674	0.176674072863534	-0.382176526356488	-0.124991576420143	-0.816090668551624	-0.913131620091982	-0.380932273808867	-0.700988109922037	-0.695561744272709	-0.0699144669342786	-0.266688895411789	-0.0205958229877533	-0.261907575884834	-0.446858020499349	-0.595333801349625	-0.0772823102306575	-0.738217151258141	-0.372056030901149	-0.244627828476951	1.08052044488561	-0.932088970439509	-0.0654890900641431	-0.336673577316105	1.66791660874151	1.81682963646017
4	-0.608883833279833	-0.270094358401705	-0.303766213590279	-0.348418592273861	-0.529897513566539	-0.390539774429466	-0.810514620039612	-0.378756065620109	-0.97726752050221	-0.322733833920211	1.80956037435681	2.68108701857686	1.4040810696315	1.23168885661289	1.78402382228523	1.64118644688278	1.80150226582274	1.13410856225528	1.64040787168778	-0.447820062050596	-0.741234714863822	1.48423005850054	-0.216573935933411	-0.173588822595775	-0.993441096972674	0.176674072863534	-0.382176526356488	-0.124991576420143	-0.816090668551624	-1.20705822170809	-0.380932273808867	-0.700988109922037	-0.695561744272709	-0.0699144669342786	-0.266688895411789	-0.0205958229877533	-0.261907575884834	-0.446858020499349	-0.595333801349625	-0.0772823102306575	-0.738217151258141	-0.372056030901149	-0.636445642099427	1.08052044488561	-0.932088970439509	-0.0654890900641431	-0.361165742608608	1.66791660874151	1.81682963646017
5	-0.608883833279833	-0.270094358401705	-0.303766213590279	-0.348418592273861	-0.529897513566539	-0.390539774429466	-2.65621192905045	-0.378756065620109	-0.97726752050221	-0.322733833920211	1.80956037435681	2.68108701857686	1.4040810696315	1.23168885661289	1.78402382228523	1.64118644688278	1.64411847877082	1.13410856225528	1.64040787168778	-0.447820062050596	-2.17442563996722	1.48423005850054	-0.216573935933411	-0.173588822595775	-0.993441096972674	0.176674072863534	-0.382176526356488	-0.124991576420143	-0.206543453454607	-1.20705822170809	-0.380932273808867	-0.700988109922037	-0.695561744272709	-0.0699144669342786	-1.10985168112498	-1.69528515246835	-0.261907575884834	-0.446858020499349	-0.595333801349625	-0.0772823102306575	-0.738217151258141	-0.372056030901149	-0.636445642099427	1.36861950058963	-0.932088970439509	-0.0654890900641431	-0.361165742608608	1.66791660874151	1.65633501607258
6	-0.758427192725225	-0.270094358401705	-0.303766213590279	-0.348418592273861	-0.529897513566539	-0.390539774429466	-1.94264185651339	-0.378756065620109	-0.97726752050221	-1.13786720252329	1.80956037435681	1.53828783214001	1.4040810696315	1.23168885661289	1.78402382228523	1.64118644688278	1.64411847877082	1.13410856225528	3.83231193941597	-1.09491068356773	-1.82722823148299	2.64656417025552	-0.216573935933411	-0.173588822595775	-0.993441096972674	0.176674072863534	-0.382176526356488	-0.124991576420143	-0.94880227967126	-1.20705822170809	-0.831487679040825	-0.700988109922037	-0.695561744272709	-0.0699144669342786	-0.972310394440631	-1.69528515246835	-0.98608929627908	-0.446858020499349	-0.595333801349625	-0.0772823102306575	-0.825245867910187	-0.372056030901149	-0.636445642099427	1.36861950058963	-0.932088970439509	-0.0654890900641431	-0.361165742608608	1.66791660874151	1.65633501607258
7	-0.758427192725225	-0.270094358401705	-0.376222862039591	-0.348418592273861	-0.529897513566539	-0.390539774429466	-1.94264185651339	-0.378756065620109	-0.97726752050221	-1.13786720252329	1.80956037435681	1.53828783214001	1.4040810696315	1.23168885661289	3.32029376025878	1.64118644688278	1.64411847877082	1.13410856225528	3.83231193941597	-1.09491068356773	-1.82722823148299	1.30173287413949	-0.216573935933411	-0.369571239929974	-0.993441096972674	-2.22267767598028	-0.382176526356488	-0.124991576420143	-0.94880227967126	-1.2957721227721	-0.831487679040825	-0.700988109922037	-0.695561744272709	-0.0699144669342786	-0.972310394440631	-1.69528515246835	-0.98608929627908	-0.446858020499349	-0.595333801349625	-0.0772823102306575	-2.93883457907774	-0.372056030901149	-0.778897780714478	1.36188711170576	-0.932088970439509	-0.0654890900641431	-0.361165742608608	1.66791660874151	1.65633501607258
8	-0.758427192725225	-0.270094358401705	-0.376222862039591	-0.348418592273861	-0.529897513566539	-0.390539774429466	-1.94264185651339	-0.378756065620109	-0.97726752050221	-0.470641909585251	1.80956037435681	1.53828783214001	1.4040810696315	1.23168885661289	3.44205076101887	1.64118644688278	1.64411847877082	1.13410856225528	2.92485229639194	-3.27938121450156	-1.82722823148299	1.30173287413949	-0.216573935933411	-0.369571239929974	-0.993441096972674	-2.22267767598028	-0.382176526356488	-0.124991576420143	-0.0522915094560793	-1.2957721227721	-0.648690799017001	-0.700988109922037	-0.695561744272709	-0.0699144669342786	-0.972310394440631	-1.69528515246835	-0.98608929627908	-0.446858020499349	-0.595333801349625	-0.0772823102306575	-1.33559458141494	-0.372056030901149	-1.11085271342537	1.36188711170576	-0.932088970439509	-0.0654890900641431	-0.361165742608608	2.21839389855236	1.65633501607258
9	-0.758427192725225	-0.270094358401705	-0.696637855229381	-0.348418592273861	-0.529897513566539	-0.390539774429466	-1.94264185651339	-0.378756065620109	-0.97726752050221	-0.465107177149255	1.80956037435681	2.60795817291393	2.43581379977682	1.23168885661289	3.44205076101887	1.64118644688278	1.64411847877082	1.13410856225528	4.38951600338957	-2.22078223735369	-1.82722823148299	1.30173287413949	-0.216573935933411	-0.369571239929974	-0.993441096972674	-2.22267767598028	-0.262143906374693	-0.124991576420143	-0.227857260012019	-1.2957721227721	-0.648690799017001	-0.71019938881242	-0.695561744272709	-0.0699144669342786	-0.972310394440631	-1.15756416345671	-0.98608929627908	-0.446858020499349	-0.595333801349625	-0.0772823102306575	-1.33559458141494	-0.372056030901149	-1.11085271342537	1.36188711170576	-0.932088970439509	-0.170877689478374	-0.361165742608608	2.21839389855236	1.46249623872179
10	-0.0275893785185094	-0.270094358401705	-0.696637855229381	-0.348418592273861	-0.529897513566539	-1.34696832224123	-0.563120253996243	-0.539203338558299	-0.302090678291316	-0.465107177149255	1.80956037435681	2.60795817291393	2.43581379977682	3.29297169671734	4.19210496791593	1.64118644688278	1.64411847877082	1.13410856225528	5.74602257592051	-2.22078223735369	-1.75243975984342	1.30173287413949	-0.216573935933411	-0.369571239929974	-0.993441096972674	-2.22267767598028	-0.262143906374693	-0.124991576420143	-0.227857260012019	-1.2957721227721	-0.648690799017001	-0.71019938881242	-0.695561744272709	-0.0699144669342786	-0.972310394440631	-1.15756416345671	-0.0985864396110052	-0.446858020499349	-0.595333801349625	-0.0772823102306575	-0.815191960982747	-0.562550853781239	-1.11085271342537	1.46737436676098	-0.307124394692538	-0.170877689478374	-0.361165742608608	2.21839389855236	1.30192555300073
11	-2.05685218901206	-0.270094358401705	-0.696637855229381	-0.348418592273861	-0.529897513566539	-1.34696832224123	-0.563120253996243	-0.539203338558299	-0.302090678291316	-0.465107177149255	1.80956037435681	2.60795817291393	2.43581379977682	3.29297169671734	4.19210496791593	1.64118644688278	2.99335670468382	1.13410856225528	1.50132625892609	-2.22078223735369	-1.75243975984342	3.86043939362519	-0.216573935933411	-0.369571239929974	-0.993441096972674	-2.22267767598028	-0.262143906374693	-0.124991576420143	-0.227857260012019	-1.2957721227721	-0.648690799017001	-1.30427514373799	-0.695561744272709	-0.0699144669342786	-0.972310394440631	-1.15756416345671	-0.0985864396110052	-0.446858020499349	-0.471204868655006	-0.0772823102306575	-0.815191960982747	-0.562550853781239	-1.11085271342537	1.46737436676098	-0.307124394692538	-0.170877689478374	-0.361165742608608	2.21839389855236	1.68634839474077
12	-2.05685218901206	-0.270094358401705	-0.696637855229381	-0.348418592273861	-0.529897513566539	-1.34696832224123	-0.563120253996243	-0.539203338558299	-0.302090678291316	-0.465107177149255	1.26559603550974	2.60795817291393	2.43581379977682	3.29297169671734	4.19210496791593	1.64118644688278	2.99335670468382	1.67820158096727	1.50132625892609	-2.22078223735369	-1.75243975984342	1.92430475516304	-0.216573935933411	-0.369571239929974	-0.993441096972674	-0.672871562254208	-0.262143906374693	-0.124991576420143	-0.227857260012019	-1.2957721227721	-0.648690799017001	-1.30427514373799	-0.695561744272709	-0.803705094098454	-0.972310394440631	-1.15756416345671	-1.44571203598294	-0.446858020499349	-0.471204868655006	-0.0772823102306575	-0.869166432049496	-0.215017617651566	-0.154724850503164	1.46737436676098	-0.307124394692538	-0.788086059355541	-0.361165742608608	2.21839389855236	1.25444889084166
13	-2.05685218901206	-0.270094358401705	-0.696637855229381	-0.348418592273861	-0.529897513566539	-1.34696832224123	-0.563120253996243	-1.01241546437051	-0.302090678291316	-0.465107177149255	1.26559603550974	2.60795817291393	2.43581379977682	2.83680055524369	4.19210496791593	1.64118644688278	2.99335670468382	1.67820158096727	1.50132625892609	-2.22078223735369	-2.49173898533126	1.92430475516304	-0.216573935933411	-0.369571239929974	-0.993441096972674	-0.672871562254208	-0.262143906374693	-0.124991576420143	-0.13398637206125	-1.2957721227721	-0.648690799017001	-1.30427514373799	-0.695561744272709	-0.803705094098454	-0.521062646321357	-1.15756416345671	-0.739203743617144	-0.506918984157933	-0.676840283448067	-0.0772823102306575	-0.869166432049496	-0.215017617651566	-0.154724850503164	1.30864752435524	-0.307124394692538	-0.788086059355541	-0.361165742608608	2.21839389855236	1.25444889084166
14	-2.05685218901206	-0.270094358401705	-1.00869507754791	-0.348418592273861	-0.529897513566539	-1.34696832224123	-0.563120253996243	-1.01241546437051	-0.302090678291316	-0.465107177149255	1.26559603550974	2.60795817291393	2.43581379977682	2.83680055524369	2.1498033131344	1.64118644688278	2.99335670468382	1.67820158096727	1.41583496517923	-2.22078223735369	-2.49173898533126	2.11473880629257	-0.216573935933411	-0.369571239929974	-0.993441096972674	-0.672871562254208	-0.262143906374693	-0.124991576420143	-0.13398637206125	-0.157300998230577	-0.648690799017001	-1.30427514373799	-0.154679001874656	-0.803705094098454	-0.521062646321357	-1.01186739262017	-0.739203743617144	-0.506918984157933	-0.676840283448067	-0.0772823102306575	-0.869166432049496	-0.215017617651566	-1.53408171723822	1.30864752435524	-0.307124394692538	-0.788086059355541	-0.361165742608608	2.21839389855236	1.99640727655377
15	-2.05685218901206	-0.213818778990552	-0.887812053134551	-0.348418592273861	-0.529897513566539	-1.34696832224123	-0.52257326994214	-1.01241546437051	-0.302090678291316	-0.465107177149255	1.26559603550974	2.60795817291393	1.51548058816829	2.83680055524369	2.1498033131344	1.64118644688278	2.99335670468382	1.67820158096727	1.52958749237337	-2.22078223735369	-1.92037402143347	2.11473880629257	-0.216573935933411	-0.369571239929974	0.879511111208466	-0.672871562254208	-0.262143906374693	-0.124991576420143	-0.13398637206125	-0.157300998230577	-0.648690799017001	-1.30427514373799	-0.154679001874656	-0.803705094098454	-0.521062646321357	-1.01186739262017	-1.8340977482145	-0.506918984157933	-0.676840283448067	-0.0772823102306575	-0.869166432049496	-0.215017617651566	-1.53408171723822	2.88119846869769	-0.307124394692538	-0.75383524905724	-0.361165742608608	2.21839389855236	1.99640727655377
16	-2.05685218901206	-0.213818778990552	-0.887812053134551	-0.348418592273861	-0.529897513566539	-1.34696832224123	-0.52257326994214	-2.18364936048124	-0.302090678291316	-0.465107177149255	1.8884920594108	2.60795817291393	1.51548058816829	2.83680055524369	2.1498033131344	1.64118644688278	1.56412460009225	1.67820158096727	1.14527008108508	-2.22078223735369	-1.92037402143347	4.06747840806877	-0.216573935933411	-0.369571239929974	-0.999160544202752	-0.672871562254208	-1.53546514461635	-2.40897611859418	-0.715519882103707	-0.157300998230577	-0.648690799017001	-1.30427514373799	-0.154679001874656	-0.803705094098454	-0.521062646321357	-1.01186739262017	-1.8340977482145	-0.775019553944361	-0.676840283448067	-0.0772823102306575	-0.869166432049496	-0.215017617651566	-1.53408171723822	2.88119846869769	-0.307124394692538	-0.75383524905724	-0.361165742608608	2.21839389855236	1.99640727655377
17	-2.05685218901206	-0.213818778990552	-2.39985393670541	-0.348418592273861	-0.529897513566539	-1.34696832224123	-0.52257326994214	-2.18364936048124	-0.302090678291316	-0.465107177149255	1.8884920594108	2.60795817291393	1.51548058816829	2.83680055524369	2.1498033131344	1.64118644688278	1.00115999818672	1.67820158096727	1.14527008108508	-2.22078223735369	-0.248880175610298	4.06747840806877	-0.216573935933411	-0.369571239929974	-0.999160544202752	0.927935258175434	-1.53546514461635	-0.593780867646825	-0.715519882103707	-0.157300998230577	-0.648690799017001	-1.30427514373799	-0.365123500261114	-0.803705094098454	-0.521062646321357	-1.01186739262017	-1.8340977482145	-0.389369861561081	-0.676840283448067	-0.0772823102306575	-0.255673598929892	-0.215017617651566	-1.53408171723822	2.10157938222534	-0.307124394692538	-0.49079606749608	-0.361165742608608	2.21839389855236	1.99640727655377
18	-2.29814751953388	-0.213818778990552	-2.39985393670541	-0.348418592273861	-0.529897513566539	-1.95661213462197	-0.52257326994214	-2.18364936048124	-0.302090678291316	-0.465107177149255	1.8884920594108	2.60795817291393	1.51548058816829	2.83680055524369	2.1498033131344	1.16144858079712	1.00115999818672	1.67820158096727	1.14527008108508	-2.22078223735369	-0.248880175610298	4.06747840806877	-0.656451413753728	-0.369571239929974	-1.14856347185413	0.3452062491921	-0.521790359661611	-0.593780867646825	-0.715519882103707	-0.157300998230577	-0.648690799017001	-2.85797483332726	-0.880083809722324	-0.803705094098454	-0.521062646321357	-1.01186739262017	-1.8340977482145	-0.389369861561081	-0.429148414465454	-0.0772823102306575	-0.255673598929892	-0.450333880257978	-1.53408171723822	2.10157938222534	-0.307124394692538	-1.59917296845527	-0.361165742608608	2.21839389855236	1.176075000902
19	-2.29814751953388	-0.213818778990552	-1.75213113713717	-0.348418592273861	-1.9322320535951	-0.0291240481911315	-0.52257326994214	-1.1290114114216	-0.302090678291316	-0.465107177149255	1.8884920594108	3.14800433186247	1.51548058816829	2.83680055524369	2.1498033131344	1.16144858079712	1.9591250808666	1.72941396875495	1.14527008108508	-2.22078223735369	-0.248880175610298	3.03611045733553	-0.656451413753728	-0.369571239929974	-1.14856347185413	0.3452062491921	-1.43495714231417	-0.593780867646825	-1.54235873990296	-0.157300998230577	-2.60963342195208	-2.85797483332726	-0.880083809722324	-0.803705094098454	-0.521062646321357	-1.01186739262017	-1.29408656319631	-0.389369861561081	-0.429148414465454	-0.0772823102306575	-2.32348806395547	-0.450333880257978	-1.53408171723822	2.10157938222534	-0.307124394692538	-1.59917296845527	-0.361165742608608	2.21839389855236	1.176075000902
20	-2.29814751953388	-0.633775592769508	-1.75213113713717	-0.348418592273861	-1.9322320535951	-0.0291240481911315	-1.74113208908596	-0.626348717151577	-0.302090678291316	-0.465107177149255	1.8884920594108	3.14800433186247	1.51548058816829	2.83680055524369	2.1498033131344	1.16144858079712	1.9591250808666	1.72941396875495	1.81607921935153	-2.22078223735369	-0.248880175610298	3.03611045733553	-0.656451413753728	-0.369571239929974	-1.14856347185413	0.3452062491921	-1.43495714231417	-0.593780867646825	-0.044522597489737	-0.157300998230577	-2.60963342195208	-2.85797483332726	-0.880083809722324	-0.803705094098454	-0.521062646321357	-1.01186739262017	-1.29408656319631	-0.389369861561081	-1.40881508572357	-0.0772823102306575	-2.32348806395547	-0.450333880257978	-1.53408171723822	2.10157938222534	-0.307124394692538	-1.57875584940476	-0.361165742608608	2.21839389855236	1.176075000902
21	-2.29814751953388	-0.633775592769508	-1.57425324718818	-1.53529440980832	-1.9322320535951	-0.0291240481911315	-1.74113208908596	-1.79022122896232	-0.302090678291316	-0.465107177149255	1.8884920594108	3.14800433186247	1.51548058816829	2.83680055524369	1.35835788930088	1.16144858079712	1.9591250808666	1.72941396875495	1.81607921935153	-2.22078223735369	-0.0777185085334703	3.03611045733553	-0.656451413753728	-0.369571239929974	-1.14856347185413	-0.347686490410049	-1.43495714231417	-0.593780867646825	-0.044522597489737	-0.157300998230577	-2.60963342195208	-2.85797483332726	-0.880083809722324	-0.803705094098454	-0.521062646321357	-1.56695094928767	-1.29408656319631	-0.389369861561081	-0.636010489534786	-0.0772823102306575	-0.509311916660314	-0.450333880257978	-1.53408171723822	2.10157938222534	-0.307124394692538	-1.57875584940476	-0.361165742608608	2.21839389855236	1.176075000902
22	-2.29814751953388	-0.633775592769508	-1.57425324718818	-0.652051244962034	-2.50535832259925	-0.0291240481911315	-1.74113208908596	-1.79022122896232	-0.302090678291316	-2.65058080960835	1.8884920594108	3.14800433186247	1.51548058816829	2.83680055524369	1.35835788930088	1.16144858079712	1.9591250808666	1.72941396875495	1.81607921935153	-2.22078223735369	-1.57076665163709	4.41558911141117	-0.656451413753728	-0.369571239929974	-1.14856347185413	-0.347686490410049	-1.43495714231417	-0.593780867646825	-0.044522597489737	-0.157300998230577	-2.60963342195208	-2.85797483332726	-0.880083809722324	-0.803705094098454	-0.521062646321357	-1.56695094928767	-1.29408656319631	-0.389369861561081	-0.636010489534786	-0.0772823102306575	-0.509311916660314	-0.450333880257978	-1.53408171723822	1.39784001453021	-0.307124394692538	-1.57875584940476	-0.361165742608608	2.21839389855236	1.176075000902
23	-0.0523826039937942	-0.633775592769508	-1.57425324718818	-0.652051244962034	-2.50535832259925	-0.545667768012065	-1.74113208908596	-0.577635692911174	-0.302090678291316	-2.65058080960835	1.8884920594108	1.31496751523226	1.51548058816829	2.83680055524369	1.35835788930088	1.16144858079712	1.12980196020662	1.72941396875495	2.15824836635966	-2.61330858178458	-1.57076665163709	4.41558911141117	-0.656451413753728	-0.369571239929974	-1.14856347185413	-0.347686490410049	-1.43495714231417	-0.593780867646825	-0.044522597489737	-0.157300998230577	-2.60963342195208	-1.33366031560654	-0.880083809722324	-0.803705094098454	-0.521062646321357	-1.56695094928767	-1.29408656319631	-0.389369861561081	-0.636010489534786	-0.0772823102306575	-0.509311916660314	-2.74040374251111	-1.73055813430376	1.39784001453021	-0.307124394692538	-1.57875584940476	-0.361165742608608	1.60183732261644	1.176075000902
24	-0.0523826039937942	-0.617162425413614	-1.56221440239775	-0.652051244962034	-2.50535832259925	-0.545667768012065	-1.74113208908596	-0.577635692911174	-0.302090678291316	-0.540502475416077	2.74847853590309	1.31496751523226	1.51548058816829	2.83680055524369	1.35835788930088	1.16144858079712	3.38359087946629	1.72941396875495	1.82021197398674	-2.61330858178458	-1.57076665163709	4.41558911141117	-0.35660840714682	-0.369571239929974	-1.14856347185413	-0.347686490410049	-1.43495714231417	-0.593780867646825	-0.044522597489737	-0.157300998230577	-2.60963342195208	-1.33366031560654	-0.880083809722324	-0.59579418923613	-1.05790815293852	-1.56695094928767	-1.29408656319631	-0.389369861561081	-0.636010489534786	-0.0772823102306575	-0.509311916660314	-1.7291172077974	-1.73055813430376	1.39784001453021	-0.307124394692538	-1.57875584940476	-0.520093227724373	1.60183732261644	1.176075000902
25	-0.0523826039937942	-0.617162425413614	-2.00704875566169	-0.792848092141068	-2.50535832259925	-0.545667768012065	-0.163563477454574	-0.158981879842733	-0.302090678291316	-0.540502475416077	2.74847853590309	1.43155480329263	2.25677330361659	2.83680055524369	1.35835788930088	1.16144858079712	2.72176759846734	1.72941396875495	1.82021197398674	-2.61330858178458	-1.57076665163709	3.41933541668419	-0.35660840714682	-0.369571239929974	-1.14856347185413	-0.347686490410049	-1.43495714231417	-0.593780867646825	-0.044522597489737	-0.157300998230577	-2.60963342195208	-1.33366031560654	-0.880083809722324	-0.59579418923613	-1.05790815293852	-1.56695094928767	-1.29408656319631	-0.389369861561081	-0.636010489534786	-0.0772823102306575	-0.509311916660314	-1.7291172077974	-1.73055813430376	1.39784001453021	-0.307124394692538	-1.57875584940476	-0.520093227724373	1.60183732261644	1.176075000902
26	-0.0523826039937942	-1.01634535043738	-0.89686499393518	-0.792848092141068	-2.50535832259925	-1.20927453733335	-0.163563477454574	-0.158981879842733	-0.302090678291316	-0.540502475416077	2.74847853590309	1.43155480329263	2.25677330361659	2.83680055524369	1.35835788930088	1.16144858079712	3.7012040625641	1.72941396875495	1.82021197398674	-1.92749964048525	-1.57076665163709	3.41933541668419	-1.65791550055195	-0.369571239929974	-1.14856347185413	-0.347686490410049	-1.43495714231417	-0.593780867646825	-0.044522597489737	-0.417473482689854	-1.16623909698013	-1.33366031560654	-0.880083809722324	-0.59579418923613	-1.05790815293852	-1.6112001203312	-1.29408656319631	-0.389369861561081	-1.56354144958748	-0.0772823102306575	-0.78616576976247	-1.7291172077974	-1.73055813430376	1.33396506405317	-0.307124394692538	-1.57875584940476	-2.90334103415926	1.60183732261644	1.176075000902
27	-0.117642944097108	-1.01634535043738	-0.89686499393518	-0.499112780396086	-1.37329441710432	-1.20927453733335	-0.295355532961892	-0.158981879842733	-0.302090678291316	-0.540502475416077	2.74847853590309	1.43155480329263	2.25677330361659	2.83680055524369	1.35835788930088	1.16144858079712	3.83357330847027	1.72941396875495	1.82021197398674	-1.92749964048525	-1.57076665163709	2.19061208934372	-1.65791550055195	-0.369571239929974	-1.14856347185413	-0.347686490410049	-1.43495714231417	-2.68906980709448	-0.044522597489737	-0.417473482689854	-1.16623909698013	-1.33366031560654	-0.880083809722324	-0.59579418923613	-1.05790815293852	-3.04471587995395	-1.29408656319631	-0.389369861561081	-4.37953642820782	-0.0772823102306575	-0.78616576976247	-1.7291172077974	-1.73055813430376	1.68513371149066	-0.307124394692538	-0.241133274633226	-2.90334103415926	2.03334595796598	1.176075000902
28	-0.117642944097108	-1.01634535043738	-1.80494269475027	-0.499112780396086	-1.37329441710432	-1.20927453733335	-0.295355532961892	-1.28461844995949	-0.302090678291316	-0.540502475416077	2.74847853590309	1.43155480329263	2.25677330361659	2.72876995950737	1.35835788930088	1.16144858079712	4.2601985353828	1.72941396875495	1.15432838433305	-1.48477557134874	-1.57076665163709	1.82632910565125	-1.65791550055195	-0.369571239929974	-1.14856347185413	0.161040825668786	-1.43495714231417	-0.736981788870184	-0.044522597489737	-0.417473482689854	-1.16623909698013	-0.484353619606384	-0.880083809722324	-0.0484691423331889	-1.05790815293852	-3.04471587995395	-0.198174441498283	-0.389369861561081	-4.37953642820782	-0.0772823102306575	-0.78616576976247	-1.42641980798676	-3.29750348107584	1.68513371149066	-0.307124394692538	-0.241133274633226	-2.90334103415926	2.03334595796598	1.176075000902
29	-0.117642944097108	-1.01634535043738	-1.80494269475027	-0.756478608590888	-1.37329441710432	-1.20927453733335	-1.54334649386081	-1.69842223555302	-0.0141649589092467	-0.540502475416077	1.66294446667223	1.95678544322645	2.25677330361659	2.72876995950737	1.35835788930088	1.16144858079712	4.2601985353828	1.72941396875495	2.15574233192202	-1.48477557134874	-1.35091118525682	1.82632910565125	-1.65791550055195	-0.369571239929974	0.614983565552233	0.161040825668786	-1.43495714231417	-0.736981788870184	-0.044522597489737	-0.417473482689854	-0.646749801173606	-0.484353619606384	-0.880083809722324	-0.0484691423331889	-1.05790815293852	-3.04471587995395	-0.198174441498283	-0.389369861561081	-4.37953642820782	-0.0772823102306575	-0.78616576976247	-1.42641980798676	-3.29750348107584	1.68513371149066	-0.307124394692538	-0.241133274633226	-1.39898924962344	2.03334595796598	1.176075000902
30	-0.117642944097108	-1.01634535043738	-1.80494269475027	-0.756478608590888	-1.37329441710432	-1.20927453733335	-1.54334649386081	-1.69842223555302	-0.0141649589092467	-0.390835888544334	1.66294446667223	1.95678544322645	2.25677330361659	2.72876995950737	1.35835788930088	1.16144858079712	4.2601985353828	1.72941396875495	2.15574233192202	-1.48477557134874	-2.61171508348977	1.82632910565125	-2.16873320969148	-0.369571239929974	-0.335373446675637	0.562407262632214	-1.43495714231417	-0.736981788870184	-0.044522597489737	-0.417473482689854	-0.467804791448803	-0.484353619606384	-1.57713902863007	-1.25702919846104	-1.05790815293852	-0.0680729140070695	-0.198174441498283	-0.389369861561081	-4.37953642820782	-0.0772823102306575	-0.78616576976247	-1.42641980798676	-3.29750348107584	1.68513371149066	-1.31887379210977	-2.55831394389483	-0.616553294157865	2.37000700615196	1.176075000902
31	-0.234892322948899	-1.01634535043738	-1.80494269475027	-0.756478608590888	-1.37329441710432	-1.20927453733335	-0.840430082208189	-1.69842223555302	-0.0141649589092467	-0.390835888544334	1.66294446667223	1.95678544322645	2.25677330361659	2.72876995950737	1.35835788930088	1.16144858079712	4.2601985353828	1.72941396875495	2.15574233192202	-1.48477557134874	-0.164800814231514	1.82632910565125	-1.69609499823101	-0.369571239929974	-0.335373446675637	0.562407262632214	-1.43495714231417	-0.736981788870184	-0.044522597489737	-0.417473482689854	-0.467804791448803	-0.484353619606384	-1.57713902863007	-1.25702919846104	-1.05790815293852	-0.0680729140070695	-0.198174441498283	-0.389369861561081	-2.79197479276574	-0.0772823102306575	-0.0826055371150257	-1.42641980798676	-0.33027967976797	1.68513371149066	-1.31887379210977	-2.55831394389483	-0.616553294157865	2.42238053343393	1.176075000902
32	-0.234892322948899	-1.01634535043738	-1.80494269475027	-0.756478608590888	-1.37329441710432	-1.20927453733335	-0.840430082208189	-0.504317736704821	-0.0141649589092467	-0.390835888544334	1.66294446667223	2.15312148776072	2.25677330361659	2.72876995950737	1.35835788930088	1.16144858079712	4.2601985353828	1.72941396875495	2.15574233192202	-1.48477557134874	-0.164800814231514	3.12498114492624	-1.69609499823101	-0.369571239929974	-0.335373446675637	0.562407262632214	-0.182412918072169	-0.736981788870184	-0.044522597489737	-0.417473482689854	-0.467804791448803	-1.10143979814245	-1.57713902863007	-1.25702919846104	-1.05790815293852	-0.0680729140070695	-0.198174441498283	-0.389369861561081	-2.79197479276574	-0.0772823102306575	-0.0826055371150257	-1.42641980798676	-0.33027967976797	1.68513371149066	-1.31887379210977	-5.85442812875715	-0.120200699303444	2.42238053343393	1.176075000902
33	-0.234892322948899	-1.01634535043738	-1.80494269475027	-0.756478608590888	-1.37329441710432	-1.20927453733335	-0.840430082208189	-0.504317736704821	-0.0141649589092467	-0.390835888544334	1.66294446667223	2.56247597238239	2.25677330361659	2.72876995950737	2.31278390909576	1.16144858079712	4.2601985353828	1.72941396875495	3.12530342243045	-1.48477557134874	-0.164800814231514	2.66661008996979	-2.08443642687632	-0.369571239929974	-0.335373446675637	0.562407262632214	-0.182412918072169	-0.736981788870184	-0.044522597489737	-0.417473482689854	-0.467804791448803	-1.10143979814245	-1.57713902863007	-1.25702919846104	-1.05790815293852	-0.0680729140070695	-0.198174441498283	-0.389369861561081	-2.79197479276574	-0.0772823102306575	-0.0826055371150257	-1.42641980798676	-0.33027967976797	1.68513371149066	-1.31887379210977	-4.07949682654546	-0.120200699303444	1.8813681206054	1.176075000902
34	-0.234892322948899	-0.498941639131487	-1.9232447003541	-0.756478608590888	-1.37329441710432	-1.20927453733335	-0.840430082208189	-0.504317736704821	-0.0141649589092467	-0.390835888544334	3.06772070949744	2.56247597238239	2.25677330361659	2.72876995950737	2.31278390909576	1.16144858079712	4.2601985353828	1.72941396875495	3.12530342243045	-1.48477557134874	-0.164800814231514	2.66661008996979	-2.08443642687632	-0.369571239929974	-0.335373446675637	-0.184359974058158	-0.182412918072169	-0.736981788870184	-0.336828162071006	-0.417473482689854	-0.467804791448803	-1.10143979814245	-1.57713902863007	-1.49560893583544	-1.02486488414927	-0.0680729140070695	-0.198174441498283	-0.389369861561081	-2.79197479276574	-0.0772823102306575	-0.0826055371150257	-2.11679216789809	-0.33027967976797	1.68513371149066	-1.31887379210977	-4.04149944116612	-0.120200699303444	1.8813681206054	1.176075000902
35	-0.234892322948899	-0.498941639131487	-1.9232447003541	-0.826541671591942	-0.145778178686837	-1.20927453733335	-1.22843094075033	-0.504317736704821	-0.0141649589092467	-0.390835888544334	3.06772070949744	2.56247597238239	4.78564875238042	3.26373245958739	2.19241490395313	1.16144858079712	4.2601985353828	1.72941396875495	2.80544825864557	-1.48477557134874	-0.164800814231514	3.3347464064754	-2.08443642687632	-0.369571239929974	-0.335373446675637	-0.184359974058158	-0.570826941655337	-0.736981788870184	-0.336828162071006	-0.417473482689854	-0.467804791448803	-1.10143979814245	-1.57713902863007	-1.49560893583544	-1.02486488414927	-0.0680729140070695	-0.198174441498283	-0.999944504159007	-2.79197479276574	-0.0772823102306575	-0.0826055371150257	-2.11679216789809	-0.33027967976797	1.68513371149066	-1.31887379210977	-4.21583378903958	-0.120200699303444	1.8813681206054	1.176075000902
36	-0.234892322948899	-0.498941639131487	-1.9232447003541	-0.82155142565155	-0.145778178686837	-1.20927453733335	-1.22843094075033	-0.504317736704821	-0.0141649589092467	-0.390835888544334	3.06772070949744	2.56247597238239	4.78564875238042	3.26373245958739	2.19241490395313	1.16144858079712	4.2601985353828	1.72941396875495	2.80544825864557	-1.48477557134874	-0.164800814231514	3.3347464064754	-2.08443642687632	-0.369571239929974	-0.335373446675637	-0.184359974058158	-0.570826941655337	-0.736981788870184	-0.336828162071006	-0.417473482689854	-0.467804791448803	-0.378897608610904	-1.57713902863007	-1.49560893583544	-1.02486488414927	-0.0680729140070695	-0.663061716480392	-2.99168955004382	-2.79197479276574	-0.0772823102306575	-0.0826055371150257	-2.11679216789809	-0.33027967976797	1.68513371149066	-0.52085532990679	-4.21583378903958	-0.120200699303444	1.8813681206054	1.176075000902
37	-0.234892322948899	-0.498941639131487	-1.9232447003541	-0.82155142565155	-0.145778178686837	-1.20927453733335	-0.244737997093907	-0.504317736704821	-0.0141649589092467	-0.390835888544334	3.98680344785447	2.56247597238239	4.78564875238042	3.27336336869416	2.54863540540086	1.16144858079712	4.2601985353828	1.72941396875495	2.80544825864557	-1.48477557134874	-0.164800814231514	3.3347464064754	-0.240805247949907	-0.369571239929974	-0.335373446675637	-0.184359974058158	-1.66012869167416	-0.736981788870184	-0.336828162071006	-0.323794597102589	-0.467804791448803	-0.378897608610904	-1.57713902863007	-1.49560893583544	-1.02486488414927	-0.0680729140070695	-0.663061716480392	-0.710306346093135	-2.79197479276574	-0.0772823102306575	-0.0826055371150257	-2.11679216789809	-0.33027967976797	1.68513371149066	-0.52085532990679	-4.21583378903958	-0.839098504791319	2.33606396401444	1.176075000902
38	-0.234892322948899	-0.498941639131487	-1.9232447003541	-0.82155142565155	-0.145778178686837	-1.20927453733335	-0.244737997093907	-0.504317736704821	-0.191401954435165	-0.390835888544334	3.98680344785447	2.56247597238239	4.78564875238042	3.27336336869416	2.54863540540086	1.16144858079712	4.2601985353828	1.72941396875495	2.80544825864557	-1.48477557134874	-0.164800814231514	2.34956197090776	-1.19349080347623	-0.369571239929974	-0.335373446675637	-0.184359974058158	-1.66012869167416	-0.736981788870184	-1.16549035000702	-0.856856863412973	-0.467804791448803	-0.378897608610904	-1.57713902863007	-1.49560893583544	-1.02486488414927	-0.0680729140070695	-0.663061716480392	-0.710306346093135	-2.79197479276574	-0.0772823102306575	-0.479842621421535	-2.11679216789809	-0.986773104158186	1.68513371149066	-0.52085532990679	-4.36765982299763	-0.839098504791319	2.33606396401444	1.176075000902
39	-0.234892322948899	-0.782874443397141	-1.9232447003541	-0.82155142565155	-0.145778178686837	-1.60251625092781	-0.244737997093907	-0.504317736704821	-0.191401954435165	-0.390835888544334	3.98680344785447	2.56247597238239	2.21860941219397	3.31677962219069	1.39108464736849	1.16144858079712	3.39622378864516	1.72941396875495	2.80544825864557	-1.48477557134874	-0.164800814231514	2.34956197090776	-1.30006873776224	-0.324942478108655	-0.335373446675637	-0.184359974058158	-1.66012869167416	-0.736981788870184	-1.16549035000702	-2.13867572886623	-0.467804791448803	-0.378897608610904	-1.8696730606549	-0.859740512020466	-1.02486488414927	-0.0680729140070695	-0.663061716480392	-0.710306346093135	-1.70004986665522	-0.0772823102306575	-2.92370144229987	-2.11679216789809	-0.986773104158186	1.68513371149066	-0.52085532990679	-3.79825565332049	-0.839098504791319	2.33606396401444	1.176075000902
40	-0.234892322948899	-0.782874443397141	-1.9232447003541	-0.82155142565155	-0.145778178686837	-1.60251625092781	-0.244737997093907	-0.504317736704821	-0.191401954435165	-0.390835888544334	3.98680344785447	2.56247597238239	2.21860941219397	3.31677962219069	1.39108464736849	1.16144858079712	3.39622378864516	1.72941396875495	2.80544825864557	-1.48477557134874	-0.164800814231514	1.59419480373021	-1.30006873776224	-0.324942478108655	-0.335373446675637	-0.184359974058158	-1.66012869167416	-0.736981788870184	-1.16549035000702	-2.13867572886623	-0.467804791448803	-0.378897608610904	-1.8696730606549	-1.34138030989358	-1.02486488414927	-0.0680729140070695	-0.663061716480392	-1.89229537557947	-1.70004986665522	-0.0772823102306575	-1.09168620649473	-2.11679216789809	-0.986773104158186	1.68513371149066	-0.52085532990679	-1.15553312542882	-1.25993666435285	1.60361671132321	1.176075000902
41	-0.653083500439429	-0.782874443397141	-1.9232447003541	-0.82155142565155	-0.145778178686837	-1.60251625092781	-1.17968060640153	-0.504317736704821	-0.452310882265003	-0.390835888544334	3.98680344785447	2.56247597238239	2.21860941219397	3.31677962219069	1.33139606899062	1.16144858079712	1.59001670815485	2.72977805713878	2.80544825864557	-1.01584410912017	-0.551165025277784	1.59419480373021	-2.35945970160356	-0.324942478108655	-0.397790212115458	-0.184359974058158	-1.66012869167416	-0.736981788870184	-2.63664281634583	-2.13867572886623	-0.467804791448803	-0.378897608610904	-1.8696730606549	-2.08880053521897	-1.02486488414927	-0.0680729140070695	-1.22278094492916	-0.510550520986398	-1.70004986665522	-0.0772823102306575	-1.09168620649473	-2.11679216789809	-0.986773104158186	1.68513371149066	-0.52085532990679	-1.15553312542882	-1.25993666435285	1.60361671132321	1.176075000902
42	-1.27170285811515	-0.782874443397141	-1.9232447003541	-0.82155142565155	-0.145778178686837	-1.60251625092781	-0.476705724775213	-0.504317736704821	-0.452310882265003	-0.390835888544334	3.68605219209002	2.56247597238239	2.21860941219397	1.02941719841085	1.33139606899062	1.16144858079712	1.59001670815485	1.84966595227869	2.96953953763757	-1.01584410912017	-0.551165025277784	1.59419480373021	-2.35945970160356	-0.324942478108655	-0.397790212115458	-0.184359974058158	-1.41535070704739	-0.736981788870184	-2.82965732079949	-1.27597552775159	-0.335679299981449	-0.378897608610904	-0.745548991105678	-2.08880053521897	-1.02486488414927	-0.0680729140070695	-1.22278094492916	-0.246290363707917	-1.70004986665522	-2.45348573716355	-1.09168620649473	-0.448560153941046	-0.986773104158186	1.68513371149066	-0.52085532990679	-1.15553312542882	-1.25993666435285	1.41452217810817	1.176075000902
43	-1.48594143328176	-0.782874443397141	-1.30628104359542	-0.82155142565155	-0.145778178686837	-1.60251625092781	-0.476705724775213	-0.306004629122213	-0.452310882265003	-0.390835888544334	3.6069905339514	2.56247597238239	1.96794242359993	1.02941719841085	1.33139606899062	1.16144858079712	1.59001670815485	1.84966595227869	2.96953953763757	-1.01584410912017	-0.551165025277784	1.59419480373021	-2.35945970160356	-1.54506503799589	-0.397790212115458	0.0158426984290516	-1.41535070704739	-0.295614380976359	-2.82965732079949	-1.27597552775159	-0.335679299981449	-0.378897608610904	-0.745548991105678	-2.08880053521897	-0.641468441837325	-0.375575496252884	-1.22278094492916	-0.246290363707917	-1.70004986665522	-2.45348573716355	-1.09168620649473	-0.448560153941046	-0.986773104158186	1.68513371149066	-0.52085532990679	-1.15553312542882	-1.25993666435285	1.41452217810817	1.176075000902
44	-1.0115851855028	-0.782874443397141	-1.29551662470294	-0.82155142565155	-0.145778178686837	-2.30952795962262	-0.476705724775213	-0.306004629122213	-0.452310882265003	-0.390835888544334	3.6069905339514	1.03763709371065	1.96794242359993	1.02941719841085	1.33139606899062	1.16144858079712	3.05695348108507	1.84966595227869	3.02681874152403	-1.90663338229922	-0.551165025277784	1.59419480373021	-2.41351034152079	-1.54506503799589	-0.397790212115458	0.0158426984290516	-1.41535070704739	-1.06334961292581	-2.82965732079949	-1.31538171949588	-0.386919887229906	-0.378897608610904	-0.745548991105678	-2.08880053521897	-0.641468441837325	-0.375575496252884	-1.07660293204172	-0.246290363707917	-0.510714765484073	-0.667944706229201	-0.550070202565978	-0.408619550914181	-0.986773104158186	1.68513371149066	-0.52085532990679	-1.15553312542882	-1.25993666435285	1.41452217810817	1.6335815152113
45	-1.0115851855028	-0.170568189926316	-1.29551662470294	-0.82155142565155	-0.145778178686837	-2.30952795962262	-0.476705724775213	-0.306004629122213	-0.452310882265003	-0.220259458702942	3.6069905339514	4.59278940397218	1.96794242359993	1.02941719841085	1.33139606899062	2.24417523530882	3.05695348108507	1.84966595227869	3.02681874152403	-0.490598737830591	-0.551165025277784	1.59419480373021	-0.474037887611202	-1.54506503799589	-0.397790212115458	0.828009519012842	-1.41535070704739	-1.06334961292581	-2.82965732079949	-1.31538171949588	-0.386919887229906	-0.378897608610904	-1.36195766861663	-2.66593977480017	-0.641468441837325	-0.375575496252884	-1.07660293204172	-0.246290363707917	-0.510714765484073	-0.667944706229201	-0.550070202565978	-0.408619550914181	-0.986773104158186	1.68513371149066	-1.91197914733614	-1.15553312542882	-0.995407417563579	1.41452217810817	1.6335815152113
46	-1.0115851855028	-0.0812334312780638	-1.29551662470294	-0.82155142565155	-0.145778178686837	-2.30952795962262	-0.545677527222029	-0.306004629122213	-0.452310882265003	-0.220259458702942	3.6069905339514	4.59278940397218	1.96794242359993	1.17895400544707	1.33139606899062	2.24417523530882	3.05695348108507	1.84966595227869	1.88928626010089	-0.490598737830591	-0.551165025277784	1.79152384092887	-0.118010237637586	-1.54506503799589	-0.397790212115458	0.828009519012842	-1.41535070704739	-1.06334961292581	-1.14770344589563	-2.32974832690477	-0.386919887229906	-0.378897608610904	-1.36195766861663	-2.66593977480017	-0.641468441837325	-0.375575496252884	-1.07660293204172	-0.246290363707917	-0.510714765484073	-0.667944706229201	-0.550070202565978	-0.408619550914181	-1.4305895507794	1.68513371149066	-1.91197914733614	-1.15553312542882	-0.995407417563579	1.41452217810817	1.6335815152113
47	-1.0115851855028	-0.0812334312780638	-1.29551662470294	-0.82155142565155	-0.145778178686837	-2.30952795962262	-0.545677527222029	-0.306004629122213	-0.452310882265003	-0.220259458702942	2.03873446401388	3.60103361963899	1.96794242359993	1.17895400544707	1.33139606899062	2.24417523530882	3.05695348108507	1.84966595227869	1.09433104866156	-0.490598737830591	-0.551165025277784	2.78914405935741	-0.118010237637586	-1.54506503799589	-0.397790212115458	0.828009519012842	-1.41535070704739	-1.06334961292581	-0.492497431468009	-2.32974832690477	-0.386919887229906	-0.378897608610904	-1.36195766861663	-2.66593977480017	-0.641468441837325	-0.375575496252884	-1.07660293204172	-0.246290363707917	-0.510714765484073	-0.667944706229201	-1.19587742554887	-0.735828400587072	-1.4305895507794	1.7919391584602	-1.91197914733614	-1.15553312542882	-0.995407417563579	1.41452217810817	1.6335815152113
48	-1.0115851855028	-0.0812334312780638	-1.29551662470294	-0.82155142565155	-0.145778178686837	-2.30952795962262	-0.545677527222029	-0.306004629122213	-0.452310882265003	-0.220259458702942	2.36409542126727	3.60103361963899	1.96794242359993	1.17895400544707	4.42153117663603	2.72031252560004	3.05695348108507	1.84966595227869	2.27166861719751	-0.490598737830591	-0.551165025277784	2.78914405935741	-0.118010237637586	-0.512640679713844	-0.397790212115458	0.828009519012842	-1.41535070704739	-1.06334961292581	-0.492497431468009	-2.32974832690477	-0.386919887229906	-0.378897608610904	-1.36195766861663	-0.253191354400944	-0.641468441837325	-0.375575496252884	-1.07660293204172	-0.820224300964391	-0.510714765484073	-0.667944706229201	-1.19587742554887	-0.735828400587072	-1.4305895507794	1.7919391584602	-2.08211933025782	-1.15553312542882	-0.995407417563579	1.78194195906135	2.87953242912648
49	-1.0115851855028	-0.0812334312780638	-0.346215590861214	-0.82155142565155	-0.145778178686837	-1.98707576079358	-0.545677527222029	-0.306004629122213	-0.452310882265003	-0.220259458702942	3.67053511439275	5.00965689920104	1.96794242359993	1.17895400544707	1.82810557722894	1.76615029566516	3.05695348108507	1.84966595227869	2.27166861719751	-0.523067769982233	-1.22554876870623	2.78914405935741	-0.118010237637586	-0.512640679713844	-0.397790212115458	-0.456022258964662	-1.41535070704739	-1.06334961292581	-0.343958952425291	-2.32974832690477	-0.386919887229906	-0.156560020483003	-1.36195766861663	-0.253191354400944	-0.641468441837325	-1.28668901915131	-1.07660293204172	-0.080880709704696	-0.510714765484073	-1.59944844580709	-1.19587742554887	-1.87158096965232	-2.92412349428575	1.7919391584602	-2.08211933025782	-0.0330630689528295	-0.759128573709292	1.78194195906135	2.87953242912648
50	-0.217366932339764	-0.0812334312780638	-0.346215590861214	-0.82155142565155	-0.00559338713567822	-1.98707576079358	-0.545677527222029	-0.306004629122213	-0.452310882265003	-0.220259458702942	3.67053511439275	5.00965689920104	1.48948153380155	1.17895400544707	1.82810557722894	1.76615029566516	5.12538804820303	1.84966595227869	1.11429917625773	-0.523067769982233	-1.22554876870623	2.78914405935741	-0.738100441329982	-0.512640679713844	0.845042007844326	0.613710864158998	-1.41535070704739	-1.06334961292581	-0.343958952425291	-1.22945071778256	-0.386919887229906	-0.156560020483003	-1.36195766861663	-2.11769237280829	-0.641468441837325	-1.28668901915131	-1.07660293204172	-0.080880709704696	-0.510714765484073	-1.59944844580709	-1.19587742554887	-1.26199714247606	-2.92412349428575	1.7919391584602	-3.48636812157647	-0.0330630689528295	-0.759128573709292	1.24282562703219	2.87953242912648
51	-0.217366932339764	-0.0812334312780638	-0.346215590861214	-0.82155142565155	-0.0817950315097444	-1.98707576079358	-0.545677527222029	-0.306004629122213	-0.452310882265003	-0.220259458702942	3.67053511439275	5.19921776096541	1.48948153380155	2.57184189496297	1.82810557722894	1.76615029566516	5.12538804820303	3.61099816931744	1.11429917625773	-0.523067769982233	-1.22554876870623	2.78914405935741	-0.738100441329982	-0.512640679713844	0.845042007844326	-0.742502507807694	-0.952806443673494	-1.06334961292581	-0.343958952425291	-1.22945071778256	-0.386919887229906	-0.156560020483003	-1.86332173615818	-2.11769237280829	-0.641468441837325	-1.28668901915131	-1.07660293204172	-0.080880709704696	-0.510714765484073	-0.932523435830802	-0.890867003386555	-1.26199714247606	-3.12000308245058	1.7919391584602	-3.48636812157647	-0.0330630689528295	-0.759128573709292	1.37462830626112	2.87953242912648
52	-0.217366932339764	-1.27181854695102	-0.545067193990146	-0.82155142565155	-0.0817950315097444	-0.68876908098894	-0.545677527222029	-0.306004629122213	-0.452310882265003	-1.38471182545001	2.84595220584833	5.19921776096541	1.48948153380155	1.06699930939343	1.82810557722894	1.76615029566516	2.65377895598551	3.61099816931744	1.11429917625773	-0.523067769982233	-1.22554876870623	4.4358164252711	-0.738100441329982	-1.76569857331784	0.845042007844326	-0.742502507807694	-0.952806443673494	-1.06334961292581	-0.343958952425291	-1.22945071778256	-0.83595309772246	-0.156560020483003	-1.86332173615818	-2.11769237280829	-0.641468441837325	-1.05180338046735	-1.07660293204172	-0.080880709704696	-0.510714765484073	-0.932523435830802	-0.890867003386555	-1.26199714247606	-3.12000308245058	1.7919391584602	-3.48636812157647	-0.0330630689528295	-0.759128573709292	1.37462830626112	2.1584159857965
53	-0.540041881690096	-1.39592651099801	-0.0839804259141766	-0.925927579582574	-0.467843314906981	-0.68876908098894	-0.545677527222029	-0.306004629122213	-0.452310882265003	-1.38471182545001	2.84595220584833	1.80495940968479	1.00978868430686	2.54941927513539	1.58885054238049	1.76615029566516	2.87638267502764	2.31506218593137	1.98689495689353	-0.523067769982233	-1.22554876870623	4.4358164252711	-0.738100441329982	-0.768590509498914	0.845042007844326	-0.742502507807694	-2.40101774080506	-0.681837019284856	-0.343958952425291	-1.22945071778256	-1.26656543984304	-0.760738792176888	-1.86332173615818	-1.81480706677006	-0.641468441837325	-1.05180338046735	-0.505606799588937	-0.080880709704696	-0.510714765484073	-0.932523435830802	-0.890867003386555	-1.26199714247606	-3.12000308245058	1.17957184417724	-0.106219648698084	-0.0330630689528295	-0.759128573709292	1.37462830626112	2.06864474302993
54	-0.540041881690096	-1.39592651099801	-0.0839804259141766	-1.23985040304411	-0.467843314906981	-0.68876908098894	-0.545677527222029	-1.11321537024447	-0.452310882265003	-1.38471182545001	2.84595220584833	2.29605410857979	1.00978868430686	1.59624104263004	3.46505199723372	2.2639831135851	2.70732708816258	2.31506218593137	1.98689495689353	-2.03262142002181	-0.183100116695799	3.8186614253815	-0.738100441329982	-0.768590509498914	0.845042007844326	-0.759047175567445	-2.40101774080506	-0.681837019284856	-0.343958952425291	-1.22945071778256	-1.26656543984304	-0.760738792176888	-1.86332173615818	-1.56452568221024	-0.641468441837325	-1.05180338046735	-0.505606799588937	-0.080880709704696	-0.510714765484073	-0.932523435830802	-0.890867003386555	-1.26199714247606	-1.33054010595779	1.17957184417724	-0.043483323422961	-0.0330630689528295	-0.759128573709292	1.37462830626112	3.17449826550312
55	-0.540041881690096	-1.39592651099801	-0.0839804259141766	-1.23985040304411	-0.467843314906981	-0.68876908098894	-0.545677527222029	-1.6639472323252	-0.452310882265003	-1.38471182545001	2.84595220584833	2.29605410857979	1.00978868430686	1.59624104263004	1.4925429116936	2.2639831135851	2.70732708816258	2.31506218593137	1.98689495689353	-2.03262142002181	-0.183100116695799	3.8186614253815	-0.738100441329982	-0.768590509498914	0.845042007844326	0.0855969258114666	-0.974489869710173	-0.681837019284856	-0.343958952425291	-1.22945071778256	-1.26656543984304	-1.5339415434801	-1.86332173615818	-1.56452568221024	-0.641468441837325	-1.05180338046735	-0.505606799588937	-0.080880709704696	-0.510714765484073	-1.55457638202733	-1.78762582613889	-1.26199714247606	-1.33054010595779	1.17957184417724	-0.043483323422961	-0.0330630689528295	-0.759128573709292	1.37462830626112	3.17449826550312
56	-0.540041881690096	-1.39592651099801	-0.0839804259141766	-1.23985040304411	-0.467843314906981	-0.68876908098894	-0.545677527222029	-1.6639472323252	-0.452310882265003	-1.71509783357399	2.84595220584833	2.29605410857979	1.00978868430686	1.59624104263004	1.4925429116936	2.2639831135851	2.70732708816258	2.94749744754234	1.98689495689353	-0.282137411063935	-1.59955862625624	3.8186614253815	-0.738100441329982	-1.40049724497103	0.845042007844326	0.0855969258114666	-1.72289148230252	-2.69278985209773	-0.343958952425291	-1.22945071778256	-1.26656543984304	-1.5339415434801	-1.86332173615818	-1.56452568221024	-0.641468441837325	-1.05180338046735	-0.724164278181992	-0.080880709704696	-0.510714765484073	-1.08842523452972	-1.78762582613889	-1.26199714247606	-1.33054010595779	1.17957184417724	-0.043483323422961	-0.0330630689528295	-0.759128573709292	1.37462830626112	3.17449826550312
57	-0.540041881690096	-1.39592651099801	-0.0839804259141766	-1.23985040304411	-2.32667759522216	-0.68876908098894	-0.545677527222029	-1.6639472323252	-0.452310882265003	-0.102243890011399	2.84595220584833	2.29605410857979	1.00978868430686	1.59624104263004	1.33809668432867	2.2639831135851	1.73185127410729	2.94749744754234	1.98689495689353	-0.282137411063935	-1.96932432034956	1.83159588645217	-0.738100441329982	-1.40049724497103	-0.358333193431656	0.0855969258114666	-1.72289148230252	-1.31845399878448	-1.44196652313658	-1.22945071778256	-2.25236012608643	-1.5339415434801	-0.602385440166088	-1.09546500612038	-0.641468441837325	-1.19067217962081	-0.724164278181992	-0.080880709704696	-0.510714765484073	-1.08842523452972	-1.78762582613889	-1.26199714247606	-1.33054010595779	1.17957184417724	-0.043483323422961	-0.0330630689528295	-0.759128573709292	1.79510551463967	3.17449826550312
58	-0.540041881690096	-1.39592651099801	-0.212155824683158	-0.553091818703194	-2.32667759522216	-0.68876908098894	-0.545677527222029	-1.3078200496624	-0.452310882265003	-0.102243890011399	2.2729079164491	2.29605410857979	1.00978868430686	1.59624104263004	1.40941624217057	2.2639831135851	1.77855822589304	2.94749744754234	1.98689495689353	-0.282137411063935	-1.96932432034956	1.83159588645217	-0.738100441329982	-1.40049724497103	-0.358333193431656	0.0855969258114666	-0.104575287087131	-1.31845399878448	-1.44196652313658	-1.22945071778256	-0.388434920201574	-1.5339415434801	-0.540390458437121	-1.09546500612038	-1.82822227566166	-1.19067217962081	-0.724164278181992	-0.080880709704696	-0.510714765484073	-1.08842523452972	-1.78762582613889	-0.84573808893817	-1.33054010595779	1.17957184417724	-0.043483323422961	-0.195583597751821	-0.849829666785596	1.79510551463967	3.17449826550312
59	-0.540041881690096	-1.39592651099801	-0.212155824683158	-0.553091818703194	-1.69724989913844	-1.0358071762946	-0.545677527222029	-1.3078200496624	-0.452310882265003	-0.500434643774444	1.43492754435334	1.56703151338981	1.03845562236781	1.59624104263004	1.40941624217057	2.2639831135851	1.77855822589304	2.33089208720638	1.90957587637404	-0.282137411063935	-1.96932432034956	1.83159588645217	-0.738100441329982	-0.852495460775697	-0.358333193431656	0.0855969258114666	-0.104575287087131	-1.31845399878448	-0.359704471958601	-1.22945071778256	-0.388434920201574	-1.5339415434801	-0.540390458437121	-1.09546500612038	-1.82822227566166	-1.19067217962081	-0.724164278181992	-0.080880709704696	-2.32630995208117	-1.08842523452972	-1.59698657111975	-0.84573808893817	-1.33054010595779	1.17957184417724	-0.660389847760439	-0.195583597751821	-0.849829666785596	1.79510551463967	3.17449826550312
60	-1.18479900725101	-1.39592651099801	-0.212155824683158	-0.553091818703194	-0.0154992666301252	-1.0358071762946	-0.545677527222029	-1.3078200496624	-0.452310882265003	-2.20545894456736	1.43492754435334	1.56703151338981	1.03845562236781	1.59624104263004	1.33762678083576	2.2639831135851	4.12565332026442	2.33089208720638	1.90957587637404	-0.282137411063935	-1.96932432034956	1.83159588645217	-0.738100441329982	-0.315620239656006	-0.358333193431656	0.0855969258114666	-0.104575287087131	-1.25345960780511	-0.359704471958601	-1.22945071778256	-2.46297098619295	-1.5339415434801	-0.540390458437121	-1.09546500612038	-3.0348790798458	-1.19067217962081	-0.724164278181992	-0.080880709704696	-2.32630995208117	-1.08842523452972	-1.59698657111975	-0.900539115224318	-1.33054010595779	1.17957184417724	-0.660389847760439	-0.195583597751821	-0.849829666785596	1.79510551463967	3.17449826550312
61	-1.18479900725101	-1.39592651099801	-0.400408128973826	-0.553091818703194	-0.0154992666301252	-1.0358071762946	-0.330109385081909	-1.3078200496624	-0.452310882265003	-2.18234648295048	1.43492754435334	2.99829055854462	1.03845562236781	2.37096145323838	1.63591551148027	2.2639831135851	2.71608295461122	2.33089208720638	1.90957587637404	-0.282137411063935	-0.726880236380679	1.83159588645217	-0.738100441329982	-0.315620239656006	-0.358333193431656	0.0855969258114666	-0.104575287087131	-1.25345960780511	-0.359704471958601	-1.22945071778256	-2.03392389630666	-1.5339415434801	-0.540390458437121	-0.428187937360741	-3.0348790798458	-1.19067217962081	-1.414945029813	-0.080880709704696	-1.76028575144564	-1.08842523452972	-1.59698657111975	-0.900539115224318	-1.33054010595779	1.17957184417724	-0.84156307145672	-0.195583597751821	-0.849829666785596	1.79510551463967	1.52126818962412
62	-1.18479900725101	-1.39592651099801	-0.0113877574906008	-0.553091818703194	-0.0154992666301252	-1.0358071762946	-1.65070960985038	-1.3078200496624	-0.452310882265003	-2.18234648295048	2.20539968037588	2.99829055854462	1.03845562236781	2.37096145323838	1.63591551148027	2.2639831135851	2.71608295461122	2.33089208720638	1.47351066623277	-0.282137411063935	-0.726880236380679	3.92649760360175	-0.738100441329982	-0.634940425519955	-0.358333193431656	0.895263392067354	-0.104575287087131	-1.25345960780511	-0.359704471958601	-1.22945071778256	-1.46501894827051	-0.180299371188835	-0.498790829968633	-0.00234028386123647	-1.88448446512146	-1.19067217962081	-1.414945029813	-1.63030305140215	-1.76028575144564	-1.08842523452972	-1.59698657111975	-0.900539115224318	-1.33054010595779	1.17957184417724	-0.0234661228386995	-0.195583597751821	-0.849829666785596	1.79510551463967	1.52126818962412
63	-1.18479900725101	-1.39592651099801	-0.0113877574906008	-0.553091818703194	-0.0154992666301252	-1.0358071762946	-1.65070960985038	-1.3078200496624	-0.452310882265003	-1.99125899039073	2.20539968037588	2.99829055854462	1.03845562236781	2.37096145323838	1.63591551148027	2.46834041169198	2.71608295461122	2.33089208720638	1.47351066623277	-0.282137411063935	-0.726880236380679	3.92649760360175	-0.738100441329982	-0.634940425519955	-0.289167556911587	-0.501515784125008	-0.104575287087131	-1.25345960780511	-0.359704471958601	-1.22945071778256	-1.46501894827051	-0.180299371188835	-0.498790829968633	-0.00234028386123647	-1.66156221712397	-1.19067217962081	-1.414945029813	-1.63030305140215	-1.76028575144564	-1.08842523452972	-1.59698657111975	-0.900539115224318	-1.23663735309817	1.17957184417724	-0.0234661228386995	-0.195583597751821	-0.849829666785596	1.79510551463967	1.31472369615899
64	-1.04799761593984	-1.47091211877833	-0.951337471282447	-1.56873252762362	-0.0154992666301252	-1.0358071762946	-1.09196021770937	-1.3078200496624	-0.452310882265003	-1.99125899039073	2.20539968037588	1.62517728947556	1.03845562236781	2.79600803181187	1.63591551148027	1.79974416271841	2.34559287398967	2.33089208720638	1.16192629601766	-0.282137411063935	-0.726880236380679	2.2435304290619	-0.738100441329982	-0.634940425519955	-0.289167556911587	-0.501515784125008	-0.104575287087131	-1.25345960780511	-0.359704471958601	-1.22945071778256	-1.46501894827051	-0.180299371188835	-0.498790829968633	-0.00234028386123647	-1.66156221712397	-0.948304941383059	-1.414945029813	-1.63030305140215	-1.76028575144564	-2.74984052447227	-1.59698657111975	-0.900539115224318	-1.23663735309817	1.17957184417724	-0.0234661228386995	-0.195583597751821	-0.849829666785596	1.79510551463967	2.01765965553977
65	-1.04799761593984	-2.99696311127873	-0.951337471282447	-1.56873252762362	-0.0154992666301252	-1.0358071762946	-1.23734877073266	-1.3078200496624	-0.452310882265003	-1.99125899039073	1.0292291247821	1.21759658230588	1.03845562236781	2.11091391988596	1.63591551148027	1.79974416271841	2.93875737238131	2.33089208720638	1.16192629601766	-0.282137411063935	-0.726880236380679	2.2435304290619	-0.609553332421494	-0.634940425519955	-0.289167556911587	-0.501515784125008	-0.104575287087131	-1.25345960780511	-0.359704471958601	-0.766396713544775	-1.88507998312745	-0.180299371188835	-0.498790829968633	-0.00234028386123647	-2.1460655584046	-0.948304941383059	-1.414945029813	-1.32616094497431	-1.76028575144564	-2.74984052447227	-1.59698657111975	-0.900539115224318	-1.09337025143602	1.86668122058335	-0.0234661228386995	-0.195583597751821	-0.849829666785596	1.79510551463967	2.01765965553977
66	-1.04799761593984	-1.49803716938321	-0.951337471282447	-1.56873252762362	-0.0154992666301252	-1.0358071762946	-0.289419747342863	-1.3078200496624	-0.452310882265003	-1.99125899039073	1.06016314235288	1.21759658230588	1.03845562236781	2.11091391988596	1.63591551148027	1.79974416271841	2.93875737238131	1.26188738371977	1.16192629601766	-0.282137411063935	-0.726880236380679	2.2435304290619	-0.609553332421494	-2.52039137018502	-0.289167556911587	-0.501515784125008	-0.104575287087131	-1.25345960780511	-0.359704471958601	-0.766396713544775	-1.88507998312745	-0.858234669505333	-0.498790829968633	-0.00234028386123647	-1.82420449796295	-0.948304941383059	-1.414945029813	-1.32616094497431	-1.76028575144564	-2.74984052447227	-1.40810434793679	-0.900539115224318	-1.09337025143602	2.13200381921585	-0.444983468659787	-0.195583597751821	-0.849829666785596	1.79510551463967	2.01765965553977
67	-1.04799761593984	-1.49803716938321	-0.951337471282447	-1.56873252762362	-1.13143114060567	-1.0358071762946	-0.289419747342863	-0.715207694306549	-0.452310882265003	-1.99125899039073	1.06016314235288	1.21759658230588	1.03845562236781	2.11091391988596	2.3924854216458	1.79974416271841	2.93875737238131	1.26188738371977	1.16192629601766	-0.282137411063935	-0.726880236380679	2.2435304290619	-0.609553332421494	-2.52039137018502	-0.289167556911587	-0.501515784125008	-0.104575287087131	-1.25345960780511	-0.359704471958601	-0.766396713544775	-1.30509258551535	-2.28155935328873	-0.498790829968633	-0.00234028386123647	-0.734008745236895	-0.888683672619861	-1.15581566729997	-0.374531636561258	-0.223389730123544	-2.57518099475859	-1.40810434793679	-0.206467162208723	-1.09337025143602	2.13200381921585	-0.444983468659787	-0.195583597751821	-1.6842608094511	1.79510551463967	2.8716837625255
68	-1.04799761593984	-1.49803716938321	-0.951337471282447	-1.56873252762362	-1.21890707399714	-1.0358071762946	-1.30963876295945	-1.03664716390134	-0.452310882265003	-1.28926804348203	1.06016314235288	1.21759658230588	2.0657810645806	2.672375704135	2.3924854216458	1.79974416271841	2.93875737238131	1.26188738371977	1.16192629601766	-0.282137411063935	-0.726880236380679	2.2435304290619	-0.609553332421494	-2.52039137018502	-0.289167556911587	-0.501515784125008	-0.104575287087131	-0.795387070348347	-0.359704471958601	-0.766396713544775	-1.31633164974591	-2.51380065425017	-1.28785183106237	-0.00234028386123647	-0.734008745236895	-0.888683672619861	-1.15905875593586	-0.374531636561258	-0.223389730123544	-2.57518099475859	-1.40810434793679	-0.206467162208723	-1.09337025143602	3.22754795780164	-1.39073092808335	-0.195583597751821	-0.381974507445571	1.79510551463967	2.8716837625255
69	-1.04799761593984	-0.441478092559719	-0.388491866371455	-1.56873252762362	-1.21890707399714	-1.0358071762946	-0.0424113762296277	-1.03664716390134	-0.452310882265003	-1.28926804348203	1.06016314235288	1.21759658230588	2.0657810645806	2.672375704135	2.3924854216458	1.79974416271841	0.989799510623194	1.26188738371977	1.16192629601766	-2.32878815421707	-0.726880236380679	2.2435304290619	-0.609553332421494	-2.52039137018502	-0.289167556911587	-0.501515784125008	-0.104575287087131	-0.795387070348347	-0.359704471958601	-0.766396713544775	-1.31633164974591	-2.51380065425017	-1.28785183106237	-0.00234028386123647	-0.734008745236895	-0.888683672619861	-1.15905875593586	-0.374531636561258	-0.0739327138131928	-2.57518099475859	-0.198886237149981	-0.206467162208723	-1.09337025143602	2.36946367209193	-1.39073092808335	-0.195583597751821	-0.661623265859968	1.79510551463967	3.0080098210895
70	-1.04799761593984	-0.441478092559719	-0.388491866371455	-1.56873252762362	-1.21890707399714	-1.03838701311571	-0.0424113762296277	-1.03664716390134	-0.452310882265003	-1.28926804348203	1.06016314235288	1.21759658230588	2.0657810645806	2.672375704135	2.3924854216458	1.79974416271841	1.82001727506627	1.26188738371977	4.27202442270929	-2.32878815421707	-0.726880236380679	2.2435304290619	-0.609553332421494	-2.52039137018502	-0.289167556911587	-0.501515784125008	-0.104575287087131	-0.795387070348347	-0.359704471958601	-0.766396713544775	-1.76444673729691	-1.50196469676605	-1.28785183106237	-1.88939723540257	-1.09401758724577	-0.888683672619861	-1.4097735505886	-0.374531636561258	-0.0348614823116053	-2.57518099475859	-0.198886237149981	-0.206467162208723	-1.09337025143602	2.36946367209193	-1.39073092808335	-0.195583597751821	-0.661623265859968	1.79510551463967	3.11707596694934
71	-1.04799761593984	-0.441478092559719	-0.388491866371455	-1.56873252762362	-1.21890707399714	-1.03838701311571	-0.0424113762296277	-1.03664716390134	-0.452310882265003	-1.28926804348203	1.17394318699213	1.21759658230588	2.0657810645806	2.672375704135	2.3924854216458	1.91051813741709	1.82001727506627	3.20592446875312	4.27202442270929	-2.32878815421707	-0.726880236380679	2.2435304290619	-0.609553332421494	-2.54436463218327	-0.289167556911587	0.426891132098067	-0.104575287087131	-0.795387070348347	-0.014629004225761	-0.766396713544775	-1.3474371536811	-1.50196469676605	-1.88229201291185	-1.88939723540257	-1.09401758724577	-0.888683672619861	-1.4097735505886	-0.268827619145697	-0.0348614823116053	-2.57518099475859	-0.198886237149981	-0.206467162208723	-1.09337025143602	2.36946367209193	-1.39073092808335	-0.0630507936259855	-0.661623265859968	1.79510551463967	3.59510308160555
72	-1.04799761593984	-0.441478092559719	-0.388491866371455	-1.07224480661712	-1.21890707399714	-1.03838701311571	-0.0424113762296277	-0.43349719325566	-0.469794092848253	-2.5654041831949	2.08981631466178	1.21759658230588	1.76122005133825	2.672375704135	2.60275656619315	1.87904997699313	1.82001727506627	1.37953936631115	4.27202442270929	-2.32878815421707	-0.726880236380679	3.06819600005081	-0.533047225855322	-0.590050153030168	-2.25683841614589	0.426891132098067	-0.104575287087131	-0.795387070348347	-0.014629004225761	-0.766396713544775	-1.3474371536811	-1.50196469676605	-2.10484616890496	-1.88939723540257	-1.09401758724577	-0.888683672619861	-1.4097735505886	-0.268827619145697	-0.0348614823116053	-2.57518099475859	-0.109373930069801	-0.206467162208723	-1.09337025143602	2.36946367209193	-1.39073092808335	-0.0630507936259855	-0.661623265859968	1.14897515373084	3.59510308160555
73	-0.629358907573816	-0.441478092559719	-0.388491866371455	-1.07224480661712	-1.21890707399714	-1.03838701311571	-0.0424113762296277	-0.43349719325566	-0.469794092848253	-0.758366723832036	3.43205916114419	1.21759658230588	1.76122005133825	2.672375704135	2.54349045560248	1.87904997699313	1.82001727506627	1.37953936631115	4.54476931202784	-2.32878815421707	-0.726880236380679	3.06819600005081	-0.88475284186797	-0.590050153030168	-2.25683841614589	0.978953851626918	-0.104575287087131	-0.795387070348347	-0.014629004225761	-0.766396713544775	-0.280549064643377	-1.50196469676605	-1.49727042790748	-1.88939723540257	-1.09401758724577	-0.888683672619861	-1.4097735505886	-0.268827619145697	-1.9623038132972	-2.57518099475859	-0.109373930069801	-0.933849375836264	-1.09337025143602	2.36946367209193	-1.39073092808335	-0.0630507936259855	-0.661623265859968	1.14897515373084	3.59510308160555
74	-0.629358907573816	-0.441478092559719	-0.388491866371455	-1.07224480661712	-1.21890707399714	-1.10035222020066	-0.0424113762296277	-0.43349719325566	-0.533786732716358	-0.758366723832036	3.43205916114419	1.21759658230588	1.76122005133825	2.672375704135	1.17311858447556	1.87904997699313	1.78295158122517	1.37953936631115	3.14659481469594	-3.04096578420326	-0.726880236380679	3.06819600005081	-0.784764947102202	-0.590050153030168	-1.48544349856442	-0.639483924838289	-0.730692647822065	-0.795387070348347	-0.014629004225761	-0.766396713544775	-0.280549064643377	-1.50196469676605	-0.305561334206442	-2.14692062885396	-1.47780343023952	-0.888683672619861	-1.4097735505886	-0.268827619145697	-1.28958730788318	-0.0246695661596958	-1.13274630527511	-0.933849375836264	-1.09337025143602	2.36946367209193	-1.39073092808335	-0.0630507936259855	-0.661623265859968	1.14897515373084	2.86961442621152
75	-0.629358907573816	-0.441478092559719	-0.159023620885582	-1.07224480661712	-0.829548013940908	-1.10035222020066	-0.116186522053224	-0.43349719325566	-0.533786732716358	-0.758366723832036	3.43205916114419	1.14369811260932	1.76122005133825	4.50201708990591	1.17311858447556	1.87904997699313	1.78295158122517	1.37953936631115	2.77796557577699	-0.991811173599285	-0.726880236380679	1.84044384765154	-0.784764947102202	-0.590050153030168	-1.48544349856442	-0.639483924838289	-0.730692647822065	-0.795387070348347	-0.014629004225761	-0.766396713544775	-1.96504359147405	-0.172005606980288	-0.220993071232349	-2.14692062885396	-1.47780343023952	-0.888683672619861	-1.4097735505886	-0.268827619145697	-1.6137622920462	-0.641907471412859	-1.13274630527511	-0.933849375836264	-1.09337025143602	1.60321507387284	-1.39073092808335	-0.0630507936259855	-0.661623265859968	1.7744791637002	2.86961442621152
76	-0.629358907573816	-0.441478092559719	-0.159023620885582	-1.07224480661712	-0.829548013940908	-1.10035222020066	-0.116186522053224	-0.43349719325566	-0.533786732716358	-0.690519952389813	3.43205916114419	1.14369811260932	1.76122005133825	4.50201708990591	1.4918511838731	1.87904997699313	1.78295158122517	1.37953936631115	2.77796557577699	-0.343518349381816	-2.95365259322961	1.84044384765154	-0.784764947102202	-0.590050153030168	-1.48544349856442	-0.639483924838289	-0.730692647822065	-0.709939015358523	-0.014629004225761	-0.766396713544775	-1.96504359147405	-0.172005606980288	-0.220993071232349	-2.14692062885396	-1.47780343023952	-0.888683672619861	-1.4097735505886	-0.268827619145697	-1.6137622920462	-0.952307089829054	-1.13274630527511	-0.933849375836264	-3.26837035796288	1.60321507387284	-1.39073092808335	-0.0630507936259855	-0.253809731757836	1.7744791637002	4.60367191584257
77	-0.629358907573816	-0.441478092559719	-0.159023620885582	-1.07224480661712	-0.829548013940908	-1.10035222020066	-0.116186522053224	-0.43349719325566	-0.533786732716358	-0.690519952389813	3.43205916114419	2.9386431558479	1.28457167588056	4.50201708990591	1.28998487460982	1.87904997699313	1.78295158122517	1.37953936631115	2.77796557577699	-0.343518349381816	-3.43596976704782	1.84044384765154	-0.784764947102202	-0.454013004981393	-1.48544349856442	-0.639483924838289	-0.730692647822065	-0.709939015358523	-0.014629004225761	-1.64231119040684	-1.96504359147405	-0.278603816983306	-0.220993071232349	-0.392224942008841	-0.832987777628587	-0.888683672619861	-1.4097735505886	-0.268827619145697	-1.6137622920462	-0.952307089829054	-1.13274630527511	-0.182077426648597	-3.26837035796288	1.66244793672261	-1.39073092808335	-0.0630507936259855	-0.253809731757836	1.7744791637002	4.60367191584257
78	-1.05013780326547	-0.441478092559719	-0.159023620885582	-1.07224480661712	-0.829548013940908	-1.10035222020066	-0.116186522053224	-0.43349719325566	-0.533786732716358	-0.690519952389813	3.43205916114419	3.46174215060698	1.28457167588056	3.96260267830674	1.28998487460982	1.87904997699313	1.78295158122517	1.37953936631115	1.93851481063536	-0.343518349381816	-3.5100672276547	1.84044384765154	-0.784764947102202	-0.454013004981393	-1.48544349856442	-0.639483924838289	-0.730692647822065	-0.709939015358523	-0.905331382303718	-0.443436619554397	-1.96504359147405	-0.278603816983306	-0.220993071232349	-0.392224942008841	-0.0257102723692459	-0.888683672619861	-2.35422233377919	-1.48792041104107	-1.6137622920462	-0.980966416549937	-1.13274630527511	-1.5999043235316	-3.26837035796288	1.66244793672261	-1.39073092808335	-0.0630507936259855	-0.253809731757836	1.7744791637002	4.60367191584257
79	-1.3393415611882	-0.441478092559719	-0.963867143097979	-1.07224480661712	-1.08653597144201	-1.10035222020066	-2.13077641344758	-0.43349719325566	-0.66316340136596	-1.10647596862648	1.44174760606786	2.55546541384649	1.28457167588056	3.96260267830674	1.28998487460982	1.94825965533255	1.78295158122517	1.37953936631115	1.93851481063536	-0.343518349381816	-3.6613446687229	1.84044384765154	-0.0459299901772048	-0.454013004981393	-1.26794471832032	-0.639483924838289	-0.730692647822065	-0.709939015358523	-0.0130218449408731	-0.443436619554397	-1.96504359147405	-0.278603816983306	-0.220993071232349	-1.08268358397134	-0.0257102723692459	-0.888683672619861	-2.35422233377919	-0.222505589135928	-1.6137622920462	-0.980966416549937	-3.46282740146323	-1.5999043235316	-3.26837035796288	1.66244793672261	-1.39073092808335	-0.0630507936259855	-0.253809731757836	1.7744791637002	4.60367191584257
80	-1.45557242361782	-0.441478092559719	-0.963867143097979	-1.44179497023864	-1.30775549732579	-1.10035222020066	-2.13077641344758	-0.43349719325566	-0.66316340136596	-1.02322291444734	1.44174760606786	3.73991806057724	1.28457167588056	1.27172164992961	1.28998487460982	1.94825965533255	1.78295158122517	1.37953936631115	1.93851481063536	-0.343518349381816	-2.90228452795027	1.84044384765154	-0.0459299901772048	-0.454013004981393	-1.26794471832032	0.498250478094104	-0.730692647822065	-0.709939015358523	-0.437860738368971	-0.443436619554397	-1.96504359147405	-0.278603816983306	-0.220993071232349	-0.691097035243915	-0.0257102723692459	-0.888683672619861	-2.35422233377919	-0.222505589135928	-1.6137622920462	-0.980966416549937	-3.46282740146323	-0.443030559030785	-4.1581081352483	1.66244793672261	-1.39073092808335	-0.0630507936259855	-0.253809731757836	1.7744791637002	5.32341633408175
81	-1.45557242361782	-0.575622708875568	-0.963867143097979	-1.41532893767135	-1.30775549732579	-1.10035222020066	-2.13077641344758	-0.43349719325566	-0.66316340136596	-1.70884174269167	1.44174760606786	3.73991806057724	1.28457167588056	1.27172164992961	1.28998487460982	1.94825965533255	1.78295158122517	1.37953936631115	1.93851481063536	-0.343518349381816	-0.411851129842401	1.84044384765154	-0.0459299901772048	-0.454013004981393	-0.730020811228408	0.498250478094104	-1.1749295416045	-0.989415834674461	-0.437860738368971	-0.443436619554397	-1.96504359147405	-0.278603816983306	-1.69222063320796	-0.691097035243915	-1.50450734580671	-0.888683672619861	-2.35422233377919	-0.222505589135928	-1.87477838308535	-0.651148200065937	-3.46282740146323	-0.76396249731096	-4.1581081352483	1.66244793672261	-1.39073092808335	-0.558597959519176	-0.253809731757836	1.7744791637002	5.32341633408175
82	-1.565361862972	-0.575622708875568	-0.963867143097979	-3.682345859456	-1.30775549732579	-1.46900041642324	-2.13077641344758	-0.43349719325566	-0.66316340136596	-1.70884174269167	2.73050554027528	3.73991806057724	1.28457167588056	1.27172164992961	1.28998487460982	1.94825965533255	3.52695944841899	1.37953936631115	1.93851481063536	-0.734924149909456	-0.411851129842401	1.84044384765154	-0.0459299901772048	-0.454013004981393	-1.72833588954644	-0.618856498451591	-1.1749295416045	-0.180455211821993	-0.437860738368971	-0.443436619554397	-4.17251548282255	-0.278603816983306	-0.817524508761506	-2.00059119481621	-1.50450734580671	-0.779899352923223	-2.35422233377919	-0.222505589135928	-4.48086908457137	-0.651148200065937	-3.46282740146323	-1.35713988172905	-4.1581081352483	1.19388610927026	-1.39073092808335	-0.558597959519176	-0.253809731757836	1.7744791637002	5.32341633408175
83	-2.59131175921968	-0.575622708875568	-0.963867143097979	-0.0511414432419688	-1.30775549732579	-1.46900041642324	-2.13077641344758	-0.43349719325566	-0.66316340136596	-1.70884174269167	2.73050554027528	3.73991806057724	1.28457167588056	1.27172164992961	1.28998487460982	1.94825965533255	3.52695944841899	1.37953936631115	1.93851481063536	-1.15493914821677	-0.411851129842401	1.84044384765154	-0.0459299901772048	-0.454013004981393	-1.65881093742882	-0.618856498451591	-1.1749295416045	-0.180455211821993	-0.437860738368971	-0.443436619554397	-4.17251548282255	-0.278603816983306	-0.817524508761506	-2.00059119481621	-1.98880178789639	-0.779899352923223	-2.35422233377919	-0.222505589135928	-4.48086908457137	-0.651148200065937	-3.46282740146323	-1.35713988172905	-2.87120353687177	1.19388610927026	-1.39073092808335	-0.558597959519176	-3.87137415189802	1.7744791637002	5.32341633408175
84	-2.59131175921968	-0.289781662919139	-0.963867143097979	-1.9646476963031	-1.30775549732579	-1.08160840046085	-2.13077641344758	-0.43349719325566	-0.66316340136596	-2.75001797952559	2.73050554027528	3.73991806057724	2.29151223217513	1.45108036933133	1.28998487460982	1.97493065796374	2.91768128834967	2.10122963810971	2.99651956407602	-1.15493914821677	-0.411851129842401	1.84044384765154	-0.0459299901772048	-0.454013004981393	-1.76445847262617	-0.618856498451591	-1.48837155432833	-0.180455211821993	-0.437860738368971	-0.443436619554397	-4.17251548282255	-0.278603816983306	-0.817524508761506	-2.00059119481621	-1.9745395638648	-0.779899352923223	-0.0729919260503089	-0.222505589135928	-0.318584860419691	-1.10362939897257	-3.46282740146323	-1.35713988172905	-4.29873622099451	1.19388610927026	-0.755674393070184	-0.978875125034249	-3.87137415189802	1.7744791637002	5.32341633408175
85	-2.59131175921968	-0.00283683943624546	-0.963867143097979	-1.9646476963031	-1.30775549732579	-1.08160840046085	-2.13077641344758	-0.43349719325566	-0.313033696204976	-2.75001797952559	2.73050554027528	3.73991806057724	2.58942850434855	1.45108036933133	1.28998487460982	1.97493065796374	2.91768128834967	2.10122963810971	1.66029443767746	-1.15493914821677	-0.411851129842401	1.41400149065639	-0.731540759648862	-0.454013004981393	-1.76445847262617	-0.817593648292312	-1.48837155432833	-1.32923524976941	-0.437860738368971	-0.865077198787674	-4.41094728024484	-2.54139450964827	-0.817524508761506	-2.00059119481621	-1.89470227260322	-0.779899352923223	-0.0729919260503089	-0.222505589135928	-0.318584860419691	-0.661660230702514	-2.3744433970647	-1.35713988172905	-3.89995633226863	1.19388610927026	-0.755674393070184	-0.978875125034249	-3.87137415189802	1.7744791637002	5.32341633408175
86	-2.59131175921968	-0.00283683943624546	-0.963867143097979	-0.631954985366982	-1.30775549732579	-1.08160840046085	-2.13077641344758	-0.43349719325566	-0.313033696204976	-2.75001797952559	2.73050554027528	3.73991806057724	2.38569426946569	1.45108036933133	1.28998487460982	1.97493065796374	2.91768128834967	2.10122963810971	1.66029443767746	-1.15493914821677	-0.411851129842401	1.41400149065639	-0.731540759648862	-0.454013004981393	-0.783201300834793	-0.817593648292312	-1.48837155432833	-1.32923524976941	-0.437860738368971	-0.865077198787674	-4.41094728024484	-2.54139450964827	-0.817524508761506	-2.00059119481621	-1.85937615118067	-0.779899352923223	-0.0729919260503089	-1.93351069401346	-0.318584860419691	-0.661660230702514	-2.3744433970647	-1.35713988172905	-0.983814823752399	1.19388610927026	-0.755674393070184	-0.978875125034249	-3.03495031809054	1.7744791637002	5.32341633408175
87	-2.59131175921968	-0.00283683943624546	-0.963867143097979	-0.631954985366982	-1.30775549732579	-1.08160840046085	-2.13077641344758	-0.43349719325566	-0.313033696204976	-1.01117549939283	3.84794953454306	3.73991806057724	2.38569426946569	1.17111415346863	1.28998487460982	1.97493065796374	2.91768128834967	2.10122963810971	1.66029443767746	-1.15493914821677	-0.411851129842401	1.41400149065639	-0.307141937811039	-0.454013004981393	-2.45238428077192	-0.817593648292312	-0.579186228801885	-1.32923524976941	-0.437860738368971	-0.865077198787674	-4.41094728024484	-2.54139450964827	-0.817524508761506	-2.00059119481621	-1.85937615118067	-0.779899352923223	-0.0729919260503089	-1.93351069401346	-0.318584860419691	-0.661660230702514	-2.3744433970647	-0.116588272748133	-0.983814823752399	1.19388610927026	-0.755674393070184	-0.978875125034249	-3.03495031809054	1.7744791637002	5.32341633408175
88	-2.59131175921968	-0.00283683943624546	-0.963867143097979	-3.18257579121786	-1.30775549732579	-1.08160840046085	-0.46321144269701	-0.43349719325566	-0.313033696204976	-0.953287763891648	3.84794953454306	1.80227107436248	2.38569426946569	1.17111415346863	1.28998487460982	1.97493065796374	2.91768128834967	2.10122963810971	1.66029443767746	-1.68885253159089	-0.411851129842401	1.41400149065639	-0.307141937811039	-0.454013004981393	-2.45238428077192	-0.817593648292312	-0.579186228801885	-1.32923524976941	-0.444934083419295	-0.865077198787674	-4.41094728024484	-2.54139450964827	-0.817524508761506	-0.959389439841554	-1.85937615118067	-0.108043775145308	-0.0729919260503089	-1.93351069401346	-0.274243135944629	-0.661660230702514	-2.3744433970647	-2.97823596208025	-0.983814823752399	1.19388610927026	-0.755674393070184	-1.49185199131455	-3.03495031809054	1.7744791637002	1.80730232983126
89	-1.02121819607773	-0.00283683943624546	-0.963867143097979	-3.18257579121786	-1.30775549732579	-1.08160840046085	-0.46321144269701	-0.815107362655233	-0.313033696204976	-0.953287763891648	2.46332477405442	1.80227107436248	2.38569426946569	1.59703917781696	1.28998487460982	1.97493065796374	2.78929652649409	2.10122963810971	1.66029443767746	-1.68885253159089	-3.05668638874165	2.63320211741794	-0.307141937811039	-0.454013004981393	-0.208999769937655	-0.817593648292312	-0.579186228801885	-1.32923524976941	-0.444934083419295	-0.865077198787674	-4.73821222940355	-2.54139450964827	-0.817524508761506	-0.959389439841554	-1.85937615118067	-0.108043775145308	-0.156084789782434	-1.93351069401346	-0.274243135944629	-0.661660230702514	-2.3744433970647	-2.97823596208025	-0.290770286688467	1.19388610927026	-0.755674393070184	-1.49185199131455	-3.03495031809054	1.7744791637002	1.80730232983126
90	-1.02121819607773	-0.00283683943624546	-0.963867143097979	-3.18257579121786	-1.30775549732579	-1.08160840046085	-0.46321144269701	-1.20196768860318	-0.313033696204976	-0.953287763891648	5.09505582748141	1.80227107436248	2.1392016706048	1.59703917781696	1.28998487460982	1.97493065796374	1.60289554347891	2.10122963810971	1.66029443767746	-1.68885253159089	-0.224916723075984	2.63320211741794	-0.307141937811039	-0.454013004981393	-0.208999769937655	-0.817593648292312	-0.579186228801885	-1.32923524976941	-0.384226884866557	-0.865077198787674	-2.37334082146578	-1.90265189454878	-1.59286931692837	-0.959389439841554	-1.85937615118067	-2.49489529722004	-3.37217451153518	-3.76505714310995	-0.274243135944629	-0.661660230702514	-3.11241808271227	-2.29073767071103	-0.290770286688467	1.19388610927026	-0.755674393070184	-0.55293117456782	-2.65259285062357	2.54553485207596	4.03402300298104
91	-1.02121819607773	-0.00283683943624546	-0.963867143097979	-3.18257579121786	-2.4776155406767	-1.08160840046085	-0.46321144269701	-1.20196768860318	-0.313033696204976	-0.953287763891648	5.09505582748141	1.80227107436248	1.05716635261032	1.65988836309978	2.23478981676806	1.97493065796374	1.60289554347891	2.10122963810971	1.66029443767746	-0.0923055538445738	-0.224916723075984	3.94118774601201	-0.307141937811039	-0.454013004981393	-0.208999769937655	-0.817593648292312	-0.579186228801885	-1.97512559082717	-0.384226884866557	-0.865077198787674	-2.37334082146578	-1.90265189454878	-1.59286931692837	-0.959389439841554	-1.85937615118067	-0.862515568677988	-2.32171197988959	-3.76505714310995	-0.274243135944629	-0.661660230702514	-1.70092112509805	-2.29073767071103	-2.55425113174502	1.19388610927026	-0.755674393070184	-0.55293117456782	-1.63826414814606	3.50187160250859	4.03402300298104
92	-1.02121819607773	-0.00283683943624546	-0.963867143097979	-3.18257579121786	-2.4776155406767	-1.08160840046085	-0.46321144269701	-0.254305822207413	-0.239027218215	-0.953287763891648	3.12554145190369	1.80227107436248	1.05716635261032	2.4019785283592	2.23478981676806	1.97493065796374	1.60289554347891	2.10122963810971	2.01803786196894	-0.0923055538445738	-0.224916723075984	1.65095207227652	-0.307141937811039	-0.454013004981393	-0.208999769937655	-0.817593648292312	-0.579186228801885	-1.92175608821725	-0.384226884866557	-0.865077198787674	-2.37334082146578	-1.90265189454878	-1.59286931692837	-0.959389439841554	-1.85937615118067	-0.862515568677988	-2.32171197988959	-0.596645133315829	-1.27405002184209	-0.661660230702514	-3.19318123842762	-3.17727512306931	-2.55425113174502	1.19388610927026	-0.755674393070184	-0.214515094197782	-1.63826414814606	3.50187160250859	1.70187188389224
93	-1.02121819607773	-2.27971878018478	-0.963867143097979	-3.18257579121786	-2.4776155406767	-1.08160840046085	-0.46321144269701	-0.254305822207413	-0.239027218215	-0.42656315571731	3.88243247835642	1.80227107436248	1.05716635261032	2.4019785283592	2.23478981676806	1.97493065796374	1.60289554347891	2.10122963810971	2.01803786196894	-2.28937437138754	-0.224916723075984	2.16908767553729	-0.128382062300336	-1.3979030189965	-0.208999769937655	0.446513741055752	-0.579186228801885	-1.92175608821725	-0.384226884866557	-0.865077198787674	-2.37334082146578	-1.90265189454878	-1.59286931692837	-2.1372648478635	-1.85937615118067	-0.862515568677988	-2.32171197988959	-0.967372199186306	-1.27405002184209	-0.661660230702514	-3.19318123842762	-2.42614078136263	-1.95128018225652	1.19388610927026	-0.755674393070184	-0.214515094197782	-1.83196251338821	3.50187160250859	1.70187188389224
94	-1.02121819607773	-1.00168727396324	-0.963867143097979	-3.18257579121786	-2.4776155406767	-2.22793531043143	-0.46321144269701	-0.254305822207413	-0.239027218215	-0.42656315571731	3.88243247835642	1.80227107436248	1.05716635261032	2.4019785283592	2.23478981676806	1.44794462349348	1.92229386040168	2.10122963810971	2.01803786196894	-2.72270743396061	-1.03741159608401	2.16908767553729	-0.128382062300336	-1.3979030189965	-2.60976720547901	0.446513741055752	-0.0882127894829811	-1.92175608821725	-0.384226884866557	-0.865077198787674	-2.37334082146578	-1.68865144353566	-1.59286931692837	-0.711910909196729	-1.85937615118067	-0.862515568677988	-0.268482390907556	-0.967372199186306	-0.948529554244895	-0.661660230702514	-3.19318123842762	-2.42614078136263	-0.334532114130105	1.19388610927026	-0.755674393070184	-0.214515094197782	-0.469826316971568	3.50187160250859	2.09531341026527
95	-1.02121819607773	-1.00168727396324	-2.42601520959946	-3.18257579121786	-2.4776155406767	-1.68488172520158	-0.46321144269701	-0.254305822207413	-0.239027218215	-0.42656315571731	1.29928371070407	1.47524376643208	1.05716635261032	2.4019785283592	1.49674512054798	1.44794462349348	1.92229386040168	2.10122963810971	3.04290975433169	-2.72270743396061	-1.03741159608401	2.16908767553729	-0.128382062300336	-1.3979030189965	-2.60976720547901	0.871557776326369	-0.149730346141913	-1.92175608821725	-0.384226884866557	-0.865077198787674	-2.37334082146578	-1.68865144353566	-1.59286931692837	-0.711910909196729	-1.85937615118067	-0.862515568677988	-0.268482390907556	-0.967372199186306	-0.948529554244895	-0.661660230702514	-3.19318123842762	-0.0524481022803109	-0.334532114130105	1.19388610927026	-0.319196830723244	-0.214515094197782	-1.73009736613774	2.35370391681472	2.09531341026527
96	-1.02121819607773	-1.00168727396324	-0.810614360125923	-3.18257579121786	-2.4776155406767	-1.68488172520158	-0.46321144269701	-0.254305822207413	-0.239027218215	-0.42656315571731	1.32520178405952	1.47524376643208	1.28709769827666	2.4019785283592	1.49674512054798	1.44794462349348	1.92229386040168	2.10122963810971	3.04290975433169	-2.72270743396061	-1.03741159608401	2.16908767553729	-0.128382062300336	-1.3979030189965	-2.60976720547901	0.871557776326369	-0.28920525043871	-1.92175608821725	-2.96857912592023	-0.865077198787674	-2.10924306373148	-1.68865144353566	-1.59286931692837	-0.711910909196729	-1.85937615118067	-0.862515568677988	-0.268482390907556	-2.04101846087325	-0.948529554244895	-0.661660230702514	-3.19318123842762	-0.0524481022803109	-0.334532114130105	1.09155639386038	-0.319196830723244	-0.214515094197782	-1.5774266562549	2.35370391681472	2.18772719268401
97	-2.43354394035026	-1.00168727396324	-0.810614360125923	-3.18257579121786	-2.4776155406767	-1.68488172520158	-1.74460711193086	-0.254305822207413	-0.239027218215	-0.42656315571731	1.32520178405952	1.47524376643208	1.28709769827666	2.4019785283592	1.49674512054798	1.44794462349348	2.43282377131069	2.35534320148193	3.04290975433169	-2.72270743396061	-1.03741159608401	2.16908767553729	-0.128382062300336	-0.427115286907124	-1.27344800514592	0.871557776326369	-0.28920525043871	-1.92175608821725	-2.96857912592023	-0.865077198787674	-2.10924306373148	-1.68865144353566	-1.59286931692837	-0.469796285592011	-2.02082966607874	-0.862515568677988	-0.268482390907556	-2.04101846087325	-0.948529554244895	-0.661660230702514	-3.19318123842762	-0.0524481022803109	-3.25633445150275	1.39814931061541	-0.319196830723244	-0.620427966129501	-1.5774266562549	1.37635246220896	1.16451863679488
98	-2.43354394035026	-1.00168727396324	-0.810614360125923	-3.18257579121786	-3.27979717094979	-1.68488172520158	-1.10456095010173	-0.254305822207413	-0.849996852681629	-0.42656315571731	1.32520178405952	1.47524376643208	1.28709769827666	2.4019785283592	1.49674512054798	1.44794462349348	2.43282377131069	2.35534320148193	3.04290975433169	-0.163927679942541	-2.38418177505709	2.16908767553729	-0.128382062300336	-0.427115286907124	-1.18749711853302	0.871557776326369	-0.28920525043871	-1.95017145389002	-2.96857912592023	-0.865077198787674	-2.10924306373148	-1.68865144353566	-1.12646169007552	-1.92849876297668	-2.02082966607874	-0.862515568677988	-0.268482390907556	-2.04101846087325	-0.948529554244895	-0.661660230702514	-3.19318123842762	-0.0524481022803109	-3.25633445150275	1.39814931061541	-0.319196830723244	-0.620427966129501	-1.5774266562549	1.37635246220896	1.16451863679488
99	-2.43354394035026	-1.00168727396324	-0.367477370357464	-3.18257579121786	-3.27979717094979	-1.68488172520158	-1.10456095010173	-0.254305822207413	-0.849996852681629	-0.42656315571731	1.32520178405952	1.47524376643208	1.28709769827666	2.4019785283592	1.59973857093164	1.44794462349348	3.32331305362882	2.35534320148193	3.04290975433169	-0.163927679942541	-2.38418177505709	2.16908767553729	-0.128382062300336	-0.427115286907124	-1.18749711853302	0.871557776326369	-0.28920525043871	-2.46895917523553	-2.96857912592023	-0.865077198787674	-2.10924306373148	-1.68865144353566	-1.12646169007552	-1.92849876297668	-2.02082966607874	-0.862515568677988	-0.268482390907556	-2.04101846087325	-0.948529554244895	-0.661660230702514	-3.19318123842762	-0.0524481022803109	-0.60029775926141	1.39814931061541	-0.319196830723244	-0.620427966129501	-0.27240262475085	1.37635246220896	1.16451863679488
100	-2.43354394035026	-1.00168727396324	-0.367477370357464	-3.18257579121786	-3.27979717094979	-1.68488172520158	-2.41594585967514	-0.254305822207413	-0.849996852681629	-0.42656315571731	1.32520178405952	2.52034105373378	2.30380614093832	2.4019785283592	1.59973857093164	1.44794462349348	1.26779324483824	2.05699521177354	3.04290975433169	-0.163927679942541	-2.38418177505709	2.20218908304226	-1.44670353579777	-0.427115286907124	-1.18749711853302	0.871557776326369	-0.28920525043871	-2.22285833404476	-2.96857912592023	-0.865077198787674	-0.423147267925567	-2.58583695403075	-1.12646169007552	-1.64951913238794	-1.48633968681865	-0.862515568677988	-0.268482390907556	-0.616328668030758	-0.948529554244895	-2.49515157716917	-1.12902567284555	-0.0524481022803109	-0.60029775926141	1.39814931061541	-1.75062905391823	-0.620427966129501	-0.27240262475085	1.37635246220896	1.16451863679488
101	-0.14669586271738	-1.00168727396324	-0.367477370357464	-3.18257579121786	-3.27979717094979	-1.68488172520158	-2.41594585967514	-0.254305822207413	-0.849996852681629	-0.715824755913754	2.31222610593241	2.52034105373378	2.30380614093832	2.4019785283592	1.59973857093164	2.68380661877834	1.26779324483824	2.05699521177354	1.19698458432164	-0.163927679942541	-2.38418177505709	1.05334531819976	-1.44670353579777	-0.427115286907124	-1.18749711853302	0.871557776326369	-0.28920525043871	-2.18258247840261	-2.96857912592023	-0.865077198787674	-0.638801995626353	-1.9367853235642	-1.12646169007552	-1.38170727030757	-1.48633968681865	-0.862515568677988	-1.30467011837648	-0.616328668030758	-0.948529554244895	-2.49515157716917	-1.12902567284555	-0.0524481022803109	-0.60029775926141	1.39814931061541	-0.852140841972395	-0.328115476359064	-0.27240262475085	1.37635246220896	1.16451863679488
102	-0.14669586271738	-1.00168727396324	-0.367477370357464	-3.18257579121786	-3.27979717094979	-0.44275795871746	-2.41594585967514	-0.254305822207413	-0.444891337230486	-0.715824755913754	2.31222610593241	2.52034105373378	2.30380614093832	0.999754927523142	1.26069168460535	2.68380661877834	1.26779324483824	2.04550945335	1.19698458432164	-0.163927679942541	-2.38418177505709	1.05334531819976	-1.44670353579777	-0.427115286907124	-1.18749711853302	-0.0619367244907377	-0.28920525043871	-0.312818203593463	-2.96857912592023	-0.865077198787674	-1.87346498449569	-1.9367853235642	-1.12646169007552	-1.38170727030757	-1.48633968681865	-0.862515568677988	-1.30467011837648	-0.616328668030758	-0.948529554244895	-2.49515157716917	-1.12902567284555	-0.0524481022803109	-0.60029775926141	1.39814931061541	-0.852140841972395	-0.328115476359064	-0.27240262475085	1.37635246220896	1.42398476815063
103	-0.14669586271738	-0.922315349843945	-0.367477370357464	-3.18257579121786	-3.26577913601776	-0.44275795871746	-1.63394197019704	-0.254305822207413	-0.444891337230486	-0.715824755913754	2.31222610593241	2.52034105373378	2.30380614093832	0.999754927523142	2.382967579805	2.68380661877834	1.46975462660183	2.04550945335	1.19698458432164	-0.163927679942541	-1.21781300201912	1.05334531819976	-1.44670353579777	-0.427115286907124	-1.18749711853302	-0.0619367244907377	-0.28920525043871	-0.312818203593463	-2.96857912592023	-0.865077198787674	-1.87346498449569	-3.08612348129841	-1.08457322788309	-1.38170727030757	-1.48633968681865	-0.862515568677988	-1.30467011837648	-0.876203770240267	-1.61147257931822	-2.49515157716917	-1.12902567284555	-0.0524481022803109	-0.60029775926141	1.39814931061541	-0.852140841972395	-0.328115476359064	-0.27240262475085	1.37635246220896	1.42398476815063
104	-0.14669586271738	-0.922315349843945	-0.367477370357464	-3.09842202376017	-2.7646854905793	-0.44275795871746	-1.63394197019704	-0.254305822207413	-0.444891337230486	-0.715824755913754	2.31222610593241	2.52034105373378	2.30380614093832	2.37631296418728	2.382967579805	2.68380661877834	0.962812410730572	2.04550945335	1.19698458432164	-0.163927679942541	-1.21781300201912	1.05334531819976	-1.44670353579777	-0.427115286907124	-0.175722436310614	-0.0619367244907377	-0.28920525043871	-0.312818203593463	-2.96857912592023	-0.865077198787674	-1.87346498449569	-3.08612348129841	-1.08457322788309	-1.38170727030757	-1.48633968681865	-0.862515568677988	-1.30467011837648	-1.48253711441208	-1.61147257931822	-2.49515157716917	-1.11623422329528	-0.0524481022803109	-0.60029775926141	1.39814931061541	-0.852140841972395	-0.328115476359064	-0.27240262475085	1.37635246220896	1.42398476815063
105	-0.14669586271738	-0.922315349843945	-0.367477370357464	-3.09842202376017	-2.7646854905793	-0.44275795871746	-0.14855652873956	-0.254305822207413	-0.444891337230486	-0.715824755913754	2.31222610593241	2.52034105373378	2.30380614093832	2.37631296418728	2.382967579805	2.68380661877834	1.63964970398055	2.04550945335	1.19698458432164	-0.163927679942541	-1.21781300201912	1.05334531819976	-1.44670353579777	-0.427115286907124	-1.05227890085566	-0.0619367244907377	-0.28920525043871	-0.312818203593463	-0.988148217673102	-0.865077198787674	-0.0307154324320562	-3.08612348129841	-1.08457322788309	-1.38170727030757	-1.48633968681865	-1.54883059125108	-1.92216659948994	-2.77991211520339	-0.41516715881305	-2.02021869846044	-1.11623422329528	-0.0524481022803109	-0.60029775926141	1.39814931061541	-1.0976610450134	-0.328115476359064	-0.27240262475085	1.37635246220896	2.26278182393838
106	-0.14669586271738	-0.922315349843945	-0.3651975594483	-1.92955382508677	-3.30006255477901	-0.44275795871746	-0.14855652873956	-0.254305822207413	-0.444891337230486	-0.715824755913754	2.31222610593241	2.52034105373378	2.30380614093832	2.37631296418728	2.382967579805	2.68380661877834	1.63964970398055	2.04550945335	1.19698458432164	-0.163927679942541	-1.21781300201912	1.05334531819976	-1.44670353579777	-0.832446405509745	-1.05227890085566	-0.0619367244907377	-0.28920525043871	-0.312818203593463	-0.988148217673102	-0.865077198787674	-0.0307154324320562	-2.92980357203447	-1.08457322788309	-1.38170727030757	-1.69428284991438	-1.54883059125108	-1.92216659948994	-1.16679767657047	-0.41516715881305	-2.02021869846044	-0.66764609608002	-0.0524481022803109	-0.60029775926141	1.39814931061541	-1.0976610450134	-0.328115476359064	-0.27240262475085	1.37635246220896	2.26278182393838
107	-0.14669586271738	-0.922315349843945	-0.3651975594483	-0.518943539214862	-3.30006255477901	-0.44275795871746	-0.945269803175727	-0.254305822207413	-0.444891337230486	-0.715824755913754	2.31222610593241	2.52034105373378	2.30380614093832	1.35029948943741	2.382967579805	2.68380661877834	1.63964970398055	2.04550945335	1.19698458432164	-0.163927679942541	-1.21781300201912	1.05334531819976	-0.857318658085597	-0.832446405509745	-1.05227890085566	-0.8139107903722	-0.28920525043871	-0.312818203593463	-0.988148217673102	-0.865077198787674	-0.0307154324320562	-2.92980357203447	-1.08457322788309	-1.38170727030757	-1.69428284991438	-1.54883059125108	-1.92216659948994	-1.16679767657047	-0.41516715881305	-2.02021869846044	-0.66764609608002	-0.0524481022803109	-0.60029775926141	1.39814931061541	-1.0976610450134	-0.328115476359064	-0.27240262475085	1.04598160222491	2.26278182393838
108	-0.14669586271738	-0.739457545380675	-0.3651975594483	-0.518943539214862	-1.45804847711221	-0.44275795871746	-0.945269803175727	-0.254305822207413	-0.0150344707780049	-0.715824755913754	1.76330406239596	2.52034105373378	2.30380614093832	1.35029948943741	2.382967579805	2.68380661877834	1.63964970398055	2.99466281854977	1.19698458432164	-0.163927679942541	-1.21781300201912	1.05334531819976	-0.857318658085597	-0.832446405509745	0.0193185990158089	-0.8139107903722	-0.28920525043871	-0.312818203593463	-0.765780375081203	-0.865077198787674	-0.0307154324320562	-2.92980357203447	-1.86406619210555	-1.38170727030757	-4.06156232748501	-1.54883059125108	-2.30968552839768	-1.16679767657047	-0.41516715881305	-2.02021869846044	-0.66764609608002	-0.0524481022803109	-0.60029775926141	1.39814931061541	-1.0976610450134	-0.328115476359064	-0.630458570862406	1.30527729616417	2.26278182393838
109	-0.14669586271738	-0.739457545380675	-4.91042324395468	-2.40750296947195	-0.985765972785524	-0.283334043794347	-0.945269803175727	-0.254305822207413	-0.0150344707780049	-0.715824755913754	1.76330406239596	2.52034105373378	2.30380614093832	1.35029948943741	2.46361586681809	2.68380661877834	1.63964970398055	2.65660971577174	1.19698458432164	-0.163927679942541	-0.968222319402809	1.05334531819976	-1.03996600362897	-0.832446405509745	0.0193185990158089	0.0645514082107104	-0.28920525043871	-2.85771518122488	-0.765780375081203	-0.865077198787674	-0.0307154324320562	-2.92980357203447	-1.86406619210555	-1.38170727030757	-4.06156232748501	-1.54883059125108	-2.30968552839768	-1.16679767657047	-1.02230852209607	-2.02021869846044	-0.66764609608002	-0.0524481022803109	-0.60029775926141	1.39814931061541	-1.0976610450134	-0.328115476359064	-0.630458570862406	3.37532992002786	2.26278182393838
110	-0.14669586271738	-0.739457545380675	-3.62626139015928	-2.40750296947195	-0.985765972785524	-1.28869608861443	-0.945269803175727	-0.254305822207413	-0.0150344707780049	-1.2435424046089	1.76330406239596	2.52034105373378	2.51678834960855	1.37880776375751	2.46361586681809	2.2059653086127	1.63964970398055	2.65660971577174	1.19698458432164	-0.163927679942541	-0.968222319402809	1.74854987115459	-1.03996600362897	-1.75679265797646	0.0193185990158089	0.0645514082107104	-0.28920525043871	-0.0806599428455709	-0.496645535922894	-0.865077198787674	-1.21453626938206	-0.0470850541510015	-1.86406619210555	-1.38170727030757	-2.68654695781081	-1.54883059125108	-2.30968552839768	-1.16679767657047	-1.02230852209607	-2.02021869846044	-0.66764609608002	-0.0524481022803109	-0.60029775926141	1.39814931061541	-1.0976610450134	-0.328115476359064	-1.04789216574156	3.12936303489759	1.99845187804264
111	-0.14669586271738	-0.739457545380675	-0.579515922171038	-2.40750296947195	-0.985765972785524	-1.28869608861443	-1.01210367969022	-0.254305822207413	-0.0150344707780049	-1.2435424046089	1.76330406239596	2.52034105373378	2.51678834960855	1.84404216745954	2.59788156112646	2.2059653086127	1.9644302466329	2.85396026611101	1.19698458432164	-0.163927679942541	-0.968222319402809	1.74854987115459	-1.03996600362897	-1.75679265797646	0.0193185990158089	0.0645514082107104	-0.28920525043871	-0.0806599428455709	-0.496645535922894	-0.865077198787674	-1.21453626938206	-0.145666190492088	-1.86406619210555	-1.38170727030757	-2.68654695781081	-1.54883059125108	-2.30968552839768	-1.16679767657047	-1.02230852209607	-1.65855479136931	-0.66764609608002	-0.0524481022803109	-0.60029775926141	1.39814931061541	-1.0976610450134	-0.637844487532302	-1.04789216574156	2.90440780468706	1.99845187804264
112	-0.670604761204902	-0.739457545380675	-0.579515922171038	-1.06862616600058	-0.985765972785524	-1.28869608861443	-1.01210367969022	-0.254305822207413	-0.0150344707780049	-0.97200231081759	1.76330406239596	2.52034105373378	2.51678834960855	1.84404216745954	2.59788156112646	2.2059653086127	1.9644302466329	3.8227716935766	1.19698458432164	-0.163927679942541	-0.968222319402809	1.95150368789313	-1.03996600362897	-1.75679265797646	0.0193185990158089	0.599220774634541	-0.28920525043871	-0.0806599428455709	-0.496645535922894	-0.865077198787674	-1.21453626938206	-0.145666190492088	-1.86406619210555	-1.38170727030757	-2.68654695781081	-1.54883059125108	-2.30968552839768	-1.16679767657047	-1.02230852209607	-0.505303169227955	-0.66764609608002	-0.0524481022803109	-1.61124372862361	1.39814931061541	-1.0976610450134	-0.637844487532302	-1.04789216574156	2.90440780468706	1.99845187804264
113	-0.670604761204902	-0.739457545380675	-0.579515922171038	-1.06862616600058	-0.985765972785524	-1.28869608861443	-1.73446247704426	-0.254305822207413	-0.0150344707780049	-0.97200231081759	1.76330406239596	2.52034105373378	1.00150942472329	1.84404216745954	1.68983701616939	2.35457976635586	1.9644302466329	3.8227716935766	1.19698458432164	-2.68763767297611	-0.222423713561076	1.95150368789313	-1.03996600362897	-1.75679265797646	-0.307808846893797	0.599220774634541	-1.81878396148169	-0.0806599428455709	-0.496645535922894	-0.411380342437074	-1.21453626938206	-0.145666190492088	-1.86406619210555	-1.38170727030757	-2.68654695781081	-1.54883059125108	-2.43569118852686	-0.860800302056398	-1.02230852209607	-0.505303169227955	-0.66764609608002	-0.914019119797458	-1.33045201810851	1.39814931061541	-1.0976610450134	-0.637844487532302	-0.154131982607442	2.90440780468706	1.99845187804264
114	-0.670604761204902	-0.739457545380675	-0.579515922171038	-1.06862616600058	-2.31008843427447	-1.28869608861443	-1.73446247704426	-0.254305822207413	-0.0150344707780049	-0.213038463436916	1.76330406239596	2.52034105373378	1.00150942472329	1.84404216745954	1.68983701616939	2.35457976635586	1.9644302466329	3.83996910698616	1.19698458432164	-1.08836857365503	-0.222423713561076	1.95150368789313	-1.03996600362897	-1.75679265797646	-0.307808846893797	0.599220774634541	-1.81878396148169	-1.27476526367569	-0.496645535922894	-1.86812083484335	-1.21453626938206	-0.145666190492088	-1.86406619210555	-1.38170727030757	-2.68654695781081	-1.54883059125108	-0.0407042735734295	-0.860800302056398	-1.7213028876369	-0.505303169227955	-0.957734994353204	-0.771905261275947	-1.33045201810851	1.39814931061541	-1.0976610450134	-2.82165517605076	-1.99717326493683	2.59558572291379	1.99845187804264
115	-0.670604761204902	-0.739457545380675	-0.579515922171038	-2.58666605537088	-1.30551363624664	-1.28869608861443	-1.73446247704426	-0.254305822207413	-0.358243062406365	-0.213038463436916	1.76330406239596	2.52034105373378	1.00150942472329	1.84404216745954	1.68983701616939	2.35457976635586	1.9644302466329	4.17410429490186	2.9334695810338	-1.08836857365503	-0.222423713561076	1.95150368789313	-1.03996600362897	-0.42403587388904	-0.333310607670914	0.599220774634541	-1.81878396148169	-1.27476526367569	-0.496645535922894	-1.70485043108145	-1.21453626938206	-0.145666190492088	-1.86406619210555	-1.88408574944076	-2.68654695781081	-1.54883059125108	-1.89938307255701	-0.0544760757605116	-1.7213028876369	-0.505303169227955	-0.46517809469605	-0.771905261275947	-1.33045201810851	1.39814931061541	-1.0976610450134	-1.46859416239987	-1.99951990213638	1.64013852985757	1.99845187804264
116	-0.670604761204902	-0.739457545380675	-0.579515922171038	-2.58666605537088	-0.968502903589879	-1.28869608861443	-1.69014680304743	-0.254305822207413	-0.358243062406365	-0.213038463436916	1.76330406239596	2.52034105373378	1.00150942472329	1.17093572371289	2.21871106324532	1.12352770664108	1.75285156454811	4.17410429490186	2.9334695810338	-1.08836857365503	-0.222423713561076	1.47820151663913	-1.03996600362897	-0.42403587388904	-0.333310607670914	0.599220774634541	-1.81878396148169	-0.219371596696603	-0.496645535922894	-1.70485043108145	-1.21453626938206	-0.145666190492088	-1.86406619210555	-1.88408574944076	-0.875682587443384	-0.361553163026944	-1.89938307255701	-0.0544760757605116	-0.707803885520173	-0.505303169227955	-0.949214916145423	-0.771905261275947	-1.33045201810851	2.20303020245965	-1.0976610450134	-1.46859416239987	-0.830845560226209	1.64013852985757	1.99845187804264
117	-0.670604761204902	-0.739457545380675	-0.579515922171038	-2.58666605537088	-2.01047116266288	-1.28869608861443	-1.7599730075727	-0.254305822207413	-0.358243062406365	-0.213038463436916	3.8985285194964	2.52034105373378	1.22782747838136	1.17093572371289	2.21871106324532	1.12352770664108	1.75285156454811	1.50335052833528	1.87447921615334	-1.08836857365503	-0.222423713561076	1.47820151663913	-1.03996600362897	-0.42403587388904	0.167713054497078	0.599220774634541	-1.81878396148169	-0.219371596696603	-0.496645535922894	-1.70485043108145	-1.21453626938206	-0.145666190492088	-2.93063707694839	-3.74149616382415	-0.875682587443384	-0.361553163026944	-2.13619453863703	-0.0544760757605116	-0.707803885520173	-0.505303169227955	-0.838050030417843	-0.771905261275947	-1.33045201810851	2.20303020245965	-1.0976610450134	-1.46859416239987	-0.310229013421561	1.64013852985757	1.75402082552833
118	-0.670604761204902	-0.739457545380675	-0.579515922171038	-2.58666605537088	-2.01047116266288	-1.28869608861443	-1.7599730075727	-0.254305822207413	-0.358243062406365	-0.213038463436916	3.8985285194964	2.52034105373378	1.22782747838136	1.17093572371289	2.21871106324532	1.12352770664108	1.75285156454811	2.03489161613726	1.87447921615334	-1.08836857365503	-0.222423713561076	1.0993269713603	-1.03996600362897	-0.42403587388904	0.0478065817495965	0.599220774634541	-1.81878396148169	-0.219371596696603	-0.496645535922894	-2.09491290004651	-1.21453626938206	-0.145666190492088	-1.65386901732953	-3.74149616382415	-0.875682587443384	-0.361553163026944	-2.13619453863703	-0.0544760757605116	-0.895430856517571	-0.505303169227955	-0.838050030417843	-0.808980822496851	-1.33045201810851	1.98937563681022	-1.0976610450134	-1.46859416239987	-0.454192232725998	3.4099024782943	1.89970999540386
119	-0.670604761204902	-0.739457545380675	-0.579515922171038	-2.58666605537088	-2.01047116266288	-1.28869608861443	-1.7599730075727	-0.254305822207413	-0.358243062406365	-0.213038463436916	2.36508544817017	2.52034105373378	1.03572826358351	1.17093572371289	2.21871106324532	2.32084239655537	1.75285156454811	2.03489161613726	1.87447921615334	-1.08836857365503	-0.222423713561076	2.22561638113634	-1.03996600362897	-0.42403587388904	0.0478065817495965	0.599220774634541	-1.81878396148169	-0.219371596696603	-0.648400184176044	-2.09491290004651	-1.21453626938206	-0.145666190492088	-1.65386901732953	-0.957385243815173	-0.875682587443384	-0.361553163026944	-2.13619453863703	-0.0544760757605116	-0.895430856517571	-0.505303169227955	-0.525012809338502	-0.808980822496851	-1.33045201810851	1.98937563681022	-1.0976610450134	-1.46859416239987	-0.507786641316914	3.4099024782943	1.90921546593361
120	-0.670604761204902	-0.739457545380675	-0.579515922171038	-2.58666605537088	-0.654513218722927	-1.1761773179415	-0.947518817576115	-0.254305822207413	-0.358243062406365	-0.213038463436916	3.11546266566285	2.52034105373378	1.03572826358351	1.17093572371289	1.93787827297497	2.32084239655537	1.75285156454811	2.03489161613726	1.87447921615334	-1.08836857365503	-0.222423713561076	2.22561638113634	-1.03996600362897	-1.15387811404873	0.0478065817495965	0.599220774634541	-1.81878396148169	-0.219371596696603	-0.648400184176044	-0.184031384041656	-0.111168483853802	-0.548514535334965	-1.65386901732953	-0.302666231982146	-2.80136162594555	-0.361553163026944	-1.1771877125539	-0.0544760757605116	-0.541806920930223	-0.505303169227955	-0.525012809338502	-0.808980822496851	-0.985163979209172	1.98937563681022	-1.0976610450134	-0.0396125081823467	-0.507786641316914	3.35433485154357	1.90921546593361
121	-0.670604761204902	-0.739457545380675	-0.579515922171038	-2.58666605537088	-0.654513218722927	-0.282383751471276	-0.95239079655993	-0.254305822207413	-0.358243062406365	-0.213038463436916	3.11546266566285	3.61646989122513	2.14891861535348	1.53121113960933	2.04691253255376	2.32084239655537	1.75285156454811	2.03489161613726	1.87447921615334	-0.356330333459576	-1.52392052248668	2.22561638113634	-1.03996600362897	-1.15387811404873	0.0478065817495965	0.599220774634541	-1.89254298528509	-0.219371596696603	-0.648400184176044	-1.13680820120762	-0.111168483853802	-0.548514535334965	-1.65386901732953	-0.302666231982146	-2.80136162594555	-0.361553163026944	-1.1771877125539	-1.23556340393564	-0.563443715299529	-0.505303169227955	-0.525012809338502	-0.808980822496851	-0.804281530697014	1.98937563681022	-1.0976610450134	-0.0396125081823467	-0.507786641316914	2.14186970703371	1.90921546593361
122	-0.670604761204902	-0.739457545380675	-0.579515922171038	-1.60352526748245	-0.654513218722927	-0.282383751471276	-0.95239079655993	-0.663042418009455	-0.358243062406365	-0.213038463436916	3.07367666050138	4.35679645156393	2.14891861535348	1.53121113960933	2.04691253255376	2.32084239655537	1.75285156454811	2.03489161613726	1.87447921615334	-0.356330333459576	-1.52392052248668	2.22561638113634	-1.03996600362897	-1.15387811404873	0.0478065817495965	-0.43530588839882	-1.89254298528509	-0.219371596696603	-0.648400184176044	-1.13680820120762	-0.111168483853802	-0.548514535334965	-0.56526461038643	-0.302666231982146	-2.80136162594555	-0.361553163026944	-1.1771877125539	-3.07536653641795	-0.563443715299529	-0.505303169227955	-0.716342436721404	-0.808980822496851	-0.804281530697014	2.10524678365231	-1.0976610450134	-0.0396125081823467	-2.23385270090598	2.14186970703371	1.90921546593361
123	-0.670604761204902	-0.739457545380675	-1.23195404562562	-0.513200038395659	-0.161286264312733	-0.282383751471276	-0.95239079655993	-0.663042418009455	-0.358243062406365	-0.213038463436916	1.57252041650603	4.35679645156393	2.14891861535348	1.53121113960933	2.62759342741971	2.32084239655537	1.75285156454811	2.03489161613726	1.87447921615334	-0.356330333459576	-1.52392052248668	2.22561638113634	-1.03996600362897	-1.15387811404873	0.0478065817495965	-0.43530588839882	-0.25909440410187	-0.219371596696603	-0.648400184176044	-1.13680820120762	-0.111168483853802	-0.548514535334965	-0.56526461038643	-0.302666231982146	-2.80136162594555	-0.361553163026944	-1.47292504015628	-0.991206538860531	-2.44588438303676	-0.912202244236889	-0.716342436721404	-0.808980822496851	-0.662147571697737	2.10524678365231	-1.0976610450134	-0.0396125081823467	-2.23385270090598	1.99115436390272	1.90921546593361
124	-0.670604761204902	-0.739457545380675	-1.23195404562562	-0.513200038395659	-0.161286264312733	-0.282383751471276	-0.95239079655993	-0.663042418009455	-0.358243062406365	-0.213038463436916	1.57252041650603	4.35679645156393	2.14891861535348	1.53121113960933	2.62759342741971	2.31942826801524	1.75285156454811	2.03489161613726	2.90154972623831	-0.356330333459576	-1.52392052248668	2.22561638113634	-1.03996600362897	-1.15387811404873	0.0478065817495965	-0.43530588839882	-0.25909440410187	-0.219371596696603	-0.648400184176044	-0.387681500182408	-0.111168483853802	-0.548514535334965	-0.56526461038643	-0.302666231982146	-2.80136162594555	-0.361553163026944	-1.47292504015628	-0.991206538860531	-2.44588438303676	-0.912202244236889	-0.716342436721404	-0.109029340059231	-0.662147571697737	2.10524678365231	-0.166647010105076	-0.0396125081823467	-1.13155234648545	1.99115436390272	1.90921546593361
125	-0.472481809343793	-0.739457545380675	-1.23195404562562	-0.513200038395659	-0.161286264312733	-0.282383751471276	-0.95239079655993	-0.803085361241609	-0.358243062406365	-0.213038463436916	2.98071382821098	4.01166480523113	2.14891861535348	1.53121113960933	2.62759342741971	2.31942826801524	1.75285156454811	3.06746057553264	2.90154972623831	-0.356330333459576	-1.52392052248668	2.37415479125381	-1.03996600362897	-1.15387811404873	0.0478065817495965	-0.43530588839882	-0.25909440410187	-0.219371596696603	-0.648400184176044	-0.387681500182408	-0.111168483853802	-0.548514535334965	-0.56526461038643	-0.302666231982146	-2.80136162594555	-0.361553163026944	-1.47292504015628	-0.991206538860531	-2.38489400699187	-0.912202244236889	-0.716342436721404	-0.109029340059231	-0.965936635513565	2.10524678365231	-0.166647010105076	-0.0396125081823467	-1.13155234648545	1.99115436390272	1.90921546593361
126	-0.472481809343793	-0.739457545380675	-1.23195404562562	-0.513200038395659	-0.161286264312733	-0.282383751471276	-0.95239079655993	-1.41046969932245	-0.358243062406365	-0.599157074116253	1.11595207550388	4.01166480523113	2.14891861535348	1.53121113960933	1.30057684291677	2.31942826801524	1.75285156454811	3.06746057553264	2.90154972623831	-1.79099445500142	-1.52392052248668	2.37415479125381	-1.03996600362897	-1.15387811404873	-2.01472942128238	-0.43530588839882	-0.555996551666427	-0.219371596696603	-0.932684022131355	-0.387681500182408	-3.00818547297872	-0.548514535334965	-1.1990723243031	-0.302666231982146	-2.80136162594555	-0.361553163026944	-1.47292504015628	-0.991206538860531	-2.38489400699187	-0.925137859800145	-1.48903896130861	-0.109029340059231	-1.90149320691487	2.10524678365231	-0.166647010105076	-0.0396125081823467	-1.13155234648545	1.99115436390272	1.1434396668749
127	-0.472481809343793	-0.739457545380675	-1.42482277339319	-0.513200038395659	-0.161286264312733	-0.27527239564854	-0.95239079655993	-1.41046969932245	-0.358243062406365	-0.599157074116253	1.11595207550388	4.01166480523113	2.14891861535348	1.56563621520774	1.30057684291677	2.31942826801524	1.75285156454811	3.06746057553264	1.07237906359985	-1.79099445500142	-1.52392052248668	2.37415479125381	-1.02219434030456	-1.15387811404873	-2.01472942128238	-1.00341438958528	-0.555996551666427	-0.972425331005459	-0.932684022131355	-0.387681500182408	-2.3331487941044	-0.548514535334965	-1.1990723243031	-0.302666231982146	-1.45146077870473	-0.361553163026944	-1.47292504015628	-1.17712830211218	-2.38489400699187	-0.925137859800145	-0.276530052293567	-0.109029340059231	-2.2931528318704	2.10524678365231	-0.166647010105076	-0.0396125081823467	-1.13155234648545	1.99115436390272	1.1434396668749
128	-0.472481809343793	-0.739457545380675	-1.42482277339319	-0.513200038395659	-0.161286264312733	-0.27527239564854	-0.95239079655993	-1.41046969932245	-0.358243062406365	-0.599157074116253	1.11595207550388	4.01166480523113	4.4618538181135	1.56563621520774	1.30057684291677	2.31942826801524	2.17991956393876	3.06746057553264	1.07237906359985	-1.79099445500142	-1.52392052248668	4.83673755194652	-1.02219434030456	-1.15387811404873	-2.01472942128238	-0.554975478300151	-0.555996551666427	-0.332032980381593	-2.23050463855351	-0.387681500182408	-0.677969420123653	-0.548514535334965	-1.1990723243031	-0.302666231982146	-1.45146077870473	-0.361553163026944	-0.237796313487035	-1.17712830211218	-2.38489400699187	-0.925137859800145	-0.276530052293567	-0.709084914497941	-2.2931528318704	2.86650381368638	-0.166647010105076	-0.0396125081823467	-1.13155234648545	2.66973844990437	1.1434396668749
129	-0.472481809343793	-1.21810254873533	-1.42482277339319	-0.896227962510303	-0.161286264312733	-0.27527239564854	-0.95239079655993	-1.41046969932245	-0.358243062406365	-0.599157074116253	1.11595207550388	4.01166480523113	4.4618538181135	1.56563621520774	1.30057684291677	2.31942826801524	2.17991956393876	3.06746057553264	1.07237906359985	-1.79099445500142	-0.484392589267595	1.11251708976493	-2.83976831551321	-1.7233793426934	0.602777629269782	-2.32892796111035	-0.555996551666427	-0.332032980381593	-2.23050463855351	-0.387681500182408	-0.677969420123653	-0.548514535334965	-1.1990723243031	-1.22919065503092	-1.21799447149314	-0.361553163026944	-0.237796313487035	-1.17712830211218	-2.38489400699187	-0.925137859800145	-0.276530052293567	-1.5730725964475	-1.33648755296216	2.86650381368638	-0.982833151701911	-0.0396125081823467	-1.13155234648545	3.56323361326857	1.67160735872713
130	-0.472481809343793	-1.21318980345351	-1.42482277339319	-0.396372586351379	-0.161286264312733	-0.27527239564854	-0.95239079655993	-1.41046969932245	-0.358243062406365	-0.599157074116253	1.11595207550388	1.43813848561713	2.21576668350808	1.57338273228972	3.11333759393591	2.31942826801524	2.17991956393876	3.06746057553264	1.07237906359985	-1.79099445500142	-0.484392589267595	1.62174625509843	-2.83976831551321	-1.7233793426934	-0.346932902645761	-3.42581818876433	-0.555996551666427	-0.332032980381593	-2.23050463855351	-0.387681500182408	-2.13459674573642	-0.548514535334965	-1.1990723243031	-1.22919065503092	-0.572225774094063	-0.361553163026944	-0.237796313487035	-1.17712830211218	-0.931695478876751	-0.0402308548063162	-0.276530052293567	-1.5730725964475	-1.33648755296216	2.86650381368638	-0.982833151701911	-0.0396125081823467	-1.13155234648545	1.42391310086443	1.67160735872713
131	-0.472481809343793	-0.738180145861595	-1.42482277339319	-0.396372586351379	-1.52194330986423	-0.27527239564854	-0.971536634955948	-1.41046969932245	-0.358243062406365	-0.599157074116253	1.11595207550388	3.47961436070281	3.42805399102539	1.57338273228972	3.11333759393591	2.31942826801524	2.11228505957043	3.06746057553264	1.07237906359985	-1.7205916642388	-0.953001278072676	1.62174625509843	-2.83976831551321	-1.7233793426934	-0.346932902645761	-3.42581818876433	-0.555996551666427	-0.332032980381593	-0.569333728909145	-0.387681500182408	-0.25629235448095	-0.548514535334965	-0.17711565715395	-1.22919065503092	-0.572225774094063	-0.480688096096436	-0.237796313487035	-1.17712830211218	-0.931695478876751	-0.0402308548063162	-0.276530052293567	-1.5730725964475	-1.33648755296216	3.28978545259172	-0.185743457950419	-0.0396125081823467	-1.13155234648545	1.42391310086443	1.78864851165239
132	-0.472481809343793	-0.51491156705398	-1.42482277339319	-0.396372586351379	-1.52194330986423	-0.27527239564854	-0.971536634955948	-0.469996650789713	-0.358243062406365	-0.599157074116253	1.11595207550388	3.47961436070281	3.42805399102539	1.57338273228972	3.11333759393591	3.3716919149505	3.26540242697709	3.06746057553264	1.07237906359985	-1.7205916642388	-0.953001278072676	1.75085046487434	-2.83976831551321	-1.7233793426934	-0.346932902645761	-3.4578307464758	-0.555996551666427	-0.332032980381593	-0.569333728909145	-0.387681500182408	-0.25629235448095	-0.548514535334965	-0.0532100780297111	-1.22919065503092	-0.7751884092915	-0.480688096096436	-0.237796313487035	-1.17712830211218	-0.931695478876751	-0.0402308548063162	-0.276530052293567	-1.5730725964475	-1.33648755296216	2.73062962488965	-0.185743457950419	-0.838282907161308	-0.815484553567678	1.42391310086443	1.78864851165239
133	-0.472481809343793	-0.51491156705398	-0.632687724611227	-0.0708837382977483	-1.52194330986423	-0.27527239564854	-0.971536634955948	-0.469996650789713	-0.358243062406365	-0.599157074116253	2.89187014470141	3.47961436070281	3.42805399102539	1.57338273228972	3.11333759393591	3.3716919149505	3.26540242697709	3.06746057553264	1.07237906359985	-1.7205916642388	-0.953001278072676	1.75085046487434	-3.69606622619064	-1.7233793426934	0.635252101669729	-0.183106850820005	-0.555996551666427	-0.332032980381593	-0.569333728909145	-2.11715178212694	-1.7347489887251	-0.548514535334965	-0.0532100780297111	-1.22919065503092	-0.7751884092915	-0.480688096096436	-0.237796313487035	-1.17712830211218	-1.43951913366401	-1.37013468698909	-0.276530052293567	-1.5730725964475	-1.33648755296216	2.73062962488965	-0.185743457950419	-0.838282907161308	-0.184042819981908	2.84687946388238	1.78864851165239
134	-0.339848647513606	-0.51491156705398	-0.672315618287056	-0.0708837382977483	-1.58379043806341	-2.22236112126061	-1.0727472363508	-0.469996650789713	-0.358243062406365	-0.599157074116253	2.50033447329653	3.47961436070281	3.42805399102539	1.57338273228972	2.13576072748148	3.3716919149505	3.26540242697709	3.06746057553264	1.07237906359985	-1.7205916642388	-0.953001278072676	1.75085046487434	-3.69606622619064	-1.14557195833575	0.635252101669729	-0.183106850820005	-0.119102521980069	-0.332032980381593	-0.569333728909145	-2.11715178212694	-1.7347489887251	-0.548514535334965	-0.0532100780297111	-1.22919065503092	-0.7751884092915	-0.480688096096436	-0.237796313487035	-0.781428800083791	-1.43951913366401	-1.37013468698909	-0.276530052293567	-1.5730725964475	-0.764264226424239	2.73062962488965	-0.185743457950419	-0.838282907161308	-0.184042819981908	2.84687946388238	1.78864851165239
135	-2.03735719328637	-1.05543767725956	-0.672315618287056	-0.0708837382977483	-1.58379043806341	-2.22236112126061	-1.0727472363508	-1.93744061820871	-0.358243062406365	-0.599157074116253	2.50033447329653	3.47961436070281	3.42805399102539	1.57338273228972	2.13576072748148	3.3716919149505	3.26540242697709	3.06746057553264	1.07237906359985	-1.7205916642388	-1.4392326317902	1.75085046487434	-3.69606622619064	-1.14557195833575	-1.55196937037163	-0.183106850820005	-0.119102521980069	-0.332032980381593	-0.569333728909145	-2.11715178212694	-1.7347489887251	-0.548514535334965	-0.0532100780297111	-1.22919065503092	-0.7751884092915	-0.480688096096436	-0.237796313487035	-0.781428800083791	-1.43951913366401	-1.37013468698909	-1.26921803125837	-1.5730725964475	-0.764264226424239	1.50236199887873	-0.185743457950419	-0.838282907161308	-0.184042819981908	1.42047452172419	1.78864851165239
136	-2.03735719328637	-1.05543767725956	-0.672315618287056	-0.0708837382977483	-1.58379043806341	-2.22236112126061	-0.986642760153989	-2.49596559819263	-0.358243062406365	-0.599157074116253	2.50033447329653	3.47961436070281	3.42805399102539	1.57338273228972	2.22684270936354	3.3716919149505	3.26540242697709	2.33384696806729	1.07237906359985	-1.7205916642388	-1.4392326317902	1.75085046487434	-0.513060451776035	-1.14557195833575	-1.55196937037163	-0.183106850820005	-0.119102521980069	-0.332032980381593	-0.569333728909145	-0.717615860261914	-1.7347489887251	-0.548514535334965	-0.0532100780297111	-1.22919065503092	-0.7751884092915	-0.480688096096436	-0.237796313487035	-0.781428800083791	-1.43951913366401	-1.37013468698909	-1.26921803125837	-1.5730725964475	-0.813878453229726	1.50236199887873	-0.185743457950419	-0.838282907161308	-0.184042819981908	1.42047452172419	1.78864851165239
137	-2.03735719328637	-0.496342679196021	-0.672315618287056	-0.0708837382977483	-1.58379043806341	-0.451265069166864	-0.986642760153989	-2.76195504403953	-0.358243062406365	-0.599157074116253	2.50033447329653	3.47961436070281	3.54656608604827	1.57338273228972	1.8688355848472	3.47622484526598	3.26540242697709	2.33384696806729	1.07237906359985	-1.7205916642388	-0.075154182621427	1.75085046487434	-0.11467201892747	-1.14557195833575	-1.55196937037163	-0.183106850820005	-0.119102521980069	-0.332032980381593	-0.632000003662691	-0.717615860261914	-2.10590016341087	-0.0269709950096774	-0.0839935135960874	-1.22919065503092	-0.7751884092915	-0.480688096096436	-0.237796313487035	-0.708840089123312	-1.43951913366401	-1.37013468698909	-1.26921803125837	-1.5730725964475	-0.813878453229726	1.50236199887873	-0.185743457950419	-0.838282907161308	-0.184042819981908	1.42047452172419	1.78864851165239
138	-2.03735719328637	-0.496342679196021	-0.672315618287056	-0.0708837382977483	-0.329190723345919	-0.564470471790373	-0.986642760153989	-2.76195504403953	-0.358243062406365	-0.599157074116253	1.98213214320233	1.73778325365347	1.25055438578895	1.57338273228972	1.8688355848472	3.47622484526598	2.67528613318236	2.24095412967171	1.5825326557115	-0.000740175891162931	-0.254617030877103	1.75085046487434	-0.11467201892747	-1.14557195833575	0.120181780923169	-0.183106850820005	-0.119102521980069	-0.332032980381593	-0.632000003662691	-0.717615860261914	-2.10590016341087	-0.0269709950096774	-0.0839935135960874	-1.22919065503092	-0.241361833376759	-0.480688096096436	-0.237796313487035	-0.708840089123312	-1.43951913366401	-1.37013468698909	-1.01803690036211	-1.5730725964475	-0.73457959139523	1.50236199887873	-0.185743457950419	-0.838282907161308	-0.184042819981908	1.12116443146182	1.78864851165239
139	-0.731501712924082	-0.496342679196021	-0.672315618287056	-0.0708837382977483	-0.477674100525377	-0.564470471790373	-0.986642760153989	-2.76195504403953	-0.358243062406365	-0.599157074116253	1.98213214320233	1.73778325365347	1.25055438578895	1.57338273228972	1.47836947324759	3.47622484526598	2.67528613318236	2.24095412967171	3.93012780025614	-0.578459223876994	-0.254617030877103	1.75085046487434	-0.11467201892747	-1.14557195833575	0.628807095209315	0.950873407152546	-0.119102521980069	-0.332032980381593	-0.632000003662691	-0.765405740337798	-2.10590016341087	-0.634179971382774	-0.0839935135960874	-1.22919065503092	-0.241361833376759	-0.480688096096436	-0.237796313487035	-0.708840089123312	-1.33765178338379	-1.37013468698909	-1.01803690036211	-1.5730725964475	-0.73457959139523	1.50236199887873	-0.185743457950419	-0.838282907161308	-0.184042819981908	1.45581860677607	1.78864851165239
140	-0.731501712924082	-0.496342679196021	-0.672315618287056	-0.0708837382977483	-0.477674100525377	-1.02565116235167	-0.986642760153989	-0.728182555998367	-0.358243062406365	-0.599157074116253	1.98213214320233	1.73778325365347	1.25055438578895	1.57338273228972	2.58685849505175	2.44588350475311	2.67528613318236	2.24095412967171	1.14494810271316	-0.578459223876994	-0.254617030877103	1.75085046487434	-0.11467201892747	-1.14557195833575	0.628807095209315	0.950873407152546	-0.365590187474312	-0.332032980381593	-0.632000003662691	-0.765405740337798	-1.72335157125565	-0.634179971382774	-0.0839935135960874	-1.22919065503092	-0.241361833376759	-0.480688096096436	-0.237796313487035	-0.652513342568263	-1.33765178338379	-1.37013468698909	-1.343051244815	-1.5730725964475	-0.73457959139523	1.39205723159221	-0.0648959424189027	-0.838282907161308	-0.184042819981908	1.13810654265891	1.78864851165239
141	-0.731501712924082	-0.496342679196021	-0.672315618287056	-0.680916014202289	-2.35780474924538	-0.200704634927355	-0.986642760153989	-0.728182555998367	-0.358243062406365	-0.599157074116253	1.98213214320233	1.73778325365347	1.25055438578895	1.84309721709631	2.58685849505175	2.44588350475311	2.67528613318236	2.24095412967171	1.61885960934888	-0.578459223876994	-1.37568384261629	1.75085046487434	-0.11467201892747	-1.14557195833575	-1.2452050431545	0.224568721102636	-1.20169304673933	-0.332032980381593	-0.632000003662691	-0.765405740337798	-1.72335157125565	-0.634179971382774	-0.0839935135960874	-1.22919065503092	-1.21134030793181	-0.480688096096436	-0.237796313487035	-0.652513342568263	-0.275200118757117	-1.37013468698909	-1.343051244815	-1.5730725964475	-0.73457959139523	1.07732344915483	-0.0648959424189027	-0.838282907161308	-0.184042819981908	1.13810654265891	1.78864851165239
142	-3.07586530817401	-0.496342679196021	-0.672315618287056	-0.307882659072585	-2.35780474924538	-0.200704634927355	-0.234233712277026	-0.728182555998367	-0.358243062406365	-0.599157074116253	1.5922260236778	4.14692567024303	1.25055438578895	1.84309721709631	2.58685849505175	2.44588350475311	2.67528613318236	2.8301003524673	1.61885960934888	-0.578459223876994	-1.37568384261629	1.75085046487434	-0.904722422675577	-0.242069179596174	-0.465103086630863	0.224568721102636	-2.10414581829172	-0.332032980381593	-0.632000003662691	-0.765405740337798	-0.628836489685856	-0.634179971382774	-0.0839935135960874	-1.22919065503092	-1.21134030793181	-0.480688096096436	-0.237796313487035	-0.652513342568263	-0.275200118757117	-1.55572162654985	-1.343051244815	-1.5730725964475	-0.73457959139523	1.07732344915483	-0.0648959424189027	-0.838282907161308	-0.184042819981908	1.13810654265891	1.78864851165239
143	-1.91816088661449	-0.496342679196021	-0.672315618287056	-0.307882659072585	-2.35780474924538	-1.64030285732775	-0.234233712277026	-0.728182555998367	-0.358243062406365	-0.599157074116253	1.5922260236778	4.14692567024303	1.25055438578895	1.84309721709631	2.58685849505175	2.44588350475311	2.67528613318236	2.8301003524673	1.61885960934888	-0.578459223876994	-1.37568384261629	1.75085046487434	-0.904722422675577	-0.242069179596174	-0.465103086630863	0.224568721102636	-2.10414581829172	-0.332032980381593	-0.632000003662691	-0.765405740337798	-0.628836489685856	-0.634179971382774	-0.0839935135960874	-1.22919065503092	-1.21134030793181	-0.945601748025422	-0.237796313487035	-0.652513342568263	-0.275200118757117	-1.15020051404025	-1.45149910052601	-2.53050436284107	-0.790231152821027	1.03973725734598	-0.0648959424189027	-1.37746836357875	-0.184042819981908	1.13810654265891	1.78864851165239
144	-1.91816088661449	-0.496342679196021	-0.672315618287056	-0.307882659072585	-2.35780474924538	-1.64030285732775	-0.234233712277026	-0.728182555998367	-0.358243062406365	-0.802885853456074	1.5922260236778	4.16439310137713	1.25055438578895	1.84309721709631	2.58685849505175	2.44588350475311	2.89405223375152	2.8301003524673	1.61885960934888	-0.578459223876994	-1.37568384261629	1.75085046487434	-0.904722422675577	-0.242069179596174	-0.465103086630863	0.224568721102636	-0.972117968377139	-0.332032980381593	-0.632000003662691	-1.05668269289289	-0.628836489685856	-0.634179971382774	-0.0839935135960874	-0.135823802700666	-1.21134030793181	-0.945601748025422	-0.864939813387236	-1.20678450569894	-0.275200118757117	-1.15020051404025	-1.45149910052601	-2.53050436284107	-0.790231152821027	1.03973725734598	-0.0648959424189027	-1.37746836357875	-0.184042819981908	1.13810654265891	1.19758506345879
145	-1.91816088661449	-0.496342679196021	-0.672315618287056	-0.307882659072585	-2.35780474924538	-2.49340587468037	-0.234233712277026	-0.0415776155519496	-0.358243062406365	-0.802885853456074	1.94650872993678	4.16439310137713	1.25055438578895	1.84309721709631	2.58685849505175	2.44588350475311	2.89405223375152	2.8301003524673	1.70114510468694	-0.578459223876994	-1.37568384261629	1.75085046487434	-0.904722422675577	-0.242069179596174	-0.465103086630863	0.224568721102636	-0.972117968377139	-2.53455053501897	-0.632000003662691	-1.05668269289289	-0.628836489685856	-0.634179971382774	-0.0839935135960874	-0.135823802700666	-1.21134030793181	-0.945601748025422	-0.864939813387236	-1.20678450569894	-0.275200118757117	-1.15020051404025	-1.45149910052601	-2.53050436284107	-0.790231152821027	1.03973725734598	-0.0648959424189027	-1.37746836357875	-0.184042819981908	1.13810654265891	1.19758506345879
146	-1.91816088661449	-0.496342679196021	-0.672315618287056	-0.0877024649754998	-2.35780474924538	-1.60383336240133	-0.234233712277026	-0.0415776155519496	-0.617274611103408	-0.287064558852034	1.94650872993678	4.16439310137713	1.25055438578895	1.84309721709631	2.58685849505175	2.44588350475311	2.89405223375152	3.07999788932812	1.70114510468694	-0.526184155706802	-1.37568384261629	1.75085046487434	-0.0246657261714545	-0.242069179596174	-0.465103086630863	0.224568721102636	-0.972117968377139	-2.53455053501897	-0.632000003662691	-0.658430254243679	-0.628836489685856	-0.634179971382774	-0.0839935135960874	-0.135823802700666	-1.21134030793181	-0.945601748025422	-0.864939813387236	-1.20678450569894	-1.99344196384349	-1.15020051404025	-1.45149910052601	-2.53050436284107	-1.26049265842456	1.03973725734598	-0.0648959424189027	-1.37746836357875	-0.184042819981908	1.13810654265891	1.19758506345879
147	-1.55804236837456	-0.496342679196021	-0.672315618287056	-0.0877024649754998	-2.35780474924538	-1.60383336240133	-0.234233712277026	-0.0415776155519496	-0.617274611103408	-0.287064558852034	1.94650872993678	4.16439310137713	1.31577161206224	1.84309721709631	1.98822361686458	1.61720038944659	2.89405223375152	3.07999788932812	1.70114510468694	-0.526184155706802	-1.37568384261629	1.75085046487434	-0.0246657261714545	-0.242069179596174	-0.465103086630863	0.224568721102636	-0.972117968377139	-2.53455053501897	-0.632000003662691	-0.658430254243679	-0.628836489685856	-0.634179971382774	-0.0839935135960874	-0.135823802700666	-1.21134030793181	-0.945601748025422	-0.864939813387236	-1.20678450569894	-1.67177474387039	-1.15020051404025	-1.45149910052601	-2.53050436284107	-1.00245745858559	1.03973725734598	-0.0648959424189027	-1.37746836357875	-0.184042819981908	1.13810654265891	1.19758506345879
148	-1.55804236837456	-0.79670950090265	-0.672315618287056	-0.0877024649754998	-0.494209538545304	-1.60383336240133	-0.234233712277026	-0.0415776155519496	-0.617274611103408	-0.287064558852034	2.61495788480569	1.91095055626148	1.31577161206224	1.31080778737726	1.98822361686458	1.80710402325416	2.89405223375152	3.07999788932812	1.70114510468694	-0.526184155706802	-1.37568384261629	1.75085046487434	-0.0246657261714545	-0.242069179596174	-0.317421975114752	0.224568721102636	-0.151447599958792	-2.53455053501897	-1.6505979437183	-0.658430254243679	-0.628836489685856	-0.634179971382774	-1.3203034746558	-0.135823802700666	-1.21134030793181	-0.945601748025422	-0.864939813387236	-1.20678450569894	-2.18126238944318	-1.15020051404025	-1.3572047409582	-2.53050436284107	-1.00245745858559	1.03973725734598	-0.0648959424189027	-1.37746836357875	-0.184042819981908	1.25579470271711	1.19758506345879
149	-1.55804236837456	-0.79670950090265	-0.672315618287056	-0.0877024649754998	-0.494209538545304	-1.60383336240133	-0.234233712277026	-0.0415776155519496	-0.617274611103408	-0.81002875568113	1.88652970916055	1.91095055626148	1.31577161206224	1.31080778737726	1.33806546374819	1.29019948291345	2.89405223375152	2.88702798932735	1.70114510468694	-0.526184155706802	-1.44371705425166	1.75085046487434	-0.0246657261714545	-0.242069179596174	-0.317421975114752	0.431594308948875	-0.266885233660749	-2.53455053501897	-1.6505979437183	-0.658430254243679	-0.628836489685856	-0.634179971382774	-2.51148829551662	-0.135823802700666	-1.21134030793181	-0.945601748025422	-1.62361992737193	-1.20678450569894	-2.0062468037532	-1.15020051404025	-0.219357855359108	-0.0667925821727384	-1.00245745858559	1.03973725734598	-0.0648959424189027	-1.9306777829703	-0.184042819981908	1.25579470271711	1.19758506345879
150	-0.585212949230614	-0.79670950090265	-1.09563313327954	-0.0877024649754998	-0.494209538545304	-1.60383336240133	-0.234233712277026	-0.0415776155519496	-0.617274611103408	-0.81002875568113	1.19159565033766	1.91095055626148	1.31577161206224	1.05071547473619	1.33806546374819	1.39555378880346	2.89405223375152	2.88702798932735	1.70114510468694	-0.526184155706802	-1.44371705425166	1.75085046487434	-0.0246657261714545	-0.242069179596174	-0.317421975114752	0.431594308948875	-0.266885233660749	-2.53455053501897	-1.6505979437183	-0.1177104659838	-1.97854324907547	-0.634179971382774	-0.48103434307909	-1.00214899713961	-0.401220411027161	-0.945601748025422	-1.62361992737193	-1.20678450569894	-2.0062468037532	-1.09958063467681	-0.219357855359108	-0.0667925821727384	-1.00245745858559	2.76448627903908	-0.0648959424189027	-1.8811439772462	-0.184042819981908	1.54343769924193	1.19758506345879
151	-0.585212949230614	-0.79670950090265	-0.361554185835353	-0.0877024649754998	-0.494209538545304	-1.60383336240133	-0.0694605600175431	-0.0415776155519496	-0.617274611103408	-0.81002875568113	1.19159565033766	1.91095055626148	1.31577161206224	1.05071547473619	1.33806546374819	1.43200011641284	2.89405223375152	2.88702798932735	1.70114510468694	-0.526184155706802	-1.44371705425166	2.04256910290195	-0.0246657261714545	-0.242069179596174	-1.09157998590918	-0.0684889743770075	-0.266885233660749	-2.53455053501897	-1.6505979437183	-0.1177104659838	-1.97854324907547	-0.634179971382774	-0.953277789310242	-1.00214899713961	-0.401220411027161	-0.945601748025422	-1.62361992737193	-1.20678450569894	-2.0062468037532	-1.09958063467681	-0.219357855359108	-0.0667925821727384	-1.00245745858559	2.76448627903908	-0.0648959424189027	-1.8811439772462	-0.184042819981908	1.54343769924193	1.26194483265121
152	-0.585212949230614	-0.79670950090265	-0.361554185835353	-0.0877024649754998	-0.494209538545304	-1.60383336240133	-0.827954541694103	-0.0415776155519496	-0.617274611103408	-0.81002875568113	3.50269063676459	1.91095055626148	1.31577161206224	1.05071547473619	2.14778075040734	1.43200011641284	1.68335085119295	2.1417595495361	1.58079489381971	-0.526184155706802	-1.44371705425166	1.59139168796776	-1.11917804637822	-0.242069179596174	-1.09157998590918	-0.0315053253654783	-0.266885233660749	-2.53455053501897	-1.6505979437183	-0.1177104659838	-1.97854324907547	-0.634179971382774	-0.953277789310242	-1.00214899713961	-0.00980270024255914	-0.945601748025422	-1.62361992737193	-1.20678450569894	-2.23047556886197	-1.09958063467681	-0.129376842087541	-0.0667925821727384	-1.00245745858559	2.76448627903908	-0.0648959424189027	-1.8811439772462	-0.184042819981908	1.54343769924193	1.26194483265121
153	-0.585212949230614	-0.79670950090265	-0.361554185835353	-0.0877024649754998	-0.494209538545304	-1.60383336240133	-0.0792922555527916	-0.0415776155519496	-0.617274611103408	-0.81002875568113	2.75073586868684	3.74086327269438	1.31577161206224	1.05071547473619	2.14778075040734	1.43200011641284	1.68335085119295	2.30645257330023	1.58079489381971	-0.526184155706802	-1.44371705425166	1.43134550170315	-1.11917804637822	-0.242069179596174	-1.09157998590918	-0.0315053253654783	-0.266885233660749	-2.53455053501897	-1.6505979437183	-0.1177104659838	-0.795388563513796	-0.634179971382774	-0.953277789310242	-0.576961461124638	-0.00980270024255914	-0.937027387283606	-1.62361992737193	-1.20678450569894	-2.23047556886197	-1.09958063467681	-1.96779626947158	-0.0667925821727384	-0.298759890586832	2.76448627903908	-0.73066973573663	-1.8811439772462	-0.184042819981908	1.54343769924193	1.18380099369496
154	-0.585212949230614	-0.79670950090265	-0.361554185835353	-0.0877024649754998	-0.494209538545304	-1.60383336240133	-0.0792922555527916	-0.0415776155519496	-0.340548716716521	-0.601188085787547	2.75073586868684	1.53189248271154	1.31577161206224	1.05071547473619	2.14778075040734	1.43200011641284	1.68335085119295	2.30645257330023	1.58079489381971	-0.526184155706802	-0.203905221250832	1.43134550170315	-1.11917804637822	-0.242069179596174	-1.09157998590918	0.0707512984017088	-2.40659652160864	-2.34950572162048	-1.6505979437183	-0.1177104659838	-0.795388563513796	-0.115099322520808	-0.953277789310242	-0.576961461124638	-0.00980270024255914	-1.74025787057019	-0.145384391106175	-1.20678450569894	-2.23047556886197	-1.09958063467681	-1.96779626947158	-0.0667925821727384	-0.298759890586832	2.76448627903908	-0.73066973573663	-1.8811439772462	-0.184042819981908	1.54343769924193	1.18380099369496
155	-0.675648344757537	-0.79670950090265	-0.361554185835353	-0.0877024649754998	-0.494209538545304	-0.545283001601738	-0.0792922555527916	-0.0415776155519496	-0.340548716716521	-0.673532017536095	2.75073586868684	1.19026131836667	1.31577161206224	1.67331951665404	2.14778075040734	1.43200011641284	1.89653525393924	2.30645257330023	1.58079489381971	-0.526184155706802	-0.203905221250832	1.43134550170315	-1.11917804637822	-0.247153317163425	-1.09157998590918	0.0707512984017088	-2.40659652160864	-2.34950572162048	-1.6505979437183	-0.1177104659838	-0.795388563513796	-0.115099322520808	-0.953277789310242	-1.73690607173692	-0.00980270024255914	-1.39235121700528	-0.145384391106175	-1.20678450569894	-2.23047556886197	-1.09958063467681	-1.96779626947158	-0.0667925821727384	-0.298759890586832	2.76448627903908	-0.73066973573663	-1.8811439772462	-0.462940792374139	1.54343769924193	1.18380099369496
156	-0.675648344757537	-0.380123259619846	-0.954885880012467	-0.0877024649754998	-0.494209538545304	-0.545283001601738	-0.0792922555527916	-0.0415776155519496	-0.340548716716521	-0.673532017536095	2.75073586868684	1.19026131836667	1.31577161206224	1.67331951665404	2.14778075040734	1.43200011641284	1.81400350490627	2.30645257330023	1.42417755596871	-0.526184155706802	-0.203905221250832	1.43134550170315	-1.11917804637822	-0.247153317163425	-1.09157998590918	0.0707512984017088	-2.40659652160864	-2.34950572162048	-1.6505979437183	-0.1177104659838	-0.795388563513796	-0.115099322520808	-0.953277789310242	-1.73690607173692	-0.00980270024255914	-1.45588666156673	-0.145384391106175	-1.20678450569894	-0.541594699609506	-0.694782895985525	-1.96779626947158	-0.0667925821727384	-0.298759890586832	2.76448627903908	-0.73066973573663	-1.8811439772462	-0.462940792374139	1.54343769924193	1.18380099369496
157	-0.937952175974364	-0.380123259619846	-0.954885880012467	-0.0877024649754998	-0.125966937566638	-1.03011277395247	-0.0792922555527916	-0.0415776155519496	-0.340548716716521	-0.673532017536095	2.75073586868684	1.19026131836667	1.31577161206224	1.67331951665404	2.99330235935886	1.43200011641284	1.81400350490627	2.30645257330023	1.42417755596871	-0.526184155706802	-0.203905221250832	1.43134550170315	-1.40273034229396	-0.247153317163425	-1.09157998590918	0.0707512984017088	-2.40659652160864	-3.108983205706	-1.6505979437183	-0.1177104659838	-0.795388563513796	-1.63097432220828	-0.953277789310242	-1.73690607173692	-0.00980270024255914	-1.45588666156673	-0.145384391106175	-1.20678450569894	-0.408269361632869	-0.694782895985525	-1.96779626947158	-0.0667925821727384	-0.0459936622449822	2.84294207148933	-0.73066973573663	-1.8811439772462	-0.462940792374139	1.54343769924193	1.18380099369496
158	-0.937952175974364	-0.380123259619846	-0.954885880012467	-0.0877024649754998	-0.125966937566638	-1.03011277395247	-0.0792922555527916	-0.69840879382391	-0.340548716716521	-0.673532017536095	2.75073586868684	1.19026131836667	1.31577161206224	1.67331951665404	2.99330235935886	1.43200011641284	1.81400350490627	2.30645257330023	1.42417755596871	-0.526184155706802	-0.203905221250832	1.22043416146689	-1.53329601971193	-0.247153317163425	-1.09157998590918	-0.359852224045907	-2.40659652160864	-3.108983205706	-0.0919491222263176	-0.1177104659838	-0.795388563513796	-1.63097432220828	-0.953277789310242	-1.73690607173692	-0.00980270024255914	-1.45588666156673	-0.145384391106175	-1.20678450569894	-0.408269361632869	-1.17626068247682	-1.96779626947158	-0.0667925821727384	-0.0459936622449822	2.84294207148933	-0.73066973573663	-0.144866958921074	-0.462940792374139	1.34382325619981	1.18380099369496
159	-0.937952175974364	-0.380123259619846	-0.954885880012467	-0.0877024649754998	-0.125966937566638	-1.03011277395247	-0.0792922555527916	-0.69840879382391	-0.340548716716521	-0.673532017536095	2.75073586868684	2.89923349320346	1.31577161206224	1.67331951665404	1.83250915054697	1.98430307448387	1.69708676811202	2.30645257330023	2.70419680535455	-0.526184155706802	-0.203905221250832	1.22043416146689	-1.53329601971193	-0.247153317163425	-1.09157998590918	-0.359852224045907	-1.9079994461133	-3.108983205706	-0.0919491222263176	-0.247609462996225	-0.795388563513796	-1.63097432220828	-0.953277789310242	-1.73690607173692	-0.00980270024255914	-1.59769159191127	-0.145384391106175	-1.44786881361099	-0.408269361632869	-1.17626068247682	-1.96779626947158	-0.0667925821727384	-0.0459936622449822	2.90000009667771	-0.73066973573663	-0.144866958921074	-0.462940792374139	1.34382325619981	1.18380099369496
160	-0.937952175974364	-1.8403791623144	-0.954885880012467	-0.0877024649754998	-0.125966937566638	-1.03011277395247	-0.0792922555527916	-0.69840879382391	-0.340548716716521	-0.673532017536095	2.75073586868684	2.89923349320346	1.31577161206224	1.30298883555532	1.83250915054697	1.98430307448387	1.4877712815104	2.30645257330023	2.70419680535455	-0.526184155706802	-0.203905221250832	1.22043416146689	-1.53329601971193	-0.247153317163425	-1.09157998590918	-0.359852224045907	-1.9079994461133	-3.108983205706	-0.0919491222263176	-0.247609462996225	-0.702451894983993	-1.63097432220828	-0.953277789310242	-1.83342083298312	-0.00980270024255914	-1.59769159191127	-0.145384391106175	-1.44786881361099	-0.408269361632869	-0.781378956262685	-1.96779626947158	-0.480435105096382	-0.0459936622449822	2.90000009667771	-0.289722325988495	-0.144866958921074	-0.462940792374139	1.34382325619981	1.18380099369496
161	-0.937952175974364	-1.8403791623144	-0.954885880012467	-0.0877024649754998	-0.125966937566638	-1.03011277395247	-0.0792922555527916	-0.69840879382391	-0.0770215881311721	-0.673532017536095	2.63413909313121	2.89923349320346	1.31577161206224	1.30298883555532	1.83250915054697	1.98430307448387	1.4877712815104	2.30645257330023	2.70419680535455	-0.526184155706802	-0.203905221250832	1.22043416146689	-1.53329601971193	-0.247153317163425	0.0170988488829271	-0.359852224045907	-1.9079994461133	-0.957739385348968	-0.0919491222263176	-0.87025362025234	-0.212011957962172	-1.04055155112542	-0.953277789310242	-1.48547941706885	-0.00980270024255914	-0.612331637050026	-0.145384391106175	-1.44786881361099	-0.408269361632869	-0.781378956262685	-1.96779626947158	-0.480435105096382	-0.0459936622449822	2.90000009667771	-0.289722325988495	-0.144866958921074	-0.462940792374139	1.34382325619981	1.18380099369496
162	-0.937952175974364	-1.8403791623144	-0.954885880012467	-0.0877024649754998	-0.125966937566638	-1.03011277395247	-0.0792922555527916	-0.69840879382391	-0.467192465103134	-0.673532017536095	2.63413909313121	2.89923349320346	3.08025499998295	1.30298883555532	1.83250915054697	1.98430307448387	1.4877712815104	1.48524776146312	2.70419680535455	-1.31194078902285	-0.203905221250832	1.22043416146689	-1.53329601971193	-0.247153317163425	0.260676439013683	-0.359852224045907	-1.9079994461133	-0.957739385348968	-0.0919491222263176	-0.87025362025234	-0.212011957962172	-1.04055155112542	-0.953277789310242	-1.48547941706885	-0.00980270024255914	-1.21698378489613	-0.145384391106175	-1.44786881361099	-0.408269361632869	-0.149262343091762	-1.96779626947158	-0.480435105096382	-0.0459936622449822	2.90000009667771	-0.289722325988495	-0.144866958921074	-0.462940792374139	2.11932171496715	1.18380099369496
163	-0.249741611954119	-1.8403791623144	-0.954885880012467	-0.0877024649754998	-0.125966937566638	-1.03011277395247	-0.0792922555527916	-0.69840879382391	-0.467192465103134	-0.673532017536095	2.63413909313121	1.71727001091667	1.19379885983636	2.81614284782897	1.83250915054697	2.30614163371271	1.4877712815104	1.48524776146312	2.70419680535455	-1.31194078902285	-1.13303155925083	1.22043416146689	-1.53329601971193	-0.247153317163425	0.260676439013683	-0.359852224045907	-1.9079994461133	-0.957739385348968	-0.0919491222263176	-0.87025362025234	-0.212011957962172	-1.04055155112542	-0.953277789310242	-1.72951508027979	-0.531914479117809	-1.21698378489613	-0.145384391106175	-1.44786881361099	-0.408269361632869	-0.149262343091762	-1.96779626947158	-0.480435105096382	-0.0540196699760325	2.22626703800196	-0.289722325988495	-0.144866958921074	-0.462940792374139	1.2440925701657	1.18380099369496
164	-2.17038657237063	-1.8403791623144	-0.954885880012467	-0.0877024649754998	-0.125966937566638	-1.03011277395247	-0.0792922555527916	-0.69840879382391	-0.467192465103134	-0.673532017536095	1.3050688960878	1.71727001091667	1.19379885983636	2.81614284782897	1.83250915054697	2.30614163371271	1.33891876342495	1.48524776146312	2.48533358983719	-1.31194078902285	-1.13303155925083	1.22043416146689	-1.53329601971193	-0.920065628675529	1.01561332792082	0.10096976821878	-1.44489062928708	-0.957739385348968	-0.0919491222263176	-0.87025362025234	-2.12108026715541	-1.04055155112542	-0.953277789310242	-1.72951508027979	-0.531914479117809	-1.21698378489613	-0.145384391106175	-1.44786881361099	-0.408269361632869	-0.149262343091762	-1.96779626947158	-0.480435105096382	-0.0540196699760325	2.22626703800196	-0.289722325988495	-0.144866958921074	-0.462940792374139	1.2440925701657	1.18380099369496
165	-2.19748641292555	-1.8403791623144	-0.954885880012467	-0.0877024649754998	-0.125966937566638	-1.03011277395247	-0.0792922555527916	-0.69840879382391	-0.467192465103134	-0.673532017536095	1.3050688960878	1.71727001091667	1.19379885983636	1.80590352609966	1.83250915054697	2.30614163371271	1.33891876342495	1.58639340037537	2.48533358983719	-1.31194078902285	-1.13303155925083	1.16135527926652	-1.53329601971193	-0.339580237464074	1.01561332792082	0.710855439156639	-1.44489062928708	-0.957739385348968	-0.0919491222263176	-0.87025362025234	-2.12108026715541	-1.04055155112542	-0.157759099840091	-1.72951508027979	-0.531914479117809	-2.52095309899664	-0.145384391106175	-1.44786881361099	-0.408269361632869	-0.149262343091762	-1.96779626947158	-0.480435105096382	-0.0540196699760325	2.22626703800196	-0.289722325988495	-0.144866958921074	-0.462940792374139	1.2440925701657	1.18380099369496
166	-2.19748641292555	-1.8403791623144	-0.954885880012467	-0.0877024649754998	-0.125966937566638	-1.03011277395247	-0.0792922555527916	-0.69840879382391	-0.467192465103134	-0.673532017536095	1.3050688960878	1.71727001091667	1.19379885983636	1.80590352609966	1.83250915054697	2.30614163371271	1.33891876342495	1.23662256279461	2.48533358983719	-1.31194078902285	-1.05892109756323	1.16135527926652	-1.53329601971193	-0.221121510177857	1.01561332792082	-0.311052003964738	-1.44489062928708	-0.972723613074467	-0.0919491222263176	-0.87025362025234	-2.12108026715541	-1.04055155112542	-0.157759099840091	-2.83269949668355	-0.531914479117809	-2.77673827476511	-0.145384391106175	-1.44786881361099	-0.408269361632869	-0.149262343091762	-1.96779626947158	-1.22428100606358	-0.0540196699760325	2.22626703800196	-0.289722325988495	-0.144866958921074	-0.462940792374139	1.2440925701657	1.18380099369496
167	-2.2194939404281	-1.8403791623144	-0.954885880012467	-0.0877024649754998	-0.125966937566638	-1.03011277395247	-0.0792922555527916	-0.69840879382391	-0.467192465103134	-0.673532017536095	1.3050688960878	1.71727001091667	1.19379885983636	1.80590352609966	1.83250915054697	2.30614163371271	1.33891876342495	1.23662256279461	2.48533358983719	-1.40288151679031	-1.05892109756323	1.16135527926652	-0.908496250157881	-0.221121510177857	1.01561332792082	-0.311052003964738	-1.44489062928708	-1.21955485827597	-0.0919491222263176	-0.87025362025234	-2.12108026715541	-1.04055155112542	-0.157759099840091	-2.83269949668355	-1.23211954694423	-2.77673827476511	-0.145384391106175	-2.16248703209981	-0.408269361632869	-0.149262343091762	-1.96779626947158	-1.22428100606358	-0.0540196699760325	2.22626703800196	-0.289722325988495	-0.144866958921074	-2.15965043701457	1.2440925701657	1.52621743542022
168	-0.61023509624765	-1.8403791623144	-0.954885880012467	-0.0877024649754998	-0.125966937566638	-1.03011277395247	-0.0792922555527916	-0.69840879382391	-0.467192465103134	-0.673532017536095	1.3050688960878	1.71727001091667	1.19379885983636	1.80590352609966	1.83250915054697	2.30614163371271	1.33891876342495	1.23662256279461	2.48533358983719	-1.44976218209172	-0.788757999881288	1.16135527926652	-0.908496250157881	-0.221121510177857	-0.672474009236255	-0.311052003964738	-1.44489062928708	-1.21955485827597	-0.0919491222263176	-0.87025362025234	-2.12108026715541	-1.04055155112542	-0.157759099840091	-2.83269949668355	-1.23211954694423	-3.03098883994919	-0.145384391106175	-2.16248703209981	-0.408269361632869	-0.149262343091762	-0.189621495705969	-0.548537323296252	-0.0540196699760325	2.22626703800196	-0.289722325988495	-0.144866958921074	-2.15965043701457	1.2440925701657	1.52621743542022
169	-0.61023509624765	-1.8403791623144	-0.656809558807344	-0.0877024649754998	-0.125966937566638	-1.03011277395247	-0.0792922555527916	-0.69840879382391	-0.467192465103134	-0.185832939086833	1.08924496131338	1.71727001091667	1.19379885983636	1.80590352609966	1.90350921443667	2.30614163371271	3.75934241708763	1.23662256279461	1.77447727674017	-1.44976218209172	-0.788757999881288	1.4027397015899	-0.908496250157881	-0.221121510177857	-0.672474009236255	-0.311052003964738	-1.44489062928708	-1.21955485827597	-0.0919491222263176	-0.87025362025234	-2.12108026715541	-1.04055155112542	-0.367844590970852	-2.83269949668355	-1.23211954694423	-3.03098883994919	-0.145384391106175	-2.16248703209981	-0.186126601662011	-0.149262343091762	-0.189621495705969	-0.548537323296252	-0.0540196699760325	2.22626703800196	-0.289722325988495	-0.144866958921074	-2.15965043701457	1.2440925701657	1.03504443765812
170	-0.61023509624765	-1.8403791623144	-0.656809558807344	-0.0877024649754998	-0.125966937566638	-1.03011277395247	-0.0792922555527916	-0.69840879382391	-0.467192465103134	-0.185832939086833	1.23390064351978	1.71727001091667	1.19379885983636	1.80590352609966	2.93216433724339	2.30614163371271	3.61202200029184	1.23662256279461	1.77447727674017	-1.44976218209172	-0.788757999881288	1.4027397015899	-0.908496250157881	-0.221121510177857	-0.672474009236255	-0.311052003964738	-1.38959840940751	-1.21955485827597	-0.0919491222263176	-0.87025362025234	-2.12108026715541	-1.04055155112542	-0.367844590970852	-2.83269949668355	-1.23211954694423	-1.58695896327731	-0.328601361834487	-2.16248703209981	-0.158402696489919	-0.149262343091762	-0.189621495705969	-0.548537323296252	-0.0540196699760325	2.22626703800196	-0.289722325988495	-0.858478669345784	-2.15965043701457	1.84632573709984	1.03504443765812
171	-0.61023509624765	-1.8403791623144	-0.656809558807344	-0.0877024649754998	-0.125966937566638	-1.03011277395247	-0.0792922555527916	-0.69840879382391	-0.467192465103134	-0.185832939086833	1.23390064351978	1.71727001091667	1.19379885983636	1.80590352609966	2.93216433724339	2.30614163371271	1.4131786441454	1.23662256279461	1.77447727674017	-1.30485767868143	-0.788757999881288	1.4027397015899	-0.908496250157881	-0.221121510177857	-0.672474009236255	-0.311052003964738	-1.38959840940751	-1.21955485827597	-0.0919491222263176	-0.87025362025234	-2.12108026715541	-1.04055155112542	-0.367844590970852	-0.172604445260882	-1.23211954694423	-1.58695896327731	-0.328601361834487	-2.16248703209981	-0.158402696489919	-0.149262343091762	-0.115865654709371	-0.548537323296252	-0.0540196699760325	2.22626703800196	-0.289722325988495	-0.858478669345784	-0.200260424768351	1.28531112695439	1.03504443765812
172	-0.61023509624765	-1.8403791623144	-0.656809558807344	-0.0877024649754998	-0.125966937566638	-1.03011277395247	-0.0792922555527916	-0.69840879382391	-0.467192465103134	-0.185832939086833	1.23390064351978	1.71727001091667	1.19379885983636	1.80590352609966	4.00670656808129	2.30614163371271	1.4131786441454	1.23662256279461	1.77447727674017	-1.30485767868143	-0.788757999881288	1.78132551183761	-0.908496250157881	-0.221121510177857	-0.672474009236255	-0.311052003964738	-1.38959840940751	-1.21955485827597	-0.0919491222263176	-1.87453096830999	-2.12108026715541	-1.04055155112542	-0.625414937569067	-0.172604445260882	-1.23211954694423	-1.58695896327731	-0.328601361834487	-2.16248703209981	-0.158402696489919	-0.149262343091762	-0.115865654709371	-0.548537323296252	-0.0540196699760325	2.22626703800196	-0.289722325988495	-2.22675777731073	-0.200260424768351	1.28531112695439	1.03504443765812
173	-0.61023509624765	-1.8403791623144	-0.656809558807344	-0.629621132830599	-0.125966937566638	-1.03011277395247	-0.0792922555527916	-0.69840879382391	-0.467192465103134	-0.185832939086833	1.23390064351978	1.71727001091667	1.19379885983636	1.80590352609966	4.00670656808129	2.30614163371271	1.4131786441454	1.23662256279461	1.77447727674017	-1.30485767868143	-0.788757999881288	1.78132551183761	-0.908496250157881	-0.221121510177857	-1.19670624129645	-0.311052003964738	-1.38959840940751	-1.21955485827597	-0.0919491222263176	-1.87453096830999	-2.12108026715541	-1.04055155112542	-0.625414937569067	-0.172604445260882	-1.02688077785305	-1.58695896327731	-0.328601361834487	-0.94264213644632	-0.158402696489919	-0.149262343091762	-0.115865654709371	-0.548537323296252	-1.02057071975529	2.22626703800196	-0.289722325988495	-2.22675777731073	-0.200260424768351	1.28531112695439	1.03504443765812
174	-0.61023509624765	-0.391695546389176	-0.656809558807344	-0.629621132830599	-0.125966937566638	-1.03011277395247	-0.0792922555527916	-0.69840879382391	-0.467192465103134	-0.185832939086833	1.23390064351978	1.71727001091667	1.19379885983636	2.26699309990056	4.00670656808129	2.30614163371271	1.4131786441454	1.19405757689259	1.26940906559092	-1.30485767868143	-0.788757999881288	1.78132551183761	-0.712493728733016	-0.221121510177857	-1.19670624129645	-1.82296486558474	-1.38959840940751	-1.21955485827597	-0.0919491222263176	-1.87453096830999	-2.12108026715541	-1.07114292898147	-0.625414937569067	-0.172604445260882	-1.02688077785305	-1.58695896327731	-0.328601361834487	-0.94264213644632	-0.158402696489919	-0.149262343091762	-0.115865654709371	-0.548537323296252	-1.02057071975529	3.53521512371431	-0.94026467920709	-1.10512533170254	-0.200260424768351	1.28531112695439	1.03504443765812
175	-0.61023509624765	-0.391695546389176	-0.656809558807344	-0.629621132830599	-0.942545271872482	-1.03011277395247	-0.0792922555527916	-0.69840879382391	-0.467192465103134	-0.185832939086833	1.23390064351978	1.71727001091667	1.19379885983636	2.26699309990056	4.00670656808129	2.30614163371271	1.83592445650877	1.19405757689259	1.26940906559092	-1.52520870047342	-0.788757999881288	1.78132551183761	-0.712493728733016	-0.221121510177857	-1.19670624129645	-1.82296486558474	-1.38959840940751	-1.21955485827597	-0.843016980891211	-1.36784636752847	-0.989180536703584	-1.07114292898147	-0.625414937569067	-0.57138471786563	-1.02688077785305	-1.58695896327731	-0.328601361834487	-0.94264213644632	-0.158402696489919	-0.149262343091762	-0.115865654709371	-0.548537323296252	-1.02057071975529	3.53521512371431	-0.94026467920709	-1.10512533170254	-0.200260424768351	1.28531112695439	1.03504443765812
176	-0.61023509624765	-0.391695546389176	-0.656809558807344	-0.629621132830599	-0.942545271872482	-0.636397361709695	-0.0792922555527916	-0.69840879382391	-0.536534979122405	-1.07882552029964	1.23390064351978	1.71727001091667	1.19379885983636	2.26699309990056	3.33124753322389	2.30614163371271	1.83592445650877	1.19405757689259	1.26940906559092	-1.52520870047342	-0.770631180708435	2.48530635304918	-0.712493728733016	-0.221121510177857	-1.19670624129645	-0.669337091014845	-1.38959840940751	-1.21955485827597	-0.921071324342947	-2.38325729822187	-1.28123014933362	-0.298635879743433	-0.625414937569067	-0.57138471786563	-1.02688077785305	-0.573431019999972	-0.328601361834487	-0.94264213644632	-0.158402696489919	-0.149262343091762	-0.115865654709371	-0.548537323296252	-1.02057071975529	3.53521512371431	-0.94026467920709	-1.14606653094529	-0.200260424768351	1.28531112695439	1.03504443765812
177	-0.61023509624765	-0.391695546389176	-0.656809558807344	-0.629621132830599	-0.942545271872482	-0.450433692924509	-0.0792922555527916	-0.69840879382391	-0.536534979122405	-1.07882552029964	1.23390064351978	1.71727001091667	1.19379885983636	2.26699309990056	3.33124753322389	2.30614163371271	1.83592445650877	1.19405757689259	1.06899927614883	-1.52520870047342	-0.770631180708435	2.48530635304918	-0.712493728733016	-0.221121510177857	0.486602288242066	0.601865466353484	-1.38959840940751	-1.21955485827597	-0.921071324342947	-2.38325729822187	-1.28123014933362	-0.298635879743433	-0.245085835255287	-0.57138471786563	-1.02688077785305	-0.129867299542506	-0.328601361834487	-2.20388148442991	-0.158402696489919	-0.149262343091762	-0.115865654709371	-0.548537323296252	-0.215108367247983	3.53521512371431	-0.94026467920709	-1.14606653094529	-0.200260424768351	1.28531112695439	1.03504443765812
178	-0.61023509624765	-0.828286203060161	-0.656809558807344	-0.972282032809293	-0.942545271872482	-0.450433692924509	-0.0792922555527916	-0.69840879382391	-0.536534979122405	-1.07882552029964	1.23390064351978	1.71727001091667	1.19379885983636	2.26699309990056	2.20475474988883	2.30614163371271	1.83592445650877	1.19405757689259	1.06899927614883	-1.52520870047342	-0.770631180708435	2.48530635304918	-0.712493728733016	-0.221121510177857	0.486602288242066	0.601865466353484	-1.38959840940751	-1.21955485827597	-0.921071324342947	-0.480135226403335	-1.28123014933362	-0.298635879743433	-0.245085835255287	-0.57138471786563	-1.02688077785305	-0.129867299542506	-0.328601361834487	-2.20388148442991	-0.158402696489919	-0.149262343091762	-0.115865654709371	-0.548537323296252	-0.215108367247983	3.53521512371431	-0.8854097589105	-1.14606653094529	-0.200260424768351	1.27884329242907	1.03504443765812
179	-0.61023509624765	-0.828286203060161	-0.656809558807344	-0.972282032809293	-0.776235015700347	-0.450433692924509	-0.0792922555527916	-0.69840879382391	-0.536534979122405	-1.07882552029964	1.23390064351978	1.71727001091667	1.19379885983636	1.46966124645794	2.20475474988883	2.30614163371271	1.83592445650877	1.19405757689259	1.06899927614883	-1.52520870047342	-0.770631180708435	2.48530635304918	-0.712493728733016	-0.221121510177857	0.486602288242066	-0.0287207521095064	-1.38959840940751	-1.21955485827597	-0.921071324342947	-0.480135226403335	-1.28123014933362	-0.183735132335323	-0.245085835255287	-0.57138471786563	-1.02688077785305	-0.129867299542506	-0.328601361834487	-2.20388148442991	-0.0100890040155233	-0.149262343091762	-0.115865654709371	-0.548537323296252	-0.215108367247983	3.53521512371431	-0.8854097589105	-1.14606653094529	-0.200260424768351	1.27884329242907	1.39164337425906
180	-0.61023509624765	-0.828286203060161	-0.656809558807344	-0.972282032809293	-0.776235015700347	-0.450433692924509	-0.0792922555527916	-0.635981073223841	-0.536534979122405	-1.07882552029964	1.67299432488712	1.71727001091667	1.19379885983636	1.46966124645794	1.04859643446968	2.52452291541102	1.83592445650877	1.19405757689259	1.06899927614883	-1.52520870047342	-0.770631180708435	2.48530635304918	-0.104492335406996	-0.221121510177857	0.486602288242066	-0.0287207521095064	-1.67712822262561	-1.21955485827597	-1.5923580351114	-0.480135226403335	-1.28123014933362	-0.183735132335323	-0.245085835255287	-0.57138471786563	-1.02688077785305	-0.129867299542506	-0.328601361834487	-2.20388148442991	-0.0100890040155233	-0.149262343091762	-0.115865654709371	-0.548537323296252	-0.215108367247983	3.53521512371431	-0.8854097589105	-1.14606653094529	-0.200260424768351	1.27884329242907	1.39164337425906
181	-0.61023509624765	-0.828286203060161	-0.656809558807344	-0.972282032809293	-0.776235015700347	-0.450433692924509	-0.0792922555527916	-0.202229569564393	-0.536534979122405	-1.07882552029964	1.12945898826221	1.71727001091667	1.19379885983636	1.46966124645794	1.04859643446968	2.52452291541102	1.83592445650877	1.19405757689259	1.06899927614883	-0.022903071831639	-0.770631180708435	2.48530635304918	-0.104492335406996	-0.221121510177857	0.486602288242066	-0.0287207521095064	-1.67712822262561	-0.528930450617327	-1.5923580351114	-0.480135226403335	-1.28123014933362	-0.183735132335323	-0.974203109336121	-0.57138471786563	-0.212928425353177	-0.129867299542506	-0.328601361834487	-2.20388148442991	-0.0100890040155233	-0.149262343091762	-0.115865654709371	-0.548537323296252	-0.215108367247983	1.13726846966047	-0.8854097589105	-1.14606653094529	-0.200260424768351	1.02415122068663	1.39164337425906
182	-0.61023509624765	-0.828286203060161	-0.656809558807344	-0.972282032809293	-0.776235015700347	-0.450433692924509	-0.0792922555527916	-0.202229569564393	-0.153976879523705	-1.07882552029964	1.12945898826221	1.71727001091667	2.10424070473071	1.46966124645794	1.04859643446968	2.52452291541102	1.83592445650877	1.19405757689259	1.06899927614883	-0.022903071831639	-0.935489931694203	2.48530635304918	-0.104492335406996	-0.221121510177857	0.486602288242066	-0.0287207521095064	-1.67712822262561	-0.528930450617327	-1.5923580351114	-0.480135226403335	-1.28123014933362	-0.183735132335323	-0.974203109336121	-0.57138471786563	-0.212928425353177	-0.129867299542506	-0.328601361834487	-2.20388148442991	-0.0100890040155233	-0.149262343091762	-0.115865654709371	-0.548537323296252	-0.215108367247983	1.13726846966047	-0.8854097589105	-0.364645746559296	-0.200260424768351	1.02415122068663	1.40656755782964
183	-0.61023509624765	-0.828286203060161	-0.656809558807344	-0.972282032809293	-0.776235015700347	-0.450433692924509	-0.0792922555527916	-0.202229569564393	-0.153976879523705	-1.07882552029964	1.13087043366668	1.71727001091667	2.10424070473071	1.46966124645794	1.04859643446968	2.52452291541102	1.83592445650877	1.19405757689259	1.06899927614883	-0.022903071831639	-0.935489931694203	2.48530635304918	-0.104492335406996	-0.221121510177857	0.486602288242066	-0.0287207521095064	-1.67712822262561	-0.528930450617327	-1.5923580351114	-0.480135226403335	-1.28123014933362	-0.183735132335323	-0.974203109336121	-0.57138471786563	-0.212928425353177	-0.129867299542506	-0.328601361834487	-2.20388148442991	-0.0100890040155233	-0.149262343091762	-0.115865654709371	-1.26988086861239	-0.215108367247983	1.13726846966047	-0.8854097589105	-0.364645746559296	-0.200260424768351	1.02415122068663	1.40656755782964
184	-0.61023509624765	-0.828286203060161	-0.656809558807344	-0.972282032809293	-0.776235015700347	-0.450433692924509	-0.0792922555527916	-0.19682071373536	-0.153976879523705	-1.07882552029964	1.13087043366668	1.71727001091667	2.10424070473071	1.29139933968338	2.34059585406754	2.52452291541102	1.75731559097469	1.19405757689259	1.06899927614883	-0.022903071831639	-0.935489931694203	2.48530635304918	-0.104492335406996	-0.221121510177857	-1.20139939761493	-0.0287207521095064	-1.67712822262561	-0.528930450617327	-1.5923580351114	-0.480135226403335	-1.12006189371723	-0.183735132335323	-1.01325109191116	-0.57138471786563	-0.466244248618478	-0.129867299542506	-0.328601361834487	-2.20388148442991	-0.0100890040155233	-0.149262343091762	-0.115865654709371	-1.59984344219998	-0.215108367247983	1.13726846966047	-0.8854097589105	-0.364645746559296	-0.200260424768351	1.02415122068663	1.1180486401662
185	-0.61023509624765	-2.68765497713665	-0.656809558807344	-0.401868164610713	-0.776235015700347	-0.450433692924509	-0.0792922555527916	-0.19682071373536	-0.153976879523705	-1.07882552029964	1.13087043366668	1.71727001091667	2.10424070473071	1.29139933968338	2.34059585406754	2.52452291541102	1.75731559097469	1.19405757689259	1.06899927614883	-0.022903071831639	-0.812010767822306	2.48530635304918	-1.10877131587689	-0.221121510177857	-1.20139939761493	-0.70596257106587	-1.67712822262561	-0.528930450617327	-1.5923580351114	-0.944194341205917	-1.12006189371723	-0.183735132335323	-1.01325109191116	-0.57138471786563	-0.466244248618478	-0.129867299542506	-0.621821203415155	-2.20388148442991	-0.752982767563852	-0.149262343091762	-0.115865654709371	-1.59984344219998	-0.215108367247983	1.13726846966047	-0.8854097589105	-0.364645746559296	-0.200260424768351	1.02415122068663	1.1180486401662
186	-0.61023509624765	-2.68765497713665	-0.656809558807344	-0.401868164610713	-0.776235015700347	-0.450433692924509	-0.0792922555527916	-0.19682071373536	-0.153976879523705	-1.07882552029964	1.13087043366668	1.71727001091667	2.10424070473071	1.29139933968338	2.34059585406754	2.52452291541102	1.50053424062792	1.19405757689259	1.06899927614883	-0.022903071831639	-0.812010767822306	2.48530635304918	-1.53572080146015	-0.221121510177857	-1.20139939761493	-0.70596257106587	-1.67712822262561	-0.528930450617327	-1.5923580351114	-0.944194341205917	-1.12006189371723	-0.183735132335323	-0.122710280472697	-0.57138471786563	-0.877290973631719	-0.129867299542506	-0.621821203415155	-2.09695707355309	-0.752982767563852	-0.149262343091762	-0.115865654709371	-1.59984344219998	-0.215108367247983	1.13726846966047	-0.8854097589105	-0.364645746559296	-0.200260424768351	1.02415122068663	1.1180486401662
187	-0.61023509624765	-1.5532650678693	-0.109791871152192	-0.401868164610713	-0.776235015700347	-0.450433692924509	-0.0792922555527916	-0.19682071373536	-0.153976879523705	-1.07882552029964	1.13087043366668	1.71727001091667	2.10424070473071	1.29139933968338	2.34059585406754	2.51416213526049	1.50053424062792	1.49183338431427	1.37434353659914	-0.022903071831639	-0.358797929570918	2.48530635304918	-1.53572080146015	-0.0650158720279029	-1.20139939761493	-0.70596257106587	-1.67712822262561	-0.528930450617327	-1.5923580351114	-0.944194341205917	-1.12006189371723	-1.18777407570561	-0.122710280472697	-0.664647572504727	-0.877290973631719	-0.129176218691786	-0.621821203415155	-2.09695707355309	-0.752982767563852	-0.149262343091762	-0.115865654709371	-1.59984344219998	-0.215108367247983	2.88953226178675	-0.8854097589105	-0.364645746559296	-0.200260424768351	1.02415122068663	1.92922195047299
188	-0.61023509624765	-1.5532650678693	-0.109791871152192	-0.401868164610713	-0.776235015700347	-0.450433692924509	-0.0792922555527916	-0.19682071373536	-0.00656211659625999	-0.967608510893027	1.13087043366668	1.71727001091667	2.10424070473071	1.29139933968338	2.34059585406754	2.20379455567524	1.50053424062792	1.49183338431427	1.37434353659914	-0.022903071831639	-0.358797929570918	1.72105455774925	-1.53572080146015	-0.0650158720279029	-1.20139939761493	-0.70596257106587	-1.67712822262561	-0.528930450617327	-0.649376334539975	-0.944194341205917	-1.12006189371723	-1.18777407570561	-0.122710280472697	-0.664647572504727	-0.877290973631719	-0.664090744797107	-0.621821203415155	-2.09695707355309	-0.752982767563852	-0.149262343091762	-0.0263017986171939	-1.59984344219998	-0.197394713696946	2.88953226178675	-0.8854097589105	-0.364645746559296	-0.200260424768351	1.02415122068663	1.92922195047299
189	-0.61023509624765	-1.78258364655412	-0.109791871152192	-0.401868164610713	-2.6458714523388	-1.16711434076929	-0.0792922555527916	-0.19682071373536	-0.00656211659625999	-0.967608510893027	1.13087043366668	1.71727001091667	2.10424070473071	1.29139933968338	2.34059585406754	2.20379455567524	1.50053424062792	1.49183338431427	1.37434353659914	-0.022903071831639	-0.745524916977059	1.72105455774925	-1.53572080146015	-0.0650158720279029	-1.20139939761493	-0.70596257106587	-1.67712822262561	-0.528930450617327	-0.392338085595094	-0.944194341205917	-1.12006189371723	-1.10447731950826	-1.86538269692058	-0.385191067982031	-0.877290973631719	-0.664090744797107	-0.621821203415155	-0.256754497729459	-0.752982767563852	-0.149262343091762	-0.0999016712197854	-1.59984344219998	-0.197394713696946	2.88953226178675	-0.871529311164135	-0.364645746559296	-0.200260424768351	1.02415122068663	1.57557407531055
190	-0.61023509624765	-1.46212527527744	-0.109791871152192	-0.401868164610713	-2.6458714523388	-1.16711434076929	-0.0792922555527916	-0.19682071373536	-0.00656211659625999	-0.967608510893027	1.13087043366668	1.11064776124123	2.10424070473071	1.29139933968338	2.22910288203014	2.20379455567524	1.72568311099401	1.49183338431427	1.37434353659914	-0.022903071831639	-0.745524916977059	1.72105455774925	-1.53572080146015	-0.638837937047383	-1.20139939761493	0.702821390693641	-1.67712822262561	-0.0623382160776896	-0.392338085595094	-0.944194341205917	-1.12006189371723	-1.10447731950826	-1.86538269692058	-0.385191067982031	-1.15871972490742	-2.0138273633039	-0.621821203415155	-0.256754497729459	-0.185988146124487	-0.149262343091762	-0.0999016712197854	-1.59984344219998	-0.197394713696946	3.64235207992629	-0.871529311164135	-0.364645746559296	-0.200260424768351	2.4906224674655	1.57557407531055
191	-0.61023509624765	-1.46212527527744	-0.109791871152192	-0.401868164610713	-2.6458714523388	-1.16711434076929	-0.0792922555527916	-2.46955400666423	-0.00656211659625999	-0.926860843207351	2.20006224721377	1.11064776124123	2.10424070473071	1.29139933968338	2.22910288203014	2.20379455567524	2.74019392844155	1.49183338431427	1.37434353659914	-0.022903071831639	-0.872466516426995	1.72105455774925	-1.53572080146015	-0.638837937047383	-1.20139939761493	0.702821390693641	-1.67712822262561	-0.0623382160776896	-0.392338085595094	-2.56428808081001	-2.33917475283637	-1.10447731950826	-1.86538269692058	-0.385191067982031	-1.15871972490742	-2.11683282448224	-0.621821203415155	-0.256754497729459	-0.185988146124487	-0.149262343091762	-0.0999016712197854	-1.59984344219998	-0.197394713696946	3.64235207992629	-0.871529311164135	-0.364645746559296	-0.200260424768351	1.7461387929907	3.48113616282093
192	-0.399636769840224	-1.46212527527744	-0.109791871152192	-0.401868164610713	-2.6458714523388	-1.16711434076929	-0.0792922555527916	-2.46955400666423	-0.00656211659625999	-0.926860843207351	2.20006224721377	1.11064776124123	2.10424070473071	1.29139933968338	2.22910288203014	2.20379455567524	2.74019392844155	1.49183338431427	1.37434353659914	-0.022903071831639	-0.872466516426995	1.72105455774925	-1.53572080146015	-0.638837937047383	-1.67213752836881	-0.0751992939447221	-2.36409648320986	-0.0623382160776896	-0.392338085595094	-2.56428808081001	-2.33917475283637	-1.10447731950826	-1.86538269692058	-0.385191067982031	-1.15871972490742	-0.709430942851518	-0.621821203415155	-5.06488895788197	-0.185988146124487	-0.149262343091762	-0.0999016712197854	-1.59984344219998	-0.197394713696946	3.64235207992629	-0.871529311164135	-0.364645746559296	-0.200260424768351	1.7461387929907	3.48113616282093
193	-0.399636769840224	-0.383042642625231	-0.109791871152192	-0.401868164610713	-2.6458714523388	-1.16711434076929	-0.0792922555527916	-1.97157275615109	-0.00656211659625999	-1.36884374739475	2.20006224721377	1.11064776124123	2.10424070473071	1.29139933968338	2.22910288203014	2.20379455567524	2.09149740891344	1.46718808591636	1.37434353659914	-0.022903071831639	-0.872466516426995	1.72105455774925	-1.53572080146015	-0.638837937047383	-1.31511493361195	-0.0751992939447221	-2.36409648320986	-0.0623382160776896	-0.291649807079658	-2.56428808081001	-2.33917475283637	-1.10447731950826	-1.76379698638633	-0.385191067982031	-1.15871972490742	-0.709430942851518	-0.621821203415155	-5.06488895788197	-0.185988146124487	-0.149262343091762	-0.0999016712197854	-0.865103073420494	-0.197394713696946	4.57582224287341	-0.871529311164135	-0.364645746559296	-0.200260424768351	1.7461387929907	3.48113616282093
194	-0.399636769840224	-0.383042642625231	-0.109791871152192	-0.401868164610713	-2.6458714523388	-1.16711434076929	-0.0792922555527916	-1.97157275615109	-0.00656211659625999	-1.36884374739475	2.20006224721377	1.11064776124123	1.88398958504942	1.29139933968338	2.22910288203014	2.20379455567524	2.09149740891344	1.46718808591636	1.37434353659914	-0.022903071831639	-0.852760099400268	1.72105455774925	-1.53572080146015	-0.638837937047383	-1.31511493361195	0.0774412588663776	-2.36409648320986	-0.0623382160776896	-0.291649807079658	-2.56428808081001	-2.33917475283637	-1.10447731950826	-2.15241873531694	-0.385191067982031	-1.15871972490742	-0.709430942851518	-0.621821203415155	-1.34264531821849	-0.277727445832129	-0.149262343091762	-0.0999016712197854	-0.865103073420494	-0.197394713696946	4.57582224287341	-0.871529311164135	-0.364645746559296	-0.200260424768351	1.7461387929907	3.48113616282093
195	-0.293960249902686	-0.383042642625231	-0.109791871152192	-0.401868164610713	-2.6458714523388	-2.42139346664055	-0.0792922555527916	-1.97157275615109	-0.00656211659625999	-0.430202368509323	2.20006224721377	1.11064776124123	1.88398958504942	1.29139933968338	2.66496769105602	2.20379455567524	2.09149740891344	1.46718808591636	1.71180563331602	-0.022903071831639	-0.615120095549941	1.72105455774925	-1.53572080146015	-0.638837937047383	-1.31511493361195	0.0774412588663776	-2.36409648320986	-0.0623382160776896	-0.291649807079658	-1.56936969639764	-2.33917475283637	-1.10447731950826	-2.15241873531694	-0.385191067982031	-1.15871972490742	-0.709430942851518	-0.621821203415155	-1.34264531821849	-0.277727445832129	-0.149262343091762	-0.0999016712197854	-0.865103073420494	-0.197394713696946	3.84643537195654	-0.871529311164135	-0.364645746559296	-0.200260424768351	1.7461387929907	3.09023556560715
196	-0.293960249902686	-1.32248208825253	-0.109791871152192	-0.239137551153093	-2.6458714523388	-2.42139346664055	-0.0792922555527916	-0.196267598308583	-0.00656211659625999	-0.430202368509323	2.17549026534811	1.11064776124123	1.88398958504942	1.29139933968338	2.66496769105602	2.20379455567524	2.09149740891344	1.46718808591636	2.24626328725908	-0.022903071831639	-0.615120095549941	1.72105455774925	-1.53572080146015	-0.638837937047383	-1.31511493361195	0.0774412588663776	-2.36409648320986	-0.0623382160776896	-0.0591341972258544	-1.56936969639764	-2.33917475283637	-1.10447731950826	-2.15241873531694	-0.385191067982031	-1.15871972490742	-0.709430942851518	-0.621821203415155	-1.34264531821849	-0.277727445832129	-0.149262343091762	-0.0999016712197854	-0.865103073420494	-0.197394713696946	3.84643537195654	-0.871529311164135	-0.364645746559296	-0.200260424768351	1.7461387929907	3.09023556560715
197	-0.293960249902686	-2.1736701039086	-0.541068696520756	-0.239137551153093	-2.6458714523388	-2.1639189422362	-0.0792922555527916	-0.196267598308583	-0.00656211659625999	-0.430202368509323	2.17549026534811	1.11064776124123	1.88398958504942	2.48927630110939	2.66496769105602	2.20379455567524	2.09149740891344	1.46718808591636	2.24626328725908	-0.022903071831639	-0.615120095549941	1.72105455774925	-2.14945559657398	-0.638837937047383	-1.31511493361195	0.0774412588663776	-2.56442208280095	-0.0623382160776896	-0.0591341972258544	-0.00623090060709708	-2.33917475283637	-1.10447731950826	-1.3101696387864	-0.385191067982031	-1.15871972490742	-0.709430942851518	-0.621821203415155	-1.34264531821849	-0.277727445832129	-0.149262343091762	-0.0999016712197854	-0.865103073420494	-0.585082696612479	3.84643537195654	-0.871529311164135	-0.364645746559296	-0.200260424768351	1.7461387929907	3.04510805786219
198	-0.293960249902686	-2.1736701039086	-0.541068696520756	-0.239137551153093	-2.6458714523388	-2.1639189422362	-0.0792922555527916	-0.196267598308583	-0.718461573602385	-0.430202368509323	2.17549026534811	1.11064776124123	1.88398958504942	2.48927630110939	2.66496769105602	2.20379455567524	2.57756075160999	1.46718808591636	2.24626328725908	-0.022903071831639	-0.615120095549941	1.72105455774925	-2.14945559657398	-0.638837937047383	-1.31511493361195	0.0774412588663776	-2.56442208280095	-0.0623382160776896	-0.0591341972258544	-0.00623090060709708	-1.94086037451252	-1.66532425594555	-1.3101696387864	-0.385191067982031	-1.15871972490742	-0.709430942851518	-0.621821203415155	-1.34264531821849	-0.277727445832129	-0.149262343091762	-0.0999016712197854	-0.0249615801513735	-0.585082696612479	3.84643537195654	-0.871529311164135	-0.364645746559296	-0.200260424768351	1.7461387929907	3.04510805786219
199	-0.293960249902686	-2.1736701039086	-0.541068696520756	-0.239137551153093	-2.03688941659714	-2.1639189422362	-0.0792922555527916	-0.196267598308583	-0.718461573602385	-1.73188279261212	2.17549026534811	1.11064776124123	1.88398958504942	2.48927630110939	3.90788411508325	2.20379455567524	2.57756075160999	2.04158860178138	2.24626328725908	-0.022903071831639	-0.866149364279264	1.72105455774925	-2.25328431365053	-0.638837937047383	-1.31511493361195	0.0774412588663776	-2.56442208280095	-0.0623382160776896	-0.0591341972258544	-0.00623090060709708	-1.94086037451252	-1.66532425594555	-1.3101696387864	-0.385191067982031	-1.15871972490742	-0.709430942851518	-0.621821203415155	-1.34264531821849	-0.205104712371952	-0.149262343091762	-0.558691963393211	-0.0249615801513735	-0.585082696612479	3.87328281561393	-0.871529311164135	-0.364645746559296	-0.200260424768351	1.00925793757313	1.27190246768038
200	-0.293960249902686	-2.1736701039086	-0.541068696520756	-0.239137551153093	-0.195491515645409	-0.144387422205051	-0.0792922555527916	-0.196267598308583	-0.718461573602385	-0.703498081596872	2.17549026534811	1.11064776124123	1.88398958504942	2.48927630110939	3.94919266366917	2.20379455567524	2.57756075160999	2.04158860178138	1.56794539292741	-0.370462014192982	-0.866149364279264	1.72105455774925	-2.25328431365053	-0.638837937047383	-1.31511493361195	-2.27909235947799	-2.56442208280095	-0.0623382160776896	-0.0591341972258544	-0.00623090060709708	-1.94086037451252	-1.66532425594555	-1.14241379117069	-0.385191067982031	-1.15871972490742	-0.709430942851518	-0.621821203415155	-1.34264531821849	-0.205104712371952	-0.149262343091762	-0.558691963393211	-0.636388921006984	-0.585082696612479	3.87328281561393	-1.11385860324565	-0.364645746559296	-0.343334047762648	1.00925793757313	1.27190246768038
201	-0.293960249902686	-2.1736701039086	-0.541068696520756	-0.666032492111171	-0.973640390931643	-0.251552736464869	-0.0792922555527916	-0.196267598308583	-0.718461573602385	-0.703498081596872	2.17549026534811	1.11064776124123	1.88398958504942	2.48927630110939	3.94919266366917	2.20379455567524	2.57756075160999	2.40730830126791	1.56794539292741	-0.370462014192982	-0.866149364279264	1.72105455774925	-2.46402470444187	-0.638837937047383	-0.785775267301177	0.00979466595683043	-2.56442208280095	-0.0623382160776896	-0.0591341972258544	-0.00623090060709708	-0.0847302615322534	-1.26608080541818	-1.14241379117069	-0.385191067982031	-1.15871972490742	-1.49296191388394	-0.621821203415155	-1.34264531821849	-0.205104712371952	-0.149262343091762	-0.558691963393211	-0.636388921006984	-0.585082696612479	3.87328281561393	-1.11385860324565	-0.364645746559296	-0.343334047762648	1.14454627210044	1.22521684090465
202	-0.293960249902686	-0.548099606873412	-0.541068696520756	-0.666032492111171	-0.973640390931643	-0.251552736464869	-0.0792922555527916	-1.04448943571301	-0.718461573602385	-0.522635120026801	1.94766763124391	1.11064776124123	3.13332506187664	2.48927630110939	3.94919266366917	2.20379455567524	2.57756075160999	2.40730830126791	1.56794539292741	-0.304977528293836	-1.35325574779969	1.72105455774925	-1.36125545221877	-0.638837937047383	-0.785775267301177	0.00979466595683043	-2.56442208280095	-0.0623382160776896	-0.181917251934882	-0.00623090060709708	-1.776055241326	-1.26608080541818	-1.14241379117069	-0.385191067982031	-1.15871972490742	-1.0501876395268	-0.621821203415155	-1.34264531821849	-0.205104712371952	-0.149262343091762	-0.558691963393211	-0.636388921006984	-0.585082696612479	3.87328281561393	-1.11385860324565	-0.364645746559296	-0.343334047762648	1.14454627210044	1.22521684090465
203	-0.293960249902686	-0.771147380246446	-0.541068696520756	-2.38384433330283	-0.803361915841553	-0.251552736464869	-0.0792922555527916	-1.04448943571301	-0.718461573602385	-1.11275847483189	1.94766763124391	1.95767408163619	3.13332506187664	2.48927630110939	3.94919266366917	2.20379455567524	2.57756075160999	2.40730830126791	1.56794539292741	-0.304977528293836	-1.35325574779969	1.72105455774925	-1.36125545221877	-0.638837937047383	-0.785775267301177	0.00979466595683043	-2.37054938399994	-0.0623382160776896	-0.179971802756901	-0.00623090060709708	-1.776055241326	-1.26608080541818	-1.14241379117069	-0.385191067982031	-1.28366591636586	-1.0501876395268	-0.621821203415155	-1.34264531821849	-0.205104712371952	-0.149262343091762	-0.558691963393211	-1.04259407791463	-0.585082696612479	1.84146981463136	-1.11385860324565	-0.364645746559296	-0.343334047762648	1.14454627210044	1.22521684090465
204	-0.293960249902686	-0.771147380246446	-0.541068696520756	-0.292063291677107	-0.803361915841553	-0.251552736464869	-0.0792922555527916	-1.04448943571301	-0.718461573602385	-1.11275847483189	1.94766763124391	1.95767408163619	3.13332506187664	2.48927630110939	3.94919266366917	1.66731078919827	1.32903916536447	2.40730830126791	1.56794539292741	-0.304977528293836	-1.35325574779969	1.72105455774925	-1.36125545221877	-0.638837937047383	-0.785775267301177	0.00979466595683043	-2.37054938399994	-0.0623382160776896	-0.179971802756901	-0.00623090060709708	-1.776055241326	-1.26608080541818	-1.33623318890991	-0.303037172432487	-1.28366591636586	-1.0501876395268	-0.621821203415155	-1.3516904516356	-0.205104712371952	-0.149262343091762	-0.558691963393211	-1.04259407791463	-0.585082696612479	1.56629072778813	-1.11385860324565	-0.364645746559296	-0.343334047762648	1.14454627210044	1.22521684090465
205	-0.293960249902686	-0.771147380246446	-0.541068696520756	-0.292063291677107	-0.803361915841553	-0.251552736464869	-0.0792922555527916	-1.04448943571301	-0.718461573602385	-1.11275847483189	2.33807315931219	1.95767408163619	2.56052453811309	1.99267389313442	3.94919266366917	1.66731078919827	1.32903916536447	2.40730830126791	1.56794539292741	-0.304977528293836	-1.35325574779969	1.72105455774925	-1.61276482624643	-0.638837937047383	-0.785775267301177	0.00979466595683043	-2.37054938399994	-0.0623382160776896	-0.179971802756901	-0.146947600294964	-1.776055241326	-1.26608080541818	-1.33623318890991	-0.629820832307802	-1.28366591636586	-1.0501876395268	-0.621821203415155	-1.3516904516356	-0.205104712371952	-0.149262343091762	-0.558691963393211	-1.04259407791463	-0.585082696612479	1.56629072778813	-1.11385860324565	-0.364645746559296	-0.343334047762648	1.14454627210044	1.22521684090465
206	-0.857362521082358	-0.771147380246446	-0.541068696520756	-0.292063291677107	-0.803361915841553	-0.251552736464869	-0.0792922555527916	-0.241376475782067	-0.0686336495875983	-1.11275847483189	2.33807315931219	1.95767408163619	2.56052453811309	1.99267389313442	3.809103711498	1.66731078919827	1.32903916536447	2.40730830126791	1.56794539292741	-0.304977528293836	-1.35325574779969	1.72105455774925	-1.61276482624643	-0.638837937047383	-0.785775267301177	0.712442601352118	-2.05006143156729	-0.0623382160776896	-0.995288975705834	-0.146947600294964	-0.177158340267424	-1.26608080541818	-0.511485333191727	-0.607780616388547	-1.28366591636586	-1.2284652478451	-0.621821203415155	-1.4362143039894	-0.205104712371952	-0.149262343091762	-0.558691963393211	-1.04259407791463	-0.848877090440437	1.56629072778813	-1.11385860324565	-0.364645746559296	-0.343334047762648	1.14454627210044	1.82211852565291
207	-1.10891620489986	-0.771147380246446	-0.541068696520756	-2.57881236026195	-0.803361915841553	-0.251552736464869	-0.0792922555527916	-0.241376475782067	-0.0686336495875983	-1.11275847483189	2.02627925340761	1.95767408163619	2.56052453811309	1.99267389313442	2.46129326422016	1.66731078919827	1.32903916536447	1.00955515654503	1.56794539292741	-0.304977528293836	-1.35325574779969	1.72105455774925	-1.61276482624643	-0.638837937047383	-1.47883790064562	0.712442601352118	-2.05006143156729	-0.0623382160776896	-0.753889423859959	-0.422083464349603	-0.177158340267424	-1.26608080541818	-0.511485333191727	-1.6516051277074	-1.28366591636586	-1.2284652478451	-0.621821203415155	-2.20188586657606	-0.205104712371952	-0.558874363635183	-0.00788601354971186	-1.04259407791463	-0.633394437489146	1.66806290451439	-1.53706182215731	-0.660009055571936	-0.343334047762648	1.16891404373109	1.82211852565291
208	-1.10891620489986	-0.771147380246446	-0.541068696520756	-0.689078947443514	-0.803361915841553	-0.251552736464869	-0.0792922555527916	-0.241376475782067	-0.0686336495875983	-1.11275847483189	1.77501210241523	1.95767408163619	1.43453533188476	1.99267389313442	2.46129326422016	1.66731078919827	1.32903916536447	1.00955515654503	1.56794539292741	-0.312639608004372	-1.35325574779969	1.72105455774925	-1.61276482624643	-0.638837937047383	-1.47883790064562	-2.22227479680304	-2.05006143156729	-0.986834209827773	-1.23124822994962	-0.422083464349603	-0.177158340267424	-0.206504165147503	-0.511485333191727	-1.6516051277074	-1.28366591636586	-1.2284652478451	-0.621821203415155	-2.20188586657606	-0.205104712371952	-0.558874363635183	-0.00788601354971186	-0.0328460521140737	-0.633394437489146	1.66806290451439	-1.53706182215731	-0.660009055571936	-0.343334047762648	1.16891404373109	1.25972945887237
209	-1.10891620489986	-0.327218424398218	-0.541068696520756	-0.689078947443514	-0.803361915841553	-0.251552736464869	-0.0792922555527916	-0.241376475782067	-0.0686336495875983	-1.11275847483189	1.77501210241523	1.95767408163619	1.43453533188476	1.99267389313442	2.46129326422016	1.66731078919827	1.32903916536447	1.00955515654503	2.25857951652102	-0.312639608004372	-1.35325574779969	1.72105455774925	-1.61276482624643	-0.638837937047383	-1.47883790064562	0.652564124363899	-2.05006143156729	-0.986834209827773	-1.23124822994962	-0.422083464349603	-0.177158340267424	-0.206504165147503	-0.511485333191727	-1.83693439293435	-1.28366591636586	-0.287367121075899	-0.789681576450672	-2.20188586657606	-0.205104712371952	-0.558874363635183	-0.00788601354971186	-0.0328460521140737	-0.633394437489146	1.66806290451439	-1.53706182215731	-0.660009055571936	-0.343334047762648	1.16891404373109	1.13977755898598
210	-1.10891620489986	-0.629566795109197	-0.541068696520756	-0.689078947443514	-0.803361915841553	-0.251552736464869	-1.04585242243655	-0.929254227474527	-0.0686336495875983	-1.11275847483189	1.77501210241523	1.95767408163619	1.43453533188476	1.99267389313442	2.46129326422016	1.66731078919827	1.69263496307573	1.00955515654503	2.25857951652102	-0.312639608004372	-1.35325574779969	1.09500524277003	-1.61276482624643	-0.638837937047383	-1.47883790064562	-0.817682418912728	-1.40288286274073	-0.986834209827773	-1.23124822994962	-0.422083464349603	-0.177158340267424	-0.206504165147503	-0.544107822203113	-1.83693439293435	-1.28366591636586	-0.287367121075899	-0.789681576450672	-2.20188586657606	-0.205104712371952	-0.558874363635183	-0.00788601354971186	-0.0328460521140737	-0.633394437489146	1.66806290451439	-1.53706182215731	-0.660009055571936	-0.343334047762648	1.16891404373109	1.13977755898598
211	-1.10891620489986	-1.99867108943099	-0.541068696520756	-1.74283889435934	-0.803361915841553	-0.251552736464869	-1.04585242243655	-0.929254227474527	-0.0686336495875983	-1.11275847483189	1.77501210241523	1.95767408163619	1.43453533188476	1.99267389313442	2.46129326422016	1.66731078919827	1.69263496307573	2.90376674649549	2.25857951652102	-0.195547217119321	-0.613278623226648	1.09500524277003	-1.61276482624643	-2.25735271121454	-1.47883790064562	-0.817682418912728	-1.40288286274073	-0.986834209827773	-1.23124822994962	-0.422083464349603	-0.177158340267424	-0.206504165147503	-0.544107822203113	-1.83693439293435	-1.28366591636586	-0.287367121075899	-0.625216258332282	-0.301868292935278	-0.0985991846311582	-0.558874363635183	-0.00788601354971186	-0.0328460521140737	-0.633394437489146	1.66806290451439	-1.53706182215731	-0.660009055571936	-0.343334047762648	2.62951293624515	2.85648076422452
212	-1.10891620489986	-0.346095980764459	-0.541068696520756	-2.07470035897959	-0.803361915841553	-0.251552736464869	-1.04585242243655	-0.929254227474527	-0.0686336495875983	-1.11275847483189	2.39046071069977	1.95767408163619	1.43453533188476	1.99267389313442	2.46129326422016	1.66731078919827	1.69263496307573	2.90376674649549	2.25857951652102	-0.195547217119321	-0.613278623226648	1.09500524277003	-1.61276482624643	-2.25735271121454	-1.47883790064562	-1.17496836829885	-1.40288286274073	-0.986834209827773	-1.23124822994962	-0.422083464349603	-0.994054295669218	-0.206504165147503	-0.544107822203113	-1.83693439293435	-2.5731945459636	-0.287367121075899	-0.625216258332282	-0.301868292935278	-0.0985991846311582	-0.558874363635183	-0.00788601354971186	-0.0328460521140737	-0.633394437489146	0.99181060155568	-1.53706182215731	-1.03341626081108	-0.343334047762648	2.67823501797729	2.85648076422452
213	-1.10891620489986	-0.346095980764459	-0.541068696520756	-2.07470035897959	-3.13588691722823	-0.251552736464869	-1.04585242243655	-0.929254227474527	-0.0686336495875983	-2.49240267936273	2.39046071069977	1.95767408163619	1.43453533188476	1.99267389313442	2.46129326422016	1.66731078919827	1.69263496307573	2.515604945653	2.17465149378811	-0.195547217119321	-0.613278623226648	1.09500524277003	-1.61276482624643	-2.25735271121454	-1.47883790064562	-1.23106697625087	-1.40288286274073	-0.986834209827773	-1.23124822994962	-0.422083464349603	-0.994054295669218	-0.206504165147503	-0.544107822203113	-1.83693439293435	-2.5731945459636	-0.287367121075899	-0.625216258332282	-0.301868292935278	-0.0985991846311582	-0.558874363635183	-0.656039508301265	-0.0328460521140737	-0.633394437489146	0.99181060155568	-1.53706182215731	-1.03341626081108	-0.343334047762648	2.67823501797729	3.60666083879222
214	-0.248411292687003	-0.346095980764459	-0.541068696520756	-2.07470035897959	-1.92467608875486	-0.407096121794631	-1.04585242243655	-0.254076548534829	-0.0686336495875983	-1.95495863433179	3.53710804812247	1.95767408163619	1.85656036708621	1.99267389313442	2.46129326422016	1.66731078919827	1.69263496307573	2.515604945653	2.17465149378811	-0.195547217119321	-0.613278623226648	1.09500524277003	-1.61276482624643	-2.23924232592795	-1.47883790064562	-0.680810318290774	-1.40288286274073	-0.686657964985721	-0.89479860387593	-1.56058627345687	-0.994054295669218	-0.41912782948389	-0.544107822203113	-0.697570848959449	-2.5731945459636	-0.287367121075899	-0.625216258332282	-0.301868292935278	-0.0985991846311582	-0.558874363635183	-0.656039508301265	-0.0328460521140737	-0.633394437489146	0.99181060155568	-1.53706182215731	-1.03341626081108	-0.343334047762648	2.67823501797729	3.60666083879222
215	-0.248411292687003	-1.29061845721441	-0.541068696520756	-2.01045357597103	-1.92467608875486	-0.407096121794631	-1.04585242243655	-0.254076548534829	-0.0686336495875983	-1.95495863433179	2.97296456595439	1.95767408163619	1.85656036708621	1.99267389313442	2.46129326422016	1.66731078919827	1.69263496307573	2.515604945653	2.17465149378811	-0.195547217119321	-0.613278623226648	1.09500524277003	-1.61276482624643	-1.9518162792156	-1.47883790064562	-0.412555526887109	-1.40288286274073	-0.686657964985721	-2.50772874744755	-1.56058627345687	-0.994054295669218	-0.41912782948389	-0.544107822203113	-0.697570848959449	-2.5731945459636	-0.287367121075899	-0.625216258332282	-0.301868292935278	-0.0985991846311582	-0.558874363635183	-0.656039508301265	-0.0328460521140737	-0.633394437489146	0.99181060155568	-1.53706182215731	-1.03341626081108	-0.343334047762648	2.67823501797729	3.60666083879222
216	-0.248411292687003	-1.29061845721441	-0.541068696520756	-2.01045357597103	-1.92467608875486	-0.407096121794631	-1.04585242243655	-0.254076548534829	-0.0686336495875983	-1.95495863433179	2.97296456595439	1.95767408163619	1.85656036708621	1.99267389313442	1.23012978089084	1.66731078919827	1.69263496307573	3.30451885384974	2.17465149378811	-0.195547217119321	-0.613278623226648	2.99896148022834	-1.61276482624643	-0.916197415383766	-1.25198550786123	-0.412555526887109	-1.40288286274073	-0.686657964985721	-2.50772874744755	-1.56058627345687	-0.994054295669218	-0.41912782948389	-0.544107822203113	-0.697570848959449	-2.5731945459636	-0.287367121075899	-1.16112387704445	-0.301868292935278	-0.0985991846311582	-0.558874363635183	-0.10906149592703	-0.0328460521140737	-0.633394437489146	1.44097325087028	-1.53706182215731	-1.03341626081108	-0.343334047762648	2.67823501797729	2.87114244175308
217	-0.248411292687003	-1.29061845721441	-0.541068696520756	-2.01045357597103	-1.92467608875486	-0.570462806108225	-1.04585242243655	-0.254076548534829	-0.0686336495875983	-1.95495863433179	2.97296456595439	1.95767408163619	1.88623516625837	1.99267389313442	1.23012978089084	1.66731078919827	1.69263496307573	3.91097172224626	2.17465149378811	-0.195547217119321	-0.762307330141991	2.99896148022834	-1.61276482624643	-0.916197415383766	-1.25198550786123	0.847882123429572	-1.40288286274073	-0.686657964985721	-2.50772874744755	-1.56058627345687	-0.994054295669218	-0.41912782948389	-0.544107822203113	-0.697570848959449	-0.173254484551264	-0.287367121075899	-1.16112387704445	-0.301868292935278	-0.0985991846311582	-0.558874363635183	-0.10906149592703	-0.393388562431904	-0.633394437489146	1.44097325087028	-1.53706182215731	-1.03341626081108	-0.343334047762648	2.67823501797729	3.38784034043361
218	-0.248411292687003	-1.29061845721441	-0.541068696520756	-2.01045357597103	-1.92467608875486	-0.570462806108225	-1.04585242243655	-0.254076548534829	-0.0686336495875983	-1.95495863433179	2.97296456595439	1.95767408163619	1.88623516625837	2.77877008476356	1.23012978089084	1.66731078919827	1.50820845710007	1.07637980217342	2.17465149378811	-0.195547217119321	-1.59349272004149	2.44958587399981	-1.61276482624643	-0.916197415383766	-1.25198550786123	-0.0398368555365106	-1.40288286274073	-0.686657964985721	-1.15100698719817	-1.56058627345687	-1.11472607966104	-0.41912782948389	-0.544107822203113	-1.5040040684376	-0.388341240402524	-0.287367121075899	-1.16112387704445	-0.301868292935278	-0.0985991846311582	-1.72721252126757	-0.10906149592703	-0.393388562431904	-0.633394437489146	1.44097325087028	-1.53706182215731	-1.03341626081108	-0.343334047762648	2.67823501797729	1.08453570368635
219	-0.248411292687003	-1.29061845721441	-0.541068696520756	-2.01045357597103	-1.85403310238219	-0.570462806108225	-1.04585242243655	-0.254076548534829	-0.0686336495875983	-1.95495863433179	2.97296456595439	1.95767408163619	1.61100183215992	2.77877008476356	1.23012978089084	1.66731078919827	1.50820845710007	1.07637980217342	2.10121270043906	-0.195547217119321	-1.59349272004149	1.76452208855182	-1.61276482624643	-0.916197415383766	-1.25198550786123	0.702737768137963	-1.40288286274073	-0.686657964985721	-1.66392084850034	-1.56058627345687	-1.11472607966104	-0.41912782948389	-0.766028318450489	-1.99928030303157	-0.388341240402524	-0.287367121075899	-1.16112387704445	-0.301868292935278	-0.0985991846311582	-0.64686625114429	-0.10906149592703	-0.393388562431904	-1.02976592242997	1.44097325087028	-1.53706182215731	-1.03341626081108	-0.343334047762648	2.67823501797729	1.08453570368635
220	-0.248411292687003	-0.323768438119014	-0.541068696520756	-2.01045357597103	-1.97172842204065	-0.570462806108225	-1.04585242243655	-0.254076548534829	-0.0686336495875983	-0.0691913244743341	2.97296456595439	1.95767408163619	1.61100183215992	1.14695628960158	1.23012978089084	1.79166467757327	1.50820845710007	1.07637980217342	2.10121270043906	-1.43631994265305	-1.59349272004149	1.76452208855182	-1.61276482624643	-0.916197415383766	-1.25198550786123	0.72900941060892	-1.40288286274073	-0.780760957760337	-0.885451909927338	-1.56058627345687	-1.11472607966104	-0.41912782948389	-0.158667293954166	-1.99928030303157	-0.493907250182641	-0.287367121075899	-1.16112387704445	-0.301868292935278	-0.0985991846311582	-0.64686625114429	-1.90178244614554	-0.393388562431904	-1.02976592242997	1.44097325087028	-1.53706182215731	-1.03341626081108	-0.343334047762648	2.67823501797729	1.08453570368635
221	-0.248411292687003	-0.323768438119014	-0.541068696520756	-2.01045357597103	-1.97172842204065	-0.570462806108225	-1.04585242243655	-0.254076548534829	-0.142367502611748	-0.0691913244743341	2.97296456595439	1.95767408163619	1.61100183215992	1.14695628960158	1.23012978089084	1.71122578309064	1.50820845710007	1.07637980217342	2.10121270043906	-1.43631994265305	-1.59349272004149	1.76452208855182	-1.61276482624643	-0.916197415383766	-0.349437653269685	0.72900941060892	-1.40288286274073	-0.780760957760337	-0.885451909927338	-1.56058627345687	-1.11472607966104	-0.672383497892005	-0.158667293954166	-1.99928030303157	-0.493907250182641	-0.287367121075899	-1.16112387704445	-0.301868292935278	-0.0985991846311582	-0.64686625114429	-1.90178244614554	-0.393388562431904	-1.59870903734227	2.9452700340558	-1.53706182215731	-1.03341626081108	-0.343334047762648	2.67823501797729	1.08453570368635
222	-0.248411292687003	-0.896253041563151	-0.541068696520756	-2.01045357597103	-1.97172842204065	-0.570462806108225	-1.04585242243655	-0.254076548534829	-0.142367502611748	-0.0691913244743341	2.97296456595439	2.01225879804731	1.61100183215992	1.14695628960158	1.23012978089084	1.71122578309064	1.50820845710007	1.07637980217342	2.10121270043906	-0.0578602665259298	-1.59349272004149	1.76452208855182	-0.350672382730075	-0.916197415383766	-0.349437653269685	0.72900941060892	-1.40288286274073	-0.780760957760337	-0.885451909927338	-1.56058627345687	-1.11472607966104	-0.672383497892005	-0.158667293954166	-1.99928030303157	-0.553086746837974	-0.287367121075899	-1.16112387704445	-0.301868292935278	-0.0985991846311582	-0.354449303854819	-1.90178244614554	-0.393388562431904	-1.59870903734227	2.9452700340558	-0.615328707021769	-1.03341626081108	-0.343334047762648	2.67823501797729	1.59680247491368
223	-0.248411292687003	-0.896253041563151	-0.541068696520756	-2.08670682827649	-1.97172842204065	-0.570462806108225	-1.04585242243655	-0.254076548534829	-0.142367502611748	-0.0691913244743341	2.97296456595439	2.01225879804731	1.61100183215992	1.14695628960158	1.23012978089084	1.71122578309064	1.86257751162094	1.07637980217342	2.10121270043906	-0.0578602665259298	-1.59349272004149	1.53505785522079	-0.270355422764204	-1.0403133364704	-0.349437653269685	0.72900941060892	-1.40288286274073	-0.780760957760337	-0.796882579113759	-1.56058627345687	-1.11472607966104	-0.672383497892005	-0.158667293954166	-0.604296871336847	-0.553086746837974	-2.04173837656452	-1.16112387704445	-0.301868292935278	-0.0985991846311582	-0.354449303854819	-0.344610593496395	-0.393388562431904	-0.314112977685766	2.9452700340558	-0.615328707021769	-1.03341626081108	-0.343334047762648	2.67823501797729	1.59680247491368
224	-0.248411292687003	-1.41194505769389	-0.541068696520756	-2.08670682827649	-1.97172842204065	-0.570462806108225	-1.04585242243655	-0.550411861386496	-0.142367502611748	-0.0691913244743341	2.97296456595439	1.14366823604664	1.61100183215992	1.08541548647714	1.23012978089084	1.77900882665056	1.86257751162094	1.07637980217342	2.10121270043906	-0.0578602665259298	-1.59349272004149	1.53505785522079	-0.270355422764204	-2.69773321680493	-0.349437653269685	0.72900941060892	-1.40288286274073	-0.780760957760337	-0.463140668982969	-0.866216371310014	-1.11472607966104	-0.0714245817174507	-0.158667293954166	-0.604296871336847	-0.553086746837974	-2.04173837656452	-1.16112387704445	-0.301868292935278	-0.0985991846311582	-0.354449303854819	-0.344610593496395	-1.5812887410847	-0.314112977685766	2.99291192571405	-0.615328707021769	-1.03341626081108	-1.03715299785025	2.67823501797729	1.59680247491368
225	-0.248411292687003	-1.41194505769389	-0.541068696520756	-2.08670682827649	-1.97172842204065	-0.466586759064743	-1.27006202543309	-0.550411861386496	-0.142367502611748	-0.0691913244743341	2.18125825083723	3.59418917642141	1.61100183215992	1.54634465047186	1.23012978089084	1.1210086345864	1.86257751162094	1.07637980217342	2.10121270043906	-0.0578602665259298	-0.564586070763439	1.53505785522079	-0.270355422764204	-2.69773321680493	-0.296984035619584	0.72900941060892	-1.40288286274073	-0.780760957760337	-0.463140668982969	-0.866216371310014	-0.0862988289515476	-0.0714245817174507	-0.158667293954166	-0.604296871336847	-0.553086746837974	-0.507689015099361	-1.16112387704445	-0.301868292935278	-0.0985991846311582	-0.354449303854819	-0.344610593496395	-1.5812887410847	-0.436537257762372	2.99291192571405	-0.615328707021769	-1.03341626081108	-1.03715299785025	2.67823501797729	1.59680247491368
226	-0.248411292687003	-1.41194505769389	-1.71091310394208	-2.08670682827649	-1.97172842204065	-0.466586759064743	-0.178530034320099	-0.550411861386496	-0.142367502611748	-0.0691913244743341	2.18125825083723	1.42980869128424	1.26122473964707	1.54634465047186	1.23012978089084	1.1210086345864	1.86257751162094	1.07637980217342	2.10121270043906	-0.0578602665259298	-0.564586070763439	1.19041578357653	-0.270355422764204	-1.13154692000659	-0.296984035619584	0.732744165362613	-1.40288286274073	-0.780760957760337	-0.463140668982969	-0.866216371310014	-0.0862988289515476	-0.0714245817174507	-0.158667293954166	-0.604296871336847	-0.553086746837974	-0.507689015099361	-1.16112387704445	-0.301868292935278	-0.0985991846311582	-2.23510445977111	-0.344610593496395	-1.61036012021454	-0.436537257762372	2.99291192571405	-0.306148931835784	-1.03341626081108	-1.03715299785025	2.67823501797729	1.59680247491368
227	-0.248411292687003	-1.6200859612824	-1.71091310394208	-2.08670682827649	-1.40448586868919	-0.466586759064743	-0.178530034320099	-0.550411861386496	-0.107774499650908	-0.0691913244743341	2.18125825083723	1.42980869128424	1.26122473964707	1.54634465047186	1.59856535998005	1.1210086345864	1.86257751162094	1.07637980217342	2.10121270043906	-0.771053209738198	-0.564586070763439	1.19041578357653	-0.270355422764204	-0.436466284913507	-2.01365981301752	0.732744165362613	-1.40288286274073	-0.780760957760337	-0.463140668982969	-0.866216371310014	-0.181326135975655	-0.0714245817174507	-0.158667293954166	-0.604296871336847	-0.553086746837974	-1.02229411138072	-1.16112387704445	-0.301868292935278	-0.058183031883722	-2.23510445977111	-0.344610593496395	-1.61036012021454	-0.436537257762372	2.99291192571405	-1.10061778929297	-1.03341626081108	-1.03715299785025	2.67823501797729	1.59680247491368
228	-0.248411292687003	-1.6200859612824	-0.172245126420886	-1.39084261175678	-1.40448586868919	-0.466586759064743	-0.178530034320099	-0.550411861386496	-0.107774499650908	-0.0691913244743341	2.18125825083723	1.42980869128424	1.26122473964707	1.54634465047186	1.59856535998005	1.19987450062693	1.86257751162094	1.07637980217342	2.32944804859288	-0.771053209738198	-0.564586070763439	1.19041578357653	-0.19402760379316	-0.715160223325045	-2.01365981301752	0.732744165362613	-1.40288286274073	-0.780760957760337	-0.463140668982969	-0.96643020909087	-0.605099477057199	-0.0714245817174507	-0.158667293954166	-0.604296871336847	-0.553086746837974	-1.02229411138072	-1.02858420479455	-0.301868292935278	-1.32290691194893	-2.23510445977111	-0.344610593496395	-1.73705446177975	-0.0906881811996012	2.99291192571405	-1.10061778929297	-1.03341626081108	-1.03715299785025	2.12593657129049	1.59680247491368
229	-0.248411292687003	-1.6200859612824	-0.984106433743474	-2.13537373394462	-2.06803362186278	-0.466586759064743	-0.178530034320099	-0.550411861386496	-0.107774499650908	-0.0691913244743341	2.18125825083723	1.42980869128424	1.26122473964707	1.54634465047186	1.59856535998005	1.19987450062693	1.86257751162094	1.07637980217342	3.44265921196443	-0.771053209738198	-0.564586070763439	1.2560641290477	-0.147002451978416	-1.19986661750894	-2.01365981301752	-0.853013193948428	-1.40288286274073	-0.780760957760337	-1.30134560038101	-0.96643020909087	-0.677096725245297	-0.0714245817174507	-0.158667293954166	-0.604296871336847	-0.553086746837974	-1.02229411138072	-1.02858420479455	-0.301868292935278	-1.32290691194893	-0.306372893666946	-1.26035174482301	-1.73705446177975	-1.89582299560145	2.99291192571405	-1.10061778929297	-1.03341626081108	-1.03715299785025	2.12593657129049	1.59680247491368
230	-0.248411292687003	-1.6200859612824	-0.984106433743474	-2.13537373394462	-2.06803362186278	-0.466586759064743	-0.178530034320099	-0.550411861386496	-0.107774499650908	-0.0691913244743341	2.18125825083723	1.42980869128424	1.26122473964707	1.54634465047186	1.59856535998005	1.19987450062693	1.86257751162094	1.03891846417735	4.34710800825762	-0.771053209738198	-0.564586070763439	1.2560641290477	-0.147002451978416	-1.19986661750894	-1.96158380604914	0.369456506052206	-1.40288286274073	-0.780760957760337	-2.12517890798914	-0.182060722858273	-0.677096725245297	-0.0714245817174507	-0.158667293954166	-0.604296871336847	-0.553086746837974	-1.02229411138072	-1.02858420479455	-0.301868292935278	-1.32290691194893	-0.306372893666946	-1.26035174482301	-1.73705446177975	-1.89582299560145	1.07386557041532	-1.10061778929297	-1.03341626081108	-1.03715299785025	2.12593657129049	1.59680247491368
231	-0.248411292687003	-1.6200859612824	-0.434785353217156	-2.13537373394462	-1.85420571147109	-0.466586759064743	-0.178530034320099	-0.550411861386496	-0.107774499650908	-0.0691913244743341	2.18125825083723	1.42980869128424	1.26122473964707	1.54634465047186	1.59856535998005	1.19987450062693	1.86257751162094	1.03891846417735	4.34710800825762	-0.771053209738198	-0.564586070763439	1.2560641290477	-0.147002451978416	-1.24210670347922	-3.11064543095641	0.369456506052206	-1.40288286274073	-0.780760957760337	-2.12517890798914	-0.182060722858273	-0.677096725245297	-0.0714245817174507	-0.158667293954166	-1.42684839829574	-0.553086746837974	-1.02229411138072	-0.539378950658601	-0.333322337649884	-1.32290691194893	-1.78734704613966	-1.26035174482301	-0.883177900220199	-1.89582299560145	1.07386557041532	-1.10061778929297	-1.03341626081108	-0.782199817774452	2.12593657129049	1.59680247491368
232	-2.26204284745497	-1.6200859612824	-0.434785353217156	-2.13537373394462	-1.95602599523537	-0.466586759064743	-0.178530034320099	-0.550411861386496	-0.107774499650908	-0.218795659360044	2.18125825083723	1.42980869128424	1.26122473964707	1.54634465047186	1.59856535998005	1.19987450062693	2.4052819278091	1.03891846417735	4.34710800825762	-0.771053209738198	-0.564586070763439	0.973371253649777	-0.147002451978416	-1.24210670347922	-3.11064543095641	0.369456506052206	-1.40288286274073	-0.0915855135927227	-1.87652288526666	-0.182060722858273	-0.771187596554746	-0.0714245817174507	-0.0828999980153183	-0.607677873381987	-0.553086746837974	-1.02229411138072	-1.4092207864143	-0.333322337649884	-1.32290691194893	-1.78734704613966	-0.0835340499512056	-0.883177900220199	-1.89582299560145	1.80674415423299	-1.10061778929297	-1.03341626081108	-0.782199817774452	2.12261163407366	1.59680247491368
233	-2.26204284745497	-1.6200859612824	-0.434785353217156	-2.13537373394462	-1.95602599523537	-0.466586759064743	-0.178530034320099	-0.550411861386496	-0.107774499650908	-0.218795659360044	2.18125825083723	1.42980869128424	1.26122473964707	1.54634465047186	1.59856535998005	1.19987450062693	1.66081312598051	1.03891846417735	4.34710800825762	-0.771053209738198	-0.564586070763439	0.973371253649777	-0.0690512905762046	-1.24210670347922	-3.11064543095641	0.369456506052206	-1.40288286274073	-0.0915855135927227	-1.87652288526666	-0.182060722858273	-0.771187596554746	-0.0714245817174507	-0.0828999980153183	-0.607677873381987	-0.952213041155413	-1.02229411138072	-1.4092207864143	-0.333322337649884	-1.32290691194893	-1.78734704613966	-0.0835340499512056	-0.883177900220199	-1.89582299560145	1.80674415423299	-1.10061778929297	-1.03341626081108	-0.782199817774452	2.12261163407366	1.59680247491368
234	-2.26204284745497	-1.99618624693361	-0.307989967950829	-2.13537373394462	-1.95602599523537	-0.466586759064743	-0.178530034320099	-0.550411861386496	-0.107774499650908	-1.26343193247046	2.18125825083723	1.42980869128424	1.26122473964707	1.54634465047186	1.59856535998005	1.19987450062693	1.56012624885208	1.03891846417735	4.34710800825762	-1.46093283380386	-1.20989638291456	0.973371253649777	-0.0690512905762046	-0.829783885541747	-3.11064543095641	0.51396057309723	-1.40288286274073	-1.89578404590898	-1.87652288526666	-0.182060722858273	-0.771187596554746	-0.0714245817174507	-0.0828999980153183	-0.607677873381987	-0.952213041155413	-1.02229411138072	-1.4092207864143	-0.333322337649884	-1.73631827850238	-1.95199745911793	-0.0835340499512056	-0.883177900220199	-1.89582299560145	1.80674415423299	-1.10061778929297	-1.03341626081108	-0.782199817774452	2.11109868408203	1.59680247491368
235	-2.26204284745497	-1.99618624693361	-0.307989967950829	-2.13537373394462	-1.95602599523537	-0.466586759064743	-0.987626086949571	-0.550411861386496	-0.107774499650908	-1.26343193247046	2.18125825083723	1.68444170932927	1.51890370072399	1.54634465047186	1.59856535998005	1.19987450062693	3.40627256193315	1.03891846417735	3.10437292048721	-1.46093283380386	-1.20989638291456	0.973371253649777	-0.0690512905762046	-0.829783885541747	-3.11064543095641	0.51396057309723	-1.40288286274073	-1.89578404590898	-1.87652288526666	-0.182060722858273	-0.771187596554746	-0.0714245817174507	-0.0828999980153183	-0.607677873381987	-0.952213041155413	-1.02229411138072	-0.955751894327839	-0.333322337649884	-1.73631827850238	-1.95199745911793	-0.293952045691666	-0.883177900220199	-1.89582299560145	2.38762952518971	-1.10061778929297	-1.03341626081108	-0.782199817774452	2.11109868408203	1.59680247491368
236	-2.26204284745497	-1.99618624693361	-0.307989967950829	-2.13537373394462	-2.06435202186157	-0.466586759064743	-1.45269123434163	-0.550411861386496	-0.156668510557599	-1.26343193247046	1.76162170519977	1.68444170932927	1.51890370072399	1.54634465047186	1.01826292113602	1.19987450062693	3.40627256193315	1.19969677199025	3.10437292048721	-1.46093283380386	-2.81695913107744	0.973371253649777	-0.0690512905762046	-2.68771912881021	0.558596703190714	0.51396057309723	-1.40288286274073	-1.89578404590898	-1.87652288526666	-0.182060722858273	-0.771187596554746	-0.0714245817174507	-0.0828999980153183	-0.607677873381987	-0.952213041155413	-1.02229411138072	-0.753380440782822	-1.6007611752834	-1.73631827850238	-1.72290465724161	-0.293952045691666	-0.883177900220199	-0.740266895923483	1.33149647653814	-1.10061778929297	-1.03341626081108	-0.782199817774452	2.11109868408203	1.59680247491368
237	-0.583685289123172	-1.99618624693361	-0.307989967950829	-2.13537373394462	-2.06435202186157	-0.0687962025916296	-1.45269123434163	-0.550411861386496	-0.124260469511246	-1.26343193247046	1.76162170519977	1.68444170932927	1.51890370072399	1.54634465047186	1.01826292113602	1.19987450062693	3.40627256193315	1.19969677199025	3.10437292048721	-1.46093283380386	-2.81695913107744	0.973371253649777	-0.0690512905762046	-2.68771912881021	0.558596703190714	0.283955584718581	-1.40288286274073	-1.89578404590898	-1.87652288526666	-0.182060722858273	-0.771187596554746	-0.0714245817174507	-0.0828999980153183	-0.607677873381987	-0.952213041155413	-1.02229411138072	-0.0332414104648274	-0.729123673141029	-1.73631827850238	-1.72290465724161	-0.293952045691666	-0.883177900220199	-0.740266895923483	1.33149647653814	-0.451420458287329	-1.41077295018058	-0.782199817774452	2.11109868408203	1.59680247491368
238	-0.583685289123172	-0.862851190680824	-0.307989967950829	-2.13537373394462	-1.47112838797265	-0.0687962025916296	-1.45269123434163	-0.550411861386496	-0.124260469511246	-1.26343193247046	1.76162170519977	1.68444170932927	1.51890370072399	1.54634465047186	1.01826292113602	1.19987450062693	3.40627256193315	1.19969677199025	3.10437292048721	-1.46093283380386	-1.34300183555265	0.973371253649777	-0.0690512905762046	-2.68771912881021	0.558596703190714	0.283955584718581	-0.931774500262438	-1.89578404590898	-1.87652288526666	-0.182060722858273	-0.771187596554746	-0.0714245817174507	-0.0828999980153183	-0.607677873381987	-0.952213041155413	-1.02229411138072	-0.0332414104648274	-0.729123673141029	-0.970682184354592	-1.72290465724161	-0.293952045691666	-0.883177900220199	-0.740266895923483	1.33149647653814	-0.451420458287329	-1.41077295018058	-0.782199817774452	2.11109868408203	1.59680247491368
239	-0.583685289123172	-0.862851190680824	-0.307989967950829	-2.13537373394462	-1.47112838797265	-0.0687962025916296	-1.45269123434163	-0.550411861386496	-0.124260469511246	-1.26343193247046	1.76162170519977	1.09043035251354	1.51890370072399	1.54634465047186	1.01826292113602	1.83715828953772	3.40627256193315	1.19969677199025	1.24762948499104	-1.59865333531547	-1.50426975927509	0.973371253649777	-0.0690512905762046	-1.1764296583553	0.558596703190714	0.283955584718581	-0.931774500262438	-1.89578404590898	-1.87652288526666	-0.182060722858273	-0.771187596554746	-0.0714245817174507	-0.0828999980153183	-0.607677873381987	-0.952213041155413	-1.02229411138072	-0.0332414104648274	-0.729123673141029	-0.970682184354592	-1.72290465724161	-0.293952045691666	-0.324148150604032	-0.740266895923483	1.33149647653814	-2.18528870184815	-1.41077295018058	-0.782199817774452	2.11109868408203	1.59680247491368
240	-0.583685289123172	-0.862851190680824	-0.307989967950829	-2.13537373394462	-1.63374999091496	-0.0687962025916296	-0.732226193957322	-0.550411861386496	-0.124260469511246	-1.26343193247046	1.76162170519977	1.09043035251354	1.51890370072399	1.54634465047186	3.19694986797605	1.83715828953772	1.89770700058059	1.19969677199025	1.24762948499104	-1.59865333531547	-1.50426975927509	0.973371253649777	-0.0690512905762046	-1.1764296583553	0.558596703190714	0.283955584718581	-0.931774500262438	-1.89578404590898	-1.84772861777893	-0.182060722858273	-0.771187596554746	-0.0714245817174507	-0.0828999980153183	-0.607677873381987	-0.952213041155413	-1.02229411138072	-1.17918556641089	-0.729123673141029	-0.970682184354592	-1.72290465724161	-0.293952045691666	-0.324148150604032	-0.740266895923483	1.33149647653814	-0.825565610679109	-1.41077295018058	-0.743475751861274	2.11109868408203	1.59680247491368
241	-0.583685289123172	-0.862851190680824	-0.519775541541221	-2.13537373394462	-1.63374999091496	-0.0687962025916296	-0.732226193957322	-0.550411861386496	-0.124260469511246	-1.26343193247046	1.40611944573511	1.4815479054246	1.51890370072399	1.54634465047186	3.19694986797605	1.83715828953772	1.89770700058059	1.19969677199025	1.24762948499104	-1.59865333531547	-1.50426975927509	0.973371253649777	-0.0690512905762046	-1.1764296583553	-0.564401124298096	0.283955584718581	-0.931774500262438	-1.89578404590898	-1.84772861777893	-0.182060722858273	-0.771187596554746	-0.0714245817174507	-0.0828999980153183	-0.607677873381987	-0.698477158109506	-1.02229411138072	-1.17918556641089	-0.729123673141029	-0.970682184354592	-1.72290465724161	-0.293952045691666	-0.324148150604032	-0.740266895923483	1.33149647653814	-0.225850293410377	-0.162965297923177	-0.743475751861274	2.11109868408203	1.59680247491368
242	-0.583685289123172	-0.862851190680824	-0.519775541541221	-2.13537373394462	-1.63374999091496	-0.0687962025916296	-0.732226193957322	-0.550411861386496	-0.124260469511246	-1.26343193247046	1.40611944573511	1.4815479054246	1.51890370072399	2.02916938136183	3.19694986797605	1.83715828953772	1.89770700058059	1.19969677199025	1.24762948499104	-0.411681554368589	-1.50426975927509	0.973371253649777	-0.0690512905762046	-0.740130003003945	-0.564401124298096	-0.967623915762393	-0.931774500262438	-1.89578404590898	-1.84772861777893	-0.182060722858273	-0.771187596554746	-0.0714245817174507	-0.0516466437508069	-0.607677873381987	-0.698477158109506	-1.02229411138072	-1.17918556641089	-1.42038902128868	-0.970682184354592	-1.72290465724161	-0.293952045691666	-0.324148150604032	-0.740266895923483	1.33149647653814	-0.225850293410377	-0.162965297923177	-0.743475751861274	2.11109868408203	1.84438522618294
243	-0.249968331578303	-0.484481955536853	-0.519775541541221	-2.13537373394462	-1.63374999091496	-0.0687962025916296	-0.732226193957322	-0.550411861386496	-0.124260469511246	-1.26343193247046	1.40611944573511	1.4815479054246	2.65294910363051	2.02916938136183	3.19694986797605	1.83715828953772	1.89770700058059	1.4157462632789	1.24762948499104	-0.411681554368589	-1.50426975927509	0.973371253649777	-0.0690512905762046	-0.740130003003945	-0.564401124298096	-0.967623915762393	-0.931774500262438	-2.48778722935767	-1.84772861777893	-0.182060722858273	-0.771187596554746	-0.264758945976813	-0.0516466437508069	-0.607677873381987	-0.698477158109506	-1.02229411138072	-1.17918556641089	-0.642407508566571	-0.970682184354592	-0.510937836062721	-0.293952045691666	-0.324148150604032	-0.740266895923483	1.33149647653814	-0.225850293410377	-0.162965297923177	-0.42962209429321	2.11109868408203	1.84438522618294
244	-0.00515659049127745	-0.480282695430315	-0.519775541541221	-2.17957039440973	-1.63374999091496	-0.245636533271955	-0.732226193957322	-0.550411861386496	-0.124260469511246	-1.26343193247046	1.40611944573511	1.4815479054246	2.65294910363051	2.02916938136183	3.19694986797605	1.83715828953772	2.12784334194277	1.4157462632789	1.79848527292245	-0.411681554368589	-1.50426975927509	0.973371253649777	-0.0690512905762046	-0.740130003003945	-1.37066573916673	-0.967623915762393	-0.931774500262438	-2.48778722935767	-1.84772861777893	-0.182060722858273	-0.771187596554746	-1.21233088812341	-0.0516466437508069	-0.607677873381987	-0.698477158109506	-1.02229411138072	-1.17918556641089	-0.642407508566571	-0.970682184354592	-0.510937836062721	-0.293952045691666	-0.324148150604032	-0.740266895923483	1.33149647653814	-0.225850293410377	-0.162965297923177	-0.42962209429321	2.11109868408203	1.84438522618294
245	-0.00515659049127745	-0.480282695430315	-0.519775541541221	-2.65547445117495	-1.63374999091496	-0.245636533271955	-0.732226193957322	-0.550411861386496	-0.124260469511246	-1.26343193247046	1.40611944573511	1.4815479054246	2.65294910363051	1.50557693627249	1.58841552331827	2.21913226097495	1.18896441336889	1.4157462632789	1.79848527292245	-1.15635581631879	-1.50426975927509	0.973371253649777	-0.0690512905762046	-0.740130003003945	-1.37066573916673	-0.967623915762393	-0.931774500262438	-1.56485904436567	-0.483055717099929	-0.182060722858273	-0.771187596554746	-0.962813058908196	-0.0516466437508069	-0.607677873381987	-0.876341933843277	-1.02229411138072	-1.17918556641089	-0.642407508566571	-0.970682184354592	-0.510937836062721	-0.293952045691666	-0.324148150604032	-0.740266895923483	1.22604240788874	-0.225850293410377	-0.162965297923177	-0.42962209429321	2.11109868408203	1.02846372241891
246	-0.00515659049127745	-0.480282695430315	-0.519775541541221	-2.65547445117495	-1.63374999091496	-0.245636533271955	-0.0437889910442207	-0.772503415878377	-0.124260469511246	-1.26343193247046	1.40611944573511	1.4815479054246	2.65294910363051	1.50557693627249	1.58841552331827	2.21913226097495	1.72453370210537	1.4157462632789	1.79848527292245	-0.946998541691095	-1.50426975927509	0.973371253649777	-0.0690512905762046	-0.740130003003945	-0.538667293699069	-0.967623915762393	-0.931774500262438	-1.56485904436567	-0.483055717099929	-0.182060722858273	-0.771187596554746	-0.962813058908196	-0.0516466437508069	-0.607677873381987	-0.876341933843277	-1.02229411138072	-1.17918556641089	-0.341699380783027	-0.970682184354592	-0.332111137488299	-1.69202683209882	-0.324148150604032	-0.740266895923483	0.986951800137756	-0.225850293410377	-0.162965297923177	-0.42962209429321	2.11109868408203	1.02846372241891
247	-0.00515659049127745	-0.480282695430315	-0.519775541541221	-2.65547445117495	-1.63374999091496	-0.245636533271955	-0.0437889910442207	-0.772503415878377	-0.124260469511246	-1.26343193247046	1.40611944573511	1.4815479054246	2.65294910363051	1.50557693627249	1.58841552331827	2.21913226097495	1.72453370210537	1.4157462632789	1.42510797425695	-0.267442788218447	-1.50426975927509	0.973371253649777	-0.0690512905762046	-0.740130003003945	-0.538667293699069	-0.967623915762393	-0.931774500262438	-1.48592051061519	-0.483055717099929	-0.182060722858273	-0.326304422431681	-0.962813058908196	-0.0516466437508069	-0.607677873381987	-0.628845151141282	-1.02229411138072	-1.88114875605295	-0.341699380783027	-0.970682184354592	-0.332111137488299	-1.69202683209882	-0.324148150604032	-0.740266895923483	0.986951800137756	-0.225850293410377	-0.162965297923177	-0.42962209429321	2.11109868408203	1.02846372241891
248	-0.00515659049127745	-0.480282695430315	-0.519775541541221	-0.813880806609987	-0.620217904898935	-0.245636533271955	-0.0437889910442207	-0.772503415878377	-0.124260469511246	-1.26343193247046	1.40611944573511	1.4815479054246	2.65294910363051	1.50557693627249	2.02490368754739	2.21913226097495	1.72453370210537	1.4157462632789	1.42510797425695	-0.267442788218447	-1.50426975927509	0.973371253649777	-0.0690512905762046	-0.740130003003945	-0.538667293699069	-0.100240263717202	-0.931774500262438	-1.48592051061519	-0.483055717099929	-0.182060722858273	-0.746379219643672	-0.962813058908196	-0.115023961404447	-0.607677873381987	-0.628845151141282	-1.02229411138072	-1.88114875605295	-0.341699380783027	-0.970682184354592	-1.66878129990508	-1.91219722575225	-1.18107736835693	-0.740266895923483	0.986951800137756	-0.225850293410377	-0.162965297923177	-0.42962209429321	2.11109868408203	1.02846372241891
249	-0.865411716829491	-0.480282695430315	-0.519775541541221	-0.809340477729377	-0.620217904898935	-0.245636533271955	-0.495375709256115	-0.774709366370386	-0.124260469511246	-1.26343193247046	1.40611944573511	1.91516483346572	2.65294910363051	1.50557693627249	2.12642046628554	2.21913226097495	1.71351605275457	3.39943487766851	1.42510797425695	-0.267442788218447	-1.11742667270486	0.973371253649777	-0.0690512905762046	-0.740130003003945	-0.538667293699069	-0.100240263717202	-0.931774500262438	-1.48592051061519	-0.483055717099929	-0.459185461899449	-0.746379219643672	-0.962813058908196	-0.115023961404447	-0.607677873381987	-0.628845151141282	-1.02229411138072	-1.88114875605295	-0.341699380783027	-0.970682184354592	-1.66878129990508	-1.91219722575225	-1.18107736835693	-0.740266895923483	1.91077581764433	-0.444595633542029	-0.162965297923177	-0.42962209429321	2.11452236356239	1.02846372241891
250	-0.865411716829491	-0.480282695430315	-0.519775541541221	-0.809340477729377	-1.62098076681938	-0.245636533271955	-0.73786777981782	-0.774709366370386	-0.124260469511246	-0.662610335964277	1.40611944573511	1.91516483346572	2.65294910363051	1.50557693627249	1.10353566924076	2.21913226097495	1.00998425847463	3.39943487766851	1.42510797425695	-0.267442788218447	-1.11742667270486	0.973371253649777	-0.768564187031929	-0.740130003003945	0.798945528830278	-0.100240263717202	-0.931774500262438	-1.48592051061519	-0.483055717099929	-0.459185461899449	-0.42402706529927	-0.962813058908196	-0.115023961404447	-0.607677873381987	-0.628845151141282	-1.02229411138072	-0.36449618416017	-0.341699380783027	-0.970682184354592	-1.66878129990508	-0.171603359569639	-0.48027060686783	-1.77599903112898	1.91077581764433	-0.444595633542029	-0.162965297923177	-0.42962209429321	2.11452236356239	1.02846372241891
251	-0.865411716829491	-0.480282695430315	-0.519775541541221	-0.809340477729377	-0.9985091671434	-0.245636533271955	-0.73786777981782	-0.774709366370386	-0.124260469511246	-0.662610335964277	1.40611944573511	1.91516483346572	4.35162933892341	1.51359935930154	1.10353566924076	2.21913226097495	1.00998425847463	3.39943487766851	1.42510797425695	-0.267442788218447	-1.11742667270486	0.973371253649777	-0.768564187031929	-0.740130003003945	0.798945528830278	-0.100240263717202	-0.931774500262438	-1.48592051061519	-0.386583363177688	-0.31262760150573	-0.42402706529927	-0.962813058908196	-0.272683297333528	-0.607677873381987	-0.628845151141282	-1.02229411138072	-0.36449618416017	-0.341699380783027	-0.589063961149062	-1.8625450663134	-0.171603359569639	-0.48027060686783	-1.77599903112898	1.91077581764433	-1.05373931025212	-0.162965297923177	-0.42962209429321	1.13915221036802	1.02846372241891
252	-0.865411716829491	-0.480282695430315	-0.519775541541221	-1.03508746614574	-0.9985091671434	-0.245636533271955	-1.67589903904204	-0.616723651112674	-0.124260469511246	-0.662610335964277	1.40611944573511	1.91516483346572	4.35162933892341	1.51359935930154	1.0461271678079	2.21913226097495	1.23983541895916	3.39943487766851	1.42510797425695	-0.267442788218447	-1.11742667270486	1.35017683827935	-0.768564187031929	-0.740130003003945	-1.33603188221089	-0.100240263717202	-0.931774500262438	-1.48592051061519	-0.386583363177688	-1.13958184630469	-0.42402706529927	-0.962813058908196	-0.345606126046435	-1.16793735707724	-0.628845151141282	-1.02229411138072	-0.36449618416017	-0.341699380783027	-0.589063961149062	-1.8625450663134	-0.0967864261146414	-0.48027060686783	-1.77599903112898	1.91077581764433	-1.05373931025212	-0.162965297923177	-0.42962209429321	1.13915221036802	1.02846372241891
253	-0.865411716829491	-0.480282695430315	-0.519775541541221	-0.275787510171577	-0.9985091671434	-0.245636533271955	-1.67589903904204	-0.747313721621534	-0.124260469511246	-0.662610335964277	1.40611944573511	1.91516483346572	4.35162933892341	1.51359935930154	1.25159624010014	2.21913226097495	1.23983541895916	3.39943487766851	1.42510797425695	-0.267442788218447	-1.11742667270486	1.35017683827935	-0.768564187031929	-0.740130003003945	-1.33603188221089	-0.100240263717202	-0.931774500262438	-1.48592051061519	-0.386583363177688	-1.13958184630469	-0.42402706529927	-0.962813058908196	-0.345606126046435	-1.16793735707724	-0.628845151141282	-1.02229411138072	-0.36449618416017	-0.341699380783027	-0.589063961149062	-1.8625450663134	-0.0967864261146414	-0.48027060686783	-1.77599903112898	1.91077581764433	-1.05373931025212	-0.162965297923177	-0.272571599066978	1.13915221036802	2.53898340959158
254	-0.865411716829491	-0.480282695430315	-0.519775541541221	-0.275787510171577	-0.9985091671434	-0.245636533271955	-1.67589903904204	-1.02417948231126	-0.124260469511246	-0.764614594998882	1.40611944573511	1.99662065363071	4.35162933892341	1.51359935930154	1.25159624010014	2.04196022073877	1.23983541895916	1.19090426030766	1.42510797425695	-0.749816941233028	-1.11742667270486	1.35017683827935	-0.768564187031929	-0.740130003003945	-1.33603188221089	-0.100240263717202	-0.871977455805243	-1.05973945623971	-0.386583363177688	-1.13958184630469	-0.42402706529927	-0.962813058908196	-0.345606126046435	-1.16793735707724	-0.628845151141282	-1.02229411138072	-0.36449618416017	-0.341699380783027	-0.589063961149062	-1.8625450663134	-0.0967864261146414	-0.48027060686783	-2.12512079374946	1.91077581764433	-0.4742011261611	-0.162965297923177	-0.272571599066978	1.13915221036802	2.53898340959158
255	-0.865411716829491	-0.480282695430315	-0.11825055701294	-0.275787510171577	-0.9985091671434	-0.245636533271955	-1.67589903904204	-1.02417948231126	-0.645086586696249	-1.84468387700969	1.40611944573511	1.99662065363071	4.35162933892341	1.51359935930154	1.25159624010014	1.40356082029408	1.23983541895916	1.19090426030766	1.42510797425695	-0.749816941233028	-1.11742667270486	1.35017683827935	-0.768564187031929	-0.740130003003945	-1.33603188221089	0.533280304289455	-0.871977455805243	-1.05973945623971	-0.386583363177688	-1.13958184630469	-0.42402706529927	-0.962813058908196	-0.051174248199314	-1.16793735707724	-0.628845151141282	-1.02229411138072	-0.36449618416017	-0.341699380783027	-0.589063961149062	-1.8625450663134	-0.0967864261146414	-0.48027060686783	-2.12512079374946	1.91077581764433	-0.4742011261611	-0.162965297923177	-0.272571599066978	1.13915221036802	2.96013072626093
256	-0.865411716829491	-0.480282695430315	-0.11825055701294	-0.275787510171577	-0.9985091671434	-0.245636533271955	-0.939191067020889	-1.02417948231126	-0.645086586696249	-1.84468387700969	1.40611944573511	1.99662065363071	4.35162933892341	1.51359935930154	1.25159624010014	1.40356082029408	1.23983541895916	1.19090426030766	1.42510797425695	-0.749816941233028	-1.11742667270486	2.64433552814868	-0.335422109664289	-0.740130003003945	-1.33603188221089	0.533280304289455	-0.871977455805243	-1.05973945623971	-0.386583363177688	-1.13958184630469	-0.42402706529927	-0.962813058908196	-0.051174248199314	-1.16793735707724	-0.628845151141282	-1.02229411138072	-0.36449618416017	-0.341699380783027	-0.589063961149062	-1.8625450663134	-0.0967864261146414	-0.48027060686783	-2.12512079374946	1.91077581764433	-0.4742011261611	-0.162965297923177	-0.272571599066978	1.13915221036802	2.96013072626093
257	-0.865411716829491	-0.480282695430315	-0.11825055701294	-0.275787510171577	-0.9985091671434	-0.245636533271955	-0.939191067020889	-1.02417948231126	-0.645086586696249	-1.84468387700969	1.40611944573511	1.99662065363071	1.76790026521363	1.51359935930154	1.25159624010014	1.40356082029408	1.23983541895916	1.19090426030766	1.11293306673255	-0.496352551970831	-1.11742667270486	2.64433552814868	-0.335422109664289	-0.740130003003945	-1.33603188221089	0.84369781887341	-0.871977455805243	-1.05973945623971	-1.12651162195172	-1.13958184630469	-0.42402706529927	-0.962813058908196	-0.051174248199314	-0.151756006872337	-0.628845151141282	-0.49358143859057	-0.36449618416017	-0.341699380783027	-0.589063961149062	-1.8625450663134	-0.0967864261146414	-0.48027060686783	-0.432122629830073	1.91077581764433	-0.4742011261611	-0.162965297923177	-1.11571885678881	1.57001976462421	2.96013072626093
258	-0.865411716829491	-0.480282695430315	-0.11825055701294	-0.275787510171577	-0.9985091671434	-1.68837720413184	-0.939191067020889	-1.02417948231126	-0.645086586696249	-1.84468387700969	1.40611944573511	1.99662065363071	1.76790026521363	1.51359935930154	1.25159624010014	2.06071552834801	1.23983541895916	1.19090426030766	1.11293306673255	-0.496352551970831	-0.45325621674605	2.64433552814868	-0.335422109664289	-0.740130003003945	-1.33603188221089	0.84369781887341	-0.871977455805243	-2.38078785633816	-1.12651162195172	-1.13958184630469	-0.42402706529927	-0.962813058908196	-0.051174248199314	-0.151756006872337	-0.628845151141282	-0.923895287716452	-0.36449618416017	-0.341699380783027	-0.589063961149062	-1.8625450663134	-0.0967864261146414	-0.48027060686783	-0.432122629830073	1.97826452063708	-0.4742011261611	-0.162965297923177	-1.11571885678881	1.57001976462421	2.99277249268052
259	-0.865411716829491	-0.480282695430315	-0.11825055701294	-0.275787510171577	-0.9985091671434	-2.63623382785186	-0.939191067020889	-1.02417948231126	-0.645086586696249	-1.84468387700969	1.40611944573511	1.99662065363071	1.76790026521363	1.51359935930154	1.25159624010014	2.06071552834801	1.23983541895916	1.19090426030766	1.11293306673255	-0.496352551970831	-0.45325621674605	2.64433552814868	-0.335422109664289	-0.740130003003945	-1.33603188221089	0.84369781887341	-0.871977455805243	-2.38078785633816	-1.12651162195172	-1.13958184630469	-0.42402706529927	-1.32106071850159	-0.051174248199314	-0.839368674073937	-0.894635578038512	-0.923895287716452	-0.36449618416017	-0.341699380783027	-0.589063961149062	-0.516557857533125	-0.0967864261146414	-0.0735435864140959	-0.432122629830073	2.16880467384236	-0.4742011261611	-0.162965297923177	-1.11571885678881	1.79499772985312	2.99277249268052
260	-0.865411716829491	-0.102118057254582	-0.11825055701294	-0.275787510171577	-1.64968401832057	-2.63623382785186	-0.939191067020889	-1.02417948231126	-0.645086586696249	-1.84468387700969	1.40611944573511	1.99662065363071	1.76790026521363	1.06295372783874	1.25159624010014	2.06071552834801	1.23983541895916	1.2932602881999	1.11293306673255	-0.496352551970831	-0.45325621674605	2.29761511451853	-0.335422109664289	-0.740130003003945	-1.33603188221089	0.84369781887341	-0.871977455805243	-2.38078785633816	-1.12651162195172	-1.13958184630469	-0.42402706529927	-1.64110523099237	-0.051174248199314	-0.79009668731703	-0.894635578038512	-0.923895287716452	-0.36449618416017	-0.341699380783027	-1.36031014793861	-0.516557857533125	-0.0967864261146414	-0.0735435864140959	-0.432122629830073	2.16880467384236	-0.4742011261611	-0.162965297923177	-1.11571885678881	1.79499772985312	2.99277249268052
261	-0.865411716829491	-0.102118057254582	-0.11825055701294	-0.275787510171577	-1.64968401832057	-2.63623382785186	-0.794687748811815	-1.02417948231126	-0.645086586696249	-0.394225218144336	1.40611944573511	1.99662065363071	1.76790026521363	1.06295372783874	3.08298361222691	2.06071552834801	1.23983541895916	1.2932602881999	1.11293306673255	-0.496352551970831	-0.45325621674605	2.29761511451853	-0.335422109664289	-0.132953612004102	-1.33603188221089	0.84369781887341	-0.871977455805243	-2.38078785633816	-1.12651162195172	-1.13958184630469	-0.42402706529927	-1.09621360148238	-0.051174248199314	-1.33048541981161	-0.894635578038512	-0.923895287716452	-0.36449618416017	-0.341699380783027	-1.36031014793861	-0.516557857533125	-0.0967864261146414	-0.0735435864140959	-0.432122629830073	2.16880467384236	-0.4742011261611	-0.162965297923177	-1.34845810360076	1.79499772985312	1.13835084600323
262	-0.865411716829491	-0.102118057254582	-0.513002378371222	-0.275787510171577	-1.64968401832057	-0.449685646027257	-0.794687748811815	-1.02417948231126	-0.645086586696249	-0.394225218144336	1.40611944573511	1.99662065363071	1.76790026521363	1.7023093711465	3.08298361222691	2.06071552834801	1.23983541895916	1.2932602881999	1.11293306673255	-0.496352551970831	-0.121011487120964	2.62329008523614	-0.335422109664289	-0.132953612004102	-1.33603188221089	0.84369781887341	-0.871977455805243	-0.537678614209461	-1.12651162195172	-1.26898639528808	-0.42402706529927	-0.494616011946888	-0.051174248199314	-1.33048541981161	-0.894635578038512	-0.895157116325668	-0.442464830608009	-0.341699380783027	-0.0692150741867827	-0.516557857533125	-0.0967864261146414	-0.0735435864140959	-0.432122629830073	2.16880467384236	-0.4742011261611	-0.162965297923177	-1.34845810360076	1.79499772985312	1.18973604678826
263	-0.865411716829491	-0.102118057254582	-0.513002378371222	-0.275787510171577	-1.64968401832057	-0.449685646027257	-0.794687748811815	-1.02417948231126	-0.645086586696249	-0.822053793505573	1.40611944573511	1.99662065363071	1.39750636208881	1.71194225943745	1.30384347735621	2.06071552834801	1.23983541895916	1.2932602881999	1.11293306673255	-0.496352551970831	-0.121011487120964	2.62329008523614	-0.335422109664289	-1.14791331752769	-1.33603188221089	0.84369781887341	-0.64065086699494	-0.537678614209461	-1.12651162195172	-1.26898639528808	-0.42402706529927	-0.494616011946888	-1.16517733823911	-1.33048541981161	-0.146701418995742	-0.53932758800844	-0.442464830608009	-0.995894144408145	-0.0692150741867827	-0.516557857533125	-0.0967864261146414	-1.43159555560565	-0.432122629830073	3.14139446251452	-0.4742011261611	-0.162965297923177	-1.34845810360076	1.79499772985312	1.18973604678826
264	-1.50286865749297	-0.102118057254582	-0.513002378371222	-0.275787510171577	-0.207203979578052	-0.449685646027257	-0.794687748811815	-1.02417948231126	-0.645086586696249	-0.822053793505573	1.40611944573511	1.99662065363071	1.39750636208881	1.71194225943745	1.30384347735621	2.06071552834801	1.23983541895916	1.2932602881999	1.11293306673255	-0.496352551970831	-0.121011487120964	2.62329008523614	-0.335422109664289	-1.14791331752769	-1.33603188221089	0.84369781887341	-2.11855820986609	-0.537678614209461	-1.20879182783144	-1.26898639528808	-0.42402706529927	-0.494616011946888	-1.16517733823911	-1.33048541981161	-0.146701418995742	-0.53932758800844	-0.442464830608009	-0.995894144408145	-0.0692150741867827	-0.516557857533125	-0.0967864261146414	-1.43159555560565	-0.432122629830073	1.63489165892176	-0.4742011261611	-0.0968327178836659	-1.34845810360076	1.79499772985312	1.18973604678826
265	-1.50286865749297	-0.102118057254582	-0.513002378371222	-0.275787510171577	-0.207203979578052	-0.260228009987587	-0.794687748811815	-1.02417948231126	-0.645086586696249	-0.822053793505573	1.31005375489215	1.99662065363071	1.39750636208881	1.71194225943745	1.30384347735621	2.06071552834801	1.23983541895916	1.2932602881999	1.11293306673255	-0.274206092181424	-0.121011487120964	2.62329008523614	-0.335422109664289	-1.14791331752769	-1.33603188221089	-0.365340226645385	-2.11855820986609	-0.537678614209461	-1.20879182783144	-1.26898639528808	-0.42402706529927	-0.494616011946888	-1.16517733823911	-1.63979600684873	-0.146701418995742	-0.902125820666673	-0.612177913415836	-0.995894144408145	-0.130697529299413	-0.516557857533125	-0.0967864261146414	-1.43159555560565	-0.432122629830073	1.63489165892176	-0.4742011261611	-0.0968327178836659	-1.34845810360076	1.79499772985312	1.18973604678826
266	-1.50286865749297	-0.102118057254582	-0.513002378371222	-0.275787510171577	-0.207203979578052	-0.260228009987587	-0.794687748811815	-0.922867379578211	-0.645086586696249	-0.822053793505573	1.31005375489215	1.99662065363071	1.64234780888098	1.71194225943745	1.10428332761258	2.06071552834801	1.23983541895916	1.2932602881999	1.11293306673255	-0.274206092181424	-0.121011487120964	2.62329008523614	-0.335422109664289	-0.405090904403819	-1.39846755012547	-0.365340226645385	-2.11855820986609	-0.537678614209461	-0.793204853257561	-1.26898639528808	-0.42402706529927	-0.494616011946888	-1.16517733823911	-1.63979600684873	-0.146701418995742	-0.902125820666673	-0.612177913415836	-0.995894144408145	-0.130697529299413	-0.516557857533125	-0.0967864261146414	-1.43159555560565	-0.432122629830073	1.63489165892176	-1.46887224013434	-0.0968327178836659	-1.34845810360076	1.79499772985312	1.18973604678826
267	-1.50286865749297	-0.102118057254582	-0.513002378371222	-0.275787510171577	-1.34447550192468	-0.260228009987587	-0.794687748811815	-0.922867379578211	-0.645086586696249	-0.822053793505573	1.31005375489215	1.99662065363071	1.64234780888098	1.71194225943745	1.10428332761258	2.06071552834801	1.23983541895916	1.2932602881999	1.11293306673255	-0.274206092181424	-0.121011487120964	2.62329008523614	-0.335422109664289	-1.30918724197837	0.42843437349922	-0.365340226645385	-2.11855820986609	-0.537678614209461	-0.793204853257561	-1.26898639528808	-1.6271210087119	-0.494616011946888	-1.16517733823911	-1.63979600684873	-0.146701418995742	-0.902125820666673	-0.0552197655140308	-0.995894144408145	-0.130697529299413	-0.516557857533125	-0.0967864261146414	-1.84867999048124	-0.432122629830073	1.63489165892176	-1.46887224013434	-0.0968327178836659	-1.71833829058159	1.79499772985312	1.18973604678826
268	-1.50286865749297	-0.102118057254582	-0.513002378371222	-0.275787510171577	-1.34447550192468	-0.260228009987587	-0.794687748811815	-0.922867379578211	-0.645086586696249	-0.822053793505573	1.31005375489215	1.99662065363071	1.64234780888098	1.71194225943745	1.10428332761258	2.06071552834801	0.996188638363098	1.2932602881999	1.11293306673255	-0.274206092181424	-0.121011487120964	2.62329008523614	-0.335422109664289	-0.87375913563378	-1.07271029031209	-0.365340226645385	-2.11855820986609	-0.537678614209461	-0.793204853257561	-1.26898639528808	-1.86689551022994	-0.494616011946888	-1.93021907633297	-1.63979600684873	-0.146701418995742	-0.902125820666673	-0.0552197655140308	-1.3980402236646	-0.130697529299413	-0.516557857533125	-0.0967864261146414	-1.84867999048124	-0.432122629830073	1.63489165892176	-1.46887224013434	-0.245799100039284	-1.71833829058159	1.79499772985312	1.18973604678826
269	-0.0562240717842504	-0.102118057254582	-0.513002378371222	-0.275787510171577	-1.34447550192468	-0.260228009987587	-0.794687748811815	-0.922867379578211	-0.645086586696249	-0.822053793505573	1.31005375489215	1.99662065363071	1.64234780888098	1.71194225943745	1.76559446217276	2.06071552834801	0.996188638363098	1.2932602881999	1.66676692682832	-0.274206092181424	-0.121011487120964	2.62329008523614	-0.335422109664289	-0.87375913563378	-1.07271029031209	-0.682441827669792	-2.11855820986609	-0.36553733313354	-0.793204853257561	-1.26898639528808	-1.86689551022994	-0.494616011946888	-2.41102040960156	-0.473976410826689	-0.146701418995742	-0.902125820666673	-0.0552197655140308	-1.3980402236646	-0.130697529299413	-0.516557857533125	-0.0967864261146414	-1.84867999048124	-0.432122629830073	2.06556907733326	-1.46887224013434	-0.831224613180366	-1.71833829058159	1.79499772985312	1.38356081469077
270	-0.0562240717842504	-0.102118057254582	-0.513002378371222	-0.275787510171577	-0.669450269438761	-0.260228009987587	-0.794687748811815	-0.922867379578211	-0.645086586696249	-0.822053793505573	1.31005375489215	1.99662065363071	1.24721747617919	1.71194225943745	1.76559446217276	1.40151656846064	1.91789333819596	1.2932602881999	1.66676692682832	-0.274206092181424	-0.121011487120964	2.62329008523614	-0.335422109664289	-0.87375913563378	-1.07271029031209	-0.682441827669792	-2.11855820986609	-0.36553733313354	-0.793204853257561	-1.26898639528808	-1.86689551022994	-0.0831296389302667	-2.41102040960156	-1.67649232561287	-0.146701418995742	-0.418578217166487	-0.0552197655140308	-1.3980402236646	-0.130697529299413	-0.516557857533125	-0.0967864261146414	-1.84867999048124	-0.432122629830073	2.06556907733326	-1.46887224013434	-0.831224613180366	-2.0124282526746	1.79499772985312	1.38356081469077
271	-0.0562240717842504	-0.102118057254582	-0.513002378371222	-0.275787510171577	-0.669450269438761	-0.260228009987587	-0.794687748811815	-0.922867379578211	-0.645086586696249	-0.822053793505573	1.31005375489215	1.99662065363071	1.24721747617919	1.71194225943745	1.76559446217276	1.40151656846064	1.91789333819596	1.30970237071982	1.66676692682832	-0.274206092181424	-0.121011487120964	1.29525317835435	-0.335422109664289	-0.87375913563378	-0.902521601845755	-1.12216546546089	-2.11855820986609	-0.36553733313354	-0.793204853257561	-0.0934613371461404	-1.86689551022994	-0.0831296389302667	-1.71490924307008	-1.67649232561287	-0.896177466930145	-0.840185012213764	-0.0552197655140308	-1.3980402236646	-1.52098146651165	-0.516557857533125	-0.0967864261146414	-1.84867999048124	-0.432122629830073	2.06556907733326	-1.46887224013434	-0.831224613180366	-2.0124282526746	1.79499772985312	1.86452776267077
272	-0.0562240717842504	-0.102118057254582	-0.513002378371222	-0.469894578863276	-0.669450269438761	-0.260228009987587	-0.794687748811815	-0.922867379578211	-0.645086586696249	-0.822053793505573	1.31005375489215	1.99662065363071	1.24721747617919	1.71194225943745	1.76559446217276	1.40151656846064	1.91789333819596	1.30970237071982	1.66676692682832	-0.274206092181424	-0.121011487120964	1.29525317835435	-0.335422109664289	-0.87375913563378	-0.406649955168476	-1.12216546546089	-0.396555476992328	-0.36553733313354	-0.793204853257561	-0.0934613371461404	-1.86689551022994	-0.0831296389302667	-1.71490924307008	-0.291828301903761	-0.896177466930145	-0.840185012213764	-0.0552197655140308	-1.3980402236646	-1.52098146651165	-0.0680822429461899	-0.0967864261146414	-1.66176981320033	-1.87655846060891	1.91785948992995	-1.18201952688353	-0.831224613180366	-1.64449456214603	1.79499772985312	1.86452776267077
273	-0.0562240717842504	-1.51259433419225	-0.513002378371222	-0.469894578863276	-0.669450269438761	-0.260228009987587	-0.794687748811815	-0.922867379578211	-0.379696486913968	-0.822053793505573	1.31005375489215	1.99662065363071	1.24721747617919	1.09071650265854	1.76559446217276	1.40151656846064	3.09205535988619	1.30970237071982	1.28481860460022	-0.274206092181424	-0.121011487120964	2.77090975923302	-0.335422109664289	-0.87375913563378	-0.406649955168476	-1.12216546546089	-0.396555476992328	-1.5364537045842	-0.513741466962685	-0.0934613371461404	-1.42736476374575	-0.0831296389302667	-1.44272468042726	-0.291828301903761	-0.310973139707905	-0.840185012213764	-0.0552197655140308	-1.3980402236646	-1.52098146651165	-0.0680822429461899	-0.0967864261146414	-0.171997864558402	-0.759665706360769	1.91785948992995	-1.18201952688353	-0.831224613180366	-1.64449456214603	1.79499772985312	1.86452776267077
274	-0.0562240717842504	-0.700513756867964	-0.513002378371222	-0.469894578863276	-0.669450269438761	-0.260228009987587	-0.794687748811815	-0.922867379578211	-0.379696486913968	-0.822053793505573	1.31005375489215	1.99662065363071	1.24721747617919	1.09071650265854	1.76559446217276	1.40151656846064	3.09205535988619	1.30970237071982	1.28481860460022	-0.274206092181424	-0.121011487120964	2.77090975923302	-0.465929781598711	-0.117959860369557	-0.406649955168476	-1.12216546546089	-0.396555476992328	-1.5364537045842	-0.513741466962685	-0.0934613371461404	-1.42736476374575	-0.0831296389302667	-0.814784234808265	-0.291828301903761	-0.310973139707905	-0.840185012213764	-0.0552197655140308	-1.3980402236646	-1.52098146651165	-0.0680822429461899	-0.0967864261146414	-0.171997864558402	-0.759665706360769	1.91785948992995	-1.34502307867077	-0.831224613180366	-1.64449456214603	1.79499772985312	1.86452776267077
275	-0.0562240717842504	-0.700513756867964	-0.513002378371222	-0.469894578863276	-0.669450269438761	-0.260228009987587	-0.794687748811815	-0.922867379578211	-0.379696486913968	-0.822053793505573	1.31005375489215	1.13928344522846	1.24721747617919	1.09071650265854	1.76559446217276	1.40151656846064	3.09205535988619	1.30970237071982	1.28481860460022	-0.274206092181424	-0.593563104395645	2.77090975923302	-0.465929781598711	-1.8943701160343	-0.406649955168476	-1.12216546546089	-0.396555476992328	-1.5364537045842	-0.910675588945703	-0.0934613371461404	-1.42736476374575	-0.251031847394581	-0.814784234808265	-0.291828301903761	-0.503517866071391	-0.840185012213764	-0.0552197655140308	-1.3980402236646	-1.52098146651165	-0.0680822429461899	-0.0967864261146414	-0.171997864558402	-0.626876269126677	1.91785948992995	-1.34502307867077	-0.831224613180366	-2.026314104292	1.79499772985312	1.86452776267077
276	-0.0562240717842504	-0.700513756867964	-0.513002378371222	-0.469894578863276	-0.669450269438761	-0.260228009987587	-0.794687748811815	-0.922867379578211	-0.379696486913968	-0.822053793505573	1.31005375489215	1.13928344522846	1.24721747617919	1.09071650265854	1.76559446217276	1.40151656846064	1.35630209909662	1.30970237071982	1.28481860460022	-0.274206092181424	-0.593563104395645	3.63363817883474	-0.465929781598711	-2.11883073335179	-0.406649955168476	0.271311318041387	-0.396555476992328	-0.637168714654099	-0.910675588945703	-0.0934613371461404	-1.42736476374575	-0.251031847394581	-0.814784234808265	-0.291828301903761	-0.503517866071391	-0.840185012213764	-0.17613860479263	-1.3980402236646	-1.52098146651165	-0.299322619680887	-0.0967864261146414	-0.171997864558402	-0.626876269126677	1.91785948992995	-0.408900778032279	-0.831224613180366	-2.026314104292	1.79499772985312	1.86452776267077
277	-1.67784136906806	-0.700513756867964	-0.513002378371222	-0.469894578863276	-0.669450269438761	-0.260228009987587	-1.11367495521519	-0.922867379578211	-0.379696486913968	-1.26843283296067	1.31005375489215	1.13928344522846	1.24721747617919	1.09071650265854	1.76559446217276	1.40151656846064	1.35630209909662	1.30970237071982	1.28481860460022	-0.274206092181424	-0.223827399825016	3.63363817883474	-0.465929781598711	-2.11883073335179	-0.184816482048877	-0.0688080846650046	-0.328423195429779	-0.637168714654099	-0.910675588945703	-0.0934613371461404	-1.42736476374575	-0.251031847394581	-0.814784234808265	-0.291828301903761	-0.503517866071391	-0.840185012213764	-0.17613860479263	-1.3980402236646	-1.52098146651165	-0.299322619680887	-0.0967864261146414	-0.171997864558402	-0.0342481125156145	1.91785948992995	-0.337870190562961	-0.831224613180366	-2.026314104292	1.79499772985312	1.86452776267077
278	-1.67784136906806	-0.700513756867964	-0.513002378371222	-0.469894578863276	-0.669450269438761	-0.260228009987587	-1.11367495521519	-0.922867379578211	-0.379696486913968	-0.0546087975339358	1.4881113480443	1.13928344522846	1.24721747617919	1.09071650265854	1.76559446217276	1.40151656846064	1.40596939138446	2.23591265096633	1.11895615199049	-0.332322301305102	-0.223827399825016	3.63363817883474	-0.465929781598711	-2.22182214323245	-0.184816482048877	-0.0828947333544013	-0.869743296596871	-0.637168714654099	-0.910675588945703	-0.0934613371461404	-1.42736476374575	-0.251031847394581	-0.814784234808265	-0.291828301903761	-0.503517866071391	-0.840185012213764	-0.17613860479263	-1.3980402236646	-1.52098146651165	-0.299322619680887	-0.0967864261146414	-0.171997864558402	-0.0342481125156145	0.971268293462263	-0.337870190562961	-0.831224613180366	-2.026314104292	1.79499772985312	1.94729050134775
279	-1.67784136906806	-0.700513756867964	-0.767105219261529	-0.469894578863276	-0.669450269438761	-0.260228009987587	-1.11367495521519	-0.922867379578211	-0.379696486913968	-0.0546087975339358	1.4881113480443	1.13928344522846	1.24721747617919	1.09071650265854	1.76559446217276	1.40151656846064	1.40596939138446	2.23591265096633	2.1006691531532	-0.806993112157063	-0.223827399825016	3.63363817883474	-0.465929781598711	-2.22182214323245	-0.184816482048877	-0.0828947333544013	-0.869743296596871	-0.637168714654099	-0.910675588945703	-0.0934613371461404	-1.42736476374575	-0.251031847394581	-0.814784234808265	-0.291828301903761	-0.503517866071391	-0.840185012213764	-0.17613860479263	-1.3980402236646	-1.52098146651165	-0.299322619680887	-0.0967864261146414	-0.159442412052409	-0.0342481125156145	0.971268293462263	-0.337870190562961	-0.831224613180366	-2.026314104292	1.79499772985312	1.94729050134775
280	-1.67784136906806	-0.700513756867964	-0.767105219261529	-0.473696765529639	-0.669450269438761	-0.260228009987587	-1.11367495521519	-1.38873011721959	-0.379696486913968	-0.0546087975339358	1.4881113480443	1.13928344522846	1.24721747617919	1.09071650265854	1.76559446217276	1.40151656846064	1.40596939138446	2.23591265096633	2.1006691531532	-0.806993112157063	-0.223827399825016	3.35620804828424	-0.465929781598711	-2.22182214323245	-0.184816482048877	-0.0828947333544013	-0.869743296596871	-0.637168714654099	-0.910675588945703	-0.0934613371461404	-1.36586460786611	-0.251031847394581	-0.814784234808265	-0.291828301903761	-0.503517866071391	-0.840185012213764	-0.17613860479263	-1.3980402236646	-0.534699750868845	-0.299322619680887	-0.0967864261146414	-0.159442412052409	-0.0342481125156145	0.971268293462263	-0.337870190562961	-0.831224613180366	-2.026314104292	1.79499772985312	1.94729050134775
281	-1.67784136906806	-0.700513756867964	-0.767105219261529	-0.473696765529639	-0.669450269438761	-0.260228009987587	-1.11367495521519	-1.38873011721959	-0.623734401513407	-0.0546087975339358	1.4881113480443	1.13928344522846	1.24721747617919	1.09071650265854	1.76559446217276	1.40151656846064	1.40596939138446	2.23591265096633	2.1006691531532	-0.806993112157063	-0.223827399825016	3.35620804828424	-1.10178254306989	-2.22182214323245	-0.184816482048877	-0.0828947333544013	-0.869743296596871	-0.637168714654099	-0.910675588945703	-0.0934613371461404	-1.36586460786611	-0.251031847394581	-0.814784234808265	-0.291828301903761	-0.999151687658444	-0.840185012213764	-1.00734762882883	-1.3980402236646	-0.534699750868845	-0.299322619680887	-0.0967864261146414	-0.159442412052409	-0.0342481125156145	0.971268293462263	-0.463129742493973	-0.831224613180366	-2.026314104292	1.79499772985312	1.94729050134775
282	-1.67784136906806	-0.700513756867964	-0.767105219261529	-0.620459544805722	-0.669450269438761	-0.260228009987587	-1.01278948189767	-0.588391614288756	-0.623734401513407	-0.0546087975339358	1.4881113480443	1.13928344522846	1.24721747617919	1.09071650265854	1.76559446217276	1.40151656846064	1.40596939138446	2.23591265096633	1.51922256659473	-0.806993112157063	-0.223827399825016	3.35620804828424	-1.10178254306989	-0.668047805196292	-0.286766617868729	-0.456183302985222	-0.869743296596871	-0.637168714654099	-0.910675588945703	-0.113123787189486	-1.36586460786611	-0.251031847394581	-0.814784234808265	-0.291828301903761	-0.999151687658444	-0.840185012213764	-1.00734762882883	-0.988463578473968	-0.534699750868845	-0.299322619680887	-0.0967864261146414	-0.276718622206731	-0.0342481125156145	0.971268293462263	-0.463129742493973	-0.831224613180366	-1.01435329420996	1.79499772985312	1.94729050134775
283	-1.67784136906806	-0.700513756867964	-1.86155031380537	-0.620459544805722	-0.669450269438761	-0.260228009987587	-0.135009194247758	-0.588391614288756	-0.623734401513407	-0.0546087975339358	3.15645918401369	1.13928344522846	1.24721747617919	1.09071650265854	1.76559446217276	1.40151656846064	1.40596939138446	1.02548719834894	1.51922256659473	-0.806993112157063	-0.223827399825016	3.35620804828424	-0.126013786948441	-0.590502434824885	-0.286766617868729	-0.456183302985222	-0.869743296596871	-0.637168714654099	-0.910675588945703	-1.39822019352046	-1.36586460786611	-0.251031847394581	-0.814784234808265	-0.291828301903761	-0.34728388373758	-0.840185012213764	-1.00734762882883	-0.988463578473968	-0.593027189097954	-0.299322619680887	-0.0967864261146414	-0.276718622206731	-0.0342481125156145	0.971268293462263	-0.463129742493973	-0.831224613180366	-1.01435329420996	1.79499772985312	1.94729050134775
284	-0.158331974186156	-0.700513756867964	-1.86155031380537	-0.620459544805722	-0.669450269438761	-0.260228009987587	-0.135009194247758	-0.588391614288756	-0.623734401513407	-0.0546087975339358	3.15645918401369	1.13928344522846	1.24721747617919	1.09071650265854	1.76559446217276	1.40151656846064	1.40596939138446	1.02548719834894	1.51922256659473	-0.806993112157063	-0.223827399825016	3.35620804828424	-0.126013786948441	-0.590502434824885	-1.08106008153215	-0.456183302985222	-0.869743296596871	-0.637168714654099	-0.910675588945703	-1.39822019352046	-0.324843201745854	-0.251031847394581	-0.814784234808265	-0.291828301903761	-0.34728388373758	-0.840185012213764	-1.00734762882883	-0.988463578473968	-0.593027189097954	-0.299322619680887	-0.0967864261146414	-0.276718622206731	-0.0342481125156145	0.971268293462263	-0.463129742493973	-0.831224613180366	-1.01435329420996	1.79499772985312	2.61277998394332
285	-0.158331974186156	-0.700513756867964	-1.86155031380537	-0.620459544805722	-0.669450269438761	-0.260228009987587	-0.672467990556911	-0.588391614288756	-0.623734401513407	-0.0546087975339358	3.15645918401369	1.22128362426478	1.22726680087056	1.09071650265854	1.76559446217276	1.40151656846064	1.40596939138446	2.10523017448509	1.51922256659473	-0.436642955836326	-0.00239603617475348	3.35620804828424	-0.126013786948441	-0.590502434824885	-1.08106008153215	-0.456183302985222	-0.869743296596871	-0.637168714654099	-0.910675588945703	-1.39822019352046	-0.324843201745854	-0.251031847394581	-0.814784234808265	-0.291828301903761	-0.34728388373758	-0.840185012213764	-1.00734762882883	-0.988463578473968	-0.593027189097954	-0.262323976545585	-1.71398510380982	-0.276718622206731	-0.0342481125156145	1.17263560610906	-0.463129742493973	-0.831224613180366	-1.01435329420996	2.07463866898833	2.61277998394332
286	-0.158331974186156	-0.700513756867964	-0.10534060418946	-0.620459544805722	-0.669450269438761	-0.260228009987587	-0.672467990556911	-0.588391614288756	-0.623734401513407	-0.0546087975339358	2.14536575292222	1.58460124257064	1.22726680087056	1.09071650265854	1.76559446217276	1.40151656846064	1.40596939138446	2.10523017448509	1.51922256659473	-0.436642955836326	-1.1370020291798	3.35620804828424	-0.126013786948441	-0.590502434824885	-0.622088764944082	-0.456183302985222	-0.238073049008455	-0.637168714654099	-0.910675588945703	-1.39822019352046	-0.324843201745854	-0.251031847394581	-0.814784234808265	-0.291828301903761	-0.34728388373758	-0.840185012213764	-0.505393964835078	-0.988463578473968	-0.593027189097954	-0.262323976545585	-1.71398510380982	-0.276718622206731	-0.0342481125156145	1.17263560610906	-0.463129742493973	-0.831224613180366	-0.467559747253405	2.07463866898833	1.25907636069319
287	-0.158331974186156	-0.700513756867964	-0.10534060418946	-0.620459544805722	-0.669450269438761	-0.260228009987587	-0.672467990556911	-0.588391614288756	-0.623734401513407	-0.0546087975339358	2.14536575292222	1.58460124257064	1.22726680087056	1.09071650265854	1.30292601344848	1.40151656846064	1.40596939138446	2.10523017448509	1.51922256659473	-0.436642955836326	-1.1370020291798	3.35620804828424	-0.126013786948441	-0.590502434824885	-0.622088764944082	-0.456183302985222	-0.238073049008455	-0.641367211504097	-0.910675588945703	-1.35071838924853	-0.324843201745854	-0.251031847394581	-0.814784234808265	-0.291828301903761	-0.34728388373758	-0.840185012213764	-0.505393964835078	-0.988463578473968	-0.593027189097954	-0.262323976545585	-1.71398510380982	-0.276718622206731	-0.0342481125156145	1.17263560610906	-0.463129742493973	-0.413278575816285	-0.467559747253405	2.07463866898833	1.25907636069319
288	-0.158331974186156	-0.700513756867964	-0.10534060418946	-0.620459544805722	-0.669450269438761	-0.260228009987587	-0.478735482999771	-0.588391614288756	-0.719092320436463	-0.0546087975339358	2.14536575292222	1.58460124257064	1.22726680087056	1.09071650265854	1.30292601344848	1.40151656846064	1.40596939138446	2.10523017448509	1.51922256659473	-0.436642955836326	-1.1370020291798	2.67081152531506	-0.126013786948441	-0.590502434824885	-0.622088764944082	-0.456183302985222	-0.238073049008455	-0.641367211504097	-0.910675588945703	-0.423065313852953	-0.324843201745854	-0.251031847394581	-0.814784234808265	-0.291828301903761	-0.34728388373758	-0.840185012213764	-0.505393964835078	-0.988463578473968	-0.593027189097954	-0.262323976545585	-1.71398510380982	-0.276718622206731	-0.890339280667522	1.17263560610906	-0.212119232010756	-0.413278575816285	-0.467559747253405	2.07463866898833	1.25907636069319
289	-0.158331974186156	-0.996044382986013	-0.676307275478433	-0.620459544805722	-0.669450269438761	-0.260228009987587	-0.478735482999771	-0.588391614288756	-0.719092320436463	-0.0546087975339358	2.85656703331765	1.58460124257064	1.22726680087056	1.09071650265854	1.30292601344848	1.40151656846064	1.40596939138446	2.10523017448509	1.39926356141779	-0.499746812936543	-1.1370020291798	2.67081152531506	-0.126013786948441	-0.590502434824885	-0.622088764944082	-0.456183302985222	-0.238073049008455	-0.350754548556668	-0.910675588945703	-0.423065313852953	-0.324843201745854	-0.251031847394581	-0.814784234808265	-0.291828301903761	-0.34728388373758	-0.840185012213764	-0.505393964835078	-0.467633711908951	-0.593027189097954	-0.262323976545585	-1.71398510380982	-0.276718622206731	-0.890339280667522	1.17263560610906	-0.582320974364679	-0.413278575816285	-0.966039434179079	2.07463866898833	1.25907636069319
290	-0.158331974186156	-0.996044382986013	-0.676307275478433	-0.482671386003723	-0.669450269438761	-0.260228009987587	-0.478735482999771	-0.986561885282956	-0.719092320436463	-0.0546087975339358	1.9063946052978	1.58460124257064	1.22726680087056	1.09071650265854	1.30292601344848	1.40151656846064	1.40596939138446	2.10523017448509	2.50152727321277	-0.499746812936543	-1.1370020291798	2.41600001081661	-0.126013786948441	-0.590502434824885	-0.622088764944082	-0.456183302985222	-0.238073049008455	-0.350754548556668	-1.45727127042545	-0.423065313852953	-0.324843201745854	-1.20692259656952	-0.814784234808265	-0.291828301903761	-2.16743943592812	-0.840185012213764	-0.505393964835078	-0.467633711908951	-0.593027189097954	-0.262323976545585	-2.05742620883887	-0.276718622206731	-0.890339280667522	1.17263560610906	-0.582320974364679	-0.413278575816285	-0.966039434179079	2.07463866898833	1.25907636069319
291	-0.158331974186156	-0.90797546885604	-0.676307275478433	-0.482671386003723	-0.669450269438761	-0.260228009987587	-0.478735482999771	-0.986561885282956	-0.719092320436463	-0.0546087975339358	1.9063946052978	1.58460124257064	1.22726680087056	1.09071650265854	1.30292601344848	1.40151656846064	1.40596939138446	2.10523017448509	2.50152727321277	-0.499746812936543	-1.1370020291798	2.33292924189365	-0.126013786948441	-0.590502434824885	-0.622088764944082	-0.456183302985222	-0.238073049008455	-0.350754548556668	-1.45727127042545	-0.423065313852953	-0.324843201745854	-1.20692259656952	-0.255861577154934	-0.291828301903761	-2.16743943592812	-0.840185012213764	-0.505393964835078	-0.467633711908951	-0.593027189097954	-0.262323976545585	-0.89012055392696	-0.571532894777502	-1.1377449184316	1.17263560610906	-0.456687075793888	-1.66743177579245	-0.966039434179079	2.07463866898833	1.25907636069319
292	-0.158331974186156	-0.90797546885604	-0.266104866880031	-0.482671386003723	-0.669450269438761	-0.260228009987587	-0.478735482999771	-0.986561885282956	-0.719092320436463	-0.0546087975339358	1.9063946052978	1.58460124257064	1.6617253211457	1.09071650265854	1.30292601344848	1.40151656846064	1.40596939138446	2.10523017448509	1.37260449573232	-0.499746812936543	-1.1370020291798	2.33292924189365	-0.126013786948441	-0.590502434824885	-0.471433651781791	-0.456183302985222	-0.238073049008455	-0.350754548556668	-1.45727127042545	-0.423065313852953	-0.162726927548626	-1.20692259656952	-0.255861577154934	-1.34931282377673	-3.49472546741771	-0.840185012213764	-0.505393964835078	-0.467633711908951	-0.136429691184869	-1.29523483775982	-0.89012055392696	-0.571532894777502	-1.1377449184316	1.17263560610906	-0.456687075793888	-1.66743177579245	-0.966039434179079	2.07463866898833	1.25907636069319
293	-0.158331974186156	-0.90797546885604	-0.266104866880031	-0.482671386003723	-0.714350182460972	-0.260228009987587	-0.478735482999771	-0.986561885282956	-0.719092320436463	-0.0546087975339358	1.9063946052978	1.58460124257064	1.6617253211457	1.09071650265854	1.30292601344848	1.40151656846064	1.40596939138446	2.10523017448509	1.37260449573232	-0.499746812936543	-1.1370020291798	2.33292924189365	-0.126013786948441	-0.590502434824885	-0.471433651781791	-0.987494084892668	-0.238073049008455	-0.674613901382408	-1.45727127042545	-0.423065313852953	-0.162726927548626	-1.20692259656952	-0.255861577154934	-1.39376155562646	-3.49472546741771	-0.840185012213764	-0.808662876952123	-0.467633711908951	-0.136429691184869	-1.69925412711695	-0.89012055392696	-0.120318847755336	-2.79848338596165	1.17263560610906	-0.456687075793888	-1.66743177579245	-0.966039434179079	2.07463866898833	1.25907636069319
294	-0.158331974186156	-0.90797546885604	-0.266104866880031	-0.482671386003723	-0.714350182460972	-0.260228009987587	-0.478735482999771	-0.986561885282956	-0.719092320436463	-0.0546087975339358	1.9063946052978	1.58460124257064	1.6617253211457	1.09071650265854	1.30292601344848	1.40151656846064	1.40596939138446	2.10523017448509	1.37260449573232	-0.499746812936543	-1.1370020291798	2.33292924189365	-0.126013786948441	-0.590502434824885	-0.471433651781791	-0.987494084892668	-0.238073049008455	-0.674613901382408	-1.45727127042545	-0.423065313852953	-0.162726927548626	-1.64384698494845	-0.255861577154934	-1.39376155562646	-1.15244139941155	-0.840185012213764	-1.10510154059891	-0.467633711908951	-0.136429691184869	-1.69925412711695	-0.89012055392696	-0.120318847755336	-2.79848338596165	1.17263560610906	-0.456687075793888	-1.74617864110017	-0.966039434179079	2.07463866898833	1.25907636069319
295	-0.158331974186156	-0.90797546885604	-0.195377143409794	-0.482671386003723	-0.714350182460972	-0.260228009987587	-0.478735482999771	-0.986561885282956	-0.719092320436463	-0.0546087975339358	1.9765819262676	1.58460124257064	2.22227926130154	1.09071650265854	1.30292601344848	1.40151656846064	1.40596939138446	2.17981631278112	1.37260449573232	-0.709225143198938	-1.1370020291798	2.33292924189365	-0.126013786948441	-0.590502434824885	-0.471433651781791	-0.987494084892668	-1.10455617761744	-0.674613901382408	-1.45727127042545	-0.423065313852953	-0.162726927548626	-0.800493716511529	-0.255861577154934	-0.741380304383901	-0.497882601935478	-0.840185012213764	-1.60672938819171	-1.97969402182938	-1.62861517138981	-1.69925412711695	-0.89012055392696	-0.510669457143389	-2.79848338596165	1.17263560610906	-0.456687075793888	-1.74617864110017	-0.966039434179079	2.07463866898833	1.25907636069319
296	-0.158331974186156	-0.983801945107911	-0.164756178461501	-0.482671386003723	-0.714350182460972	-0.260228009987587	-0.478735482999771	-0.986561885282956	-0.719092320436463	-0.0546087975339358	1.9765819262676	1.10809069788312	2.22227926130154	1.09071650265854	1.30292601344848	1.40151656846064	1.40596939138446	2.17981631278112	2.63595267517109	-0.709225143198938	-1.1370020291798	2.33292924189365	-0.126013786948441	-0.590502434824885	-0.471433651781791	-0.987494084892668	-1.10455617761744	-0.674613901382408	-0.476742685179582	-0.423065313852953	-0.162726927548626	-0.800493716511529	-0.255861577154934	-0.741380304383901	-0.497882601935478	-0.840185012213764	-1.60672938819171	-1.97969402182938	-1.62861517138981	-1.69925412711695	-0.89012055392696	-0.510669457143389	-2.79848338596165	1.17263560610906	-0.456687075793888	-1.74617864110017	-0.966039434179079	2.07463866898833	1.25907636069319
297	-0.158331974186156	-0.983801945107911	-0.164756178461501	-0.482671386003723	-0.714350182460972	-0.260228009987587	-0.478735482999771	-0.986561885282956	-0.719092320436463	-0.0546087975339358	1.9765819262676	1.10809069788312	2.34134005003664	1.09071650265854	1.30292601344848	1.40151656846064	1.40596939138446	2.17981631278112	2.63595267517109	-0.709225143198938	-1.27667861079839	2.33292924189365	-0.126013786948441	-0.590502434824885	-0.471433651781791	-0.987494084892668	-0.438174224724979	-0.674613901382408	-0.476742685179582	-0.423065313852953	-0.162726927548626	-0.800493716511529	-0.255861577154934	-1.53520339528264	-0.261183725615002	-0.840185012213764	-1.60672938819171	-1.97969402182938	-1.62861517138981	-1.69925412711695	-0.89012055392696	-0.434931159061378	-2.79848338596165	1.17263560610906	-0.456687075793888	-1.74617864110017	-0.966039434179079	1.29153166941278	1.25907636069319
298	-0.158331974186156	-0.983801945107911	-0.164756178461501	-1.63063852522681	-0.714350182460972	-0.200859310465957	-0.732576419112082	-0.986561885282956	-0.719092320436463	-0.0546087975339358	1.9765819262676	1.30032939682825	2.34134005003664	1.09071650265854	1.30292601344848	1.40151656846064	1.40596939138446	2.17981631278112	2.63595267517109	-0.709225143198938	-1.27667861079839	2.33292924189365	-0.126013786948441	-0.590502434824885	-0.471433651781791	-0.987494084892668	-0.438174224724979	-0.674613901382408	-1.62521618552642	-0.423065313852953	-0.162726927548626	-0.800493716511529	-0.255861577154934	-1.53520339528264	-0.261183725615002	-0.840185012213764	-0.584651081345498	-1.97969402182938	-1.62861517138981	-1.75572403945881	-1.43553585268147	-0.434931159061378	-0.327957821040816	1.17263560610906	-0.456687075793888	-1.12074107218171	-0.966039434179079	1.29153166941278	1.25907636069319
299	-0.158331974186156	-1.24710818564488	-0.164756178461501	-1.63063852522681	-0.506335918735969	-1.05841137670866	-0.732576419112082	-1.56231936247331	-0.719092320436463	-0.0546087975339358	2.33411373818802	1.30032939682825	2.34134005003664	1.09071650265854	1.30292601344848	1.40151656846064	1.40596939138446	2.17981631278112	2.63595267517109	-0.709225143198938	-1.27667861079839	2.33292924189365	-0.126013786948441	-0.417120398078314	-0.471433651781791	-0.987494084892668	-0.637699438832835	-0.242921430096978	-1.62521618552642	-0.423065313852953	-0.175860203693862	-0.800493716511529	-1.34356991773638	-1.53520339528264	-0.261183725615002	-0.840185012213764	-1.38641351125476	-1.97969402182938	-1.62861517138981	-1.75572403945881	-1.22803163305414	-0.434931159061378	-0.327957821040816	1.17263560610906	-0.456687075793888	-0.947149388064483	-0.966039434179079	1.29153166941278	1.25907636069319
300	-0.158331974186156	-1.24710818564488	-0.164756178461501	-1.63063852522681	-0.506335918735969	-1.05841137670866	-0.732576419112082	-1.56231936247331	-0.719092320436463	-0.571329731212983	2.33411373818802	1.30032939682825	2.34134005003664	1.09071650265854	1.30292601344848	1.40151656846064	1.40596939138446	2.17981631278112	1.37046527146524	-0.709225143198938	-1.27667861079839	1.9498757514259	-0.126013786948441	-0.417120398078314	-0.471433651781791	-0.987494084892668	-0.637699438832835	-0.242921430096978	-0.0594434013560854	-0.423065313852953	-0.175860203693862	-0.800493716511529	-1.34356991773638	-1.53520339528264	-0.261183725615002	-0.840185012213764	-1.38641351125476	-0.969755949065134	-1.62861517138981	-0.782086960296962	-1.22803163305414	-0.413219771987422	-0.327957821040816	1.17263560610906	-0.456687075793888	-0.947149388064483	-0.966039434179079	1.29153166941278	1.25907636069319
301	-0.158331974186156	-1.24710818564488	-0.164756178461501	-1.63063852522681	-0.0618735838586646	-1.05841137670866	-0.732576419112082	-1.56231936247331	-0.924247695668848	-0.571329731212983	2.33411373818802	1.30032939682825	2.34134005003664	1.09071650265854	1.30292601344848	1.40151656846064	1.40596939138446	2.16253902930831	2.51691319594154	-0.709225143198938	-1.27667861079839	1.9498757514259	-0.126013786948441	-0.417120398078314	-0.471433651781791	-0.987494084892668	-0.637699438832835	-0.242921430096978	-0.0594434013560854	-0.423065313852953	-0.175860203693862	-0.800493716511529	-0.0748048390207707	-1.53520339528264	-0.261183725615002	-0.840185012213764	-1.38641351125476	-0.155103735018969	-1.62861517138981	-0.782086960296962	-1.22803163305414	-0.413219771987422	-1.29119092721095	1.47761548584049	-0.456687075793888	-1.07529411986052	-0.299788009947356	1.29153166941278	1.25907636069319
302	-0.158331974186156	-1.24710818564488	-0.164756178461501	-1.63063852522681	-0.0618735838586646	-1.05841137670866	-0.732576419112082	-1.56231936247331	-0.924247695668848	-0.571329731212983	2.33411373818802	1.30032939682825	2.34134005003664	1.09071650265854	1.16155948837552	1.40151656846064	1.40596939138446	2.16253902930831	2.51691319594154	-0.709225143198938	-0.819705410990788	1.9498757514259	-0.126013786948441	-0.417120398078314	-0.471433651781791	-0.987494084892668	-0.0331917245498506	-0.242921430096978	-0.0594434013560854	-0.423065313852953	-0.175860203693862	-0.800493716511529	-0.0748048390207707	-1.53520339528264	-0.261183725615002	-0.840185012213764	-1.38641351125476	-0.287195887439146	-1.62861517138981	-0.61482720404477	-1.22803163305414	-0.413219771987422	-1.29119092721095	1.47761548584049	-0.534192976378447	-1.07529411986052	-0.299788009947356	1.29153166941278	1.25907636069319
303	-0.0437714312621806	-1.24710818564488	-0.164756178461501	-0.0137159176527626	-0.0618735838586646	-0.325767996021228	-0.732576419112082	-1.56231936247331	-0.924247695668848	-0.579167868287828	2.33411373818802	1.30032939682825	2.6751950939089	1.09071650265854	1.55144264780995	1.40151656846064	1.40596939138446	3.01616757402186	2.51691319594154	-0.709225143198938	-1.32107660280386	1.9498757514259	-0.126013786948441	-0.417120398078314	-0.471433651781791	-0.224536287687059	-0.0331917245498506	-0.242921430096978	-0.0594434013560854	-0.362827775316175	-0.175860203693862	-0.800493716511529	-0.0748048390207707	-1.53520339528264	-0.261183725615002	-0.840185012213764	-1.38641351125476	-0.287195887439146	-1.62861517138981	-0.61482720404477	-1.22803163305414	-0.334113991948204	-1.29119092721095	1.47761548584049	-0.534192976378447	-0.0114405706874801	-0.299788009947356	1.29153166941278	1.25907636069319
304	-0.0437714312621806	-1.24710818564488	-0.164756178461501	-0.0137159176527626	-0.0618735838586646	-0.325767996021228	-0.732576419112082	-1.56231936247331	-0.924247695668848	-0.579167868287828	2.33411373818802	1.30032939682825	2.6751950939089	1.09071650265854	1.55144264780995	1.40151656846064	2.17790178313752	3.01616757402186	2.46433590250884	-0.709225143198938	-0.799926579326054	1.9498757514259	-0.126013786948441	-0.735825700210912	-0.383162337742068	-0.224536287687059	-0.0331917245498506	-0.242921430096978	-0.0594434013560854	-0.362827775316175	-0.175860203693862	-0.800493716511529	-0.0748048390207707	-1.53520339528264	-0.261183725615002	-0.840185012213764	-1.38641351125476	-0.287195887439146	-1.62861517138981	-0.61482720404477	-1.22803163305414	-0.334113991948204	-1.29119092721095	1.47761548584049	-0.534192976378447	-0.0114405706874801	-0.299788009947356	1.29153166941278	1.25907636069319
305	-0.0437714312621806	-1.24710818564488	-0.164756178461501	-0.0137159176527626	-0.0618735838586646	-0.325767996021228	-0.147436204880415	-1.56231936247331	-0.924247695668848	-0.579167868287828	2.44909128777898	1.30032939682825	2.6751950939089	1.09071650265854	1.69246084524169	1.40151656846064	2.17790178313752	3.01616757402186	1.0141535916453	-0.709225143198938	-0.799926579326054	1.93356396525318	-0.126013786948441	-0.735825700210912	-0.383162337742068	-1.59457406389127	-0.0331917245498506	-0.242921430096978	-0.0594434013560854	-0.362827775316175	-0.175860203693862	-0.124107706229769	-0.0748048390207707	-1.6316591475924	-0.261183725615002	-0.840185012213764	-1.38641351125476	-0.287195887439146	-1.62861517138981	-0.61482720404477	-1.22803163305414	-0.334113991948204	-1.29119092721095	1.47761548584049	-0.534192976378447	-0.0114405706874801	-0.299788009947356	1.29153166941278	1.25907636069319
306	-0.0437714312621806	-1.24710818564488	-0.164756178461501	-0.0137159176527626	-0.0618735838586646	-0.325767996021228	-0.147436204880415	-1.56231936247331	-0.924247695668848	-0.579167868287828	2.44909128777898	1.30032939682825	1.78993858307266	1.09071650265854	1.69246084524169	1.40151656846064	2.17790178313752	3.01616757402186	1.0141535916453	-0.903375902598432	-0.799926579326054	1.74392455955283	-0.126013786948441	-0.735825700210912	-0.383162337742068	-1.59457406389127	-0.0331917245498506	-0.242921430096978	-0.0594434013560854	-0.362827775316175	-0.175860203693862	-1.35017274404127	-0.0748048390207707	-1.09313592117734	-0.261183725615002	-0.840185012213764	-1.38641351125476	-0.287195887439146	-1.72318224653502	-0.61482720404477	-1.22803163305414	-0.334113991948204	-1.29119092721095	1.47761548584049	-0.534192976378447	-0.0114405706874801	-0.299788009947356	1.58878398349657	1.25907636069319
307	-1.01498904079495	-1.24710818564488	-0.164756178461501	-0.0137159176527626	-0.0618735838586646	-0.325767996021228	-0.147436204880415	-1.56231936247331	-0.924247695668848	-0.579167868287828	2.44909128777898	1.30032939682825	1.78993858307266	1.09071650265854	1.69246084524169	2.20351446437261	2.17790178313752	1.65736141433871	1.0141535916453	-0.903375902598432	-0.799926579326054	1.74392455955283	-0.126013786948441	-0.735825700210912	-0.383162337742068	-2.64156301454056	-0.0331917245498506	-0.242921430096978	-0.411951986888399	-0.362827775316175	-0.175860203693862	-1.35017274404127	-0.0748048390207707	-2.49611121904327	-0.261183725615002	-0.840185012213764	-0.979460862671388	-0.287195887439146	-1.72318224653502	-0.61482720404477	-1.22803163305414	-0.334113991948204	-1.29119092721095	1.47761548584049	-0.116699147696072	-0.0114405706874801	-0.299788009947356	3.05664002600683	2.29396049512543
308	-0.81878811045209	-1.24710818564488	-0.164756178461501	-0.0137159176527626	-0.103458114650636	-0.325767996021228	-0.147436204880415	-1.56231936247331	-0.924247695668848	-0.579167868287828	2.44909128777898	1.30032939682825	1.78993858307266	1.09071650265854	1.69246084524169	2.20351446437261	2.58740461617761	1.65736141433871	1.0141535916453	-0.903375902598432	-0.799926579326054	1.17050865250426	-0.126013786948441	-0.735825700210912	-0.383162337742068	-2.64156301454056	-0.0331917245498506	-0.242921430096978	-0.411951986888399	-0.362827775316175	-0.175860203693862	-1.35017274404127	-0.0748048390207707	-2.07461649043585	-0.261183725615002	-0.840185012213764	-0.979460862671388	-0.287195887439146	-1.72318224653502	-0.61482720404477	-1.22803163305414	-1.27641576580829	-1.29119092721095	1.47761548584049	-0.116699147696072	-0.0114405706874801	-0.299788009947356	1.89149750946169	2.29396049512543
309	-1.51197697305586	-1.24710818564488	-0.164756178461501	-1.06084960389776	-0.103458114650636	-0.325767996021228	-0.147436204880415	-1.02916768025424	-0.924247695668848	-0.579167868287828	2.44909128777898	1.30032939682825	1.78993858307266	1.09071650265854	1.86539874522508	2.20351446437261	2.58740461617761	1.65736141433871	1.0141535916453	-0.903375902598432	-0.799926579326054	1.17050865250426	-0.126013786948441	-0.735825700210912	-0.383162337742068	-2.64156301454056	-0.0331917245498506	-0.242921430096978	-0.411951986888399	-0.362827775316175	-0.363479662973	-1.09319350194445	-0.0748048390207707	-2.07461649043585	-0.261183725615002	-0.840185012213764	-0.979460862671388	-0.287195887439146	-1.72318224653502	-0.61482720404477	-1.22803163305414	-1.27641576580829	-1.29119092721095	1.47761548584049	-0.116699147696072	-0.0114405706874801	-0.299788009947356	1.89149750946169	2.29396049512543
310	-1.51197697305586	-1.30840007351021	-0.164756178461501	-1.06084960389776	-0.103458114650636	-0.325767996021228	-0.147436204880415	-1.02916768025424	-0.924247695668848	-0.579167868287828	2.44909128777898	1.30032939682825	1.78993858307266	1.09071650265854	1.86539874522508	2.20351446437261	2.58740461617761	1.65736141433871	1.0141535916453	-0.903375902598432	-0.799926579326054	1.17050865250426	-0.561281033115501	-0.735825700210912	-0.383162337742068	-2.64156301454056	-0.0331917245498506	-0.242921430096978	-0.411951986888399	-0.362827775316175	-0.363479662973	-1.09319350194445	-0.0748048390207707	-2.07461649043585	-0.261183725615002	-1.45436610965606	-0.979460862671388	-0.287195887439146	-1.72318224653502	-0.61482720404477	-1.22803163305414	-1.27641576580829	-1.29119092721095	1.47761548584049	-0.597981464756174	-0.0114405706874801	-0.299788009947356	1.89149750946169	2.29396049512543
311	-1.51197697305586	-0.36382112844352	-0.164756178461501	-1.06084960389776	-0.103458114650636	-0.325767996021228	-0.147436204880415	-1.02916768025424	-0.924247695668848	-0.579167868287828	2.85995453971836	1.30032939682825	1.69807427738617	1.09071650265854	1.90156096675642	1.48015227323946	2.58740461617761	1.65736141433871	1.48106685905305	-0.903375902598432	-0.956591297599183	1.17050865250426	-0.561281033115501	-0.735825700210912	-0.907377690226469	-0.846109674383488	-0.0331917245498506	-0.242921430096978	-0.020037619039098	-0.362827775316175	-0.363479662973	-1.09319350194445	-0.440048681053722	-2.07461649043585	-0.261183725615002	-1.45436610965606	-0.978289098339353	-0.287195887439146	-1.72318224653502	-0.888088686147942	-0.945676593667607	-1.27641576580829	-0.306758152784287	1.47761548584049	-0.597981464756174	-0.0114405706874801	-0.0943960043024837	1.89149750946169	2.29396049512543
312	-1.21142749963946	-0.798401938918287	-0.164756178461501	-1.06084960389776	-0.103458114650636	-0.986581185217913	-0.147436204880415	-1.02916768025424	-0.924247695668848	-1.88744058834484	2.85995453971836	1.30032939682825	1.69807427738617	1.09071650265854	1.90156096675642	1.48015227323946	2.58740461617761	1.65736141433871	1.48011258783454	-0.903375902598432	-0.956591297599183	1.17050865250426	-0.561281033115501	-0.735825700210912	-1.15623748952855	-0.846109674383488	-0.0331917245498506	-0.394441823415202	-0.020037619039098	-0.362827775316175	-1.12542195632039	-1.17825971320482	-0.440048681053722	-2.07461649043585	-0.261183725615002	-0.536246867428331	-0.978289098339353	-0.287195887439146	-1.21731819938776	-0.888088686147942	-0.945676593667607	-1.27641576580829	-0.306758152784287	1.47761548584049	-0.597981464756174	-0.0114405706874801	-0.0943960043024837	1.58598922933531	1.50732443940176
313	-0.176132422561726	-0.798401938918287	-0.164756178461501	-1.06084960389776	-0.103458114650636	-0.986581185217913	-0.147436204880415	-1.02916768025424	-0.924247695668848	-1.88744058834484	2.85995453971836	1.30032939682825	1.69807427738617	1.56462808780439	1.90156096675642	1.48015227323946	2.06280786343344	1.14771884431208	1.48011258783454	-0.903375902598432	-0.956591297599183	1.17050865250426	-0.561281033115501	-0.735825700210912	-1.15623748952855	-0.846109674383488	-0.0331917245498506	-0.394441823415202	-0.020037619039098	-0.362827775316175	-1.12542195632039	-0.438660987635893	-0.440048681053722	-2.07461649043585	-0.261183725615002	-0.536246867428331	-0.978289098339353	-0.287195887439146	-1.21731819938776	-1.07627362793353	-0.945676593667607	-1.27641576580829	-0.306758152784287	1.47761548584049	-0.597981464756174	-0.0114405706874801	-0.0943960043024837	1.58598922933531	1.50732443940176
314	-0.393119540762912	-0.798401938918287	-0.164756178461501	-1.06084960389776	-0.103458114650636	-0.986581185217913	-0.147436204880415	-1.02916768025424	-0.924247695668848	-1.88744058834484	2.85995453971836	1.30032939682825	1.69807427738617	1.56462808780439	1.90156096675642	1.48015227323946	2.06280786343344	1.14771884431208	1.48011258783454	-0.903375902598432	-1.18190629690023	1.17050865250426	-0.561281033115501	-0.735825700210912	-1.15623748952855	-0.846109674383488	-0.0331917245498506	-0.394441823415202	-0.020037619039098	-0.362827775316175	-1.41309940582809	-0.438660987635893	-0.440048681053722	-0.445389830306004	-0.261183725615002	-0.406547621611991	-0.601969215881885	-0.287195887439146	-1.21731819938776	-1.07627362793353	-0.945676593667607	-1.27641576580829	-0.306758152784287	1.47761548584049	-0.597981464756174	-0.0114405706874801	-0.0943960043024837	1.58598922933531	1.50732443940176
315	-0.393119540762912	-0.798401938918287	-0.164756178461501	-1.39015771148274	-0.103458114650636	-0.781279420519521	-0.147436204880415	-1.02916768025424	-0.924247695668848	-1.88744058834484	2.85995453971836	1.30032939682825	1.69807427738617	1.56462808780439	1.90156096675642	1.48015227323946	2.06280786343344	1.14771884431208	1.48011258783454	-0.903375902598432	-1.25176887341986	1.17050865250426	-0.561281033115501	-0.735825700210912	-1.15623748952855	-0.673476744825027	-1.74907011647898	-0.394441823415202	-0.396151125261312	-0.362827775316175	-1.41309940582809	-0.438660987635893	-0.440048681053722	-0.445389830306004	-0.408922337133095	-0.406547621611991	-0.398036481712743	-0.287195887439146	-1.21731819938776	-1.07627362793353	-0.945676593667607	-1.27641576580829	-0.306758152784287	1.47761548584049	-1.28495310692386	-0.0114405706874801	-0.0943960043024837	1.58598922933531	1.50732443940176
316	-0.393119540762912	-0.798401938918287	-0.164756178461501	-1.39015771148274	-0.103458114650636	-0.781279420519521	-0.147436204880415	-1.02916768025424	-0.924247695668848	-1.88744058834484	2.85995453971836	1.30032939682825	1.69807427738617	1.67949916029026	1.90156096675642	1.48015227323946	2.06280786343344	1.14771884431208	1.48011258783454	-0.903375902598432	-1.25176887341986	1.17050865250426	-0.561281033115501	-0.735825700210912	-1.15623748952855	-0.673476744825027	-2.8469003341235	-0.394441823415202	-0.360665020059162	-0.362827775316175	-1.41309940582809	-0.438660987635893	-0.440048681053722	-0.445389830306004	-0.408922337133095	-0.406547621611991	-0.398036481712743	-0.287195887439146	-1.21731819938776	-1.07627362793353	-0.945676593667607	-1.27641576580829	-0.306758152784287	1.47761548584049	-1.28495310692386	-0.0114405706874801	-0.0943960043024837	1.58598922933531	1.50732443940176
317	-0.393119540762912	-0.798401938918287	-0.164756178461501	-1.39015771148274	-0.103458114650636	-1.26390970794828	-0.147436204880415	-1.02916768025424	-0.825530620950979	-1.88744058834484	2.85995453971836	1.41055031077761	1.69807427738617	1.67949916029026	1.90156096675642	1.48015227323946	2.30779622690549	1.14771884431208	1.48011258783454	-0.903375902598432	-1.25176887341986	1.17050865250426	-0.561281033115501	-0.735825700210912	-1.15623748952855	-0.673476744825027	-2.8469003341235	-0.394441823415202	-0.360665020059162	-0.362827775316175	-0.785746501725759	-1.17707938113328	-0.440048681053722	-0.445389830306004	-0.408922337133095	-1.49651905571879	-0.398036481712743	-0.287195887439146	-1.21731819938776	-1.07627362793353	-0.945676593667607	-1.27641576580829	-0.306758152784287	1.47761548584049	-1.01611990570732	-0.0114405706874801	-0.0943960043024837	1.58598922933531	1.50732443940176
318	-0.393119540762912	-0.798401938918287	-0.164756178461501	-1.9029031325385	-0.103458114650636	-1.26390970794828	-0.147436204880415	-1.02916768025424	-0.825530620950979	-1.88744058834484	2.85995453971836	1.41055031077761	1.69807427738617	1.67949916029026	1.90156096675642	1.48015227323946	2.30779622690549	1.59835872375368	1.48011258783454	-0.991435127136354	-1.25176887341986	1.17050865250426	-0.561281033115501	-0.735825700210912	-0.181284713273079	-0.673476744825027	-2.8469003341235	-0.394441823415202	-1.24571253513381	-0.362827775316175	-0.785746501725759	-1.17707938113328	-0.440048681053722	-0.445389830306004	-0.408922337133095	-1.49651905571879	-0.398036481712743	-0.287195887439146	-1.21731819938776	-1.07627362793353	-0.945676593667607	-0.504842601122634	-0.306758152784287	1.47761548584049	-1.01611990570732	-0.0114405706874801	-0.0943960043024837	1.58598922933531	1.50732443940176
319	-0.393119540762912	-0.798401938918287	-0.164756178461501	-1.9029031325385	-0.236231972368799	-1.26390970794828	-0.147436204880415	-1.02916768025424	-0.825530620950979	-1.88744058834484	2.83702331125744	1.4705207890895	1.69807427738617	2.77294852864992	1.90156096675642	1.48015227323946	1.10437193256199	1.59835872375368	1.48011258783454	-0.991435127136354	-1.25176887341986	2.79497948512414	-0.561281033115501	-1.01402601521441	-0.181284713273079	0.928080441427679	-2.8469003341235	-0.23013131614549	-1.24571253513381	-0.362827775316175	-0.785746501725759	-1.17707938113328	-0.440048681053722	-0.445389830306004	-0.408922337133095	-1.49651905571879	-0.398036481712743	-0.497538415819299	-1.21731819938776	-1.07627362793353	-0.945676593667607	-0.504842601122634	-0.306758152784287	1.47761548584049	-1.01611990570732	-0.0114405706874801	-0.0943960043024837	1.58598922933531	2.51141552352499
320	-0.393119540762912	-0.798401938918287	-0.164756178461501	-1.9029031325385	-0.236231972368799	-1.26390970794828	-0.147436204880415	-1.02916768025424	-0.825530620950979	-1.88744058834484	2.83702331125744	1.4705207890895	1.69807427738617	2.77294852864992	1.90156096675642	1.48015227323946	1.10437193256199	1.59835872375368	1.48011258783454	-0.991435127136354	-1.25176887341986	2.79497948512414	-0.0978987362660149	-0.754088883152793	-0.0787419678923717	0.928080441427679	-2.8469003341235	-0.23013131614549	-1.24571253513381	-0.362827775316175	-0.785746501725759	-1.17707938113328	-0.440048681053722	-0.445389830306004	-0.408922337133095	-1.04622180565263	-0.398036481712743	-0.497538415819299	-1.21731819938776	-1.07627362793353	-0.945676593667607	-0.504842601122634	-0.306758152784287	1.47761548584049	-1.01611990570732	-0.0114405706874801	-0.0943960043024837	1.58598922933531	2.51141552352499
321	-0.484283267125489	-0.798401938918287	-0.164756178461501	-1.9029031325385	-0.236231972368799	-0.351404574453427	-0.10548479511594	-1.02916768025424	-0.825530620950979	-0.189929591780844	2.83702331125744	1.4705207890895	2.62931235085852	2.77294852864992	1.90156096675642	1.62415009734079	1.12090369028687	1.59835872375368	1.48011258783454	-0.000972601046968946	-1.25176887341986	2.79497948512414	-0.0473689891690003	-0.754088883152793	-0.0787419678923717	0.928080441427679	-2.8469003341235	-0.23013131614549	-1.24571253513381	-0.362827775316175	-0.785746501725759	-1.17707938113328	-0.440048681053722	-0.445389830306004	-0.664477139877892	-1.04622180565263	-0.398036481712743	-0.497538415819299	-1.21731819938776	-1.07627362793353	-0.945676593667607	-0.504842601122634	-0.306758152784287	1.47761548584049	-1.01611990570732	-0.0114405706874801	-0.0943960043024837	1.58598922933531	2.51141552352499
322	-0.484283267125489	-0.798401938918287	-0.164756178461501	-1.9029031325385	-0.236231972368799	-0.351404574453427	-0.10548479511594	-1.02916768025424	-0.825530620950979	-0.189929591780844	2.15682650894293	1.4705207890895	2.62931235085852	2.77294852864992	2.31061571605966	1.62415009734079	1.12090369028687	1.33135546061188	1.48011258783454	-0.000972601046968946	-1.25176887341986	2.79497948512414	-0.0473689891690003	-0.754088883152793	-0.0787419678923717	0.928080441427679	-2.8469003341235	-0.23013131614549	-1.24571253513381	-0.362827775316175	-0.785746501725759	-0.705666310017709	-0.440048681053722	-0.445389830306004	-0.618400280464471	-1.04622180565263	-0.398036481712743	-0.497538415819299	-1.21731819938776	-1.07627362793353	-0.945676593667607	-0.504842601122634	-0.306758152784287	1.47761548584049	-1.01611990570732	-0.0114405706874801	-0.0943960043024837	1.58598922933531	2.51141552352499
323	-0.484283267125489	-0.798401938918287	-1.13935519342359	-1.9029031325385	-0.236231972368799	-0.351404574453427	-0.0836840335573085	-1.02916768025424	-0.825530620950979	-0.189929591780844	2.15682650894293	1.4705207890895	2.25634256618114	2.77294852864992	2.31061571605966	1.62415009734079	1.12090369028687	1.33135546061188	1.48011258783454	-0.000972601046968946	-1.25176887341986	1.06384859882042	-0.0473689891690003	-0.754088883152793	-0.0787419678923717	0.928080441427679	-2.8469003341235	-0.23013131614549	-1.24571253513381	-0.362827775316175	-2.11592681482704	-0.705666310017709	-0.440048681053722	-0.445389830306004	-0.618400280464471	-1.04622180565263	-1.49183140918511	-0.497538415819299	-1.11755296127903	-1.07627362793353	-2.11597739945051	-0.504842601122634	-0.815859938278087	1.47761548584049	-1.01611990570732	-0.0114405706874801	-0.127029039238569	1.13283117797872	2.51141552352499
324	-0.484283267125489	-0.798401938918287	-1.20348302572623	-1.9029031325385	-0.236231972368799	-0.351404574453427	-0.0836840335573085	-1.02916768025424	-0.825530620950979	-0.189929591780844	2.15682650894293	2.19625935774945	2.25634256618114	2.77294852864992	2.31061571605966	1.62415009734079	1.12090369028687	1.33135546061188	1.48011258783454	-0.000972601046968946	-1.25176887341986	1.06384859882042	-0.0473689891690003	-1.44830015102425	-0.0787419678923717	0.559268716344125	-3.1882334635357	-0.23013131614549	-0.370248965297036	-0.362827775316175	-2.11592681482704	-0.705666310017709	-0.440048681053722	-0.445389830306004	-0.618400280464471	-1.04622180565263	-1.49183140918511	-0.497538415819299	-1.11755296127903	-1.07627362793353	-0.525841693478566	-0.504842601122634	-0.815859938278087	1.47761548584049	-1.01611990570732	-1.33132862562605	-0.127029039238569	1.13283117797872	2.51141552352499
325	-0.484283267125489	-0.798401938918287	-0.68893750804549	-1.9029031325385	-0.236231972368799	-0.351404574453427	-0.0836840335573085	-0.866890757352842	-0.825530620950979	-0.189929591780844	2.15682650894293	1.8116727204682	2.25634256618114	2.77294852864992	2.31061571605966	1.62415009734079	1.12090369028687	1.33135546061188	1.48011258783454	-0.000972601046968946	-0.387725848863006	1.06384859882042	-0.0473689891690003	-0.634896392611271	-0.0787419678923717	-0.389850350020353	-2.36219371107854	-0.23013131614549	-0.370248965297036	-0.362827775316175	-0.565813884051642	-0.705666310017709	-0.440048681053722	-0.445389830306004	-0.618400280464471	-1.04622180565263	-1.49183140918511	-0.497538415819299	-1.11755296127903	-0.717011620706138	-0.525841693478566	-0.504842601122634	-0.269269179394531	1.47761548584049	-1.01611990570732	-1.33132862562605	-0.127029039238569	1.13283117797872	2.51141552352499
326	-0.484283267125489	-0.798401938918287	-0.68893750804549	-1.9029031325385	-0.236231972368799	-0.351404574453427	-0.0836840335573085	-0.556088874562383	-0.825530620950979	-0.618430029929294	2.15682650894293	1.8116727204682	2.25634256618114	2.77294852864992	2.07772806466359	1.62415009734079	1.12090369028687	1.33135546061188	1.48011258783454	-0.000972601046968946	-0.387725848863006	1.06384859882042	-0.0473689891690003	-0.634896392611271	-0.0787419678923717	-0.389850350020353	-0.783355371801902	-0.23013131614549	-0.370248965297036	-0.362827775316175	-0.565813884051642	-0.705666310017709	-0.440048681053722	-0.445389830306004	-0.618400280464471	-1.04622180565263	-1.26606395629569	-0.497538415819299	-1.11755296127903	-0.717011620706138	-0.525841693478566	-0.504842601122634	-0.269269179394531	1.47761548584049	-1.01611990570732	-1.33132862562605	-0.127029039238569	1.13283117797872	2.51141552352499
327	-0.484283267125489	-0.798401938918287	-0.68893750804549	-1.9029031325385	-0.236231972368799	-0.351404574453427	-0.0836840335573085	-0.556088874562383	-0.825530620950979	-0.0259353733940472	2.15682650894293	1.8116727204682	2.95532379857351	2.77294852864992	2.07772806466359	1.62415009734079	1.39783109947283	1.33135546061188	1.48011258783454	-0.000972601046968946	-0.387725848863006	1.06384859882042	-0.0473689891690003	-0.634896392611271	-0.0787419678923717	-0.389850350020353	-0.940427500695583	-0.23013131614549	-0.370248965297036	-0.362827775316175	-0.119807077989744	-0.705666310017709	-0.440048681053722	-0.445389830306004	-0.148085597555429	-1.04622180565263	-1.26606395629569	-0.426203105286149	-1.11755296127903	-0.717011620706138	-0.525841693478566	-0.504842601122634	-0.269269179394531	1.47761548584049	-0.62600771514355	-1.33132862562605	-0.127029039238569	2.52953922825751	2.51141552352499
328	-0.484283267125489	-1.24227354348695	-0.68893750804549	-1.9029031325385	-0.236231972368799	-0.351404574453427	-0.0836840335573085	-0.556088874562383	-0.688038472028449	-0.0259353733940472	2.15682650894293	1.8116727204682	2.95532379857351	2.77294852864992	2.07772806466359	1.62415009734079	1.39783109947283	1.33135546061188	1.48011258783454	-0.000972601046968946	-0.387725848863006	1.06384859882042	-0.0473689891690003	-0.634896392611271	-0.362747921389904	0.416241499349192	-0.940427500695583	-0.23013131614549	-0.370248965297036	-0.362827775316175	-0.119807077989744	-0.640934591683955	-0.440048681053722	-0.445389830306004	-0.594353015145652	-1.04622180565263	-1.26606395629569	-0.426203105286149	-0.148644090025421	-0.717011620706138	-0.525841693478566	-0.504842601122634	-0.269269179394531	1.2899413498384	-0.62600771514355	-1.33132862562605	-0.00487391985141114	2.52953922825751	2.51141552352499
329	-0.484283267125489	-1.24227354348695	-0.68893750804549	-1.9029031325385	-0.236231972368799	-0.351404574453427	-0.0836840335573085	-0.854895284642466	-0.688038472028449	-0.0259353733940472	2.12540882512737	1.8116727204682	2.36088121549616	2.77294852864992	2.07772806466359	1.62415009734079	1.39783109947283	1.33135546061188	1.48011258783454	-0.000972601046968946	-0.387725848863006	1.06384859882042	-0.141915793949667	-0.634896392611271	-0.362747921389904	0.416241499349192	-0.940427500695583	-0.23013131614549	-0.370248965297036	-0.362827775316175	-0.119807077989744	-0.640934591683955	-0.440048681053722	-1.45596555034916	-0.594353015145652	-1.04622180565263	-1.3004694280861	-0.426203105286149	-0.148644090025421	-0.717011620706138	-0.525841693478566	-0.349638792420254	-0.85991031696902	1.2899413498384	-1.04850849771144	-1.33132862562605	-0.00487391985141114	2.52953922825751	2.51141552352499
330	-0.43080843186187	-0.540068934279528	-0.68893750804549	-0.905548464346498	-0.236231972368799	-0.355972399694699	-0.0836840335573085	-0.854895284642466	-0.688038472028449	-0.0259353733940472	2.12540882512737	1.6513929330002	2.36088121549616	2.12860769102821	1.21509925685866	1.62415009734079	1.39783109947283	1.33135546061188	1.48011258783454	-0.000972601046968946	-0.387725848863006	1.06384859882042	-0.141915793949667	-0.634896392611271	-0.362747921389904	0.749781765635332	-0.940427500695583	-0.23013131614549	-0.370248965297036	-0.362827775316175	-0.119807077989744	-0.640934591683955	-0.440048681053722	-1.45596555034916	-0.594353015145652	-1.04622180565263	-1.3004694280861	-0.426203105286149	-0.148644090025421	-0.717011620706138	-0.525841693478566	-0.349638792420254	-0.85991031696902	1.2899413498384	-1.04850849771144	-1.33132862562605	-0.00487391985141114	2.52953922825751	2.51141552352499
331	-0.43080843186187	-0.540068934279528	-0.68893750804549	-0.905548464346498	-0.236231972368799	-0.355972399694699	-0.0836840335573085	-0.854895284642466	-0.688038472028449	-0.495963325673837	2.12540882512737	1.6513929330002	1.10436981001324	2.12860769102821	1.21509925685866	2.58683152734906	2.41902278597678	1.33135546061188	1.48011258783454	-0.000972601046968946	-0.387725848863006	1.64334674744475	-0.141915793949667	-0.634896392611271	-0.362747921389904	0.749781765635332	-0.940427500695583	-1.50430197518726	-0.370248965297036	-0.362827775316175	-0.119807077989744	-0.640934591683955	-0.248389730892541	-1.45596555034916	-0.594353015145652	-1.04622180565263	-1.3004694280861	-0.426203105286149	-0.148644090025421	-0.717011620706138	-0.525841693478566	-0.349638792420254	-0.85991031696902	1.2899413498384	-1.04850849771144	-1.33132862562605	-0.598173670141129	1.41199132291908	2.51141552352499
332	-0.43080843186187	-0.540068934279528	-0.68893750804549	-0.433466403267413	-1.03386405368531	-0.355972399694699	-0.0836840335573085	-1.4066120275979	-0.688038472028449	-0.495963325673837	2.12540882512737	1.6513929330002	1.10436981001324	1.53045686127477	1.21509925685866	2.58683152734906	2.41902278597678	2.23316536921854	1.48011258783454	-0.000972601046968946	-0.216590166545266	1.64334674744475	-0.141915793949667	-0.634896392611271	-0.362747921389904	-0.12436444843253	-0.940427500695583	-1.50430197518726	-0.232721360649994	-1.82497278371508	-0.119807077989744	-0.574416816821616	-0.248389730892541	-1.45596555034916	-0.387502409943959	-1.04622180565263	-1.3004694280861	-0.426203105286149	-0.148644090025421	-0.717011620706138	-0.318312760227798	-0.349638792420254	-0.189139075570518	1.2899413498384	-1.04850849771144	-1.33132862562605	-0.598173670141129	1.41199132291908	2.51141552352499
333	-0.43080843186187	-1.61607993343976	-0.68893750804549	-1.73369189961166	-1.03386405368531	-0.355972399694699	-0.0836840335573085	-1.4066120275979	-0.688038472028449	-0.495963325673837	2.12540882512737	1.6513929330002	1.10436981001324	1.53045686127477	1.21509925685866	2.58683152734906	2.41902278597678	1.25133467130434	1.48011258783454	-0.150228263823042	-0.216590166545266	1.64334674744475	-0.141915793949667	-0.634896392611271	-0.297032396762111	-0.12436444843253	-0.940427500695583	-2.02020740799369	-0.232721360649994	-1.82497278371508	-0.119807077989744	-0.574416816821616	-0.248389730892541	-1.45596555034916	-0.387502409943959	-1.04622180565263	-1.3004694280861	-0.426203105286149	-0.148644090025421	-0.717011620706138	-0.318312760227798	-0.349638792420254	-0.189139075570518	1.2899413498384	-1.04850849771144	-1.04145825920365	-0.598173670141129	1.41199132291908	2.51141552352499
334	-0.43080843186187	-1.61607993343976	-0.68893750804549	-1.73369189961166	-1.03386405368531	-0.355972399694699	-0.0836840335573085	-2.56386703477663	-0.688038472028449	-0.495963325673837	2.12540882512737	1.6513929330002	1.10436981001324	1.53045686127477	1.21509925685866	2.58683152734906	2.64313678300343	1.25133467130434	1.48011258783454	-0.150228263823042	-0.216590166545266	2.49386634242471	-0.141915793949667	-0.634896392611271	-0.297032396762111	0.578050905255166	-0.940427500695583	-2.02020740799369	-0.232721360649994	-1.82497278371508	-0.119807077989744	-0.574416816821616	-0.248389730892541	-0.87267135198423	-1.23286091672331	-1.04622180565263	-1.3004694280861	-0.426203105286149	-0.148644090025421	-0.717011620706138	-0.318312760227798	-0.349638792420254	-0.316071652927309	1.2899413498384	-1.04850849771144	-1.04145825920365	-0.598173670141129	1.41199132291908	2.51141552352499
335	-0.43080843186187	-1.61607993343976	-0.55101544596878	-1.73369189961166	-0.447428250430626	-0.355972399694699	-0.0836840335573085	-2.56386703477663	-0.688038472028449	-0.495963325673837	2.12540882512737	1.99020966649644	1.10436981001324	1.53045686127477	1.21509925685866	2.58683152734906	2.64313678300343	1.25133467130434	1.48011258783454	-0.150228263823042	-0.216590166545266	2.49386634242471	-0.141915793949667	-0.225950133610797	-0.297032396762111	0.578050905255166	-0.940427500695583	-2.02020740799369	-0.232721360649994	-1.82497278371508	-0.119807077989744	-0.574416816821616	-0.248389730892541	-0.87267135198423	-1.23286091672331	-1.04622180565263	-0.153982081725668	-0.426203105286149	-1.54568804628921	-0.717011620706138	-0.318312760227798	-0.349638792420254	-0.316071652927309	1.2899413498384	-1.04850849771144	-1.04145825920365	-0.598173670141129	1.41199132291908	2.51141552352499
336	-0.43080843186187	-1.61607993343976	-0.55101544596878	-0.527152821251125	-0.447428250430626	-0.355972399694699	-0.0836840335573085	-1.57475783124814	-0.688038472028449	-0.495963325673837	2.12540882512737	1.99020966649644	1.10436981001324	1.53045686127477	1.21509925685866	2.58683152734906	2.64313678300343	1.25133467130434	1.48011258783454	-0.150228263823042	-0.216590166545266	2.49386634242471	-0.141915793949667	-0.225950133610797	-0.297032396762111	0.578050905255166	-0.940427500695583	-2.02020740799369	-0.232721360649994	-1.82497278371508	-0.119807077989744	-0.971306379049095	-0.248389730892541	-0.87267135198423	-1.23286091672331	-1.04622180565263	-0.153982081725668	-0.426203105286149	-1.54568804628921	-0.717011620706138	-0.318312760227798	-0.349638792420254	-0.316071652927309	1.2899413498384	-1.04850849771144	-1.04145825920365	-0.598173670141129	1.41199132291908	1.76217017286938
337	-1.72584268076301	-1.61607993343976	-0.307654969503192	-0.527152821251125	-0.447428250430626	-0.955889619338568	-0.0836840335573085	-1.57475783124814	-0.688038472028449	-0.495963325673837	2.12540882512737	1.99020966649644	1.10436981001324	1.53045686127477	2.03096296025607	2.58683152734906	2.64313678300343	1.25133467130434	1.48011258783454	-0.150228263823042	-0.216590166545266	2.49386634242471	-0.141915793949667	-0.225950133610797	0.853268796149893	0.578050905255166	-0.940427500695583	-2.11618475003538	-0.449234393761619	-1.82497278371508	-0.614159109818344	-0.971306379049095	-0.248389730892541	-1.11697731290304	-1.23286091672331	-1.04622180565263	-0.585621436090568	-0.426203105286149	-1.54568804628921	-0.717011620706138	-0.318312760227798	-0.349638792420254	-0.316071652927309	1.2899413498384	-0.641119323256691	-1.04145825920365	-0.598173670141129	1.41199132291908	1.76217017286938
338	-1.72584268076301	-1.61607993343976	-0.307654969503192	-1.02482269881658	-1.0460724562071	-0.955889619338568	-0.0836840335573085	-1.57475783124814	-0.688038472028449	-0.495963325673837	2.12540882512737	1.81373013581549	1.10436981001324	1.53045686127477	2.03096296025607	1.70988326653961	2.64313678300343	1.25133467130434	1.48011258783454	-0.150228263823042	-0.216590166545266	2.49386634242471	-0.141915793949667	-0.225950133610797	-0.793788369303358	0.578050905255166	-0.940427500695583	-2.11618475003538	-1.11693104202953	-1.82497278371508	-0.614159109818344	-0.971306379049095	-0.248389730892541	-1.10814951418934	-0.127984551818316	-1.04622180565263	-0.585621436090568	-0.29111694297768	-1.54568804628921	-0.717011620706138	-0.318312760227798	-0.599050733382186	-0.316071652927309	1.2899413498384	-0.641119323256691	-0.898105057612854	-0.598173670141129	1.41199132291908	1.04857152278883
339	-0.321012269136542	-1.61607993343976	-0.307654969503192	-0.881689954763815	-1.0460724562071	-0.461189954724441	-0.0836840335573085	-1.39884069423511	-0.688038472028449	-0.495963325673837	2.12540882512737	1.81373013581549	1.10436981001324	1.53045686127477	2.03096296025607	1.70988326653961	2.64313678300343	1.25133467130434	1.48011258783454	-0.150228263823042	-0.216590166545266	2.49386634242471	-0.141915793949667	-0.284645709319985	-0.793788369303358	0.578050905255166	-0.940427500695583	-0.680721231089789	-0.802133496475582	-1.82497278371508	-0.614159109818344	-0.971306379049095	-0.248389730892541	-1.10814951418934	-0.127984551818316	-1.04622180565263	-0.882499249149259	-0.29111694297768	-1.54568804628921	-0.717011620706138	-0.318312760227798	-0.599050733382186	-0.316071652927309	1.2899413498384	-1.44567415454061	-0.898105057612854	-0.598173670141129	1.41199132291908	1.82001275085294
340	-0.321012269136542	-1.61607993343976	-0.307654969503192	-0.881689954763815	-1.0460724562071	-0.461189954724441	-0.0836840335573085	-0.452150700686194	-0.688038472028449	-0.495963325673837	2.12540882512737	1.81373013581549	1.10436981001324	1.53045686127477	2.03096296025607	2.18131051368306	2.64313678300343	1.25133467130434	1.48011258783454	-0.150228263823042	-0.216590166545266	2.49386634242471	-0.141915793949667	-0.284645709319985	-0.793788369303358	0.578050905255166	-0.940427500695583	-0.680721231089789	-0.802133496475582	-1.82497278371508	-0.614159109818344	-0.971306379049095	-0.248389730892541	-1.10814951418934	-0.127984551818316	-1.04622180565263	-0.882499249149259	-0.29111694297768	-1.54568804628921	-0.284387490382065	-0.318312760227798	-0.599050733382186	-0.480076207688151	1.2899413498384	-1.44567415454061	-1.26295911386774	-0.598173670141129	1.41199132291908	1.82001275085294
341	-0.321012269136542	-1.61607993343976	-0.307654969503192	-0.881689954763815	-1.0460724562071	-0.461189954724441	-0.0836840335573085	-0.452150700686194	-0.688038472028449	-0.495963325673837	2.12540882512737	3.74615972104896	2.90039215791169	1.15323395507053	2.03096296025607	2.18131051368306	2.64313678300343	1.25133467130434	1.48011258783454	-0.150228263823042	-0.216590166545266	3.53435797998582	-0.141915793949667	-1.29664704235061	-0.793788369303358	0.578050905255166	-0.940427500695583	-0.680721231089789	-1.39348775256283	-1.82497278371508	-0.614159109818344	-0.971306379049095	-0.899638078172262	-1.10814951418934	-0.127984551818316	-1.04622180565263	-0.882499249149259	-0.29111694297768	-0.524885946794762	-0.284387490382065	-0.318312760227798	-0.599050733382186	-0.480076207688151	1.2899413498384	-1.44567415454061	-1.08094223861583	-0.598173670141129	1.41199132291908	1.82001275085294
342	-0.321012269136542	-0.196946947974175	-0.307654969503192	-0.881689954763815	-1.05100260606802	-0.461189954724441	-0.0836840335573085	-0.452150700686194	-0.688038472028449	-0.495963325673837	1.25945059840073	3.74615972104896	2.1942080496169	1.15323395507053	2.03096296025607	2.18131051368306	2.763001506102	1.25133467130434	1.48011258783454	-0.150228263823042	-0.216590166545266	3.53435797998582	-0.141915793949667	-1.29664704235061	-0.793788369303358	-0.19497777141327	-0.940427500695583	-0.680721231089789	-0.0341223007104272	-1.82497278371508	-0.0805234791383224	-0.971306379049095	-0.899638078172262	-1.10814951418934	-0.127984551818316	-1.04622180565263	-0.882499249149259	-0.29111694297768	-0.524885946794762	-0.284387490382065	-0.318312760227798	-0.599050733382186	-0.480076207688151	1.2899413498384	-1.44567415454061	-1.08094223861583	-0.598173670141129	1.41199132291908	1.82001275085294
343	-0.321012269136542	-0.196946947974175	-0.307654969503192	-0.881689954763815	-1.05100260606802	-0.461189954724441	-0.168388016430297	-0.452150700686194	-0.688038472028449	-0.495963325673837	1.25945059840073	3.74615972104896	1.65564874921038	1.15323395507053	2.03096296025607	2.18131051368306	2.763001506102	1.25133467130434	1.48011258783454	-0.150228263823042	-0.564847752263633	3.53435797998582	-0.141915793949667	-0.178060247735382	-0.793788369303358	-0.19497777141327	-0.940427500695583	-0.680721231089789	-0.0341223007104272	-1.82497278371508	-0.0805234791383224	-1.04888191557921	-0.899638078172262	-1.10814951418934	-0.127984551818316	-1.15013351456122	-0.882499249149259	-0.702520154147457	-0.524885946794762	-0.284387490382065	-0.318312760227798	-0.0574747235656911	-0.480076207688151	1.2899413498384	-1.44567415454061	-1.08094223861583	-0.598173670141129	1.41199132291908	1.82001275085294
344	-0.321012269136542	-0.196946947974175	-0.307654969503192	-0.881689954763815	-1.05100260606802	-0.461189954724441	-0.168388016430297	-0.452150700686194	-0.688038472028449	-0.495963325673837	1.25945059840073	3.74615972104896	1.65564874921038	1.15323395507053	1.76516208749854	2.18131051368306	2.763001506102	1.25133467130434	1.48011258783454	-0.150228263823042	-0.564847752263633	3.53435797998582	-0.141915793949667	-0.178060247735382	-0.218086994944646	-2.53944576901245	-0.940427500695583	-0.680721231089789	-0.0341223007104272	-0.259728138400168	-0.0805234791383224	-0.940155362771756	-1.12755004690726	-1.10814951418934	-0.127984551818316	-1.15013351456122	-0.882499249149259	-0.702520154147457	-0.524885946794762	-0.284387490382065	-1.22583239823653	-0.0574747235656911	-0.480076207688151	1.94083879896837	-1.44567415454061	-1.08094223861583	-0.598173670141129	1.41199132291908	1.82001275085294
345	-0.321012269136542	-0.196946947974175	-0.307654969503192	-0.881689954763815	-1.05100260606802	-0.461189954724441	-0.168388016430297	-0.452150700686194	-0.688038472028449	-0.495963325673837	1.25945059840073	3.01914479055419	1.65564874921038	1.15323395507053	1.76516208749854	2.18131051368306	2.763001506102	1.25133467130434	1.48011258783454	-0.150228263823042	-0.564847752263633	3.53435797998582	-0.141915793949667	-0.178060247735382	-0.218086994944646	-2.53944576901245	-1.03222574766501	-0.680721231089789	-0.0341223007104272	-1.61320007879853	-0.0805234791383224	-0.940155362771756	-1.12755004690726	-1.10814951418934	-1.33529729716016	-1.15013351456122	-0.882499249149259	-0.702520154147457	-0.524885946794762	-0.284387490382065	-1.22583239823653	-0.0574747235656911	-0.480076207688151	1.5595203050942	-1.44567415454061	-1.08094223861583	-0.598173670141129	2.43708425290493	1.82001275085294
346	-0.321012269136542	-0.196946947974175	-0.307654969503192	-0.881689954763815	-1.05100260606802	-0.461189954724441	-0.168388016430297	-0.452150700686194	-0.688038472028449	-0.495963325673837	1.25945059840073	3.01914479055419	1.65564874921038	1.15323395507053	1.76516208749854	2.67567882319771	2.763001506102	1.25133467130434	1.31367024611184	-0.150228263823042	-0.564847752263633	1.98423517016474	-0.141915793949667	-0.178060247735382	-0.218086994944646	-1.02347815807008	-1.03222574766501	-0.680721231089789	-0.786909825506186	-1.61320007879853	-0.0805234791383224	-0.940155362771756	-1.12755004690726	-1.10814951418934	-1.33529729716016	-1.44550013821068	-0.882499249149259	-0.702520154147457	-0.524885946794762	-1.38201219286734	-0.107285651904949	-0.0574747235656911	-0.480076207688151	1.5595203050942	-1.44567415454061	-1.08094223861583	-0.598173670141129	2.43708425290493	1.82001275085294
347	-0.321012269136542	-0.196946947974175	-0.241197389078869	-0.881689954763815	-1.05100260606802	-0.461189954724441	-0.168388016430297	-0.452150700686194	-0.688038472028449	-0.544470244437959	1.25945059840073	1.38051473707048	1.65564874921038	1.01405345885665	3.56637205209468	2.67567882319771	2.763001506102	1.25133467130434	1.31367024611184	-0.150228263823042	-0.564847752263633	1.98423517016474	-0.141915793949667	-0.178060247735382	-0.218086994944646	-1.02347815807008	-1.25435775289834	-0.680721231089789	-0.786909825506186	-1.20055587889008	-0.0805234791383224	-0.940155362771756	-0.827723900914923	-1.10814951418934	-1.33529729716016	-1.44550013821068	-0.882499249149259	-0.702520154147457	-0.524885946794762	-1.38201219286734	-0.107285651904949	-0.0574747235656911	-0.480076207688151	1.5595203050942	-1.44567415454061	-1.08094223861583	-0.254462132387908	2.43708425290493	1.86204068267802
348	-0.321012269136542	-0.0858384045417258	-0.241197389078869	-0.881689954763815	-1.05100260606802	-0.461189954724441	-0.168388016430297	-0.452150700686194	-0.688038472028449	-0.544470244437959	1.25945059840073	1.38051473707048	1.65564874921038	1.01405345885665	3.34306780674938	2.67567882319771	1.14552202433037	1.25133467130434	1.31367024611184	-0.150228263823042	-0.564847752263633	1.98423517016474	-0.141915793949667	-0.178060247735382	-0.218086994944646	-1.02347815807008	-1.25435775289834	-0.680721231089789	-0.786909825506186	-1.20055587889008	-0.0805234791383224	-0.940155362771756	-0.827723900914923	-1.10814951418934	-1.33529729716016	-0.565152563709957	-0.882499249149259	-0.224360446779094	-0.0560516710339337	-1.38201219286734	-0.107285651904949	-0.0574747235656911	-0.480076207688151	1.5595203050942	-1.44567415454061	-1.08094223861583	-1.1537625690376	2.43708425290493	1.86204068267802
349	-0.321012269136542	-0.0858384045417258	-0.668769125876868	-0.881689954763815	-1.05100260606802	-0.461189954724441	-0.168388016430297	-0.408364871143967	-0.688038472028449	-0.544470244437959	1.25945059840073	1.38051473707048	1.65564874921038	1.01405345885665	2.91368910128215	2.67567882319771	1.14552202433037	1.25133467130434	1.31367024611184	-0.150228263823042	-0.564847752263633	1.93464229225332	-0.141915793949667	-0.178060247735382	-0.218086994944646	-1.02347815807008	-1.25435775289834	-0.680721231089789	-0.786909825506186	-1.20055587889008	-0.0805234791383224	-0.940155362771756	-0.827723900914923	-1.10814951418934	-1.33529729716016	-0.565152563709957	-0.882499249149259	-0.224360446779094	-0.0560516710339337	-1.38201219286734	-0.107285651904949	-0.0574747235656911	-0.480076207688151	1.43807739565971	-1.44567415454061	-1.13596724004489	-1.1537625690376	2.43708425290493	1.86204068267802
350	-0.321012269136542	-0.0858384045417258	-0.668769125876868	-0.881689954763815	-1.05100260606802	-0.461189954724441	-0.168388016430297	-0.408364871143967	-0.688038472028449	-0.544470244437959	1.25945059840073	1.38051473707048	1.65564874921038	1.01405345885665	3.11339347549223	2.67567882319771	1.14552202433037	1.25133467130434	1.31367024611184	-0.150228263823042	-0.564847752263633	1.93464229225332	-0.141915793949667	-0.178060247735382	-0.218086994944646	-1.02347815807008	-0.132578724202084	-0.680721231089789	-0.786909825506186	-1.15677321318492	-0.0805234791383224	-0.940155362771756	-0.827723900914923	-1.10814951418934	-1.33529729716016	-0.565152563709957	-0.882499249149259	-0.224360446779094	-0.0560516710339337	-1.38201219286734	-0.107285651904949	-2.09595641380183	-1.13124986846661	1.43807739565971	-1.44567415454061	-1.13596724004489	-1.1537625690376	2.43708425290493	1.86204068267802
351	-0.321012269136542	-0.0858384045417258	-0.668769125876868	-0.881689954763815	-1.05100260606802	-0.461189954724441	-0.168388016430297	-0.408364871143967	-0.688038472028449	-0.544470244437959	1.25945059840073	1.38051473707048	1.65564874921038	1.01405345885665	3.11339347549223	2.67567882319771	1.14552202433037	1.25133467130434	1.31367024611184	-0.150228263823042	-0.564847752263633	1.93464229225332	-0.141915793949667	-0.178060247735382	-0.218086994944646	-1.02347815807008	-0.132578724202084	-0.680721231089789	-0.786909825506186	-0.0319443945328881	-0.0805234791383224	-0.940155362771756	-0.827723900914923	-1.10814951418934	-1.33529729716016	-0.565152563709957	-0.882499249149259	-0.224360446779094	-0.0560516710339337	-0.200403214088213	-0.107285651904949	-2.09595641380183	-1.13124986846661	1.43807739565971	-1.44567415454061	-1.13596724004489	-1.1537625690376	2.43708425290493	1.86204068267802
352	-0.321012269136542	-0.0858384045417258	-0.668769125876868	-0.881689954763815	-1.05100260606802	-0.461189954724441	-0.489451194767671	-0.948228154079599	-0.688038472028449	-0.544470244437959	1.25945059840073	1.38051473707048	1.46811324938426	1.01405345885665	3.11339347549223	2.4400463473619	1.14552202433037	1.25133467130434	1.31367024611184	-0.150228263823042	-0.564847752263633	2.16003531543104	-0.141915793949667	-0.178060247735382	-0.218086994944646	-1.02347815807008	-0.132578724202084	-0.680721231089789	-0.391506463886671	-0.0319443945328881	-0.0805234791383224	-0.175309173737362	-1.50411195505805	-1.10814951418934	-1.33529729716016	-0.565152563709957	-0.882499249149259	-0.224360446779094	-0.0560516710339337	-0.200403214088213	-0.107285651904949	-2.09595641380183	-0.465599993962101	1.43807739565971	-1.44567415454061	-1.13596724004489	-1.1537625690376	2.4767839132206	1.70244038309155
353	-0.321012269136542	-0.0858384045417258	-0.668769125876868	-0.440340095141468	-1.05100260606802	-0.901649745774092	-0.489451194767671	-0.948228154079599	-0.688038472028449	-0.807445133134687	1.25945059840073	1.38051473707048	1.46811324938426	2.09652833346682	1.35614951792907	2.4400463473619	1.14552202433037	1.25133467130434	2.73851290815224	-0.150228263823042	-0.564847752263633	2.16003531543104	-0.141915793949667	-0.178060247735382	-0.218086994944646	-1.02347815807008	-0.132578724202084	-0.228202996111854	-0.391506463886671	-0.0319443945328881	-0.0805234791383224	-0.175309173737362	-1.50411195505805	-0.0225289455959912	-1.33529729716016	-0.157232956140371	-0.882499249149259	-0.224360446779094	-0.0560516710339337	-0.200403214088213	-0.107285651904949	-2.09595641380183	-0.616233930362123	1.43807739565971	-1.44567415454061	-1.13596724004489	-1.1537625690376	2.4767839132206	1.70244038309155
354	-0.321012269136542	-0.0858384045417258	-0.668769125876868	-0.440340095141468	-1.05100260606802	-0.901649745774092	-0.489451194767671	-0.948228154079599	-0.688038472028449	-0.807445133134687	1.25945059840073	1.38051473707048	1.46811324938426	2.09652833346682	1.35614951792907	2.65158980454001	1.14552202433037	1.25133467130434	1.13943653073723	-0.150228263823042	-0.564847752263633	2.16003531543104	-1.64575127129905	-0.178060247735382	-0.218086994944646	0.250750247965589	-0.132578724202084	-0.228202996111854	-0.391506463886671	-0.0319443945328881	-0.0805234791383224	-0.175309173737362	-1.50411195505805	-0.0225289455959912	-1.33529729716016	-0.157232956140371	-0.882499249149259	-0.224360446779094	-0.955132429631956	-0.200403214088213	-0.107285651904949	-1.61417175978368	-0.616233930362123	1.13366594465664	-1.44567415454061	-1.13596724004489	-1.1537625690376	2.4767839132206	1.70244038309155
355	-0.321012269136542	-0.0858384045417258	-0.668769125876868	-0.440340095141468	-1.05100260606802	-0.901649745774092	-0.489451194767671	-0.948228154079599	-0.688038472028449	-0.807445133134687	1.25945059840073	1.38051473707048	1.46811324938426	2.01840551019258	1.35614951792907	2.65158980454001	1.14552202433037	1.25133467130434	1.4685296278478	-0.150228263823042	-0.564847752263633	2.16003531543104	-1.64575127129905	-0.178060247735382	-0.218086994944646	0.250750247965589	-0.132578724202084	-0.228202996111854	-0.391506463886671	-1.66262577997943	-0.0805234791383224	-0.990541793694242	-0.0370596084836272	-0.0225289455959912	-1.33529729716016	-0.157232956140371	-0.882499249149259	-0.224360446779094	-0.274134156611247	-0.200403214088213	-0.107285651904949	-0.460727421490953	-0.616233930362123	1.13366594465664	-0.546006240400982	-1.13596724004489	-1.1537625690376	2.4767839132206	1.70244038309155
356	-0.321012269136542	-0.0858384045417258	-0.668769125876868	-0.440340095141468	-1.05100260606802	-0.901649745774092	-0.30137356152215	-0.948228154079599	-0.688038472028449	-0.807445133134687	1.25945059840073	1.13238852423625	1.46811324938426	3.41712754246254	1.35614951792907	2.65158980454001	1.14552202433037	1.25133467130434	1.4685296278478	-0.150228263823042	-0.564847752263633	2.16003531543104	-1.64575127129905	-0.258123068686833	-0.218086994944646	0.250750247965589	-0.132578724202084	-0.228202996111854	-0.391506463886671	-1.66262577997943	-0.0805234791383224	-0.990541793694242	-0.0370596084836272	-0.0225289455959912	-1.32072255820769	-0.157232956140371	-0.882499249149259	-0.224360446779094	-0.274134156611247	-0.200403214088213	-0.107285651904949	-0.0446632761495954	-0.616233930362123	1.13366594465664	-0.706980317437885	-2.74106463984978	-1.1537625690376	2.4767839132206	3.11320791731455
357	-0.321012269136542	-0.0858384045417258	-0.668769125876868	-0.440340095141468	-1.05100260606802	-0.901649745774092	-0.30137356152215	-0.948228154079599	-0.688038472028449	-0.807445133134687	1.25945059840073	1.13238852423625	1.46811324938426	3.41712754246254	1.35614951792907	2.65158980454001	1.14552202433037	1.25133467130434	1.4685296278478	-0.150228263823042	-0.564847752263633	2.16003531543104	-0.329025932170982	-0.258123068686833	-0.218086994944646	0.250750247965589	-0.132578724202084	-0.228202996111854	-0.391506463886671	-0.291340115053645	-0.0805234791383224	-0.223169493864153	-0.0370596084836272	-0.0225289455959912	-1.32072255820769	-0.157232956140371	-0.882499249149259	-0.224360446779094	-0.274134156611247	-0.200403214088213	-0.107285651904949	-0.0446632761495954	-0.616233930362123	1.13366594465664	-0.706980317437885	-2.74106463984978	-0.138092328269464	2.4767839132206	3.11320791731455
358	-0.321012269136542	-0.0858384045417258	-0.668769125876868	-0.969123980868483	-1.05100260606802	-0.901649745774092	-0.30137356152215	-0.948228154079599	-0.688038472028449	-0.807445133134687	1.1304273923803	1.13238852423625	1.46811324938426	3.41712754246254	1.35614951792907	2.65158980454001	1.14552202433037	1.25133467130434	1.4685296278478	-0.150228263823042	-0.564847752263633	2.16003531543104	-0.329025932170982	-0.258123068686833	-0.218086994944646	-1.46665411022609	-0.132578724202084	-0.228202996111854	-0.391506463886671	-0.291340115053645	-0.0805234791383224	-0.223169493864153	-0.0370596084836272	-0.0225289455959912	-1.05774377967957	-0.0392364935185685	-0.882499249149259	-0.224360446779094	-0.274134156611247	-0.200403214088213	-0.107285651904949	-0.0446632761495954	-0.958946502194966	1.13366594465664	-0.706980317437885	-2.77676356595068	-0.138092328269464	2.79704380883458	1.51359002586881
359	-0.321012269136542	-0.0858384045417258	-0.668769125876868	-0.969123980868483	-1.05100260606802	-0.901649745774092	-0.30137356152215	-0.212777094944692	-0.688038472028449	-0.807445133134687	1.1304273923803	1.13238852423625	1.46811324938426	3.41712754246254	1.35614951792907	2.65158980454001	1.14552202433037	1.25133467130434	1.4685296278478	-0.561579493271014	-0.564847752263633	2.16003531543104	-0.329025932170982	-0.711889625766771	0.924992854230122	-1.46665411022609	-0.132578724202084	-0.228202996111854	-0.391506463886671	-0.291340115053645	-0.0805234791383224	-0.223169493864153	-0.0370596084836272	-0.0225289455959912	-1.05774377967957	-0.0392364935185685	-0.882499249149259	-0.624305932480745	-0.274134156611247	-0.200403214088213	-0.107285651904949	-0.0446632761495954	-0.958946502194966	1.13366594465664	-0.706980317437885	-0.199539977618173	-0.138092328269464	2.79704380883458	1.51359002586881
360	-0.321012269136542	-0.0858384045417258	-0.668769125876868	-0.895610732070245	-1.05100260606802	-0.901649745774092	-0.30137356152215	-0.273467038884406	-0.688038472028449	-0.807445133134687	1.1304273923803	1.13238852423625	1.46811324938426	3.41712754246254	1.35614951792907	2.83300979323264	1.14552202433037	1.25133467130434	1.4685296278478	-0.561579493271014	-0.564847752263633	1.95971074051413	-0.329025932170982	-0.711889625766771	-0.58382724113579	0.995924185671194	-0.132578724202084	-1.2741424722572	-0.391506463886671	-0.291340115053645	-0.0805234791383224	-0.223169493864153	-0.0370596084836272	-0.0225289455959912	-1.05774377967957	-0.0392364935185685	-0.882499249149259	-0.624305932480745	-0.274134156611247	-0.200403214088213	-0.107285651904949	-0.0446632761495954	-0.958946502194966	1.13366594465664	-0.706980317437885	-0.199539977618173	-0.138092328269464	2.79704380883458	1.51359002586881
361	-0.771300791602321	-0.0858384045417258	-0.668769125876868	-0.895610732070245	-1.05100260606802	-0.901649745774092	-0.30137356152215	-0.821418059375474	-0.688038472028449	-0.807445133134687	1.1304273923803	1.13238852423625	3.22940730459533	3.41712754246254	1.35614951792907	2.83300979323264	1.14552202433037	1.25133467130434	1.4685296278478	-0.561579493271014	-0.0886841376358973	1.95971074051413	-0.157275520346992	-0.49340904833764	-0.58382724113579	0.995924185671194	-1.07330263352983	-1.2741424722572	-0.391506463886671	-0.291340115053645	-1.38375842588996	-0.223169493864153	-0.0370596084836272	-0.0225289455959912	-1.05774377967957	-0.0392364935185685	-0.882499249149259	-0.624305932480745	-0.274134156611247	-0.200403214088213	-0.107285651904949	-0.0446632761495954	-0.958946502194966	1.13366594465664	-0.706980317437885	-0.199539977618173	-0.138092328269464	2.79704380883458	1.51359002586881
362	-0.085535265894343	-0.0858384045417258	-0.668769125876868	-1.25568469242565	-1.05100260606802	-0.901649745774092	-0.30137356152215	-0.821418059375474	-0.688038472028449	-0.807445133134687	1.1304273923803	1.13238852423625	1.39413195735717	1.23126571607554	1.35614951792907	2.83300979323264	1.61966527049371	1.25133467130434	1.4685296278478	-0.561579493271014	-0.0886841376358973	1.95971074051413	-0.157275520346992	-0.49340904833764	-0.58382724113579	0.995924185671194	-1.07330263352983	-1.2741424722572	-0.391506463886671	-0.130060629797956	-1.38375842588996	-0.729082724480868	-0.0370596084836272	-0.0225289455959912	-1.05774377967957	-0.0392364935185685	-0.882499249149259	-0.624305932480745	-0.274134156611247	-0.200403214088213	-0.433337955041967	-0.104545982365155	-0.958946502194966	1.13366594465664	-0.706980317437885	-0.199539977618173	-0.138092328269464	2.79704380883458	1.51359002586881
363	-0.085535265894343	-0.0858384045417258	-0.668769125876868	-1.25568469242565	-0.232239128979242	-0.901649745774092	-0.30137356152215	-0.821418059375474	-0.688038472028449	-0.807445133134687	1.1304273923803	1.13238852423625	1.77081822351302	1.23126571607554	1.35614951792907	2.83300979323264	1.61966527049371	1.25133467130434	1.4685296278478	-0.561579493271014	-0.0886841376358973	1.95971074051413	-0.157275520346992	-0.765794104876916	-0.58382724113579	0.995924185671194	-1.07330263352983	-1.2741424722572	-0.391506463886671	-0.130060629797956	-0.606445290133149	-0.729082724480868	-0.0370596084836272	-1.55351991215438	-1.05774377967957	-0.0392364935185685	-0.882499249149259	-0.624305932480745	-0.274134156611247	-0.200403214088213	-0.433337955041967	-0.0653605619937615	-0.958946502194966	1.13366594465664	-1.00294245719579	-0.117427262171425	-0.138092328269464	2.79704380883458	1.27892276731293
364	-0.836886378371505	-0.0858384045417258	-0.668769125876868	-1.25568469242565	-0.232239128979242	-0.901649745774092	-0.30137356152215	-0.821418059375474	-0.688038472028449	-0.427275138751157	1.1304273923803	1.13238852423625	1.77081822351302	1.23126571607554	1.35614951792907	2.83300979323264	1.61966527049371	1.40061051532533	1.4685296278478	-0.561579493271014	-0.0886841376358973	2.82143576939941	-0.157275520346992	-1.55675955474628	-0.58382724113579	0.995924185671194	-1.07330263352983	-1.2741424722572	-0.391506463886671	-0.130060629797956	-0.606445290133149	-0.729082724480868	-0.0370596084836272	-1.36708528953411	-1.05774377967957	-0.0392364935185685	-0.882499249149259	-0.624305932480745	-0.274134156611247	-0.200403214088213	-0.433337955041967	-0.0653605619937615	-0.958946502194966	1.13366594465664	-1.00294245719579	-0.117427262171425	-0.138092328269464	2.79704380883458	1.27892276731293
365	-0.836886378371505	-0.0858384045417258	-0.668769125876868	-1.25568469242565	-0.232239128979242	-0.620361242330589	-0.455400465791286	-0.319344367676669	-0.688038472028449	-0.427275138751157	1.1304273923803	1.13238852423625	1.77081822351302	1.45593848951399	2.37728453412673	3.71109928919337	1.61966527049371	1.40061051532533	1.4685296278478	-0.561579493271014	-0.0886841376358973	2.82143576939941	-0.157275520346992	-1.55675955474628	-0.58382724113579	0.995924185671194	-1.07330263352983	-1.2741424722572	-0.391506463886671	-0.130060629797956	-0.723338704021503	-0.729082724480868	-0.0370596084836272	-1.36708528953411	-1.05774377967957	-0.0392364935185685	-0.963403853428275	-0.624305932480745	-0.274134156611247	-0.200403214088213	-2.95098975748664	-0.0653605619937615	-0.958946502194966	1.13366594465664	-1.00294245719579	-0.117427262171425	-0.138092328269464	2.79704380883458	1.27892276731293
366	-1.38249494688598	-0.0858384045417258	-0.668769125876868	-1.25568469242565	-0.232239128979242	-0.466002237018818	-0.455400465791286	-0.319344367676669	-0.688038472028449	-0.427275138751157	1.27243234120049	1.13238852423625	1.77081822351302	1.45593848951399	2.37728453412673	3.66842141248334	1.61966527049371	1.40061051532533	1.4685296278478	-0.561579493271014	-0.0886841376358973	2.82143576939941	-0.157275520346992	-1.55675955474628	-0.511331848130779	0.995924185671194	-1.07330263352983	-1.2741424722572	-0.55272134636131	-0.130060629797956	-0.723338704021503	-0.729082724480868	-0.0370596084836272	-1.36708528953411	-1.05774377967957	-0.0392364935185685	-0.963403853428275	-0.624305932480745	-0.274134156611247	-0.200403214088213	-2.95098975748664	-0.0653605619937615	-0.958946502194966	1.13366594465664	-1.27103341069826	-0.795650874661934	-0.138092328269464	2.79704380883458	1.27892276731293
367	-1.38249494688598	-0.0858384045417258	-0.668769125876868	-0.243066520418801	-0.232239128979242	-0.466002237018818	-0.455400465791286	-0.319344367676669	-0.688038472028449	-0.427275138751157	1.27243234120049	1.13238852423625	1.77081822351302	1.45593848951399	1.22020158720657	3.66842141248334	1.61966527049371	1.40061051532533	3.88247481373821	-0.309321190344798	-0.0886841376358973	2.82143576939941	-0.157275520346992	-1.55675955474628	-0.967591243294309	0.995924185671194	-1.07330263352983	-1.2741424722572	-0.55272134636131	-0.130060629797956	-0.723338704021503	-0.729082724480868	-0.0370596084836272	-0.732330998066689	-1.05774377967957	-0.779835659429168	-0.963403853428275	-0.12976994173213	-0.274134156611247	-0.200403214088213	-2.95098975748664	-0.0653605619937615	-0.958946502194966	1.13366594465664	-2.33026711547453	-0.795650874661934	-0.138092328269464	2.79704380883458	1.27892276731293
368	-0.228304201734471	-0.0858384045417258	-0.668769125876868	-1.24507165253884	-0.232239128979242	-0.466002237018818	-0.455400465791286	-0.319344367676669	-0.688038472028449	-0.427275138751157	1.27243234120049	1.13238852423625	1.77081822351302	1.45593848951399	1.22020158720657	3.66842141248334	1.61966527049371	1.40061051532533	3.88247481373821	-0.309321190344798	-0.0886841376358973	2.82143576939941	-0.157275520346992	-1.55675955474628	-0.967591243294309	0.995924185671194	-1.07330263352983	-1.2741424722572	-0.879660669658114	-0.130060629797956	-1.94236287416595	-0.729082724480868	-0.0370596084836272	-0.732330998066689	-1.05774377967957	-0.779835659429168	-0.963403853428275	-0.107003446597089	-0.274134156611247	-0.200403214088213	-2.95098975748664	-0.0653605619937615	-0.958946502194966	1.13366594465664	-2.33026711547453	-0.795650874661934	-0.138092328269464	2.79704380883458	1.27892276731293
369	-0.228304201734471	-0.0858384045417258	-0.985055752375844	-1.17784750787105	-0.232239128979242	-0.466002237018818	-0.455400465791286	-0.319344367676669	-0.688038472028449	-0.427275138751157	1.59629213203627	1.13238852423625	1.77081822351302	1.45593848951399	1.22020158720657	2.21280769829081	1.61966527049371	1.40061051532533	3.88247481373821	-0.309321190344798	-0.0886841376358973	1.0541149574488	-0.157275520346992	-1.55675955474628	-0.967591243294309	0.995924185671194	-0.939683303606995	-1.2741424722572	-0.879660669658114	-0.130060629797956	-1.94236287416595	-0.729082724480868	-0.0370596084836272	-0.732330998066689	-1.05774377967957	-0.779835659429168	-0.963403853428275	-0.107003446597089	-0.274134156611247	-0.200403214088213	-2.95098975748664	-1.67172443552182	-0.120491391742813	1.13366594465664	-2.33026711547453	-0.795650874661934	-0.138092328269464	2.79704380883458	1.27892276731293
370	-0.228304201734471	-0.0858384045417258	-0.985055752375844	-1.17784750787105	-1.19381140071729	-0.466002237018818	-0.455400465791286	-0.319344367676669	-0.688038472028449	-0.427275138751157	1.59629213203627	1.13238852423625	2.15378122398172	1.45593848951399	1.22020158720657	2.21280769829081	1.61966527049371	1.72916956161771	3.88247481373821	-0.309321190344798	-0.0886841376358973	1.0541149574488	-0.157275520346992	-1.55675955474628	-0.967591243294309	0.995924185671194	-0.939683303606995	-1.82824648170135	-0.879660669658114	-0.130060629797956	-1.94236287416595	-0.932537524732278	-0.0370596084836272	-0.732330998066689	-1.05774377967957	-0.779835659429168	-0.502494282106473	-0.107003446597089	-0.274134156611247	-0.200403214088213	-2.95098975748664	-0.0682642889176561	-0.120491391742813	1.13366594465664	-2.33026711547453	-0.795650874661934	-0.138092328269464	2.65731302551686	1.27892276731293
371	-0.228304201734471	-0.0858384045417258	-0.985055752375844	-1.17784750787105	-1.19381140071729	-0.805925474158042	-0.407540507226472	-1.47743841791064	-0.688038472028449	-0.427275138751157	1.59629213203627	1.13238852423625	2.15378122398172	1.45593848951399	1.22020158720657	2.21280769829081	1.54224561829968	1.72916956161771	3.88247481373821	-0.309321190344798	-0.0886841376358973	1.0541149574488	-0.157275520346992	-1.55675955474628	-0.967591243294309	0.0184186080645629	-0.939683303606995	-1.39377748048322	-0.879660669658114	-0.130060629797956	-0.274281925294689	-0.932537524732278	-2.46241046685816	-0.213892987481289	-1.05774377967957	-0.779835659429168	-0.649527938331529	-0.107003446597089	-0.274134156611247	-0.200403214088213	-2.95098975748664	-0.0682642889176561	-0.477180891030902	1.13366594465664	-2.56065759451731	-0.909775100293413	-0.138092328269464	2.65731302551686	1.02315117145362
372	-0.228304201734471	-0.0858384045417258	-0.985055752375844	-1.17784750787105	-1.19381140071729	-0.805925474158042	-0.407540507226472	-1.47743841791064	-0.688038472028449	-0.427275138751157	1.59629213203627	1.13238852423625	2.15378122398172	3.0229553669903	1.22020158720657	4.66556937024288	1.02986802959189	2.81191140990223	3.88247481373821	-0.309321190344798	-0.0886841376358973	1.0541149574488	-0.157275520346992	-1.70511603408884	-0.967591243294309	0.0184186080645629	-0.0291371444185385	-1.37521860931823	-1.09216191136001	-0.130060629797956	-0.274281925294689	-0.932537524732278	-1.53019913429427	-0.213892987481289	-1.05774377967957	-0.779835659429168	-0.649527938331529	-0.930761200405086	-0.274134156611247	-0.200403214088213	-2.95098975748664	-0.0682642889176561	-0.477180891030902	1.13366594465664	-2.56065759451731	-0.433708017866229	-1.18893586652995	2.65731302551686	1.21576056503746
373	-0.228304201734471	-0.0858384045417258	-0.985055752375844	-1.21016706614273	-1.19381140071729	-0.805925474158042	-0.407540507226472	-1.47743841791064	-0.688038472028449	-1.24522607328522	1.59629213203627	1.13238852423625	1.72217360718664	3.0229553669903	1.22020158720657	4.55226380577288	1.02986802959189	2.81191140990223	3.62749350636713	-0.605490292693566	-0.0886841376358973	1.0541149574488	-0.157275520346992	-1.50410015921687	-1.70853074100182	0.0184186080645629	-0.0291371444185385	-0.334741378937685	-1.09216191136001	-0.130060629797956	-0.274281925294689	-0.932537524732278	-1.53019913429427	-0.213892987481289	-1.05774377967957	-1.88525946296061	-0.105901961423644	-0.930761200405086	-0.274134156611247	-0.200403214088213	-2.95098975748664	-0.0682642889176561	-0.0261559628005549	1.13366594465664	-1.26433342225248	-0.433708017866229	-1.18893586652995	3.19461284808993	1.21576056503746
374	-0.228304201734471	-0.0858384045417258	-0.179952639107532	-1.21016706614273	-1.19381140071729	-0.566108923340042	-0.407540507226472	-1.47743841791064	-0.688038472028449	-1.24522607328522	1.59629213203627	1.13238852423625	1.72217360718664	3.0229553669903	1.22020158720657	4.55226380577288	1.02986802959189	2.51921801016791	1.17277385809348	-0.605490292693566	-0.0886841376358973	1.0541149574488	-0.157275520346992	-1.50410015921687	-1.11086880220703	-0.444848154032877	-0.378749824884999	-0.334741378937685	-0.732601523409509	-0.130060629797956	-2.71251237586239	-2.50962720770703	-1.53019913429427	-0.213892987481289	-1.05774377967957	-1.88525946296061	-1.80255366057551	-0.930761200405086	-0.274134156611247	-0.200403214088213	-2.95098975748664	-0.0682642889176561	-0.0261559628005549	1.13366594465664	-1.26433342225248	-0.433708017866229	-1.18893586652995	3.19461284808993	1.21576056503746
375	-0.228304201734471	-0.809759474730854	-0.179952639107532	-1.21016706614273	-1.19381140071729	-0.566108923340042	-0.407540507226472	-1.71614867961733	-0.688038472028449	-1.24522607328522	1.59629213203627	1.41263849108939	1.94610099519531	4.12810899802323	1.22020158720657	4.5530647171662	1.22629647380814	2.51921801016791	1.17277385809348	-1.27826291026107	-0.0886841376358973	3.12224934017586	-0.157275520346992	-1.50410015921687	-1.11086880220703	-1.18618417735792	-0.378749824884999	-0.334741378937685	-0.732601523409509	-0.130060629797956	-2.71251237586239	-2.50962720770703	-1.53019913429427	-0.213892987481289	-1.05774377967957	-1.88525946296061	-1.80255366057551	-0.930761200405086	-1.40766755182649	-0.200403214088213	-2.08927207377153	-0.0682642889176561	-0.0261559628005549	1.13366594465664	-0.832289560595459	-0.433708017866229	-1.18893586652995	3.19461284808993	1.21576056503746
376	-0.228304201734471	-0.809759474730854	-0.179952639107532	-1.06938988231611	-1.19381140071729	-0.566108923340042	-0.407540507226472	-1.71614867961733	-0.688038472028449	-1.24522607328522	1.59629213203627	1.41263849108939	2.09801377071488	4.12810899802323	1.22020158720657	4.31209313447033	1.22629647380814	2.51921801016791	1.17277385809348	-1.27826291026107	-0.0886841376358973	3.12224934017586	-0.157275520346992	-1.50410015921687	-1.11086880220703	-1.18618417735792	-0.378749824884999	-0.334741378937685	-0.000473459102889651	-0.130060629797956	-2.04176977555265	-2.50962720770703	-0.122747137347085	-0.213892987481289	-1.05774377967957	-1.88525946296061	-1.80255366057551	-0.930761200405086	-1.40766755182649	-0.200403214088213	-2.08927207377153	-0.0682642889176561	-0.0261559628005549	1.13366594465664	-2.23815179489232	-1.00169288901615	-1.18893586652995	3.19461284808993	1.21576056503746
377	-0.228304201734471	-0.809759474730854	-0.179952639107532	-0.138255906039492	-1.19381140071729	-0.566108923340042	-0.407540507226472	-0.0230411863678188	-0.688038472028449	-1.24522607328522	1.59629213203627	1.41263849108939	2.09801377071488	4.12810899802323	1.22020158720657	3.05434081343144	1.22629647380814	1.84185393393193	1.17277385809348	-1.27826291026107	-0.0886841376358973	3.12224934017586	-1.66098922574008	-1.50410015921687	-1.11086880220703	-1.18618417735792	-0.378749824884999	-0.334741378937685	-0.000473459102889651	-0.130060629797956	-2.04176977555265	-2.50962720770703	-0.122747137347085	-0.213892987481289	-1.05774377967957	-1.88525946296061	-1.20293487174161	-0.930761200405086	-1.40766755182649	-1.44047088813539	-2.08927207377153	-0.0682642889176561	-0.0261559628005549	1.13366594465664	-2.23815179489232	-1.00169288901615	-1.18893586652995	3.19461284808993	1.21576056503746
378	-0.228304201734471	-0.809759474730854	-0.179952639107532	-0.138255906039492	-1.19381140071729	-0.566108923340042	-0.407540507226472	-0.0230411863678188	-0.688038472028449	-1.24522607328522	1.59629213203627	1.41263849108939	2.09801377071488	3.15505730213303	1.22020158720657	3.05434081343144	1.22629647380814	1.84185393393193	1.17277385809348	-1.59361580931524	-0.0886841376358973	3.12224934017586	-1.66098922574008	-1.50410015921687	-1.1148433813991	-0.685214698530667	-0.378749824884999	-0.334741378937685	-0.000473459102889651	-0.130060629797956	-2.04176977555265	-2.62658842784829	-0.122747137347085	-0.213892987481289	-1.05774377967957	-2.1174790867053	-0.440890789393097	-0.930761200405086	-1.40766755182649	-1.31151102970988	-2.08927207377153	-0.0682642889176561	-0.988189176809358	1.13366594465664	-2.23815179489232	-1.00169288901615	-1.18893586652995	3.19461284808993	1.21576056503746
379	-0.228304201734471	-0.809759474730854	-0.179952639107532	-0.138255906039492	-1.19381140071729	-0.566108923340042	-0.407540507226472	-0.0230411863678188	-0.688038472028449	-1.24522607328522	1.59629213203627	2.57677910453957	2.09801377071488	3.15505730213303	1.22020158720657	3.05434081343144	1.22629647380814	1.84185393393193	2.1151209403937	-1.59361580931524	-0.0886841376358973	3.12224934017586	-1.66098922574008	-1.50410015921687	-1.62959478852992	-0.47139377762631	-0.378749824884999	-0.334741378937685	-0.628973604433509	-0.130060629797956	-0.975580552795165	-2.62658842784829	-0.122747137347085	-0.213892987481289	-1.05774377967957	-2.1174790867053	-0.440890789393097	-0.930761200405086	-0.112804690662258	-1.31151102970988	-2.08927207377153	-0.0682642889176561	-0.988189176809358	1.13366594465664	-1.49390372002825	-1.00169288901615	-1.18893586652995	3.83622945528288	1.21576056503746
380	-0.228304201734471	-1.33356820091349	-0.863598417556168	-0.138255906039492	-1.19381140071729	-0.566108923340042	-0.407540507226472	-0.0230411863678188	-0.688038472028449	-1.24522607328522	1.59629213203627	2.57677910453957	2.09801377071488	3.15505730213303	1.22020158720657	2.17977944353075	1.22629647380814	1.84185393393193	2.1151209403937	-0.35821472833864	-0.0886841376358973	2.32717850119488	-1.66098922574008	-1.50410015921687	-1.62959478852992	-0.47139377762631	-0.378749824884999	-0.334741378937685	-0.628973604433509	-0.980805640124631	-1.66381616460006	-2.62658842784829	-0.122747137347085	-0.213892987481289	-1.05774377967957	-1.35622270614765	-0.440890789393097	-0.930761200405086	-0.112804690662258	-1.57785166922671	-1.20650110484037	-0.0217572907087068	-1.04265034849243	2.11575165541292	-1.49390372002825	-1.00169288901615	-1.18893586652995	2.68612064899041	1.21576056503746
381	-0.228304201734471	-1.33356820091349	-0.863598417556168	-0.138255906039492	-1.19381140071729	-0.777066327319343	-0.407540507226472	-0.0230411863678188	-0.688038472028449	-1.24522607328522	1.26324770939347	2.40834647756368	2.09801377071488	3.15505730213303	2.91807907488347	2.17977944353075	1.22629647380814	1.84185393393193	1.84715272253266	-0.35821472833864	-0.0886841376358973	2.32717850119488	-1.66098922574008	-1.50410015921687	-1.26018088211937	-0.47139377762631	-0.378749824884999	-0.334741378937685	-0.628973604433509	-0.980805640124631	-1.66381616460006	-2.62658842784829	-0.122747137347085	-0.213892987481289	-1.05774377967957	-1.35622270614765	-1.18816473965738	-0.930761200405086	-0.830422145432961	-1.57785166922671	-1.20650110484037	-0.0217572907087068	-1.04265034849243	1.23908171881924	-1.49390372002825	-1.00169288901615	-1.18893586652995	2.68612064899041	1.21576056503746
382	-0.228304201734471	-2.06606859564731	-0.863598417556168	-0.138255906039492	-1.19381140071729	-0.777066327319343	-0.407540507226472	-0.0230411863678188	-0.262017549190322	-1.24522607328522	1.26324770939347	2.40834647756368	2.09801377071488	3.15505730213303	2.91807907488347	2.17977944353075	2.14419391103298	1.84185393393193	1.84715272253266	-0.604721495824868	-0.0886841376358973	2.96337262830573	-1.66098922574008	-1.50410015921687	-1.26018088211937	-0.47139377762631	-0.378749824884999	-0.334741378937685	-0.628973604433509	-0.980805640124631	-1.66381616460006	-2.2237504317459	-0.122747137347085	-0.522307124225818	-0.584467108222174	-1.35622270614765	-1.18816473965738	-0.746144589100516	-0.830422145432961	-1.57785166922671	-1.20650110484037	-0.0217572907087068	-1.04265034849243	1.23908171881924	-1.49390372002825	-1.00169288901615	-1.18893586652995	2.68612064899041	1.21576056503746
383	-0.228304201734471	-2.06606859564731	-0.407040463305495	-0.138255906039492	-1.19381140071729	-0.777066327319343	-0.407540507226472	-0.0230411863678188	-0.262017549190322	-1.24522607328522	1.26324770939347	2.40834647756368	2.09801377071488	3.15505730213303	2.91807907488347	2.17977944353075	1.48484618749199	1.30707243769641	1.84715272253266	-0.604721495824868	-0.0886841376358973	2.96337262830573	-1.66098922574008	-1.50410015921687	-1.40130877544206	-0.47139377762631	-0.378749824884999	-0.334741378937685	-0.628973604433509	-0.980805640124631	-1.66381616460006	-0.529915313334115	-0.122747137347085	-0.522307124225818	-0.584467108222174	-1.35622270614765	-1.18816473965738	-0.746144589100516	-1.60887253120476	-0.167303681089986	-1.20650110484037	-0.0217572907087068	-1.04265034849243	1.23908171881924	-1.49390372002825	-1.00169288901615	-1.18893586652995	1.40992051931701	1.21576056503746
384	-1.37474672743796	-2.06606859564731	-0.407040463305495	-0.231349239994038	-0.721128531016979	-0.777066327319343	-0.407540507226472	-0.0230411863678188	-0.262017549190322	-1.24522607328522	1.26324770939347	2.40834647756368	2.09801377071488	3.15505730213303	2.91807907488347	2.17977944353075	1.4077738356034	1.30707243769641	1.84715272253266	-0.604721495824868	-0.0886841376358973	2.96337262830573	-1.66098922574008	-1.50410015921687	0.178817224296962	-0.47139377762631	-0.378749824884999	-0.334741378937685	-0.628973604433509	-0.980805640124631	-1.66381616460006	-0.529915313334115	-0.122747137347085	-0.522307124225818	-0.584467108222174	-1.35622270614765	-1.18816473965738	-0.746144589100516	-1.60887253120476	-0.167303681089986	-1.20650110484037	-0.0217572907087068	-1.04265034849243	1.23908171881924	-1.34143581108395	-1.00169288901615	-1.18893586652995	1.40992051931701	1.21576056503746
385	-1.37474672743796	-2.06606859564731	-0.407040463305495	-0.231349239994038	-0.721128531016979	-0.777066327319343	-0.407540507226472	-0.0230411863678188	-0.262017549190322	-1.24522607328522	1.26324770939347	2.40834647756368	2.09801377071488	1.73533433867168	2.91807907488347	2.17977944353075	1.4077738356034	1.30707243769641	1.84715272253266	-0.604721495824868	-0.0886841376358973	2.96337262830573	-2.8690129944367	-1.50410015921687	0.178817224296962	0.752681294996667	-0.378749824884999	-0.334741378937685	-1.8421494090507	-0.980805640124631	-1.66381616460006	-0.252602973573551	-0.122747137347085	-0.522307124225818	-0.00758334899353486	-1.35622270614765	-1.18816473965738	-0.746144589100516	-1.60887253120476	-0.167303681089986	-1.20650110484037	-0.0217572907087068	-1.04265034849243	1.23908171881924	-1.08316646497482	-1.00169288901615	-1.18893586652995	1.40992051931701	1.21576056503746
386	-1.37474672743796	-1.97932598201206	-0.407040463305495	-0.231349239994038	-1.09635458828798	-0.777066327319343	-0.407540507226472	-0.0230411863678188	-0.262017549190322	-1.24522607328522	1.26324770939347	2.40834647756368	2.84009706450392	1.73533433867168	2.25048791134628	2.17977944353075	1.4077738356034	2.06789260231744	1.84715272253266	-0.604721495824868	-0.0886841376358973	2.96337262830573	-2.8690129944367	-1.50410015921687	-1.25316101620205	0.752681294996667	-0.378749824884999	-0.334741378937685	-1.8421494090507	-0.980805640124631	-1.66381616460006	-0.252602973573551	-0.122747137347085	-0.522307124225818	-0.00758334899353486	-1.35622270614765	-1.18816473965738	-0.746144589100516	-1.60887253120476	-0.167303681089986	-1.20650110484037	-1.23496280704285	-1.04265034849243	1.23908171881924	-1.08316646497482	-1.00169288901615	-1.18893586652995	1.40992051931701	1.21576056503746
387	-1.37474672743796	-1.97932598201206	-0.407040463305495	-0.231349239994038	-0.710044566387197	-0.777066327319343	-1.33495400284607	-0.0230411863678188	-0.262017549190322	-1.24522607328522	1.26324770939347	2.40688685142511	1.99655526022405	1.73533433867168	2.25048791134628	2.17977944353075	2.2398536713908	2.06789260231744	1.84715272253266	-0.604721495824868	-0.0886841376358973	2.96337262830573	-2.8690129944367	-0.910596345043829	-1.25316101620205	-0.385761319942553	-0.378749824884999	-0.334741378937685	-1.8421494090507	-0.980805640124631	-1.66381616460006	-0.252602973573551	-0.122747137347085	-0.522307124225818	-0.00758334899353486	-1.35622270614765	-1.18816473965738	-0.746144589100516	-1.60887253120476	-0.167303681089986	-1.20650110484037	-1.0671341048296	-1.09992368391471	1.23908171881924	-0.16345984751924	-1.00169288901615	-1.18893586652995	1.7285387161378	1.09841375747383
388	-1.37474672743796	-1.40193882539758	-0.407040463305495	-0.231349239994038	-0.710044566387197	-0.777066327319343	-1.33495400284607	-0.0230411863678188	-0.262017549190322	-1.24522607328522	1.674173866942	2.40688685142511	2.40653861042265	2.92479424924414	2.25048791134628	2.17977944353075	2.2398536713908	2.06789260231744	1.84715272253266	-2.07622181599248	-0.0886841376358973	2.96337262830573	-2.8690129944367	-0.910596345043829	-0.348256514290966	-0.385761319942553	-1.06340762807517	-0.334741378937685	-1.8421494090507	-0.980805640124631	-1.66381616460006	-0.252602973573551	-0.860764910309029	-0.664671441276434	-0.00758334899353486	-1.35622270614765	-1.18816473965738	-0.796729706165462	-0.671584852968779	-0.167303681089986	-1.20650110484037	-1.0671341048296	-1.09992368391471	1.23908171881924	-0.16345984751924	-1.00169288901615	-1.18893586652995	1.7285387161378	1.09841375747383
389	-1.37474672743796	-1.40193882539758	-0.407040463305495	-0.231349239994038	-0.710044566387197	-0.777066327319343	-1.33495400284607	-0.0230411863678188	-0.262017549190322	-1.24522607328522	1.674173866942	2.40688685142511	2.40653861042265	2.92479424924414	2.25048791134628	2.17977944353075	2.2398536713908	2.06789260231744	1.84715272253266	-2.07622181599248	-0.0886841376358973	3.7667733832927	-2.8690129944367	-0.910596345043829	-0.348256514290966	0.589368291680004	-1.06340762807517	-0.334741378937685	-1.8421494090507	-0.980805640124631	-1.66381616460006	-0.252602973573551	-0.860764910309029	-0.664671441276434	-0.00758334899353486	-1.35622270614765	-1.18816473965738	-0.796729706165462	-0.671584852968779	-0.167303681089986	-1.20650110484037	-1.06178084408062	-1.09992368391471	1.23908171881924	-0.16345984751924	-0.120320014520478	-1.18893586652995	2.10677794846916	1.09841375747383
390	-1.37474672743796	-1.40193882539758	-0.407040463305495	-0.231349239994038	-0.710044566387197	-0.777066327319343	-1.33495400284607	-0.0230411863678188	-0.262017549190322	-1.24522607328522	1.674173866942	2.40688685142511	2.40653861042265	1.7657137286067	2.25048791134628	2.17977944353075	2.43590263593434	2.06789260231744	2.21109019346917	-2.07622181599248	-0.0886841376358973	3.7667733832927	-2.8690129944367	-0.910596345043829	0.555558134116632	0.589368291680004	-1.34892311121504	-0.334741378937685	-1.71745878076076	-0.980805640124631	-1.16418306338515	-0.252602973573551	-0.860764910309029	-0.664671441276434	-0.00758334899353486	-1.35622270614765	-1.18816473965738	-0.796729706165462	-0.671584852968779	-0.167303681089986	-1.20650110484037	-1.06178084408062	-1.09992368391471	1.23908171881924	-0.16345984751924	-0.120320014520478	-1.05384109443177	2.10677794846916	1.09841375747383
391	-1.37474672743796	-1.40193882539758	-0.407040463305495	-0.231349239994038	-0.710044566387197	-0.777066327319343	-1.33495400284607	-0.0230411863678188	-0.262017549190322	-1.24522607328522	1.674173866942	2.40688685142511	1.81879565073648	1.7657137286067	2.25048791134628	2.17977944353075	2.43590263593434	1.99980643782452	2.21109019346917	-2.07622181599248	-0.0886841376358973	3.7667733832927	-0.892030589538943	-1.07677814943037	0.555558134116632	0.589368291680004	-1.34892311121504	-0.334741378937685	-1.71745878076076	-0.980805640124631	-1.16418306338515	-0.252602973573551	-0.860764910309029	-0.664671441276434	-0.00758334899353486	-1.35622270614765	-1.09753892472153	-0.796729706165462	-0.210333047752541	-0.167303681089986	-1.20650110484037	-1.06178084408062	-1.09992368391471	1.23908171881924	-0.16345984751924	-0.120320014520478	-1.05384109443177	2.10677794846916	1.09841375747383
392	-2.50996932586735	-1.40193882539758	-0.407040463305495	-1.04478106567255	-1.0091216232448	-0.777066327319343	-1.33495400284607	-0.0230411863678188	-0.262017549190322	-1.24522607328522	1.674173866942	2.40688685142511	1.81879565073648	1.7657137286067	2.25048791134628	2.17977944353075	2.43590263593434	1.99980643782452	2.21109019346917	-2.07622181599248	-0.0886841376358973	2.0186646774632	-0.892030589538943	-0.965365337417948	0.555558134116632	0.589368291680004	-1.2646782556411	-0.334741378937685	-1.71745878076076	-2.52881043297992	-1.16418306338515	-0.252602973573551	-0.743683401250887	-0.664671441276434	-0.00758334899353486	-1.35622270614765	-1.09753892472153	-0.796729706165462	-0.210333047752541	-0.167303681089986	-1.20650110484037	-1.06178084408062	-1.09992368391471	1.23908171881924	-0.16345984751924	-0.0757872054500738	-1.05384109443177	2.10677794846916	1.09841375747383
393	-2.50996932586735	-1.40193882539758	-2.10944447862869	-0.177341537835945	-1.0091216232448	-0.777066327319343	-1.33495400284607	-0.0230411863678188	-0.262017549190322	-1.24522607328522	1.674173866942	1.46959541570687	1.20835683846433	2.85074498477246	2.25048791134628	2.17977944353075	2.56263056581062	2.36461343108799	2.21109019346917	-2.07622181599248	-0.0886841376358973	2.0186646774632	-0.892030589538943	-0.965365337417948	0.555558134116632	0.589368291680004	-1.2646782556411	-0.334741378937685	-1.46847401440229	-2.6701907124028	-1.16418306338515	-0.252602973573551	-0.743683401250887	-0.664671441276434	-0.00758334899353486	-1.35622270614765	-1.09753892472153	-0.796729706165462	-0.744246713937865	-0.167303681089986	-1.20650110484037	-1.06178084408062	-1.09992368391471	1.13357908551794	-0.16345984751924	-0.0757872054500738	-1.05384109443177	2.10677794846916	1.09841375747383
394	-2.50996932586735	-1.40193882539758	-2.10944447862869	-3.30346727102624	-1.0091216232448	-0.777066327319343	-1.33495400284607	-0.0230411863678188	-0.262017549190322	-1.24522607328522	1.674173866942	1.46959541570687	1.28216711688898	2.85074498477246	3.00204872324594	2.17977944353075	2.56263056581062	2.36461343108799	2.21109019346917	-2.07622181599248	-0.0886841376358973	2.0186646774632	-0.892030589538943	-0.965365337417948	-1.057185639333	0.589368291680004	-1.2646782556411	-0.334741378937685	-1.46847401440229	-2.6701907124028	-0.95527314565617	-1.3213197001746	-0.743683401250887	-0.664671441276434	-0.346204018094723	-1.35622270614765	-1.09753892472153	-0.796729706165462	-0.744246713937865	-0.418328685343465	-1.20650110484037	-1.06178084408062	-1.09992368391471	1.13357908551794	-0.16345984751924	-0.0757872054500738	-1.05384109443177	2.30810176403853	1.09841375747383
395	-2.50996932586735	-1.40193882539758	-2.10944447862869	-3.30346727102624	-1.0091216232448	-0.777066327319343	-1.33495400284607	-0.0230411863678188	-0.262017549190322	-1.24522607328522	2.21543723187851	1.46959541570687	1.28216711688898	2.85074498477246	2.82466554589937	2.17977944353075	2.90284214498135	2.36461343108799	2.21109019346917	-2.07622181599248	-0.0886841376358973	2.0186646774632	-0.892030589538943	-0.965365337417948	-1.057185639333	0.589368291680004	-1.2646782556411	-0.334741378937685	-1.46847401440229	-2.6701907124028	-0.95527314565617	-1.3213197001746	-0.743683401250887	-0.664671441276434	-0.346204018094723	-1.35622270614765	-1.09753892472153	-0.157667161460842	-0.744246713937865	-1.14021476756522	-1.20650110484037	-1.06178084408062	-1.09992368391471	1.13357908551794	-0.16345984751924	-0.0757872054500738	-1.05384109443177	2.30810176403853	1.09841375747383
396	-2.50996932586735	-1.40193882539758	-1.62016119057845	-3.30346727102624	-1.25515757612494	-0.777066327319343	-0.231250257500426	-0.0230411863678188	-0.262017549190322	-0.920568976856144	2.21543723187851	1.46959541570687	1.28216711688898	2.85074498477246	2.42819667641369	2.17977944353075	1.68335704969193	2.36461343108799	2.21109019346917	-2.07622181599248	-0.0886841376358973	1.43424197937395	-0.892030589538943	-0.965365337417948	-1.057185639333	0.589368291680004	-1.2646782556411	-0.334741378937685	-0.123696648690853	-2.6701907124028	-0.95527314565617	-1.10716031877542	-0.743683401250887	-0.664671441276434	-0.60934022156804	-1.35622270614765	-1.09753892472153	-0.0295885458484278	-0.744246713937865	-1.16025958169179	-1.20650110484037	-1.06178084408062	-1.09992368391471	1.13357908551794	-0.16345984751924	-0.0757872054500738	-1.05384109443177	2.30810176403853	1.09841375747383
397	-2.50996932586735	-0.653722401608752	-1.62016119057845	-0.189083042493707	-0.433219010758508	-0.777066327319343	-0.231250257500426	-0.0230411863678188	-0.262017549190322	-1.29936993174797	1.73521077665872	1.46959541570687	1.28216711688898	2.85074498477246	2.42819667641369	2.17977944353075	2.0279088122921	2.36461343108799	2.21109019346917	-0.952765624202952	-0.0886841376358973	1.43424197937395	-0.76731228919616	-0.965365337417948	-1.057185639333	0.589368291680004	-1.26029079358891	-0.334741378937685	-0.123696648690853	-1.21008690349401	-0.95527314565617	-1.10716031877542	-0.743683401250887	-0.664671441276434	-0.60934022156804	-1.35622270614765	-1.19139801583523	-0.0295885458484278	-0.744246713937865	-1.16025958169179	-1.20650110484037	-1.06178084408062	-1.27764921129396	1.13357908551794	-0.16345984751924	-0.0757872054500738	-1.05384109443177	2.30810176403853	1.09841375747383
398	-0.292642313635235	-0.653722401608752	-1.62016119057845	-0.189083042493707	-0.433219010758508	-0.777066327319343	-0.231250257500426	-0.0230411863678188	-0.262017549190322	-1.29936993174797	1.73521077665872	1.7648683513629	1.28216711688898	1.69999593746022	2.42819667641369	2.17977944353075	2.0279088122921	2.36461343108799	2.21109019346917	-0.952765624202952	-0.0886841376358973	1.43424197937395	-0.76731228919616	-0.177314467739029	-1.057185639333	0.589368291680004	-1.26029079358891	-1.1609394288183	-0.123696648690853	-1.21573433980386	-0.95527314565617	-1.10716031877542	-0.743683401250887	-0.664671441276434	-0.60934022156804	-1.35622270614765	-1.13092405026691	-0.0295885458484278	-0.744246713937865	-1.16025958169179	-1.20650110484037	-1.03649082476981	-1.27764921129396	1.57399851025985	-0.16345984751924	-0.0757872054500738	-1.05384109443177	1.26322774784916	1.09841375747383
399	-0.292642313635235	-0.301453080284072	-1.62016119057845	-0.189083042493707	-0.433219010758508	-2.25312758530286	-0.231250257500426	-0.0230411863678188	-0.262017549190322	-2.49755673416226	1.73521077665872	1.7648683513629	1.28216711688898	1.69999593746022	2.42819667641369	2.6648093716259	2.0279088122921	5.08161565493978	2.21109019346917	-0.952765624202952	-0.0886841376358973	1.23721108275961	-0.76731228919616	-0.177314467739029	-1.057185639333	-0.609426371670063	-1.26029079358891	-1.1609394288183	-0.123696648690853	-1.21573433980386	-0.95527314565617	-1.10716031877542	-0.743683401250887	-2.50060640235309	-2.18626549312262	-2.23152156551757	-1.13092405026691	-0.0295885458484278	-0.847798168412832	-0.783262277823565	-1.20650110484037	-1.03649082476981	-1.27764921129396	1.57399851025985	-0.16345984751924	-0.0757872054500738	-1.05384109443177	1.26322774784916	1.09841375747383
400	-0.292642313635235	-0.301453080284072	-1.62016119057845	-0.189083042493707	-0.433219010758508	-2.25312758530286	-0.231250257500426	-0.0230411863678188	-0.262017549190322	-1.75957023479146	1.73521077665872	2.13028042443027	1.28216711688898	1.69999593746022	2.42819667641369	2.6648093716259	2.0279088122921	2.16521271157595	2.21109019346917	-0.952765624202952	-0.0886841376358973	1.23721108275961	-0.76731228919616	-0.177314467739029	-1.057185639333	-0.609426371670063	-1.26029079358891	-1.1609394288183	-0.123696648690853	-1.21573433980386	-0.95527314565617	-1.10716031877542	-0.743683401250887	-2.69827889550711	-2.18626549312262	-2.23152156551757	-1.13092405026691	-0.892788235664905	-0.403155605726403	-0.783262277823565	-1.20650110484037	-0.0072145956211771	-0.0938722751742007	1.57399851025985	-0.16345984751924	-0.0757872054500738	-0.146468493222915	1.26322774784916	1.09841375747383
401	-0.292642313635235	-0.162088688588917	-1.62016119057845	-0.189083042493707	-0.58383817942241	-2.25312758530286	-1.20690494816443	-0.0230411863678188	-0.262017549190322	-0.336369426682803	1.32063508185648	2.05782919238563	1.28216711688898	1.69999593746022	2.42819667641369	2.52373868253532	4.24067758570272	2.16521271157595	2.21109019346917	-0.952765624202952	-0.0886841376358973	1.23721108275961	-0.76731228919616	-0.149972305318658	0.00421025075698789	-0.609426371670063	-0.442171873654144	-1.1609394288183	-0.123696648690853	-1.21573433980386	-0.95527314565617	-1.10716031877542	-0.743683401250887	-0.698399619515919	-2.18626549312262	-2.23152156551757	-1.13092405026691	-0.892788235664905	-0.403155605726403	-0.783262277823565	-1.20650110484037	-0.0072145956211771	-0.0938722751742007	1.57399851025985	-0.16345984751924	-0.0757872054500738	-0.146468493222915	1.26322774784916	1.09841375747383
402	-0.292642313635235	-1.63363769775906	-0.987196115206718	-0.189083042493707	-0.584781269901675	-2.25312758530286	-1.81131893231517	-0.0230411863678188	-0.262017549190322	-0.336369426682803	1.32063508185648	1.73564477911611	1.83236200821717	1.69999593746022	2.42819667641369	2.52373868253532	4.24067758570272	2.16521271157595	1.37586953853203	-0.952765624202952	-0.0886841376358973	1.23721108275961	-0.76731228919616	-0.149972305318658	0.00421025075698789	-0.609426371670063	-0.442171873654144	-1.1609394288183	-0.123696648690853	-1.21573433980386	-0.95527314565617	-1.10716031877542	-0.743683401250887	-0.0304228687423388	-2.18626549312262	-2.23152156551757	-1.13092405026691	-0.892788235664905	-0.403155605726403	-0.783262277823565	-1.20650110484037	-0.0072145956211771	-0.0938722751742007	1.57399851025985	-0.16345984751924	-0.232607699907616	-0.146468493222915	3.12696769154618	1.09841375747383
403	-0.292642313635235	-1.63363769775906	-0.987196115206718	-0.189083042493707	-0.584781269901675	-2.25312758530286	-1.81131893231517	-0.0230411863678188	-0.262017549190322	-0.336369426682803	1.32063508185648	1.73564477911611	1.96124441678441	1.69999593746022	2.42819667641369	2.52373868253532	4.24067758570272	2.16521271157595	1.37586953853203	-0.952765624202952	-0.0886841376358973	1.23721108275961	-0.76731228919616	-0.149972305318658	0.00421025075698789	-0.609426371670063	-0.168550404063301	-1.1609394288183	-0.197544957534812	-1.21573433980386	-2.00219272895237	-1.10716031877542	-0.000764381140570314	-0.0304228687423388	-2.18626549312262	-2.23152156551757	-1.13092405026691	-0.892788235664905	-0.699860803639622	-1.22037241058208	-1.20650110484037	-0.0072145956211771	-0.0938722751742007	1.57399851025985	-0.16345984751924	-0.232607699907616	-0.146468493222915	3.12696769154618	1.09841375747383
404	-0.292642313635235	-1.63363769775906	-0.319138974832486	-0.189083042493707	-0.584781269901675	-2.25312758530286	-1.81131893231517	-0.0230411863678188	-0.262017549190322	-0.336369426682803	1.32063508185648	1.73564477911611	2.3932744161822	1.69999593746022	1.67245322181105	2.52373868253532	4.24067758570272	2.16521271157595	1.37586953853203	-0.952765624202952	-0.686479268313194	1.23721108275961	-0.76731228919616	-0.149972305318658	-1.10910237090234	-0.613483441464202	-0.168550404063301	-1.1609394288183	-0.176494328258907	-1.21573433980386	-2.00219272895237	-1.10716031877542	-0.000764381140570314	-0.0304228687423388	-2.18626549312262	-0.789013944249871	-1.59189495559835	-0.892788235664905	-0.699860803639622	-1.22037241058208	-1.20650110484037	-1.15747148274892	-1.43323805949185	1.57399851025985	-0.16345984751924	-0.232607699907616	-0.146468493222915	2.88987982057025	1.09841375747383
405	-0.292642313635235	-0.0699806537292149	-0.319138974832486	-0.189083042493707	-0.584781269901675	-2.25312758530286	-1.81131893231517	-0.0230411863678188	-0.262017549190322	-0.336369426682803	1.54303142406863	1.73564477911611	2.3932744161822	1.69999593746022	1.67245322181105	2.52373868253532	2.23719357901959	2.16521271157595	1.37586953853203	-0.952765624202952	-1.08132098803263	1.23721108275961	-0.76731228919616	-0.149972305318658	-1.10910237090234	-0.613483441464202	-0.168550404063301	-1.69489866101711	-0.176494328258907	-1.29266505035546	-1.8256299769344	-1.10716031877542	-0.000764381140570314	-0.0304228687423388	-0.946049538536458	-0.789013944249871	-1.59189495559835	-0.892788235664905	-0.699860803639622	-1.22037241058208	-1.20650110484037	-0.326472801746049	-1.43323805949185	1.57399851025985	-0.16345984751924	-0.232607699907616	-0.146468493222915	2.88987982057025	1.09841375747383
406	-0.292642313635235	-0.0699806537292149	-0.319138974832486	-0.58936038541505	-0.645263193979045	-2.25312758530286	-1.81131893231517	-0.0230411863678188	-0.262017549190322	-0.336369426682803	3.51544554612047	1.4085706081673	2.3932744161822	1.69999593746022	1.67245322181105	2.52373868253532	2.134471973154	2.16521271157595	1.37586953853203	-0.952765624202952	-1.08132098803263	1.23721108275961	-0.76731228919616	-0.149972305318658	-1.10910237090234	-0.613483441464202	-1.45651385677372	-1.53037908927551	-0.779314799920769	-0.753635307881466	-1.8256299769344	-1.10716031877542	-0.000764381140570314	-0.0304228687423388	-0.946049538536458	-0.789013944249871	-1.59189495559835	-0.892788235664905	-0.699860803639622	-1.22037241058208	-1.20650110484037	-0.326472801746049	-1.43323805949185	1.57399851025985	-0.16345984751924	-0.232607699907616	-0.146468493222915	2.88987982057025	1.09841375747383
407	-0.292642313635235	-0.0699806537292149	-0.0329067412526188	-0.58936038541505	-0.645263193979045	-2.25312758530286	-1.85169920228073	-0.498185657138188	-0.262017549190322	-0.336369426682803	3.51544554612047	1.4085706081673	2.3932744161822	1.69999593746022	1.19877511458972	2.52373868253532	2.134471973154	2.16521271157595	1.37586953853203	-1.44523336762798	-0.498934645581397	1.23721108275961	-0.76731228919616	-0.149972305318658	-2.19629141248573	-0.613483441464202	-1.45651385677372	-0.985354461368152	-0.779314799920769	-0.753635307881466	-1.8256299769344	-0.897269346167945	-0.000764381140570314	-0.0304228687423388	-0.946049538536458	-0.789013944249871	-1.59189495559835	-1.04440658809028	-0.699860803639622	-1.22037241058208	-1.20650110484037	-0.326472801746049	-1.43323805949185	1.57399851025985	-0.16345984751924	-0.232607699907616	-0.146468493222915	2.88987982057025	1.09841375747383
408	-1.76353326226555	-1.27607752030461	-0.0329067412526188	-0.58936038541505	-0.645263193979045	-2.25312758530286	-1.85169920228073	-0.498185657138188	-0.262017549190322	-0.336369426682803	3.51544554612047	1.4085706081673	2.3932744161822	1.69999593746022	1.19877511458972	2.52373868253532	2.134471973154	2.16521271157595	1.37586953853203	-1.44523336762798	-0.498934645581397	1.23721108275961	-0.76731228919616	-0.149972305318658	-1.21828158850008	-0.613483441464202	-1.45651385677372	-0.985354461368152	-0.779314799920769	-0.753635307881466	-0.627793044708505	-0.897269346167945	-0.000764381140570314	-0.0304228687423388	-0.946049538536458	-0.789013944249871	-1.76363276003695	-1.1260123168987	-0.407478123629347	-1.56007300714317	-1.20650110484037	-0.326472801746049	-0.307035889023134	1.57399851025985	-0.16345984751924	-0.232607699907616	-0.104635971930931	2.88987982057025	1.09841375747383
409	-1.76353326226555	-1.27607752030461	-0.0329067412526188	-0.58936038541505	-0.645263193979045	-2.25312758530286	-1.12471945783435	-0.498185657138188	-0.262017549190322	-1.25728993245391	3.51544554612047	1.4085706081673	2.3932744161822	1.69999593746022	1.19877511458972	2.52373868253532	2.134471973154	2.16521271157595	1.37586953853203	-1.44523336762798	-0.498934645581397	1.23721108275961	-0.76731228919616	-0.149972305318658	-2.69962990505986	0.722269619556546	-1.45651385677372	-0.985354461368152	-0.104305673177002	-0.753635307881466	-0.627793044708505	-0.897269346167945	-0.000764381140570314	-0.871337907294638	-0.946049538536458	-0.789013944249871	-1.76363276003695	-1.1260123168987	-0.0338356212141928	-1.56007300714317	-0.826133602627917	-0.326472801746049	-0.307035889023134	1.57399851025985	-0.16345984751924	-0.232607699907616	-0.104635971930931	2.88987982057025	1.09841375747383
410	-1.76353326226555	-1.27607752030461	-0.0329067412526188	-0.58936038541505	-0.645263193979045	-2.25312758530286	-1.12471945783435	-1.69817974091741	-0.262017549190322	-1.25728993245391	2.45361779750735	1.4085706081673	2.3932744161822	1.69999593746022	1.19877511458972	2.52373868253532	1.599207358529	2.16521271157595	1.37586953853203	-1.44523336762798	-0.498934645581397	1.23721108275961	-0.76731228919616	-0.748749684488209	-2.69962990505986	-0.715680862827898	-1.45651385677372	-0.985354461368152	-0.104305673177002	-0.753635307881466	-0.627793044708505	-0.299117673951499	-0.000764381140570314	-0.871337907294638	-2.85777393988089	-0.789013944249871	-1.76363276003695	-1.1260123168987	-0.0338356212141928	-1.56007300714317	-0.826133602627917	-0.600541605592978	-0.307035889023134	1.57399851025985	-0.16345984751924	-2.65758413814661	-0.104635971930931	2.88987982057025	1.09841375747383
411	-1.76353326226555	-1.27607752030461	-0.0329067412526188	-0.58936038541505	-0.645263193979045	-2.25312758530286	-1.12471945783435	-1.05634340014045	-0.262017549190322	-1.25728993245391	2.45361779750735	1.4085706081673	2.3932744161822	1.69999593746022	1.19877511458972	2.52373868253532	1.599207358529	2.16521271157595	2.04258726018387	-1.44523336762798	-0.498934645581397	2.49935561542443	-0.187134341804215	-0.748749684488209	-2.69962990505986	-0.715680862827898	-1.45651385677372	-0.985354461368152	-0.104305673177002	-0.753635307881466	-0.627793044708505	-2.03715766453677	-0.000764381140570314	-0.871337907294638	-2.85777393988089	-0.789013944249871	-1.76363276003695	-1.1260123168987	-0.0338356212141928	-1.56007300714317	-0.826133602627917	-0.600541605592978	-0.307035889023134	1.57399851025985	-0.16345984751924	-0.674846057974816	-0.104635971930931	2.88987982057025	1.38013081084241
412	-1.76353326226555	-1.27607752030461	-0.0329067412526188	-0.58936038541505	-0.645263193979045	-2.25312758530286	-1.12471945783435	-1.05634340014045	-0.262017549190322	-1.92068270020714	1.25829972479486	1.4085706081673	3.00007945182189	1.71104723820735	1.19877511458972	2.52373868253532	1.599207358529	1.73720147767952	2.39406319395291	-1.44523336762798	-0.498934645581397	2.49935561542443	-0.187134341804215	-0.748749684488209	-2.68268930497439	-0.715680862827898	-1.45651385677372	-0.985354461368152	-0.484929131183228	-0.753635307881466	-0.627793044708505	-2.03715766453677	-0.000764381140570314	-0.871337907294638	-2.85777393988089	-0.789013944249871	-1.76363276003695	-0.695656987255722	-0.0338356212141928	-1.56007300714317	-0.826133602627917	-0.383986186483436	-0.307035889023134	1.57399851025985	-0.16345984751924	-0.674846057974816	-0.104635971930931	1.36906413133857	1.38013081084241
413	-1.76353326226555	-1.27607752030461	-0.192404751935941	-0.788009713126119	-0.659894231678488	-2.25312758530286	-1.12471945783435	-1.05634340014045	-0.322428338552963	-1.92068270020714	1.25829972479486	1.4085706081673	3.00007945182189	1.47458179156314	1.19877511458972	2.52373868253532	1.599207358529	1.8298203455104	2.39406319395291	-1.44523336762798	-0.0765713642842325	2.49935561542443	-0.187134341804215	-0.748749684488209	-2.68268930497439	-0.715680862827898	-1.45651385677372	-0.985354461368152	-0.484929131183228	-0.753635307881466	-0.627793044708505	-2.03715766453677	-0.000764381140570314	-0.871337907294638	-2.67142606252424	-0.789013944249871	-1.76363276003695	-0.695656987255722	-0.0338356212141928	-1.56007300714317	-0.826133602627917	-0.383986186483436	-0.307035889023134	1.57399851025985	-0.16345984751924	-0.674846057974816	-0.126641718239361	1.36906413133857	1.22971829728999
414	-1.76353326226555	-1.27607752030461	-0.192404751935941	-0.788009713126119	-0.867499715881028	-2.25312758530286	-1.12471945783435	-1.05634340014045	-0.322428338552963	-1.92068270020714	1.25829972479486	1.4085706081673	3.00007945182189	1.48695520179309	1.19877511458972	2.52373868253532	1.599207358529	1.8298203455104	2.39406319395291	-1.44523336762798	-0.0765713642842325	2.49935561542443	-1.64402383191788	-0.748749684488209	-2.68268930497439	-0.715680862827898	-1.45651385677372	-0.985354461368152	-0.484929131183228	-0.753635307881466	-0.627793044708505	-2.03715766453677	-0.000764381140570314	-0.871337907294638	-2.67142606252424	-0.789013944249871	-1.76363276003695	-0.695656987255722	-0.0338356212141928	-1.56007300714317	-0.826133602627917	-0.383986186483436	-0.307035889023134	1.57399851025985	-0.16345984751924	-0.674846057974816	-0.0829672894780482	1.36906413133857	1.22971829728999
415	-1.76353326226555	-1.27607752030461	-0.192404751935941	-0.788009713126119	-0.867499715881028	-2.25312758530286	-1.11229940225044	-1.05634340014045	-0.322428338552963	-1.03817471750723	1.25829972479486	1.4085706081673	3.00007945182189	1.48695520179309	1.19877511458972	2.52373868253532	1.599207358529	1.8298203455104	2.39406319395291	-1.44523336762798	-0.0765713642842325	2.49935561542443	-1.64402383191788	-0.748749684488209	-2.68268930497439	-0.715680862827898	-1.45651385677372	-0.985354461368152	-0.484929131183228	-0.753635307881466	-0.627793044708505	-2.03715766453677	-0.000764381140570314	-0.871337907294638	-2.67142606252424	-0.789013944249871	-1.76363276003695	-0.695656987255722	-0.0338356212141928	-0.340854993377638	-0.826133602627917	-0.383986186483436	-0.307035889023134	1.57399851025985	-0.16345984751924	-0.674846057974816	-0.0829672894780482	1.36906413133857	1.17781297358936
416	-1.76353326226555	-1.27607752030461	-0.192404751935941	-0.788009713126119	-0.867499715881028	-2.25312758530286	-1.11229940225044	-1.05634340014045	-0.322428338552963	-1.03817471750723	1.25829972479486	2.21993409708448	2.67225845452945	1.48695520179309	1.19877511458972	2.52373868253532	1.599207358529	1.8298203455104	2.39406319395291	-1.44523336762798	-0.0765713642842325	2.49935561542443	-0.615021988739423	-0.734196998763539	-2.68268930497439	-0.715680862827898	-1.45651385677372	-0.985354461368152	-0.484929131183228	-0.753635307881466	-0.627793044708505	-2.03715766453677	-0.0291242732463249	-0.871337907294638	-1.47074228410111	-0.789013944249871	-1.76363276003695	-0.466408661111739	-0.0338356212141928	-0.340854993377638	-0.826133602627917	-0.383986186483436	-0.307035889023134	1.57399851025985	-0.16345984751924	-0.674846057974816	-0.132733357278893	1.36906413133857	1.17781297358936
417	-1.76353326226555	-0.226983055557755	-0.192404751935941	-0.788009713126119	-0.867499715881028	-2.25312758530286	-1.11229940225044	-1.05634340014045	-0.322428338552963	-1.03817471750723	2.2446988554921	2.21993409708448	2.67225845452945	1.48695520179309	1.19877511458972	2.52373868253532	1.599207358529	1.8298203455104	2.39406319395291	-1.44523336762798	-0.0765713642842325	2.49935561542443	-0.615021988739423	-0.734196998763539	-2.68268930497439	-0.715680862827898	-1.45651385677372	-0.985354461368152	-0.484929131183228	-1.71124630032095	-0.627793044708505	-2.03715766453677	-0.0291242732463249	-0.871337907294638	-1.47074228410111	-0.789013944249871	-1.76363276003695	-0.466408661111739	-0.0338356212141928	-0.340854993377638	-0.2945664117372	-0.383986186483436	-0.307035889023134	1.57399851025985	-0.341033246133292	-0.674846057974816	-0.132733357278893	1.36906413133857	1.17781297358936
418	-1.76353326226555	-0.226983055557755	-0.230955011127292	-0.788009713126119	-0.867499715881028	-1.45770123951868	-1.11229940225044	-1.05634340014045	-0.322428338552963	-1.03817471750723	2.83666866510624	2.21993409708448	2.67225845452945	1.48695520179309	1.19877511458972	2.52373868253532	1.2435649758246	1.8298203455104	2.39406319395291	-1.44523336762798	-0.0765713642842325	2.49935561542443	-0.615021988739423	-0.734196998763539	-2.68268930497439	-0.715680862827898	-1.45651385677372	-0.985354461368152	-0.484929131183228	-1.71124630032095	-0.627793044708505	-2.03715766453677	-0.0291242732463249	-0.871337907294638	-2.55172304700859	-0.484778057360217	-1.76363276003695	-0.0842503120298987	-0.0338356212141928	-0.0631281993065723	-0.2945664117372	-0.383986186483436	-0.307035889023134	1.57399851025985	-1.70540053102278	-0.674846057974816	-0.132733357278893	1.36906413133857	1.3958234397106
419	-1.44019214541674	-0.226983055557755	-0.230955011127292	-0.788009713126119	-0.867499715881028	-0.726781267595915	-1.11229940225044	-1.05634340014045	-0.322428338552963	-1.03817471750723	2.42046049787433	1.46959191661714	2.67225845452945	1.13365223283714	1.19877511458972	2.52373868253532	1.2435649758246	1.8298203455104	2.39406319395291	-1.44523336762798	-0.0765713642842325	1.08626826587198	-0.615021988739423	-0.734196998763539	-1.35515344243592	-0.715680862827898	-1.45651385677372	-0.985354461368152	-0.484929131183228	-1.71124630032095	-0.627793044708505	-2.03715766453677	-0.0291242732463249	-0.871337907294638	-2.55172304700859	-0.484778057360217	-1.76363276003695	-0.0842503120298987	-0.0765789360571711	-0.692637361060835	-0.2945664117372	-0.383986186483436	-0.307035889023134	1.57399851025985	-1.77958388550966	-0.674846057974816	-0.132733357278893	1.36906413133857	1.3958234397106
420	-0.782310556500924	-0.226983055557755	-0.230955011127292	-1.05821756630704	-0.867499715881028	-0.726781267595915	-1.11229940225044	-1.05634340014045	-0.322428338552963	-0.315451195309005	2.42046049787433	1.46959191661714	2.67225845452945	2.27924715682637	1.19877511458972	2.52373868253532	1.2435649758246	1.8298203455104	1.51275944059581	-1.44523336762798	-0.0765713642842325	1.08626826587198	-0.615021988739423	-0.734196998763539	-1.35515344243592	-0.715680862827898	-1.45651385677372	-0.985354461368152	-0.484929131183228	-1.71124630032095	-0.650828650345458	-2.03715766453677	-0.0291242732463249	-0.871337907294638	-1.06074230313764	-0.484778057360217	-1.21781405042427	-0.219393115321881	-0.0765789360571711	-0.692637361060835	-0.2945664117372	-0.383986186483436	-0.307035889023134	1.57399851025985	-2.01698869125519	-0.674846057974816	-0.132733357278893	1.36906413133857	1.3958234397106
421	-0.782310556500924	-0.226983055557755	-0.230955011127292	-1.05821756630704	-0.803399093169034	-0.726781267595915	-1.11229940225044	-1.05634340014045	-0.322428338552963	-0.315451195309005	2.53659214687939	1.46959191661714	2.67225845452945	2.27924715682637	1.19877511458972	3.71817749538857	1.2435649758246	3.9831446694261	1.51275944059581	-0.105141149864347	-0.0765713642842325	1.08626826587198	-0.615021988739423	-0.734196998763539	-1.35515344243592	-0.899132230956254	-1.45651385677372	-0.985354461368152	-0.104690539907087	-1.33493263474441	-0.650828650345458	-2.03715766453677	-0.0291242732463249	-1.29718383666157	-0.450022116225014	-0.484778057360217	-1.12431499959849	-0.219393115321881	-0.0765789360571711	-0.692637361060835	-0.2945664117372	-0.383986186483436	-0.307035889023134	1.57399851025985	-2.01698869125519	-1.64308780162718	-0.132733357278893	1.36906413133857	4.01404980659096
422	-0.782310556500924	-0.226983055557755	-0.230955011127292	-0.203569659517384	-0.803399093169034	-0.726781267595915	-1.11229940225044	-1.05634340014045	-0.322428338552963	-0.315451195309005	2.53659214687939	1.46959191661714	2.50860626746292	2.27924715682637	1.19877511458972	3.71817749538857	1.2435649758246	3.9831446694261	1.51275944059581	-0.105141149864347	-0.0765713642842325	1.08626826587198	-0.615021988739423	-0.734196998763539	-1.35515344243592	-0.970676630542809	-1.45651385677372	-0.985354461368152	-0.104690539907087	-1.33493263474441	-0.650828650345458	-2.03715766453677	-0.0291242732463249	-1.29718383666157	-0.450022116225014	-0.484778057360217	-1.12431499959849	-0.219393115321881	-0.0765789360571711	-0.692637361060835	-0.2945664117372	-0.383986186483436	-0.307035889023134	1.99482830288791	-2.01698869125519	-1.64308780162718	-0.132733357278893	1.36906413133857	3.47792788366558
423	-0.782310556500924	-0.226983055557755	-0.230955011127292	-0.203569659517384	-0.803399093169034	-0.726781267595915	-1.11229940225044	-0.32942632652827	-0.263563310465165	-0.315451195309005	2.53659214687939	1.1245209440509	2.50860626746292	2.27924715682637	1.19877511458972	3.71817749538857	1.2435649758246	4.83037699641583	1.51275944059581	-0.403381190637587	-0.0765713642842325	1.08626826587198	-0.615021988739423	-0.734196998763539	-1.35515344243592	-0.970676630542809	-1.45651385677372	-0.985354461368152	-0.104690539907087	-1.33493263474441	-0.650828650345458	-2.03715766453677	-0.0291242732463249	-1.29718383666157	-1.32640010927802	-0.484778057360217	-0.936733967558554	-0.219393115321881	-0.0765789360571711	-0.692637361060835	-0.2945664117372	-0.383986186483436	-0.307035889023134	1.99482830288791	-2.01698869125519	-1.64308780162718	-0.132733357278893	1.11002335048188	3.47792788366558
424	-0.782310556500924	-0.0473923130445721	-0.230955011127292	-0.203569659517384	-0.803399093169034	-0.726781267595915	-1.11229940225044	-0.205343784876239	-0.263563310465165	-0.315451195309005	2.18326983762699	1.59678633161514	2.50860626746292	1.01562920142615	1.47257016679056	3.71817749538857	1.2435649758246	4.83037699641583	1.51275944059581	-0.403381190637587	-0.0765713642842325	1.08626826587198	-0.615021988739423	-0.734196998763539	0.458043450051957	-0.970676630542809	-1.45651385677372	-0.565807501801618	-0.104690539907087	-1.33493263474441	-0.650828650345458	-1.07554995217602	-0.0291242732463249	-1.29718383666157	-1.32640010927802	-0.484778057360217	-0.936733967558554	-0.219393115321881	-0.0765789360571711	-0.692637361060835	-0.2945664117372	-0.383986186483436	-0.307035889023134	1.42607824084928	-1.6519584615621	-1.64308780162718	-0.132733357278893	1.11002335048188	3.47792788366558
425	-0.782310556500924	-0.0473923130445721	-0.230955011127292	-0.203569659517384	-0.803399093169034	-0.726781267595915	-1.11229940225044	-0.205343784876239	-0.263563310465165	-0.315451195309005	2.18326983762699	1.59678633161514	2.50860626746292	1.01562920142615	1.47257016679056	4.27166382758065	1.2435649758246	4.83037699641583	1.51275944059581	-0.403381190637587	-0.0765713642842325	1.08626826587198	-0.615021988739423	-0.734196998763539	-0.554645355049601	-0.970676630542809	-1.45651385677372	-0.565807501801618	-0.104690539907087	-1.33493263474441	-0.650828650345458	-1.07554995217602	-0.0291242732463249	-1.29718383666157	-1.32640010927802	-0.484778057360217	-0.936733967558554	-0.219393115321881	-0.0765789360571711	-0.692637361060835	-0.2945664117372	-0.383986186483436	-0.428123594736224	1.42607824084928	-1.6519584615621	-1.8024250921295	-0.132733357278893	1.11002335048188	3.47792788366558
426	-0.782310556500924	-0.0473923130445721	-0.230955011127292	-0.203569659517384	-0.803399093169034	-0.726781267595915	-1.11229940225044	-0.205343784876239	-0.263563310465165	-0.315451195309005	2.18326983762699	1.59678633161514	2.50860626746292	1.01562920142615	1.47257016679056	4.27166382758065	1.2435649758246	4.83037699641583	1.51275944059581	-0.403381190637587	-0.0765713642842325	1.08626826587198	-0.615021988739423	-0.734196998763539	-0.554645355049601	-0.970676630542809	-1.45651385677372	-0.565807501801618	-0.104690539907087	-1.33493263474441	-0.650828650345458	-1.07554995217602	-0.0291242732463249	-0.773274576527778	-1.32640010927802	-0.484778057360217	-0.936733967558554	-0.219393115321881	-0.0765789360571711	-0.692637361060835	-0.848155095231512	-0.383986186483436	-0.428123594736224	1.42607824084928	-1.6519584615621	-1.33838481792095	-0.132733357278893	1.11002335048188	2.50197938153963
427	-0.782310556500924	-0.0473923130445721	-0.230955011127292	-0.203569659517384	-0.803399093169034	-0.726781267595915	-1.11229940225044	-0.205343784876239	-0.263563310465165	-0.315451195309005	2.05260677715696	1.59678633161514	2.50860626746292	1.01562920142615	1.47257016679056	4.27166382758065	1.2435649758246	4.83037699641583	1.51275944059581	-0.168549041963087	-0.0765713642842325	1.08626826587198	-0.615021988739423	-0.734196998763539	-0.0291818699235077	-0.970676630542809	-1.45651385677372	-0.565807501801618	-0.104690539907087	-1.33493263474441	-0.650828650345458	-1.07554995217602	-0.0291242732463249	-0.773274576527778	-1.32640010927802	-0.484778057360217	-0.936733967558554	-0.219393115321881	-0.229158456464457	-0.692637361060835	-0.254626995547607	-0.383986186483436	-0.664384878974618	1.42607824084928	-1.6519584615621	-1.33838481792095	-0.132733357278893	1.11002335048188	2.50197938153963
428	-0.782310556500924	-0.0473923130445721	-0.230955011127292	-0.203569659517384	-0.803399093169034	-0.726781267595915	-0.684540206446086	-0.205343784876239	-0.263563310465165	-0.315451195309005	2.05260677715696	1.26972527690061	2.50860626746292	1.87731553470351	1.47257016679056	4.27166382758065	1.2435649758246	4.83037699641583	1.51275944059581	-0.168549041963087	-0.0765713642842325	1.08626826587198	-0.615021988739423	-0.734196998763539	-0.0291818699235077	-0.970676630542809	-1.45651385677372	-0.565807501801618	-0.104690539907087	-1.33493263474441	-0.650828650345458	-1.07554995217602	-0.0291242732463249	-1.41925246213723	-1.32640010927802	-0.484778057360217	-0.936733967558554	-0.219393115321881	-0.229158456464457	-0.692637361060835	-0.87061753114578	-0.383986186483436	-0.664384878974618	1.28259740923701	-1.6519584615621	-1.33838481792095	-0.132733357278893	1.11002335048188	2.50197938153963
429	-0.782310556500924	-0.0473923130445721	-0.230955011127292	-0.764063049979839	-0.803399093169034	-0.726781267595915	-0.684540206446086	-0.205343784876239	-0.263563310465165	-0.315451195309005	2.05260677715696	1.26972527690061	2.50860626746292	1.87731553470351	1.47257016679056	4.27166382758065	2.28499221176638	4.83037699641583	1.51275944059581	-0.168549041963087	-0.0765713642842325	1.08626826587198	-0.615021988739423	-0.734196998763539	-0.0291818699235077	-0.970676630542809	-0.00895859964426293	-1.09480540639793	-0.104690539907087	-1.33493263474441	-0.711166999215149	-0.00769522407065515	-0.0291242732463249	-2.45274053014429	-1.32640010927802	-0.484778057360217	-0.936733967558554	-0.623900806572834	-0.229158456464457	-0.692637361060835	-1.39189549730458	-0.383986186483436	-0.664384878974618	1.28259740923701	-1.6519584615621	-1.33838481792095	-0.132733357278893	1.11002335048188	1.72658457586448
430	-0.782310556500924	-0.890017227071095	-0.230955011127292	-0.764063049979839	-0.803399093169034	-0.726781267595915	-0.684540206446086	-0.205343784876239	-0.0804686785575874	-0.315451195309005	2.05260677715696	1.26972527690061	2.50860626746292	1.87731553470351	1.47257016679056	3.40526883204105	1.11225674996417	1.38697126860074	1.51275944059581	-1.37090313441382	-0.0765713642842325	1.08626826587198	-0.164949095449585	-1.13263765047353	-0.0291818699235077	-0.970676630542809	-0.00895859964426293	-1.09480540639793	-0.104690539907087	-1.33493263474441	-0.711166999215149	-0.00769522407065515	-0.0291242732463249	-1.25814649419319	-1.21000631332153	-0.484778057360217	-0.936733967558554	-0.623900806572834	-0.229158456464457	-0.692637361060835	-1.39189549730458	-0.383986186483436	-0.664384878974618	1.28259740923701	-1.6519584615621	-1.33838481792095	-0.132733357278893	1.11002335048188	1.72658457586448
431	-0.782310556500924	-1.0027842002679	-0.230955011127292	-0.764063049979839	-0.803399093169034	-0.726781267595915	-0.684540206446086	-0.205343784876239	-0.0804686785575874	-0.315451195309005	3.04134995223628	1.84375475982794	2.18678241060006	1.71409607579455	2.71585143726464	3.40526883204105	1.11225674996417	1.38697126860074	1.51275944059581	-1.37090313441382	-0.0765713642842325	1.08626826587198	-0.164949095449585	-1.13263765047353	-0.0291818699235077	-0.970676630542809	-0.00895859964426293	-0.822330802954846	-0.104690539907087	-1.33493263474441	-1.33356837389302	-0.00769522407065515	-0.0291242732463249	-1.25814649419319	-1.21000631332153	-0.484778057360217	-0.176432287583799	-0.599056147049192	-0.126446533695921	-0.692637361060835	-1.39189549730458	-0.383986186483436	-0.664384878974618	1.28259740923701	-1.6519584615621	-1.33838481792095	-0.132733357278893	1.11002335048188	2.03425571360939
432	-0.939651832757305	-1.0027842002679	-0.230955011127292	-0.764063049979839	-0.803399093169034	-0.726781267595915	-0.684540206446086	-0.205343784876239	-0.0804686785575874	-0.315451195309005	3.04134995223628	1.84375475982794	2.18678241060006	1.71409607579455	2.71585143726464	3.40526883204105	1.11225674996417	1.01724031773834	1.51275944059581	-1.37090313441382	-0.0765713642842325	1.54428176661467	-0.164949095449585	-1.13263765047353	-0.0291818699235077	-0.970676630542809	-0.00895859964426293	-0.822330802954846	-0.104690539907087	-1.33493263474441	-1.33356837389302	-0.00769522407065515	-0.0291242732463249	-0.631023554570582	-1.21000631332153	-0.484778057360217	-0.176432287583799	-0.599056147049192	-0.126446533695921	-0.692637361060835	-1.39189549730458	-0.383986186483436	-0.664384878974618	1.28259740923701	-2.18928992477778	-1.33838481792095	-1.47313467263934	1.11002335048188	2.03425571360939
433	-0.939651832757305	-0.775177554456798	-0.656300191343361	-0.764063049979839	-0.803399093169034	-0.726781267595915	-0.684540206446086	-0.205343784876239	-0.0804686785575874	-0.315451195309005	3.04134995223628	1.84375475982794	2.18678241060006	3.15941739609553	2.18311477865485	3.40526883204105	1.11225674996417	1.01724031773834	1.51275944059581	-1.37090313441382	-0.0765713642842325	2.78901684778015	-0.164949095449585	-1.13263765047353	-0.0291818699235077	-0.970676630542809	-0.00895859964426293	-0.822330802954846	-0.954512373670867	-1.33493263474441	-1.298109369884	-0.00769522407065515	-1.07952776446269	-0.631023554570582	-1.21000631332153	-0.484778057360217	-0.176432287583799	-1.16435939923431	-0.126446533695921	-0.692637361060835	-1.39189549730458	-0.383986186483436	-0.664384878974618	1.28259740923701	-2.18928992477778	-1.33838481792095	-0.707454500237234	1.11002335048188	2.03425571360939
434	-0.939651832757305	-0.775177554456798	-0.656300191343361	-0.764063049979839	-0.803399093169034	-0.726781267595915	-0.684540206446086	-1.71456185310043	-0.0804686785575874	-0.315451195309005	3.04134995223628	1.78664757239521	2.82641143046703	3.15941739609553	3.82825791214583	3.40526883204105	1.19074393243299	1.01724031773834	1.51275944059581	-1.37090313441382	-0.0765713642842325	2.78901684778015	-1.03005899633308	-1.13263765047353	-0.0291818699235077	-0.970676630542809	-0.63571125892036	-0.858991352175044	-0.173021771567794	-0.390516817893074	-1.298109369884	-0.00769522407065515	-1.07952776446269	-0.631023554570582	-1.21000631332153	-0.484778057360217	-0.176432287583799	-1.16435939923431	-0.126446533695921	-0.290299824757818	-1.58307415751234	-0.383986186483436	-0.664384878974618	1.28259740923701	-2.18928992477778	-1.33838481792095	-0.707454500237234	1.11002335048188	2.03425571360939
435	-0.939651832757305	-0.712304999343842	-0.656300191343361	-0.764063049979839	-0.803399093169034	-0.726781267595915	-0.684540206446086	-1.71456185310043	-0.0804686785575874	-0.315451195309005	3.04134995223628	1.78664757239521	2.89469526759461	3.15941739609553	1.0885419891493	3.40526883204105	1.19074393243299	1.01724031773834	1.51275944059581	-1.37090313441382	-0.0765713642842325	2.78901684778015	-1.03005899633308	-1.13263765047353	-0.330033942064804	-0.970676630542809	-0.63571125892036	-0.858991352175044	-0.173021771567794	-0.390516817893074	-0.376540264713877	-0.00769522407065515	-1.86070857299957	-0.631023554570582	-1.21000631332153	-0.484778057360217	-0.176432287583799	-1.16435939923431	-0.126446533695921	-0.290299824757818	-1.58307415751234	-0.383986186483436	-0.664384878974618	1.28259740923701	-2.18928992477778	-1.68833831276226	-0.707454500237234	1.11002335048188	2.03425571360939
436	-0.939651832757305	-0.712304999343842	-0.656300191343361	-0.764063049979839	-0.803399093169034	-0.726781267595915	-0.684540206446086	-1.71456185310043	-0.0804686785575874	-0.315451195309005	1.03559769977293	1.78664757239521	2.89469526759461	3.33856850603588	1.0885419891493	2.89026192393888	1.19074393243299	1.01724031773834	1.51275944059581	-1.37090313441382	-0.0765713642842325	2.78901684778015	-1.03005899633308	-1.13263765047353	-0.330033942064804	-0.970676630542809	-0.63571125892036	-0.858991352175044	-0.173021771567794	-0.390516817893074	-1.24231815036549	-0.00769522407065515	-0.255620215072051	-0.631023554570582	-1.21000631332153	-0.484778057360217	-0.176432287583799	-1.16435939923431	-0.126446533695921	-0.290299824757818	-1.58307415751234	-0.383986186483436	-0.664384878974618	1.28259740923701	-2.18928992477778	-1.68833831276226	-0.707454500237234	1.11002335048188	2.03425571360939
437	-0.939651832757305	-0.712304999343842	-0.656300191343361	-0.764063049979839	-0.966179051157778	-0.726781267595915	-0.684540206446086	-1.71456185310043	-0.0804686785575874	-0.315451195309005	1.85940156452706	1.78664757239521	2.89469526759461	3.33856850603588	1.0885419891493	2.89026192393888	1.19074393243299	1.01724031773834	2.95826145772252	-1.37090313441382	-0.0765713642842325	2.78901684778015	-1.03005899633308	-1.13263765047353	-0.330033942064804	-0.970676630542809	-1.39249124650942	-0.858991352175044	-0.173021771567794	-0.390516817893074	-1.24231815036549	-0.00769522407065515	-0.255620215072051	-0.631023554570582	-1.21000631332153	-0.484778057360217	-1.75396505775725	-1.16435939923431	-0.126446533695921	-0.290299824757818	-1.58307415751234	-0.383986186483436	-0.664384878974618	1.28259740923701	-2.18928992477778	-0.872637081012663	-1.10426928264015	1.11002335048188	2.03425571360939
438	-0.0893281141626417	-0.712304999343842	-0.656300191343361	-0.764063049979839	-0.966179051157778	-0.726781267595915	-0.684540206446086	-1.11016575689945	-0.0804686785575874	-0.695618502036556	1.85940156452706	1.78664757239521	2.8888742482725	3.33856850603588	1.0885419891493	2.89026192393888	1.19074393243299	1.01724031773834	1.41932980035578	-1.37090313441382	-0.0765713642842325	2.78901684778015	-1.03005899633308	-1.13263765047353	-0.330033942064804	-0.970676630542809	-0.35512675288278	-0.858991352175044	-0.173021771567794	-0.390516817893074	-1.24231815036549	-0.142530507353248	-0.512457412728652	-0.631023554570582	-1.21000631332153	-0.484778057360217	-1.75396505775725	-1.16435939923431	-0.126446533695921	-0.290299824757818	-1.59150369084118	-0.383986186483436	-0.664384878974618	1.28259740923701	-0.31421062310043	-0.872637081012663	-1.10426928264015	1.11002335048188	2.03425571360939
439	-0.0893281141626417	-0.712304999343842	-0.656300191343361	-0.764063049979839	-0.966179051157778	-0.63250634080679	-0.684540206446086	-1.11016575689945	-0.462572206254461	-0.695618502036556	1.85940156452706	1.78664757239521	2.44181132052357	3.33856850603588	1.0885419891493	2.89026192393888	1.19074393243299	1.01724031773834	1.41932980035578	-0.0623611205846719	-0.0132612943187851	3.82958379849703	-2.29025920827033	-1.13263765047353	-0.330033942064804	-0.970676630542809	-0.35512675288278	-0.723764645779409	-0.173021771567794	-0.390516817893074	-1.24231815036549	-0.142530507353248	-0.196817892415999	-0.631023554570582	-1.21000631332153	-0.484778057360217	-1.75396505775725	-1.16435939923431	-0.126446533695921	-0.290299824757818	-0.235711200215044	-0.383986186483436	-0.664384878974618	1.28259740923701	-0.31421062310043	-0.872637081012663	-1.10426928264015	1.11002335048188	1.08846502604839
440	-0.0893281141626417	-0.712304999343842	-0.656300191343361	-0.764063049979839	-0.966179051157778	-0.63250634080679	-0.684540206446086	-1.11016575689945	-0.462572206254461	-0.695618502036556	1.93608836797662	1.78664757239521	2.44181132052357	3.33856850603588	1.0885419891493	2.89026192393888	1.19074393243299	1.01724031773834	1.7087180589296	-0.0623611205846719	-0.755471155385332	3.82958379849703	-2.64345032752066	-1.13263765047353	-0.429166132418939	0.909331259487025	-0.978948391634255	-0.723764645779409	-0.173021771567794	-0.390516817893074	-1.24231815036549	-0.142530507353248	-0.196817892415999	-0.631023554570582	-1.21000631332153	-0.022516018343991	-1.75396505775725	-1.16435939923431	-0.126446533695921	-0.290299824757818	-0.235711200215044	-0.383986186483436	-0.664384878974618	1.28259740923701	-0.31421062310043	-0.872637081012663	-1.10426928264015	1.11002335048188	1.08846502604839
441	-0.0893281141626417	-0.712304999343842	-0.656300191343361	-0.764063049979839	-0.966179051157778	-0.63250634080679	-0.684540206446086	-0.746298938603096	-0.412248372984954	-0.860920620504511	1.93608836797662	1.78664757239521	2.44181132052357	3.33856850603588	1.0885419891493	2.89026192393888	1.19074393243299	1.01724031773834	1.7087180589296	-0.398425710888661	-0.755471155385332	3.82958379849703	-2.64345032752066	-1.13263765047353	-0.429166132418939	0.909331259487025	-0.978948391634255	-0.723764645779409	-0.173021771567794	-0.390516817893074	-1.24231815036549	-0.142530507353248	-0.196817892415999	-0.631023554570582	-1.21000631332153	-0.022516018343991	-1.75396505775725	-0.964681295317171	-0.126446533695921	-0.290299824757818	-0.235711200215044	-0.383986186483436	-0.664384878974618	1.71695257118455	-0.31421062310043	-0.872637081012663	-1.10426928264015	1.11002335048188	1.08846502604839
[truncated: 9,560 more rows]
[truncated: 291 more columns]
