# Supplementary material for: Early amphibians evolved distinct vertebrae for habitat invasions
Source: PLoS One. 2021 Jun 9;16(6):e0251983. doi: 10.1371/journal.pone.0251983 (PMC8189462; doi:10.1371/journal.pone.0251983)
Supplement: S1 Data — (ZIP) [file pone.0251983.s002.zip › ancThreshOUliabTenMillionMostRecent.csv]

	E.craigi	P.jarrowensis	A.onioensis	C.boehmicus	C.florensis	N.ricqlesi	C.lewisi	C.milleri	B.woodi	D.acadianum	T.sandovalensis	T.wrightae	N.wrightae	D.primus	Acr.vorax	I.obtusus	B.laticeps	T.oomie	T.wetlugensis	C.palustris	S.moradiensis	I.schultzei	P.kraetschmeri	P.ferricolus	E.megacephalus	O.labyrinthicus	A.vorax	Z.serratus	A.cumminsi	P.pricei	A.peabodyi	A.vesperus	T.trogalles	P.rugosus	E.cutlerensis	B.texensis	D.multicinctus	C.aspidephorus	K.acervalis	M.stowi	E.lockardi	P.lyelli	T.mosei	A.grandiceps	D.annectens	S.divaricata	E.graumanni	M.credneri	B.salamandroides
1	-0.516732023563236	-0.874812790891156	-0.593838984146714	-0.410429193172604	-0.623671957058832	-0.0990289351902902	-0.917868127580732	-0.894360746257007	-0.639191973255947	-0.285338479327038	0.332794420188293	0.236889996333048	0.0864319324027747	0.991529835620895	0.453898574458435	0.506838459987193	0.626433609286323	0.277445109561086	0.363387864315882	-0.0570505023933947	-0.308252092916518	0.495170220034197	-0.927826805505902	-0.854184991214424	-0.418806274887174	-0.993957148399204	-0.378200100501999	-0.449645310873166	-0.192389806965366	-0.889126813272014	-0.39879908785224	-0.048631870187819	-0.961052629631013	-0.650779244955629	-0.973135644104332	-0.0874181231483817	-0.398442375939339	-0.227640005061403	-0.592396782245487	-0.143842012854293	-0.540511938743293	-0.96878141653724	-0.998316694516689	0.159616606077179	-0.453572560101748	-0.191193309612572	-0.740261995466426	0.0922802987042814	0.878357229288667
2	-0.516732023563236	-0.874812790891156	-0.523403934357117	-0.410429193172604	-0.623671957058832	-0.0990289351902902	-0.43130406203452	-0.0281385177384731	-0.639191973255947	-0.285338479327038	0.332794420188293	0.236889996333048	0.0864319324027747	0.991529835620895	0.453898574458435	0.506838459987193	0.626433609286323	0.277445109561086	0.363387864315882	-0.0570505023933947	-0.308252092916518	0.495170220034197	-0.927826805505902	-0.428891565132514	-0.418806274887174	-0.467436017517081	-0.378200100501999	-0.449645310873166	-0.192389806965366	-0.889126813272014	-0.39879908785224	-0.048631870187819	-0.961052629631013	-0.650779244955629	-0.973135644104332	-0.0874181231483817	-0.398442375939339	-0.227640005061403	-0.592396782245487	-0.143842012854293	-0.540511938743293	-0.415016667399803	-0.998316694516689	0.159616606077179	-0.453572560101748	-0.191193309612572	-0.740261995466426	0.0922802987042814	0.878357229288667
3	-0.516732023563236	-0.874812790891156	-0.523403934357117	-0.410429193172604	-0.215515880462059	-0.0990289351902902	-0.43130406203452	-0.0281385177384731	-0.639191973255947	-0.285338479327038	0.332794420188293	0.236889996333048	0.0864319324027747	0.991529835620895	0.453898574458435	0.506838459987193	0.626433609286323	0.277445109561086	0.363387864315882	-0.0570505023933947	-0.308252092916518	0.495170220034197	-0.927826805505902	-0.428891565132514	-0.418806274887174	-0.467436017517081	-0.378200100501999	-0.449645310873166	-0.192389806965366	-0.889126813272014	-0.0304590063379723	-0.048631870187819	-0.961052629631013	-0.650779244955629	-0.57904078464741	-0.0874181231483817	-0.398442375939339	-0.227640005061403	-0.592396782245487	-0.143842012854293	-0.43640138161142	-0.415016667399803	-0.998316694516689	0.159616606077179	-0.453572560101748	-0.191193309612572	-0.740261995466426	0.0922802987042814	0.878357229288667
4	-0.516732023563236	-0.874812790891156	-0.523403934357117	-0.410429193172604	-0.215515880462059	-0.0990289351902902	-0.43130406203452	-0.0281385177384731	-0.639191973255947	-0.285338479327038	0.332794420188293	0.236889996333048	0.0864319324027747	0.991529835620895	0.453898574458435	0.506838459987193	0.626433609286323	0.277445109561086	0.363387864315882	-0.0570505023933947	-0.308252092916518	0.495170220034197	-0.927826805505902	-0.428891565132514	-0.418806274887174	-0.467436017517081	-0.378200100501999	-0.449645310873166	-0.192389806965366	-0.889126813272014	-0.0304590063379723	-0.048631870187819	-0.781563843819666	-0.650779244955629	-0.57904078464741	-0.0874181231483817	-0.398442375939339	-0.227640005061403	-0.592396782245487	-0.143842012854293	-0.43640138161142	-0.415016667399803	-0.998316694516689	0.159616606077179	-0.453572560101748	-0.191193309612572	-0.740261995466426	0.0922802987042814	0.878357229288667
5	-0.516732023563236	-0.874812790891156	-0.523403934357117	-0.410429193172604	-0.215515880462059	-0.0990289351902902	-0.43130406203452	-0.0281385177384731	-0.639191973255947	-0.285338479327038	0.332794420188293	0.236889996333048	0.827833503216542	0.991529835620895	0.453898574458435	0.506838459987193	0.626433609286323	0.277445109561086	0.363387864315882	-0.0570505023933947	-0.308252092916518	0.743694771418051	-0.927826805505902	-0.428891565132514	-0.45608872186698	-0.467436017517081	-0.378200100501999	-0.449645310873166	-0.192389806965366	-0.485348104865845	-0.0304590063379723	-0.048631870187819	-0.781563843819666	-0.650779244955629	-0.57904078464741	-0.0874181231483817	-0.398442375939339	-0.227640005061403	-0.592396782245487	-0.143842012854293	-0.43640138161142	-0.415016667399803	-0.998316694516689	0.159616606077179	-0.453572560101748	-0.191193309612572	-0.740261995466426	0.0922802987042814	0.878357229288667
6	-0.516732023563236	-0.874812790891156	-0.523403934357117	-0.410429193172604	-0.215515880462059	-0.0990289351902902	-0.43130406203452	-0.0281385177384731	-0.639191973255947	-0.285338479327038	0.332794420188293	0.236889996333048	0.827833503216542	0.991529835620895	0.453898574458435	0.506838459987193	0.626433609286323	0.277445109561086	0.363387864315882	-0.0570505023933947	-0.308252092916518	0.61960482339087	-0.927826805505902	-0.428891565132514	-0.45608872186698	-0.467436017517081	-0.344184756346068	-0.449645310873166	-0.192389806965366	-0.485348104865845	-0.0304590063379723	-0.048631870187819	-0.781563843819666	-0.650779244955629	-0.57904078464741	-0.0874181231483817	-0.398442375939339	-0.227640005061403	-0.592396782245487	-0.143842012854293	-0.43640138161142	-0.415016667399803	-0.998316694516689	0.159616606077179	-0.453572560101748	-0.191193309612572	-0.740261995466426	0.275755135738167	0.878357229288667
7	-0.516732023563236	-0.874812790891156	-0.523403934357117	-0.410429193172604	-0.215515880462059	-0.0990289351902902	-0.43130406203452	-0.0281385177384731	-0.639191973255947	-0.0881841545395508	0.332794420188293	0.236889996333048	0.827833503216542	0.991529835620895	0.453898574458435	0.506838459987193	0.626433609286323	0.277445109561086	0.363387864315882	-0.0570505023933947	-0.131489586291544	0.61960482339087	-0.927826805505902	-0.428891565132514	-0.45608872186698	-0.467436017517081	-0.344184756346068	-0.449645310873166	-0.192389806965366	-0.485348104865845	-0.0304590063379723	-0.048631870187819	-0.781563843819666	-0.650779244955629	-0.57904078464741	-0.0874181231483817	-0.398442375939339	-0.227640005061403	-0.592396782245487	-0.143842012854293	-0.43640138161142	-0.415016667399803	-0.998316694516689	0.159616606077179	-0.453572560101748	-0.191193309612572	-0.740261995466426	0.275755135738167	0.878357229288667
8	-0.516732023563236	-0.874812790891156	-0.523403934357117	-0.410429193172604	-0.215515880462059	-0.0990289351902902	-0.43130406203452	-0.0281385177384731	-0.639191973255947	-0.0881841545395508	0.332794420188293	0.236889996333048	0.827833503216542	0.991529835620895	0.453898574458435	0.506838459987193	0.626433609286323	0.277445109561086	0.363387864315882	-0.0570505023933947	-0.131489586291544	0.61960482339087	-0.927826805505902	-0.428891565132514	-0.45608872186698	-0.467436017517081	-0.344184756346068	-0.449645310873166	-0.192389806965366	-0.485348104865845	-0.0304590063379723	-0.048631870187819	-0.884560982893616	-0.650779244955629	-0.57904078464741	-0.0874181231483817	-0.398442375939339	-0.227640005061403	-0.592396782245487	-0.143842012854293	-0.43640138161142	-0.415016667399803	-0.998316694516689	0.159616606077179	-0.453572560101748	-0.191193309612572	-0.661011778186484	0.275755135738167	0.878357229288667
9	-0.516732023563236	-0.874812790891156	-0.523403934357117	-0.410429193172604	-0.215515880462059	-0.0990289351902902	-0.43130406203452	-0.0281385177384731	-0.639191973255947	-0.0881841545395508	0.369051314335461	0.754380637904946	0.827833503216542	0.991529835620895	0.453898574458435	0.506838459987193	0.626433609286323	0.277445109561086	0.363387864315882	-0.0570505023933947	-0.131489586291544	0.61960482339087	-0.927826805505902	-0.428891565132514	-0.45608872186698	-0.0641801857433385	-0.344184756346068	-0.449645310873166	-0.192389806965366	-0.485348104865845	-0.0304590063379723	-0.048631870187819	-0.884560982893616	-0.650779244955629	-0.57904078464741	-0.0874181231483817	-0.398442375939339	-0.30296580804864	-0.592396782245487	-0.143842012854293	-0.43640138161142	-0.415016667399803	-0.998316694516689	0.159616606077179	-0.0481514074381604	-0.191193309612572	-0.661011778186484	0.275755135738167	0.878357229288667
10	-0.516732023563236	-0.874812790891156	-0.523403934357117	-0.410429193172604	-0.215515880462059	-0.0990289351902902	-0.327719530938818	-0.0281385177384731	-0.639191973255947	-0.0881841545395508	0.369051314335461	0.754380637904946	0.827833503216542	0.991529835620895	0.453898574458435	0.506838459987193	0.626433609286323	0.277445109561086	0.363387864315882	-0.0570505023933947	-0.131489586291544	0.61960482339087	-0.927826805505902	-0.428891565132514	-0.45608872186698	-0.0641801857433385	-0.344184756346068	-0.449645310873166	-0.192389806965366	-0.485348104865845	-0.0304590063379723	-0.167938361886016	-0.884560982893616	-0.650779244955629	-0.57904078464741	-0.363045050408816	-0.398442375939339	-0.30296580804864	-0.592396782245487	-0.143842012854293	-0.43640138161142	-0.415016667399803	-0.42821207470005	0.159616606077179	-0.0481514074381604	-0.191193309612572	-0.661011778186484	0.275755135738167	0.510628253862641
11	-0.516732023563236	-0.874812790891156	-0.523403934357117	-0.410429193172604	-0.215515880462059	-0.0990289351902902	-0.327719530938818	-0.0281385177384731	-0.639191973255947	-0.0881841545395508	0.369051314335461	0.754380637904946	0.962924237010442	0.991529835620895	0.453898574458435	0.359577162120153	0.255136807592931	0.277445109561086	0.363387864315882	-0.0570505023933947	-0.131489586291544	0.61960482339087	-0.927826805505902	-0.428891565132514	-0.45608872186698	-0.0641801857433385	-0.344184756346068	-0.449645310873166	-0.192389806965366	-0.485348104865845	-0.0304590063379723	-0.167938361886016	-0.884560982893616	-0.650779244955629	-0.57904078464741	-0.363045050408816	-0.398442375939339	-0.30296580804864	-0.592396782245487	-0.143842012854293	-0.43640138161142	-0.415016667399803	-0.42821207470005	0.159616606077179	-0.0481514074381604	-0.191193309612572	-0.661011778186484	0.275755135738167	0.510628253862641
12	-0.516732023563236	-0.874812790891156	-0.523403934357117	-0.410429193172604	-0.215515880462059	-0.0990289351902902	-0.327719530938818	-0.0281385177384731	-0.639191973255947	-0.0881841545395508	0.369051314335461	0.754380637904946	0.962924237010442	0.991529835620895	0.453898574458435	0.359577162120153	0.33102029354923	0.277445109561086	0.363387864315882	-0.0570505023933947	-0.131489586291544	0.61960482339087	-0.927826805505902	-0.428891565132514	-0.45608872186698	-0.0641801857433385	-0.3101349027927	-0.449645310873166	-0.192389806965366	-0.485348104865845	-0.0304590063379723	-0.167938361886016	-0.884560982893616	-0.650779244955629	-0.57904078464741	-0.363045050408816	-0.398442375939339	-0.30296580804864	-0.592396782245487	-0.143842012854293	-0.43640138161142	-0.415016667399803	-0.42821207470005	0.159616606077179	-0.0481514074381604	-0.191193309612572	-0.661011778186484	0.275755135738167	0.510628253862641
13	-0.516732023563236	-0.874812790891156	-0.523403934357117	-0.158898177729942	-0.459269403432852	-0.0990289351902902	-0.327719530938818	-0.0281385177384731	-0.639191973255947	-0.0881841545395508	0.369051314335461	0.754380637904946	0.962924237010442	0.991529835620895	0.453898574458435	0.359577162120153	0.33102029354923	0.277445109561086	0.363387864315882	-0.0570505023933947	-0.131489586291544	0.466552731052955	-0.927826805505902	-0.428891565132514	-0.45608872186698	-0.0641801857433385	-0.3101349027927	-0.449645310873166	-0.192389806965366	-0.252359577614619	-0.0304590063379723	-0.167938361886016	-0.406024242475327	-0.650779244955629	-0.184104281731431	-0.363045050408816	-0.398442375939339	-0.30296580804864	-0.592396782245487	-0.143842012854293	-0.43640138161142	-0.415016667399803	-0.42821207470005	0.159616606077179	-0.0481514074381604	-0.191193309612572	-0.661011778186484	0.275755135738167	0.510628253862641
14	-0.516732023563236	-0.874812790891156	-0.523403934357117	-0.158898177729942	-0.459269403432852	-0.0990289351902902	-0.327719530938818	-0.0281385177384731	-0.639191973255947	-0.115351839238631	0.369051314335461	0.754380637904946	0.962924237010442	0.991529835620895	0.453898574458435	0.900328187723671	0.765470417470594	0.277445109561086	0.363387864315882	-0.0570505023933947	-0.131489586291544	0.466552731052955	-0.927826805505902	-0.428891565132514	-0.45608872186698	-0.0641801857433385	-0.480675040034089	-0.449645310873166	-0.192389806965366	-0.252359577614619	-0.0304590063379723	-0.167938361886016	-0.618036955077483	-0.650779244955629	-0.54935375724024	-0.363045050408816	-0.398442375939339	-0.30296580804864	-0.592396782245487	-0.143842012854293	-0.43640138161142	-0.415016667399803	-0.42821207470005	0.159616606077179	-0.0481514074381604	-0.191193309612572	-0.661011778186484	0.275755135738167	0.510628253862641
15	-0.516732023563236	-0.874812790891156	-0.523403934357117	-0.158898177729942	-0.459269403432852	-0.0990289351902902	-0.125189645005722	-0.0281385177384731	-0.639191973255947	-0.115351839238631	0.369051314335461	0.754380637904946	0.962924237010442	0.991529835620895	0.453898574458435	0.900328187723671	0.765470417470594	0.277445109561086	0.363387864315882	-0.0570505023933947	-0.0403931175083008	0.466552731052955	-0.927826805505902	-1.42854698742578	-0.45608872186698	-0.0641801857433385	-0.480675040034089	-0.449645310873166	-0.192389806965366	-0.252359577614619	-0.0304590063379723	-0.167938361886016	-0.618036955077483	-0.650779244955629	-0.54935375724024	-0.363045050408816	-0.49508135187639	-0.30296580804864	-0.592396782245487	-0.143842012854293	-0.493213057590825	-0.415016667399803	-0.42821207470005	0.159616606077179	-0.0481514074381604	-0.191193309612572	-0.661011778186484	0.275755135738167	0.510628253862641
16	-0.516732023563236	-0.874812790891156	-0.523403934357117	-0.158898177729942	-0.459269403432852	-0.0990289351902902	-0.125189645005722	-0.0281385177384731	-0.639191973255947	-0.115351839238631	0.369051314335461	0.754380637904946	0.581241522651682	0.991529835620895	0.453898574458435	0.900328187723671	0.765470417470594	0.277445109561086	0.363387864315882	-0.0570505023933947	-0.0403931175083008	0.466552731052955	-0.927826805505902	-1.42854698742578	-0.45608872186698	-0.0641801857433385	-0.462461345714468	-0.449645310873166	-0.192389806965366	-0.252359577614619	-0.0304590063379723	-0.167938361886016	-0.618036955077483	-0.650779244955629	-0.633304794212429	-0.363045050408816	-0.49508135187639	-0.30296580804864	-0.592396782245487	-0.143842012854293	-0.493213057590825	-0.415016667399803	-0.42821207470005	0.159616606077179	-0.0481514074381604	-0.191193309612572	-0.185622087521929	0.275755135738167	0.510628253862641
17	-0.516732023563236	-0.264880022938267	-0.523403934357117	-0.158898177729942	-0.459269403432852	-0.0990289351902902	-0.125189645005722	-0.0281385177384731	-0.639191973255947	-0.115351839238631	0.369051314335461	0.754380637904946	0.581241522651682	0.991529835620895	0.453898574458435	0.900328187723671	0.765470417470594	0.277445109561086	0.794773261618252	-0.0570505023933947	-0.294470935919433	0.466552731052955	-0.927826805505902	-0.738167607670147	-0.45608872186698	-0.0641801857433385	-0.462461345714468	-0.672625646073367	-0.192389806965366	-0.252359577614619	-0.0304590063379723	-0.167938361886016	-0.618036955077483	-0.650779244955629	-0.633304794212429	-0.363045050408816	-0.49508135187639	-0.30296580804864	-0.592396782245487	-0.143842012854293	-0.493213057590825	-0.818501274600568	-0.42821207470005	0.159616606077179	-0.0481514074381604	-0.191193309612572	-0.185622087521929	0.275755135738167	0.510628253862641
18	-0.516732023563236	-0.264880022938267	-0.523403934357117	-0.158898177729942	-0.459269403432852	-0.0990289351902902	-0.125189645005722	-0.0281385177384731	-0.639191973255947	-0.115351839238631	0.369051314335461	0.754380637904946	0.581241522651682	0.991529835620895	0.453898574458435	0.900328187723671	0.765470417470594	0.277445109561086	0.794773261618252	-0.0570505023933947	-0.294470935919433	0.466552731052955	-0.927826805505902	-0.738167607670147	-0.45608872186698	-0.0641801857433385	-0.462461345714468	-0.672625646073367	-0.192389806965366	-0.954601085345972	-0.0304590063379723	-0.303573899620095	-0.618036955077483	-0.650779244955629	-0.633304794212429	-0.363045050408816	-0.49508135187639	-0.30296580804864	-0.898669202297534	-0.143842012854293	-0.493213057590825	-0.818501274600568	-0.42821207470005	0.159616606077179	-0.0481514074381604	-0.191193309612572	-0.185622087521929	0.275755135738167	0.510628253862641
19	-0.516732023563236	-0.264880022938267	-0.523403934357117	-0.158898177729942	-0.459269403432852	-0.0990289351902902	-0.125189645005722	-0.0281385177384731	-0.198505858282671	-0.115351839238631	0.739835215326819	0.754380637904946	0.581241522651682	0.1599174861431	0.453898574458435	0.900328187723671	0.765470417470594	0.277445109561086	0.794773261618252	-0.0570505023933947	-0.294470935919433	0.466552731052955	-0.927826805505902	-0.510433122338808	-0.45608872186698	-0.0641801857433385	-0.462461345714468	-0.672625646073367	-0.192389806965366	-0.954601085345972	-0.0304590063379723	-0.303573899620095	-0.618036955077483	-0.650779244955629	-0.633304794212429	-0.363045050408816	-0.49508135187639	-0.643321458966625	-0.898669202297534	-0.143842012854293	-0.493213057590825	-0.818501274600568	-0.42821207470005	0.00302626758377317	-0.0481514074381604	-0.191193309612572	-0.185622087521929	0.275755135738167	0.510628253862641
20	-0.516732023563236	-0.264880022938267	-0.523403934357117	-0.158898177729942	-0.459269403432852	-0.0990289351902902	-0.125189645005722	-0.0281385177384731	-0.198505858282671	-0.203830973189325	0.739835215326819	0.754380637904946	0.581241522651682	0.1599174861431	0.453898574458435	0.900328187723671	0.765470417470594	0.277445109561086	0.554077007157858	-0.0570505023933947	-0.294470935919433	0.466552731052955	-0.927826805505902	-0.510433122338808	-0.704401339503782	-0.0641801857433385	-0.462461345714468	-0.672625646073367	-0.192389806965366	-0.954601085345972	-0.0304590063379723	-0.303573899620095	-0.618036955077483	-0.650779244955629	-0.633304794212429	-0.363045050408816	-0.49508135187639	-0.643321458966625	-0.898669202297534	-0.143842012854293	-0.493213057590825	-0.818501274600568	-0.42821207470005	0.00302626758377317	-0.0481514074381604	-0.191193309612572	-0.185622087521929	0.275755135738167	0.510628253862641
21	-0.516732023563236	-0.264880022938267	-0.523403934357117	-0.158898177729942	-0.459269403432852	-0.0990289351902902	-0.125189645005722	-0.0281385177384731	-0.198505858282671	-0.203830973189325	0.739835215326819	0.754380637904946	0.581241522651682	0.0145988276793663	0.453898574458435	0.900328187723671	0.765470417470594	0.277445109561086	0.554077007157858	-0.0570505023933947	-0.294470935919433	0.466552731052955	-0.927826805505902	-0.510433122338808	-0.704401339503782	-0.0641801857433385	-0.462461345714468	-0.672625646073367	-0.192389806965366	-0.954601085345972	-0.0304590063379723	-0.303573899620095	-0.618036955077483	-0.650779244955629	-0.633304794212429	-0.363045050408816	-0.49508135187639	-0.643321458966625	-0.898669202297534	-0.143842012854293	-0.493213057590825	-0.683781208996452	-0.42821207470005	0.00302626758377317	-0.0481514074381604	-0.191193309612572	-0.185622087521929	0.275755135738167	0.510628253862641
22	-0.516732023563236	-0.264880022938267	-0.523403934357117	-0.158898177729942	-0.459269403432852	-0.0518152070127092	-0.125189645005722	-0.0281385177384731	-0.198505858282671	-0.203830973189325	0.739835215326819	0.754380637904946	0.581241522651682	0.0145988276793663	0.453898574458435	0.900328187723671	0.765470417470594	0.277445109561086	0.100892312189735	-0.0570505023933947	-0.294470935919433	0.466552731052955	-0.927826805505902	-0.510433122338808	-0.704401339503782	-0.0641801857433385	-0.462461345714468	-0.672625646073367	-0.192389806965366	-0.0759336503061947	-0.0304590063379723	-0.303573899620095	-0.618036955077483	-0.650779244955629	-0.633304794212429	-0.276514398802857	-0.49508135187639	-0.643321458966625	-0.285141168409447	-0.143842012854293	-0.493213057590825	-0.683781208996452	-0.42821207470005	0.00302626758377317	-0.0481514074381604	-0.191193309612572	-0.185622087521929	0.275755135738167	0.510628253862641
23	-0.516732023563236	-0.264880022938267	-0.523403934357117	-0.158898177729942	-0.156014819855862	-0.0518152070127092	-0.125189645005722	-0.0281385177384731	-0.198505858282671	-0.203830973189325	0.600059917175319	0.754380637904946	0.581241522651682	0.0145988276793663	0.453898574458435	0.900328187723671	0.765470417470594	0.277445109561086	0.100892312189735	-0.402067272016059	-0.294470935919433	0.466552731052955	-0.927826805505902	-0.510433122338808	-0.328658061268583	-0.0641801857433385	-0.462461345714468	-0.672625646073367	-0.192389806965366	-0.0759336503061947	-0.0304590063379723	-0.303573899620095	-0.618036955077483	-0.650779244955629	-0.836637439022886	-0.276514398802857	-0.49508135187639	-0.643321458966625	-0.285141168409447	-0.143842012854293	-0.493213057590825	-0.683781208996452	-0.42821207470005	0.00302626758377317	-0.0481514074381604	-0.191193309612572	-0.185622087521929	0.339059213369237	0.510628253862641
24	-0.234047510347261	-0.264880022938267	-0.523403934357117	-0.158898177729942	-0.156014819855862	-0.0518152070127092	-0.125189645005722	-0.0281385177384731	-0.198505858282671	-0.203830973189325	0.942493721537288	0.754380637904946	0.581241522651682	0.0145988276793663	0.453898574458435	0.900328187723671	0.765470417470594	0.277445109561086	0.100892312189735	-0.402067272016059	-0.294470935919433	0.466552731052955	-0.671824927051123	-0.510433122338808	-0.328658061268583	-0.0641801857433385	-0.462461345714468	-0.672625646073367	-0.192389806965366	-0.0759336503061947	-0.668450462597079	-0.303573899620095	-0.618036955077483	-0.650779244955629	-0.836637439022886	-0.276514398802857	-0.49508135187639	-0.643321458966625	-0.285141168409447	-0.143842012854293	-0.493213057590825	-0.683781208996452	-0.42821207470005	0.00302626758377317	-0.0481514074381604	-0.191193309612572	-0.185622087521929	0.339059213369237	0.510628253862641
25	-0.234047510347261	-0.264880022938267	-0.523403934357117	-0.0545570383310777	-0.156014819855862	-0.0518152070127092	-0.125189645005722	-0.0281385177384731	-0.198505858282671	-0.27907864570069	0.931052733447945	0.754380637904946	0.581241522651682	0.0145988276793663	0.453898574458435	0.900328187723671	0.765470417470594	0.406195639414647	0.100892312189735	-0.402067272016059	-0.294470935919433	0.466552731052955	-0.671824927051123	-0.510433122338808	-0.328658061268583	-0.0641801857433385	-0.462461345714468	-0.672625646073367	-0.192389806965366	-0.139333563309131	-0.668450462597079	-0.303573899620095	-0.0253382843072472	-0.650779244955629	-0.836637439022886	-0.276514398802857	-0.49508135187639	-0.643321458966625	-0.285141168409447	-0.0773352475643221	-0.493213057590825	-0.683781208996452	-0.42821207470005	0.00302626758377317	-0.0481514074381604	-0.191193309612572	-0.185622087521929	0.339059213369237	0.510628253862641
26	-0.234047510347261	-0.264880022938267	-0.523403934357117	-0.0545570383310777	-0.156014819855862	-0.0518152070127092	-0.125189645005722	-0.0281385177384731	-0.198505858282671	-0.27907864570069	0.931052733447945	0.754380637904946	0.581241522651682	0.0145988276793663	0.453898574458435	0.900328187723671	0.765470417470594	0.406195639414647	0.100892312189735	-0.402067272016059	-0.294470935919433	0.466552731052955	-0.671824927051123	-0.510433122338808	-0.328658061268583	-0.0641801857433385	-0.462461345714468	-0.672625646073367	-0.192389806965366	-0.139333563309131	-0.668450462597079	-0.303573899620095	-0.0253382843072472	-1.04466426272875	-0.836637439022886	-0.276514398802857	-0.49508135187639	-0.643321458966625	-0.285141168409447	-0.0773352475643221	-0.493213057590825	-0.683781208996452	-1.12992142174106	0.536857807579246	-0.0481514074381604	-0.191193309612572	-0.185622087521929	0.339059213369237	0.510628253862641
27	-0.234047510347261	-0.264880022938267	-0.523403934357117	-0.0545570383310777	-0.156014819855862	-0.10053956783388	-0.125189645005722	-0.0281385177384731	-0.198505858282671	-0.27907864570069	0.931052733447945	0.247474264001106	0.581241522651682	0.0145988276793663	0.453898574458435	0.900328187723671	0.765470417470594	0.244229181440387	0.100892312189735	-0.402067272016059	-0.294470935919433	0.228996555530702	-0.671824927051123	-0.510433122338808	-0.328658061268583	-0.0641801857433385	-0.462461345714468	-0.672625646073367	-0.157991579607819	-0.675181442372065	-0.668450462597079	-0.303573899620095	-0.0253382843072472	-1.04466426272875	-0.153343903361633	-0.276514398802857	-0.49508135187639	-0.643321458966625	-0.285141168409447	-0.0773352475643221	-0.493213057590825	-0.683781208996452	-1.12992142174106	0.536857807579246	-0.0481514074381604	-0.191193309612572	-0.185622087521929	0.339059213369237	0.510628253862641
28	-0.234047510347261	-0.264880022938267	-0.523403934357117	-0.0545570383310777	-0.156014819855862	-0.10053956783388	-0.125189645005722	-0.589656760744852	-0.198505858282671	-0.390019879788805	0.931052733447945	0.247474264001106	0.581241522651682	0.0145988276793663	0.453898574458435	0.900328187723671	0.765470417470594	0.244229181440387	0.100892312189735	-0.402067272016059	-0.294470935919433	0.605132749115676	-0.671824927051123	-0.510433122338808	-0.328658061268583	-0.0641801857433385	-0.462461345714468	-0.672625646073367	-0.157991579607819	-0.675181442372065	-0.668450462597079	-0.303573899620095	-0.0253382843072472	-1.04466426272875	-0.153343903361633	-0.210851581947201	-0.49508135187639	-0.643321458966625	-0.285141168409447	-0.0773352475643221	-0.493213057590825	-0.683781208996452	-1.12992142174106	0.536857807579246	-0.0481514074381604	-0.191193309612572	-0.185622087521929	0.339059213369237	0.510628253862641
29	-0.234047510347261	-0.264880022938267	-0.523403934357117	-0.00282529192665169	-0.156014819855862	-0.10053956783388	-0.125189645005722	-0.589656760744852	-0.198505858282671	-0.390019879788805	0.931052733447945	0.247474264001106	0.40715088682906	0.0145988276793663	0.453898574458435	0.900328187723671	0.765470417470594	0.244229181440387	0.100892312189735	-0.402067272016059	-0.294470935919433	0.605132749115676	-0.655953549808901	-0.510433122338808	-0.328658061268583	-0.0641801857433385	-0.462461345714468	-0.672625646073367	-0.157991579607819	-0.675181442372065	-0.668450462597079	-0.303573899620095	-0.0253382843072472	-1.04466426272875	-0.153343903361633	-0.210851581947201	-0.49508135187639	-0.643321458966625	-0.285141168409447	-0.0773352475643221	-0.493213057590825	-0.683781208996452	-1.12992142174106	0.536857807579246	-0.0481514074381604	-0.191193309612572	-0.185622087521929	0.339059213369237	0.510628253862641
30	-0.234047510347261	-0.264880022938267	-0.523403934357117	-0.00282529192665169	-0.117675140200811	-0.10053956783388	-0.125189645005722	-0.589656760744852	-0.198505858282671	-0.390019879788805	0.202831963200832	0.247474264001106	0.40715088682906	0.0145988276793663	0.453898574458435	0.900328187723671	0.765470417470594	0.244229181440387	0.100892312189735	-0.402067272016059	-0.294470935919433	0.605132749115676	-0.655953549808901	-0.510433122338808	-0.328658061268583	-0.0641801857433385	-0.462461345714468	-0.672625646073367	-0.157991579607819	-0.675181442372065	-0.668450462597079	-0.303573899620095	-0.0253382843072472	-0.234014135902145	-0.153343903361633	-0.210851581947201	-0.49508135187639	-0.643321458966625	-0.314625261533763	-0.0773352475643221	-0.493213057590825	-0.683781208996452	-1.12992142174106	0.536857807579246	-0.0481514074381604	-0.191193309612572	-0.185622087521929	0.339059213369237	0.510628253862641
31	-0.234047510347261	-0.264880022938267	-0.523403934357117	-0.00282529192665169	-0.117675140200811	-0.10053956783388	-0.125189645005722	-0.589656760744852	-0.198505858282671	-0.390019879788805	0.252412919178525	0.247474264001106	0.40715088682906	0.0145988276793663	0.453898574458435	0.900328187723671	0.765470417470594	0.244229181440387	0.100892312189735	-0.402067272016059	-0.294470935919433	0.605132749115676	-0.655953549808901	-0.510433122338808	-0.328658061268583	-0.0641801857433385	-0.462461345714468	-0.672625646073367	-0.157991579607819	-0.675181442372065	-0.668450462597079	-0.303573899620095	-0.0253382843072472	-0.234014135902145	-0.153343903361633	-0.210851581947201	-0.49508135187639	-0.643321458966625	-0.314625261533763	-0.0773352475643221	-0.493213057590825	-0.683781208996452	-1.12992142174106	0.819600066098933	-0.0481514074381604	-0.191193309612572	-0.185622087521929	0.500277804637335	0.510628253862641
32	-0.234047510347261	-0.264880022938267	-0.523403934357117	-0.00282529192665169	-0.117675140200811	-0.10053956783388	-0.125189645005722	-0.589656760744852	-0.198505858282671	-0.390019879788805	0.252412919178525	0.247474264001106	0.40715088682906	0.355150941289752	0.453898574458435	0.900328187723671	0.491976393500324	0.244229181440387	0.100892312189735	-0.402067272016059	-0.294470935919433	0.605132749115676	-0.655953549808901	-0.510433122338808	-0.328658061268583	-0.0641801857433385	-0.462461345714468	-0.0200996182300157	-0.157991579607819	-0.675181442372065	-0.668450462597079	-0.303573899620095	-0.0253382843072472	-0.234014135902145	-0.153343903361633	-0.210851581947201	-0.49508135187639	-0.643321458966625	-0.314625261533763	-0.0773352475643221	-0.493213057590825	-0.683781208996452	-1.12992142174106	0.819600066098933	-0.0481514074381604	-0.191193309612572	-0.185622087521929	0.500277804637335	0.510628253862641
33	-0.147702852464214	-0.264880022938267	-0.523403934357117	-0.00282529192665169	-0.0216872793416381	-0.10053956783388	-0.125189645005722	-0.589656760744852	-0.198505858282671	-0.13554449834338	0.252412919178525	0.247474264001106	0.40715088682906	0.355150941289752	0.453898574458435	0.900328187723671	0.491976393500324	0.586250123554202	0.838335580303852	-0.402067272016059	-0.294470935919433	0.605132749115676	-0.655953549808901	-0.510433122338808	-0.328658061268583	-0.0641801857433385	-0.462461345714468	-0.0200996182300157	-0.157991579607819	-0.675181442372065	-0.668450462597079	-0.303573899620095	-0.0253382843072472	-0.234014135902145	-0.153343903361633	-0.210851581947201	-0.49508135187639	-0.643321458966625	-0.314625261533763	-0.674985063245434	-0.493213057590825	-0.683781208996452	-0.529189180471757	0.819600066098933	-0.0481514074381604	-0.191193309612572	-0.185622087521929	0.500277804637335	0.510628253862641
34	-0.147702852464214	-0.264880022938267	-0.523403934357117	-0.00282529192665169	-0.0216872793416381	-0.10053956783388	-0.125189645005722	-0.589656760744852	-0.198505858282671	-0.13554449834338	0.252412919178525	0.247474264001106	0.236929902335995	0.687171385019117	0.453898574458435	0.900328187723671	0.491976393500324	0.586250123554202	0.838335580303852	-0.402067272016059	-0.294470935919433	0.605132749115676	-0.655953549808901	-0.510433122338808	-0.328658061268583	-0.0641801857433385	-0.462461345714468	-0.454742730641368	-0.157991579607819	-0.675181442372065	-0.668450462597079	-1.00264506645076	-0.0253382843072472	-0.234014135902145	-0.153343903361633	-0.210851581947201	-0.49508135187639	-0.643321458966625	-0.314625261533763	-0.674985063245434	-0.493213057590825	-0.683781208996452	-0.529189180471757	0.819600066098933	-0.132512718606808	-0.191193309612572	-0.185622087521929	0.500277804637335	0.510628253862641
35	-0.147702852464214	-0.264880022938267	-0.523403934357117	-0.00282529192665169	-0.0216872793416381	-0.10053956783388	-0.125189645005722	-0.589656760744852	-0.198505858282671	-0.13554449834338	0.252412919178525	0.247474264001106	0.236929902335995	0.687171385019117	0.453898574458435	0.646455528284817	0.491976393500324	0.586250123554202	0.838335580303852	-0.402067272016059	-0.294470935919433	0.605132749115676	-0.547650674644619	-0.510433122338808	-0.348001176355884	-0.0641801857433385	-0.462461345714468	-0.0576968979824622	-0.157991579607819	-0.675181442372065	-0.668450462597079	-1.00264506645076	-0.0253382843072472	-0.234014135902145	-0.153343903361633	-0.210851581947201	-0.49508135187639	-0.643321458966625	-0.314625261533763	-0.674985063245434	-0.493213057590825	-0.683781208996452	-0.529189180471757	0.819600066098933	-0.132512718606808	-0.191193309612572	-0.185622087521929	0.500277804637335	0.510628253862641
36	-0.147702852464214	-0.264880022938267	-0.523403934357117	-0.00282529192665169	-0.0216872793416381	-0.10053956783388	-0.125189645005722	-0.589656760744852	-0.198505858282671	-0.13554449834338	0.252412919178525	0.247474264001106	0.865199510156581	0.687171385019117	0.453898574458435	0.646455528284817	0.491976393500324	0.586250123554202	0.658888897320692	-0.402067272016059	-0.294470935919433	0.605132749115676	-0.561548663294399	-0.510433122338808	-0.348001176355884	-0.0641801857433385	-0.462461345714468	-0.0576968979824622	-0.157991579607819	-0.675181442372065	-0.200357499674661	-1.00264506645076	-0.0253382843072472	-0.234014135902145	-0.153343903361633	-0.210851581947201	-0.49508135187639	-0.643321458966625	-0.314625261533763	-0.621218176276907	-0.493213057590825	-0.683781208996452	-0.529189180471757	0.338483907218879	-0.132512718606808	-0.191193309612572	-0.185622087521929	0.500277804637335	0.510628253862641
37	-0.147702852464214	-0.264880022938267	-0.523403934357117	-0.00282529192665169	-0.0216872793416381	-0.10053956783388	-0.125189645005722	-0.589656760744852	-0.198505858282671	-0.13554449834338	0.252412919178525	0.247474264001106	0.865199510156581	0.687171385019117	0.453898574458435	0.646455528284817	0.491976393500324	0.586250123554202	0.658888897320692	-0.402067272016059	-0.294470935919433	0.605132749115676	-0.561548663294399	-0.510433122338808	-0.348001176355884	-0.0641801857433385	-0.462461345714468	-0.0576968979824622	-0.157991579607819	-0.906111131835634	-0.200357499674661	-1.00264506645076	-0.0214390522146648	-0.234014135902145	-0.153343903361633	-0.210851581947201	-0.49508135187639	-0.643321458966625	-0.645967245385276	-0.621218176276907	-0.493213057590825	-0.590834514701288	-0.529189180471757	0.338483907218879	-0.132512718606808	-0.191193309612572	-0.285569465959661	0.500277804637335	0.754915301309564
38	-0.147702852464214	-0.410844899432668	-1.15146790302863	-0.00282529192665169	-0.0216872793416381	-0.10053956783388	-0.125189645005722	-0.177368274420096	-0.28023083373395	-0.13554449834338	0.252412919178525	0.247474264001106	0.865199510156581	0.687171385019117	0.453898574458435	0.646455528284817	0.491976393500324	0.586250123554202	0.658888897320692	-0.402067272016059	-0.294470935919433	0.605132749115676	-0.561548663294399	-0.510433122338808	-0.348001176355884	-0.0641801857433385	-0.462461345714468	-0.0576968979824622	-0.266081613518099	-0.906111131835634	-0.200357499674661	-1.00264506645076	-0.0214390522146648	-0.234014135902145	-0.153343903361633	-0.210851581947201	-0.49508135187639	-0.643321458966625	-0.645967245385276	-0.621218176276907	-0.493213057590825	-0.590834514701288	-0.529189180471757	0.338483907218879	-0.132512718606808	-0.191193309612572	-1.05890794702884	0.500277804637335	0.754915301309564
39	-0.147702852464214	-0.410844899432668	-1.15146790302863	-0.00282529192665169	-0.0216872793416381	-0.10053956783388	-0.637521649921625	-0.177368274420096	-0.118059255771926	-0.13554449834338	0.252412919178525	0.247474264001106	0.865199510156581	0.687171385019117	0.453898574458435	0.646455528284817	0.61269594864859	0.586250123554202	0.658888897320692	-0.402067272016059	-0.294470935919433	0.293536869188843	-0.561548663294399	-0.510433122338808	-0.348001176355884	-0.0641801857433385	-0.462461345714468	-0.017446441998702	-0.266081613518099	-0.906111131835634	-0.218513874184937	-1.00264506645076	-0.216272410370521	-0.234014135902145	-0.153343903361633	-0.210851581947201	-0.49508135187639	-0.643321458966625	-0.645967245385276	-0.621218176276907	-0.493213057590825	-0.590834514701288	-0.529189180471757	0.380310273867753	-0.132512718606808	-0.191193309612572	-1.05890794702884	0.175567015597807	0.754915301309564
40	-0.147702852464214	-0.410844899432668	-1.15146790302863	-0.00282529192665169	-0.0216872793416381	-0.10053956783388	-0.637521649921625	-0.177368274420096	-0.118059255771926	-0.13554449834338	0.387521887918928	0.247474264001106	0.709980709034074	0.687171385019117	0.453898574458435	0.646455528284817	0.61269594864859	0.586250123554202	0.658888897320692	-0.402067272016059	-0.294470935919433	0.293536869188843	-0.561548663294399	-0.510433122338808	-0.348001176355884	-0.0641801857433385	-0.462461345714468	-0.017446441998702	-0.266081613518099	-0.529978727784123	-0.218513874184937	-1.00264506645076	-0.589550508215765	-0.234014135902145	-0.188145102327526	-0.210851581947201	-0.49508135187639	-0.716988113666303	-0.645967245385276	-0.621218176276907	-0.493213057590825	-0.590834514701288	-0.529189180471757	0.380310273867753	-0.132512718606808	-1.37448280550159	-0.323945919556904	0.175567015597807	0.754915301309564
41	-0.147702852464214	-0.410844899432668	-1.15146790302863	-0.00282529192665169	-0.0216872793416381	-0.10053956783388	-0.637521649921625	-0.177368274420096	-0.118059255771926	-0.13554449834338	0.387521887918928	0.247474264001106	0.653425209062386	0.789661087955596	0.453898574458435	0.646455528284817	0.937532757213201	0.586250123554202	0.658888897320692	-0.402067272016059	-0.294470935919433	0.293536869188843	-0.561548663294399	-0.510433122338808	-0.348001176355884	-0.0641801857433385	-0.462461345714468	-0.017446441998702	-0.266081613518099	-0.529978727784123	-0.218513874184937	-1.00264506645076	-0.589550508215765	-0.234014135902145	-0.188145102327526	-0.210851581947201	-0.49508135187639	-0.716988113666303	-0.645967245385276	-0.459900560077876	-0.493213057590825	-0.590834514701288	-0.529189180471757	0.380310273867753	-0.132512718606808	-1.37448280550159	-0.323945919556904	0.175567015597807	0.754915301309564
42	-0.147702852464214	-0.410844899432668	-1.15146790302863	-0.00282529192665169	-0.0216872793416381	-0.10053956783388	-0.637521649921625	-0.177368274420096	-0.118059255771926	-0.13554449834338	0.387521887918928	0.247474264001106	0.102868138710445	0.958883910815259	0.453898574458435	0.260693485455006	0.937532757213201	0.586250123554202	0.658888897320692	-0.402067272016059	-0.294470935919433	0.293536869188843	-0.561548663294399	-0.510433122338808	-0.749537412217676	-0.0641801857433385	-0.462461345714468	-0.017446441998702	-0.266081613518099	-0.529978727784123	-0.218513874184937	-1.00264506645076	-0.168107506766524	-0.234014135902145	-0.223130218444128	-0.210851581947201	-0.49508135187639	-0.736663934248033	-0.303868585416659	-0.459900560077876	-0.493213057590825	-0.590834514701288	-0.282398662110036	0.380310273867753	-0.132512718606808	-1.37448280550159	-0.323945919556904	0.175567015597807	0.184253019048862
43	-0.147702852464214	-0.410844899432668	-1.15146790302863	-0.00282529192665169	-0.0216872793416381	-0.553613133611056	-0.637521649921625	-0.177368274420096	-0.118059255771926	-0.13554449834338	0.668114490113384	0.247474264001106	0.102868138710445	0.958883910815259	0.351266873650355	0.906614502134583	0.937532757213201	0.586250123554202	0.658888897320692	-0.402067272016059	-0.294470935919433	0.293536869188843	-0.561548663294399	-0.510433122338808	-0.749537412217676	-0.0641801857433385	-0.959963278634613	-0.017446441998702	-0.266081613518099	-0.529978727784123	-0.218513874184937	-1.00264506645076	-0.168107506766524	-0.234014135902145	-0.614364238890533	-0.210851581947201	-0.49508135187639	-0.736663934248033	-0.303868585416659	-0.459900560077876	-0.493213057590825	-0.590834514701288	-0.282398662110036	0.380310273867753	-0.132512718606808	-1.37448280550159	-0.323945919556904	0.175567015597807	0.184253019048862
44	-0.147702852464214	-0.36127975417159	-1.15146790302863	-0.00282529192665169	-0.0216872793416381	-0.553613133611056	-0.637521649921625	-0.177368274420096	-0.118059255771926	-0.13554449834338	0.668114490113384	0.247474264001106	0.446273425215468	0.958883910815259	0.392774605680504	0.906614502134583	0.937532757213201	0.586250123554202	0.658888897320692	-0.402067272016059	-1.56419792205784	0.293536869188843	-0.561548663294399	-0.510433122338808	-0.749537412217676	-0.0641801857433385	-0.959963278634613	-0.017446441998702	-0.266081613518099	-0.243359930023301	-0.218513874184937	-1.00264506645076	-0.168107506766524	-0.234014135902145	-0.614364238890533	-0.210851581947201	-0.49508135187639	-0.736663934248033	-0.303868585416659	-0.459900560077876	-0.493213057590825	-0.590834514701288	-0.282398662110036	0.355816283033289	-0.132512718606808	-1.37448280550159	-0.343494790681461	0.175567015597807	0.184253019048862
45	-0.147702852464214	-0.36127975417159	-1.15146790302863	-0.00282529192665169	-0.0216872793416381	-0.0648062773858875	-0.417418447226553	-0.177368274420096	-0.118059255771926	-0.928184964708773	0.668114490113384	0.247474264001106	0.446273425215468	0.478798954782453	0.392774605680504	0.906614502134583	0.937532757213201	0.585945437904718	0.658888897320692	-0.402067272016059	-1.77842240396946	0.293536869188843	-0.561548663294399	-0.856605185431852	-0.451102701011558	-0.0641801857433385	-0.959963278634613	-0.017446441998702	-0.266081613518099	-0.243359930023301	-0.218513874184937	-1.00264506645076	-0.168107506766524	-0.234014135902145	-0.614364238890533	-0.210851581947201	-0.49508135187639	-0.736663934248033	-0.303868585416659	-0.459900560077876	-0.493213057590825	-0.652664444188415	-0.282398662110036	0.603349263287835	-0.132512718606808	-1.37448280550159	-0.343494790681461	0.175567015597807	0.361173153172027
46	-0.147702852464214	-0.36127975417159	-1.15146790302863	-0.00282529192665169	-0.0216872793416381	-0.0648062773858875	-0.417418447226553	-0.177368274420096	-0.118059255771926	-0.928184964708773	0.667388907370862	0.247474264001106	0.446273425215468	0.478798954782453	0.582900095104127	0.906614502134583	0.937532757213201	0.585945437904718	0.658888897320692	-0.332783608548838	-1.77842240396946	0.22639154839818	-0.561548663294399	-0.856605185431852	-0.451102701011558	-0.0641801857433385	-0.959963278634613	-0.017446441998702	-0.266081613518099	-0.243359930023301	-0.218513874184937	-1.00264506645076	-0.168107506766524	-0.234014135902145	-0.614364238890533	-0.210851581947201	-0.49508135187639	-0.736663934248033	-0.303868585416659	-0.459900560077876	-0.493213057590825	-0.652664444188415	-0.282398662110036	0.603349263287835	-0.132512718606808	-1.37448280550159	-0.343494790681461	0.175567015597807	0.361173153172027
47	-0.147702852464214	-0.36127975417159	-1.15146790302863	-0.00282529192665169	-0.0216872793416381	-0.0648062773858875	-0.417418447226553	-0.177368274420096	-0.118059255771926	-0.928184964708773	0.667388907370862	0.247474264001106	0.446273425215468	0.478798954782453	0.582900095104127	0.906614502134583	0.937532757213201	0.585945437904718	0.658888897320692	-0.332783608548838	-1.77842240396946	0.304626907597891	-0.561548663294399	-0.856605185431852	-0.451102701011558	-0.0641801857433385	-0.959963278634613	-0.017446441998702	-0.266081613518099	-0.243359930023301	-0.218513874184937	-0.729529865678907	-0.168107506766524	-0.234014135902145	-0.614364238890533	-0.210851581947201	-0.49508135187639	-0.736663934248033	-0.303868585416659	-0.459900560077876	-0.493213057590825	-0.652664444188415	-0.282398662110036	0.603349263287835	-0.0888641785582451	-1.37448280550159	-0.343494790681461	0.175567015597807	0.735427323675827
48	-0.147702852464214	-0.36127975417159	-1.15146790302863	-0.00282529192665169	-0.0216872793416381	-0.0648062773858875	-0.417418447226553	-0.177368274420096	-0.118059255771926	-0.928184964708773	0.667388907370862	0.247474264001106	0.777417097748425	0.478798954782453	0.582900095104127	0.906614502134583	0.937532757213201	0.585945437904718	0.658888897320692	-0.332783608548838	-1.77842240396946	0.304626907597891	-0.561548663294399	-0.856605185431852	-0.451102701011558	-0.0641801857433385	-0.959963278634613	-0.017446441998702	-0.266081613518099	-0.243359930023301	-0.218513874184937	-0.729529865678907	-0.168107506766524	-0.234014135902145	-0.614364238890533	-0.210851581947201	-0.0103328159397252	-0.736663934248033	-0.303868585416659	-0.459900560077876	-0.493213057590825	-0.652664444188415	-0.282398662110036	0.603349263287835	-0.592421587058215	-1.37448280550159	-0.343494790681461	0.175567015597807	0.735427323675827
49	-0.147702852464214	-0.36127975417159	-1.15146790302863	-0.00282529192665169	-0.0216872793416381	-0.0648062773858875	-0.417418447226553	-0.177368274420096	-0.118059255771926	-0.928184964708773	0.302913133562357	0.247474264001106	0.777417097748425	0.478798954782453	0.866395129050482	0.906614502134583	0.937532757213201	0.585945437904718	0.755624143704239	-0.332783608548838	-1.77842240396946	0.304626907597891	-0.561548663294399	-0.856605185431852	-0.451102701011558	-0.0641801857433385	-0.959963278634613	-0.017446441998702	-0.266081613518099	-0.243359930023301	-0.218513874184937	-0.729529865678907	-0.168107506766524	-0.206339957019341	-0.614364238890533	-0.210851581947201	-0.0103328159397252	-0.736663934248033	-0.303868585416659	-0.35876484523552	-0.493213057590825	-0.652664444188415	-0.282398662110036	0.603349263287835	-0.592421587058215	-1.37448280550159	-0.343494790681461	0.175567015597807	0.735427323675827
50	-0.147702852464214	-0.36127975417159	-1.15146790302863	-0.00282529192665169	-0.0216872793416381	-0.0648062773858875	-0.417418447226553	-0.177368274420096	-0.118059255771926	-0.928184964708773	0.302913133562357	0.247474264001106	0.777417097748425	0.478798954782453	0.866395129050482	0.0941111795127407	0.937532757213201	0.585945437904718	0.755624143704239	-0.332783608548838	-1.77842240396946	0.304626907597891	-0.135581497640213	-0.856605185431852	-0.451102701011558	-0.0641801857433385	-0.959963278634613	-0.017446441998702	-0.266081613518099	-0.243359930023301	-0.218513874184937	-0.729529865678907	-0.168107506766524	-0.206339957019341	-0.614364238890533	-0.210851581947201	-0.0103328159397252	-0.736663934248033	-0.303868585416659	-0.35876484523552	-0.493213057590825	-0.652664444188415	-0.282398662110036	0.603349263287835	-0.592421587058215	-1.37448280550159	-0.343494790681461	0.175567015597807	0.735427323675827
51	-0.147702852464214	-0.36127975417159	-1.15146790302863	-0.00282529192665169	-0.0216872793416381	-0.0648062773858875	-0.417418447226553	-0.177368274420096	-0.118059255771926	-0.928184964708773	0.215189604855263	0.247474264001106	0.777417097748425	0.478798954782453	0.866395129050482	0.0941111795127407	0.937532757213201	0.585945437904718	0.755624143704239	-0.332783608548838	-1.77842240396946	0.304626907597891	-0.135581497640213	-0.856605185431852	-0.451102701011558	-0.0641801857433385	-0.959963278634613	-0.017446441998702	-0.266081613518099	-0.111622770160627	-0.218513874184937	-0.729529865678907	-0.168107506766524	-0.956237312453486	-0.614364238890533	-0.210851581947201	-0.0103328159397252	-0.736663934248033	-0.191124455048751	-0.35876484523552	-0.493213057590825	-0.652664444188415	-0.282398662110036	0.603349263287835	-0.592421587058215	-1.37448280550159	-0.343494790681461	0.175567015597807	0.735427323675827
52	-0.147702852464214	-0.36127975417159	-1.15146790302863	-0.00282529192665169	-0.0216872793416381	-0.0648062773858875	-0.417418447226553	-0.177368274420096	-0.118059255771926	-0.928184964708773	0.215189604855263	0.247474264001106	0.777417097748425	0.478798954782453	0.866395129050482	0.0941111795127407	0.937532757213201	0.585945437904718	0.755624143704239	-0.332783608548838	-1.77842240396946	0.304626907597891	-0.135581497640213	-0.540262198836445	-0.451102701011558	-0.0641801857433385	-0.959963278634613	-0.017446441998702	-0.266081613518099	-0.111622770160627	-0.218513874184937	-0.729529865678907	-0.168107506766524	-0.956237312453486	-0.614364238890533	-0.210851581947201	-0.0103328159397252	-0.736663934248033	-0.191124455048751	-0.35876484523552	-0.493213057590825	-0.208606781302797	-0.282398662110036	0.603349263287835	-0.678632069767676	-1.37448280550159	-0.343494790681461	0.175567015597807	0.735427323675827
53	-0.147702852464214	-0.36127975417159	-1.15146790302863	-0.00282529192665169	-0.168349468822563	-0.0648062773858875	-0.417418447226553	-0.177368274420096	-0.118059255771926	-0.928184964708773	0.215189604855263	0.247474264001106	0.777417097748425	0.478798954782453	0.866395129050482	0.0941111795127407	0.228775886804009	0.585945437904718	0.755624143704239	-0.332783608548838	-1.77842240396946	0.304626907597891	-0.408928243160423	-0.540262198836445	-0.451102701011558	-0.0641801857433385	-0.959963278634613	-0.017446441998702	-0.266081613518099	-0.395177772546607	-0.218513874184937	-0.729529865678907	-0.168107506766524	-0.956237312453486	-0.614364238890533	-0.210851581947201	-0.421210921425717	-0.736663934248033	-0.191124455048751	-0.35876484523552	-0.493213057590825	-0.208606781302797	-0.282398662110036	0.603349263287835	-0.678632069767676	-0.128152883395119	-0.343494790681461	0.175567015597807	0.735427323675827
54	-0.147702852464214	-0.188565226266942	-1.15146790302863	-0.00282529192665169	-0.168349468822563	-0.0648062773858875	-0.417418447226553	-0.177368274420096	-0.632789349338297	-0.517778348030943	0.22744320761529	0.247474264001106	0.777417097748425	0.478798954782453	0.866395129050482	0.0941111795127407	0.228775886804009	0.585945437904718	0.755624143704239	-0.210152236216789	-0.749013024845336	0.304626907597891	-0.408928243160423	-0.219891770074142	-0.451102701011558	-0.0641801857433385	-0.959963278634613	-0.017446441998702	-0.266081613518099	-0.395177772546607	-0.218513874184937	-0.729529865678907	-0.790156678299251	-0.956237312453486	-0.614364238890533	-0.210851581947201	-0.421210921425717	-0.736663934248033	-0.191124455048751	-0.24031494454671	-0.493213057590825	-0.366947685366615	-0.282398662110036	0.603349263287835	-0.678632069767676	-0.128152883395119	-0.343494790681461	0.175567015597807	0.735427323675827
55	-0.147702852464214	-0.188565226266942	-1.15146790302863	-0.220761491680484	-0.168349468822563	-0.0648062773858875	-0.417418447226553	-1.0575718234685	-0.632789349338297	-0.517778348030943	0.22744320761529	0.247474264001106	0.777417097748425	0.478798954782453	0.866395129050482	0.0941111795127407	0.120708478967558	0.585945437904718	0.755624143704239	-0.448213763054041	-0.749013024845336	0.304626907597891	-0.786056321672625	-0.219891770074142	-0.451102701011558	-0.0641801857433385	-0.959963278634613	-0.017446441998702	-0.266081613518099	-0.395177772546607	-0.218513874184937	-0.729529865678907	-0.790156678299251	-0.956237312453486	-0.614364238890533	-0.210851581947201	-0.421210921425717	-0.736663934248033	-0.191124455048751	-0.0503179353234816	-0.493213057590825	-0.366947685366615	-0.282398662110036	0.603349263287835	-0.678632069767676	-0.128152883395119	-0.343494790681461	0.175567015597807	0.735427323675827
56	-0.147702852464214	-0.188565226266942	-1.15146790302863	-0.220761491680484	-0.168349468822563	-0.0648062773858875	-0.417418447226553	-1.0575718234685	-0.632789349338297	-0.517778348030943	0.387707124528949	0.247474264001106	0.777417097748425	0.478798954782453	0.505436044148494	0.0941111795127407	0.120708478967558	0.585945437904718	0.755624143704239	-0.448213763054041	-0.0796462655344488	0.304626907597891	-0.722224090494412	-0.219891770074142	-0.451102701011558	-0.0641801857433385	-0.959963278634613	-0.017446441998702	-0.266081613518099	-0.395177772546607	-0.218513874184937	-0.729529865678907	-0.790156678299251	-0.956237312453486	-0.896293109766973	-0.210851581947201	-0.421210921425717	-0.736663934248033	-0.191124455048751	-0.0503179353234816	-0.493213057590825	-0.486151354309873	-0.282398662110036	0.603349263287835	-0.678632069767676	-0.128152883395119	-0.343494790681461	0.175567015597807	0.735427323675827
57	-0.147702852464214	-0.188565226266942	-1.15146790302863	-0.220761491680484	-0.168349468822563	-0.0648062773858875	-0.417418447226553	-1.0575718234685	-0.632789349338297	-0.498807750384498	0.387707124528949	0.247474264001106	0.399373199850109	0.525835179906903	0.505436044148494	0.0941111795127407	0.120708478967558	0.585945437904718	0.755624143704239	-0.755432213889658	-0.0796462655344488	0.304626907597891	-0.796723303967397	-0.219891770074142	-0.451102701011558	-0.0641801857433385	-0.959963278634613	-0.017446441998702	-0.266081613518099	-0.395177772546607	-0.218513874184937	-0.301832672967932	-0.790156678299251	-0.956237312453486	-1.12059534596274	-0.210851581947201	-0.421210921425717	-0.736663934248033	-0.191124455048751	-0.0503179353234816	-0.493213057590825	-0.486151354309873	-0.282398662110036	0.603349263287835	-0.678632069767676	-0.128152883395119	-0.343494790681461	0.175567015597807	0.735427323675827
58	-0.147702852464214	-0.188565226266942	-0.00141244930753315	-0.4927462374503	-0.168349468822563	-0.0648062773858875	-0.417418447226553	-1.0575718234685	-0.632789349338297	-0.498807750384498	0.387707124528949	0.247474264001106	0.399373199850109	0.525835179906903	0.646658629239577	0.0941111795127407	0.120708478967558	0.585945437904718	0.755624143704239	-0.755432213889658	-0.240354518909514	0.304626907597891	-0.796723303967397	-0.219891770074142	-0.451102701011558	-0.0641801857433385	-0.959963278634613	-0.017446441998702	-0.266081613518099	-0.395177772546607	-0.218513874184937	-0.301832672967932	-1.3243036353042	-0.124044858494825	-1.12059534596274	-0.0294831581247334	-0.421210921425717	-0.736663934248033	-0.191124455048751	-0.0503179353234816	-0.493213057590825	-0.230405298216495	-0.282398662110036	0.699158180102565	-0.678632069767676	-0.128152883395119	-0.0550075353011331	0.175567015597807	0.735427323675827
59	-0.147702852464214	-0.188565226266942	-0.00141244930753315	-0.4927462374503	-0.168349468822563	-0.0648062773858875	-0.417418447226553	-1.0575718234685	-0.632789349338297	-0.498807750384498	0.387707124528949	0.247474264001106	0.399373199850109	0.525835179906903	0.646658629239577	0.0941111795127407	0.120708478967558	0.716914962493303	0.755624143704239	-0.105507454402109	-0.240354518909514	0.304626907597891	-0.796723303967397	-0.219891770074142	-0.451102701011558	-0.0641801857433385	-0.626526547064836	-0.017446441998702	-0.599438982558265	-0.395177772546607	-0.218513874184937	-0.301832672967932	-1.3243036353042	-0.124044858494825	-1.09226986786481	-0.0294831581247334	-0.421210921425717	-0.332446149996801	-0.191124455048751	-0.0503179353234816	-0.493213057590825	-0.230405298216495	-0.282398662110036	0.699158180102565	-0.678632069767676	-0.128152883395119	-0.0550075353011331	0.175567015597807	0.735427323675827
60	-0.147702852464214	-0.188565226266942	-0.00141244930753315	-0.4927462374503	-0.223458208729911	-0.0648062773858875	-0.165047408142294	-1.0575718234685	-0.632789349338297	-0.498807750384498	0.387707124528949	0.974931420572466	0.399373199850109	0.525835179906903	0.646658629239577	0.0941111795127407	0.120708478967558	0.716914962493303	0.694580822110913	-0.105507454402109	-0.240354518909514	0.304626907597891	-0.796723303967397	-0.219891770074142	-0.451102701011558	-0.0641801857433385	-0.626526547064836	-0.017446441998702	-0.599438982558265	-0.395177772546607	-0.218513874184937	-0.301832672967932	-1.3243036353042	-0.124044858494825	-1.09226986786481	-0.0294831581247334	-0.421210921425717	-0.332446149996801	-0.191124455048751	-0.0503179353234816	-0.493213057590825	-0.230405298216495	-0.282398662110036	0.699158180102565	-0.678632069767676	-0.128152883395119	-0.0550075353011331	0.175567015597807	0.643640014308883
61	-0.147702852464214	-0.188565226266942	-0.00141244930753315	-0.440291046598163	-0.223458208729911	-0.0648062773858875	-0.165047408142294	-1.0575718234685	-0.632789349338297	-0.498807750384498	0.387707124528949	0.974931420572466	0.85188670590671	0.525835179906903	0.646658629239577	0.0941111795127407	0.120708478967558	0.716914962493303	0.694580822110913	-0.105507454402109	-0.240354518909514	0.28569876645393	-0.792690763363543	-0.219891770074142	-0.451102701011558	-1.39533272658677	-0.626526547064836	-0.017446441998702	-0.599438982558265	-0.395177772546607	-0.218513874184937	-0.653146009795827	-1.3243036353042	-0.124044858494825	-1.09226986786481	-0.0294831581247334	-0.421210921425717	-0.332446149996801	-0.191124455048751	-0.0503179353234816	-0.493213057590825	-0.230405298216495	-0.282398662110036	0.699158180102565	-0.678632069767676	-0.128152883395119	-0.0550075353011331	0.335110075145398	0.643640014308883
62	-0.147702852464214	-0.188565226266942	-0.00141244930753315	-0.440291046598163	-0.223458208729911	-0.0648062773858875	-0.165047408142294	-1.0575718234685	-0.632789349338297	-0.498807750384498	0.387707124528949	0.974931420572466	0.85188670590671	0.525835179906903	0.646658629239577	0.0941111795127407	0.579102273941156	0.165296016042057	0.694580822110913	-0.105507454402109	-0.240354518909514	0.28569876645393	-0.792690763363543	-0.219891770074142	-0.451102701011558	-1.39533272658677	-0.626526547064836	-0.017446441998702	-0.599438982558265	-0.395177772546607	-0.218513874184937	-0.695569763680215	-1.3243036353042	-0.246625037435428	-1.09226986786481	-0.0294831581247334	-0.421210921425717	-0.332446149996801	-0.191124455048751	-0.0503179353234816	-0.493213057590825	-1.06407007377432	-0.282398662110036	0.699158180102565	-0.678632069767676	-0.128152883395119	-0.0550075353011331	0.335110075145398	0.643640014308883
63	-0.147702852464214	-0.188565226266942	-0.00141244930753315	-0.440291046598163	-0.223458208729911	-0.0648062773858875	-0.165047408142294	-1.0575718234685	-0.632789349338297	-0.498807750384498	0.387707124528949	0.762657694294402	0.85188670590671	0.525835179906903	0.646658629239577	0.0941111795127407	0.579102273941156	0.165296016042057	0.694580822110913	-0.105507454402109	-0.240354518909514	0.28569876645393	-0.792690763363543	-0.219891770074142	-0.451102701011558	-1.39533272658677	-0.0234591002169288	-0.017446441998702	-0.599438982558265	-0.395177772546607	-0.218513874184937	-0.695569763680215	-1.3243036353042	-0.32760864961922	-1.09226986786481	-0.0294831581247334	-0.421210921425717	-0.332446149996801	-0.191124455048751	-0.0503179353234816	-0.493213057590825	-1.06407007377432	-0.282398662110036	0.699158180102565	-0.678632069767676	-0.128152883395119	-0.367830738154627	0.335110075145398	0.643640014308883
64	-0.147702852464214	-0.188565226266942	-0.00141244930753315	-0.440291046598163	-0.223458208729911	-0.0648062773858875	-0.165047408142294	-0.922518437686402	-0.632789349338297	-0.498807750384498	0.387707124528949	0.762657694294402	0.684736374387391	0.525835179906903	0.646658629239577	0.0941111795127407	0.579102273941156	0.165296016042057	0.694580822110913	-0.105507454402109	-0.240354518909514	0.857310335671321	-0.792690763363543	-0.219891770074142	-0.451102701011558	-0.816600502399045	-0.0234591002169288	-0.017446441998702	-0.599438982558265	-0.395177772546607	-1.01373504947078	-0.695569763680215	-1.27893425904916	-0.32760864961922	-1.09226986786481	-0.0294831581247334	-0.421210921425717	-0.332446149996801	-0.191124455048751	-0.0503179353234816	-0.493213057590825	-1.06407007377432	-0.282398662110036	0.699158180102565	-0.678632069767676	-0.128152883395119	-0.367830738154627	0.335110075145398	0.643640014308883
65	-0.147702852464214	-0.188565226266942	-0.00141244930753315	-0.440291046598163	-0.223458208729911	-0.0648062773858875	-0.165047408142294	-0.922518437686402	-0.632789349338297	-0.498807750384498	0.387707124528949	0.762657694294402	0.684736374387391	0.525835179906903	0.646658629239577	0.0941111795127407	0.579102273941156	0.165296016042057	0.694580822110913	-0.105507454402109	-0.240354518909514	0.857310335671321	-0.792690763363543	-0.554049319167529	-0.451102701011558	-0.816600502399045	-0.0234591002169288	-0.017446441998702	-0.599438982558265	-0.395177772546607	-1.01373504947078	-0.695569763680215	-0.313100213132451	-0.32760864961922	-1.09226986786481	-0.0294831581247334	-0.421210921425717	-0.332446149996801	-0.191124455048751	-0.0503179353234816	-0.493213057590825	-1.06407007377432	-0.282398662110036	0.699158180102565	-0.678632069767676	-0.128152883395119	-0.367830738154627	0.335110075145398	0.643640014308883
66	-0.147702852464214	-0.370328446582878	-0.00141244930753315	-0.440291046598163	-0.223458208729911	-0.0648062773858875	-0.369977373846958	-0.430398123967172	-0.241184902267569	-0.498807750384498	0.387707124528949	0.762657694294402	0.684736374387391	0.599638829575502	0.646658629239577	0.0941111795127407	0.579102273941156	0.677815044980252	0.694580822110913	-0.105507454402109	-0.240354518909514	0.857310335671321	-0.792690763363543	-0.554049319167529	-0.451102701011558	-0.816600502399045	-0.0234591002169288	-0.017446441998702	-0.599438982558265	-0.395177772546607	-1.01373504947078	-0.695569763680215	-0.313100213132451	-0.32760864961922	-1.09226986786481	-0.0294831581247334	-0.421210921425717	-0.332446149996801	-0.191124455048751	-0.0503179353234816	-0.493213057590825	-1.06407007377432	-0.282398662110036	0.699158180102565	-0.678632069767676	-0.128152883395119	-0.367830738154627	0.335110075145398	0.643640014308883
67	-0.147702852464214	-0.370328446582878	-0.00141244930753315	-0.440291046598163	-0.223458208729911	-0.0648062773858875	-0.369977373846958	-0.430398123967172	-0.241184902267569	-0.498807750384498	0.387707124528949	0.762657694294402	0.684736374387391	0.599638829575502	0.646658629239577	0.0941111795127407	0.579102273941156	0.677815044980252	0.694580822110913	-0.105507454402109	-0.240354518909514	0.14613649028141	-0.792690763363543	-0.554049319167529	-0.451102701011558	-1.17975718687833	-0.0234591002169288	-0.464706318399576	-0.599438982558265	-0.395177772546607	-1.01373504947078	-0.695569763680215	-0.313100213132451	-0.32760864961922	-1.09226986786481	-0.0294831581247334	-0.421210921425717	-0.332446149996801	-0.191124455048751	-0.0503179353234816	-0.493213057590825	-0.823096000078867	-0.282398662110036	0.699158180102565	-0.678632069767676	-0.128152883395119	-0.80775881367556	0.335110075145398	0.643640014308883
68	-0.147702852464214	-0.370328446582878	-0.00141244930753315	-0.440291046598163	-0.223458208729911	-0.0648062773858875	-0.369977373846958	-0.430398123967172	-0.241184902267569	-0.498807750384498	0.387707124528949	0.762657694294402	0.684736374387391	0.599638829575502	0.646658629239577	0.0941111795127407	0.579102273941156	0.677815044980252	0.694580822110913	-0.105507454402109	-0.240354518909514	0.14613649028141	-0.792690763363543	-0.554049319167529	-0.451102701011558	-1.17975718687833	-0.0234591002169288	-0.464706318399576	-0.599438982558265	-0.395177772546607	-1.01373504947078	-0.695569763680215	-0.313100213132451	-0.32760864961922	-1.09226986786481	-0.0294831581247334	-0.421210921425717	-0.332446149996801	-0.191124455048751	-0.0503179353234816	-0.493213057590825	-0.823096000078867	-0.282398662110036	0.699158180102565	-0.678632069767676	-0.128152883395119	-0.80775881367556	0.335110075145398	0.643640014308883
69	-0.147702852464214	-0.370328446582878	-0.00141244930753315	-0.440291046598163	-0.223458208729911	-0.0196331484206955	-0.369977373846958	-0.430398123967172	-0.241184902267569	-0.498807750384498	0.387707124528949	0.762657694294402	0.684736374387391	0.599638829575502	0.531858415807328	0.0373181937878806	0.579102273941156	0.965265624580162	0.694580822110913	-0.105507454402109	-0.240354518909514	0.14613649028141	-0.600739602973833	-0.554049319167529	-0.451102701011558	-1.17975718687833	-0.0234591002169288	-0.464706318399576	-0.599438982558265	-0.395177772546607	-1.01373504947078	-0.188497668855812	-0.302491411068178	-0.32760864961922	-0.160649724368592	-0.0294831581247334	-0.421210921425717	-0.332446149996801	-0.191124455048751	-0.0503179353234816	-0.493213057590825	-0.823096000078867	-0.282398662110036	0.699158180102565	-0.225143925431906	-0.128152883395119	-0.604941686463263	0.335110075145398	0.643640014308883
70	-0.147702852464214	-0.370328446582878	-0.00141244930753315	-0.440291046598163	-0.223458208729911	-0.0196331484206955	-0.369977373846958	-0.430398123967172	-0.241184902267569	-0.498807750384498	0.387707124528949	0.762657694294402	0.684736374387391	0.599638829575502	0.531858415807328	0.0373181937878806	0.67667254672894	0.965265624580162	0.694580822110913	-0.105507454402109	-0.240354518909514	0.756716574970666	-0.600739602973833	-0.554049319167529	-1.06395666077112	-1.17975718687833	-0.0234591002169288	-0.464706318399576	-0.599438982558265	-0.395177772546607	-1.01373504947078	-0.188497668855812	-0.302491411068178	-1.03405125317719	-0.160649724368592	-0.0294831581247334	-0.421210921425717	-0.332446149996801	-0.191124455048751	-0.0503179353234816	-0.493213057590825	-0.823096000078867	-0.282398662110036	0.699158180102565	-0.225143925431906	-0.128152883395119	-0.604941686463263	0.335110075145398	0.643640014308883
71	-0.147702852464214	-0.370328446582878	-0.00141244930753315	-0.440291046598163	-0.223458208729911	-0.0196331484206955	-0.755284601756097	-0.430398123967172	-0.241184902267569	-0.498807750384498	0.886539040619977	0.762657694294402	0.684736374387391	0.599638829575502	0.531858415807328	0.0373181937878806	0.67667254672894	0.965265624580162	0.743940324607605	-0.105507454402109	-0.240354518909514	0.756716574970666	-0.600739602973833	-0.554049319167529	-1.06395666077112	-1.17975718687833	-0.0234591002169288	-0.464706318399576	-0.599438982558265	-0.395177772546607	-1.01373504947078	-0.188497668855812	-0.302491411068178	-1.03405125317719	-0.160649724368592	-0.0294831581247334	-0.421210921425717	-0.332446149996801	-0.191124455048751	-0.0503179353234816	-0.493213057590825	-0.823096000078867	-0.282398662110036	0.699158180102565	-0.225143925431906	-0.128152883395119	-0.604941686463263	0.335110075145398	0.643640014308883
72	-0.147702852464214	-0.370328446582878	-0.00141244930753315	-0.440291046598163	-0.235603055374126	-0.0196331484206955	-0.755284601756097	-0.430398123967172	-0.241184902267569	-0.498807750384498	0.886539040619977	0.762657694294402	0.684736374387391	0.599638829575502	0.531858415807328	0.0373181937878806	0.67667254672894	0.965265624580162	0.743940324607605	-0.105507454402109	-0.240354518909514	0.756716574970666	-0.600739602973833	-0.631375887393578	-1.06395666077112	-1.17975718687833	-0.0234591002169288	-0.464706318399576	-0.599438982558265	-0.395177772546607	-1.01373504947078	-0.188497668855812	-0.302491411068178	-1.03405125317719	-0.160649724368592	-0.0294831581247334	-0.421210921425717	-0.332446149996801	-0.191124455048751	-0.0503179353234816	-0.493213057590825	-0.867414309923164	-0.282398662110036	0.699158180102565	-0.225143925431906	-0.128152883395119	-0.162096577306967	0.335110075145398	0.643640014308883
73	-0.596083902448858	-0.370328446582878	-0.00141244930753315	-0.440291046598163	-0.235603055374126	-0.0196331484206955	-0.755284601756097	-0.430398123967172	-0.379585865935609	-0.498807750384498	0.886539040619977	0.762657694294402	0.684736374387391	0.599638829575502	0.531858415807328	0.0373181937878806	0.67667254672894	0.965265624580162	0.743940324607605	-0.105507454402109	-0.240354518909514	0.608591592390589	-0.600739602973833	-0.631375887393578	-1.06395666077112	-1.17975718687833	-0.0234591002169288	-0.464706318399576	-0.599438982558265	-0.395177772546607	-1.01373504947078	-0.010819829638691	-0.302491411068178	-1.03405125317719	-0.160649724368592	-0.0294831581247334	-0.421210921425717	-0.332446149996801	-0.191124455048751	-0.0503179353234816	-0.493213057590825	-0.867414309923164	-0.282398662110036	0.699158180102565	-0.225143925431906	-0.128152883395119	-0.162096577306967	0.335110075145398	0.643640014308883
74	-0.596083902448858	-0.370328446582878	-0.918494610345541	-0.440291046598163	-0.235603055374126	-0.0196331484206955	-0.755284601756097	-0.430398123967172	-0.379585865935609	-0.498807750384498	0.886539040619977	0.762657694294402	0.684736374387391	0.599638829575502	0.531858415807328	0.0373181937878806	0.67667254672894	0.965265624580162	0.743940324607605	-0.105507454402109	-0.240354518909514	0.608591592390589	-0.600739602973833	-0.631375887393578	-1.06395666077112	-1.17975718687833	-0.0234591002169288	-0.464706318399576	-0.599438982558265	-0.395177772546607	-1.01373504947078	-0.010819829638691	-0.302491411068178	-1.03405125317719	-0.160649724368592	-0.0294831581247334	-1.19095875160139	-0.332446149996801	-0.191124455048751	-0.232337564960129	-0.493213057590825	-0.185000400473231	-0.282398662110036	0.699158180102565	-0.225143925431906	-0.795348844898458	-0.162096577306967	0.335110075145398	0.643640014308883
75	-1.00724214634984	-0.370328446582878	-0.918494610345541	-0.440291046598163	-0.235603055374126	-0.163029801072818	-0.755284601756097	-0.430398123967172	-0.379585865935609	-0.498807750384498	0.886539040619977	0.762657694294402	0.684736374387391	0.599638829575502	0.531858415807328	0.0373181937878806	0.67667254672894	0.965265624580162	0.743940324607605	-0.105507454402109	-0.240354518909514	0.608591592390589	-0.600739602973833	-0.631375887393578	-1.15459177130074	-1.17975718687833	-0.756800932635999	-0.464706318399576	-0.599438982558265	-0.395177772546607	-0.383153120577767	-0.010819829638691	-0.302491411068178	-1.03405125317719	-0.160649724368592	-0.480949590640665	-1.19095875160139	-0.332446149996801	-0.191124455048751	-0.232337564960129	-0.493213057590825	-0.185000400473231	-0.282398662110036	0.699158180102565	-0.225143925431906	-0.795348844898458	-0.162096577306967	0.830745368173098	0.643640014308883
76	-1.00724214634984	-0.405480997039387	-0.918494610345541	-0.440291046598163	-0.235603055374126	-0.163029801072818	-0.755284601756097	-0.430398123967172	-0.379585865935609	-0.498807750384498	0.886539040619977	0.335050158122995	0.684736374387391	0.599638829575502	0.531858415807328	0.0373181937878806	0.67667254672894	0.965265624580162	0.743940324607605	-0.105507454402109	-0.240354518909514	0.608591592390589	-0.600739602973833	-0.631375887393578	-1.15459177130074	-1.17975718687833	-0.756800932635999	-0.464706318399576	-0.599438982558265	-0.395177772546607	-0.383153120577767	-0.010819829638691	-0.362658554418479	-0.738198046258429	-0.160649724368592	-0.480949590640665	-1.19095875160139	-0.332446149996801	-0.191124455048751	-0.232337564960129	-0.493213057590825	-0.185000400473231	-0.282398662110036	0.699158180102565	-0.225143925431906	-0.795348844898458	-0.162096577306967	0.830745368173098	0.643640014308883
77	-1.00724214634984	-0.405480997039387	-0.918494610345541	-0.440291046598163	-0.235603055374126	-0.163029801072818	-0.755284601756097	-0.430398123967172	-0.379585865935609	-0.498807750384498	0.886539040619977	0.335050158122995	0.684736374387391	0.599638829575502	0.531858415807328	0.0373181937878806	0.67667254672894	0.965265624580162	0.743940324607605	-0.105507454402109	-0.240354518909514	0.608591592390589	-0.600739602973833	-0.631375887393578	-1.15459177130074	-1.17975718687833	-1.05859155502734	-0.464706318399576	-0.599438982558265	-0.395177772546607	-0.383153120577767	-0.010819829638691	-0.362658554418479	-0.738198046258429	-0.160649724368592	-0.480949590640665	-1.19095875160139	-0.332446149996801	-0.191124455048751	-0.232337564960129	-0.493213057590825	-0.185000400473231	-0.282398662110036	0.960932925982996	-0.225143925431906	-0.795348844898458	-0.162096577306967	0.830745368173098	0.643640014308883
78	-1.00724214634984	-0.405480997039387	-0.918494610345541	-0.465586354001815	-0.235603055374126	-0.163029801072818	-0.755284601756097	-0.430398123967172	-0.379585865935609	-0.498807750384498	0.886539040619977	0.335050158122995	0.684736374387391	0.599638829575502	0.531858415807328	0.0373181937878806	0.67667254672894	0.965265624580162	0.743940324607605	-0.105507454402109	-0.240354518909514	0.608591592390589	-1.8106858893128	-0.631375887393578	-0.0995413032416903	-1.17975718687833	-1.05859155502734	-0.464706318399576	-0.599438982558265	-0.395177772546607	-0.383153120577767	-0.010819829638691	-0.362658554418479	-0.375756751466446	-0.160649724368592	-0.480949590640665	-1.19095875160139	-0.332446149996801	-0.191124455048751	-0.232337564960129	-0.493213057590825	-0.185000400473231	-0.282398662110036	0.960932925982996	-0.225143925431906	-0.587247779194466	-0.162096577306967	0.54659913832723	0.643640014308883
79	-0.838253464149774	-0.405480997039387	-0.8287493221408	-0.465586354001815	-0.235603055374126	-0.163029801072818	-0.755284601756097	-0.563418128703454	-0.379585865935609	-0.498807750384498	0.886539040619977	0.335050158122995	0.684736374387391	0.599638829575502	0.531858415807328	0.0373181937878806	0.67667254672894	0.965265624580162	0.743940324607605	-0.105507454402109	-0.240354518909514	0.608591592390589	-0.866767329017124	-0.82866381364783	-0.0995413032416903	-0.180058398929686	-0.550143513860655	-0.464706318399576	-0.918614591474133	-0.395177772546607	-0.383153120577767	-0.010819829638691	-0.362658554418479	-0.375756751466446	-0.714189881523294	-0.480949590640665	-1.34544097781519	-0.332446149996801	-0.191124455048751	-0.232337564960129	-0.493213057590825	-0.185000400473231	-0.282398662110036	0.960932925982996	-0.225143925431906	-0.587247779194466	-0.162096577306967	0.54659913832723	0.643640014308883
80	-0.838253464149774	-0.405480997039387	-0.8287493221408	-0.465586354001815	-0.235603055374126	-0.0963605432629191	-0.594560007587684	-0.563418128703454	-0.379585865935609	-0.498807750384498	0.886539040619977	0.335050158122995	0.684736374387391	0.599638829575502	0.531858415807328	0.0373181937878806	0.67667254672894	0.965265624580162	0.743940324607605	-0.105507454402109	-0.240354518909514	0.608591592390589	-0.866767329017124	-0.82866381364783	-0.0995413032416903	-0.180058398929686	-0.550143513860655	-0.464706318399576	-0.918614591474133	-0.395177772546607	-0.383153120577767	-0.010819829638691	-0.362658554418479	-0.375756751466446	-0.714189881523294	-0.480949590640665	-1.34544097781519	-0.332446149996801	-0.191124455048751	-0.232337564960129	-0.553169085626162	-0.185000400473231	-0.617551288380433	0.960932925982996	-0.225143925431906	-0.587247779194466	-0.162096577306967	0.54659913832723	0.643640014308883
81	-0.838253464149774	-0.405480997039387	-0.8287493221408	-0.465586354001815	-0.235603055374126	-0.0963605432629191	-0.594560007587684	-0.563418128703454	-0.379585865935609	-0.498807750384498	0.886539040619977	0.335050158122995	0.684736374387391	0.599638829575502	0.531858415807328	0.0373181937878806	0.67667254672894	0.965265624580162	0.109064472038716	-0.105507454402109	-0.0263027934797026	0.608591592390589	-0.866767329017124	-0.82866381364783	-0.0995413032416903	-0.180058398929686	-0.550143513860655	-0.464706318399576	-0.918614591474133	-0.395177772546607	-0.383153120577767	-0.010819829638691	-0.362658554418479	-0.375756751466446	-0.714189881523294	-0.480949590640665	-1.34544097781519	-0.332446149996801	-0.309906524857322	-0.232337564960129	-0.553169085626162	-0.185000400473231	-0.837659314509604	0.960932925982996	-0.225143925431906	-0.894675425640527	-0.162096577306967	0.54659913832723	0.256668548651376
82	-0.838253464149774	-0.405480997039387	-0.8287493221408	-0.465586354001815	-0.235603055374126	-0.0963605432629191	-0.594560007587684	-0.563418128703454	-0.379585865935609	-0.498807750384498	0.886539040619977	0.335050158122995	0.684736374387391	0.599638829575502	0.531858415807328	0.0373181937878806	0.67667254672894	0.965265624580162	0.109064472038716	-0.105507454402109	-0.0263027934797026	0.608591592390589	-0.866767329017124	-0.82866381364783	-0.0995413032416903	-0.180058398929686	-0.550143513860655	-0.464706318399576	-0.984922114442313	-0.395177772546607	-0.383153120577767	-0.010819829638691	-0.362658554418479	-0.375756751466446	-0.714189881523294	-0.480949590640665	-1.34544097781519	-0.332446149996801	-0.309906524857322	-0.232337564960129	-0.214145262873994	-0.185000400473231	-0.837659314509604	0.960932925982996	-0.225143925431906	-0.894675425640527	-0.595718989911988	0.89913734553325	0.256668548651376
83	-0.838253464149774	-0.301736967978636	-0.8287493221408	-0.465586354001815	-0.235603055374126	-0.0963605432629191	-0.594560007587684	-0.563418128703454	-0.379585865935609	-0.498807750384498	0.886539040619977	0.335050158122995	0.287819980677895	0.599638829575502	0.531858415807328	0.0373181937878806	0.67667254672894	0.965265624580162	0.109064472038716	-0.105507454402109	-0.212897886075676	0.608591592390589	-1.10204848841687	-0.82866381364783	-0.0995413032416903	-0.180058398929686	-0.550143513860655	-0.464706318399576	-0.177571150780258	-0.395177772546607	-0.383153120577767	-0.010819829638691	-0.362658554418479	-0.375756751466446	-0.714189881523294	-0.0584487052367013	-1.34544097781519	-0.332446149996801	-0.309906524857322	-0.232337564960129	-0.214145262873994	-0.185000400473231	-0.837659314509604	0.960932925982996	-0.225143925431906	-0.817931055614219	-0.595718989911988	0.89913734553325	0.256668548651376
84	-0.838253464149774	-0.301736967978636	-0.8287493221408	-0.465586354001815	-0.235603055374126	-1.13690844303349	-0.594560007587684	-0.563418128703454	-0.379585865935609	-0.498807750384498	0.886539040619977	0.335050158122995	0.287819980677895	0.599638829575502	0.531858415807328	0.0373181937878806	0.67667254672894	0.965265624580162	0.109064472038716	-0.105507454402109	-0.212897886075676	0.608591592390589	-1.10204848841687	-0.82866381364783	-0.0995413032416903	-0.180058398929686	-0.550143513860655	-0.464706318399576	-0.177571150780258	-0.395177772546607	-0.383153120577767	-0.010819829638691	-0.362658554418479	-0.375756751466446	-0.714189881523294	-0.0584487052367013	-1.34544097781519	-0.332446149996801	-0.309906524857322	-0.232337564960129	-0.214145262873994	-0.905575625248651	-0.837659314509604	0.960932925982996	-0.225143925431906	-0.817931055614219	-0.595718989911988	0.89913734553325	0.256668548651376
85	-0.838253464149774	-0.301736967978636	-0.8287493221408	-0.465586354001815	-0.235603055374126	-1.13690844303349	-0.451994457257684	-0.563418128703454	-0.379585865935609	-0.918534756220697	0.886539040619977	0.335050158122995	0.287819980677895	0.599638829575502	0.531858415807328	0.0373181937878806	0.67667254672894	0.965265624580162	0.109064472038716	-0.105507454402109	-0.212897886075676	0.608591592390589	-1.10204848841687	-0.82866381364783	-0.0995413032416903	-0.180058398929686	-0.550143513860655	-0.464706318399576	-0.177571150780258	-0.395177772546607	-0.383153120577767	-0.010819829638691	-0.362658554418479	-0.375756751466446	-0.714189881523294	-0.0584487052367013	-1.34544097781519	-0.332446149996801	-0.309906524857322	-0.232337564960129	-0.214145262873994	-0.22430379953571	-0.837659314509604	0.960932925982996	-0.225143925431906	-0.817931055614219	-0.595718989911988	0.89913734553325	0.256668548651376
86	-0.838253464149774	-0.301736967978636	-0.8287493221408	-0.465586354001815	-0.235603055374126	-1.13690844303349	-0.451994457257684	-0.563418128703454	-0.379585865935609	-0.918534756220697	0.886539040619977	0.335050158122995	0.287819980677895	0.599638829575502	0.531858415807328	0.0373181937878806	0.67667254672894	0.965265624580162	0.109064472038716	-0.105507454402109	-0.212897886075676	0.608591592390589	-1.10204848841687	-0.82866381364783	-0.0995413032416903	-0.180058398929686	-0.550143513860655	-0.464706318399576	-0.177571150780258	-0.395177772546607	-0.383153120577767	-0.010819829638691	-0.362658554418479	-0.375756751466446	-0.714189881523294	-0.0584487052367013	-1.34544097781519	-0.332446149996801	-0.309906524857322	-0.232337564960129	-0.214145262873994	-0.22430379953571	-0.837659314509604	0.960932925982996	-0.225143925431906	-0.817931055614219	-0.595718989911988	0.719933821180696	0.256668548651376
87	-0.838253464149774	-0.301736967978636	-0.8287493221408	-0.465586354001815	-0.235603055374126	-1.13690844303349	-0.451994457257684	-0.563418128703454	-0.379585865935609	-0.918534756220697	0.886539040619977	0.335050158122995	0.287819980677895	0.599638829575502	0.531858415807328	0.0373181937878806	0.67667254672894	0.965265624580162	0.109064472038716	-0.105507454402109	-0.212897886075676	0.608591592390589	-1.10204848841687	-0.82866381364783	-0.0995413032416903	-0.0797733903181039	-0.550143513860655	-0.464706318399576	-0.177571150780258	-0.395177772546607	-0.383153120577767	-0.010819829638691	-0.362658554418479	-0.375756751466446	-0.714189881523294	-0.0584487052367013	-1.34544097781519	-1.16638364346725	-0.00405573254807096	-0.232337564960129	-0.214145262873994	-0.22430379953571	-0.837659314509604	0.960932925982996	-0.225143925431906	-0.515150240960716	-0.595718989911988	0.719933821180696	0.256668548651376
88	-0.838253464149774	-0.301736967978636	-0.8287493221408	-0.465586354001815	-0.235603055374126	-1.71100727486018	-0.451994457257684	-0.563418128703454	-0.379585865935609	-0.918534756220697	0.886539040619977	0.335050158122995	0.287819980677895	0.0995739709137236	0.531858415807328	0.0373181937878806	0.67667254672894	0.965265624580162	0.109064472038716	-0.105507454402109	-0.212897886075676	0.608591592390589	-1.10204848841687	-0.82866381364783	-0.0995413032416903	-0.0797733903181039	-0.550143513860655	-0.464706318399576	-0.177571150780258	-0.395177772546607	-0.383153120577767	-0.010819829638691	-0.362658554418479	-0.375756751466446	-0.714189881523294	-0.0584487052367013	-0.903856775443853	-1.16638364346725	-0.00405573254807096	-0.232337564960129	-0.214145262873994	-0.22430379953571	-0.197220603679451	0.960932925982996	-0.225143925431906	-0.515150240960716	-0.595718989911988	0.719933821180696	0.256668548651376
89	-0.838253464149774	-0.301736967978636	-1.13590277995595	-1.29539145533746	-0.813089885982783	-0.42143680686587	-0.451994457257684	-0.563418128703454	-0.379585865935609	-0.918534756220697	0.886539040619977	0.335050158122995	0.287819980677895	0.0995739709137236	0.531858415807328	0.0373181937878806	0.67667254672894	0.965265624580162	0.759656537922579	-0.105507454402109	-0.212897886075676	0.608591592390589	-1.10204848841687	-1.01569705679401	-0.0995413032416903	-0.0797733903181039	-0.674437885533949	-0.464706318399576	-0.177571150780258	-0.413071143327649	-0.383153120577767	-0.010819829638691	-0.362658554418479	-0.214498054160234	-0.714189881523294	-0.0584487052367013	-0.903856775443853	-1.16638364346725	-0.00405573254807096	-0.232337564960129	-0.214145262873994	-0.22430379953571	-0.197220603679451	0.960932925982996	-0.225143925431906	-0.515150240960716	-0.595718989911988	0.137566654302548	0.256668548651376
90	-0.838253464149774	-0.301736967978636	-1.13590277995595	-1.29539145533746	-0.813089885982783	-0.42143680686587	-0.451994457257684	-0.563418128703454	-0.379585865935609	-0.918534756220697	0.886539040619977	0.335050158122995	0.197129657510378	0.0995739709137236	0.531858415807328	0.0373181937878806	0.408581948354183	0.965265624580162	0.759656537922579	-0.105507454402109	-0.212897886075676	0.608591592390589	-0.329997441058923	-0.976851734192991	-0.0995413032416903	-0.0797733903181039	-0.674437885533949	-0.464706318399576	-0.177571150780258	-0.413071143327649	-0.383153120577767	-0.010819829638691	-0.362658554418479	-0.214498054160234	-0.714189881523294	-0.0584487052367013	-0.903856775443853	-1.16638364346725	-0.00405573254807096	-0.232337564960129	-0.214145262873994	-0.22430379953571	-0.197220603679451	0.960932925982996	-0.225143925431906	-0.515150240960716	-0.595718989911988	0.137566654302548	0.0898826936074815
91	-0.838253464149774	-0.044815380810979	-1.13590277995595	-1.29539145533746	-0.813089885982783	-0.42143680686587	-0.451994457257684	-0.563418128703454	-0.379585865935609	-0.918534756220697	0.334393686076565	0.335050158122995	0.197129657510378	0.625417989817681	0.531858415807328	0.0373181937878806	0.408581948354183	0.965265624580162	0.759656537922579	-0.105507454402109	-0.212897886075676	0.608591592390589	-0.329997441058923	-0.878910951790591	-0.0995413032416903	-0.0797733903181039	-0.674437885533949	-0.464706318399576	-0.177571150780258	-0.413071143327649	-0.383153120577767	-0.010819829638691	-0.362658554418479	-0.214498054160234	-0.714189881523294	-0.0584487052367013	-0.903856775443853	-1.16638364346725	-0.141270388674245	-0.232337564960129	-0.214145262873994	-0.22430379953571	-0.197220603679451	0.960932925982996	-0.225143925431906	-0.515150240960716	-0.595718989911988	0.137566654302548	0.0898826936074815
92	-0.838253464149774	-0.044815380810979	-1.13590277995595	-1.29539145533746	-0.813089885982783	-0.42143680686587	-0.451994457257684	-0.563418128703454	-0.191861227074849	-0.918534756220697	0.334393686076565	0.335050158122995	0.197129657510378	0.625417989817681	0.531858415807328	0.0373181937878806	0.408581948354183	0.116466617782083	0.111308168685659	-0.105507454402109	-0.212897886075676	0.608591592390589	-0.329997441058923	-0.878910951790591	-0.0995413032416903	-0.0797733903181039	-0.674437885533949	-0.223459814608225	-0.177571150780258	-0.413071143327649	-0.52454563258697	-0.010819829638691	-0.362658554418479	-0.214498054160234	-0.714189881523294	-0.0584487052367013	-0.903856775443853	-0.427163074722244	-0.141270388674245	-0.232337564960129	-0.653367912681676	-0.22430379953571	-0.197220603679451	0.960932925982996	-0.225143925431906	-0.515150240960716	-0.595718989911988	0.137566654302548	0.0898826936074815
93	-0.838253464149774	-0.044815380810979	-1.13590277995595	-0.351952328952106	-0.813089885982783	-0.42143680686587	-0.451994457257684	-0.563418128703454	-0.191861227074849	-0.918534756220697	0.334393686076565	0.335050158122995	0.197129657510378	0.625417989817681	0.531858415807328	0.0373181937878806	0.408581948354183	0.116466617782083	0.111308168685659	-0.105507454402109	-0.212897886075676	0.608591592390589	-0.329997441058923	-0.878910951790591	-0.0995413032416903	-0.0797733903181039	-0.674437885533949	-0.223459814608225	-0.177571150780258	-0.413071143327649	-0.52454563258697	-0.010819829638691	-0.362658554418479	-0.214498054160234	-0.714189881523294	-0.0940762843553925	-0.903856775443853	-0.427163074722244	-0.141270388674245	-0.232337564960129	-0.653367912681676	-0.22430379953571	-0.0895453296657264	0.960932925982996	-0.225143925431906	-0.681935364367968	-0.595718989911988	0.137566654302548	0.0898826936074815
94	-0.838253464149774	-0.044815380810979	-1.13590277995595	-0.351952328952106	-0.813089885982783	-0.617582901956242	-0.655034122360788	-0.563418128703454	-0.191861227074849	-0.918534756220697	0.334393686076565	0.335050158122995	0.197129657510378	0.625417989817681	0.531858415807328	0.0373181937878806	0.408581948354183	0.116466617782083	0.111308168685659	-0.105507454402109	-0.212897886075676	0.608591592390589	-0.329997441058923	-0.878910951790591	-0.194802912733529	-0.0797733903181039	-0.674437885533949	-0.223459814608225	-0.177571150780258	-0.686988991422006	-0.52454563258697	-0.010819829638691	-0.362658554418479	-0.0852484667152317	-0.714189881523294	-0.0940762843553925	-0.903856775443853	-0.427163074722244	-0.20380612267175	-0.832106320512629	-0.653367912681676	-0.22430379953571	-0.0895453296657264	0.960932925982996	-0.225143925431906	-0.681935364367968	-0.438558082674138	0.137566654302548	0.0898826936074815
95	-0.755380279782756	-0.044815380810979	-1.13590277995595	-0.351952328952106	-0.813089885982783	-0.617582901956242	-0.655034122360788	-0.563418128703454	-0.191861227074849	-0.918534756220697	0.334393686076565	0.335050158122995	0.197129657510378	0.625417989817681	0.531858415807328	0.0373181937878806	0.408581948354183	0.116466617782083	0.111308168685659	-0.105507454402109	-0.212897886075676	0.608591592390589	-0.329997441058923	-0.878910951790591	-0.194802912733529	-0.0797733903181039	-0.674437885533949	-0.223459814608225	-0.16019852678197	-0.686988991422006	-0.52454563258697	-0.859586839560419	-0.362658554418479	-0.0852484667152317	-0.714189881523294	-0.0940762843553925	-0.903856775443853	-0.427163074722244	-0.20380612267175	-0.252320476007122	-0.653367912681676	-0.22430379953571	-0.0895453296657264	0.960932925982996	-0.225143925431906	-0.681935364367968	-0.438558082674138	0.137566654302548	0.0898826936074815
96	-1.68000384127802	-0.044815380810979	-0.97643098768303	-0.287345421431395	-0.813089885982783	-0.617582901956242	-0.655034122360788	-0.563418128703454	-0.191861227074849	-0.918534756220697	0.334393686076565	0.335050158122995	0.933388906266752	0.747447445385827	0.531858415807328	0.0373181937878806	0.216639080837912	0.116466617782083	0.111308168685659	-0.105507454402109	-0.212897886075676	0.608591592390589	-0.329997441058923	-0.878910951790591	-0.194802912733529	-0.0938219869871349	-0.674437885533949	-0.223459814608225	-0.16019852678197	-0.587714815324271	-0.52454563258697	-0.859586839560419	-0.362658554418479	-0.0852484667152317	-0.52355637015699	-0.0940762843553925	-0.903856775443853	-0.427163074722244	-0.20380612267175	-0.252320476007122	-0.653367912681676	-0.656529335959089	-0.0895453296657264	0.960932925982996	-0.225143925431906	-0.681935364367968	-0.438558082674138	0.137566654302548	0.0898826936074815
97	-1.68000384127802	-0.044815380810979	-0.97643098768303	-0.287345421431395	-1.02592990725598	-0.617582901956242	-0.655034122360788	-0.563418128703454	-0.191861227074849	-0.918534756220697	0.334393686076565	0.335050158122995	0.933388906266752	0.747447445385827	0.531858415807328	0.0373181937878806	0.364936125140372	0.116466617782083	0.111308168685659	-0.105507454402109	-0.212897886075676	0.608591592390589	-0.27529634630409	-0.878910951790591	-0.194802912733529	-0.0938219869871349	-0.674437885533949	-0.223459814608225	-0.16019852678197	-0.587714815324271	-0.52454563258697	-0.859586839560419	-0.362658554418479	-0.0852484667152317	-0.412681760196983	-0.0940762843553925	-0.748481148369768	-0.153401919457728	-0.20380612267175	-0.252320476007122	-0.653367912681676	-0.656529335959089	-0.0895453296657264	0.960932925982996	-0.225143925431906	-0.681935364367968	-0.438558082674138	0.137566654302548	0.0737182079343272
98	-1.13854052226345	-0.044815380810979	-0.97643098768303	-1.01558192185571	-0.340243852498853	-0.617582901956242	-0.655034122360788	-0.563418128703454	-0.191861227074849	-0.918534756220697	0.656188711402062	0.335050158122995	0.933388906266752	0.747447445385827	0.531858415807328	0.0373181937878806	0.364936125140372	0.116466617782083	0.111308168685659	-0.105507454402109	-0.212897886075676	0.608591592390589	-0.27529634630409	-0.878910951790591	-0.194802912733529	-0.0938219869871349	-0.674437885533949	-0.223459814608225	-0.16019852678197	-0.587714815324271	-0.52454563258697	-0.859586839560419	-0.362658554418479	-0.0852484667152317	-0.412681760196983	-0.0940762843553925	-0.748481148369768	-0.153401919457728	-0.20380612267175	-0.252320476007122	-0.653367912681676	-0.656529335959089	-0.0895453296657264	0.960932925982996	-0.225143925431906	-0.681935364367968	-0.438558082674138	0.137566654302548	0.0737182079343272
99	-1.13854052226345	-0.044815380810979	-0.97643098768303	-1.01558192185571	-0.340243852498853	-0.617582901956242	-0.655034122360788	-0.563418128703454	-0.191861227074849	-0.918534756220697	0.656188711402062	0.335050158122995	0.933388906266752	0.747447445385827	0.531858415807328	0.0373181937878806	0.364936125140372	0.116466617782083	0.627820199733514	-0.105507454402109	-0.212897886075676	0.608591592390589	-0.27529634630409	-0.878910951790591	-0.194802912733529	-0.0938219869871349	-0.674437885533949	-0.223459814608225	-0.16019852678197	-0.587714815324271	-0.52454563258697	-0.859586839560419	-0.362658554418479	-0.0852484667152317	-0.412681760196983	-0.0940762843553925	-0.748481148369768	-0.153401919457728	-0.20380612267175	-0.252320476007122	-0.653367912681676	-0.656529335959089	-0.0895453296657264	0.960932925982996	-0.225143925431906	-0.681935364367968	-0.438558082674138	0.137566654302548	0.0737182079343272
100	-1.0692720720353	-0.044815380810979	-0.97643098768303	-1.01558192185571	-0.340243852498853	-0.617582901956242	-0.655034122360788	-0.563418128703454	-0.191861227074849	-0.918534756220697	0.656188711402062	0.335050158122995	0.933388906266752	0.633884119043683	0.531858415807328	0.0373181937878806	0.364936125140372	0.116466617782083	0.627820199733514	-0.105507454402109	-0.212897886075676	0.608591592390589	-0.27529634630409	-0.612382705525803	-0.194802912733529	-0.0938219869871349	-0.674437885533949	-0.223459814608225	-0.16019852678197	-0.587714815324271	-0.52454563258697	-0.859586839560419	-0.362658554418479	-0.0852484667152317	-0.412681760196983	-0.0940762843553925	-0.748481148369768	-0.153401919457728	-0.20380612267175	-0.252320476007122	-0.653367912681676	-0.656529335959089	-0.0895453296657264	0.2734428359391	-0.225143925431906	-0.681935364367968	-0.438558082674138	0.137566654302548	0.0737182079343272
101	-1.0692720720353	-0.044815380810979	-0.665263780135362	-1.01558192185571	-0.340243852498853	-0.617582901956242	-0.655034122360788	-0.563418128703454	-0.191861227074849	-0.918534756220697	0.656188711402062	0.335050158122995	0.933388906266752	0.633884119043683	0.531858415807328	0.32745674173152	0.364936125140372	0.960273775220397	0.627820199733514	-0.105507454402109	-0.0475199016794208	0.155367438326747	-0.27529634630409	-0.612382705525803	-0.194802912733529	-0.0938219869871349	-0.674437885533949	-0.223459814608225	-0.16019852678197	-0.587714815324271	-0.52454563258697	-0.859586839560419	-0.362658554418479	-0.0852484667152317	-0.412681760196983	-0.0940762843553925	-1.15756124660032	-0.153401919457728	-0.20380612267175	-0.252320476007122	-0.653367912681676	-0.704076893893905	-0.0895453296657264	0.2734428359391	-0.207574241116645	-0.681935364367968	-0.438558082674138	0.137566654302548	0.0737182079343272
102	-1.0692720720353	-0.044815380810979	-0.665263780135362	-1.01558192185571	-0.340243852498853	-0.617582901956242	-0.655034122360788	-0.563418128703454	-0.191861227074849	-0.918534756220697	0.387030069600607	0.335050158122995	0.528357811161496	0.633884119043683	0.531858415807328	0.32745674173152	0.364936125140372	0.960273775220397	0.0610468616729024	-0.105507454402109	-0.0475199016794208	0.155367438326747	-0.27529634630409	-0.612382705525803	-0.194802912733529	-0.0938219869871349	-0.674437885533949	-0.544997426908524	-0.16019852678197	-0.587714815324271	-0.281062526746681	-0.859586839560419	-0.362658554418479	-0.0511154065270135	-0.412681760196983	-0.0940762843553925	-0.430198358363476	-0.153401919457728	-0.20380612267175	-0.252320476007122	-0.653367912681676	-0.704076893893905	-0.0895453296657264	0.2734428359391	-0.207574241116645	-0.681935364367968	-0.438558082674138	0.137566654302548	0.0737182079343272
103	-1.0692720720353	-0.044815380810979	-0.665263780135362	-1.31270560114534	-0.340243852498853	-0.617582901956242	-0.655034122360788	-0.563418128703454	-0.191861227074849	-0.918534756220697	0.454844042336014	0.335050158122995	0.528357811161496	0.633884119043683	0.531858415807328	0.32745674173152	0.364936125140372	0.960273775220397	0.0610468616729024	-0.105507454402109	-0.0475199016794208	0.155367438326747	-0.27529634630409	-0.612382705525803	-0.194802912733529	-0.134414167284956	-0.674437885533949	-0.544997426908524	-0.16019852678197	-0.587714815324271	-0.281062526746681	-0.859586839560419	-0.362658554418479	-0.0511154065270135	-0.282100870531268	-0.0940762843553925	-0.430198358363476	-0.153401919457728	-0.20380612267175	-0.252320476007122	-0.653367912681676	-0.172506919710532	-0.0895453296657264	0.116976493589904	-0.207574241116645	-0.681935364367968	-0.438558082674138	0.137566654302548	0.0737182079343272
104	-1.0692720720353	-0.044815380810979	-0.665263780135362	-1.31270560114534	-0.340243852498853	-0.631781071414779	-0.655034122360788	-0.563418128703454	-0.191861227074849	-0.918534756220697	0.454844042336014	0.335050158122995	0.075978828167986	0.633884119043683	0.531858415807328	0.32745674173152	0.364936125140372	0.960273775220397	0.0610468616729024	-0.105507454402109	-0.0475199016794208	0.155367438326747	-0.27529634630409	-0.612382705525803	-0.194802912733529	-0.134414167284956	-0.674437885533949	-0.544997426908524	-0.16019852678197	-0.587714815324271	-0.281062526746681	-1.04692885625517	-0.362658554418479	-0.0511154065270135	-0.282100870531268	-0.0940762843553925	-0.430198358363476	-0.710286835449712	-0.20380612267175	-0.252320476007122	-0.653367912681676	-0.172506919710532	-0.232413825371938	0.200411019834431	-0.207574241116645	-0.681935364367968	-0.438558082674138	0.137566654302548	0.0737182079343272
105	-1.0692720720353	-0.044815380810979	-0.665263780135362	-1.47795181149403	-0.340243852498853	-0.631781071414779	-0.655034122360788	-0.563418128703454	-0.191861227074849	-0.918534756220697	0.454844042336014	0.335050158122995	0.075978828167986	0.633884119043683	0.531858415807328	0.32745674173152	0.364936125140372	0.960273775220397	0.0610468616729024	-0.105507454402109	-0.0475199016794208	0.155367438326747	-0.27529634630409	-0.612382705525803	-0.194802912733529	-0.134414167284956	-0.674437885533949	-0.544997426908524	-0.16019852678197	-0.587714815324271	-0.281062526746681	-1.04692885625517	-0.362658554418479	-0.0511154065270135	-0.282100870531268	-0.0940762843553925	-0.430198358363476	-0.710286835449712	-0.20380612267175	-0.252320476007122	-0.231187436912076	-0.172506919710532	-0.232413825371938	0.200411019834431	-0.207574241116645	-0.0641494989045793	-0.438558082674138	0.137566654302548	0.0737182079343272
106	-1.0692720720353	-0.044815380810979	-0.665263780135362	-1.47795181149403	-0.340243852498853	-0.631781071414779	-0.655034122360788	-0.446699966676024	-0.191861227074849	-0.918534756220697	0.454844042336014	0.335050158122995	0.075978828167986	0.633884119043683	0.575805184233287	0.32745674173152	0.364936125140372	0.960273775220397	0.760980293397675	-0.105507454402109	-0.0475199016794208	0.155367438326747	-0.27529634630409	-0.57538063449942	-0.194802912733529	-0.134414167284956	-0.674437885533949	-0.544997426908524	-0.16019852678197	-0.587714815324271	-0.281062526746681	-1.04692885625517	-0.362658554418479	-0.0511154065270135	-0.282100870531268	-0.0940762843553925	-0.430198358363476	-0.710286835449712	-0.20380612267175	-0.252320476007122	-0.231187436912076	-0.172506919710532	-0.232413825371938	0.200411019834431	-0.207574241116645	-0.0641494989045793	-0.438558082674138	0.137566654302548	0.0737182079343272
107	-1.0692720720353	-0.044815380810979	-1.4265322293549	-1.47795181149403	-0.340243852498853	-0.631781071414779	-0.64395113095879	-0.446699966676024	-0.191861227074849	-0.918534756220697	0.454844042336014	0.376927379875658	0.866625603869716	0.633884119043683	0.575805184233287	0.116745943204174	0.364936125140372	0.960273775220397	0.310640789850315	-0.105507454402109	-0.0475199016794208	0.155367438326747	-0.27529634630409	-0.674853282060421	-0.194802912733529	-0.134414167284956	-0.674437885533949	-0.544997426908524	-0.16019852678197	-0.587714815324271	-0.281062526746681	-1.04692885625517	-0.362658554418479	-0.0511154065270135	-0.282100870531268	-0.0940762843553925	-0.430198358363476	-0.710286835449712	-0.20380612267175	-0.252320476007122	-0.231187436912076	-0.172506919710532	-0.232413825371938	0.200411019834431	-0.207574241116645	-0.0641494989045793	-0.183518906932906	0.804559821473007	0.0737182079343272
108	-1.0692720720353	-0.044815380810979	-1.4265322293549	-1.47795181149403	-0.340243852498853	-0.450111980007742	-0.917803509155736	-0.446699966676024	-0.191861227074849	-0.419922827287594	0.454844042336014	0.376927379875658	0.670368051704337	0.633884119043683	0.382102634708981	0.116745943204174	0.364936125140372	0.960273775220397	0.310640789850315	-0.105507454402109	-0.0475199016794208	0.155367438326747	-0.27529634630409	-0.674853282060421	-0.194802912733529	-0.134414167284956	-0.674437885533949	-0.544997426908524	-0.16019852678197	-0.587714815324271	-0.281062526746681	-1.04692885625517	-0.362658554418479	-0.0511154065270135	-0.282100870531268	-0.0940762843553925	-0.430198358363476	-0.710286835449712	-2.05956616224299	-0.252320476007122	-0.231187436912076	-0.172506919710532	-0.232413825371938	0.645210390673568	-0.207574241116645	-0.0641494989045793	-0.183518906932906	0.804559821473007	0.186022494081247
109	-1.0692720720353	-0.044815380810979	-1.4265322293549	-1.47795181149403	-0.340243852498853	-0.450111980007742	-0.917803509155736	-0.446699966676024	-0.191861227074849	-0.419922827287594	0.820544184198343	0.376927379875658	0.27280475309471	0.633884119043683	0.542658022363872	0.330554622170104	0.852421757027453	0.960273775220397	0.446219517001632	-0.0874894452854186	-0.0475199016794208	0.155367438326747	-0.661502002760978	-0.674853282060421	-0.194802912733529	-0.134414167284956	-0.674437885533949	-0.544997426908524	-0.16019852678197	-0.587714815324271	-0.281062526746681	-1.33465716977333	-0.362658554418479	-0.0511154065270135	-0.282100870531268	-0.0940762843553925	-0.430198358363476	-0.710286835449712	-0.945129921639212	-0.252320476007122	-0.231187436912076	-0.172506919710532	-0.232413825371938	0.645210390673568	-0.207574241116645	-0.0641494989045793	-0.183518906932906	0.804559821473007	0.186022494081247
110	-1.0692720720353	-0.044815380810979	-0.00827096509044178	-0.462740780432646	-0.340243852498853	-0.450111980007742	-0.917803509155736	-0.446699966676024	-0.191861227074849	-0.419922827287594	0.584040509470316	0.786645903577778	0.27280475309471	0.633884119043683	0.542658022363872	0.330554622170104	0.321859242794221	0.960273775220397	0.446219517001632	-0.0874894452854186	-0.0475199016794208	0.155367438326747	-0.661502002760978	-0.674853282060421	-0.194802912733529	-0.134414167284956	-0.674437885533949	-0.544997426908524	-0.16019852678197	-0.587714815324271	-0.281062526746681	-0.327414402062255	-0.362658554418479	-0.0511154065270135	-0.508954888668553	-0.0940762843553925	-0.430198358363476	-0.710286835449712	-0.84488164498189	-0.252320476007122	-0.231187436912076	-0.172506919710532	-0.232413825371938	0.645210390673568	-0.207574241116645	-0.0641494989045793	-0.183518906932906	0.804559821473007	0.133853841276361
111	-1.0692720720353	-0.044815380810979	-0.00827096509044178	-0.462740780432646	-0.340243852498853	-0.450111980007742	-0.917803509155736	-0.446699966676024	-0.191861227074849	-0.419922827287594	0.584040509470316	0.786645903577778	0.27280475309471	0.633884119043683	0.542658022363872	0.330554622170104	0.321859242794221	0.960273775220397	0.446219517001632	-0.0874894452854186	-0.0475199016794208	0.155367438326747	-0.0215262976735168	-0.674853282060421	-0.194802912733529	-0.134414167284956	-0.674437885533949	-0.544997426908524	-0.16019852678197	-0.587714815324271	-0.281062526746681	-0.327414402062255	-0.362658554418479	-0.0511154065270135	-0.508954888668553	-0.0940762843553925	-0.430198358363476	-0.710286835449712	-0.216844909327211	-0.252320476007122	-0.231187436912076	-0.172506919710532	-0.232413825371938	0.645210390673568	-0.207574241116645	-0.0641494989045793	-0.183518906932906	0.804559821473007	0.133853841276361
112	-1.0692720720353	-0.746778318347546	-0.00827096509044178	-0.199033591075433	-0.340243852498853	-0.450111980007742	-0.917803509155736	-0.446699966676024	-0.191861227074849	-0.419922827287594	0.584040509470316	0.786645903577778	0.27280475309471	0.633884119043683	0.542658022363872	0.330554622170104	0.321859242794221	0.755056573655082	0.865252014367502	-0.0874894452854186	-0.0475199016794208	0.155367438326747	-0.0215262976735168	-0.172902526136732	-0.194802912733529	-0.134414167284956	-0.674437885533949	-0.544997426908524	-0.16019852678197	-0.587714815324271	-0.281062526746681	-0.327414402062255	-0.362658554418479	-0.0511154065270135	-0.508954888668553	-0.0940762843553925	-0.949285580819996	-0.710286835449712	-0.303080228557551	-0.252320476007122	-0.231187436912076	-0.172506919710532	-0.232413825371938	0.645210390673568	-0.207574241116645	-0.0641494989045793	-0.183518906932906	0.804559821473007	0.877268036394083
113	-1.0692720720353	-0.746778318347546	-0.00827096509044178	-0.199033591075433	-0.340243852498853	-0.450111980007742	-0.171294696138113	-0.903177419051878	-0.191861227074849	-0.261834683388426	0.584040509470316	0.786645903577778	0.27280475309471	0.633884119043683	0.542658022363872	0.330554622170104	0.321859242794221	0.755056573655082	0.606207382433699	-0.0874894452854186	-0.0475199016794208	0.155367438326747	-0.0215262976735168	-0.172902526136732	-0.194802912733529	-0.134414167284956	-0.674437885533949	-0.544997426908524	-0.111286897462093	-0.587714815324271	-0.281062526746681	-0.327414402062255	-0.362658554418479	-0.0511154065270135	-0.508954888668553	-1.557618558824	-0.201488876309942	-0.710286835449712	-0.303080228557551	-0.252320476007122	-0.231187436912076	-0.172506919710532	-0.232413825371938	0.645210390673568	-0.207574241116645	-0.0641494989045793	-0.183518906932906	0.804559821473007	0.877268036394083
114	-1.0692720720353	-0.746778318347546	-0.00827096509044178	-0.199033591075433	-0.340243852498853	-0.450111980007742	-0.171294696138113	-0.681550670222724	-0.191861227074849	-0.261834683388426	0.584040509470316	0.957806501328335	0.27280475309471	0.633884119043683	0.542658022363872	0.330554622170104	0.321859242794221	0.525218577685186	0.606207382433699	-0.0874894452854186	-0.0475199016794208	0.118643841549594	-0.0215262976735168	-0.892873087167005	-0.194802912733529	-0.134414167284956	-0.674437885533949	-0.544997426908524	-0.111286897462093	-0.0156019341270935	-0.281062526746681	-0.233021930402267	-0.362658554418479	-0.0511154065270135	-0.508954888668553	-1.557618558824	-0.201488876309942	-0.710286835449712	-0.303080228557551	-0.252320476007122	-0.231187436912076	-0.172506919710532	-0.232413825371938	0.645210390673568	-0.207574241116645	-0.0641494989045793	-0.183518906932906	0.76269570714794	0.877268036394083
115	-1.0692720720353	-0.746778318347546	-0.00827096509044178	-0.199033591075433	-0.340243852498853	-0.450111980007742	-0.171294696138113	-0.681550670222724	-0.191861227074849	-0.261834683388426	0.584040509470316	0.957806501328335	0.27280475309471	0.633884119043683	0.542658022363872	0.330554622170104	0.321859242794221	0.296094474707376	0.606207382433699	-0.0874894452854186	-0.0475199016794208	0.118643841549594	-0.405206831063658	-0.892873087167005	-0.194802912733529	-0.134414167284956	-0.944549386865178	-0.544997426908524	-0.111286897462093	-0.0156019341270935	-0.281062526746681	-0.233021930402267	-0.406058388583746	-0.0511154065270135	-0.508954888668553	-1.68493002170421	-0.201488876309942	-0.710286835449712	-0.303080228557551	-0.252320476007122	-0.286224502559512	-0.172506919710532	-0.232413825371938	0.645210390673568	-0.207574241116645	-0.0641494989045793	-0.370836014961506	0.76269570714794	0.877268036394083
116	-1.0692720720353	-0.746778318347546	-0.00827096509044178	-0.199033591075433	-0.340243852498853	-0.00822204845896418	-0.171294696138113	-0.681550670222724	-0.191861227074849	-0.261834683388426	0.584040509470316	0.957806501328335	0.27280475309471	0.633884119043683	0.542658022363872	0.330554622170104	0.321859242794221	0.296094474707376	0.606207382433699	-0.0874894452854186	-0.0475199016794208	0.118643841549594	-0.405206831063658	-0.892873087167005	-0.194802912733529	-0.134414167284956	-0.944549386865178	-0.544997426908524	-0.111286897462093	-0.0156019341270935	-0.281062526746681	-0.233021930402267	-0.406058388583746	-0.0511154065270135	-0.508954888668553	-1.68493002170421	-0.201488876309942	-0.710286835449712	-0.303080228557551	-0.252320476007122	-0.286224502559512	-0.172506919710532	-0.232413825371938	0.645210390673568	-0.207574241116645	-0.0641494989045793	-0.370836014961506	0.76269570714794	0.877268036394083
117	-1.0692720720353	-0.5495060096063	-0.00827096509044178	-0.199033591075433	-0.340243852498853	-0.00822204845896418	-0.171294696138113	-0.171950623590441	-0.191861227074849	-0.261834683388426	0.584040509470316	0.957806501328335	0.27280475309471	0.633884119043683	0.542658022363872	0.330554622170104	0.321859242794221	0.296094474707376	0.606207382433699	-0.0874894452854186	-0.0475199016794208	0.118643841549594	-0.405206831063658	-0.892873087167005	-0.194802912733529	-0.134414167284956	-0.944549386865178	-0.544997426908524	-0.111286897462093	-0.0156019341270935	-0.281062526746681	-0.233021930402267	-0.406058388583746	-0.0511154065270135	-0.508954888668553	-1.68493002170421	-0.201488876309942	-0.179442863980217	-0.303080228557551	-0.252320476007122	-0.286224502559512	-0.172506919710532	-0.232413825371938	0.645210390673568	-0.207574241116645	-0.0641494989045793	-0.370836014961506	0.76269570714794	0.877268036394083
118	-1.21341264902644	-0.5495060096063	-0.00827096509044178	-0.199033591075433	-0.340243852498853	-0.00822204845896418	-0.595035896458765	-0.171950623590441	-0.191861227074849	-0.261834683388426	0.584040509470316	0.957806501328335	0.27280475309471	0.633884119043683	0.542658022363872	0.330554622170104	0.321859242794221	0.296094474707376	0.606207382433699	-0.0874894452854186	-0.61982415992457	0.118643841549594	-0.405206831063658	-0.892873087167005	-0.194802912733529	-0.134414167284956	-0.944549386865178	-0.544997426908524	-0.111286897462093	-0.0156019341270935	-0.281062526746681	-0.233021930402267	-0.406058388583746	-0.109552778489675	-0.508954888668553	-0.35431229539219	-0.201488876309942	-0.179442863980217	-0.303080228557551	-0.252320476007122	-0.286224502559512	-0.172506919710532	-0.232413825371938	0.645210390673568	-0.207574241116645	-0.0641494989045793	-0.370836014961506	0.76269570714794	0.798989100906511
119	-1.21341264902644	-0.5495060096063	-0.00827096509044178	-0.199033591075433	-0.340243852498853	-0.00822204845896418	-0.595035896458765	-0.171950623590441	-0.191861227074849	-0.261834683388426	0.584040509470316	0.957806501328335	0.27280475309471	0.633884119043683	0.542658022363872	0.330554622170104	0.321859242794221	0.296094474707376	0.606207382433699	-0.0874894452854186	-0.61982415992457	0.118643841549594	-0.405206831063658	-0.892873087167005	-0.194802912733529	-0.134414167284956	-0.944549386865178	-0.0706955676124843	-0.111286897462093	-0.0156019341270935	-0.281062526746681	-0.233021930402267	-0.406058388583746	-0.109552778489675	-0.508954888668553	-0.35431229539219	-0.201488876309942	-0.179442863980217	-0.303080228557551	-0.252320476007122	-0.286224502559512	-0.172506919710532	-0.309437988674857	0.645210390673568	-0.207574241116645	-0.0641494989045793	-0.370836014961506	0.76269570714794	0.798989100906511
120	-1.21341264902644	-0.5495060096063	-0.00827096509044178	-0.199033591075433	-0.340243852498853	-0.00822204845896418	-0.595035896458765	-0.171950623590441	-0.570165135287822	-0.261834683388426	0.584040509470316	0.957806501328335	0.27280475309471	0.633884119043683	0.542658022363872	0.330554622170104	0.321859242794221	0.296094474707376	0.606207382433699	-0.0874894452854186	-0.61982415992457	0.118643841549594	-0.405206831063658	-0.892873087167005	-0.2697691906376	-0.134414167284956	-0.944549386865178	-0.0706955676124843	-0.111286897462093	-0.0156019341270935	-0.281062526746681	-0.233021930402267	-0.406058388583746	-0.109552778489675	-0.508954888668553	-0.35431229539219	-1.32742015004207	-0.179442863980217	-0.303080228557551	-0.252320476007122	-0.286224502559512	-0.172506919710532	-0.309437988674857	0.645210390673568	-0.207574241116645	-0.0641494989045793	-0.563827551976477	0.76269570714794	0.798989100906511
121	-1.21341264902644	-0.5495060096063	-0.00827096509044178	-0.199033591075433	-0.340243852498853	-0.00822204845896418	-0.595035896458765	-0.171950623590441	-0.570165135287822	-0.261834683388426	0.584040509470316	0.957806501328335	0.27280475309471	0.633884119043683	0.672157505896838	0.330554622170104	0.321859242794221	0.296094474707376	0.606207382433699	-0.0874894452854186	-0.61982415992457	0.118643841549594	-0.405206831063658	-0.892873087167005	-0.2697691906376	-0.134414167284956	-0.944549386865178	-0.0706955676124843	-0.111286897462093	-0.0156019341270935	-0.281062526746681	-0.233021930402267	-0.406058388583746	-0.337515414933123	-0.133481719438078	-0.35431229539219	-1.32742015004207	-0.179442863980217	-0.260962295998942	-0.978279287343488	-0.286224502559512	-0.172506919710532	-0.309437988674857	0.645210390673568	-0.207574241116645	-0.0641494989045793	-0.563827551976477	0.76269570714794	0.798989100906511
122	-1.21341264902644	-0.5495060096063	-0.00827096509044178	-0.199033591075433	-0.340243852498853	-0.00822204845896418	-0.595035896458765	-0.171950623590441	-0.570165135287822	-0.261834683388426	0.584040509470316	0.957806501328335	0.27280475309471	0.633884119043683	0.672157505896838	0.330554622170104	0.321859242794221	0.296094474707376	0.606207382433699	-0.0874894452854186	-0.61982415992457	0.118643841549594	-0.405206831063658	-0.892873087167005	-0.2697691906376	-0.134414167284956	-0.944549386865178	-1.0012744671893	-0.111286897462093	-0.0156019341270935	-0.281062526746681	-0.233021930402267	-0.406058388583746	-0.337515414933123	-0.133481719438078	-0.35431229539219	-1.32742015004207	-0.179442863980217	-0.260962295998942	-0.978279287343488	-0.286224502559512	-0.172506919710532	-0.309437988674857	0.645210390673568	-0.393853119036663	-0.0641494989045793	-0.563827551976477	0.76269570714794	0.798989100906511
123	-1.21341264902644	-0.5495060096063	-0.00827096509044178	-0.199033591075433	-0.593565720983437	-0.00822204845896418	-0.595035896458765	-0.171950623590441	-0.570165135287822	-0.261834683388426	0.584040509470316	0.131265228367603	0.27280475309471	0.633884119043683	0.672157505896838	0.330554622170104	0.321859242794221	0.296094474707376	0.606207382433699	-0.0874894452854186	-0.61982415992457	0.118643841549594	-0.405206831063658	-0.892873087167005	-1.15478005792117	-0.134414167284956	-0.944549386865178	-1.0012744671893	-0.111286897462093	-0.0156019341270935	-0.281062526746681	-0.233021930402267	-0.406058388583746	-0.337515414933123	-0.133481719438078	-0.35431229539219	-1.32742015004207	-0.312795448038935	-0.260962295998942	-0.978279287343488	-0.286224502559512	-0.172506919710532	-0.309437988674857	0.645210390673568	-0.393853119036663	-0.0641494989045793	-0.563827551976477	0.76269570714794	0.977879340365801
124	-1.21341264902644	-0.5495060096063	-0.00827096509044178	-0.199033591075433	-0.593565720983437	-0.00822204845896418	-0.595035896458765	-0.171950623590441	-0.570165135287822	-0.261834683388426	0.584040509470316	0.131265228367603	0.704350002007884	0.633884119043683	0.672157505896838	0.330554622170104	0.321859242794221	0.296094474707376	0.151206901563095	-0.0874894452854186	-0.61982415992457	0.118643841549594	-0.405206831063658	-0.892873087167005	-1.15478005792117	-0.546780122076886	-0.944549386865178	-1.0012744671893	-0.111286897462093	-0.364341720577578	-0.281062526746681	-0.210463740286256	-0.406058388583746	-0.337515414933123	-0.133481719438078	-0.35431229539219	-0.663984182552145	-1.10390099984728	-0.260962295998942	-1.92747135489717	-0.286224502559512	-0.172506919710532	-0.309437988674857	0.645210390673568	-0.393853119036663	-0.0641494989045793	-0.563827551976477	0.76269570714794	0.977879340365801
125	-1.21341264902644	-0.5495060096063	-1.63198089762212	-0.199033591075433	-0.593565720983437	-0.00822204845896418	-0.595035896458765	-0.171950623590441	-0.570165135287822	-0.306851652475212	0.584040509470316	0.205625070564303	0.704350002007884	0.633884119043683	0.672157505896838	0.330554622170104	0.321859242794221	0.167509288937954	0.151206901563095	-0.0874894452854186	-0.61982415992457	0.118643841549594	-0.405206831063658	-0.892873087167005	-1.15478005792117	-0.546780122076886	-0.178510868359868	-1.2327897901542	-0.111286897462093	-0.364341720577578	-0.281062526746681	-0.210463740286256	-0.406058388583746	-0.337515414933123	-0.133481719438078	-0.35431229539219	-0.663984182552145	-1.10390099984728	-0.260962295998942	-1.92747135489717	-0.286224502559512	-0.172506919710532	-0.628725413611569	0.645210390673568	-0.393853119036663	-0.0641494989045793	-0.563827551976477	0.614354787144907	0.977879340365801
126	-1.21341264902644	-0.5495060096063	-1.63198089762212	-0.199033591075433	-0.593565720983437	-0.00822204845896418	-0.595035896458765	-0.171950623590441	-0.570165135287822	-0.306851652475212	0.584040509470316	0.205625070564303	0.704350002007884	0.633884119043683	0.672157505896838	0.330554622170104	0.321859242794221	0.167509288937954	0.151206901563095	-0.0874894452854186	-0.61982415992457	0.118643841549594	-0.405206831063658	-0.892873087167005	-1.15478005792117	-0.546780122076886	-0.178510868359868	-1.2327897901542	-0.111286897462093	-0.364341720577578	-0.281062526746681	-0.210463740286256	-0.406058388583746	-0.682308243004629	-0.133481719438078	-0.872914725077439	-0.663984182552145	-1.10390099984728	-0.260962295998942	-1.92747135489717	-0.286224502559512	-0.172506919710532	-0.628725413611569	0.645210390673568	-0.393853119036663	-0.0641494989045793	-0.563827551976477	0.614354787144907	0.977879340365801
127	-1.21341264902644	-0.5495060096063	-1.63198089762212	-0.199033591075433	-0.593565720983437	-0.00822204845896418	-0.595035896458765	-0.171950623590441	-0.570165135287822	-0.306851652475212	0.584040509470316	0.205625070564303	0.704350002007884	0.633884119043683	0.672157505896838	0.330554622170104	0.321859242794221	0.167509288937954	0.151206901563095	-0.0874894452854186	-0.61982415992457	0.118643841549594	-0.405206831063658	-0.892873087167005	-1.15478005792117	-1.14533768629839	-0.178510868359868	-0.237014351485686	-0.111286897462093	-0.364341720577578	-0.281062526746681	-0.210463740286256	-0.429453812964752	-0.682308243004629	-0.133481719438078	-0.872914725077439	-0.663984182552145	-1.10390099984728	-0.260962295998942	-1.92747135489717	-0.286224502559512	-0.172506919710532	-0.628725413611569	0.645210390673568	-0.393853119036663	-0.0641494989045793	-0.563827551976477	0.614354787144907	0.977879340365801
128	-1.21341264902644	-0.5495060096063	-1.63198089762212	-0.199033591075433	-0.614884946781712	-0.00822204845896418	-1.66778838724643	-0.171950623590441	-0.570165135287822	-0.306851652475212	0.584040509470316	0.205625070564303	0.704350002007884	0.736722527594154	0.672157505896838	0.330554622170104	0.321859242794221	0.167509288937954	0.151206901563095	-0.0874894452854186	-0.61982415992457	0.118643841549594	-0.405206831063658	-0.892873087167005	-0.130826594444084	-1.14533768629839	-0.178510868359868	-1.07882783600245	-0.111286897462093	-0.364341720577578	-0.281062526746681	-0.210463740286256	-0.429453812964752	-0.186827333359909	-0.133481719438078	-0.872914725077439	-0.663984182552145	-1.10390099984728	-0.260962295998942	-0.848786719018977	-0.286224502559512	-0.172506919710532	-0.628725413611569	0.645210390673568	-0.393853119036663	-0.0641494989045793	-1.37404364302641	0.614354787144907	0.977879340365801
129	-1.21341264902644	-0.5495060096063	-1.63198089762212	-0.199033591075433	-0.614884946781712	-0.00822204845896418	-0.725461715420435	-0.171950623590441	-0.563947341907693	-0.306851652475212	0.584040509470316	0.205625070564303	0.704350002007884	0.736722527594154	0.672157505896838	0.330554622170104	0.321859242794221	0.227381322827169	0.151206901563095	-0.0874894452854186	-0.61982415992457	0.118643841549594	-0.405206831063658	-0.892873087167005	-0.130826594444084	-0.629351925455816	-0.178510868359868	-1.07882783600245	-0.111286897462093	-0.364341720577578	-0.281062526746681	-0.210463740286256	-0.429453812964752	-0.186827333359909	-0.133481719438078	-0.872914725077439	-0.31303472788569	-1.10390099984728	-0.260962295998942	-0.848786719018977	-0.286224502559512	-0.029416997558888	-0.628725413611569	0.645210390673568	-0.393853119036663	-0.0641494989045793	-1.37404364302641	0.614354787144907	0.977879340365801
130	-1.21341264902644	-0.5495060096063	-1.68823752197853	-0.199033591075433	-0.614884946781712	-0.00822204845896418	-0.725461715420435	-0.171950623590441	-0.563947341907693	-0.306851652475212	0.584040509470316	0.205625070564303	0.704350002007884	0.736722527594154	0.672157505896838	0.330554622170104	0.321859242794221	0.227381322827169	0.662720444615945	-0.0874894452854186	-0.61982415992457	0.118643841549594	-0.405206831063658	-0.892873087167005	-0.130826594444084	-0.629351925455816	-0.178510868359868	-1.07882783600245	-0.111286897462093	-0.987700566789598	-0.281062526746681	-0.210463740286256	-0.429453812964752	-1.14244290338802	-0.133481719438078	-0.872914725077439	-0.31303472788569	-1.10390099984728	-0.260962295998942	-0.848786719018977	-0.286224502559512	-0.029416997558888	-0.516157873161075	0.645210390673568	-0.393853119036663	-0.0641494989045793	-1.37404364302641	0.614354787144907	0.977879340365801
131	-1.21341264902644	-0.5495060096063	-0.044708015254487	-0.199033591075433	-0.614884946781712	-0.00822204845896418	-0.725461715420435	-0.171950623590441	-0.563947341907693	-0.306851652475212	0.954985615923407	0.205625070564303	0.89575650860868	0.736722527594154	0.672157505896838	0.330554622170104	0.321859242794221	0.43754830033553	0.662720444615945	-0.0874894452854186	-0.61982415992457	0.671820132960642	-0.405206831063658	-0.892873087167005	-0.130826594444084	-0.629351925455816	-0.178510868359868	-1.07882783600245	-0.111286897462093	-0.987700566789598	-0.281062526746681	-0.210463740286256	-0.429453812964752	-0.253385232004843	-0.133481719438078	-0.424447909480709	-0.31303472788569	-1.10390099984728	-0.260962295998942	-0.848786719018977	-0.286224502559512	-0.144496120382794	-0.516157873161075	0.929376061308312	-0.393853119036663	-0.0641494989045793	-1.37404364302641	0.321983209478664	0.977879340365801
132	-1.21341264902644	-0.5495060096063	-0.044708015254487	-0.199033591075433	-0.237094918173155	-0.00822204845896418	-0.725461715420435	-0.171950623590441	-0.563947341907693	-0.306851652475212	0.954985615923407	0.205625070564303	0.89575650860868	0.736722527594154	0.672157505896838	0.330554622170104	0.321859242794221	0.43754830033553	0.662720444615945	-0.0874894452854186	-0.61982415992457	0.671820132960642	-0.680533914835835	-0.892873087167005	-0.130826594444084	-0.629351925455816	-0.178510868359868	-1.07882783600245	-0.111286897462093	-0.0493456741601193	-0.281062526746681	-0.210463740286256	-0.429453812964752	-0.253385232004843	-0.133481719438078	-0.424447909480709	-0.31303472788569	-1.10390099984728	-0.260962295998942	-0.848786719018977	-0.286224502559512	-0.144496120382794	-0.516157873161075	0.929376061308312	-0.393853119036663	-0.0641494989045793	-1.37404364302641	0.321983209478664	0.977879340365801
133	-1.21341264902644	-0.132392628056957	-0.044708015254487	-0.199033591075433	-0.237094918173155	-0.925711373181608	-0.725461715420435	-0.171950623590441	-0.563947341907693	-0.306851652475212	0.954985615923407	0.205625070564303	0.95818649727409	0.736722527594154	0.672157505896838	0.330554622170104	0.321859242794221	0.43754830033553	0.662720444615945	-0.0874894452854186	-0.61982415992457	0.671820132960642	-0.680533914835835	-0.892873087167005	-0.130826594444084	-0.629351925455816	-0.178510868359868	-1.07882783600245	-0.111286897462093	-0.0493456741601193	-0.281062526746681	-0.210463740286256	-1.17687109232252	-0.253385232004843	-0.133481719438078	-0.424447909480709	-0.31303472788569	-1.10390099984728	-0.260962295998942	-0.848786719018977	-0.286224502559512	-0.144496120382794	-0.516157873161075	0.929376061308312	-0.393853119036663	-1.04364740448728	-1.37404364302641	0.321983209478664	0.977879340365801
134	-1.21341264902644	-0.132392628056957	-0.044708015254487	-0.199033591075433	-0.0477953492265762	-0.925711373181608	-0.725461715420435	-0.171950623590441	-0.563947341907693	-0.306851652475212	0.954985615923407	0.205625070564303	0.95818649727409	0.736722527594154	0.672157505896838	0.330554622170104	0.321859242794221	0.43754830033553	0.662720444615945	-0.0874894452854186	-0.61982415992457	0.671820132960642	-0.680533914835835	-0.892873087167005	-0.130826594444084	-0.629351925455816	-0.178510868359868	-1.07882783600245	-0.111286897462093	-0.0493456741601193	-0.281062526746681	-0.210463740286256	-1.17687109232252	-0.253385232004843	-0.133481719438078	-0.424447909480709	-0.31303472788569	-1.10390099984728	-0.260962295998942	-0.848786719018977	-0.286224502559512	-0.144496120382794	-0.516157873161075	0.929376061308312	-0.393853119036663	-1.24215969496689	-1.37404364302641	0.321983209478664	0.977879340365801
135	-1.77341316674195	-0.132392628056957	-0.044708015254487	-0.199033591075433	-0.0477953492265762	-0.925711373181608	-0.725461715420435	-0.171950623590441	-0.608753141989981	-0.306851652475212	0.954985615923407	0.205625070564303	0.95818649727409	0.736722527594154	0.672157505896838	0.330554622170104	0.321859242794221	0.43754830033553	0.558495900337202	-0.0874894452854186	-0.61982415992457	0.671820132960642	-0.680533914835835	-1.303261771543	-0.130826594444084	-0.629351925455816	-0.178510868359868	-1.07882783600245	-0.111286897462093	-0.0493456741601193	-0.281062526746681	-0.539969716307552	-1.17687109232252	-0.253385232004843	-0.133481719438078	-0.424447909480709	-0.31303472788569	-1.10390099984728	-0.625059376663666	-0.848786719018977	-0.286224502559512	-0.144496120382794	-0.516157873161075	0.929376061308312	-0.393853119036663	-1.24215969496689	-1.37404364302641	0.321983209478664	0.977879340365801
136	-1.77341316674195	-0.132392628056957	-0.044708015254487	-0.199033591075433	-0.0477953492265762	-0.925711373181608	-0.150567333011204	-0.171950623590441	-0.608753141989981	-0.306851652475212	0.954985615923407	0.205625070564303	0.95818649727409	0.736722527594154	0.750240734191679	0.330554622170104	0.321859242794221	0.43754830033553	0.558495900337202	-0.0874894452854186	-0.61982415992457	0.671820132960642	-0.680533914835835	-1.303261771543	-0.435704663954819	-0.629351925455816	-0.178510868359868	-1.07882783600245	-0.111286897462093	-0.0493456741601193	-0.281062526746681	-0.539969716307552	-1.17687109232252	-0.253385232004843	-0.133481719438078	-0.226078092598275	-0.31303472788569	-1.10390099984728	-0.515720517824769	-0.848786719018977	-0.286224502559512	-0.144496120382794	-0.516157873161075	0.929376061308312	-0.393853119036663	-1.24215969496689	-1.08266756521269	0.321983209478664	0.977879340365801
137	-1.77341316674195	-0.132392628056957	-0.044708015254487	-0.199033591075433	-0.0477953492265762	-0.925711373181608	-0.150567333011204	-0.171950623590441	-0.608753141989981	-0.306851652475212	0.954985615923407	0.205625070564303	0.95818649727409	0.736722527594154	0.750240734191679	0.330554622170104	0.321859242794221	0.43754830033553	0.558495900337202	-0.329333309634444	-0.61982415992457	0.671820132960642	-0.680533914835835	-1.303261771543	-0.435704663954819	-0.629351925455816	-0.449098959023978	-1.07882783600245	-0.111286897462093	-0.0493456741601193	-0.281062526746681	-0.539969716307552	-1.17687109232252	-0.253385232004843	-0.133481719438078	-0.226078092598275	-0.31303472788569	-1.10390099984728	-0.515720517824769	-0.848786719018977	-0.286224502559512	-0.144496120382794	-0.516157873161075	0.929376061308312	-1.0144237228642	-1.24215969496689	-1.08266756521269	0.321983209478664	0.977879340365801
138	-0.547946073444807	-0.132392628056957	-0.044708015254487	-0.199033591075433	-0.0477953492265762	-0.925711373181608	-0.150567333011204	-0.367354798265972	-0.608753141989981	-0.306851652475212	0.954985615923407	0.205625070564303	0.95818649727409	0.736722527594154	0.750240734191679	0.330554622170104	0.321859242794221	0.43754830033553	0.558495900337202	-0.329333309634444	-0.61982415992457	0.449439885449394	-0.680533914835835	-0.773437402568863	-0.261291131375249	-0.629351925455816	-0.449098959023978	-1.21966751116672	-0.111286897462093	-0.0493456741601193	-0.281062526746681	-0.539969716307552	-1.17687109232252	-0.253385232004843	-0.133481719438078	-0.226078092598275	-0.31303472788569	-1.10390099984728	-0.515720517824769	-0.848786719018977	-0.286224502559512	-0.144496120382794	-0.516157873161075	0.929376061308312	-1.0144237228642	-1.24215969496689	-1.08266756521269	0.321983209478664	0.977879340365801
139	-0.318128181981378	-0.132392628056957	-0.044708015254487	-0.199033591075433	-0.0477953492265762	-0.925711373181608	-0.150567333011204	-0.367354798265972	-0.608753141989981	-0.306851652475212	0.954985615923407	0.205625070564303	0.95818649727409	0.736722527594154	0.750240734191679	0.330554622170104	0.321859242794221	0.43754830033553	0.558495900337202	-0.329333309634444	-0.61982415992457	0.449439885449394	-0.680533914835835	-0.773437402568863	-0.261291131375249	-0.629351925455816	-0.449098959023978	-1.21966751116672	-0.111286897462093	-0.0493456741601193	-0.281062526746681	-0.539969716307552	-0.742392398590378	-0.253385232004843	-0.133481719438078	-0.226078092598275	-0.31303472788569	-1.10390099984728	-0.515720517824769	-0.848786719018977	-0.286224502559512	-0.144496120382794	-0.516157873161075	0.929376061308312	-1.0144237228642	-1.24215969496689	-1.08266756521269	0.321983209478664	0.977879340365801
140	-0.318128181981378	-0.132392628056957	-0.044708015254487	-0.199033591075433	-0.0477953492265762	-0.925711373181608	-0.150567333011204	-0.367354798265972	-0.608753141989981	-0.306851652475212	0.954985615923407	0.205625070564303	0.95818649727409	0.736722527594154	0.750240734191679	0.330554622170104	0.321859242794221	0.43754830033553	0.558495900337202	-0.329333309634444	-0.61982415992457	0.650617591267922	-0.680533914835835	-0.773437402568863	-0.261291131375249	-0.629351925455816	-0.449098959023978	-1.21966751116672	-0.111286897462093	-0.0493456741601193	-0.281062526746681	-0.539969716307552	-0.742392398590378	-0.253385232004843	-0.133481719438078	-0.226078092598275	-0.31303472788569	-1.10390099984728	-0.515720517824769	-0.848786719018977	-0.286224502559512	-0.144496120382794	-0.516157873161075	0.929376061308312	-1.0144237228642	-1.24215969496689	-1.08266756521269	0.321983209478664	0.977879340365801
141	-0.318128181981378	-0.132392628056957	-0.044708015254487	-0.199033591075433	-0.0477953492265762	-0.925711373181608	-0.150567333011204	-0.367354798265972	-0.608753141989981	-0.306851652475212	0.954985615923407	0.205625070564303	0.95818649727409	0.736722527594154	0.750240734191679	0.330554622170104	0.321859242794221	0.43754830033553	0.558495900337202	-0.329333309634444	-0.61982415992457	0.650617591267922	-0.680533914835835	-0.773437402568863	-0.261291131375249	-0.629351925455816	-0.449098959023978	-1.21966751116672	-0.111286897462093	-0.0493456741601193	-0.281062526746681	-0.539969716307552	-0.742392398590378	-0.253385232004843	-0.462985628345318	-0.226078092598275	-0.31303472788569	-1.10390099984728	-0.515720517824769	-0.848786719018977	-0.286224502559512	-0.144496120382794	-0.516157873161075	0.929376061308312	-1.0144237228642	-1.24215969496689	-1.08266756521269	0.650925114523615	0.977879340365801
142	-0.318128181981378	-0.132392628056957	-0.044708015254487	-0.199033591075433	-0.0477953492265762	-0.925711373181608	-0.150567333011204	-0.367354798265972	-0.608753141989981	-0.306851652475212	0.954985615923407	0.205625070564303	0.00838639082384873	0.736722527594154	0.750240734191679	0.330554622170104	0.321859242794221	0.43754830033553	0.558495900337202	-0.329333309634444	-0.61982415992457	0.234114829185681	-0.680533914835835	-0.773437402568863	-0.261291131375249	-0.629351925455816	-0.449098959023978	-1.21966751116672	-0.111286897462093	-0.0493456741601193	-0.345202987137761	-0.539969716307552	-0.758726550494751	-0.253385232004843	-0.198087200412223	-0.472524016393021	-0.31303472788569	-1.10390099984728	-0.515720517824769	-0.848786719018977	-0.286224502559512	-0.144496120382794	-0.516157873161075	0.929376061308312	-1.0144237228642	-1.24215969496689	-1.08266756521269	0.650925114523615	0.977879340365801
143	-0.318128181981378	-0.132392628056957	-0.38008715303116	-0.199033591075433	-0.0477953492265762	-0.925711373181608	-0.678959178630485	-0.367354798265972	-0.608753141989981	-0.306851652475212	0.954985615923407	0.205625070564303	0.00838639082384873	0.736722527594154	0.750240734191679	0.330554622170104	0.321859242794221	0.43754830033553	0.558495900337202	-0.329333309634444	-0.61982415992457	0.234114829185681	-0.680533914835835	-0.773437402568863	-0.261291131375249	-0.629351925455816	-0.449098959023978	-1.21966751116672	-0.111286897462093	-0.0493456741601193	-0.471688829275513	-0.408391898201764	-0.758726550494751	-0.253385232004843	-0.198087200412223	-0.472524016393021	-0.31303472788569	-1.10390099984728	-0.280140097044116	-0.848786719018977	-0.286224502559512	-0.144496120382794	-0.516157873161075	0.929376061308312	-1.0144237228642	-1.24215969496689	-1.08266756521269	0.650925114523615	0.977879340365801
144	-0.318128181981378	-0.132392628056957	-0.38008715303116	-0.199033591075433	-0.0477953492265762	-0.925711373181608	-0.32903509315574	-0.367354798265972	-0.608753141989981	-0.306851652475212	0.954985615923407	0.205625070564303	0.363008120277984	0.736722527594154	0.750240734191679	0.330554622170104	0.321859242794221	0.874015512062178	0.558495900337202	-0.329333309634444	-0.739289578260961	0.234114829185681	-0.680533914835835	-0.773437402568863	-0.261291131375249	-0.629351925455816	-1.04998175598739	-1.21966751116672	-0.111286897462093	-0.0493456741601193	-0.471688829275513	-0.408391898201764	-0.758726550494751	-1.21094339690353	-1.42380471400347	-0.472524016393021	-0.31303472788569	-1.10390099984728	-0.280140097044116	-0.848786719018977	-0.286224502559512	-0.144496120382794	-0.516157873161075	0.929376061308312	-1.0144237228642	-1.24215969496689	-1.08266756521269	0.650925114523615	0.977879340365801
145	-0.318128181981378	-0.132392628056957	-0.38008715303116	-0.199033591075433	-0.0477953492265762	-0.29035256161014	-0.32903509315574	-0.367354798265972	-0.976071283505665	-0.306851652475212	0.954985615923407	0.205625070564303	0.363008120277984	0.736722527594154	0.750240734191679	0.330554622170104	0.321859242794221	0.874015512062178	0.558495900337202	-0.329333309634444	-0.375794670623665	0.527272486082047	-0.680533914835835	-0.773437402568863	-0.261291131375249	-0.709999328760404	-1.04998175598739	-1.21966751116672	-0.111286897462093	-0.0493456741601193	-0.471688829275513	-0.408391898201764	-0.758726550494751	-1.21094339690353	-1.42380471400347	-0.472524016393021	-0.29158834130035	-1.10390099984728	-0.280140097044116	-0.848786719018977	-0.286224502559512	-0.144496120382794	-0.516157873161075	0.467907309779378	-1.0144237228642	-1.24215969496689	-1.08266756521269	0.721763511639282	0.977879340365801
146	-0.318128181981378	-0.132392628056957	-0.38008715303116	-0.199033591075433	-0.0477953492265762	-0.29035256161014	-0.32903509315574	-1.1399900364309	-0.976071283505665	-0.306851652475212	0.954985615923407	0.205625070564303	0.363008120277984	0.736722527594154	0.750240734191679	0.330554622170104	0.321859242794221	0.874015512062178	0.558495900337202	-0.329333309634444	-0.375794670623665	0.527272486082047	-0.680533914835835	-0.773437402568863	-0.261291131375249	-0.709999328760404	-1.04998175598739	-1.21966751116672	-0.111286897462093	-0.0493456741601193	-0.471688829275513	-0.408391898201764	-1.16355779574951	-0.779654030189943	-1.42380471400347	-0.472524016393021	-0.29158834130035	-1.10390099984728	-0.280140097044116	-0.734640583717337	-0.286224502559512	-0.144496120382794	-0.516157873161075	0.467907309779378	-1.0144237228642	-1.10431218644051	-1.08266756521269	0.721763511639282	0.977879340365801
147	-0.318128181981378	-0.132392628056957	-0.38008715303116	-0.132510977881413	-0.0477953492265762	-0.29035256161014	-0.32903509315574	-1.1399900364309	-0.976071283505665	-0.306851652475212	0.954985615923407	0.205625070564303	0.363008120277984	0.736722527594154	0.750240734191679	0.330554622170104	0.321859242794221	0.874015512062178	0.558495900337202	-0.329333309634444	-0.375794670623665	0.527272486082047	-0.680533914835835	-0.773437402568863	-0.261291131375249	-0.709999328760404	-1.04998175598739	-0.618206404519509	-0.111286897462093	-0.0493456741601193	-0.471688829275513	-0.408391898201764	-1.16355779574951	-0.779654030189943	-1.42380471400347	-0.472524016393021	-0.29158834130035	-0.398719953456245	-0.280140097044116	-0.734640583717337	-0.286224502559512	-0.848122331643071	-0.357446430840295	0.467907309779378	-1.0144237228642	-1.57132957745308	-1.08266756521269	0.721763511639282	0.977879340365801
148	-0.318128181981378	-0.132392628056957	-0.38008715303116	-0.132510977881413	-0.0477953492265762	-0.29035256161014	-0.32903509315574	-1.1399900364309	-0.976071283505665	-0.306851652475212	0.954985615923407	0.205625070564303	0.363008120277984	0.736722527594154	0.750240734191679	0.330554622170104	0.321859242794221	0.874015512062178	0.558495900337202	-0.329333309634444	-0.250831340222584	0.527272486082047	-0.680533914835835	-0.773437402568863	-0.261291131375249	-0.709999328760404	-1.04998175598739	-0.618206404519509	-0.111286897462093	-0.0493456741601193	-0.263548045243087	-0.408391898201764	-0.00508902716093673	-0.779654030189943	-1.42380471400347	-0.472524016393021	-0.29158834130035	-0.398719953456245	-0.280140097044116	-0.734640583717337	-0.286224502559512	-0.848122331643071	-0.357446430840295	0.467907309779378	-1.0144237228642	-0.780340065167662	-1.08266756521269	0.721763511639282	0.977879340365801
149	-0.318128181981378	-0.132392628056957	-0.38008715303116	-0.132510977881413	-0.0477953492265762	-0.29035256161014	-0.32903509315574	-0.724117944518402	-0.0787715453138342	-0.306851652475212	0.954985615923407	0.205625070564303	0.363008120277984	0.736722527594154	0.750240734191679	0.330554622170104	0.321859242794221	0.874015512062178	0.558495900337202	-0.329333309634444	-0.250831340222584	0.527272486082047	-0.680533914835835	-0.773437402568863	-0.261291131375249	-0.709999328760404	-1.04998175598739	-0.618206404519509	-0.111286897462093	-0.0493456741601193	-0.263548045243087	-0.408391898201764	-0.00508902716093673	-0.605439249711136	-1.42380471400347	-0.472524016393021	-0.29158834130035	-0.398719953456245	-0.280140097044116	-0.734640583717337	-0.286224502559512	-0.848122331643071	-0.357446430840295	0.467907309779378	-1.0144237228642	-0.780340065167662	-1.08266756521269	0.721763511639282	0.977879340365801
150	-0.318128181981378	-0.132392628056957	-0.38008715303116	-0.132510977881413	-0.0477953492265762	-0.29035256161014	-0.32903509315574	-0.724117944518402	-0.0787715453138342	-0.306851652475212	0.954985615923407	0.205625070564303	0.363008120277984	0.736722527594154	0.172825623114444	0.810774567316171	0.321859242794221	0.874015512062178	0.558495900337202	-0.329333309634444	-0.250831340222584	0.527272486082047	-0.680533914835835	-0.773437402568863	-0.261291131375249	-0.709999328760404	-1.11093731497645	-0.618206404519509	-0.111286897462093	-0.0493456741601193	-0.263548045243087	-0.408391898201764	-0.00508902716093673	-0.605439249711136	-0.163707491046299	-0.472524016393021	-0.29158834130035	-0.398719953456245	-0.280140097044116	-0.414382982536732	-0.286224502559512	-0.848122331643071	-0.357446430840295	0.467907309779378	-1.0144237228642	-0.780340065167662	-1.1279080807605	0.721763511639282	0.977879340365801
151	-0.318128181981378	-0.132392628056957	-0.38008715303116	-0.132510977881413	-0.0477953492265762	-0.29035256161014	-0.32903509315574	-0.724117944518402	-0.0787715453138342	-0.306851652475212	0.954985615923407	0.205625070564303	0.363008120277984	0.736722527594154	0.172825623114444	0.810774567316171	0.321859242794221	0.874015512062178	0.558495900337202	-0.329333309634444	-0.250831340222584	0.527272486082047	-0.680533914835835	-0.773437402568863	-0.261291131375249	-0.709999328760404	-1.11093731497645	-0.618206404519509	-1.00086262804027	-0.0493456741601193	-0.263548045243087	-0.408391898201764	-0.00508902716093673	-0.605439249711136	-0.163707491046299	-0.472524016393021	-0.29158834130035	-0.0780420272464675	-0.291601078496354	-0.414382982536732	-0.286224502559512	-0.848122331643071	-0.357446430840295	0.467907309779378	-1.0144237228642	-0.780340065167662	-1.1279080807605	0.721763511639282	0.977879340365801
152	-0.318128181981378	-0.311881733308587	-0.38008715303116	-0.132510977881413	-0.0477953492265762	-0.29035256161014	-0.32903509315574	-0.724117944518402	-0.0787715453138342	-0.306851652475212	0.954985615923407	0.205625070564303	0.363008120277984	0.736722527594154	0.172825623114444	0.810774567316171	0.321859242794221	0.874015512062178	0.558495900337202	-0.329333309634444	-0.250831340222584	0.527272486082047	-0.680533914835835	-0.773437402568863	-0.261291131375249	-0.709999328760404	-1.11093731497645	-0.618206404519509	-1.00086262804027	-0.0493456741601193	-0.263548045243087	-0.460878931137708	-0.00508902716093673	-0.772239753683825	-0.163707491046299	-0.472524016393021	-0.29158834130035	-0.0780420272464675	-0.291601078496354	-0.064861389550283	-0.286224502559512	-0.848122331643071	-0.357446430840295	0.467907309779378	-1.0144237228642	-0.780340065167662	-1.13147390029477	0.721763511639282	0.977879340365801
153	-0.930735832896375	-0.311881733308587	-0.38008715303116	-0.132510977881413	-0.0477953492265762	-0.29035256161014	-0.32903509315574	-0.724117944518402	-0.0787715453138342	-0.306851652475212	0.954985615923407	0.358471184572331	0.363008120277984	0.736722527594154	0.172825623114444	0.810774567316171	0.321859242794221	0.874015512062178	0.558495900337202	-0.329333309634444	-0.250831340222584	0.527272486082047	-0.680533914835835	-0.773437402568863	-0.261291131375249	-0.709999328760404	-1.11093731497645	-0.618206404519509	-1.00086262804027	-0.0493456741601193	-0.263548045243087	-0.460878931137708	-0.00508902716093673	-0.772239753683825	-0.163707491046299	-0.472524016393021	-0.29158834130035	-0.0780420272464675	-0.291601078496354	-0.064861389550283	-0.286224502559512	-0.848122331643071	-0.357446430840295	0.862335853917079	-0.585009591099838	-0.780340065167662	-1.13147390029477	0.721763511639282	0.977879340365801
154	-0.930735832896375	-0.311881733308587	-0.38008715303116	-0.132510977881413	-0.0477953492265762	-0.29035256161014	-0.32903509315574	-0.724117944518402	-0.0787715453138342	-0.306851652475212	0.954985615923407	0.358471184572331	0.363008120277984	0.46029715922065	0.172825623114444	0.810774567316171	0.321859242794221	0.874015512062178	0.675241287698054	-0.329333309634444	-0.250831340222584	0.527272486082047	-0.680533914835835	-0.773437402568863	-0.261291131375249	-0.709999328760404	-0.582257001225367	-0.618206404519509	-1.00086262804027	-0.0493456741601193	-0.263548045243087	-0.460878931137708	-0.00508902716093673	-1.13352721329317	-0.163707491046299	-0.472524016393021	-0.29158834130035	-0.0780420272464675	-0.291601078496354	-1.22229678414288	-0.286224502559512	-0.848122331643071	-0.357446430840295	0.862335853917079	-0.585009591099838	-0.780340065167662	-1.13147390029477	0.721763511639282	0.977879340365801
155	-0.930735832896375	-0.444218540144399	-0.38008715303116	-0.132510977881413	-0.0477953492265762	-0.29035256161014	-0.32903509315574	-0.724117944518402	-0.232544842608595	-0.306851652475212	0.341444750857211	0.876438285652182	0.363008120277984	0.46029715922065	0.172825623114444	0.810774567316171	0.321859242794221	0.874015512062178	0.675241287698054	-0.329333309634444	-0.470790727916945	0.527272486082047	-0.680533914835835	-0.773437402568863	-0.261291131375249	-0.709999328760404	-0.582257001225367	-0.618206404519509	-1.00086262804027	-0.0493456741601193	-0.263548045243087	-0.460878931137708	-0.611344459794283	-1.13352721329317	-0.163707491046299	-0.472524016393021	-0.29158834130035	-0.0780420272464675	-0.291601078496354	-1.22229678414288	-0.286224502559512	-0.848122331643071	-0.357446430840295	0.862335853917079	-0.275983839232032	-0.780340065167662	-1.13147390029477	0.721763511639282	0.977879340365801
156	-0.930735832896375	-0.916087192865235	-0.38008715303116	-0.132510977881413	-0.0477953492265762	-0.29035256161014	-0.32903509315574	-0.724117944518402	-0.232544842608595	-0.306851652475212	0.920024451440374	0.876438285652182	0.363008120277984	0.46029715922065	0.172825623114444	0.810774567316171	0.493605102402813	0.874015512062178	0.675241287698054	-0.800982914326576	-0.470790727916945	0.527272486082047	-0.680533914835835	-0.773437402568863	-0.261291131375249	-0.709999328760404	-0.582257001225367	-0.618206404519509	-1.00086262804027	-0.0493456741601193	-0.263548045243087	-0.460878931137708	-0.611344459794283	-1.13352721329317	-0.163707491046299	-0.470805349038627	-0.29158834130035	-0.0780420272464675	-0.291601078496354	-1.22229678414288	-0.286224502559512	-0.848122331643071	-0.357446430840295	0.862335853917079	-1.2323634625566	-0.780340065167662	-1.13147390029477	0.721763511639282	0.977879340365801
157	-0.930735832896375	-0.916087192865235	-0.38008715303116	-0.197621287784762	-0.0477953492265762	-0.29035256161014	-0.32903509315574	-0.724117944518402	-0.232544842608595	-0.306851652475212	0.920024451440374	0.876438285652182	0.363008120277984	0.46029715922065	0.172825623114444	0.810774567316171	0.493605102402813	0.874015512062178	0.675241287698054	-0.800982914326576	-0.470790727916945	0.527272486082047	-0.680533914835835	-0.218263496912171	-0.261291131375249	-0.709999328760404	-0.550341706294718	-0.618206404519509	-1.6312740725607	-0.0493456741601193	-0.263548045243087	-0.460878931137708	-0.367825731451474	-0.66736772867901	-1.21021726702732	-0.323325464964444	-0.29158834130035	-0.0780420272464675	-0.291601078496354	-1.22229678414288	-0.286224502559512	-0.848122331643071	-0.357446430840295	0.862335853917079	-1.2323634625566	-0.780340065167662	-1.43886313500842	0.721763511639282	0.977879340365801
158	-0.930735832896375	-0.916087192865235	-0.38008715303116	-0.197621287784762	-0.0477953492265762	-0.29035256161014	-0.32903509315574	-0.724117944518402	-0.232544842608595	-0.306851652475212	0.920024451440374	0.876438285652182	0.363008120277984	0.719328488970297	0.172825623114444	0.810774567316171	0.493605102402813	0.874015512062178	0.774066247591833	-0.23664548806722	-0.470790727916945	0.527272486082047	-0.680533914835835	-0.218263496912171	-0.261291131375249	-0.709999328760404	-0.550341706294718	-0.618206404519509	-1.6312740725607	-0.0493456741601193	-0.263548045243087	-0.460878931137708	-0.367825731451474	-0.66736772867901	-0.0948638365669352	-0.323325464964444	-0.29158834130035	-0.0780420272464675	-0.548408539888882	-1.22229678414288	-0.286224502559512	-0.848122331643071	-0.357446430840295	0.368576012695937	-1.2323634625566	-0.780340065167662	-1.43886313500842	0.721763511639282	0.951187029838615
159	-0.930735832896375	-0.916087192865235	-0.38008715303116	-0.197621287784762	-0.0477953492265762	-0.29035256161014	-0.32903509315574	-0.724117944518402	-0.232544842608595	-0.306851652475212	0.920024451440374	0.246136414960938	0.363008120277984	0.719328488970297	0.172825623114444	0.810774567316171	0.493605102402813	0.874015512062178	0.774066247591833	-0.23664548806722	-0.470790727916945	0.607769765768432	-0.680533914835835	-0.218263496912171	-0.261291131375249	-0.709999328760404	-0.550341706294718	-0.424536049138609	-1.80295441400778	-0.0493456741601193	-0.263548045243087	-0.460878931137708	-0.92433860334915	-0.350534326272445	-0.0948638365669352	-0.323325464964444	-0.29158834130035	-0.0780420272464675	-0.548408539888882	-1.22229678414288	-0.286224502559512	-0.848122331643071	-0.357446430840295	0.368576012695937	-1.22009259664021	-0.780340065167662	-1.43886313500842	0.721763511639282	0.951187029838615
160	-0.930735832896375	-0.916087192865235	-0.38008715303116	-0.197621287784762	-0.0477953492265762	-0.29035256161014	-0.32903509315574	-0.724117944518402	-1.0340434799061	-0.306851652475212	0.920024451440374	0.246136414960938	0.363008120277984	0.719328488970297	0.172825623114444	0.810774567316171	0.493605102402813	0.874015512062178	0.774066247591833	-0.282386080153488	-0.470790727916945	0.607769765768432	-0.680533914835835	-0.218263496912171	-0.261291131375249	-0.802477795146045	-0.43947976648509	-0.424536049138609	-1.80295441400778	-0.0493456741601193	-0.263548045243087	-0.460878931137708	-0.92433860334915	-0.350534326272445	-0.0948638365669352	-0.323325464964444	-0.29158834130035	-0.0780420272464675	-0.548408539888882	-1.22229678414288	-0.286224502559512	-0.848122331643071	-0.357446430840295	0.368576012695937	-1.2829264689749	-0.780340065167662	-1.43886313500842	0.721763511639282	0.951187029838615
161	-0.0993991536943366	-0.916087192865235	-0.38008715303116	-0.197621287784762	-0.0477953492265762	-0.534296497664042	-0.32903509315574	-0.724117944518402	-1.0340434799061	-0.16842581002688	0.920024451440374	0.246136414960938	0.363008120277984	0.719328488970297	0.172825623114444	0.810774567316171	0.493605102402813	0.874015512062178	0.774066247591833	-1.13115812744266	-0.470790727916945	0.607769765768432	-0.680533914835835	-0.218263496912171	-0.261291131375249	-0.802477795146045	-0.586901084840021	-0.424536049138609	-1.80295441400778	-0.261608356303752	-0.263548045243087	-0.460878931137708	-0.92433860334915	-0.304348123174267	-0.0948638365669352	-0.323325464964444	-0.29158834130035	-0.0974157900801208	-0.548408539888882	-1.22229678414288	-0.286224502559512	-0.848122331643071	-0.357446430840295	0.368576012695937	-1.2829264689749	-0.0095612502777821	-1.43886313500842	0.890095160867574	0.951187029838615
162	-0.0993991536943366	-0.916087192865235	-0.38008715303116	-0.197621287784762	-0.0477953492265762	-0.534296497664042	-0.32903509315574	-0.247433347963231	-1.0340434799061	-0.16842581002688	0.920024451440374	0.246136414960938	0.363008120277984	0.719328488970297	0.172825623114444	0.810774567316171	0.493605102402813	0.611280476946476	0.774066247591833	-1.13115812744266	-0.470790727916945	0.607769765768432	-0.680533914835835	-0.218263496912171	-0.261291131375249	-0.802477795146045	-0.586901084840021	-0.424536049138609	-1.55664888536423	-0.261608356303752	-0.263548045243087	-0.460878931137708	-0.92433860334915	-0.304348123174267	-0.0948638365669352	-0.323325464964444	-2.03317280171906	-0.0974157900801208	-0.548408539888882	-1.22229678414288	-0.286224502559512	-0.848122331643071	-0.357446430840295	0.368576012695937	-1.2829264689749	-0.0095612502777821	-1.43886313500842	0.482137414384495	0.951187029838615
163	-0.0993991536943366	-1.0751784470042	-0.38008715303116	-0.197621287784762	-0.0477953492265762	-0.502469504859648	-0.32903509315574	-0.247433347963231	-1.0340434799061	-0.16842581002688	0.920024451440374	0.246136414960938	0.363008120277984	0.719328488970297	0.172825623114444	0.810774567316171	0.493605102402813	0.611280476946476	0.774066247591833	-1.13115812744266	-0.470790727916945	0.607769765768432	-0.680533914835835	-0.218263496912171	-0.261291131375249	-0.802477795146045	-0.586901084840021	-1.41098399146775	-1.55664888536423	-0.261608356303752	-0.263548045243087	-0.460878931137708	-0.92433860334915	-0.304348123174267	-0.0948638365669352	-0.323325464964444	-0.939348223195465	-0.0974157900801208	-0.548408539888882	-1.22229678414288	-0.286224502559512	-0.848122331643071	-0.357446430840295	0.225772325074503	-1.2829264689749	-0.0095612502777821	-1.14068199756555	0.482137414384495	0.450489212984658
164	-0.0993991536943366	-1.0751784470042	-0.38008715303116	-0.197621287784762	-0.0477953492265762	-0.502469504859648	-0.32903509315574	-0.778649296062536	-1.0340434799061	-0.16842581002688	0.920024451440374	0.246136414960938	0.363008120277984	0.719328488970297	0.172825623114444	0.810774567316171	0.801539092472851	0.611280476946476	0.772677887233316	-1.13115812744266	-0.00172691960861077	0.607769765768432	-0.680533914835835	-0.133359633495108	-0.369500128017448	-0.802477795146045	-0.586901084840021	-1.41098399146775	-1.55664888536423	-0.261608356303752	-0.263548045243087	-0.460878931137708	-1.25717346380129	-0.304348123174267	-0.0948638365669352	-0.323325464964444	-0.939348223195465	-0.0974157900801208	-0.548408539888882	-1.22229678414288	-0.286224502559512	-0.848122331643071	-0.357446430840295	0.225772325074503	-1.2829264689749	-0.0095612502777821	-1.14068199756555	0.482137414384495	0.450489212984658
165	-0.0993991536943366	-1.0751784470042	-0.38008715303116	-0.197621287784762	-0.0477953492265762	-0.502469504859648	-0.32903509315574	-0.778649296062536	-1.0340434799061	-0.16842581002688	0.920024451440374	0.246136414960938	0.363008120277984	0.506359931823252	0.172825623114444	0.810774567316171	0.801539092472851	0.611280476946476	0.155743966460358	-1.13115812744266	-0.00172691960861077	0.607769765768432	-0.680533914835835	-0.133359633495108	-0.369500128017448	-0.802477795146045	-0.586901084840021	-1.41098399146775	-1.55664888536423	-0.261608356303752	-0.263548045243087	-0.460878931137708	-1.25717346380129	-0.304348123174267	-0.0948638365669352	-0.323325464964444	-0.939348223195465	-0.0974157900801208	-0.548408539888882	-1.22229678414288	-0.286224502559512	-0.848122331643071	-0.357446430840295	0.683734294392404	-1.2829264689749	-0.0095612502777821	-1.14068199756555	0.482137414384495	0.450489212984658
166	-0.0993991536943366	-1.0751784470042	-0.38008715303116	-0.197621287784762	-0.0477953492265762	-0.502469504859648	-0.32903509315574	-0.680777814199823	-1.0340434799061	-0.348934047794528	0.920024451440374	0.246136414960938	0.363008120277984	0.506359931823252	0.172825623114444	0.810774567316171	0.513640128958627	0.515180179981414	0.155743966460358	-1.13115812744266	-0.605172538772691	0.607769765768432	-0.680533914835835	-0.133359633495108	-0.369500128017448	-1.7283820753156	-0.586901084840021	-1.41098399146775	-0.496987015469613	-0.261608356303752	-0.263548045243087	-0.460878931137708	-1.25717346380129	-0.304348123174267	-0.0948638365669352	-0.323325464964444	-0.939348223195465	-0.0974157900801208	-0.548408539888882	-1.22229678414288	-0.286224502559512	-0.848122331643071	-0.357446430840295	0.683734294392404	-1.2829264689749	-0.0095612502777821	-1.14068199756555	0.482137414384495	0.450489212984658
167	-0.0993991536943366	-1.0751784470042	-0.38008715303116	-0.197621287784762	-0.0477953492265762	-0.502469504859648	-0.32903509315574	-0.680777814199823	-0.930809102867801	-0.348934047794528	0.920024451440374	0.246136414960938	0.363008120277984	0.506359931823252	0.172825623114444	0.810774567316171	0.513640128958627	0.515180179981414	0.155743966460358	-1.13115812744266	-0.605172538772691	0.981894852840375	-0.680533914835835	-0.133359633495108	-0.369500128017448	-1.7283820753156	-0.586901084840021	-1.41098399146775	-0.496987015469613	-0.261608356303752	-0.263548045243087	-0.460878931137708	-0.528117585394606	-0.304348123174267	-0.0948638365669352	-0.323325464964444	-0.939348223195465	-0.0974157900801208	-0.224803024128445	-1.22229678414288	-0.286224502559512	-0.848122331643071	-0.284535218268955	0.683734294392404	-1.2829264689749	-0.0095612502777821	-1.14068199756555	0.482137414384495	0.450489212984658
168	-0.0993991536943366	-1.0751784470042	-0.38008715303116	-0.197621287784762	-0.0477953492265762	-0.733672678160533	-0.32903509315574	-0.680777814199823	-0.930809102867801	-0.348934047794528	0.920024451440374	0.246136414960938	0.363008120277984	0.506359931823252	0.172825623114444	0.810774567316171	0.513640128958627	0.515180179981414	0.155743966460358	-1.13115812744266	-0.605172538772691	0.981894852840375	-0.680533914835835	-0.133359633495108	-0.369500128017448	-1.7283820753156	-0.586901084840021	-1.41098399146775	-0.16200448699888	-0.261608356303752	-0.263548045243087	-0.460878931137708	-0.528117585394606	-0.304348123174267	-0.0948638365669352	-0.323325464964444	-0.745605499144142	-0.0974157900801208	-0.224803024128445	-1.2094252355279	-0.286224502559512	-0.848122331643071	-0.284535218268955	0.39618108127079	-1.2829264689749	-0.0095612502777821	-0.738052877654786	0.482137414384495	0.450489212984658
169	-0.0993991536943366	-1.0751784470042	-0.38008715303116	-0.197621287784762	-0.0477953492265762	-0.733672678160533	-0.32903509315574	-0.680777814199823	-0.930809102867801	-0.348934047794528	0.26996574723402	0.246136414960938	0.363008120277984	0.506359931823252	0.172825623114444	0.810774567316171	0.515966254598646	0.515180179981414	0.155743966460358	-0.325842899993241	-0.605172538772691	0.981894852840375	-0.0227644919061774	-0.133359633495108	-0.369500128017448	-1.83874691895997	-0.6524403504443	-1.41098399146775	-0.16200448699888	-0.261608356303752	-0.263548045243087	-0.460878931137708	-0.528117585394606	-0.304348123174267	-0.0948638365669352	-0.323325464964444	-0.745605499144142	-0.0974157900801208	-0.224803024128445	-1.2094252355279	-0.286224502559512	-0.848122331643071	-0.284535218268955	0.39618108127079	-1.2829264689749	-0.0095612502777821	-0.738052877654786	0.482137414384495	0.450489212984658
170	-0.0993991536943366	-0.621256812688874	-0.38008715303116	-0.197621287784762	-0.0477953492265762	-0.733672678160533	-0.32903509315574	-0.297694373370966	-0.930809102867801	-0.348934047794528	0.00556882494970234	0.246136414960938	0.458971381194664	0.506359931823252	0.172825623114444	0.810774567316171	0.515966254598646	0.515180179981414	0.155743966460358	-0.325842899993241	-0.605172538772691	0.981894852840375	-0.0227644919061774	-0.133359633495108	-0.369500128017448	-1.72952567219217	-0.853245049570368	-1.41098399146775	-0.16200448699888	-0.261608356303752	-0.263548045243087	-0.460878931137708	-0.528117585394606	-0.304348123174267	-0.0948638365669352	-1.27554815631712	-0.745605499144142	-0.0974157900801208	-0.224803024128445	-0.867616064427181	-0.377081831730014	-0.848122331643071	-0.284535218268955	0.39618108127079	-0.967477753907466	-0.0095612502777821	-0.302928821924084	0.482137414384495	0.450489212984658
171	-0.0993991536943366	-0.621256812688874	-0.38008715303116	-0.197621287784762	-0.0477953492265762	-0.733672678160533	-0.32903509315574	-0.297694373370966	-0.930809102867801	-0.348934047794528	0.00556882494970234	0.246136414960938	0.458971381194664	0.506359931823252	0.172825623114444	0.434100847284801	0.515966254598646	0.515180179981414	0.155743966460358	-0.325842899993241	-1.21596787960538	0.981894852840375	-0.0227644919061774	-0.133359633495108	-0.369500128017448	-1.72952567219217	-1.15601879825506	-1.41098399146775	-0.16200448699888	-0.261608356303752	-0.263548045243087	-0.460878931137708	-0.528117585394606	-0.16931492156008	-0.0948638365669352	-1.27554815631712	-0.745605499144142	-0.0974157900801208	-0.224803024128445	-0.867616064427181	-0.377081831730014	-0.848122331643071	-0.284535218268955	0.39618108127079	-0.967477753907466	-0.0095612502777821	-0.302928821924084	0.482137414384495	0.450489212984658
172	-0.0993991536943366	-0.621256812688874	-0.38008715303116	-0.197621287784762	-0.0477953492265762	-1.17506284564681	-0.32903509315574	-0.297694373370966	-0.930809102867801	-0.348934047794528	0.00556882494970234	0.610792637970401	0.879766547877975	0.506359931823252	0.172825623114444	0.434100847284801	0.515966254598646	0.515180179981414	0.155743966460358	-0.325842899993241	-1.33654005812136	0.981894852840375	-0.0227644919061774	-0.133359633495108	-0.369500128017448	-1.72952567219217	-1.15601879825506	-1.41098399146775	-0.16200448699888	-0.261608356303752	-0.263548045243087	-0.460878931137708	-0.528117585394606	-0.16931492156008	-0.0948638365669352	-1.27554815631712	-0.745605499144142	-0.0974157900801208	-0.224803024128445	-0.867616064427181	-0.377081831730014	-0.848122331643071	-0.284535218268955	0.39618108127079	-0.967477753907466	-0.0095612502777821	-0.238244293211694	0.482137414384495	0.450489212984658
173	-0.0993991536943366	-0.621256812688874	-0.38008715303116	-0.197621287784762	-0.851277247116861	-1.17506284564681	-0.32903509315574	-0.297694373370966	-0.930809102867801	-0.348934047794528	0.00556882494970234	0.919551111121088	0.879766547877975	0.506359931823252	0.172825623114444	0.434100847284801	0.684706823855311	0.515180179981414	0.155743966460358	-0.325842899993241	-1.33654005812136	0.981894852840375	-0.0227644919061774	-0.133359633495108	-0.369500128017448	-1.72952567219217	-1.15601879825506	-1.41098399146775	-0.169039697395485	-0.261608356303752	-0.263548045243087	-0.460878931137708	-0.528117585394606	-0.16931492156008	-0.0948638365669352	-1.27554815631712	-0.745605499144142	-0.0974157900801208	-0.224803024128445	-0.867616064427181	-0.377081831730014	-0.848122331643071	-0.284535218268955	0.39618108127079	-0.967477753907466	-0.0095612502777821	-0.238244293211694	0.482137414384495	0.450489212984658
174	-0.182695519370957	-0.621256812688874	-0.38008715303116	-0.197621287784762	-0.851277247116861	-0.770090307867015	-0.32903509315574	-0.297694373370966	-0.92865739781877	-0.348934047794528	0.00556882494970234	0.919551111121088	0.501985998429488	0.506359931823252	0.172825623114444	0.434100847284801	0.684706823855311	0.252732300052719	0.155743966460358	-0.325842899993241	-1.33654005812136	0.981894852840375	-0.0227644919061774	-0.133359633495108	-0.369500128017448	-1.72952567219217	-1.15601879825506	-1.41098399146775	-0.169039697395485	-0.261608356303752	-0.263548045243087	-0.460878931137708	-0.207939911709708	-0.16931492156008	-0.0948638365669352	-1.27554815631712	-0.745605499144142	-0.0974157900801208	-0.224803024128445	-0.867616064427181	-0.377081831730014	-0.848122331643071	-0.284535218268955	0.39618108127079	-0.318489559522341	-0.855009260083504	-0.238244293211694	0.482137414384495	0.450489212984658
175	-0.182695519370957	-0.621256812688874	-0.38008715303116	-0.197621287784762	-0.851277247116861	-0.770090307867015	-0.275189246068451	-0.297694373370966	-0.92865739781877	-0.348934047794528	0.00556882494970234	0.919551111121088	0.501985998429488	0.506359931823252	0.172825623114444	0.434100847284801	0.684706823855311	0.538224990584129	0.155743966460358	-0.325842899993241	-1.33654005812136	0.981894852840375	-0.0227644919061774	-0.133359633495108	-0.369500128017448	-1.72952567219217	-1.15601879825506	-1.41098399146775	-0.169039697395485	-0.261608356303752	-0.263548045243087	-0.841537900536829	-0.207939911709708	-0.16931492156008	-0.0948638365669352	-1.27554815631712	-0.745605499144142	-0.582140186516551	-0.224803024128445	-0.867616064427181	-0.220949615338933	-0.848122331643071	-0.284535218268955	0.379404094889615	-0.318489559522341	-0.855009260083504	-0.238244293211694	0.482137414384495	0.450489212984658
176	-0.182695519370957	-0.621256812688874	-0.647773849888516	-0.197621287784762	-0.851277247116861	-0.770090307867015	-0.275189246068451	-0.297694373370966	-0.92865739781877	-0.348934047794528	0.00556882494970234	0.919551111121088	0.183038171185509	0.506359931823252	0.172825623114444	0.434100847284801	0.684706823855311	0.269569845674514	0.317375145768486	-0.498689675756339	-1.33654005812136	0.981894852840375	-0.0227644919061774	-0.133359633495108	-0.369500128017448	-1.72952567219217	-1.15601879825506	-1.41098399146775	-0.169039697395485	-0.261608356303752	-0.263548045243087	-0.171913437599042	-0.207939911709708	-0.16931492156008	-0.0948638365669352	-1.27554815631712	-0.745605499144142	-0.582140186516551	-0.224803024128445	-0.634301208879841	-0.220949615338933	-0.848122331643071	-0.284535218268955	0.379404094889615	-0.132940713496832	-0.855009260083504	-0.238244293211694	0.482137414384495	0.450489212984658
177	-0.182695519370957	-0.621256812688874	-0.647773849888516	-0.197621287784762	-0.851277247116861	-0.770090307867015	-0.275189246068451	-0.152825715338199	-1.05689670194771	-0.348934047794528	0.00556882494970234	0.919551111121088	0.183038171185509	0.506359931823252	0.172825623114444	0.434100847284801	0.684706823855311	0.269569845674514	0.317375145768486	-0.498689675756339	-1.33654005812136	0.981894852840375	-0.0227644919061774	-0.133359633495108	-0.369500128017448	-1.72952567219217	-1.15601879825506	-1.45559748667505	-0.169039697395485	-0.261608356303752	-0.263548045243087	-0.171913437599042	-0.207939911709708	-0.16931492156008	-0.0948638365669352	-1.27554815631712	-0.412889782693662	-0.582140186516551	-0.224803024128445	-0.549916449584301	-0.220949615338933	-0.549494515525992	-0.284535218268955	0.379404094889615	-0.132940713496832	-1.04685853826103	-0.462870269199241	0.482137414384495	0.450489212984658
178	-0.139101256789389	-0.621256812688874	-0.647773849888516	-0.197621287784762	-1.06481643826352	-0.770090307867015	-0.275189246068451	-0.152825715338199	-1.05689670194771	-0.348934047794528	0.00556882494970234	0.919551111121088	0.183038171185509	0.506359931823252	0.723927410904039	0.434100847284801	0.655585545875692	0.269569845674514	0.317375145768486	-0.498689675756339	-1.33654005812136	0.981894852840375	-0.0227644919061774	-0.133359633495108	-0.369500128017448	-1.72952567219217	-1.33414489923554	-1.45559748667505	-0.169039697395485	-0.261608356303752	-0.263548045243087	-0.171913437599042	-0.207939911709708	-0.16931492156008	-1.01177977911385	-1.27554815631712	-0.412889782693662	-0.582140186516551	-0.224803024128445	-0.549916449584301	-0.220949615338933	-0.549494515525992	-0.284535218268955	0.379404094889615	-0.132940713496832	-0.86947630981175	-0.462870269199241	0.869245087113692	0.450489212984658
179	-0.139101256789389	-0.621256812688874	-0.647773849888516	-0.197621287784762	-0.546001467166894	-0.770090307867015	-0.275189246068451	-0.152825715338199	-1.05689670194771	-0.597375579204793	0.00556882494970234	0.919551111121088	0.183038171185509	0.506359931823252	0.723927410904039	0.434100847284801	0.655585545875692	0.269569845674514	0.317375145768486	-0.498689675756339	-1.33654005812136	0.981894852840375	-0.0227644919061774	-0.133359633495108	-0.20336996885774	-1.72952567219217	-1.33414489923554	-0.97415798036758	-0.169039697395485	-0.261608356303752	-0.263548045243087	-0.171913437599042	-0.207939911709708	-0.20385439726957	-1.01177977911385	-1.27554815631712	-0.412889782693662	-0.582140186516551	-0.224803024128445	-0.549916449584301	-0.220949615338933	-0.227301891018956	-0.284535218268955	0.379404094889615	-0.132940713496832	-0.86947630981175	-0.462870269199241	0.869245087113692	0.450489212984658
180	-0.139101256789389	-0.621256812688874	-0.306588294282725	-0.197621287784762	-0.546001467166894	-0.770090307867015	-0.275189246068451	-0.152825715338199	-0.528656377079413	-0.597375579204793	0.612046770456586	0.919551111121088	0.183038171185509	0.506359931823252	0.723927410904039	0.434100847284801	0.655585545875692	0.269569845674514	0.317375145768486	-0.498689675756339	-1.33654005812136	0.981894852840375	-0.0227644919061774	-0.133359633495108	-0.20336996885774	-1.72952567219217	-1.33414489923554	-0.97415798036758	-0.169039697395485	-0.261608356303752	-0.263548045243087	-0.171913437599042	-0.207939911709708	-0.20385439726957	-1.01177977911385	-1.27554815631712	-0.412889782693662	-0.582140186516551	-0.132047924147811	-0.549916449584301	-0.220949615338933	-0.227301891018956	-0.284535218268955	0.878360615647792	-0.132940713496832	-0.86947630981175	-0.462870269199241	0.869245087113692	0.450489212984658
181	-0.139101256789389	-0.621256812688874	-0.306588294282725	-0.197621287784762	-0.546001467166894	-0.770090307867015	-0.275189246068451	-0.112917311996675	-0.528656377079413	-0.242355281239716	0.612046770456586	0.919551111121088	0.183038171185509	0.506359931823252	0.723927410904039	0.434100847284801	0.655585545875692	0.269569845674514	0.317375145768486	-0.498689675756339	-1.33654005812136	0.981894852840375	-0.0227644919061774	-0.133359633495108	-0.20336996885774	-1.72952567219217	-0.653739878970538	-0.97415798036758	-0.169039697395485	-0.261608356303752	-0.263548045243087	-0.171913437599042	-0.00588268688801483	-0.20385439726957	-1.01177977911385	-1.27554815631712	-0.412889782693662	-0.582140186516551	-0.132047924147811	-0.549916449584301	-0.220949615338933	-0.227301891018956	-0.284535218268955	0.878360615647792	-0.337956487038747	-0.86947630981175	-0.462870269199241	0.869245087113692	0.450489212984658
182	-0.139101256789389	-0.621256812688874	-0.544982971216101	-0.197621287784762	-0.546001467166894	-0.770090307867015	-0.887131871953306	-0.112917311996675	-0.528656377079413	-0.242355281239716	0.612046770456586	0.919551111121088	0.183038171185509	0.477919708722282	0.723927410904039	0.434100847284801	0.602609971139651	0.269569845674514	0.640980750039379	-0.498689675756339	-1.33654005812136	0.883189416068985	-0.0227644919061774	-0.133359633495108	-0.20336996885774	-1.72952567219217	-0.653739878970538	-0.97415798036758	-0.169039697395485	-0.261608356303752	-1.03303130187478	-0.171913437599042	-0.00588268688801483	-0.20385439726957	-1.01177977911385	-1.27554815631712	-0.412889782693662	-0.582140186516551	-0.132047924147811	-0.549916449584301	-0.220949615338933	-0.227301891018956	-0.284535218268955	0.878360615647792	-0.337956487038747	-0.86947630981175	-0.462870269199241	0.869245087113692	0.101161708361651
183	-0.139101256789389	-0.621256812688874	-0.544982971216101	-0.197621287784762	-0.546001467166894	-0.770090307867015	-0.887131871953306	-0.112917311996675	-0.528656377079413	-1.45157054239944	0.612046770456586	0.919551111121088	0.183038171185509	0.686323384196271	0.372423692801351	0.434100847284801	0.602609971139651	0.269569845674514	0.640980750039379	-0.498689675756339	-0.837273781187521	0.883189416068985	-0.0227644919061774	-0.133359633495108	-0.20336996885774	-0.174385827288846	-0.683872861840629	-0.97415798036758	-0.169039697395485	-0.261608356303752	-1.03303130187478	-0.171913437599042	-0.00588268688801483	-0.20385439726957	-1.01177977911385	-2.43161573722832	-0.412889782693662	-0.582140186516551	-0.132047924147811	-0.549916449584301	-0.220949615338933	-1.19690522530513	-0.284535218268955	0.878360615647792	-0.337956487038747	-0.86947630981175	-0.462870269199241	0.869245087113692	0.101161708361651
184	-0.139101256789389	-0.621256812688874	-0.149306143915579	-0.197621287784762	-0.546001467166894	-0.770090307867015	-0.887131871953306	-0.112917311996675	-0.528656377079413	-1.45157054239944	0.612046770456586	0.919551111121088	0.183038171185509	0.686323384196271	0.372423692801351	0.434100847284801	0.602609971139651	0.256525906234533	0.640980750039379	-0.498689675756339	-0.837273781187521	0.883189416068985	-0.0227644919061774	-0.133359633495108	-0.20336996885774	-0.174385827288846	-0.683872861840629	-0.97415798036758	-0.169039697395485	-0.261608356303752	-1.03303130187478	-1.64270907776103	-0.00588268688801483	-0.20385439726957	-0.489683398486433	-2.72901542185748	-0.412889782693662	-0.582140186516551	-0.132047924147811	-1.39636705541667	-0.220949615338933	-1.19690522530513	-0.284535218268955	0.878360615647792	-0.350468658934042	-0.86947630981175	-0.462870269199241	0.308608994087109	0.101161708361651
185	-0.139101256789389	-0.621256812688874	-0.149306143915579	-0.197621287784762	-0.546001467166894	-0.770090307867015	-0.887131871953306	-0.112917311996675	-0.528656377079413	-1.45157054239944	0.612046770456586	0.919551111121088	0.183038171185509	0.686323384196271	0.372423692801351	0.434100847284801	0.602609971139651	0.256525906234533	0.640980750039379	-0.498689675756339	-0.837273781187521	0.883189416068985	-0.0227644919061774	-0.133359633495108	-0.20336996885774	-0.174385827288846	-0.683872861840629	-0.97415798036758	-0.169039697395485	-0.261608356303752	-1.03303130187478	-1.64270907776103	-0.00588268688801483	-0.20385439726957	-0.489683398486433	-0.877358664519276	-0.412889782693662	-0.582140186516551	-0.132047924147811	-1.39636705541667	-0.517738073335051	-1.19690522530513	-0.284535218268955	0.878360615647792	-0.433951612654867	-0.86947630981175	-0.462870269199241	0.308608994087109	0.101161708361651
186	-0.139101256789389	-0.621256812688874	-0.149306143915579	-0.197621287784762	-0.546001467166894	-0.770090307867015	-0.887131871953306	-0.112917311996675	-0.528656377079413	-0.533175365376821	0.612046770456586	0.269032938315559	0.183038171185509	0.686323384196271	0.372423692801351	0.434100847284801	0.602609971139651	0.256525906234533	0.640980750039379	-0.498689675756339	-1.69805009041227	0.563890253181259	-0.0227644919061774	-0.133359633495108	-0.20336996885774	-0.174385827288846	-0.174382331551035	-0.97415798036758	-0.169039697395485	-0.261608356303752	-0.0761584890844242	-1.64270907776103	-0.00588268688801483	-0.20385439726957	-0.489683398486433	-0.877358664519276	-0.412889782693662	-0.582140186516551	-0.132047924147811	-1.39636705541667	-0.517738073335051	-1.19690522530513	-0.284535218268955	0.878360615647792	-0.433951612654867	-0.914092827371833	-0.462870269199241	0.308608994087109	0.101161708361651
187	-0.139101256789389	-0.621256812688874	-0.149306143915579	-0.197621287784762	-0.546001467166894	-0.770090307867015	-0.887131871953306	-0.112917311996675	-0.610843421144485	-0.533175365376821	0.928593410982401	0.269032938315559	0.183038171185509	0.686323384196271	0.372423692801351	0.434100847284801	0.602609971139651	0.256525906234533	0.640980750039379	-0.498689675756339	-1.69805009041227	0.400170352240944	-0.0227644919061774	-0.133359633495108	-0.20336996885774	-0.174385827288846	-0.174382331551035	-1.02168450819342	-0.169039697395485	-0.261608356303752	-0.0761584890844242	-1.40452140241243	-0.00588268688801483	-0.20385439726957	-0.489683398486433	-0.302346461910054	-0.412889782693662	-0.582140186516551	-0.132047924147811	-1.39636705541667	-0.517738073335051	-1.43631327342916	-0.284535218268955	0.878360615647792	-0.253494212747316	-0.914092827371833	-0.501218970145704	0.308608994087109	0.101161708361651
188	-0.139101256789389	-1.70101098551833	-0.149306143915579	-0.197621287784762	-0.546001467166894	-0.413504657382668	-0.887131871953306	-0.112917311996675	-0.610843421144485	-0.533175365376821	0.928593410982401	0.269032938315559	0.183038171185509	0.686323384196271	0.372423692801351	0.434100847284801	0.602609971139651	0.256525906234533	0.263053799623329	-0.498689675756339	-1.69805009041227	0.400170352240944	-0.0227644919061774	-0.133359633495108	-0.20336996885774	-0.174385827288846	-0.174382331551035	-1.02168450819342	-0.169039697395485	-0.613644955412518	-0.0761584890844242	-1.40452140241243	-0.00588268688801483	-0.20385439726957	-0.678725788300009	-0.302346461910054	-0.412889782693662	-0.582140186516551	-0.132047924147811	-1.39636705541667	-0.91143450079581	-1.41941671896556	-0.284535218268955	0.878360615647792	-0.253494212747316	-0.914092827371833	-0.501218970145704	0.308608994087109	0.101161708361651
189	-0.139101256789389	-1.70101098551833	-0.149306143915579	-0.197621287784762	-0.546001467166894	-0.413504657382668	-0.887131871953306	-0.112917311996675	-0.610843421144485	-0.533175365376821	0.928593410982401	0.269032938315559	0.183038171185509	0.686323384196271	0.372423692801351	0.434100847284801	0.602609971139651	0.256525906234533	0.530674462895167	-0.498689675756339	-1.69805009041227	0.400170352240944	-0.0227644919061774	-0.133359633495108	-0.20336996885774	-0.174385827288846	-0.174382331551035	-1.02168450819342	-0.169039697395485	-0.000974012054663964	-0.0761584890844242	-1.40452140241243	-0.00588268688801483	-0.20385439726957	-0.678725788300009	-0.302346461910054	-0.412889782693662	-0.582140186516551	-0.132047924147811	-1.39636705541667	-0.395774573164266	-1.24830185703387	-0.284535218268955	0.878360615647792	-0.253494212747316	-0.914092827371833	-0.501218970145704	0.308608994087109	0.101161708361651
190	-0.139101256789389	-1.70101098551833	-0.149306143915579	-0.197621287784762	-0.546001467166894	-0.413504657382668	-0.887131871953306	-0.262597644915469	-0.610843421144485	-0.533175365376821	0.733627706621517	0.269032938315559	0.183038171185509	0.686323384196271	0.372423692801351	0.434100847284801	0.602609971139651	0.256525906234533	0.530674462895167	-0.498689675756339	-1.69805009041227	0.400170352240944	-0.0227644919061774	-0.133359633495108	-0.20336996885774	-1.13291788349585	-0.174382331551035	-1.02168450819342	-0.169039697395485	-0.000974012054663964	-0.0761584890844242	-1.40452140241243	-0.471042999864526	-0.20385439726957	-0.678725788300009	-0.302346461910054	-0.412889782693662	-0.582140186516551	-0.132047924147811	-1.39636705541667	-0.395774573164266	-1.24830185703387	-0.118557789385777	0.878360615647792	-0.253494212747316	-0.914092827371833	-0.501218970145704	0.308608994087109	0.101161708361651
191	-0.139101256789389	-0.350827080566355	-0.149306143915579	-0.197621287784762	-0.546001467166894	-0.413504657382668	-0.34238231676492	-0.262597644915469	-0.610843421144485	-0.533175365376821	0.733627706621517	0.269032938315559	0.183038171185509	0.686323384196271	0.372423692801351	0.434100847284801	0.602609971139651	0.256525906234533	0.530674462895167	-0.498689675756339	-0.185562625241137	0.400170352240944	-0.0227644919061774	-0.133359633495108	-0.20336996885774	-1.13291788349585	-0.174382331551035	-1.02168450819342	-0.169039697395485	-0.000974012054663964	-0.0761584890844242	-1.40452140241243	-0.471042999864526	-0.20385439726957	-0.678725788300009	-0.302346461910054	-0.412889782693662	-0.582140186516551	-0.132047924147811	-1.39636705541667	-0.395774573164266	-1.24830185703387	-0.118557789385777	0.878360615647792	-0.253494212747316	-0.914092827371833	-0.0186520444293504	0.308608994087109	0.101161708361651
192	-0.139101256789389	-0.350827080566355	-0.149306143915579	-0.197621287784762	-0.546001467166894	-0.413504657382668	-0.34238231676492	-0.262597644915469	-0.610843421144485	-0.650639606622834	0.733627706621517	0.269032938315559	0.183038171185509	0.686323384196271	0.372423692801351	0.434100847284801	0.602609971139651	0.256525906234533	0.530674462895167	-0.498689675756339	-0.185562625241137	0.400170352240944	-0.0227644919061774	-0.133359633495108	-0.20336996885774	-1.13291788349585	-0.174382331551035	-1.02168450819342	-0.169039697395485	-0.000974012054663964	-0.0761584890844242	-1.43886877459455	-0.471042999864526	-0.20385439726957	-0.678725788300009	-0.302346461910054	-0.412889782693662	-0.582140186516551	-0.132047924147811	-1.8948500030673	-0.395774573164266	-1.29365677713021	-0.118557789385777	0.878360615647792	-0.253494212747316	-0.914092827371833	-0.0186520444293504	0.308608994087109	0.101161708361651
193	-0.139101256789389	-0.350827080566355	-0.149306143915579	-0.197621287784762	-0.546001467166894	-0.413504657382668	-0.34238231676492	-0.262597644915469	-0.610843421144485	-0.650639606622834	0.671042976803638	0.269032938315559	0.183038171185509	0.686323384196271	0.372423692801351	0.434100847284801	0.372584157694353	0.256525906234533	0.530674462895167	-0.892404270506717	-0.185562625241137	0.875939092211762	-0.0227644919061774	-0.133359633495108	-0.20336996885774	-0.0421221071209619	-0.174382331551035	-1.02168450819342	-0.169039697395485	-0.000974012054663964	-0.0761584890844242	-0.896822215612254	-0.471042999864526	-0.488661509333036	-0.678725788300009	-0.302346461910054	-0.412889782693662	-0.582140186516551	-0.132047924147811	-1.8948500030673	-0.395774573164266	-1.58136239999731	-0.118557789385777	0.878360615647792	-0.253494212747316	-0.914092827371833	-0.0186520444293504	0.308608994087109	0.101161708361651
194	-0.139101256789389	-0.350827080566355	-0.149306143915579	-0.197621287784762	-0.546001467166894	-0.413504657382668	-0.34238231676492	-0.262597644915469	-0.610843421144485	-0.650639606622834	0.671042976803638	0.269032938315559	0.183038171185509	0.686323384196271	0.372423692801351	0.434100847284801	0.372584157694353	0.256525906234533	0.530674462895167	-0.255049882352131	-0.185562625241137	0.875939092211762	-0.0227644919061774	-0.133359633495108	-0.20336996885774	-0.0421221071209619	-0.174382331551035	-1.02168450819342	-0.169039697395485	-0.000974012054663964	-0.0761584890844242	-0.896822215612254	-0.471042999864526	-0.488661509333036	-0.505357204361993	-0.302346461910054	-0.412889782693662	-1.02422345470102	-0.132047924147811	-1.8948500030673	-0.395774573164266	-0.522099047366891	-0.0678456241948631	0.878360615647792	-0.253494212747316	-0.914092827371833	-0.0186520444293504	0.308608994087109	0.486656187943233
195	-0.139101256789389	-0.350827080566355	-0.149306143915579	-0.149286394501122	-0.729626505450007	-0.413504657382668	-0.34238231676492	-0.262597644915469	-0.610843421144485	-0.650639606622834	0.671042976803638	0.269032938315559	0.183038171185509	0.0352518984024466	0.372423692801351	0.434100847284801	0.372584157694353	0.256525906234533	0.530674462895167	-0.255049882352131	-0.185562625241137	0.875939092211762	-0.0227644919061774	-1.10600919011767	-0.20336996885774	-0.0421221071209619	-0.195150192127009	-1.02168450819342	-0.169039697395485	-0.000974012054663964	-0.0761584890844242	-0.896822215612254	-0.471042999864526	-0.488661509333036	-0.505357204361993	-0.302346461910054	-0.412889782693662	-1.02422345470102	-0.132047924147811	-0.56642298060984	-0.395774573164266	-0.522099047366891	-0.0678456241948631	0.878360615647792	-0.253494212747316	-0.368825162197996	-0.0186520444293504	0.308608994087109	0.486656187943233
196	-0.139101256789389	-0.315069520052068	-0.149306143915579	-0.149286394501122	-0.729626505450007	-0.413504657382668	-0.34238231676492	-0.262597644915469	-0.610843421144485	-0.650639606622834	0.671042976803638	0.269032938315559	0.183038171185509	0.0352518984024466	0.372423692801351	0.434100847284801	0.372584157694353	0.256525906234533	0.530674462895167	-0.255049882352131	-0.185562625241137	0.875939092211762	-0.0227644919061774	-1.10600919011767	-0.20336996885774	-0.0421221071209619	-0.195150192127009	-1.02168450819342	-0.169039697395485	-0.000974012054663964	-0.0282163108641768	-0.896822215612254	-0.471042999864526	-0.488661509333036	-0.505357204361993	-0.302346461910054	-0.412889782693662	-0.242701505348541	-0.132047924147811	-0.56642298060984	-0.395774573164266	-0.522099047366891	-0.0678456241948631	0.324403282389258	-0.253494212747316	-0.368825162197996	-0.0186520444293504	0.308608994087109	0.486656187943233
197	-0.139101256789389	-0.315069520052068	-0.149306143915579	-0.149286394501122	-0.729626505450007	-0.413504657382668	-0.34238231676492	-1.09276980581423	-0.610843421144485	-0.650639606622834	0.951981816227533	0.269032938315559	0.183038171185509	0.0352518984024466	0.372423692801351	0.434100847284801	0.372584157694353	0.256525906234533	0.530674462895167	-0.255049882352131	-0.185562625241137	0.875939092211762	-0.0227644919061774	-1.00351612557444	-0.20336996885774	-0.0421221071209619	-0.195150192127009	-1.02168450819342	-0.169039697395485	-0.000974012054663964	-0.0282163108641768	-0.896822215612254	-0.471042999864526	-0.41149853567128	-0.505357204361993	-0.302346461910054	-0.412889782693662	-0.242701505348541	-0.132047924147811	-0.56642298060984	-0.395774573164266	-0.522099047366891	-1.28276253694029	0.324403282389258	-0.253494212747316	-0.368825162197996	-0.0186520444293504	0.308608994087109	0.486656187943233
198	-0.139101256789389	-0.315069520052068	-0.608195667721976	-0.149286394501122	-0.729626505450007	-0.413504657382668	-0.34238231676492	-1.09276980581423	-0.610843421144485	-0.654970518911514	0.951981816227533	0.269032938315559	0.509837793819531	0.0352518984024466	0.372423692801351	0.434100847284801	0.372584157694353	0.256525906234533	0.530674462895167	-0.255049882352131	-0.185562625241137	0.875939092211762	-0.0227644919061774	-1.00351612557444	-0.20336996885774	-0.0421221071209619	-0.195150192127009	-1.02168450819342	-0.169039697395485	-0.000974012054663964	-0.0282163108641768	-0.896822215612254	-0.471042999864526	-0.41149853567128	-0.505357204361993	-0.302346461910054	-0.412889782693662	-0.242701505348541	-0.132047924147811	-0.56642298060984	-0.395774573164266	-0.522099047366891	-1.28276253694029	0.338410646183836	-0.253494212747316	-1.52564670929406	-0.0186520444293504	0.308608994087109	0.486656187943233
199	-0.248279614303608	-0.315069520052068	-0.608195667721976	-0.149286394501122	-0.729626505450007	-0.95411704901997	-0.34238231676492	-1.09276980581423	-0.610843421144485	-0.654970518911514	0.951981816227533	0.269032938315559	0.509837793819531	0.0352518984024466	0.372423692801351	0.434100847284801	0.372584157694353	0.256525906234533	0.530674462895167	-0.525566365238873	-0.185562625241137	0.875939092211762	-0.0227644919061774	-1.00351612557444	-0.20336996885774	-0.0421221071209619	-0.495745447459742	-1.02168450819342	-0.169039697395485	-0.000974012054663964	-0.0282163108641768	-0.896822215612254	-0.471042999864526	-0.41149853567128	-0.505357204361993	-0.302346461910054	-0.412889782693662	-0.242701505348541	-0.132047924147811	-0.56642298060984	-0.395774573164266	-0.522099047366891	-1.28276253694029	0.338410646183836	-0.253494212747316	-1.52564670929406	-0.0186520444293504	0.308608994087109	0.486656187943233
200	-0.248279614303608	-0.315069520052068	-0.608195667721976	-0.149286394501122	-0.729626505450007	-0.95411704901997	-0.34238231676492	-1.09276980581423	-0.610843421144485	-0.654970518911514	0.951981816227533	0.269032938315559	0.509837793819531	0.0352518984024466	0.372423692801351	0.434100847284801	0.372584157694353	0.256525906234533	0.530674462895167	-0.525566365238873	-0.185562625241137	0.875939092211762	-0.0227644919061774	-1.00351612557444	-0.20336996885774	-0.0421221071209619	-0.495745447459742	-1.02168450819342	-0.144405743105818	-0.000974012054663964	-0.0282163108641768	-0.896822215612254	-0.067138361621391	-0.41149853567128	-0.505357204361993	-0.268557850177025	-0.412889782693662	-0.242701505348541	-0.132047924147811	-1.22400789740288	-0.395774573164266	-0.522099047366891	-1.28276253694029	0.338410646183836	-0.253494212747316	-1.52564670929406	-0.0186520444293504	0.308608994087109	0.486656187943233
201	-0.248279614303608	-0.315069520052068	-0.608195667721976	-0.149286394501122	-0.729626505450007	-0.95411704901997	-0.34238231676492	-1.09276980581423	-0.610843421144485	-0.654970518911514	0.951981816227533	0.269032938315559	0.509837793819531	0.0352518984024466	0.372423692801351	0.434100847284801	0.372584157694353	0.256525906234533	0.530674462895167	-0.991792451076037	-0.185562625241137	0.875939092211762	-0.0227644919061774	-1.00351612557444	-0.20336996885774	-0.0421221071209619	-0.495745447459742	-1.02168450819342	-1.27896490690964	-0.000974012054663964	-0.0282163108641768	-0.896822215612254	-0.067138361621391	-0.41149853567128	-0.505357204361993	-0.268557850177025	-0.680096562887232	-0.242701505348541	-0.132047924147811	-0.280215646720123	-0.310242082745337	-0.522099047366891	-1.28276253694029	0.338410646183836	-0.253494212747316	-1.52564670929406	-0.0186520444293504	0.308608994087109	0.486656187943233
202	-0.248279614303608	-0.315069520052068	-0.608195667721976	-0.149286394501122	-0.729626505450007	-0.95411704901997	-0.34238231676492	-1.09276980581423	-0.610843421144485	-0.654970518911514	0.951981816227533	0.269032938315559	0.509837793819531	0.0926720812865133	0.372423692801351	0.434100847284801	0.372584157694353	0.256525906234533	0.530674462895167	-0.991792451076037	-0.185562625241137	0.875939092211762	-0.0227644919061774	-1.00351612557444	-0.20336996885774	-0.0421221071209619	-0.901084428645441	-0.510415688446775	-0.355074618041071	-0.000974012054663964	-0.0282163108641768	-0.896822215612254	-0.067138361621391	-0.41149853567128	-0.505357204361993	-0.732747956338668	-0.680096562887232	-0.455956421772079	-0.179288751199942	-1.33959500704897	-0.310242082745337	-0.522099047366891	-1.28276253694029	0.338410646183836	-0.253494212747316	-1.51975276167184	-0.0186520444293504	0.308608994087109	0.486656187943233
203	-0.248279614303608	-0.315069520052068	-0.608195667721976	-0.149286394501122	-0.683047451621302	-0.913763960696998	-0.34238231676492	-1.09276980581423	-0.610843421144485	-0.654970518911514	0.951981816227533	0.269032938315559	0.743078036410861	0.0926720812865133	0.372423692801351	0.434100847284801	0.372584157694353	0.978358658723461	0.530674462895167	-0.991792451076037	-0.185562625241137	0.875939092211762	-0.0227644919061774	-1.6217555751981	-0.20336996885774	-0.0421221071209619	-0.901084428645441	-0.510415688446775	-0.355074618041071	-0.000974012054663964	-0.0282163108641768	-0.896822215612254	-0.067138361621391	-0.41149853567128	-0.505357204361993	-0.732747956338668	-0.680096562887232	-0.455956421772079	-0.179288751199942	-1.33959500704897	-0.310242082745337	-0.522099047366891	-1.28276253694029	0.338410646183836	-0.253494212747316	-1.51975276167184	-0.0786608740713075	0.308608994087109	0.486656187943233
204	-0.248279614303608	-0.315069520052068	-0.608195667721976	-1.14330705760856	-0.683047451621302	-2.04502984282058	-0.34238231676492	-1.09276980581423	-0.610843421144485	-0.654970518911514	0.801322461564077	0.269032938315559	0.743078036410861	0.0926720812865133	0.4309931970165	0.434100847284801	0.372584157694353	0.978358658723461	0.530674462895167	-0.991792451076037	-0.185562625241137	0.875939092211762	-0.0227644919061774	-1.6217555751981	-0.20336996885774	-0.0421221071209619	-0.901084428645441	-0.510415688446775	-0.355074618041071	-0.000974012054663964	-0.0282163108641768	-0.215952127575587	-0.067138361621391	-0.41149853567128	-0.505357204361993	-0.732747956338668	-0.680096562887232	-0.455956421772079	-0.618113500127327	-1.33959500704897	-0.310242082745337	-0.522099047366891	-1.28276253694029	0.338410646183836	-0.253494212747316	-1.51975276167184	-0.0786608740713075	0.308608994087109	0.486656187943233
205	-0.248279614303608	-0.315069520052068	-0.608195667721976	-1.14330705760856	-0.683047451621302	-2.04502984282058	-0.34238231676492	-1.09276980581423	-0.610843421144485	-0.0889793909921801	0.801322461564077	0.269032938315559	0.743078036410861	0.0926720812865133	0.4309931970165	0.434100847284801	0.372584157694353	0.804500648447486	0.530674462895167	-0.991792451076037	-0.185562625241137	0.875939092211762	-0.0227644919061774	-1.6217555751981	-0.20336996885774	-0.0421221071209619	-0.901084428645441	-0.510415688446775	-0.355074618041071	-0.000974012054663964	-0.0282163108641768	-0.215952127575587	-0.067138361621391	-0.41149853567128	-0.0427761704105868	-0.732747956338668	-0.680096562887232	-0.637959789170285	-0.104168857242361	-1.33959500704897	-0.310242082745337	-0.522099047366891	-1.28276253694029	0.338410646183836	-0.253494212747316	-1.51975276167184	-0.0786608740713075	0.741997539966554	0.486656187943233
206	-0.248279614303608	-0.315069520052068	-0.608195667721976	-1.14330705760856	-0.505724588131697	-2.04502984282058	-0.34238231676492	-1.09276980581423	-0.610843421144485	-0.0889793909921801	0.801322461564077	0.269032938315559	0.743078036410861	0.0926720812865133	0.4309931970165	0.434100847284801	0.372584157694353	0.804500648447486	0.530674462895167	-0.991792451076037	-0.185562625241137	0.875939092211762	-0.0227644919061774	-1.6217555751981	-0.20336996885774	-0.0421221071209619	-0.901084428645441	-0.510415688446775	-0.355074618041071	-0.000974012054663964	-0.0282163108641768	-0.0193128803293729	-0.067138361621391	-0.431786381836202	-0.0427761704105868	-0.732747956338668	-0.680096562887232	-0.637959789170285	-0.104168857242361	-1.33959500704897	-0.310242082745337	-0.522099047366891	-0.897455886470322	0.338410646183836	-0.253494212747316	-1.51975276167184	-0.0786608740713075	0.659503358680012	0.658140462215241
207	-0.248279614303608	-0.315069520052068	-0.608195667721976	-1.14330705760856	-0.505724588131697	-2.04502984282058	-0.34238231676492	-1.09276980581423	-0.610843421144485	-0.0889793909921801	0.801322461564077	0.269032938315559	0.743078036410861	0.0926720812865133	0.4309931970165	0.434100847284801	0.372584157694353	0.804500648447486	0.530674462895167	-0.991792451076037	-0.185562625241137	0.875939092211762	-0.0227644919061774	-1.6217555751981	-0.20336996885774	-0.0421221071209619	-1.21464178070496	-0.510415688446775	-0.355074618041071	-0.000974012054663964	-0.0282163108641768	-0.0193128803293729	-0.067138361621391	-0.431786381836202	-0.0427761704105868	-0.732747956338668	-0.680096562887232	-0.373033605524262	-0.104168857242361	-1.33959500704897	-0.310242082745337	-0.522099047366891	-0.897455886470322	0.338410646183836	-0.253494212747316	-1.51975276167184	-0.543836193160647	0.659503358680012	0.658140462215241
208	-0.248279614303608	-0.315069520052068	-0.608195667721976	-1.14330705760856	-0.505724588131697	-2.04502984282058	-0.34238231676492	-1.09276980581423	-0.610843421144485	-0.0889793909921801	0.801322461564077	0.269032938315559	0.743078036410861	0.0926720812865133	0.4309931970165	0.434100847284801	0.372584157694353	0.804500648447486	0.530674462895167	-1.32090531360907	-0.185562625241137	0.875939092211762	-0.0227644919061774	-1.6217555751981	-0.20336996885774	-0.0421221071209619	-0.0770328430835992	-0.510415688446775	-0.425731334362047	-0.000974012054663964	-0.0282163108641768	-0.360986099402886	-0.067138361621391	-0.431786381836202	-0.0427761704105868	-0.732747956338668	-0.680096562887232	-0.373033605524262	-0.104168857242361	-1.33959500704897	-0.310242082745337	-0.522099047366891	-0.897455886470322	0.338410646183836	-0.253494212747316	-1.51975276167184	-0.543836193160647	0.659503358680012	0.658140462215241
209	-0.248279614303608	-0.220499996201258	-0.624927517396522	-1.14330705760856	-0.505724588131697	-2.04502984282058	-0.34238231676492	-1.09276980581423	-0.610843421144485	-0.0889793909921801	0.739618742944226	0.43219269933222	0.743078036410861	0.0926720812865133	0.4309931970165	0.434100847284801	0.372584157694353	0.804500648447486	0.569829549740472	-1.32090531360907	-0.185562625241137	0.875939092211762	-0.0227644919061774	-1.6217555751981	-0.20336996885774	-0.0421221071209619	-0.0770328430835992	-0.34740205904379	-0.425731334362047	-0.000974012054663964	-0.0282163108641768	-0.360986099402886	-0.067138361621391	-0.431786381836202	-0.0427761704105868	-0.327588056310694	-0.680096562887232	-0.373033605524262	-0.104168857242361	-0.384515009058777	-0.310242082745337	-0.522099047366891	-0.897455886470322	0.338410646183836	-0.253494212747316	-1.51975276167184	-1.82264412844143	0.659503358680012	0.658140462215241
210	-0.248279614303608	-0.220499996201258	-0.624927517396522	-1.22421859574831	-0.505724588131697	-0.550140037870449	-0.61324494998298	-1.09276980581423	-0.610843421144485	-0.0889793909921801	0.595731847167424	0.515806795112725	0.743078036410861	0.0937354549432547	0.4309931970165	0.434100847284801	0.372584157694353	0.804500648447486	0.569829549740472	-1.32090531360907	-0.185562625241137	0.875939092211762	-0.0227644919061774	-1.6217555751981	-0.20336996885774	-0.0421221071209619	-0.0770328430835992	-0.34740205904379	-0.425731334362047	-0.000974012054663964	-0.0282163108641768	-0.360986099402886	-0.067138361621391	-0.431786381836202	-0.0427761704105868	-0.181982050862453	-0.680096562887232	-0.068813602417832	-0.104168857242361	-0.384515009058777	-0.805180442469318	-0.522099047366891	-0.897455886470322	0.338410646183836	-0.253494212747316	-1.51975276167184	-1.82264412844143	0.659503358680012	0.658140462215241
211	-0.407693439818293	-0.220499996201258	-0.624927517396522	-1.22421859574831	-0.505724588131697	-0.550140037870449	-0.61324494998298	-1.09276980581423	-0.712251832250414	-0.0889793909921801	0.595731847167424	0.515806795112725	0.743078036410861	0.0937354549432547	0.4309931970165	0.434100847284801	0.965013451003171	0.804500648447486	0.569829549740472	-1.32090531360907	-0.185562625241137	0.875939092211762	-0.0227644919061774	-1.6217555751981	-1.04827440804628	-0.0421221071209619	-0.0770328430835992	-0.34740205904379	-0.425731334362047	-0.000974012054663964	-0.0282163108641768	-0.360986099402886	-0.067138361621391	-0.431786381836202	-0.0427761704105868	-0.181982050862453	-0.680096562887232	-0.068813602417832	-0.104168857242361	-0.384515009058777	-0.503216823310391	-0.522099047366891	-0.897455886470322	0.338410646183836	-0.253494212747316	-1.51975276167184	-1.82264412844143	0.659503358680012	0.658140462215241
212	-0.407693439818293	-0.220499996201258	-0.624927517396522	-1.22421859574831	-0.505724588131697	-0.550140037870449	-0.61324494998298	-1.09276980581423	-0.712251832250414	-0.0889793909921801	0.595731847167424	0.515806795112725	0.743078036410861	0.0937354549432547	0.286853677402142	0.434100847284801	0.965013451003171	0.804500648447486	0.569829549740472	-1.32090531360907	-0.185562625241137	0.875939092211762	-0.0227644919061774	-1.6217555751981	-1.04827440804628	-0.0421221071209619	-0.0770328430835992	-0.34740205904379	-0.425731334362047	-0.000974012054663964	-0.0282163108641768	-0.360986099402886	-0.067138361621391	-0.431786381836202	-0.0427761704105868	-0.322797843404933	-0.680096562887232	-0.068813602417832	-0.104168857242361	-0.384515009058777	-0.503216823310391	-0.522099047366891	-0.897455886470322	0.336362805835161	-0.253494212747316	-1.51975276167184	-1.82264412844143	0.659503358680012	0.658140462215241
213	-0.407693439818293	-0.220499996201258	-0.624927517396522	-1.22421859574831	-0.505724588131697	-0.550140037870449	-0.61324494998298	-1.09276980581423	-0.712251832250414	-0.0889793909921801	0.957284504228389	0.515806795112725	0.743078036410861	0.0937354549432547	0.286853677402142	0.434100847284801	0.965013451003171	0.804500648447486	0.569829549740472	-1.32090531360907	-0.185562625241137	0.875939092211762	-0.0227644919061774	-1.6217555751981	-1.04827440804628	-0.0421221071209619	-0.0770328430835992	-0.34740205904379	-0.425731334362047	-0.000974012054663964	-0.0282163108641768	-0.360986099402886	-0.067138361621391	-0.431786381836202	-0.0427761704105868	-0.322797843404933	-0.680096562887232	-0.068813602417832	-0.104168857242361	-0.384515009058777	-0.503216823310391	-0.522099047366891	-0.897455886470322	0.336362805835161	-0.253494212747316	-1.2707454609386	-1.80151733245766	0.659503358680012	0.658140462215241
214	-0.407693439818293	-0.220499996201258	-0.773526327766875	-1.22421859574831	-0.505724588131697	-0.153288968688704	-0.61324494998298	-1.09276980581423	-0.712251832250414	-0.315997997247518	0.957284504228389	0.515806795112725	0.743078036410861	0.0937354549432547	0.286853677402142	0.434100847284801	0.0217171414976164	0.804500648447486	0.569829549740472	-1.32090531360907	-0.103939894592335	0.875939092211762	-0.0227644919061774	-1.6217555751981	-1.04827440804628	-0.0421221071209619	-0.269966986342876	-0.34740205904379	-0.425731334362047	-0.000974012054663964	-0.0282163108641768	-0.360986099402886	-0.067138361621391	-0.431786381836202	-0.0427761704105868	-0.322797843404933	-0.680096562887232	-0.068813602417832	-0.104168857242361	-0.384515009058777	-0.503216823310391	-0.522099047366891	-1.18825866537702	0.336362805835161	-0.253494212747316	-1.2707454609386	-1.80151733245766	0.659503358680012	0.658140462215241
215	-0.407693439818293	-0.25566658564827	-0.773526327766875	-1.22421859574831	-0.505724588131697	-0.153288968688704	-0.61324494998298	-1.09276980581423	-0.712251832250414	-0.437846262554089	0.957284504228389	0.917446338432045	0.743078036410861	0.0937354549432547	0.286853677402142	0.434100847284801	0.0217171414976164	0.804500648447486	0.286528776702014	-0.392236952195166	-0.103939894592335	0.875939092211762	-0.0227644919061774	-0.153587322755509	-1.04827440804628	-0.0421221071209619	-0.269966986342876	-0.34740205904379	-0.425731334362047	-0.000974012054663964	-0.0282163108641768	-0.360986099402886	-0.067138361621391	-0.431786381836202	-0.0427761704105868	-0.322797843404933	-0.680096562887232	-0.068813602417832	-0.104168857242361	-0.384515009058777	-0.503216823310391	-2.27144050219333	-1.18825866537702	0.676439406218715	-0.253494212747316	-1.2707454609386	-1.80151733245766	0.659503358680012	0.658140462215241
216	-0.407693439818293	-0.25566658564827	-0.773526327766875	-1.22421859574831	-0.505724588131697	-0.153288968688704	-0.61324494998298	-0.0510552712622414	-0.532050298216335	-0.437846262554089	0.957284504228389	0.917446338432045	0.743078036410861	0.0937354549432547	0.286853677402142	0.434100847284801	0.0217171414976164	0.804500648447486	0.286528776702014	-0.392236952195166	-0.103939894592335	0.875939092211762	-0.0227644919061774	-0.153587322755509	-0.206557521713624	-0.0421221071209619	-0.269966986342876	-0.34740205904379	-0.425731334362047	-0.000974012054663964	-0.0282163108641768	-0.360986099402886	-0.067138361621391	-0.431786381836202	-0.0427761704105868	-0.322797843404933	-0.680096562887232	-0.068813602417832	-0.104168857242361	-0.384515009058777	-0.503216823310391	-0.806555275284252	-1.18825866537702	0.676439406218715	-0.253494212747316	-1.2707454609386	-0.648921178839616	0.797769842501905	0.658140462215241
217	-0.407693439818293	-0.213711579432101	-0.773526327766875	-1.22421859574831	-0.505724588131697	-0.153288968688704	-0.447963604250503	-0.0510552712622414	-0.532050298216335	-0.437846262554089	0.957284504228389	0.532652230828056	0.743078036410861	0.486226560608128	0.286853677402142	0.434100847284801	0.0217171414976164	0.804500648447486	0.286528776702014	-0.392236952195166	-0.103939894592335	0.366363235790834	-0.0227644919061774	-0.360666299303762	-0.713292621587783	-0.0421221071209619	-0.269966986342876	-0.34740205904379	-0.425731334362047	-0.000974012054663964	-0.0282163108641768	-0.360986099402886	-0.067138361621391	-0.431786381836202	-0.0427761704105868	-0.322797843404933	-0.680096562887232	-0.068813602417832	-0.104168857242361	-0.384515009058777	-0.473087711339269	-0.806555275284252	-1.18825866537702	0.676439406218715	-0.253494212747316	-0.0882853874107139	-0.648921178839616	0.797769842501905	0.658140462215241
218	-0.407693439818293	-0.213711579432101	-0.773526327766875	-0.290274173090212	-0.505724588131697	-0.153288968688704	-0.447963604250503	-0.0510552712622414	-0.532050298216335	-0.437846262554089	0.957284504228389	0.532652230828056	0.743078036410861	0.486226560608128	0.286853677402142	0.434100847284801	0.0217171414976164	0.804500648447486	0.286528776702014	-0.392236952195166	-0.103939894592335	0.366363235790834	-0.0227644919061774	-0.360666299303762	-0.607665278884278	-0.0421221071209619	-0.269966986342876	-0.34740205904379	-0.425731334362047	-0.000974012054663964	-0.0282163108641768	-0.360986099402886	-0.067138361621391	-0.470255187721556	-0.0427761704105868	-0.322797843404933	-0.680096562887232	-0.068813602417832	-0.104168857242361	-0.384515009058777	-0.473087711339269	-0.806555275284252	-1.18825866537702	0.676439406218715	-0.253494212747316	-0.0882853874107139	-0.648921178839616	0.797769842501905	0.658140462215241
219	-0.407693439818293	-0.213711579432101	-0.773526327766875	-0.290274173090212	-0.505724588131697	-0.153288968688704	-0.447963604250503	-0.0510552712622414	-0.532050298216335	-0.437846262554089	0.957284504228389	0.532652230828056	0.743078036410861	0.486226560608128	0.286853677402142	0.434100847284801	0.373587628282116	0.804500648447486	0.537923393988289	-0.392236952195166	-0.103939894592335	0.366363235790834	-0.0227644919061774	-0.360666299303762	-0.607665278884278	-0.0421221071209619	-0.269966986342876	-0.34740205904379	-0.425731334362047	-0.000974012054663964	-0.725785711533957	-0.360986099402886	-0.067138361621391	-0.484556090214303	-0.0427761704105868	-0.322797843404933	-0.680096562887232	-0.068813602417832	-0.104168857242361	-0.384515009058777	-0.473087711339269	-0.806555275284252	-1.18825866537702	0.676439406218715	-0.253494212747316	-0.0882853874107139	-0.648921178839616	0.797769842501905	0.658140462215241
220	-0.407693439818293	-0.213711579432101	-0.0474934976595115	-0.290274173090212	-0.505724588131697	-0.153288968688704	-0.447963604250503	-0.0510552712622414	-0.532050298216335	-0.437846262554089	0.957284504228389	0.532652230828056	0.743078036410861	0.486226560608128	0.223431986724513	0.434100847284801	0.373587628282116	0.804500648447486	0.537923393988289	-0.392236952195166	-0.103939894592335	0.366363235790834	-0.0227644919061774	-0.360666299303762	-0.607665278884278	-0.0421221071209619	-0.102499259776908	-0.34740205904379	-0.425731334362047	-0.250189654456416	-0.725785711533957	-0.360986099402886	-0.0744634065107413	-0.90091825583197	-0.0427761704105868	-0.322797843404933	-0.680096562887232	-0.068813602417832	-0.104168857242361	-0.384515009058777	-0.473087711339269	-0.806555275284252	-0.514264092156026	0.676439406218715	-0.395050034834521	-0.0882853874107139	-0.648921178839616	0.797769842501905	0.658140462215241
221	-0.407693439818293	-0.213711579432101	-0.0474934976595115	-0.397592607991531	-0.505724588131697	-0.153288968688704	-0.447963604250503	-0.31434494681741	-0.532050298216335	-0.437846262554089	0.957284504228389	0.532652230828056	0.743078036410861	0.04247158188497	0.223431986724513	0.434100847284801	0.373587628282116	0.238873735991259	0.537923393988289	-0.392236952195166	-0.103939894592335	0.366363235790834	-0.0227644919061774	-0.360666299303762	-0.607665278884278	-0.0421221071209619	-0.102499259776908	-0.34740205904379	-0.425731334362047	-0.250189654456416	-0.725785711533957	-0.360986099402886	-0.0744634065107413	-0.90091825583197	-0.0427761704105868	-0.322797843404933	-0.680096562887232	-0.068813602417832	-0.104168857242361	-0.384515009058777	-0.473087711339269	-0.806555275284252	-0.514264092156026	0.820974862414857	-0.395050034834521	-0.0882853874107139	-0.648921178839616	0.797769842501905	0.658140462215241
222	-0.407693439818293	-0.213711579432101	-0.0474934976595115	-0.961809871787635	-0.505724588131697	-0.153288968688704	-0.447963604250503	-0.31434494681741	-0.532050298216335	-0.437846262554089	0.957284504228389	0.532652230828056	0.743078036410861	0.04247158188497	0.223431986724513	0.434100847284801	0.373587628282116	0.238873735991259	0.537923393988289	-0.392236952195166	-0.103939894592335	0.366363235790834	-0.0227644919061774	-0.360666299303762	-0.607665278884278	-0.0421221071209619	-0.102499259776908	-0.34740205904379	-0.425731334362047	-0.250189654456416	-0.725785711533957	-0.360986099402886	-1.17550248503679	-0.968825341572373	-0.0427761704105868	-0.402709825076669	-0.680096562887232	-0.068813602417832	-0.104168857242361	-0.0273397097862506	-0.473087711339269	-0.806555275284252	-0.514264092156026	0.820974862414857	-0.395050034834521	-0.0882853874107139	-0.648921178839616	0.797769842501905	0.658140462215241
223	-0.407693439818293	-0.141469869762389	-0.0474934976595115	-0.137664456433723	-0.505724588131697	-0.153288968688704	-0.447963604250503	-0.31434494681741	-0.532050298216335	-0.437846262554089	0.957284504228389	0.532652230828056	0.743078036410861	0.04247158188497	0.223431986724513	0.434100847284801	0.373587628282116	0.238873735991259	0.537923393988289	-1.15580987807643	-0.103939894592335	0.366363235790834	-0.0227644919061774	-0.360666299303762	-0.607665278884278	-0.0421221071209619	-0.102499259776908	-0.34740205904379	-0.425731334362047	-0.250189654456416	-0.725785711533957	-0.360986099402886	-1.17550248503679	-0.968825341572373	-0.0427761704105868	-0.402709825076669	-0.680096562887232	-0.068813602417832	-0.104168857242361	-0.0273397097862506	-0.473087711339269	-0.806555275284252	-0.514264092156026	0.820974862414857	-0.395050034834521	-0.0882853874107139	-0.648921178839616	0.797769842501905	0.658140462215241
224	-0.407693439818293	-0.141469869762389	-0.0474934976595115	-0.137664456433723	-0.505724588131697	-0.153288968688704	-0.447963604250503	-0.31434494681741	-0.532050298216335	-0.437846262554089	0.957284504228389	0.532652230828056	0.743078036410861	0.04247158188497	0.223431986724513	0.434100847284801	0.373587628282116	0.238873735991259	0.537923393988289	-1.15580987807643	-0.515758725024788	0.366363235790834	-0.0227644919061774	-0.360666299303762	-0.607665278884278	-0.0421221071209619	-0.102499259776908	-0.34740205904379	-0.425731334362047	-0.478263830201816	-0.725785711533957	-0.360986099402886	-1.17550248503679	-0.763403072280957	-0.0427761704105868	-0.402709825076669	-0.680096562887232	-0.068813602417832	-0.104168857242361	-0.0273397097862506	-0.473087711339269	-0.806555275284252	-0.514264092156026	0.820974862414857	-0.184736594686875	-0.0882853874107139	-0.648921178839616	0.797769842501905	0.658140462215241
225	-0.407693439818293	-0.141469869762389	-0.172068469855787	-0.137664456433723	-0.505724588131697	-0.153288968688704	-0.447963604250503	-0.31434494681741	-0.532050298216335	-0.437846262554089	0.957284504228389	0.532652230828056	0.743078036410861	0.04247158188497	0.223431986724513	0.434100847284801	0.373587628282116	0.238873735991259	0.537923393988289	-1.15580987807643	-0.515758725024788	0.366363235790834	-0.0227644919061774	-0.360666299303762	-0.607665278884278	-0.0421221071209619	-0.102499259776908	-0.34740205904379	-0.425731334362047	-0.478263830201816	-0.725785711533957	-0.360986099402886	-1.17550248503679	-0.763403072280957	-0.0427761704105868	-0.402709825076669	-0.680096562887232	-0.068813602417832	-0.104168857242361	-0.339411107938934	-0.473087711339269	-0.806555275284252	-1.32545071698189	0.438033708533903	-0.184736594686875	-0.0882853874107139	-0.648921178839616	0.797769842501905	0.658140462215241
226	-0.407693439818293	-0.141469869762389	-0.172068469855787	-0.137664456433723	-0.0158589623525852	-0.153288968688704	-0.447963604250503	-0.692768948311182	-0.532050298216335	-0.437846262554089	0.957284504228389	0.532652230828056	0.743078036410861	0.0342974696777277	0.517534891483044	0.434100847284801	0.373587628282116	0.238873735991259	0.537923393988289	-1.34919036871716	-0.515758725024788	0.366363235790834	-0.0227644919061774	-0.360666299303762	-0.607665278884278	-0.450383117218213	-0.102499259776908	-0.34740205904379	-0.425731334362047	-0.478263830201816	-0.725785711533957	-0.360986099402886	-1.17550248503679	-0.763403072280957	-0.0427761704105868	-0.402709825076669	-0.680096562887232	-0.068813602417832	-0.104168857242361	-0.339411107938934	-0.473087711339269	-0.806555275284252	-1.32545071698189	0.0145889122262803	-0.184736594686875	-0.0882853874107139	-0.648921178839616	0.797769842501905	0.658140462215241
227	-0.407693439818293	-0.141469869762389	-0.172068469855787	-0.137664456433723	-0.0158589623525852	-0.349339860131809	-0.447963604250503	-0.692768948311182	-0.532050298216335	-0.437846262554089	0.957284504228389	0.532652230828056	0.743078036410861	0.0342974696777277	0.517534891483044	0.434100847284801	0.373587628282116	0.238873735991259	0.584073151657963	-1.34919036871716	-0.515758725024788	0.366363235790834	-0.0227644919061774	-0.360666299303762	-0.607665278884278	-0.450383117218213	-0.102499259776908	-0.34740205904379	-0.000163935915798719	-0.478263830201816	-0.725785711533957	-0.483170696493422	-1.17550248503679	-0.203796848569114	-0.0427761704105868	-0.402709825076669	-0.231010354236742	-0.068813602417832	-0.104168857242361	-0.339411107938934	-0.473087711339269	-0.806555275284252	-1.32545071698189	0.0145889122262803	-0.184736594686875	-0.0882853874107139	-0.648921178839616	0.797769842501905	0.658140462215241
228	-0.407693439818293	-0.141469869762389	-0.172068469855787	-0.137664456433723	-0.0158589623525852	-0.349339860131809	-0.447963604250503	-0.692768948311182	-0.532050298216335	-0.437846262554089	0.734934585697888	0.532652230828056	0.743078036410861	0.0342974696777277	0.543515429795871	0.434100847284801	0.680359788955242	0.238873735991259	0.584073151657963	-1.34919036871716	-0.515758725024788	0.366363235790834	-0.0227644919061774	-0.360666299303762	-0.607665278884278	-0.450383117218213	-0.102499259776908	-0.34740205904379	-0.000163935915798719	-0.478263830201816	-0.725785711533957	-0.465704236483433	-1.17550248503679	-0.203796848569114	-0.0427761704105868	-0.402709825076669	-0.231010354236742	-0.068813602417832	-0.104168857242361	-0.339411107938934	-0.473087711339269	-0.806555275284252	-0.320727607240278	0.0145889122262803	-0.159556215876428	-0.0882853874107139	-0.648921178839616	0.797769842501905	0.658140462215241
229	-0.407693439818293	-0.141469869762389	-0.172068469855787	-0.402227665728633	-0.0158589623525852	-0.349339860131809	-0.447963604250503	-0.692768948311182	-0.532050298216335	-0.437846262554089	0.734934585697888	0.532652230828056	0.743078036410861	0.0342974696777277	0.543515429795871	0.761624341022632	0.206237827925663	0.238873735991259	0.584073151657963	-1.97050069727678	-0.515758725024788	0.366363235790834	-0.0227644919061774	-0.360666299303762	-0.607665278884278	-0.450383117218213	-0.102499259776908	-0.34740205904379	-0.000163935915798719	-0.478263830201816	-0.725785711533957	-0.465704236483433	-1.56100095812554	-0.203796848569114	-0.0427761704105868	-0.402709825076669	-0.231010354236742	-0.068813602417832	-0.363742849185779	-0.339411107938934	-0.473087711339269	-0.712473812848414	-0.320727607240278	0.730392183313856	-0.0875420244071135	-0.0882853874107139	-0.648921178839616	0.797769842501905	0.658140462215241
230	-0.407693439818293	-0.141469869762389	-0.172068469855787	-0.402227665728633	-0.0158589623525852	-0.349339860131809	-0.447963604250503	-0.692768948311182	-0.532050298216335	-0.437846262554089	0.734934585697888	0.00495580326655976	0.743078036410861	0.0342974696777277	0.543515429795871	0.761624341022632	0.206237827925663	0.238873735991259	0.584073151657963	-1.26486131368879	-0.515758725024788	0.366363235790834	-0.0227644919061774	-0.360666299303762	-0.0368849501072854	-0.450383117218213	-0.102499259776908	-0.34740205904379	-0.000163935915798719	-0.478263830201816	-0.725785711533957	-0.465704236483433	-0.435247316871362	-0.203796848569114	-0.0427761704105868	-0.402709825076669	-0.231010354236742	-0.068813602417832	-0.363742849185779	-0.339411107938934	-0.473087711339269	-0.712473812848414	-0.320727607240278	0.730392183313856	-0.0875420244071135	-0.0882853874107139	-0.648921178839616	0.797769842501905	0.658140462215241
231	-0.407693439818293	-0.141469869762389	-0.172068469855787	-0.402227665728633	-0.0158589623525852	-0.349339860131809	-0.506671808272657	-0.331255880409176	-0.532050298216335	-0.437846262554089	0.734934585697888	0.00495580326655976	0.743078036410861	0.0342974696777277	0.543515429795871	0.761624341022632	0.206237827925663	0.238873735991259	0.584073151657963	-0.286993051436347	-0.515758725024788	0.366363235790834	-0.0227644919061774	-0.360666299303762	-0.0368849501072854	-0.450383117218213	-0.102499259776908	-0.34740205904379	-0.000163935915798719	-0.478263830201816	-0.725785711533957	-0.465704236483433	-0.435247316871362	-0.203796848569114	-0.0427761704105868	-0.402709825076669	-0.231010354236742	-0.068813602417832	-0.970987260250784	-0.339411107938934	-0.473087711339269	-0.712473812848414	-0.320727607240278	0.730392183313856	-0.0875420244071135	-0.0882853874107139	-0.648921178839616	0.797769842501905	0.658140462215241
232	-0.407693439818293	-0.141469869762389	-0.172068469855787	-0.402227665728633	-0.0158589623525852	-0.349339860131809	-0.506671808272657	-0.331255880409176	-0.532050298216335	-0.437846262554089	0.734934585697888	0.00495580326655976	0.743078036410861	0.0342974696777277	0.543515429795871	0.761624341022632	0.206237827925663	0.238873735991259	0.584073151657963	-0.286993051436347	-0.371340236115066	0.366363235790834	-0.0227644919061774	-0.1697762117013	-0.0368849501072854	-0.450383117218213	-0.102499259776908	-0.34740205904379	-0.000163935915798719	-0.478263830201816	-0.725785711533957	-0.465704236483433	-0.435247316871362	-0.203796848569114	-0.0427761704105868	-0.402709825076669	-0.231010354236742	-0.068813602417832	-0.970987260250784	-0.339411107938934	-0.473087711339269	-0.712473812848414	-0.320727607240278	0.730392183313856	-0.0875420244071135	-0.0882853874107139	-0.648921178839616	0.797769842501905	0.658140462215241
233	-0.407693439818293	-0.141469869762389	-0.527788815338176	-0.402227665728633	-0.0158589623525852	-0.349339860131809	-0.506671808272657	-0.331255880409176	-0.532050298216335	-0.437846262554089	0.22261029111092	0.0585594463776012	0.743078036410861	0.0342974696777277	0.543515429795871	0.761624341022632	0.206237827925663	0.906866826569852	0.584073151657963	-0.286993051436347	-0.371340236115066	0.366363235790834	-0.0227644919061774	-0.1697762117013	-0.0368849501072854	-0.450383117218213	-0.102499259776908	-0.34740205904379	-0.000163935915798719	-0.478263830201816	-0.725785711533957	-0.465704236483433	-0.435247316871362	-0.203796848569114	-0.0427761704105868	-0.279265722863975	-0.231010354236742	-0.068813602417832	-1.49396211598722	-0.286432080466416	-0.473087711339269	-0.761279604664941	-0.447993842837654	0.730392183313856	-0.0875420244071135	-0.0882853874107139	-0.648921178839616	0.192304150957489	0.658140462215241
234	-0.407693439818293	-0.141469869762389	-0.527788815338176	-0.402227665728633	-0.551371836306231	-0.349339860131809	-0.506671808272657	-0.331255880409176	-0.532050298216335	-0.437846262554089	0.22261029111092	0.0585594463776012	0.743078036410861	0.0342974696777277	0.543515429795871	0.761624341022632	0.206237827925663	0.906866826569852	0.584073151657963	-0.286993051436347	-0.371340236115066	0.366363235790834	-0.0227644919061774	-0.252793444588497	-0.0368849501072854	-0.450383117218213	-0.102499259776908	-0.700033338893998	-0.000163935915798719	-0.478263830201816	-0.725785711533957	-0.465704236483433	-0.219869694077356	-0.203796848569114	-0.0427761704105868	-0.279265722863975	-0.534227608608503	-0.068813602417832	-1.49396211598722	-0.286432080466416	-0.473087711339269	-0.761279604664941	-0.447993842837654	0.730392183313856	-0.0875420244071135	-0.0882853874107139	-0.648921178839616	0.192304150957489	0.658140462215241
235	-0.407693439818293	-0.141469869762389	-0.527788815338176	-0.402227665728633	-0.551371836306231	-0.349339860131809	-0.506671808272657	-0.331255880409176	-0.532050298216335	-0.437846262554089	0.22261029111092	0.0585594463776012	0.743078036410861	0.0342974696777277	0.543515429795871	0.761624341022632	0.206237827925663	0.906866826569852	0.584073151657963	-0.286993051436347	-0.371340236115066	0.0211522516073304	-0.0227644919061774	-0.252793444588497	-0.0368849501072854	-0.450383117218213	-0.102499259776908	-0.700033338893998	-0.000163935915798719	-0.478263830201816	-0.725785711533957	-0.465704236483433	-0.219869694077356	-0.203796848569114	-0.0427761704105868	-0.279265722863975	-0.534227608608503	-0.068813602417832	-1.8253032502272	-0.286432080466416	-0.473087711339269	-0.761279604664941	-0.447993842837654	0.730392183313856	-0.0875420244071135	-0.0882853874107139	-0.648921178839616	0.192304150957489	0.658140462215241
236	-0.407693439818293	-0.141469869762389	-0.527788815338176	-0.402227665728633	-0.551371836306231	-0.349339860131809	-0.506671808272657	-0.331255880409176	-0.532050298216335	-0.437846262554089	0.22261029111092	0.0585594463776012	0.743078036410861	0.193924886682305	0.543515429795871	0.761624341022632	0.206237827925663	0.906866826569852	0.584073151657963	-0.286993051436347	-0.371340236115066	0.0211522516073304	-0.0227644919061774	-0.252793444588497	-0.0368849501072854	-0.450383117218213	-0.102499259776908	-0.700033338893998	-0.000163935915798719	-0.788581601513902	-0.725785711533957	-0.465704236483433	-0.219869694077356	-0.562375432943071	-0.0427761704105868	-0.279265722863975	-0.534227608608503	-0.068813602417832	-1.8253032502272	-0.286432080466416	-0.473087711339269	-0.761279604664941	-0.902370165616254	0.730392183313856	-0.0875420244071135	-0.0882853874107139	-0.648921178839616	0.192304150957489	0.658140462215241
237	-0.407693439818293	-0.141469869762389	-0.527788815338176	-0.402227665728633	-0.551371836306231	-0.349339860131809	-0.506671808272657	-0.331255880409176	-0.532050298216335	-0.437846262554089	0.22261029111092	0.0585594463776012	0.639816348574863	0.193924886682305	0.543515429795871	0.761624341022632	0.206237827925663	0.648079559309357	0.339674072833345	-1.03164257921654	-0.371340236115066	0.838737113058629	-0.0227644919061774	-0.252793444588497	-0.562261266299977	-0.450383117218213	-0.102499259776908	-0.700033338893998	-0.000163935915798719	-0.788581601513902	-0.725785711533957	-0.0547364675582541	-0.219869694077356	-0.562375432943071	-0.0427761704105868	-0.279265722863975	-0.534227608608503	-0.068813602417832	-1.8253032502272	-0.286432080466416	-0.473087711339269	-0.761279604664941	-0.902370165616254	0.730392183313856	-0.0875420244071135	-0.0882853874107139	-0.648921178839616	0.192304150957489	0.745162081132999
238	-0.407693439818293	-0.141469869762389	-0.331314490811488	-0.402227665728633	-0.551371836306231	-0.349339860131809	-0.506671808272657	-0.331255880409176	-0.532050298216335	-0.437846262554089	0.22261029111092	0.0585594463776012	0.639816348574863	0.193924886682305	0.543515429795871	0.761624341022632	0.206237827925663	0.648079559309357	0.339674072833345	-0.653253380510468	-0.371340236115066	0.838737113058629	-0.0227644919061774	-0.252793444588497	-0.562261266299977	-0.450383117218213	-0.102499259776908	-0.700033338893998	-0.000163935915798719	-0.788581601513902	-1.05458638033674	-0.0547364675582541	-0.219869694077356	-0.562375432943071	-0.0427761704105868	-0.279265722863975	-0.534227608608503	-0.068813602417832	-1.8253032502272	-0.286432080466416	-0.473087711339269	-0.761279604664941	-0.902370165616254	0.730392183313856	-0.0875420244071135	-0.0882853874107139	-0.648921178839616	0.192304150957489	0.745162081132999
239	-0.407693439818293	-0.141469869762389	-0.331314490811488	-0.402227665728633	-0.551371836306231	-0.349339860131809	-0.506671808272657	-0.331255880409176	-0.532050298216335	-0.437846262554089	0.184800051978147	0.0585594463776012	0.167130696443768	0.193924886682305	0.543515429795871	0.761624341022632	0.206237827925663	0.648079559309357	0.339674072833345	-0.636520210104398	-0.371340236115066	0.838737113058629	-0.0227644919061774	-0.252793444588497	-0.562261266299977	-0.560779712817543	-0.628382997246064	-0.700033338893998	-0.000163935915798719	-0.788581601513902	-1.05458638033674	-0.0547364675582541	-0.219869694077356	-0.562375432943071	-0.0427761704105868	-0.279265722863975	-0.534227608608503	-0.068813602417832	-1.8253032502272	-0.286432080466416	-0.141335925424692	-0.21030259364379	-0.902370165616254	0.53261932398475	-0.0875420244071135	-0.0882853874107139	-0.648921178839616	0.192304150957489	0.340870363811604
240	-0.407693439818293	-0.126126849381804	-0.205946696506414	-0.402227665728633	-0.551371836306231	-0.349339860131809	-0.506671808272657	-0.331255880409176	-0.532050298216335	-0.660253327948202	0.184800051978147	0.0585594463776012	0.167130696443768	0.252771696817986	0.338440079975925	0.927887286262041	0.206237827925663	0.648079559309357	0.339674072833345	-0.636520210104398	-0.371340236115066	0.838737113058629	-0.0227644919061774	-0.252793444588497	-0.562261266299977	-0.560779712817543	-0.628382997246064	-0.700033338893998	-0.000163935915798719	-0.30317691074741	-1.05458638033674	-0.0547364675582541	-0.219869694077356	-0.562375432943071	-0.0427761704105868	-0.279265722863975	-0.534227608608503	-0.068813602417832	-1.8253032502272	-0.286432080466416	-0.141335925424692	-0.21030259364379	-0.43138484172502	0.53261932398475	-0.0875420244071135	-0.0882853874107139	-0.648921178839616	0.192304150957489	0.340870363811604
241	-0.407693439818293	-0.126126849381804	-0.205946696506414	-0.402227665728633	-0.551371836306231	-0.219119169129668	-0.506671808272657	-0.331255880409176	-0.532050298216335	-0.660253327948202	0.184800051978147	0.0585594463776012	0.167130696443768	0.252771696817986	0.338440079975925	0.927887286262041	0.206237827925663	0.473372682145176	0.339674072833345	-0.636520210104398	-0.371340236115066	0.348495763273836	-0.0227644919061774	-0.252793444588497	-0.609625806327506	-0.560779712817543	-0.628382997246064	-0.700033338893998	-0.493411775623865	-0.30317691074741	-1.06410549924694	-0.0547364675582541	-0.219869694077356	-0.562375432943071	-0.0427761704105868	-0.0370884763354034	-0.534227608608503	-0.677772834483366	-0.522476188311909	-0.286432080466416	-0.141335925424692	-0.21030259364379	-0.43138484172502	0.53261932398475	-0.322390665049414	-0.0882853874107139	-0.341518809101018	0.192304150957489	0.340870363811604
242	-0.407693439818293	-0.126126849381804	-0.205946696506414	-0.402227665728633	-0.551371836306231	-0.219119169129668	-0.506671808272657	-0.331255880409176	-0.532050298216335	-1.39671201523724	0.184800051978147	0.69304315577252	0.167130696443768	0.716733126362292	0.573702467017218	0.927887286262041	0.206237827925663	0.473372682145176	0.339674072833345	-0.636520210104398	-0.371340236115066	0.348495763273836	-0.0227644919061774	-0.252793444588497	-0.609625806327506	-0.560779712817543	-0.628382997246064	-0.700033338893998	-0.493411775623865	-0.300194264465621	-1.06410549924694	-0.0547364675582541	-0.219869694077356	-0.267887455731224	-0.0427761704105868	-0.0370884763354034	-0.670795230225327	-0.677772834483366	-0.522476188311909	-0.286432080466416	-0.141335925424692	-0.21030259364379	-0.43138484172502	0.53261932398475	-1.7227964368237	-0.0882853874107139	-0.341518809101018	0.192304150957489	0.340870363811604
243	-0.407693439818293	-0.126126849381804	-0.205946696506414	-0.474513861535453	-0.551371836306231	-0.219119169129668	-0.506671808272657	-0.331255880409176	-0.532050298216335	-1.39671201523724	0.184800051978147	0.69304315577252	0.167130696443768	0.966155032337387	0.518705638174098	0.927887286262041	0.936468924331761	0.473372682145176	0.339674072833345	-0.636520210104398	-0.371340236115066	0.348495763273836	-0.0227644919061774	-0.252793444588497	-0.609625806327506	-0.560779712817543	-0.628382997246064	-0.700033338893998	-0.493411775623865	-0.372375575446788	-1.06410549924694	-0.0547364675582541	-0.219869694077356	-0.267887455731224	-0.0427761704105868	-0.0370884763354034	-0.670795230225327	-0.964816304614429	-0.522476188311909	-0.286432080466416	-0.141335925424692	-0.21030259364379	-0.43138484172502	0.53261932398475	-1.7227964368237	-0.0882853874107139	-0.341518809101018	0.192304150957489	0.914152700856477
244	-0.407693439818293	-0.126126849381804	-0.205946696506414	-0.474513861535453	-0.551371836306231	-0.219119169129668	-0.506671808272657	-0.331255880409176	-0.532050298216335	-1.39671201523724	0.184800051978147	0.69304315577252	0.167130696443768	0.966155032337387	0.518705638174098	0.927887286262041	0.936468924331761	0.473372682145176	0.339674072833345	-0.636520210104398	-0.371340236115066	0.348495763273836	-0.0227644919061774	-0.252793444588497	-0.609625806327506	-0.560779712817543	-0.628382997246064	-0.700033338893998	-0.493411775623865	-0.372375575446788	-1.06410549924694	-0.0547364675582541	-0.219869694077356	-0.267887455731224	-0.0427761704105868	-0.0370884763354034	-0.670795230225327	-0.964816304614429	-0.522476188311909	-0.286432080466416	-0.141335925424692	-0.21030259364379	-0.30294061027372	0.53261932398475	-1.05819749952563	-0.0882853874107139	-0.14225921496253	0.192304150957489	0.914152700856477
245	-0.407693439818293	-0.126126849381804	-0.205946696506414	-0.425220733159834	-0.551371836306231	-0.219119169129668	-0.506671808272657	-0.331255880409176	-0.532050298216335	-0.677144489703626	0.184800051978147	0.69304315577252	0.167130696443768	0.966155032337387	0.518705638174098	0.927887286262041	0.936468924331761	0.473372682145176	0.339674072833345	-0.636520210104398	-0.371340236115066	0.348495763273836	-0.0227644919061774	-0.252793444588497	-0.609625806327506	-0.560779712817543	-0.628382997246064	-0.700033338893998	-0.493411775623865	-0.577720517888682	-0.80115210382231	-0.0547364675582541	-0.269941609042059	-0.267887455731224	-0.0427761704105868	-0.0370884763354034	-0.670795230225327	-0.960419445812544	-0.522476188311909	-0.286432080466416	-0.141335925424692	-0.725567292962844	-0.114171580841976	0.53261932398475	-1.05819749952563	-0.0882853874107139	-0.14225921496253	0.192304150957489	0.792682517325897
246	-0.407693439818293	-0.126126849381804	-0.205946696506414	-0.425220733159834	-0.551371836306231	-0.219119169129668	-0.506671808272657	-0.331255880409176	-0.532050298216335	-0.677144489703626	0.184800051978147	0.69304315577252	0.167130696443768	0.966155032337387	0.518705638174098	0.927887286262041	0.936468924331761	0.473372682145176	0.339674072833345	-0.636520210104398	-0.371340236115066	0.417887257372266	-0.0227644919061774	-0.252793444588497	-0.609625806327506	-0.560779712817543	-0.628382997246064	-0.700033338893998	-0.493411775623865	-0.577720517888682	-0.80115210382231	-0.0547364675582541	-0.269941609042059	-0.267887455731224	-0.0427761704105868	-0.0370884763354034	-0.670795230225327	-0.200559142334626	-0.522476188311909	-0.286432080466416	-0.141335925424692	-0.725567292962844	-0.114171580841976	0.53261932398475	-1.05819749952563	-0.0882853874107139	-0.14225921496253	0.192304150957489	0.792682517325897
247	-0.407693439818293	-0.126126849381804	-0.205946696506414	-0.425220733159834	-0.551371836306231	-0.219119169129668	-0.506671808272657	-0.254069545156066	-0.532050298216335	-0.677144489703626	0.184800051978147	0.69304315577252	0.167130696443768	0.968781487384941	0.518705638174098	0.927887286262041	0.2432542336032	0.919846279668282	0.339674072833345	-0.636520210104398	-0.371340236115066	0.417887257372266	-0.0227644919061774	-0.252793444588497	-0.609625806327506	-0.560779712817543	-0.628382997246064	-1.65158442311135	-0.493411775623865	-0.577720517888682	-0.80115210382231	-0.0547364675582541	-0.269941609042059	-0.267887455731224	-0.0427761704105868	-0.0370884763354034	-0.311171447675652	-0.200559142334626	-0.522476188311909	-0.286432080466416	-0.141335925424692	-0.725567292962844	-0.114171580841976	0.523434946234111	-1.05819749952563	-0.0882853874107139	-0.14225921496253	0.192304150957489	0.792682517325897
248	-0.407693439818293	-0.126126849381804	-0.553912166404458	-0.425220733159834	-0.551371836306231	-0.219119169129668	-0.506671808272657	-0.652706748155675	-0.532050298216335	-0.677144489703626	0.184800051978147	0.69304315577252	0.167130696443768	0.968781487384941	0.518705638174098	0.927887286262041	0.2432542336032	0.919846279668282	0.339674072833345	-0.199250010894091	-0.371340236115066	0.417887257372266	-0.0227644919061774	-0.252793444588497	-0.609625806327506	-0.560779712817543	-0.628382997246064	-1.65158442311135	-0.493411775623865	-0.577720517888682	-0.80115210382231	-0.0547364675582541	-0.269941609042059	-0.267887455731224	-0.0427761704105868	-0.0370884763354034	-0.311171447675652	-0.200559142334626	-0.522476188311909	-0.286432080466416	-0.141335925424692	-0.0679687093627135	-0.114171580841976	0.523434946234111	-1.05819749952563	-0.0882853874107139	-0.14225921496253	0.192304150957489	0.792682517325897
249	-0.407693439818293	-0.126126849381804	-0.553912166404458	-0.425220733159834	-0.551371836306231	-0.219119169129668	-0.506671808272657	-0.652706748155675	-0.532050298216335	-0.677144489703626	0.184800051978147	0.69304315577252	0.167130696443768	0.968781487384941	0.157362945974443	0.927887286262041	0.2432542336032	0.919846279668282	0.339674072833345	-0.199250010894091	-0.371340236115066	0.417887257372266	-0.0227644919061774	-0.252793444588497	-0.609625806327506	-0.108128574544793	-0.628382997246064	-1.65158442311135	-0.493411775623865	-0.577720517888682	-0.80115210382231	-0.0547364675582541	-0.269941609042059	-0.267887455731224	-0.0427761704105868	-0.0370884763354034	-0.311171447675652	-0.200559142334626	-0.522476188311909	-0.286432080466416	-0.141335925424692	-0.0679687093627135	-0.114171580841976	0.523434946234111	-0.780454073012304	-0.0882853874107139	-0.14225921496253	0.900319753082388	0.792682517325897
250	-0.407693439818293	-0.126126849381804	-0.553912166404458	-0.425220733159834	-0.0342158861733807	-0.219119169129668	-0.506671808272657	-0.652706748155675	-0.532050298216335	-0.633370253163485	0.184800051978147	0.69304315577252	0.167130696443768	0.968781487384941	0.157362945974443	0.927887286262041	0.2432542336032	0.919846279668282	0.339674072833345	-0.199250010894091	-0.371340236115066	0.417887257372266	-0.0227644919061774	-0.252793444588497	-0.609625806327506	-0.108128574544793	-0.54265409931924	-1.65158442311135	-0.493411775623865	-0.577720517888682	-0.80115210382231	-0.0547364675582541	-0.269941609042059	-0.267887455731224	-0.0427761704105868	-0.0370884763354034	-0.311171447675652	-1.22780993649488	-0.522476188311909	-0.286432080466416	-0.141335925424692	-0.0679687093627135	-0.114171580841976	0.523434946234111	-0.780454073012304	-0.0808701750833297	-0.14225921496253	0.900319753082388	0.792682517325897
251	-0.407693439818293	-0.126126849381804	-0.553912166404458	-0.54932766550717	-0.0342158861733807	-0.219119169129668	-0.506671808272657	-0.652706748155675	-0.532050298216335	-0.633370253163485	0.184800051978147	0.69304315577252	0.167130696443768	0.968781487384941	0.157362945974443	0.927887286262041	0.2432542336032	0.919846279668282	0.339674072833345	-0.199250010894091	-0.371340236115066	0.417887257372266	-0.0227644919061774	-0.252793444588497	-0.609625806327506	-0.108128574544793	-0.54265409931924	-1.65158442311135	-0.493411775623865	-0.577720517888682	-0.80115210382231	-0.0547364675582541	-0.106632845341174	-0.267887455731224	-0.0427761704105868	-0.0370884763354034	-0.311171447675652	-1.22780993649488	-0.235532390512887	-0.286432080466416	-0.141335925424692	-0.0679687093627135	-0.402089066150018	0.523434946234111	-0.900329010457129	-0.0808701750833297	-0.14225921496253	0.113618779417479	0.792682517325897
252	-0.407693439818293	-0.126126849381804	-0.553912166404458	-0.54932766550717	-0.0342158861733807	-0.219119169129668	-0.506671808272657	-0.652706748155675	-0.532050298216335	-0.633370253163485	0.184800051978147	0.706240280055632	0.167130696443768	0.839992088298691	0.157362945974443	0.927887286262041	0.2432542336032	0.919846279668282	0.339674072833345	-0.447639058785077	-0.371340236115066	0.417887257372266	-0.0227644919061774	-0.252793444588497	-0.609625806327506	-0.108128574544793	-0.54265409931924	-1.65158442311135	-0.684104350647851	-0.577720517888682	-0.80115210382231	-0.0547364675582541	-0.106632845341174	-0.267887455731224	-0.0427761704105868	-0.0370884763354034	-0.311171447675652	-0.523268662696599	-0.235532390512887	-0.286432080466416	-0.135065523602758	-0.0679687093627135	-0.402089066150018	0.523434946234111	-0.900329010457129	-0.0808701750833297	-0.14225921496253	0.113618779417479	0.792682517325897
253	-0.407693439818293	-0.126126849381804	-0.553912166404458	-0.54932766550717	-0.0342158861733807	-0.519080054978028	-0.506671808272657	-0.652706748155675	-0.532050298216335	-0.633370253163485	0.184800051978147	0.706240280055632	0.167130696443768	0.839992088298691	0.157362945974443	0.927887286262041	0.2432542336032	0.919846279668282	0.339674072833345	-0.447639058785077	-0.371340236115066	0.417887257372266	-0.0227644919061774	-0.252793444588497	-0.609625806327506	-0.108128574544793	-0.54265409931924	-1.65158442311135	-0.684104350647851	-0.577720517888682	-0.80115210382231	-0.0547364675582541	-0.106632845341174	-0.326423305515342	-0.0427761704105868	-0.0370884763354034	-0.311171447675652	-0.523268662696599	-0.235532390512887	-0.286432080466416	-0.135065523602758	-0.0679687093627135	-0.402089066150018	0.523434946234111	-0.900329010457129	-1.01488062074658	-0.14225921496253	0.113618779417479	0.792682517325897
254	-0.407693439818293	-0.126126849381804	-0.553912166404458	-0.54932766550717	-0.0342158861733807	-0.519080054978028	-0.506671808272657	-0.652706748155675	-0.532050298216335	-0.633370253163485	0.184800051978147	0.706240280055632	0.167130696443768	0.839992088298691	0.157362945974443	0.927887286262041	0.2432542336032	0.919846279668282	0.339674072833345	-0.447639058785077	-0.288319350433177	0.417887257372266	-0.0227644919061774	-0.658378444884684	-0.609625806327506	-0.108128574544793	-0.54265409931924	-1.65158442311135	-0.684104350647851	-0.577720517888682	-0.80115210382231	-0.0547364675582541	-0.106632845341174	-0.326423305515342	-0.0427761704105868	-0.0370884763354034	-0.509871684434913	-0.523268662696599	-0.235532390512887	-0.286432080466416	-0.135065523602758	-0.0679687093627135	-0.213903682035837	0.523434946234111	-0.318544857859362	-1.01488062074658	-0.14225921496253	0.113618779417479	0.792682517325897
255	-0.407693439818293	-0.305694638875871	-0.553912166404458	-0.54932766550717	-0.0342158861733807	-0.519080054978028	-0.506671808272657	-0.652706748155675	-0.532050298216335	-0.633370253163485	0.243650993578414	0.706240280055632	0.167130696443768	0.839992088298691	0.157362945974443	0.927887286262041	0.2432542336032	0.919846279668282	0.339674072833345	-0.447639058785077	-0.288319350433177	0.491774334763054	-0.537072450460752	-0.415570810746025	-0.609625806327506	-0.108128574544793	-1.48675284509892	-1.65158442311135	-0.684104350647851	-0.577720517888682	-0.80115210382231	-0.0547364675582541	-0.376703732176148	-0.236735145038386	-0.0427761704105868	-0.0370884763354034	-0.509871684434913	-0.523268662696599	-0.235532390512887	-0.286432080466416	-0.135065523602758	-0.0679687093627135	-0.213903682035837	0.523434946234111	-0.662005276380147	-1.01488062074658	-0.14225921496253	0.113618779417479	0.792682517325897
256	-0.407693439818293	-0.305694638875871	-0.553912166404458	-0.54932766550717	-0.0342158861733807	-0.519080054978028	-0.506671808272657	-0.652706748155675	-0.396757848597588	-0.633370253163485	0.243650993578414	0.706240280055632	0.429931197845073	0.839992088298691	0.157362945974443	0.927887286262041	0.2432542336032	0.919846279668282	0.339674072833345	-0.447639058785077	-0.288319350433177	0.491774334763054	-0.537072450460752	-0.415570810746025	-0.609625806327506	-0.108128574544793	-1.48675284509892	-1.65158442311135	-0.684104350647851	-0.577720517888682	-0.80115210382231	-0.0547364675582541	-0.376703732176148	-0.539333059316347	-0.0427761704105868	-0.0370884763354034	-0.747166177603897	-0.523268662696599	-0.235532390512887	-0.286432080466416	-0.135065523602758	-0.0679687093627135	-0.213903682035837	0.523434946234111	-0.662005276380147	-1.01488062074658	-0.14225921496253	0.113618779417479	0.792682517325897
257	-0.407693439818293	-0.305694638875871	-0.553912166404458	-0.54932766550717	-0.0342158861733807	-0.519080054978028	-0.506671808272657	-0.652706748155675	-0.396757848597588	-1.14365804422382	0.600410968362674	0.770750767891244	0.429931197845073	0.839992088298691	0.157362945974443	0.927887286262041	0.2432542336032	0.919846279668282	0.339674072833345	-0.447639058785077	-0.288319350433177	0.491774334763054	-0.537072450460752	-0.415570810746025	-0.609625806327506	-0.108128574544793	-1.48675284509892	-1.65158442311135	-0.684104350647851	-0.577720517888682	-0.80115210382231	-0.0547364675582541	-0.376703732176148	-0.539333059316347	-0.0427761704105868	-0.0370884763354034	-0.747166177603897	-0.523268662696599	-0.235532390512887	-0.286432080466416	-0.135065523602758	-0.0679687093627135	-0.213903682035837	0.523434946234111	-0.662005276380147	-1.01488062074658	-0.14225921496253	0.113618779417479	0.792682517325897
258	-0.407693439818293	-0.305694638875871	-0.553912166404458	-0.54932766550717	-0.0342158861733807	-0.519080054978028	-0.506671808272657	-0.652706748155675	-0.396757848597588	-1.14365804422382	0.600410968362674	0.770750767891244	0.429931197845073	0.839992088298691	0.157362945974443	0.605485902636705	0.2432542336032	0.919846279668282	0.339674072833345	-0.447639058785077	-0.288319350433177	0.491774334763054	-0.537072450460752	-0.415570810746025	-0.609625806327506	-0.108128574544793	-1.48675284509892	-1.65158442311135	-0.684104350647851	-0.577720517888682	-0.80115210382231	-0.0547364675582541	-0.376703732176148	-0.539333059316347	-0.0427761704105868	-0.0370884763354034	-0.48088786755376	-0.523268662696599	-0.235532390512887	-0.286432080466416	-0.135065523602758	-0.0679687093627135	-0.213903682035837	0.523434946234111	-0.662005276380147	-1.16484356434697	-0.14225921496253	0.113618779417479	0.792682517325897
259	-0.407693439818293	-0.305694638875871	-0.553912166404458	-0.54932766550717	-0.0342158861733807	-0.519080054978028	-0.506671808272657	-0.652706748155675	-0.396757848597588	-1.14365804422382	0.600410968362674	0.770750767891244	0.429931197845073	0.839992088298691	0.157362945974443	0.605485902636705	0.2432542336032	0.919846279668282	0.339674072833345	-0.447639058785077	-0.288319350433177	0.491774334763054	-0.537072450460752	-0.415570810746025	-0.609625806327506	-0.108128574544793	-1.04500340750477	-1.36329469382784	-0.684104350647851	-0.577720517888682	-0.80115210382231	-0.215379911567619	-0.376703732176148	-0.539333059316347	-0.0427761704105868	-0.0370884763354034	-0.48088786755376	-0.349444353224304	-0.235532390512887	-0.286432080466416	-0.135065523602758	-0.0679687093627135	-0.213903682035837	0.523434946234111	-0.719259178011892	-0.404330398787848	-0.14225921496253	0.113618779417479	0.792682517325897
260	-0.407693439818293	-0.305694638875871	-0.265981115653771	-0.54932766550717	-0.0342158861733807	-0.519080054978028	-0.506671808272657	-0.652706748155675	-0.396757848597588	-1.14365804422382	0.226934791642423	0.770750767891244	0.429931197845073	0.839992088298691	0.157362945974443	0.605485902636705	0.2432542336032	0.919846279668282	0.339674072833345	-0.447639058785077	-0.288319350433177	0.491774334763054	-0.537072450460752	-0.415570810746025	-0.609625806327506	-0.108128574544793	-1.04500340750477	-1.36329469382784	-0.684104350647851	-0.577720517888682	-0.80115210382231	-0.215379911567619	-0.376703732176148	-0.539333059316347	-0.0427761704105868	-0.0370884763354034	-0.423657307280219	-0.349444353224304	-0.235532390512887	-0.286432080466416	-0.135065523602758	-0.0679687093627135	-0.213903682035837	0.523434946234111	-0.719259178011892	-0.404330398787848	-0.14225921496253	0.113618779417479	0.792682517325897
261	-0.407693439818293	-0.305694638875871	-0.265981115653771	-0.54932766550717	-0.987490324076226	-0.370514705524094	-0.506671808272657	-0.652706748155675	-0.396757848597588	-1.14365804422382	0.226934791642423	0.770750767891244	0.429931197845073	0.839992088298691	0.157362945974443	0.605485902636705	0.2432542336032	0.919846279668282	0.339674072833345	-0.447639058785077	-0.288319350433177	0.491774334763054	-0.537072450460752	-0.415570810746025	-0.609625806327506	-0.108128574544793	-1.04500340750477	-1.36329469382784	-0.684104350647851	-0.577720517888682	-0.80115210382231	-0.215379911567619	-0.376703732176148	-0.539333059316347	-0.0427761704105868	-0.0370884763354034	-0.423657307280219	-0.703468760314304	-0.235532390512887	-0.286432080466416	-0.135065523602758	-0.0679687093627135	-0.267483095447019	0.523434946234111	-0.719259178011892	-0.404330398787848	-0.14225921496253	0.113618779417479	0.792682517325897
262	-0.416409800072201	-0.305694638875871	-0.265981115653771	-0.54932766550717	-0.987490324076226	-0.370514705524094	-0.838939060772984	-0.652706748155675	-0.396757848597588	-1.14365804422382	0.226934791642423	0.770750767891244	0.429931197845073	0.839992088298691	0.157362945974443	0.605485902636705	0.287910797251229	0.919846279668282	0.339674072833345	-0.447639058785077	-0.288319350433177	0.491774334763054	-0.834905236651514	-0.415570810746025	-0.609625806327506	-0.108128574544793	-1.04500340750477	-1.03152632014611	-0.684104350647851	-0.577720517888682	-0.80115210382231	-0.215379911567619	-0.376703732176148	-0.539333059316347	-0.0427761704105868	-0.0370884763354034	-0.423657307280219	-0.703468760314304	-0.103310458265011	-0.286432080466416	-0.135065523602758	-0.0679687093627135	-0.267483095447019	0.523434946234111	-0.719259178011892	-0.404330398787848	-0.14225921496253	0.113618779417479	0.792682517325897
263	-0.416409800072201	-0.305694638875871	-0.265981115653771	-0.54932766550717	-0.987490324076226	-0.370514705524094	-0.838939060772984	-0.73166135469304	-1.48667476452019	-1.14365804422382	0.226934791642423	0.770750767891244	0.429931197845073	0.839992088298691	0.157362945974443	0.156791210818635	0.287910797251229	0.919846279668282	0.339674072833345	-0.447639058785077	-0.288319350433177	0.491774334763054	-0.834905236651514	-0.415570810746025	-0.609625806327506	-0.108128574544793	-1.04500340750477	-1.03152632014611	-0.684104350647851	-0.577720517888682	-0.80115210382231	-0.215379911567619	-0.376703732176148	-0.539333059316347	-0.0427761704105868	-0.0370884763354034	-0.423657307280219	-0.703468760314304	-0.349684799962966	-0.286432080466416	-0.135065523602758	-0.0679687093627135	-0.267483095447019	0.523434946234111	-0.719259178011892	-0.404330398787848	-0.14225921496253	0.113618779417479	0.792682517325897
264	-0.416409800072201	-0.305694638875871	-0.598843600133341	-0.54932766550717	-0.987490324076226	-0.370514705524094	-0.838939060772984	-0.73166135469304	-1.48667476452019	-1.14365804422382	0.226934791642423	0.770750767891244	0.429931197845073	0.839992088298691	0.157362945974443	0.156791210818635	0.287910797251229	0.919846279668282	0.354053940991857	-0.447639058785077	-0.288319350433177	0.491774334763054	-0.834905236651514	-0.415570810746025	-0.609625806327506	-0.108128574544793	-0.149656443477672	-0.333174299408395	-0.684104350647851	-0.577720517888682	-0.137692342361435	-0.215379911567619	-0.301333631558602	-0.539333059316347	-0.0427761704105868	-0.0370884763354034	-0.423657307280219	-0.703468760314304	-0.349684799962966	-0.286432080466416	-0.135065523602758	-0.0679687093627135	-0.267483095447019	0.523434946234111	-0.719259178011892	-0.404330398787848	-0.121151123949921	0.113618779417479	0.618329891578251
265	-0.416409800072201	-0.121534909172195	-0.598843600133341	-0.54932766550717	-0.987490324076226	-0.370514705524094	-0.838939060772984	-0.73166135469304	-1.48667476452019	-1.14365804422382	0.226934791642423	0.770750767891244	0.429931197845073	0.839992088298691	0.157362945974443	0.156791210818635	0.287910797251229	0.919846279668282	0.0198454650511475	-0.447639058785077	-0.288319350433177	0.491774334763054	-0.834905236651514	-0.415570810746025	-0.609625806327506	-0.0136494944966844	-1.01892657063175	-0.333174299408395	-0.684104350647851	-1.23819286560067	-0.137692342361435	-0.215379911567619	-0.301333631558602	-0.539333059316347	-0.0427761704105868	-0.0370884763354034	-0.423657307280219	-0.703468760314304	-0.349684799962966	-0.286432080466416	-0.680833724734303	-0.0679687093627135	-0.267483095447019	0.523434946234111	-0.719259178011892	-0.404330398787848	-0.121151123949921	0.113618779417479	0.618329891578251
266	-0.155308584719043	-0.121534909172195	-0.382578569407128	-0.54932766550717	-0.987490324076226	-0.370514705524094	-0.838939060772984	-0.73166135469304	-1.48667476452019	-1.14365804422382	0.226934791642423	0.770750767891244	0.429931197845073	0.839992088298691	0.157362945974443	0.156791210818635	0.287910797251229	0.919846279668282	0.0198454650511475	-0.447639058785077	-0.288319350433177	0.491774334763054	-0.834905236651514	-0.415570810746025	-0.609625806327506	-0.0136494944966844	-1.01892657063175	-0.333174299408395	-0.684104350647851	-1.23819286560067	-0.137692342361435	-0.215379911567619	-0.301333631558602	-0.939235173760929	-0.0427761704105868	-0.0370884763354034	-0.423657307280219	-0.703468760314304	-0.349684799962966	-0.286432080466416	-0.680833724734303	-0.0679687093627135	-0.267483095447019	0.523434946234111	-0.719259178011892	-0.404330398787848	-1.33878212254076	0.113618779417479	0.618329891578251
267	-0.155308584719043	-0.121534909172195	-0.382578569407128	-0.54932766550717	-0.373320876367099	-0.370514705524094	-0.838939060772984	-0.73166135469304	-1.48667476452019	-1.32431758341335	0.226934791642423	0.770750767891244	0.429931197845073	0.839992088298691	0.157362945974443	0.156791210818635	0.287910797251229	0.919846279668282	0.768330879513128	-0.447639058785077	-0.288319350433177	0.491774334763054	-0.834905236651514	-0.415570810746025	-0.609625806327506	-0.0136494944966844	-1.01892657063175	-0.333174299408395	-0.684104350647851	-1.23819286560067	-0.137692342361435	-0.215379911567619	-0.301333631558602	-0.939235173760929	-0.0427761704105868	-0.0370884763354034	-0.423657307280219	-0.703468760314304	-0.349684799962966	-0.286432080466416	-0.680833724734303	-0.0679687093627135	-0.267483095447019	0.523434946234111	-0.719259178011892	-0.404330398787848	-1.33878212254076	0.113618779417479	0.503369553249767
268	-0.155308584719043	-0.121534909172195	-0.382578569407128	-0.54932766550717	-0.373320876367099	-0.370514705524094	-0.838939060772984	-0.73166135469304	-0.875668068469072	-0.621294099928746	0.226934791642423	0.770750767891244	0.429931197845073	0.482739922287339	0.157362945974443	0.156791210818635	0.287910797251229	0.919846279668282	0.768330879513128	-0.447639058785077	-0.612568455109613	0.491774334763054	-0.935717108626875	-0.415570810746025	-0.494609500032433	-0.0136494944966844	-1.30396986492343	-0.333174299408395	-0.662079946367638	-1.23819286560067	-0.137692342361435	-0.215379911567619	-0.301333631558602	-0.939235173760929	-0.0427761704105868	-0.0370884763354034	-0.954377301037651	-0.703468760314304	-0.349684799962966	-0.286432080466416	-0.680833724734303	-0.0679687093627135	-0.267483095447019	0.523434946234111	-0.719259178011892	-0.404330398787848	-1.33878212254076	0.113618779417479	0.503369553249767
269	-0.155308584719043	-0.121534909172195	-0.382578569407128	-0.54932766550717	-0.373320876367099	-0.370514705524094	-0.838939060772984	-1.32773693768381	-0.875668068469072	-0.621294099928746	0.226934791642423	0.358909992762604	0.429931197845073	0.482739922287339	0.157362945974443	0.156791210818635	0.287910797251229	0.919846279668282	0.768330879513128	-0.447639058785077	-0.612568455109613	0.491774334763054	-1.37323365417565	-0.415570810746025	-0.494609500032433	-0.0136494944966844	-1.30396986492343	-0.333174299408395	-0.662079946367638	-1.23819286560067	-0.137692342361435	-0.215379911567619	-0.301333631558602	-0.939235173760929	-0.0427761704105868	-0.0370884763354034	-0.954377301037651	-0.703468760314304	-0.349684799962966	-0.286432080466416	-0.227026019862106	-0.0679687093627135	-0.267483095447019	0.429605811786404	-0.719259178011892	-0.404330398787848	-1.33878212254076	0.113618779417479	0.952892554789832
270	-0.155308584719043	-0.121534909172195	-0.382578569407128	-0.54932766550717	-0.373320876367099	-0.370514705524094	-0.838939060772984	-1.32773693768381	-0.875668068469072	-1.4459467040541	0.226934791642423	0.358909992762604	0.594295297416783	0.482739922287339	0.157362945974443	0.156791210818635	0.287910797251229	0.919846279668282	0.768330879513128	-0.447639058785077	-0.612568455109613	0.491774334763054	-1.37323365417565	-0.415570810746025	-0.494609500032433	-0.0136494944966844	-1.30396986492343	-0.333174299408395	-0.662079946367638	-0.691748771723259	-0.137692342361435	-0.215379911567619	-0.301333631558602	-0.939235173760929	-0.0427761704105868	-0.0370884763354034	-0.954377301037651	-0.703468760314304	-0.349684799962966	-0.286432080466416	-0.227026019862106	-0.0679687093627135	-0.267483095447019	0.429605811786404	-0.719259178011892	-0.404330398787848	-1.33878212254076	0.113618779417479	0.952892554789832
271	-0.155308584719043	-0.121534909172195	-0.382578569407128	-0.0825073481437631	-0.373320876367099	-0.370514705524094	-0.838939060772984	-0.0141248198497961	-0.875668068469072	-1.4459467040541	0.233526826925929	0.358909992762604	0.594295297416783	0.482739922287339	0.157362945974443	0.156791210818635	0.287910797251229	0.919846279668282	0.768330879513128	-0.447639058785077	-0.612568455109613	0.491774334763054	-0.323368540781636	-0.528990204011873	-0.494609500032433	-0.0136494944966844	-1.30396986492343	-0.333174299408395	-0.662079946367638	-0.691748771723259	-0.137692342361435	-0.215379911567619	-0.301333631558602	-0.729600632271671	-0.502996208520141	-0.0370884763354034	-0.101415515298087	-0.703468760314304	-0.349684799962966	-0.286432080466416	-0.227026019862106	-0.647680222930893	-0.267483095447019	0.429605811786404	-0.719259178011892	-0.404330398787848	-1.33878212254076	0.113618779417479	0.952892554789832
272	-0.155308584719043	-0.121534909172195	-0.382578569407128	-0.0825073481437631	-0.373320876367099	-0.370514705524094	-0.838939060772984	-0.0141248198497961	-0.370654966420676	-1.4459467040541	0.233526826925929	0.301183164675405	0.594295297416783	0.482739922287339	0.157362945974443	0.156791210818635	0.287910797251229	0.919846279668282	0.768330879513128	-0.447639058785077	-0.612568455109613	0.491774334763054	-0.323368540781636	-0.528990204011873	-0.494609500032433	-0.0136494944966844	-1.30396986492343	-0.333174299408395	-0.662079946367638	-0.691748771723259	-0.137692342361435	-0.215379911567619	-0.301333631558602	-0.443933610904818	-0.0176599305184022	-0.0370884763354034	-0.101415515298087	-0.703468760314304	-0.349684799962966	-1.79137828120959	-0.227026019862106	-0.647680222930893	-0.267483095447019	0.429605811786404	-0.719259178011892	-0.404330398787848	-1.33878212254076	0.113618779417479	0.952892554789832
273	-0.155308584719043	-0.121534909172195	-0.382578569407128	-0.0825073481437631	-0.373320876367099	-0.370514705524094	-0.838939060772984	-0.315679634398406	-0.370654966420676	-1.4459467040541	0.233526826925929	0.301183164675405	0.594295297416783	0.482739922287339	0.157362945974443	0.156791210818635	0.945348525621814	0.919846279668282	0.768330879513128	-0.447639058785077	-0.612568455109613	0.491774334763054	-0.323368540781636	-0.265515051646665	-0.494609500032433	-0.0136494944966844	-1.30396986492343	-0.333174299408395	-0.662079946367638	-0.691748771723259	-0.137692342361435	-0.215379911567619	-0.301333631558602	-0.410522598553597	-0.743856467182152	-0.0370884763354034	-0.101415515298087	-0.703468760314304	-0.349684799962966	-1.79137828120959	-0.227026019862106	-0.647680222930893	-0.267483095447019	0.304037939914847	-0.719259178011892	-0.404330398787848	-1.33878212254076	0.113618779417479	0.952892554789832
274	-0.155308584719043	-0.121534909172195	-0.382578569407128	-0.0825073481437631	-0.373320876367099	-0.370514705524094	-0.838939060772984	-0.315679634398406	-0.370654966420676	-1.56112893308108	0.233526826925929	0.301183164675405	0.594295297416783	0.679101385622034	0.157362945974443	0.156791210818635	0.945348525621814	0.919846279668282	0.398402895085875	-0.447639058785077	-0.612568455109613	0.491774334763054	-0.323368540781636	-0.265515051646665	-0.494609500032433	-0.0136494944966844	-0.711713275361449	-0.333174299408395	-0.662079946367638	-0.691748771723259	-0.183877597827036	-0.215379911567619	-0.301333631558602	-0.410522598553597	-0.743856467182152	-0.0370884763354034	-0.101415515298087	-0.703468760314304	-0.349684799962966	-1.79137828120959	-0.227026019862106	-0.647680222930893	-0.267483095447019	0.304037939914847	-0.719259178011892	-0.404330398787848	-0.967340564728938	0.113618779417479	0.952892554789832
275	-0.579393752320163	-0.121534909172195	-0.382578569407128	-0.0825073481437631	-0.373320876367099	-0.370514705524094	-0.838939060772984	-0.315679634398406	-0.370654966420676	-1.56112893308108	0.233526826925929	0.301183164675405	0.594295297416783	0.679101385622034	0.157362945974443	0.156791210818635	0.945348525621814	0.919846279668282	0.727785478893923	-0.447639058785077	-0.612568455109613	0.491774334763054	-0.323368540781636	-0.265515051646665	-0.494609500032433	-0.0136494944966844	-0.711713275361449	-0.25151869992728	-0.662079946367638	-0.691748771723259	-0.183877597827036	-0.215379911567619	-0.301333631558602	-0.410522598553597	-0.743856467182152	-0.0370884763354034	-0.101415515298087	-0.703468760314304	-0.349684799962966	-0.895783887304424	-0.227026019862106	-0.647680222930893	-0.267483095447019	0.304037939914847	-0.719259178011892	-0.404330398787848	-0.967340564728938	0.113618779417479	0.742908456779709
276	-0.579393752320163	-0.121534909172195	-0.382578569407128	-0.0825073481437631	-0.332101862282535	-0.370514705524094	-0.838939060772984	-0.315679634398406	-0.370654966420676	-1.56112893308108	0.237771029344237	0.8137847665752	0.594295297416783	0.679101385622034	0.235732187227637	0.156791210818635	0.945348525621814	0.0789723499418185	0.727785478893923	-0.447639058785077	-0.612568455109613	0.491774334763054	-0.323368540781636	-0.265515051646665	-0.494609500032433	-0.0136494944966844	-1.00810443105313	-0.25151869992728	-0.662079946367638	-0.691748771723259	-1.40504248285108	-0.215379911567619	-0.301333631558602	-0.410522598553597	-0.743856467182152	-0.0370884763354034	-0.101415515298087	-0.703468760314304	-0.349684799962966	-0.895783887304424	-0.227026019862106	-0.647680222930893	-0.267483095447019	0.304037939914847	-0.719259178011892	-0.404330398787848	-0.967340564728938	0.113618779417479	0.640762227456789
277	-0.579393752320163	-0.121534909172195	-0.382578569407128	-0.0825073481437631	-0.332101862282535	-0.370514705524094	-0.838939060772984	-0.315679634398406	-0.370654966420676	-1.56112893308108	0.237771029344237	0.8137847665752	0.594295297416783	0.679101385622034	0.235732187227637	0.156791210818635	0.945348525621814	0.0789723499418185	0.727785478893923	-0.447639058785077	-0.612568455109613	0.491774334763054	-0.323368540781636	-0.265515051646665	-0.494609500032433	-0.0136494944966844	-1.00810443105313	-0.25151869992728	-0.662079946367638	-0.971951977366343	-1.40504248285108	-0.215379911567619	-0.301333631558602	-0.343400567237186	-0.743856467182152	-0.0370884763354034	-0.972072341818675	-0.703468760314304	-0.349684799962966	-0.895783887304424	-0.227026019862106	-0.647680222930893	-0.267483095447019	0.304037939914847	-0.719259178011892	-0.404330398787848	-0.967340564728938	0.113618779417479	0.409825428260578
278	-0.579393752320163	-0.121534909172195	-0.382578569407128	-0.0825073481437631	-0.332101862282535	-0.370514705524094	-0.838939060772984	-0.315679634398406	-0.370654966420676	-1.56112893308108	0.237771029344237	0.8137847665752	0.594295297416783	0.679101385622034	0.235732187227637	0.156791210818635	0.945348525621814	0.0789723499418185	0.727785478893923	-0.447639058785077	-0.612568455109613	0.491774334763054	-0.323368540781636	-0.01619737640309	-0.494609500032433	-0.0136494944966844	-1.16898023986695	-0.25151869992728	-0.662079946367638	-0.971951977366343	-1.40504248285108	-0.215379911567619	-0.301333631558602	-0.343400567237186	-0.888816452696993	-0.0370884763354034	-0.972072341818675	-0.703468760314304	-0.349684799962966	-0.895783887304424	-0.227026019862106	-0.647680222930893	-0.267483095447019	0.304037939914847	-0.719259178011892	-0.404330398787848	-0.967340564728938	0.113618779417479	0.409825428260578
279	-0.579393752320163	-0.121534909172195	-0.382578569407128	-0.0825073481437631	-0.332101862282535	-0.370514705524094	-0.838939060772984	-0.315679634398406	-0.370654966420676	-1.56112893308108	0.237771029344237	0.8137847665752	0.594295297416783	0.679101385622034	0.235732187227637	0.156791210818635	0.579310527255774	0.0789723499418185	0.727785478893923	-0.447639058785077	-0.612568455109613	0.25771107913685	-0.323368540781636	-0.01619737640309	-0.494609500032433	-0.0136494944966844	-1.16898023986695	-0.25151869992728	-0.662079946367638	-0.971951977366343	-1.40504248285108	-0.215379911567619	-0.301333631558602	-0.343400567237186	-0.888816452696993	-0.323376868910507	-1.00599155451852	-0.801692511680236	-0.349684799962966	-0.895783887304424	-0.227026019862106	-0.647680222930893	-0.267483095447019	0.304037939914847	-0.719259178011892	-0.404330398787848	-0.967340564728938	0.113618779417479	0.338218754425047
280	-1.28810510216286	-0.121534909172195	-0.382578569407128	-0.0825073481437631	-0.332101862282535	-0.370514705524094	-0.838939060772984	-0.315679634398406	-0.370654966420676	-0.831207169525435	0.597497371264786	0.8137847665752	0.594295297416783	0.679101385622034	0.235732187227637	0.156791210818635	0.579310527255774	0.0789723499418185	0.358847308380638	-0.447639058785077	-0.612568455109613	0.436155276438868	-0.323368540781636	-0.01619737640309	-0.724584149478045	-0.0136494944966844	-1.17235665902722	-0.25151869992728	-0.662079946367638	-0.971951977366343	-1.64976349018234	-0.215379911567619	-0.301333631558602	-0.343400567237186	-0.888816452696993	-0.323376868910507	-1.04781859248565	-0.801692511680236	-0.349684799962966	-0.895783887304424	-0.227026019862106	-0.22972191792001	-0.267483095447019	0.304037939914847	-0.719259178011892	-0.812847781418188	-0.967340564728938	0.113618779417479	0.338218754425047
281	-1.28810510216286	-0.121534909172195	-0.692821213889178	-0.0825073481437631	-0.332101862282535	-0.370514705524094	-0.838939060772984	-0.536941469268493	-0.370654966420676	-0.831207169525435	0.567135627464757	0.172774990824168	0.594295297416783	0.679101385622034	0.235732187227637	0.156791210818635	0.579310527255774	0.792019503974604	0.358847308380638	-0.447639058785077	-0.612568455109613	0.436155276438868	-0.323368540781636	-0.142142880763797	-0.724584149478045	-0.0136494944966844	-1.17235665902722	-0.120010641520738	-0.662079946367638	-0.971951977366343	-1.08153087660528	-0.215379911567619	-0.301333631558602	-0.343400567237186	-0.888816452696993	-0.323376868910507	-1.04781859248565	-0.801692511680236	-0.349684799962966	-0.871914915004286	-0.227026019862106	-0.22972191792001	-0.267483095447019	0.304037939914847	-0.719259178011892	-0.812847781418188	-1.03258512498749	0.946833652907351	0.338218754425047
282	-1.28810510216286	-0.121534909172195	-0.692821213889178	-0.0825073481437631	-0.332101862282535	-0.370514705524094	-0.838939060772984	-0.536941469268493	-0.370654966420676	-0.831207169525435	0.567135627464757	0.172774990824168	0.594295297416783	0.679101385622034	0.235732187227637	0.156791210818635	0.579310527255774	0.792019503974604	0.358847308380638	-0.447639058785077	-0.612568455109613	0.436155276438868	-0.323368540781636	-0.142142880763797	-0.724584149478045	-0.0136494944966844	-0.716436106921673	-0.120010641520738	-1.82496689784965	-0.971951977366343	-1.08153087660528	-0.215379911567619	-0.301333631558602	-0.343400567237186	-0.888816452696993	-0.323376868910507	-1.04781859248565	-0.801692511680236	-0.349684799962966	-0.871914915004286	-0.227026019862106	-0.22972191792001	-0.624455756522016	0.304037939914847	-0.719259178011892	-0.812847781418188	-1.03258512498749	0.115948880586251	0.338218754425047
283	-1.28810510216286	-0.121534909172195	-0.692821213889178	-0.0825073481437631	-1.24078196147026	-0.370514705524094	-0.838939060772984	-0.536941469268493	-0.370654966420676	-0.831207169525435	0.567135627464757	0.172774990824168	0.594295297416783	0.679101385622034	0.235732187227637	0.156791210818635	0.516494756787319	0.792019503974604	0.358847308380638	-0.447639058785077	-0.612568455109613	0.436155276438868	-0.323368540781636	-0.142142880763797	-0.724584149478045	-0.0136494944966844	-0.716436106921673	-0.120010641520738	-1.82496689784965	-0.971951977366343	-1.08153087660528	-0.215379911567619	-0.301333631558602	-0.343400567237186	-0.888816452696993	-0.323376868910507	-1.04781859248565	-0.896603550426488	-0.349684799962966	-0.871914915004286	-0.227026019862106	-0.22972191792001	-0.624455756522016	0.290187275674198	-0.535229250841217	-0.812847781418188	-1.03258512498749	0.115948880586251	0.338218754425047
284	-0.772579069994583	-0.121534909172195	-0.692821213889178	-0.0825073481437631	-1.24078196147026	-0.724395474304147	-0.838939060772984	-0.536941469268493	-0.370654966420676	-0.831207169525435	0.567135627464757	0.172774990824168	0.594295297416783	0.679101385622034	0.235732187227637	0.156791210818635	0.516494756787319	0.792019503974604	0.358847308380638	-0.447639058785077	-0.612568455109613	0.436155276438868	-0.323368540781636	-0.142142880763797	-0.724584149478045	-0.0136494944966844	-0.716436106921673	-0.120010641520738	-1.82496689784965	-0.971951977366343	-1.08153087660528	-0.215379911567619	-0.301333631558602	-0.454769027518135	-0.583837421108003	-0.323376868910507	-1.04781859248565	-0.896603550426488	-0.349684799962966	-0.871914915004286	-0.227026019862106	-0.22972191792001	-0.624455756522016	0.290187275674198	-0.535229250841217	-0.812847781418188	-1.03258512498749	0.115948880586251	0.338218754425047
285	-0.772579069994583	-0.473281787326574	-0.692821213889178	-0.0825073481437631	-1.24078196147026	-0.293907405268619	-0.580772996905905	-0.536941469268493	-0.370654966420676	-0.831207169525435	0.567135627464757	0.241614501054883	0.594295297416783	0.679101385622034	0.235732187227637	0.418798459637909	0.516494756787319	0.792019503974604	0.358847308380638	-0.447639058785077	-0.612568455109613	0.436155276438868	-0.323368540781636	-0.142142880763797	-0.724584149478045	-0.596276016215041	-0.716436106921673	-0.120010641520738	-1.25729910789646	-0.971951977366343	-1.08153087660528	-0.215379911567619	-0.301333631558602	-0.454769027518135	-0.583837421108003	-0.323376868910507	-1.04781859248565	-1.00553982488196	-0.349684799962966	-0.871914915004286	-0.227026019862106	-0.22972191792001	-0.624455756522016	0.290187275674198	-0.535229250841217	-0.812847781418188	-1.03258512498749	0.115948880586251	0.338218754425047
286	-0.772579069994583	-0.473281787326574	-0.692821213889178	-0.0825073481437631	-1.24078196147026	-0.293907405268619	-0.580772996905905	-0.536941469268493	-0.370654966420676	-0.778333846032061	0.567135627464757	0.241614501054883	0.594295297416783	0.679101385622034	0.235732187227637	0.418798459637909	0.450274969797609	0.792019503974604	0.358847308380638	-0.447639058785077	-0.612568455109613	0.436155276438868	-0.323368540781636	-0.142142880763797	-0.724584149478045	-0.596276016215041	-0.716436106921673	-0.120010641520738	-1.25729910789646	-0.971951977366343	-1.08153087660528	-0.176843959698332	-0.301333631558602	-0.454769027518135	-0.583837421108003	-0.323376868910507	-1.04781859248565	-1.00553982488196	-0.349684799962966	-0.871914915004286	-0.227026019862106	-0.22972191792001	-1.33909254893455	0.290187275674198	-1.78670515277552	-0.812847781418188	-1.03258512498749	0.115948880586251	0.338218754425047
287	-0.772579069994583	-0.473281787326574	-0.692821213889178	-0.0825073481437631	-1.24078196147026	-0.293907405268619	-1.43109392310308	-0.536941469268493	-0.370654966420676	-0.778333846032061	0.567135627464757	0.241614501054883	0.594295297416783	0.679101385622034	0.235732187227637	0.418798459637909	0.450274969797609	0.792019503974604	0.358847308380638	-0.447639058785077	-0.612568455109613	0.436155276438868	-0.323368540781636	-0.205767254302106	-0.724584149478045	-0.596276016215041	-0.716436106921673	-0.120010641520738	-1.25729910789646	-0.971951977366343	-1.08153087660528	-0.142336108430169	-0.301333631558602	-0.45183882809458	-0.583837421108003	-0.323376868910507	-0.152055612278807	-1.00553982488196	-0.349684799962966	-0.871914915004286	-0.227026019862106	-0.22972191792001	-0.975748196333002	0.290187275674198	-1.78670515277552	-0.812847781418188	-1.03258512498749	0.0943752784241812	0.338218754425047
288	-0.772579069994583	-1.52303808235601	-0.692821213889178	-0.507369578819755	-0.885810899150805	-0.293907405268619	-1.43109392310308	-0.536941469268493	-0.370654966420676	-0.783047050602193	0.420262253316166	0.241614501054883	0.594295297416783	0.679101385622034	0.235732187227637	0.418798459637909	0.450274969797609	0.792019503974604	0.358847308380638	-0.113798241637847	-0.612568455109613	0.436155276438868	-0.323368540781636	-0.205767254302106	-1.34011531984792	-0.596276016215041	-0.716436106921673	-0.120010641520738	-1.25729910789646	-0.971951977366343	-1.08153087660528	-0.142336108430169	-0.301333631558602	-0.45183882809458	-0.583837421108003	-0.323376868910507	-0.152055612278807	-0.862469109116647	-0.349684799962966	-0.871914915004286	-0.227026019862106	-0.22972191792001	-0.975748196333002	0.290187275674198	-1.78670515277552	-0.812847781418188	-1.03258512498749	0.180206486992219	0.338218754425047
289	-0.772579069994583	-1.52303808235601	-0.692821213889178	-0.264466616192303	-0.401391993763078	-0.275259771895121	-1.43109392310308	-0.536941469268493	-0.370654966420676	-0.783047050602193	0.420262253316166	0.241614501054883	0.594295297416783	0.679101385622034	0.235732187227637	0.418798459637909	0.450274969797609	0.792019503974604	0.358847308380638	-0.113798241637847	-0.612568455109613	0.455638896859158	-0.323368540781636	-0.205767254302106	-1.34011531984792	-0.596276016215041	-0.716436106921673	-0.120010641520738	-1.25729910789646	-0.971951977366343	-1.08153087660528	-0.142336108430169	-0.301333631558602	-0.45183882809458	-0.583837421108003	-0.323376868910507	-0.152055612278807	-0.862469109116647	-0.349684799962966	-0.871914915004286	-0.227026019862106	-0.22972191792001	-0.975748196333002	0.398449528851317	-1.78670515277552	-0.812847781418188	-1.03258512498749	0.513782030194843	0.338218754425047
290	-1.85299893353019	-1.52303808235601	-0.692821213889178	-0.264466616192303	-0.401391993763078	-0.275259771895121	-0.34703220803855	-0.743218012632912	-0.370654966420676	-0.783047050602193	0.420262253316166	0.848945773412853	0.594295297416783	0.679101385622034	0.235732187227637	0.418798459637909	0.450274969797609	0.691253651597002	0.358847308380638	-0.00209118886598539	-0.612568455109613	0.455638896859158	-0.323368540781636	-0.205767254302106	-1.34011531984792	-0.596276016215041	-0.716436106921673	-0.120010641520738	-1.25729910789646	-0.971951977366343	-1.08153087660528	-0.142336108430169	-0.301333631558602	-0.45183882809458	-0.583837421108003	-0.323376868910507	-0.152055612278807	-0.862469109116647	-0.349684799962966	-0.155170212827769	-0.227026019862106	-0.22972191792001	-0.975748196333002	0.398449528851317	-1.78670515277552	-0.812847781418188	-1.03258512498749	0.513782030194843	0.338218754425047
291	-1.85299893353019	-1.52303808235601	-0.692821213889178	-0.264466616192303	-0.401391993763078	-0.275259771895121	-0.34703220803855	-0.743218012632912	-0.570428812555685	-0.783047050602193	0.420262253316166	0.848945773412853	0.594295297416783	0.679101385622034	0.235732187227637	0.418798459637909	0.450274969797609	0.691253651597002	0.358847308380638	-0.00209118886598539	-0.612568455109613	0.455638896859158	-0.323368540781636	-0.205767254302106	-1.90243351659632	-0.596276016215041	-0.716436106921673	-0.120010641520738	-1.26783259918345	-0.971951977366343	-1.08153087660528	-0.142336108430169	-0.301333631558602	-0.45183882809458	-0.583837421108003	-0.323376868910507	-0.152055612278807	-0.862469109116647	-0.349684799962966	-0.155170212827769	-0.227026019862106	-0.22972191792001	-0.975748196333002	0.9364499946479	-1.78670515277552	-0.812847781418188	-1.03258512498749	0.244212914522829	0.338218754425047
292	-1.85299893353019	-1.52303808235601	-0.692821213889178	-0.264466616192303	-0.464698004769121	-0.275259771895121	-0.34703220803855	-0.743218012632912	-0.570428812555685	-0.783047050602193	0.813601096684372	0.848945773412853	0.594295297416783	0.679101385622034	0.235732187227637	0.418798459637909	0.450274969797609	0.691253651597002	0.358847308380638	-0.35445567960571	-0.612568455109613	0.455638896859158	-0.323368540781636	-0.205767254302106	-1.90243351659632	-0.596276016215041	-0.716436106921673	-0.120010641520738	-1.26783259918345	-0.971951977366343	-1.08153087660528	-0.129860620338384	-0.301333631558602	-0.45183882809458	-0.583837421108003	-0.323376868910507	-0.152055612278807	-0.862469109116647	-0.339522819928567	-0.155170212827769	-0.227026019862106	-0.22972191792001	-0.975748196333002	0.9364499946479	-0.105617795828499	-0.812847781418188	-1.03258512498749	0.244212914522829	0.338218754425047
293	-1.85299893353019	-1.52303808235601	-0.692821213889178	-0.264466616192303	-0.464698004769121	-0.442765898921075	-0.34703220803855	-0.743218012632912	-0.570428812555685	-0.297218905201078	0.813601096684372	0.848945773412853	0.594295297416783	0.679101385622034	0.169811985381575	0.418798459637909	0.450274969797609	0.691253651597002	0.358847308380638	-0.35445567960571	-0.990084587463436	0.455638896859158	-0.323368540781636	-0.205767254302106	-1.90243351659632	-0.596276016215041	-0.716436106921673	-0.120010641520738	-1.26783259918345	-0.971951977366343	-1.08153087660528	-0.129860620338384	-0.301333631558602	-0.45183882809458	-0.583837421108003	-1.39661297548123	-0.152055612278807	-0.862469109116647	-0.339522819928567	-0.155170212827769	-0.227026019862106	-0.22972191792001	-0.811438449524776	0.9364499946479	-0.298032836256205	-0.812847781418188	-1.03258512498749	0.648698314502773	0.338218754425047
294	-1.85299893353019	-1.52303808235601	-0.692821213889178	-0.311275078294679	-0.464698004769121	-0.442765898921075	-0.34703220803855	-0.743218012632912	-0.570428812555685	-1.01408399207822	0.813601096684372	0.848945773412853	0.594295297416783	0.679101385622034	0.169811985381575	0.418798459637909	0.555102499707758	0.691253651597002	0.358847308380638	-0.35445567960571	-0.990084587463436	0.455638896859158	-0.323368540781636	-0.205767254302106	-1.90243351659632	-0.596276016215041	-0.716436106921673	-0.0659846401205965	-1.26783259918345	-1.18768872164227	-1.22902737639663	-0.223512419964934	-0.301333631558602	-0.45183882809458	-0.583837421108003	-1.39661297548123	-0.152055612278807	-0.862469109116647	-0.339522819928567	-0.155170212827769	-0.227026019862106	-0.22972191792001	-0.811438449524776	0.9364499946479	-0.298032836256205	-0.812847781418188	-1.03258512498749	0.667459515314358	0.338218754425047
295	-1.85299893353019	-1.52303808235601	-0.692821213889178	-0.752352457959502	-0.464698004769121	-0.442765898921075	-0.34703220803855	-0.743218012632912	-0.273412976831948	-1.01408399207822	0.813601096684372	0.848945773412853	0.594295297416783	0.679101385622034	0.169811985381575	0.418798459637909	0.586117766796615	0.691253651597002	0.358847308380638	-0.35445567960571	-0.990084587463436	0.455638896859158	-1.01764618109972	-0.205767254302106	-1.90243351659632	-0.596276016215041	-0.716436106921673	-0.0659846401205965	-1.26783259918345	-1.81141409126887	-0.427593864844889	-0.223512419964934	-0.314250667189588	-0.45183882809458	-0.583837421108003	-1.39661297548123	-0.152055612278807	-0.862469109116647	-0.339522819928567	-0.155170212827769	-0.227026019862106	-0.22972191792001	-1.04407118105423	0.9364499946479	-0.298032836256205	-0.812847781418188	-1.03258512498749	0.759187297150292	0.338218754425047
296	-1.85299893353019	-1.29431261068738	-0.599506844273514	-0.752352457959502	-0.464698004769121	-0.442765898921075	-0.34703220803855	-0.743218012632912	-0.273412976831948	-1.01408399207822	0.275731245273243	0.848945773412853	0.594295297416783	0.679101385622034	0.169811985381575	0.418798459637909	0.586117766796615	0.691253651597002	0.358847308380638	-0.35445567960571	-0.990084587463436	0.455638896859158	-1.01764618109972	-0.205767254302106	-1.90243351659632	-0.596276016215041	-0.716436106921673	-0.0659846401205965	-1.26783259918345	-1.81141409126887	-0.427593864844889	-0.223512419964934	-0.314250667189588	-0.45183882809458	-0.583837421108003	-1.39661297548123	-0.152055612278807	-0.862469109116647	-0.339522819928567	-0.155170212827769	-0.227026019862106	-0.22972191792001	-1.04407118105423	0.9364499946479	-0.298032836256205	-0.812847781418188	-1.03258512498749	0.759187297150292	0.338218754425047
297	-1.85299893353019	-1.29431261068738	-0.599506844273514	-0.752352457959502	-0.464698004769121	-0.442765898921075	-0.34703220803855	-0.743218012632912	-0.273412976831948	-0.481730308132658	0.275731245273243	0.848945773412853	0.594295297416783	0.679101385622034	0.169811985381575	0.418798459637909	0.586117766796615	0.691253651597002	0.358847308380638	-0.35445567960571	-0.990084587463436	0.455638896859158	-1.01764618109972	-0.205767254302106	-1.90243351659632	-0.596276016215041	-0.716436106921673	-0.0659846401205965	-1.26783259918345	-1.81141409126887	-0.427593864844889	-0.223512419964934	-0.314250667189588	-0.45183882809458	-0.583837421108003	-1.60082770056089	-0.152055612278807	-0.862469109116647	-0.339522819928567	-0.155170212827769	-0.227026019862106	-0.22972191792001	-1.04407118105423	0.9364499946479	-0.298032836256205	-0.812847781418188	-1.03258512498749	0.49202894199983	0.293189682236062
298	-1.85299893353019	-1.29431261068738	-0.599506844273514	-0.752352457959502	-0.174166712136059	-0.442765898921075	-0.34703220803855	-0.743218012632912	-0.273412976831948	-0.481730308132658	0.275731245273243	0.848945773412853	0.594295297416783	0.679101385622034	0.169811985381575	0.37877199077367	0.586117766796615	0.691253651597002	0.358847308380638	-0.35445567960571	-0.990084587463436	0.455638896859158	-0.90924189958687	-0.118802345177094	-1.90243351659632	-0.596276016215041	-0.716436106921673	-0.0659846401205965	-1.26783259918345	-1.81141409126887	-0.427593864844889	-0.223512419964934	-0.232541310967646	-0.45183882809458	-0.583837421108003	-1.60082770056089	-0.0645609625592287	-0.862469109116647	-0.339522819928567	-0.155170212827769	-0.227026019862106	-0.22972191792001	-1.04407118105423	0.9364499946479	-0.298032836256205	-0.812847781418188	-1.03258512498749	0.49202894199983	0.293189682236062
299	-1.85299893353019	-1.29431261068738	-0.599506844273514	-0.3455156048457	-0.174166712136059	-0.442765898921075	-0.34703220803855	-0.743218012632912	-0.0466797330363765	-0.481730308132658	0.275731245273243	0.848945773412853	0.594295297416783	0.679101385622034	0.169811985381575	0.37877199077367	0.586117766796615	0.691253651597002	0.970037564129182	-0.35445567960571	-0.990084587463436	0.0194025874576535	-0.90924189958687	-0.118802345177094	-1.90243351659632	-0.596276016215041	-0.716436106921673	-0.0659846401205965	-1.26783259918345	-1.81141409126887	-0.427593864844889	-0.223512419964934	-0.589583403366315	-1.38747269807808	-0.583837421108003	-1.60082770056089	-0.0645609625592287	-0.862469109116647	-0.339522819928567	-0.155170212827769	-0.227026019862106	-0.22972191792001	-1.04407118105423	0.9364499946479	-0.298032836256205	-0.812847781418188	-0.348213968002916	0.0213943737736532	0.293189682236062
300	-1.8960675560758	-1.29431261068738	-0.4006929962686	-0.3455156048457	-0.174166712136059	-0.442765898921075	-0.974884122323495	-0.743218012632912	-0.0466797330363765	-0.481730308132658	0.275731245273243	0.848945773412853	0.594295297416783	0.679101385622034	0.169811985381575	0.37877199077367	0.0213847554169416	0.691253651597002	0.970037564129182	-1.16422613524694	-0.128949052343059	0.0194025874576535	-0.90924189958687	-0.118802345177094	-1.90243351659632	-1.24484600229457	-0.0563328978762068	-0.0659846401205965	-1.26783259918345	-1.81141409126887	-0.427593864844889	-0.223512419964934	-0.589583403366315	-1.38747269807808	-0.583837421108003	-1.60082770056089	-0.0645609625592287	-0.862469109116647	-0.339522819928567	-0.358886185062727	-0.227026019862106	-0.441643259493119	-0.476249210847545	0.9364499946479	-0.298032836256205	-0.361716181835085	-0.348213968002916	0.0213943737736532	0.293189682236062
301	-1.8960675560758	-1.29431261068738	-0.4006929962686	-0.3455156048457	-0.174166712136059	-0.442765898921075	-0.974884122323495	-1.67038812588594	-0.0466797330363765	-0.481730308132658	0.275731245273243	0.848945773412853	0.721635001350594	0.679101385622034	0.169811985381575	0.37877199077367	0.635797213804359	0.691253651597002	0.970037564129182	-1.16422613524694	-0.128949052343059	0.0194025874576535	-0.90924189958687	-0.118802345177094	-1.90243351659632	-1.24484600229457	-0.0563328978762068	-0.0659846401205965	-1.26783259918345	-2.36632510096062	-0.427593864844889	-0.223512419964934	-0.565461715450315	-1.38747269807808	-0.583837421108003	-1.60082770056089	-0.0645609625592287	-0.862469109116647	-0.339522819928567	-0.358886185062727	-0.227026019862106	-0.441643259493119	-0.476249210847545	0.9364499946479	-1.89120085907898	-0.556147314752345	-0.348213968002916	0.0213943737736532	0.293189682236062
302	-1.8960675560758	-1.53523271398725	-0.4006929962686	-0.3455156048457	-0.174166712136059	-0.442765898921075	-0.974884122323495	-1.67038812588594	-0.0466797330363765	-0.481730308132658	0.275731245273243	0.848945773412853	0.721635001350594	0.679101385622034	0.169811985381575	0.686815743789576	0.635797213804359	0.691253651597002	0.970037564129182	-1.35355850106411	-0.128949052343059	0.0194025874576535	-0.90924189958687	-0.165781380395702	-1.46324595615513	-1.24484600229457	-0.0563328978762068	-0.0659846401205965	-0.454611938329631	-2.36632510096062	-0.427593864844889	-0.223512419964934	-0.327943107052213	-1.04120277708884	-0.583837421108003	-1.60082770056089	-0.0645609625592287	-0.862469109116647	-0.339522819928567	-0.358886185062727	-0.227026019862106	-0.441643259493119	-0.476249210847545	0.9364499946479	-1.89120085907898	-0.556147314752345	-0.697242075819423	0.0213943737736532	0.293189682236062
303	-1.8960675560758	-1.53523271398725	-0.4006929962686	-0.3455156048457	-1.62135167371941	-0.442765898921075	-0.974884122323495	-1.67038812588594	-0.0466797330363765	-0.481730308132658	0.285497009580266	0.848945773412853	0.340844596904705	0.679101385622034	0.169811985381575	0.686815743789576	0.0923757637110777	0.691253651597002	0.492036934088449	-1.35355850106411	-0.128949052343059	0.0194025874576535	-0.90924189958687	-0.165781380395702	-1.46324595615513	-0.633735992451355	-0.0563328978762068	-0.0659846401205965	-0.454611938329631	-2.30846915555097	-0.427593864844889	-0.603437675994498	-0.327943107052213	-1.04120277708884	-0.583837421108003	-1.60082770056089	-0.0645609625592287	-0.862469109116647	-0.339522819928567	-0.358886185062727	-0.227026019862106	-0.441643259493119	-2.2188001929104	0.9364499946479	-1.89120085907898	-0.556147314752345	-0.697242075819423	0.0213943737736532	0.293189682236062
304	-1.8960675560758	-1.53523271398725	-0.4006929962686	-0.3455156048457	-1.62135167371941	-1.01517098183613	-0.974884122323495	-1.67038812588594	-0.0466797330363765	-0.481730308132658	0.940226026514468	0.848945773412853	0.340844596904705	0.679101385622034	0.169811985381575	0.109184781293711	0.0923757637110777	0.691253651597002	0.492036934088449	-1.35355850106411	-0.128949052343059	0.0194025874576535	-0.90924189958687	-0.165781380395702	-1.55029288940358	-0.633735992451355	-0.0563328978762068	-0.0659846401205965	-0.454611938329631	-2.30846915555097	-0.427593864844889	-0.603437675994498	-0.327943107052213	-1.04120277708884	-0.583837421108003	-0.0760927195366361	-0.0645609625592287	-0.862469109116647	-0.339522819928567	-0.358886185062727	-0.227026019862106	-0.441643259493119	-2.2188001929104	0.9364499946479	-1.89120085907898	-0.239245048616779	-0.697242075819423	0.0213943737736532	0.293189682236062
305	-1.8960675560758	-1.53523271398725	-0.4006929962686	-1.24349748595667	-1.62135167371941	-1.01517098183613	-0.974884122323495	-1.95059658156048	-0.0466797330363765	-1.51589829558022	0.940226026514468	0.0613567228357905	0.64514719574442	0.679101385622034	0.169811985381575	0.109184781293711	0.0923757637110777	0.811181892637888	0.492036934088449	-1.35355850106411	-0.128949052343059	0.0194025874576535	-0.90924189958687	-0.165781380395702	-1.55029288940358	-0.836155829925176	-0.0563328978762068	-0.0659846401205965	-0.454611938329631	-2.30846915555097	-0.427593864844889	-0.603437675994498	-0.327943107052213	-1.04120277708884	-0.583837421108003	-0.0760927195366361	-0.0645609625592287	-0.862469109116647	-0.339522819928567	-0.358886185062727	-0.227026019862106	-0.441643259493119	-2.2188001929104	0.9364499946479	-1.89120085907898	-0.239245048616779	-0.697242075819423	0.0213943737736532	0.293189682236062
306	-1.8960675560758	-1.41177998283377	-0.4006929962686	-1.24349748595667	-0.360165518260074	-1.01517098183613	-0.974884122323495	-1.95059658156048	-0.0466797330363765	-1.51589829558022	0.940226026514468	0.0613567228357905	0.64514719574442	0.679101385622034	0.169811985381575	0.109184781293711	0.0923757637110777	0.811181892637888	0.492036934088449	-1.35355850106411	-0.128949052343059	0.0194025874576535	-0.90924189958687	-0.165781380395702	-1.80306130760278	-0.836155829925176	-0.0563328978762068	-0.0659846401205965	-0.454611938329631	-2.30846915555097	-0.427593864844889	-0.603437675994498	-0.327943107052213	-1.38849227702717	-0.583837421108003	-0.0760927195366361	-0.0645609625592287	-0.862469109116647	-0.339522819928567	-0.358886185062727	-0.227026019862106	-0.64999878824432	-1.8363307857189	0.9364499946479	-1.21700911038752	-2.00301252657892	-0.878321649625609	0.0213943737736532	0.293189682236062
307	-1.8960675560758	-1.41177998283377	-0.4006929962686	-1.24349748595667	-0.360165518260074	-1.01517098183613	-0.974884122323495	-1.95059658156048	-0.0466797330363765	-1.51589829558022	0.940226026514468	0.0613567228357905	0.64514719574442	0.679101385622034	0.169811985381575	0.337065873506565	0.0923757637110777	0.811181892637888	0.492036934088449	-1.35355850106411	-0.128949052343059	0.0194025874576535	-0.90924189958687	-0.165781380395702	-0.450431892589201	-0.836155829925176	-0.0563328978762068	-0.0659846401205965	-0.596325825202185	-2.30846915555097	-0.427593864844889	-0.603437675994498	-0.327943107052213	-1.38849227702717	-0.583837421108003	-0.0760927195366361	-0.0645609625592287	-0.862469109116647	-0.339522819928567	-0.358886185062727	-0.227026019862106	-0.64999878824432	-1.8363307857189	0.9364499946479	-1.21700911038752	-0.304271306606299	-0.878321649625609	0.0213943737736532	0.170952738450333
308	-1.8960675560758	-1.41177998283377	-0.4006929962686	-1.24349748595667	-0.360165518260074	-0.726143658439758	-0.974884122323495	-0.937773910634809	-0.0466797330363765	-0.509981198047221	0.940226026514468	0.0613567228357905	0.64514719574442	0.025289742120192	0.169811985381575	0.337065873506565	0.0923757637110777	0.811181892637888	0.492036934088449	-1.35355850106411	-1.53908214996421	0.0194025874576535	-0.90924189958687	-0.165781380395702	-0.450431892589201	-0.836155829925176	-0.128130190930144	-0.0659846401205965	-0.596325825202185	-2.30846915555097	-0.427593864844889	-0.603437675994498	-0.327943107052213	-1.38849227702717	-0.583837421108003	-0.0760927195366361	-0.0645609625592287	-0.862469109116647	-0.339522819928567	-0.358886185062727	-0.227026019862106	-0.64999878824432	-1.8363307857189	0.9364499946479	-1.21700911038752	-0.304271306606299	-0.878321649625609	0.0213943737736532	0.170952738450333
309	-1.95053343289726	-1.41177998283377	-0.4006929962686	-2.72341370683152	-0.360165518260074	-0.726143658439758	-0.974884122323495	-0.937773910634809	-0.0466797330363765	-0.509981198047221	0.940226026514468	0.152347208911099	0.64514719574442	0.025289742120192	0.169811985381575	0.337065873506565	0.0923757637110777	0.811181892637888	0.492036934088449	-1.35355850106411	-1.53908214996421	0.0194025874576535	-0.90924189958687	-0.165781380395702	-0.450431892589201	-0.836155829925176	-0.128130190930144	-0.0659846401205965	-0.596325825202185	-2.30846915555097	-0.427593864844889	-0.603437675994498	-0.327943107052213	-1.38849227702717	-0.583837421108003	-0.0760927195366361	-0.0645609625592287	-0.862469109116647	-0.339522819928567	-0.358886185062727	-0.227026019862106	-0.994278517384991	-1.8363307857189	0.9364499946479	-0.306717085955624	-0.304271306606299	-0.878321649625609	0.0213943737736532	0.170952738450333
310	-1.56369845481437	-1.14244974957483	-0.4006929962686	-2.72341370683152	-0.360165518260074	-0.726143658439758	-0.974884122323495	-0.937773910634809	-0.0466797330363765	-0.73244881227544	0.940226026514468	0.152347208911099	0.64514719574442	0.025289742120192	0.169811985381575	0.468835799603288	0.0923757637110777	0.811181892637888	0.492036934088449	-1.35355850106411	-1.53908214996421	0.0194025874576535	-0.90924189958687	-0.165781380395702	-0.450431892589201	-0.836155829925176	-0.128130190930144	-0.0659846401205965	-0.891847862524213	-2.30846915555097	-0.427593864844889	-0.603437675994498	-0.327943107052213	-1.38849227702717	-0.583837421108003	-0.0760927195366361	-0.0645609625592287	-0.862469109116647	-0.0335668394805912	-0.358886185062727	-0.227026019862106	-0.994278517384991	-1.8363307857189	0.9364499946479	-0.306717085955624	-0.304271306606299	-0.878321649625609	0.0213943737736532	0.170952738450333
311	-0.718725109333963	-1.14244974957483	-0.4006929962686	-2.72341370683152	-0.360165518260074	-0.726143658439758	-0.974884122323495	-0.937773910634809	-0.0466797330363765	-0.73244881227544	0.940226026514468	0.152347208911099	0.942110243349211	0.82558273528632	0.169811985381575	0.468835799603288	0.0923757637110777	0.811181892637888	0.492036934088449	-1.35355850106411	-1.53908214996421	0.0194025874576535	-0.90924189958687	-0.147388296580291	-0.907466095145501	-0.836155829925176	-0.128130190930144	-0.0659846401205965	-0.891847862524213	-2.30846915555097	-0.427593864844889	-0.603437675994498	-0.327943107052213	-0.495773116839664	-0.583837421108003	-0.0760927195366361	-0.0645609625592287	-0.862469109116647	-0.0335668394805912	-0.358886185062727	-0.227026019862106	-0.994278517384991	-0.180027958978053	0.9364499946479	-0.553373282667049	-0.304271306606299	-0.878321649625609	0.0213943737736532	0.170952738450333
312	-0.718725109333963	-1.14244974957483	-0.4006929962686	-2.72341370683152	-0.360165518260074	-0.726143658439758	-0.974884122323495	-0.937773910634809	-0.00194337933733985	-0.73244881227544	0.567820515646077	0.152347208911099	0.942110243349211	0.82558273528632	0.169811985381575	0.468835799603288	0.0923757637110777	0.811181892637888	0.492036934088449	-0.0975003675398995	-1.92643597929989	0.0194025874576535	-0.90924189958687	-0.147388296580291	-0.907466095145501	-0.836155829925176	-0.128130190930144	-0.0659846401205965	-0.891847862524213	-2.30846915555097	-0.401066311519127	-0.603437675994498	-0.327943107052213	-0.495773116839664	-0.583837421108003	-0.0760927195366361	-0.0645609625592287	-0.862469109116647	-0.0335668394805912	-0.0704007362992264	-0.227026019862106	-0.994278517384991	-0.180027958978053	0.9364499946479	-0.553373282667049	-0.304271306606299	-0.878321649625609	0.0213943737736532	0.170952738450333
313	-0.718725109333963	-1.14244974957483	-0.4006929962686	-2.86799433716099	-0.222021466395063	-0.726143658439758	-0.974884122323495	-0.937773910634809	-0.530324823542707	-0.73244881227544	0.567820515646077	0.152347208911099	0.942110243349211	0.82558273528632	0.169811985381575	0.468835799603288	0.0923757637110777	0.811181892637888	0.492036934088449	-0.0975003675398995	-1.92643597929989	0.0194025874576535	-0.369355933649667	-0.147388296580291	-0.907466095145501	-0.836155829925176	-0.128130190930144	-0.0659846401205965	-0.891847862524213	-2.30846915555097	-0.401066311519127	-0.603437675994498	-0.327943107052213	-0.495773116839664	-0.583837421108003	-0.0760927195366361	-0.0645609625592287	-0.862469109116647	-0.0335668394805912	-0.0704007362992264	-0.463066947658788	-0.994278517384991	-0.180027958978053	0.9364499946479	-0.553373282667049	-0.304271306606299	-0.878321649625609	0.0213943737736532	0.170952738450333
314	-0.718725109333963	-1.14244974957483	-0.4006929962686	-2.86799433716099	-0.222021466395063	-0.254115255214972	-0.974884122323495	-0.937773910634809	-0.530324823542707	-0.73244881227544	0.567820515646077	0.152347208911099	0.942110243349211	0.82558273528632	0.169811985381575	0.468835799603288	0.0923757637110777	0.811181892637888	0.492036934088449	-0.0975003675398995	-1.92643597929989	0.0194025874576535	-0.369355933649667	-0.555582907546157	-0.0131884238681509	-0.836155829925176	-0.128130190930144	-0.0659846401205965	-0.817378374395715	-2.30846915555097	-0.401066311519127	-0.603437675994498	-0.327943107052213	-1.02599416590017	-0.583837421108003	-1.07465800537321	-1.18310417384068	-0.862469109116647	-0.0335668394805912	-1.77165572646532	-0.463066947658788	-0.994278517384991	-0.180027958978053	0.9364499946479	-0.553373282667049	-0.304271306606299	-0.878321649625609	0.0213943737736532	0.0439952441636599
315	-0.718725109333963	-2.07429618572291	-0.4006929962686	-0.3676422561518	-0.222021466395063	-0.254115255214972	-0.974884122323495	-0.937773910634809	-0.530324823542707	-0.73244881227544	0.567820515646077	0.152347208911099	0.57001130575175	0.82558273528632	0.169811985381575	0.468835799603288	0.0923757637110777	0.811181892637888	0.492036934088449	-0.0975003675398995	-1.92643597929989	0.865855589062885	-0.369355933649667	-0.555582907546157	-0.0131884238681509	-0.836155829925176	-0.128130190930144	-0.0659846401205965	-0.817378374395715	-1.14279808163047	-0.401066311519127	-0.603437675994498	-0.327943107052213	-0.721220238178774	-0.583837421108003	-0.374187296330325	-1.18310417384068	-0.862469109116647	-0.0335668394805912	-1.77165572646532	-0.463066947658788	-0.994278517384991	-0.180027958978053	0.9364499946479	-0.553373282667049	-0.304271306606299	-0.192657424026343	0.0213943737736532	0.347402014072697
316	-0.160428383602326	-2.07429618572291	-0.4006929962686	-0.3676422561518	-0.222021466395063	-0.254115255214972	-0.974884122323495	-0.224853430160874	-0.530324823542707	-0.73244881227544	0.378022353221061	0.152347208911099	0.57001130575175	0.82558273528632	0.169811985381575	0.468835799603288	0.21995643183965	0.811181892637888	0.492036934088449	-0.0975003675398995	-1.92643597929989	0.865855589062885	-0.369355933649667	-0.555582907546157	-0.0131884238681509	-0.836155829925176	-0.128130190930144	-0.0659846401205965	-0.817378374395715	-1.14279808163047	-0.401066311519127	-0.603437675994498	-0.327943107052213	-0.721220238178774	-0.604720488022364	-0.374187296330325	-1.18310417384068	-0.862469109116647	-0.0335668394805912	-1.77165572646532	-0.463066947658788	-0.994278517384991	-0.180027958978053	0.9364499946479	-1.28138742832512	-0.304271306606299	-0.192657424026343	0.0213943737736532	0.347402014072697
317	-0.160428383602326	-2.07429618572291	-0.4006929962686	-0.3676422561518	-0.222021466395063	-0.254115255214972	-0.974884122323495	-0.224853430160874	-0.530324823542707	-0.73244881227544	0.378022353221061	0.152347208911099	0.19084353666508	0.82558273528632	0.169811985381575	0.468835799603288	0.21995643183965	0.811181892637888	0.492036934088449	-0.0975003675398995	-1.34106362981312	0.865855589062885	-0.369355933649667	-0.234103718121967	-0.0131884238681509	-0.836155829925176	-0.128130190930144	-0.0659846401205965	-0.817378374395715	-1.14279808163047	-0.401066311519127	-0.603437675994498	-0.327943107052213	-0.721220238178774	-0.604720488022364	-0.374187296330325	-1.18310417384068	-0.862469109116647	-0.0335668394805912	-1.77165572646532	-0.463066947658788	-0.994278517384991	-0.180027958978053	0.9364499946479	-1.28138742832512	-0.304271306606299	-0.192657424026343	0.2197278070853	0.347402014072697
318	-0.160428383602326	-1.37084301557454	-0.4006929962686	-0.3676422561518	-1.67705337291451	-0.254115255214972	-1.23663957828585	-0.224853430160874	-0.530324823542707	-0.73244881227544	0.378022353221061	0.152347208911099	0.19084353666508	0.82558273528632	0.169811985381575	0.468835799603288	0.21995643183965	0.249320175966664	0.492036934088449	-0.0975003675398995	-1.34106362981312	0.865855589062885	-0.369355933649667	-0.234103718121967	-0.0131884238681509	-0.836155829925176	-0.911747938204958	-0.0659846401205965	-0.817378374395715	-1.14279808163047	-0.401066311519127	-0.603437675994498	-0.327943107052213	-0.721220238178774	-0.604720488022364	-0.374187296330325	-1.18310417384068	-0.862469109116647	-0.0335668394805912	-2.00911721490644	-0.463066947658788	-0.994278517384991	-0.55101352590778	0.9364499946479	-0.528127857106029	-0.304271306606299	-0.192657424026343	0.2197278070853	0.347402014072697
319	-0.514492243876494	-1.37084301557454	-0.4006929962686	-0.3676422561518	-1.67705337291451	-0.254115255214972	-1.23663957828585	-0.224853430160874	-0.530324823542707	-0.73244881227544	0.575528613840257	0.152347208911099	0.19084353666508	0.82558273528632	0.169811985381575	0.468835799603288	0.91597190461376	0.249320175966664	0.492036934088449	-0.0975003675398995	-1.34106362981312	0.865855589062885	-0.369355933649667	-0.234103718121967	-0.0131884238681509	-0.836155829925176	-0.911747938204958	-0.0659846401205965	-0.817378374395715	-1.14279808163047	-0.401066311519127	-0.603437675994498	-0.327943107052213	-0.721220238178774	-0.604720488022364	-0.374187296330325	-1.18310417384068	-0.862469109116647	-0.0335668394805912	-2.00911721490644	-0.463066947658788	-0.535737186775761	-0.55101352590778	0.9364499946479	-0.528127857106029	-0.304271306606299	-0.192657424026343	0.820795536552251	0.347402014072697
320	-0.514492243876494	-1.37084301557454	-0.4006929962686	-0.576954087111241	-1.67705337291451	-0.254115255214972	-1.23663957828585	-0.224853430160874	-0.530324823542707	-0.73244881227544	0.575528613840257	0.390758145405295	0.19084353666508	0.531241403920612	0.169811985381575	0.363451020040411	0.91597190461376	0.249320175966664	0.492036934088449	-0.0975003675398995	-1.34106362981312	0.865855589062885	-0.369355933649667	-0.234103718121967	-0.0131884238681509	-0.836155829925176	-0.911747938204958	-0.418580792369425	-0.817378374395715	-1.03651377739158	-0.401066311519127	-0.603437675994498	-0.327943107052213	-0.589106697097022	-0.604720488022364	-0.374187296330325	-1.18310417384068	-0.862469109116647	-0.0335668394805912	-1.30972588491554	-0.463066947658788	-0.535737186775761	-0.55101352590778	0.9364499946479	-0.528127857106029	-0.304271306606299	-0.192657424026343	0.409529582675863	0.347402014072697
321	-0.514492243876494	-1.37084301557454	-0.4006929962686	-0.613790946184927	-1.67705337291451	-0.254115255214972	-0.652863412924901	-0.224853430160874	-0.530324823542707	-0.73244881227544	0.575528613840257	0.390758145405295	0.19084353666508	0.531241403920612	0.169811985381575	0.363451020040411	0.341192622947769	0.344744767690233	0.492036934088449	-0.389622161821767	-1.34106362981312	0.865855589062885	-0.369355933649667	-1.23731716039652	-0.0131884238681509	-0.836155829925176	-0.911747938204958	-0.418580792369425	-0.770844113657442	-0.176822921669028	-0.151781134959725	-0.603437675994498	-0.327943107052213	-0.589106697097022	-0.604720488022364	-1.2663986501263	-0.000331877206073194	-0.862469109116647	-0.0335668394805912	-1.30972588491554	-0.0528595471557378	-0.535737186775761	-0.55101352590778	0.9364499946479	-1.5207176713157	-0.304271306606299	-0.192657424026343	0.409529582675863	0.347402014072697
322	-0.514492243876494	-1.37084301557454	-0.4006929962686	-0.613790946184927	-1.67705337291451	-0.728699995338384	-0.652863412924901	-0.0828019536458924	-0.530324823542707	-0.73244881227544	0.575528613840257	0.390758145405295	0.19084353666508	0.531241403920612	0.169811985381575	0.363451020040411	0.341192622947769	0.344744767690233	0.492036934088449	-0.389622161821767	-1.34106362981312	0.865855589062885	-0.369355933649667	-1.23731716039652	-0.0131884238681509	-0.836155829925176	-0.911747938204958	-0.418580792369425	-0.770844113657442	-0.176822921669028	-0.151781134959725	-0.603437675994498	-0.327943107052213	-0.589106697097022	-0.604720488022364	-1.2663986501263	-0.000331877206073194	-0.862469109116647	-0.0335668394805912	-1.30972588491554	-0.0528595471557378	-0.535737186775761	-0.55101352590778	0.9364499946479	-1.5207176713157	-0.304271306606299	-0.192657424026343	0.409529582675863	0.75606311580064
323	-0.514492243876494	-0.371024573444692	-0.4006929962686	-0.613790946184927	-1.67705337291451	-0.728699995338384	-0.652863412924901	-0.228004193632799	-0.530324823542707	-0.73244881227544	0.575528613840257	0.390758145405295	0.19084353666508	0.531241403920612	0.169811985381575	0.363451020040411	0.341192622947769	0.344744767690233	0.492036934088449	-0.389622161821767	-1.34106362981312	0.865855589062885	-0.369355933649667	-1.23731716039652	-0.0131884238681509	-0.836155829925176	-0.911747938204958	-0.418580792369425	-0.770844113657442	-0.207738634233376	-0.655216233076809	-0.603437675994498	-0.327943107052213	-0.589106697097022	-0.604720488022364	-1.2663986501263	-0.000331877206073194	-0.862469109116647	-0.170537535599206	-1.30972588491554	-0.915515071737429	-0.535737186775761	-0.55101352590778	0.9364499946479	-0.550925099853184	-0.304271306606299	-0.192657424026343	0.409529582675863	0.75606311580064
324	-0.514492243876494	-0.371024573444692	-0.4006929962686	-0.613790946184927	-1.67705337291451	-0.728699995338384	-0.652863412924901	-0.228004193632799	-0.530324823542707	-0.73244881227544	0.575528613840257	0.390758145405295	0.19084353666508	0.531241403920612	0.169811985381575	0.363451020040411	0.341192622947769	0.344744767690233	0.492036934088449	-0.389622161821767	-1.34106362981312	0.865855589062885	-0.369355933649667	-1.23731716039652	-0.0131884238681509	-0.836155829925176	-0.911747938204958	-0.418580792369425	-0.770844113657442	-0.315295373066523	-0.655216233076809	-0.603437675994498	-0.327943107052213	-0.589106697097022	-0.604720488022364	-1.2663986501263	-0.000331877206073194	-0.862469109116647	-0.170537535599206	-1.30972588491554	-0.915515071737429	-0.535737186775761	-0.55101352590778	0.9364499946479	-0.550925099853184	-0.304271306606299	-0.192657424026343	0.813694777391152	0.75606311580064
325	-0.514492243876494	-0.371024573444692	-0.4006929962686	-0.613790946184927	-1.67705337291451	-0.728699995338384	-0.652863412924901	-0.228004193632799	-0.530324823542707	-0.73244881227544	0.575528613840257	0.390758145405295	0.19084353666508	0.531241403920612	0.169811985381575	0.363451020040411	0.341192622947769	0.344744767690233	0.446070290781793	-0.389622161821767	-1.34106362981312	0.865855589062885	-0.369355933649667	-0.842217055998409	-0.0131884238681509	-0.836155829925176	-0.911747938204958	-0.418580792369425	-0.770844113657442	-0.315295373066523	-0.487035682731464	-0.603437675994498	-0.327943107052213	-0.589106697097022	-0.604720488022364	-1.2663986501263	-0.000331877206073194	-0.862469109116647	-0.170537535599206	-1.30972588491554	-0.915515071737429	-0.535737186775761	-0.55101352590778	0.0024736933462578	-0.550925099853184	-0.304271306606299	-0.192657424026343	0.813694777391152	0.75606311580064
326	-0.514492243876494	-0.371024573444692	-0.4006929962686	-0.613790946184927	-1.67705337291451	-0.728699995338384	-0.652863412924901	-0.170108972563217	-0.530324823542707	-0.73244881227544	0.575528613840257	0.390758145405295	0.19084353666508	0.531241403920612	0.169811985381575	0.363451020040411	0.365294688752149	0.344744767690233	0.446070290781793	-0.389622161821767	-1.39031870791287	0.865855589062885	-0.369355933649667	-0.842217055998409	-0.0131884238681509	-0.836155829925176	-1.52106840350051	-0.418580792369425	-0.770844113657442	-0.315295373066523	-0.116759628576101	-0.603437675994498	-0.327943107052213	-1.38287489765008	-0.604720488022364	-1.2663986501263	-0.000331877206073194	-0.862469109116647	-0.170537535599206	-1.30972588491554	-0.915515071737429	-0.535737186775761	-0.55101352590778	0.388465498739611	-0.550925099853184	-0.304271306606299	-0.192657424026343	0.813694777391152	0.75606311580064
327	-0.514492243876494	-0.371024573444692	-0.4006929962686	-0.613790946184927	-1.67705337291451	-0.728699995338384	-0.652863412924901	-0.170108972563217	-0.530324823542707	-0.73244881227544	0.575528613840257	0.390758145405295	0.19084353666508	0.531241403920612	0.169811985381575	0.712957344818915	0.365294688752149	0.344744767690233	0.872145282667855	-0.389622161821767	-1.56368037539024	0.865855589062885	-0.369355933649667	-0.842217055998409	-0.0131884238681509	-0.836155829925176	-1.52106840350051	-0.418580792369425	-0.770844113657442	-0.315295373066523	-0.116759628576101	-0.603437675994498	-0.892075876312343	-1.38287489765008	-0.168175195265363	-1.2663986501263	-0.000331877206073194	-0.862469109116647	-0.170537535599206	-1.85009732059207	-0.0560178982050604	-0.535737186775761	-0.55101352590778	0.276177840264902	-0.550925099853184	-0.304271306606299	-0.192657424026343	0.813694777391152	0.75606311580064
328	-0.893987588590063	-0.371024573444692	-0.4006929962686	-0.613790946184927	-0.771487743562991	-0.440122986889513	-0.652863412924901	-0.170108972563217	-0.530324823542707	-0.73244881227544	0.786677443876528	0.390758145405295	0.19084353666508	0.531241403920612	0.169811985381575	0.712957344818915	0.365294688752149	0.344744767690233	0.872145282667855	-0.389622161821767	-1.56368037539024	0.865855589062885	-0.369355933649667	-0.842217055998409	-0.0131884238681509	-0.836155829925176	-0.708512554191557	-0.418580792369425	-0.770844113657442	-0.315295373066523	-0.116759628576101	-0.603437675994498	-0.323558035586222	-1.38287489765008	-0.168175195265363	-1.2663986501263	-0.66066754573316	-0.259423109674285	-0.0177889247442961	-1.85009732059207	-0.0560178982050604	-0.535737186775761	-0.55101352590778	0.276177840264902	-0.550925099853184	-0.304271306606299	-0.192657424026343	0.813694777391152	0.75606311580064
329	-0.893987588590063	-0.371024573444692	-0.4006929962686	-0.613790946184927	-0.771487743562991	-0.440122986889513	-0.652863412924901	-0.696225263680301	-0.530324823542707	-0.73244881227544	0.786677443876528	0.390758145405295	0.19084353666508	0.531241403920612	0.169811985381575	0.712957344818915	0.365294688752149	0.344744767690233	0.872145282667855	-0.389622161821767	-1.78733913999877	0.865855589062885	-0.369355933649667	-0.33821239854272	-0.718420107925832	-0.836155829925176	-0.708512554191557	-0.418580792369425	-0.770844113657442	-0.315295373066523	-0.116759628576101	-0.603437675994498	-0.323558035586222	-0.321088975611284	-0.168175195265363	-1.29812673885424	-0.356963247088777	-0.259423109674285	-0.0177889247442961	-1.85009732059207	-0.0560178982050604	-0.535737186775761	-0.55101352590778	0.276177840264902	-0.550925099853184	-0.304271306606299	-0.192657424026343	0.813694777391152	0.75606311580064
330	-0.893987588590063	-0.371024573444692	-0.4006929962686	-0.613790946184927	-0.771487743562991	-0.440122986889513	-0.652863412924901	-0.696225263680301	-0.530324823542707	-0.73244881227544	0.786677443876528	0.390758145405295	0.19084353666508	0.531241403920612	0.169811985381575	0.712957344818915	0.365294688752149	0.344744767690233	0.872145282667855	-0.84767785492464	-1.70452013739041	0.865855589062885	-0.369355933649667	-0.33821239854272	-0.718420107925832	-0.836155829925176	-0.708512554191557	-0.418580792369425	-0.770844113657442	-0.315295373066523	-0.116759628576101	-0.603437675994498	-0.323558035586222	-0.321088975611284	-0.168175195265363	-1.29812673885424	-0.356963247088777	-0.259423109674285	-0.0177889247442961	-0.400802102370023	-0.484391553163505	-0.535737186775761	-0.55101352590778	0.276177840264902	-0.111977355459309	-0.304271306606299	-0.192657424026343	0.813694777391152	0.75606311580064
331	-0.893987588590063	-0.371024573444692	-0.4006929962686	-0.613790946184927	-0.771487743562991	-0.440122986889513	-0.652863412924901	-1.34819616773325	-1.20931839329313	-0.73244881227544	0.786677443876528	0.390758145405295	0.19084353666508	0.531241403920612	0.169811985381575	0.712957344818915	0.365294688752149	0.344744767690233	0.872145282667855	-0.498209534436445	-0.788637280088904	0.865855589062885	-0.369355933649667	-0.33821239854272	-0.718420107925832	-0.836155829925176	-0.708512554191557	-0.418580792369425	-0.770844113657442	-0.315295373066523	-0.116759628576101	-0.603437675994498	-0.323558035586222	-0.321088975611284	-0.705705610665413	-1.29812673885424	-1.66071146283253	-2.0091172069578	-0.0177889247442961	-0.400802102370023	-0.484391553163505	-0.535737186775761	-0.55101352590778	0.276177840264902	-0.111977355459309	-0.304271306606299	-0.192657424026343	0.813694777391152	0.75606311580064
332	-0.893987588590063	-0.371024573444692	-0.4006929962686	-0.613790946184927	-0.771487743562991	-0.440122986889513	-0.652863412924901	-1.34819616773325	-1.20931839329313	-0.73244881227544	0.178024956666644	0.390758145405295	0.19084353666508	0.679204177473253	0.091151242226084	0.712957344818915	0.578301439936301	0.0786462348662735	0.872145282667855	-0.498209534436445	-0.788637280088904	0.865855589062885	-0.369355933649667	-0.33821239854272	-0.718420107925832	-0.836155829925176	-0.708512554191557	-0.418580792369425	-0.770844113657442	-0.315295373066523	-0.116759628576101	-0.603437675994498	-0.323558035586222	-0.0215944232913737	-0.705705610665413	-1.29812673885424	-2.03540530651417	-2.0091172069578	-0.0177889247442961	-0.400802102370023	-0.484391553163505	-0.535737186775761	-0.0998080598172011	0.276177840264902	-0.111977355459309	-0.304271306606299	-0.192657424026343	0.813694777391152	0.75606311580064
333	-0.893987588590063	-0.371024573444692	-0.4006929962686	-0.613790946184927	-0.771487743562991	-0.545733035768198	-0.652863412924901	-1.34819616773325	-1.02143416149754	-0.73244881227544	0.178024956666644	0.390758145405295	0.19084353666508	0.679204177473253	0.091151242226084	0.265123946048151	0.578301439936301	0.0786462348662735	0.872145282667855	-0.742027494189779	-0.788637280088904	0.165184373068612	-0.204380974742426	-0.33821239854272	-0.817534640108001	-0.836155829925176	-0.708512554191557	-0.418580792369425	-0.770844113657442	-0.315295373066523	-0.116759628576101	-0.0776440403424036	-0.323558035586222	-0.0215944232913737	-1.1746495087184	-1.56495682449253	-2.03540530651417	-2.0091172069578	-0.0177889247442961	-0.400802102370023	-0.484391553163505	-0.342237824334782	-0.0998080598172011	0.276177840264902	-0.111977355459309	-0.304271306606299	-0.192657424026343	0.813694777391152	0.75606311580064
334	-1.44467544862702	-0.371024573444692	-0.4006929962686	-0.613790946184927	-1.64053170868312	-0.214062343256367	-0.652863412924901	-1.34819616773325	-1.02143416149754	-0.73244881227544	0.178024956666644	0.390758145405295	0.19084353666508	0.679204177473253	0.091151242226084	0.265123946048151	0.578301439936301	0.0786462348662735	0.872145282667855	-0.742027494189779	-0.788637280088904	0.165184373068612	-0.204380974742426	-0.33821239854272	-0.817534640108001	-0.836155829925176	-0.708512554191557	-0.0626731667664989	-1.27023494089274	-0.315295373066523	-0.116759628576101	-0.0776440403424036	-0.323558035586222	-0.0215944232913737	-1.1746495087184	-1.56495682449253	-1.03338093286107	-2.0091172069578	-0.0177889247442961	-0.400802102370023	-0.484391553163505	-0.342237824334782	-0.0998080598172011	0.276177840264902	-0.111977355459309	-0.304271306606299	-0.192657424026343	0.813694777391152	0.75606311580064
335	-1.44467544862702	-0.10127232628014	-0.4006929962686	-0.613790946184927	-1.64053170868312	-0.214062343256367	-0.652863412924901	-0.537322526165591	-0.559269174683884	-0.73244881227544	0.178024956666644	0.390758145405295	0.708108539050136	0.759351317467218	0.091151242226084	0.265123946048151	0.578301439936301	0.0786462348662735	0.872145282667855	-0.742027494189779	-0.788637280088904	0.165184373068612	-0.204380974742426	-1.10131836379842	-0.817534640108001	-0.836155829925176	-0.708512554191557	-0.0626731667664989	-1.27023494089274	-0.315295373066523	-0.116759628576101	-0.0776440403424036	-0.323558035586222	-0.0215944232913737	-1.1746495087184	-0.486074156638532	-1.03338093286107	-0.155484915799997	-0.0177889247442961	-0.714343257290344	-0.484391553163505	-0.342237824334782	-0.0998080598172011	0.276177840264902	-0.111977355459309	-0.304271306606299	-0.192657424026343	0.813694777391152	0.369626091165653
336	-1.44467544862702	-0.10127232628014	-0.4006929962686	-0.613790946184927	-0.326049495313588	-0.214062343256367	-0.652863412924901	-0.537322526165591	-0.559269174683884	-0.73244881227544	0.178024956666644	0.390758145405295	0.708108539050136	0.759351317467218	0.804268045226943	0.265123946048151	0.578301439936301	0.0786462348662735	0.872145282667855	-0.742027494189779	-0.788637280088904	0.165184373068612	-0.204380974742426	-1.10131836379842	-0.540815167087455	-0.836155829925176	-0.708512554191557	-0.0626731667664989	-1.27023494089274	-0.315295373066523	-0.116759628576101	-0.0776440403424036	-0.323558035586222	-0.0215944232913737	-1.1746495087184	-0.486074156638532	-1.03338093286107	-0.155484915799997	-0.0177889247442961	-0.714343257290344	-0.484391553163505	-0.342237824334782	-0.0998080598172011	0.276177840264902	-0.111977355459309	-0.75407408868723	-0.192657424026343	0.813694777391152	0.369626091165653
337	-1.44467544862702	-0.10127232628014	-0.4006929962686	-0.613790946184927	-0.326049495313588	-0.214062343256367	-0.652863412924901	-0.537322526165591	-0.559269174683884	-0.73244881227544	0.178024956666644	0.390758145405295	0.47635408724707	0.759351317467218	0.878334284028484	0.265123946048151	0.210095528322904	0.0687778621667284	0.872145282667855	-0.425779590420644	-0.788637280088904	0.165184373068612	-0.204380974742426	-1.10131836379842	-0.540815167087455	-0.836155829925176	-0.708512554191557	-0.252240238545568	-1.27023494089274	-0.315295373066523	-0.116759628576101	-0.0776440403424036	-0.323558035586222	-0.109402365616402	-1.1746495087184	-0.368680865834779	-0.0359701727453509	-0.155484915799997	-0.0177889247442961	-0.714343257290344	-0.103324570507802	-0.342237824334782	-0.0998080598172011	0.276177840264902	-0.111977355459309	-0.75407408868723	-0.192657424026343	0.813694777391152	0.369626091165653
338	-1.44467544862702	-0.10127232628014	-0.4006929962686	-0.613790946184927	-0.326049495313588	-0.214062343256367	-0.652863412924901	-0.537322526165591	-0.559269174683884	-0.73244881227544	0.178024956666644	0.390758145405295	0.47635408724707	0.759351317467218	0.878334284028484	0.265123946048151	0.210095528322904	0.0687778621667284	0.872145282667855	-0.425779590420644	-0.788637280088904	0.165184373068612	-0.204380974742426	-1.10131836379842	-0.540815167087455	-0.0989154766664958	-0.708512554191557	-0.433585103076963	-1.27023494089274	-0.315295373066523	-0.116759628576101	-0.0776440403424036	-0.323558035586222	-0.109402365616402	-1.1746495087184	-0.368680865834779	-0.0359701727453509	-0.155484915799997	-0.0177889247442961	-0.714343257290344	-0.103324570507802	-0.342237824334782	-0.0998080598172011	0.276177840264902	-0.111977355459309	-0.75407408868723	-0.192657424026343	0.220983283309633	0.369626091165653
339	-1.52991072609321	-1.31862466348518	-0.4006929962686	-0.922024517335159	-0.326049495313588	-0.214062343256367	-0.652863412924901	-0.537322526165591	-0.559269174683884	-0.73244881227544	0.891282425559888	0.390758145405295	0.47635408724707	0.759351317467218	0.878334284028484	0.265123946048151	0.210095528322904	0.0687778621667284	0.872145282667855	-0.425779590420644	-0.788637280088904	0.165184373068612	-0.204380974742426	-1.10131836379842	-0.540815167087455	-0.0989154766664958	-0.708512554191557	-0.765158813591666	-1.27023494089274	-0.315295373066523	-0.116759628576101	-0.0776440403424036	-0.323558035586222	-0.109402365616402	-1.1746495087184	-0.272950494598193	-0.0359701727453509	-0.155484915799997	-0.0177889247442961	-0.360377994462971	-0.103324570507802	-0.342237824334782	-0.0998080598172011	0.276177840264902	-0.111977355459309	-0.75407408868723	-0.192657424026343	0.220983283309633	0.369626091165653
340	-1.52991072609321	-1.31862466348518	-0.4006929962686	-0.922024517335159	-1.5141099406681	-0.214062343256367	-0.547114826659124	-0.537322526165591	-2.02346521599739	-0.73244881227544	0.891282425559888	0.390758145405295	0.47635408724707	0.759351317467218	0.635343690377897	0.265123946048151	0.210095528322904	0.0687778621667284	0.872145282667855	-0.425779590420644	-0.788637280088904	0.165184373068612	-0.204380974742426	-1.10131836379842	-0.540815167087455	-0.0989154766664958	-0.708512554191557	-1.68011806872139	-1.27023494089274	-0.315295373066523	-0.116759628576101	-0.0776440403424036	-0.323558035586222	-0.109402365616402	-1.1746495087184	-0.272950494598193	-0.0359701727453509	-0.155484915799997	-0.0177889247442961	-0.360377994462971	-0.103324570507802	-0.342237824334782	-0.0998080598172011	0.276177840264902	-0.111977355459309	-0.75407408868723	-0.192657424026343	0.220983283309633	0.369626091165653
341	-0.148803884496242	-1.31862466348518	-0.4006929962686	-0.44192025868297	-1.5141099406681	-0.214062343256367	-0.547114826659124	-0.537322526165591	-1.34892295631935	-0.73244881227544	0.891282425559888	0.390758145405295	0.47635408724707	0.759351317467218	0.636460023048332	0.265123946048151	0.941665575984325	0.0687778621667284	0.888607985356355	-0.425779590420644	-0.788637280088904	0.165184373068612	-0.204380974742426	-1.10131836379842	-0.540815167087455	-0.0989154766664958	-0.708512554191557	-1.45129181581775	-0.158024566214597	-0.315295373066523	-0.116759628576101	-0.0776440403424036	-0.323558035586222	-0.0326000398290615	-1.1746495087184	-0.272950494598193	-0.966090204605026	-0.155484915799997	-0.0177889247442961	-0.360377994462971	-0.103324570507802	-0.342237824334782	-1.2816463122912	0.276177840264902	-0.111977355459309	-0.75407408868723	-0.192657424026343	0.220983283309633	0.369626091165653
342	-0.148803884496242	-1.31862466348518	-0.4006929962686	-0.44192025868297	-1.5141099406681	-0.214062343256367	-0.547114826659124	-0.537322526165591	-1.34892295631935	-0.73244881227544	0.891282425559888	0.390758145405295	0.47635408724707	0.759351317467218	0.636460023048332	0.265123946048151	0.941665575984325	0.0687778621667284	0.0922316220265891	-0.425779590420644	-0.788637280088904	0.165184373068612	-0.204380974742426	-1.10131836379842	-0.540815167087455	-0.0989154766664958	-0.708512554191557	-1.45129181581775	-0.158024566214597	-0.315295373066523	-0.116759628576101	-0.0776440403424036	-0.323558035586222	-0.0326000398290615	-2.3654690009122	-0.272950494598193	-0.330242242499553	-0.155484915799997	-0.0177889247442961	-0.360377994462971	-0.103324570507802	-0.342237824334782	-1.2816463122912	0.276177840264902	-0.111977355459309	-0.75407408868723	-0.192657424026343	0.220983283309633	0.369626091165653
343	-0.148803884496242	-1.31862466348518	-0.4006929962686	-0.243055859798552	-1.5141099406681	-0.214062343256367	-0.547114826659124	-0.537322526165591	-1.34892295631935	-0.73244881227544	0.891282425559888	0.390758145405295	0.47635408724707	0.759351317467218	0.636460023048332	0.265123946048151	0.941665575984325	0.0687778621667284	0.0922316220265891	-0.425779590420644	-0.788637280088904	0.165184373068612	-0.204380974742426	-1.10131836379842	-0.540815167087455	-0.198675020081544	-0.708512554191557	-1.45129181581775	-1.7505858567537	-0.315295373066523	-0.116759628576101	-0.0776440403424036	-0.323558035586222	-0.0593834781888824	-2.26133166614412	-0.272950494598193	-0.330242242499553	-0.155484915799997	-0.0177889247442961	-0.360377994462971	-0.103324570507802	-0.342237824334782	-1.47794979396568	0.276177840264902	-0.111977355459309	-0.75407408868723	-0.192657424026343	0.220983283309633	0.369626091165653
344	-0.443207590212935	-1.31862466348518	-0.4006929962686	-0.385285943417455	-1.5141099406681	-0.214062343256367	-0.547114826659124	-0.537322526165591	-0.248245558210007	-0.73244881227544	0.891282425559888	0.390758145405295	0.47635408724707	0.759351317467218	0.636460023048332	0.265123946048151	0.941665575984325	0.0687778621667284	0.278680549031313	-0.425779590420644	-0.272779615386897	0.165184373068612	-0.204380974742426	-0.503477159019285	-0.540815167087455	-0.198675020081544	-0.708512554191557	-1.45129181581775	-1.7505858567537	-0.315295373066523	-0.38472641214086	-0.0776440403424036	-0.323558035586222	-0.0593834781888824	-2.26133166614412	-0.272950494598193	-0.330242242499553	-0.155484915799997	-0.0177889247442961	-0.360377994462971	-0.103324570507802	-0.342237824334782	-1.47794979396568	0.276177840264902	-0.111977355459309	-0.854955448941012	-0.192657424026343	0.220983283309633	0.369626091165653
345	-1.46011299208412	-1.31862466348518	-0.4006929962686	-0.385285943417455	-1.5141099406681	-0.214062343256367	-0.547114826659124	-0.537322526165591	-0.248245558210007	-0.73244881227544	0.891282425559888	0.390758145405295	0.274879415678422	0.759351317467218	0.636460023048332	0.265123946048151	0.941665575984325	0.0687778621667284	0.278680549031313	-0.425779590420644	-0.0616295902076276	0.165184373068612	-1.05079550867241	-0.503477159019285	-0.540815167087455	-0.198675020081544	-0.708512554191557	-1.45129181581775	-1.7505858567537	-0.0177480727181744	-0.44666070570676	-0.0776440403424036	-0.323558035586222	-0.0593834781888824	-2.26133166614412	-0.272950494598193	-0.330242242499553	-0.155484915799997	-0.0177889247442961	-0.360377994462971	-0.103324570507802	-0.342237824334782	-1.47794979396568	0.276177840264902	-0.441901121115475	-0.449446615022166	-0.39757276846269	0.220983283309633	0.369626091165653
346	-1.46011299208412	-1.31862466348518	-0.4006929962686	-0.385285943417455	-1.5141099406681	-0.214062343256367	-0.547114826659124	-0.322003166478818	-1.18724601918597	-0.753102907325572	0.474785932798714	0.390758145405295	0.919030130985055	0.759351317467218	0.750688712325976	0.265123946048151	0.941665575984325	0.0687778621667284	0.278680549031313	-0.425779590420644	-0.0616295902076276	0.165184373068612	-1.05079550867241	-0.503477159019285	-0.540815167087455	-0.198675020081544	-0.708512554191557	-1.78038205128867	-1.7505858567537	-0.0177480727181744	-0.44666070570676	-0.0776440403424036	-0.323558035586222	-0.0593834781888824	-2.26133166614412	-0.272950494598193	-0.330242242499553	-0.155484915799997	-0.0177889247442961	-0.360377994462971	-0.103324570507802	-0.342237824334782	-1.74863937084944	0.276177840264902	-0.441901121115475	-0.449446615022166	-0.39757276846269	0.220983283309633	0.000750035716996611
347	-0.427195322820275	-1.31862466348518	-0.4006929962686	-0.385285943417455	-1.49743167789136	-0.214062343256367	-0.547114826659124	-0.322003166478818	-1.18724601918597	-0.753102907325572	0.474785932798714	0.390758145405295	0.919030130985055	0.759351317467218	0.750688712325976	0.265123946048151	0.941665575984325	0.0687778621667284	0.278680549031313	-0.425779590420644	-0.0616295902076276	0.165184373068612	-1.05079550867241	-0.503477159019285	-0.540815167087455	-0.198675020081544	-0.708512554191557	-1.78038205128867	-1.7505858567537	-0.0177480727181744	-0.44666070570676	-0.0776440403424036	-0.323558035586222	-0.0593834781888824	-2.26133166614412	-0.272950494598193	-0.330242242499553	-0.155484915799997	-0.0177889247442961	-0.360377994462971	-0.103324570507802	-0.342237824334782	-1.74863937084944	0.276177840264902	-0.441901121115475	-0.449446615022166	-0.39757276846269	0.220983283309633	0.000750035716996611
348	-0.427195322820275	-1.31862466348518	-0.4006929962686	-0.385285943417455	-1.49743167789136	-0.214062343256367	-0.547114826659124	-0.322003166478818	-1.18724601918597	-0.753102907325572	0.474785932798714	0.390758145405295	0.919030130985055	0.759351317467218	0.750688712325976	0.265123946048151	0.941665575984325	0.0687778621667284	0.278680549031313	-0.425779590420644	-0.0616295902076276	0.684605832066695	-1.05079550867241	-0.503477159019285	-0.540815167087455	-0.198675020081544	-0.708512554191557	-1.24486466926727	-1.7505858567537	-0.0177480727181744	-0.44666070570676	-0.0169294087991538	-0.323558035586222	-0.0593834781888824	-2.26133166614412	-0.272950494598193	-0.330242242499553	-0.155484915799997	-0.0177889247442961	-0.360377994462971	-0.212360473009602	-0.342237824334782	-1.74863937084944	0.276177840264902	-0.441901121115475	-0.449446615022166	-0.39757276846269	0.220983283309633	0.000750035716996611
349	-0.427195322820275	-1.31862466348518	-0.800812440644341	-0.385285943417455	-0.73689268738774	-0.668709500380921	-0.547114826659124	-0.322003166478818	-1.18724601918597	-0.753102907325572	0.544697647920089	0.390758145405295	0.919030130985055	0.759351317467218	0.750688712325976	0.265123946048151	0.941665575984325	0.0687778621667284	0.278680549031313	-0.425779590420644	-0.0616295902076276	0.564605790797542	-1.05079550867241	-0.503477159019285	-0.540815167087455	-0.198675020081544	-0.708512554191557	-1.24486466926727	-1.7505858567537	-0.0177480727181744	-0.44666070570676	-0.0169294087991538	-0.323558035586222	-0.0593834781888824	-2.26133166614412	-0.272950494598193	-0.330242242499553	-0.155484915799997	-0.0177889247442961	-0.360377994462971	-0.212360473009602	-0.342237824334782	-1.74863937084944	0.276177840264902	-0.441901121115475	-0.449446615022166	-0.39757276846269	0.220983283309633	0.194687636231214
350	-0.427195322820275	-1.31862466348518	-0.800812440644341	-0.385285943417455	-0.73689268738774	-0.668709500380921	-0.547114826659124	-0.322003166478818	-1.18724601918597	-0.753102907325572	0.684945783125852	0.390758145405295	0.919030130985055	0.759351317467218	0.750688712325976	0.265123946048151	0.289111626909061	0.0687778621667284	0.278680549031313	-0.476782561429022	-0.0616295902076276	0.564605790797542	-1.05079550867241	-0.735170762650142	-0.540815167087455	-0.198675020081544	-0.708512554191557	-1.04743024829064	-1.7505858567537	-0.0177480727181744	-0.44666070570676	-0.0169294087991538	-0.323558035586222	-0.0593834781888824	-2.26133166614412	-0.272950494598193	-0.330242242499553	-0.155484915799997	-0.0177889247442961	-0.360377994462971	-0.212360473009602	-0.342237824334782	-1.74863937084944	0.293287520367883	-0.441901121115475	-0.449446615022166	-0.39757276846269	0.220983283309633	0.194687636231214
351	-0.427195322820275	-0.539514072201131	-0.800812440644341	-0.385285943417455	-0.73689268738774	-0.668709500380921	-0.547114826659124	-0.322003166478818	-1.21635728827893	-0.753102907325572	0.684945783125852	0.390758145405295	0.929547153092739	0.759351317467218	0.750688712325976	0.265123946048151	0.259221203120694	0.0687778621667284	0.278680549031313	-0.476782561429022	-0.0616295902076276	0.564605790797542	-0.559032278589428	-0.735170762650142	-0.540815167087455	-0.198675020081544	-0.708512554191557	-1.04743024829064	-1.7505858567537	-0.0177480727181744	-0.44666070570676	-0.0169294087991538	-0.323558035586222	-0.0593834781888824	-0.992078683607311	-0.272950494598193	-1.01394027136931	-0.155484915799997	-0.0177889247442961	-0.360377994462971	-0.212360473009602	-0.342237824334782	-1.74863937084944	0.293287520367883	-0.441901121115475	-0.449446615022166	-0.39757276846269	0.220983283309633	0.194687636231214
352	-0.427195322820275	-0.539514072201131	-0.653168455014656	-0.385285943417455	-0.73689268738774	-0.668709500380921	-0.547114826659124	-0.322003166478818	-1.21635728827893	-0.730308010047345	0.684945783125852	0.390758145405295	0.929547153092739	0.972438299882183	0.750688712325976	0.265123946048151	0.813872050147943	0.0687778621667284	0.278680549031313	-0.476782561429022	-0.0616295902076276	0.564605790797542	-0.559032278589428	-0.735170762650142	-0.540815167087455	-0.198675020081544	-0.708512554191557	-1.04743024829064	-1.7505858567537	-0.0177480727181744	-0.44666070570676	-0.0169294087991538	-0.323558035586222	-0.0593834781888824	-0.992078683607311	-0.733625768448265	-1.01394027136931	-0.155484915799997	-0.0177889247442961	-0.360377994462971	-0.212360473009602	-0.342237824334782	-0.205266088549072	0.293287520367883	-0.0700914672979206	-0.449446615022166	-0.39757276846269	0.220983283309633	0.194687636231214
353	-0.427195322820275	-0.312318996434975	-0.653168455014656	-0.385285943417455	-0.73689268738774	-0.668709500380921	-0.511650234254428	-0.322003166478818	-1.21635728827893	-0.730308010047345	0.684945783125852	0.390758145405295	0.929547153092739	0.972438299882183	0.750688712325976	0.265123946048151	0.813872050147943	0.0687778621667284	0.278680549031313	-0.476782561429022	-0.0616295902076276	0.564605790797542	-0.559032278589428	-0.673166084177475	-0.540815167087455	-0.0152562832321178	-0.708512554191557	-0.426485257766005	-1.7505858567537	-0.0177480727181744	-0.44666070570676	-0.0169294087991538	-0.282614818517048	-0.0593834781888824	-0.0812068362161885	-0.733625768448265	-1.01394027136931	-0.155484915799997	-0.584761055387611	-0.360377994462971	-0.212360473009602	-0.342237824334782	-0.205266088549072	0.293287520367883	-0.0700914672979206	-0.449446615022166	-0.39757276846269	0.220983283309633	0.194687636231214
354	-0.427195322820275	-0.312318996434975	-0.653168455014656	-0.385285943417455	-0.73689268738774	-0.668709500380921	-0.511650234254428	-0.322003166478818	-1.21635728827893	-0.730308010047345	0.684945783125852	0.390758145405295	0.929547153092739	0.972438299882183	0.750688712325976	0.265123946048151	0.813872050147943	0.0687778621667284	0.278680549031313	-0.476782561429022	-0.0616295902076276	0.564605790797542	-0.386628170624734	-0.673166084177475	-0.540815167087455	-0.0152562832321178	-0.708512554191557	-0.426485257766005	-1.35916541849662	-0.0177480727181744	-0.44666070570676	-0.0169294087991538	-0.282614818517048	-0.0593834781888824	-0.0812068362161885	-0.733625768448265	-1.01394027136931	-0.155484915799997	-0.584761055387611	-0.360377994462971	-0.212360473009602	-0.342237824334782	-0.205266088549072	0.293287520367883	-0.0700914672979206	-0.449446615022166	-0.39757276846269	0.220983283309633	0.194687636231214
355	-0.427195322820275	-0.312318996434975	-0.653168455014656	-0.385285943417455	-0.73689268738774	-0.668709500380921	-0.511650234254428	-0.322003166478818	-1.21635728827893	-0.730308010047345	0.684945783125852	0.390758145405295	0.929547153092739	0.972438299882183	0.750688712325976	0.265123946048151	0.813872050147943	0.0687778621667284	0.278680549031313	-0.476782561429022	-0.0616295902076276	0.564605790797542	-0.386628170624734	-0.610107230771962	-0.0654605859307693	-0.618582971688264	-0.708512554191557	-0.426485257766005	-1.35916541849662	-0.0177480727181744	-0.44666070570676	-0.253326438065224	-0.282614818517048	-0.0593834781888824	-0.0812068362161885	-0.733625768448265	-1.01394027136931	-0.155484915799997	-0.584761055387611	-0.360377994462971	-0.212360473009602	-0.342237824334782	-0.205266088549072	0.942268420411626	-0.0700914672979206	-0.0781163616063486	-0.39757276846269	0.220983283309633	0.194687636231214
356	-0.427195322820275	-0.0551234382785418	-0.653168455014656	-0.385285943417455	-0.73689268738774	-0.668709500380921	-0.511650234254428	-0.322003166478818	-1.21635728827893	-0.730308010047345	0.89100834417989	0.390758145405295	0.929547153092739	0.972438299882183	0.750688712325976	0.419978806739458	0.813872050147943	0.0687778621667284	0.278680549031313	-0.476782561429022	-0.0616295902076276	0.564605790797542	-0.246006984192861	-0.610107230771962	-0.0654605859307693	-0.618582971688264	-0.708512554191557	-0.426485257766005	-1.35916541849662	-0.0177480727181744	-0.44666070570676	-0.253326438065224	-0.282614818517048	-0.0593834781888824	-0.0812068362161885	-0.733625768448265	-0.182880831792796	-0.155484915799997	-0.073154535075603	-0.360377994462971	-0.212360473009602	-0.342237824334782	-0.205266088549072	0.942268420411626	-0.0700914672979206	-0.517052270256172	-0.39757276846269	0.220983283309633	0.194687636231214
357	-0.427195322820275	-0.0551234382785418	-0.653168455014656	-0.385285943417455	-0.73689268738774	-0.668709500380921	-0.511650234254428	-0.322003166478818	-1.21635728827893	-0.730308010047345	0.89100834417989	0.390758145405295	0.929547153092739	0.972438299882183	0.750688712325976	0.0923708934485026	0.813872050147943	0.0687778621667284	0.278680549031313	-0.476782561429022	-0.0616295902076276	0.564605790797542	-0.246006984192861	-0.610107230771962	-0.0654605859307693	-0.618582971688264	-0.708512554191557	-0.426485257766005	-0.638905316172246	-0.0177480727181744	-0.44666070570676	-0.253326438065224	-0.282614818517048	-0.0593834781888824	-0.0812068362161885	-0.733625768448265	-0.182880831792796	-0.155484915799997	-0.073154535075603	-0.360377994462971	-0.212360473009602	-0.342237824334782	-0.205266088549072	0.942268420411626	-0.0700914672979206	-0.705315363949486	-0.39757276846269	0.220983283309633	0.194687636231214
358	-0.427195322820275	-0.0551234382785418	-0.209033195579356	-1.5709017780629	-0.73689268738774	-0.668709500380921	-1.17975120228633	-0.322003166478818	-1.21635728827893	-0.730308010047345	0.89100834417989	0.390758145405295	0.489527328922523	0.972438299882183	0.750688712325976	0.0923708934485026	0.813872050147943	0.0687778621667284	0.278680549031313	-0.476782561429022	-0.0616295902076276	0.564605790797542	-0.246006984192861	-0.610107230771962	-0.0654605859307693	-0.379045377345545	-0.708512554191557	-0.426485257766005	-0.638905316172246	-0.0177480727181744	-0.44666070570676	-0.253326438065224	-0.282614818517048	-0.0593834781888824	-0.0812068362161885	-0.733625768448265	-0.182880831792796	-0.155484915799997	-0.073154535075603	-0.767686199972103	-0.212360473009602	-0.342237824334782	-0.205266088549072	0.942268420411626	-0.0700914672979206	-0.705315363949486	-0.39757276846269	0.220983283309633	0.568249756580564
359	-0.427195322820275	-0.0551234382785418	-0.209033195579356	-1.5709017780629	-0.73689268738774	-0.668709500380921	-0.729230833697689	-0.451654990012014	-1.21635728827893	-0.730308010047345	0.89100834417989	0.810370928826817	0.489527328922523	0.972438299882183	0.750688712325976	0.0923708934485026	0.813872050147943	0.0687778621667284	0.278680549031313	-0.476782561429022	-0.0616295902076276	0.564605790797542	-0.246006984192861	-0.610107230771962	-0.0654605859307693	-0.379045377345545	-1.02643578165405	-0.426485257766005	-0.638905316172246	-0.0177480727181744	-0.44666070570676	-0.253326438065224	-0.282614818517048	-0.0593834781888824	-0.0812068362161885	-0.733625768448265	-0.182880831792796	-0.415489681777359	-0.073154535075603	-0.767686199972103	-0.212360473009602	-0.342237824334782	-0.205266088549072	0.942268420411626	-0.0700914672979206	-0.705315363949486	-0.39757276846269	0.220983283309633	0.568249756580564
360	-0.427195322820275	-0.0551234382785418	-0.209033195579356	-1.79205095262463	-0.73689268738774	-0.668709500380921	-0.729230833697689	-0.451654990012014	-1.21635728827893	-0.429958281488297	0.89100834417989	0.810370928826817	0.489527328922523	0.423947855337366	0.0188110423466618	0.0923708934485026	0.813872050147943	0.0687778621667284	0.278680549031313	-0.476782561429022	-0.013142668075195	0.564605790797542	-0.246006984192861	-0.610107230771962	-0.0654605859307693	-0.379045377345545	-1.02643578165405	-0.426485257766005	-0.638905316172246	-0.0177480727181744	-0.44666070570676	-0.800938568591911	-0.282614818517048	-0.0309502495838394	-0.0812068362161885	-0.733625768448265	-0.182880831792796	-0.415489681777359	-0.073154535075603	-0.767686199972103	-0.212360473009602	-0.342237824334782	-0.205266088549072	0.942268420411626	-0.0700914672979206	-0.705315363949486	-0.39757276846269	0.220983283309633	0.393144797184625
361	-0.427195322820275	-0.0551234382785418	-0.209033195579356	-1.66539048160702	-0.73689268738774	-0.668709500380921	-0.729230833697689	-0.451654990012014	-1.21635728827893	-0.429958281488297	0.89100834417989	0.810370928826817	0.489527328922523	0.423947855337366	0.0188110423466618	0.0923708934485026	0.136440030180362	0.0687778621667284	0.278680549031313	-0.476782561429022	-0.013142668075195	0.564605790797542	-0.246006984192861	-0.610107230771962	-0.0654605859307693	-0.379045377345545	-0.994340926661809	-0.426485257766005	-0.638905316172246	-0.0177480727181744	-0.44666070570676	-0.800938568591911	-0.282614818517048	-0.0309502495838394	-0.0812068362161885	-0.733625768448265	-0.182880831792796	-0.415489681777359	-0.073154535075603	-0.767686199972103	-0.212360473009602	-0.342237824334782	-0.205266088549072	0.942268420411626	-0.0700914672979206	-0.530140091679026	-0.39757276846269	0.220983283309633	0.393144797184625
362	-0.427195322820275	-0.0551234382785418	-0.209033195579356	-1.66539048160702	-0.73689268738774	-0.668709500380921	-0.729230833697689	-0.451654990012014	-1.21635728827893	-0.429958281488297	0.89100834417989	0.810370928826817	0.66997979720344	0.423947855337366	0.876637171020643	0.0923708934485026	0.136440030180362	0.0687778621667284	0.278680549031313	-0.381834032147919	-0.013142668075195	0.564605790797542	-0.246006984192861	-0.610107230771962	-0.0654605859307693	-0.379045377345545	-0.994340926661809	-0.426485257766005	-0.638905316172246	-0.0177480727181744	-0.44666070570676	-0.800938568591911	-0.282614818517048	-0.0309502495838394	-0.0812068362161885	-0.733625768448265	-0.182880831792796	-0.415489681777359	-0.073154535075603	-0.767686199972103	-0.212360473009602	-0.342237824334782	-0.205266088549072	0.942268420411626	-0.0700914672979206	-0.530140091679026	-0.39757276846269	0.220983283309633	0.393144797184625
363	-0.427195322820275	-0.0551234382785418	-0.209033195579356	-1.66539048160702	-0.73689268738774	-0.668709500380921	-0.729230833697689	-0.451654990012014	-1.21635728827893	-1.00811626244958	0.89100834417989	0.810370928826817	0.66997979720344	0.423947855337366	0.876637171020643	0.0923708934485026	0.136440030180362	0.0687778621667284	0.278680549031313	-0.381834032147919	-0.013142668075195	0.564605790797542	-0.246006984192861	-0.610107230771962	-0.0654605859307693	-0.379045377345545	-0.994340926661809	-1.01828492023089	-0.638905316172246	-0.0177480727181744	-0.44666070570676	-0.800938568591911	-0.282614818517048	-0.0309502495838394	-0.0812068362161885	-0.733625768448265	-0.182880831792796	-0.415489681777359	-0.073154535075603	-0.767686199972103	-0.212360473009602	-0.342237824334782	-0.205266088549072	0.723114861335641	-0.0700914672979206	-0.530140091679026	-0.39757276846269	0.220983283309633	0.393144797184625
364	-0.427195322820275	-0.0551234382785418	-0.209033195579356	-1.66539048160702	-0.73689268738774	-0.668709500380921	-0.67119317791417	-0.451654990012014	-1.21635728827893	-1.00811626244958	0.89100834417989	0.234024828150516	0.0890534648142316	0.423947855337366	0.876637171020643	0.0923708934485026	0.136440030180362	0.0687778621667284	0.278680549031313	-0.381834032147919	-0.013142668075195	0.564605790797542	-0.246006984192861	-0.610107230771962	-0.0654605859307693	-0.379045377345545	-0.994340926661809	-1.01828492023089	-0.638905316172246	-0.0177480727181744	-0.44666070570676	-0.800938568591911	-0.282614818517048	-0.0309502495838394	-0.0812068362161885	-0.733625768448265	-0.889136252436041	-0.415489681777359	-0.073154535075603	-0.760309104655798	-0.212360473009602	-0.342237824334782	-0.205266088549072	0.723114861335641	-0.0700914672979206	-0.530140091679026	-0.39757276846269	0.220983283309633	0.503127771940828
365	-0.427195322820275	-0.0551234382785418	-0.209033195579356	-1.66539048160702	-0.73689268738774	-0.668709500380921	-0.67119317791417	-0.451654990012014	-1.21635728827893	-1.00811626244958	0.89100834417989	0.234024828150516	0.0890534648142316	0.423947855337366	0.876637171020643	0.0923708934485026	0.136440030180362	0.0687778621667284	0.278680549031313	-0.381834032147919	-0.105616127522902	0.564605790797542	-0.382876305876041	-0.610107230771962	-0.0654605859307693	-0.379045377345545	-0.994340926661809	-1.01828492023089	-0.638905316172246	-0.0177480727181744	-0.295599131715571	-0.800938568591911	-0.282614818517048	-0.0309502495838394	-0.0812068362161885	-0.733625768448265	-0.889136252436041	-0.415489681777359	-0.073154535075603	-0.760309104655798	-0.212360473009602	-0.342237824334782	-0.205266088549072	0.723114861335641	-0.123187243711662	-0.530140091679026	-0.39757276846269	0.825359776674226	0.503127771940828
366	-0.427195322820275	-0.0551234382785418	-1.94997441869854	-1.66539048160702	-0.73689268738774	-0.668709500380921	-0.67119317791417	-0.451654990012014	-1.21635728827893	-1.00811626244958	0.89100834417989	0.234024828150516	0.0890534648142316	0.423947855337366	0.876637171020643	0.0923708934485026	0.136440030180362	0.0687778621667284	0.278680549031313	-0.21833247753	-0.105616127522902	0.564605790797542	-0.382876305876041	-0.610107230771962	-0.0654605859307693	-0.379045377345545	-0.994340926661809	-0.211716945364539	-0.638905316172246	-0.0177480727181744	-0.295599131715571	-0.800938568591911	-0.282614818517048	-0.0309502495838394	-0.0812068362161885	-0.733625768448265	-0.889136252436041	-0.415489681777359	-0.073154535075603	-0.760309104655798	-0.212360473009602	-0.465386737709387	-0.205266088549072	0.496115228052978	-0.123187243711662	-0.530140091679026	-0.39757276846269	0.825359776674226	0.503127771940828
367	-0.427195322820275	-0.0551234382785418	-1.53171360854992	-1.66539048160702	-0.73689268738774	-0.668709500380921	-0.67119317791417	-0.451654990012014	-1.21635728827893	-1.00811626244958	0.89100834417989	0.234024828150516	0.0890534648142316	0.423947855337366	0.876637171020643	0.0923708934485026	0.136440030180362	0.0687778621667284	0.278680549031313	-0.21833247753	-0.105616127522902	0.564605790797542	-0.382876305876041	-0.610107230771962	-0.0654605859307693	-0.379045377345545	-0.994340926661809	-0.211716945364539	-0.638905316172246	-0.0177480727181744	-0.295599131715571	-0.800938568591911	-0.282614818517048	-0.0309502495838394	-0.0812068362161885	-0.733625768448265	-0.889136252436041	-0.415489681777359	-0.530615676031165	-0.760309104655798	-0.212360473009602	-0.465386737709387	-0.205266088549072	0.496115228052978	-0.123187243711662	-0.530140091679026	-0.39757276846269	0.825359776674226	0.503127771940828
368	-0.427195322820275	-0.0551234382785418	-0.614397968088529	-1.66539048160702	-0.73689268738774	-0.778628095202114	-0.658558763927916	-0.451654990012014	-1.21635728827893	-1.00811626244958	0.89100834417989	0.234024828150516	0.0890534648142316	0.423947855337366	0.247165970727364	0.0923708934485026	0.136440030180362	0.0687778621667284	0.278680549031313	-0.21833247753	-0.105616127522902	0.689090765041888	-0.382876305876041	-0.610107230771962	-0.0654605859307693	-0.379045377345545	-0.994340926661809	-0.211716945364539	-0.638905316172246	-0.0177480727181744	-0.295599131715571	-0.800938568591911	-0.282614818517048	-0.0309502495838394	-0.0812068362161885	-0.733625768448265	-0.216329932661447	-0.415489681777359	-0.530615676031165	-0.760309104655798	-0.879822082118233	-0.465386737709387	-0.205266088549072	0.887373143190014	-0.123187243711662	-0.530140091679026	-0.39757276846269	0.825359776674226	0.503127771940828
369	-0.286776272619056	-0.0551234382785418	-0.614397968088529	-1.72299101431092	-0.73689268738774	-0.778628095202114	-0.658558763927916	-0.451654990012014	-1.21635728827893	-1.00811626244958	0.89100834417989	0.234024828150516	0.0890534648142316	0.423947855337366	0.247165970727364	0.0923708934485026	0.136440030180362	0.0687778621667284	0.278680549031313	-0.21833247753	-0.0113496369440321	0.689090765041888	-0.382876305876041	-0.610107230771962	-0.0654605859307693	-0.379045377345545	-0.994340926661809	-0.211716945364539	-0.638905316172246	-0.0177480727181744	-0.295599131715571	-0.800938568591911	-0.282614818517048	-0.0309502495838394	-0.0812068362161885	-0.733625768448265	-0.216329932661447	-0.0429287119021431	-0.530615676031165	-0.760309104655798	-0.879822082118233	-0.465386737709387	-0.205266088549072	0.887373143190014	-0.123187243711662	-0.530140091679026	-0.39757276846269	0.825359776674226	0.503127771940828
370	-0.286776272619056	-0.0551234382785418	-0.614397968088529	-1.26524330068801	-0.73689268738774	-0.778628095202114	-0.658558763927916	-0.451654990012014	-1.21635728827893	-1.00811626244958	0.89100834417989	0.234024828150516	0.846900580064496	0.423947855337366	0.247165970727364	0.0923708934485026	0.136440030180362	0.0687778621667284	0.278680549031313	-0.21833247753	-0.0113496369440321	0.689090765041888	-0.382876305876041	-0.451048938229538	-0.0654605859307693	-0.379045377345545	-0.994340926661809	-0.211716945364539	-0.638905316172246	-0.0177480727181744	-0.295599131715571	-0.800938568591911	-0.282614818517048	-0.0309502495838394	-0.0812068362161885	-0.733625768448265	-0.216329932661447	-0.0429287119021431	-0.530615676031165	-0.760309104655798	-0.879822082118233	-0.465386737709387	-0.0668533763495644	0.887373143190014	-0.123187243711662	-0.530140091679026	-0.39757276846269	0.825359776674226	0.503127771940828
371	-0.286776272619056	-0.660382437762646	-0.614397968088529	-1.26524330068801	-0.73689268738774	-0.778628095202114	-0.658558763927916	-0.451654990012014	-1.21635728827893	-1.27321499234159	0.89100834417989	0.234024828150516	0.846900580064496	0.423947855337366	0.247165970727364	0.0923708934485026	0.136440030180362	0.0687778621667284	0.42217997766884	-0.21833247753	-0.0113496369440321	0.689090765041888	-0.755684232484956	-0.451048938229538	-0.933987240593956	-0.379045377345545	-0.994340926661809	-0.211716945364539	-0.638905316172246	-0.0177480727181744	-0.295599131715571	-0.800938568591911	-0.282614818517048	-0.0309502495838394	-0.0812068362161885	-0.733625768448265	-1.23197031188577	-0.0429287119021431	-0.530615676031165	-0.760309104655798	-0.879822082118233	-0.465386737709387	-0.0668533763495644	0.887373143190014	-0.123187243711662	-0.530140091679026	-0.39757276846269	0.509074416667455	0.503127771940828
372	-0.286776272619056	-0.660382437762646	-0.614397968088529	-1.26524330068801	-0.369722207137393	-0.778628095202114	-0.658558763927916	-0.451654990012014	-1.21635728827893	-1.27321499234159	0.191128849838714	0.234024828150516	0.846900580064496	0.423947855337366	0.247165970727364	0.142423657087223	0.136440030180362	0.0687778621667284	0.42217997766884	-0.21833247753	-0.783333263103088	0.0739299706235061	-0.755684232484956	-0.451048938229538	-0.933987240593956	-0.379045377345545	-0.994340926661809	-0.211716945364539	-0.638905316172246	-0.0177480727181744	-0.709586343034664	-0.800938568591911	-0.282614818517048	-0.0309502495838394	-0.0812068362161885	-0.733625768448265	-1.23197031188577	-0.0429287119021431	-0.530615676031165	-0.760309104655798	-0.536498401191785	-0.0500001958392663	-0.0668533763495644	0.27806686945065	-0.123187243711662	-0.530140091679026	-0.39757276846269	0.509074416667455	0.503127771940828
373	-0.286776272619056	-0.660382437762646	-0.614397968088529	-1.26524330068801	-0.369722207137393	-0.421733371878936	-0.137820493747203	-0.451654990012014	-1.21635728827893	-1.11880001514762	0.191128849838714	0.234024828150516	0.846900580064496	0.423947855337366	0.247165970727364	0.102091518790005	0.136440030180362	0.0687778621667284	0.42217997766884	-1.24053160155729	-0.880919593990508	0.829206340149929	-0.755684232484956	-0.451048938229538	-0.933987240593956	-0.379045377345545	-0.994340926661809	-0.211716945364539	-0.638905316172246	-0.0177480727181744	-0.709586343034664	-0.800938568591911	-0.282614818517048	-0.0309502495838394	-0.0812068362161885	-0.733625768448265	-1.23197031188577	-0.0429287119021431	-0.530615676031165	-0.760309104655798	-0.756585946350084	-0.0500001958392663	-0.0668533763495644	0.27806686945065	-0.123187243711662	-0.530140091679026	-0.39757276846269	0.509074416667455	0.503127771940828
374	-0.286776272619056	-0.660382437762646	-0.614397968088529	-1.26524330068801	-0.905381288976277	-0.421733371878936	-0.137820493747203	-0.451654990012014	-1.21635728827893	-1.11880001514762	0.191128849838714	0.234024828150516	0.846900580064496	0.423947855337366	0.247165970727364	0.102091518790005	0.136440030180362	0.0687778621667284	0.373060944958601	-1.24053160155729	-0.880919593990508	0.829206340149929	-0.755684232484956	-0.451048938229538	-0.933987240593956	-0.379045377345545	-0.994340926661809	-0.211716945364539	-0.638905316172246	-0.0177480727181744	-0.709586343034664	-0.249880993361716	-0.282614818517048	-0.0309502495838394	-0.0812068362161885	-1.47637020982532	-1.23197031188577	-0.0429287119021431	-0.530615676031165	-0.760309104655798	-0.756585946350084	-0.0500001958392663	-0.0668533763495644	0.27806686945065	-0.123187243711662	-0.530140091679026	-0.39757276846269	0.509074416667455	0.503127771940828
375	-0.286776272619056	-0.660382437762646	-0.614397968088529	-1.26524330068801	-0.905381288976277	-0.421733371878936	-0.460034665871474	-0.426243750840755	-1.21635728827893	-1.11880001514762	0.191128849838714	0.234024828150516	0.846900580064496	0.423947855337366	0.247165970727364	0.102091518790005	0.136440030180362	0.0687778621667284	0.373060944958601	-1.24053160155729	-0.880919593990508	0.829206340149929	-0.755684232484956	-0.451048938229538	-1.39643144362368	-0.379045377345545	-0.144882392212122	-0.211716945364539	-0.638905316172246	-0.0177480727181744	-0.709586343034664	-0.249880993361716	-0.282614818517048	-0.0309502495838394	-0.0812068362161885	-1.47637020982532	-1.23197031188577	-0.0429287119021431	-0.530615676031165	-0.760309104655798	-0.798865576574121	-0.0500001958392663	-0.0668533763495644	0.27806686945065	-0.123187243711662	-0.530140091679026	-0.39757276846269	0.509074416667455	0.503127771940828
376	-0.286776272619056	-0.660382437762646	-0.614397968088529	-1.26524330068801	-0.905381288976277	-0.421733371878936	-0.460034665871474	-0.426243750840755	-1.21635728827893	-1.11880001514762	0.191128849838714	0.234024828150516	0.846900580064496	0.423947855337366	0.247165970727364	0.102091518790005	0.136440030180362	0.0687778621667284	0.373060944958601	-1.24053160155729	-0.880919593990508	0.829206340149929	-0.755684232484956	-0.451048938229538	-1.39643144362368	-0.379045377345545	-0.144882392212122	-0.211716945364539	-0.983401455113232	-0.0177480727181744	-0.709586343034664	-0.249880993361716	-0.282614818517048	-0.0309502495838394	-0.0812068362161885	-1.47637020982532	-1.23197031188577	-0.0429287119021431	-0.201512610876345	-0.760309104655798	-0.798865576574121	-0.71117021892681	-0.0668533763495644	0.27806686945065	-0.123187243711662	-0.530140091679026	-0.39757276846269	0.509074416667455	0.503127771940828
377	-0.286776272619056	-0.660382437762646	-0.614397968088529	-0.448390509029985	-0.540496859065669	-0.421733371878936	-0.460034665871474	-0.426243750840755	-1.21635728827893	-1.11880001514762	0.191128849838714	0.234024828150516	0.846900580064496	0.423947855337366	0.247165970727364	0.102091518790005	0.136440030180362	0.0687778621667284	0.373060944958601	-1.24053160155729	-0.880919593990508	0.829206340149929	-0.755684232484956	-0.451048938229538	-1.42952345156602	-0.379045377345545	-0.144882392212122	-0.211716945364539	-0.983401455113232	-0.0177480727181744	-0.709586343034664	-0.249880993361716	-0.282614818517048	-0.0309502495838394	-0.0812068362161885	-1.47637020982532	-1.23197031188577	-0.0429287119021431	-0.143330183821166	-0.488490995487354	-0.798865576574121	-0.71117021892681	-0.0328512346771413	0.27806686945065	-0.123187243711662	-0.519429133395454	-0.39757276846269	0.509074416667455	0.503127771940828
378	-0.53073292695912	-0.660382437762646	-0.614397968088529	-0.448390509029985	-0.540496859065669	-0.421733371878936	-0.460034665871474	-0.426243750840755	-1.21635728827893	-1.11880001514762	0.191128849838714	0.234024828150516	0.846900580064496	0.423947855337366	0.247165970727364	0.102091518790005	0.309905908146643	0.0687778621667284	0.373060944958601	-1.24053160155729	-0.880919593990508	0.829206340149929	-0.755684232484956	-0.451048938229538	-1.42952345156602	-0.379045377345545	-0.181376948420183	-0.211716945364539	-0.983401455113232	-0.0177480727181744	-0.709586343034664	-0.782482409259215	-0.282614818517048	-0.0309502495838394	-0.0812068362161885	-0.511724038495547	-1.23197031188577	-0.0429287119021431	-0.143330183821166	-0.0510373682694423	-0.840744313647161	-0.71117021892681	-0.0328512346771413	0.27806686945065	-0.0757816204804139	-0.866474895985047	-0.39757276846269	0.509074416667455	0.243263037334887
379	-0.53073292695912	-0.660382437762646	-0.614397968088529	-0.727658578833036	-0.540496859065669	-0.421733371878936	-0.460034665871474	-0.426243750840755	-1.21635728827893	-0.984929782721014	0.191128849838714	0.234024828150516	0.846900580064496	0.423947855337366	0.247165970727364	0.102091518790005	0.309905908146643	0.0687778621667284	0.373060944958601	-1.24053160155729	-0.880919593990508	0.829206340149929	-0.341307065607844	-0.451048938229538	-1.42952345156602	-0.379045377345545	-0.181376948420183	-0.211716945364539	-0.983401455113232	-0.0177480727181744	-0.709586343034664	-0.782482409259215	-0.282614818517048	-0.0309502495838394	-0.0812068362161885	-0.511724038495547	-1.23197031188577	-0.0429287119021431	-0.143330183821166	-0.0282428818887384	-0.840744313647161	-1.00844145956007	-0.0328512346771413	0.27806686945065	-0.0757816204804139	-0.866474895985047	-0.39757276846269	0.509074416667455	0.243263037334887
380	-0.53073292695912	-0.660382437762646	-0.171172349836041	-0.727658578833036	-0.540496859065669	-0.421733371878936	-0.460034665871474	-0.426243750840755	-0.217057802859336	-0.984929782721014	0.191128849838714	0.234024828150516	0.846900580064496	0.423947855337366	0.247165970727364	0.102091518790005	0.309905908146643	0.0687778621667284	0.373060944958601	-1.24053160155729	-0.880919593990508	0.829206340149929	-0.341307065607844	-0.451048938229538	-1.42952345156602	-0.379045377345545	-0.181376948420183	-0.211716945364539	-0.474680336434956	-0.0177480727181744	-0.709586343034664	-0.133735028366979	-0.282614818517048	-0.0309502495838394	-0.0812068362161885	-0.511724038495547	-1.23197031188577	-0.0429287119021431	-0.143330183821166	-0.0282428818887384	-0.840744313647161	-1.00844145956007	-0.0328512346771413	0.27806686945065	-0.0757816204804139	-0.866474895985047	-0.39757276846269	0.509074416667455	0.243263037334887
381	-0.53073292695912	-0.660382437762646	-0.171172349836041	-0.727658578833036	-0.540496859065669	-0.421733371878936	-0.460034665871474	-0.426243750840755	-0.217057802859336	-1.59711357558623	0.191128849838714	0.234024828150516	0.846900580064496	0.423947855337366	0.247165970727364	0.102091518790005	0.309905908146643	0.0687778621667284	0.373060944958601	-1.24053160155729	-0.933592990120356	0.829206340149929	-0.341307065607844	-0.914524905712804	-1.42952345156602	-0.379045377345545	-0.181376948420183	-0.211716945364539	-0.474680336434956	-0.0177480727181744	-0.709586343034664	-0.133735028366979	-0.282614818517048	-0.0309502495838394	-0.0812068362161885	-0.511724038495547	-0.310409420058655	-0.0429287119021431	-0.543577570762602	-0.0282428818887384	-0.840744313647161	-0.663408921880679	-0.0328512346771413	0.885412871136922	-0.642197152893855	-0.866474895985047	-0.39757276846269	0.509074416667455	0.243263037334887
382	-0.53073292695912	-0.154319586967601	-0.171172349836041	-0.727658578833036	-0.540496859065669	-0.421733371878936	-0.460034665871474	-0.426243750840755	-0.217057802859336	-1.59711357558623	0.191128849838714	0.234024828150516	0.846900580064496	0.423947855337366	0.247165970727364	0.102091518790005	0.309905908146643	0.0687778621667284	0.373060944958601	-1.24053160155729	-0.933592990120356	0.543585107518426	-0.341307065607844	-0.914524905712804	-1.42952345156602	-0.379045377345545	-0.181376948420183	-0.211716945364539	-0.474680336434956	-0.350826584943747	-0.180610530926435	-0.133735028366979	-0.282614818517048	-0.0309502495838394	-0.0812068362161885	-0.511724038495547	-0.310409420058655	-0.778174090803552	-0.543577570762602	-0.0282428818887384	-0.840744313647161	-0.663408921880679	-0.0328512346771413	0.885412871136922	-0.642197152893855	-0.866474895985047	-0.39757276846269	0.509074416667455	0.243263037334887
383	-0.53073292695912	-0.853125624796002	-0.171172349836041	-0.727658578833036	-0.540496859065669	-0.421733371878936	-0.427552417014975	-0.926798533127854	-0.217057802859336	-1.59711357558623	0.191128849838714	0.234024828150516	0.846900580064496	0.423947855337366	0.247165970727364	0.502820660459722	0.309905908146643	0.0687778621667284	0.373060944958601	-1.24053160155729	-0.933592990120356	0.543585107518426	-0.496123212651337	-0.914524905712804	-1.42952345156602	-0.379045377345545	-0.181376948420183	-0.211716945364539	-0.474680336434956	-0.350826584943747	-0.180610530926435	-0.133735028366979	-0.262799435590333	-0.0309502495838394	-0.0812068362161885	-0.511724038495547	-0.310409420058655	-0.187481472364943	-0.543577570762602	-0.0282428818887384	-0.840744313647161	-0.663408921880679	-0.0328512346771413	0.885412871136922	-0.642197152893855	-0.866474895985047	-0.449565119877312	0.509074416667455	0.243263037334887
384	-0.53073292695912	-0.853125624796002	-0.171172349836041	-0.727658578833036	-0.540496859065669	-0.421733371878936	-0.427552417014975	-0.565082492578253	-0.217057802859336	-1.43892569349648	0.171260594147598	0.705339757139781	0.846900580064496	0.558120994059312	0.247165970727364	0.502820660459722	0.309905908146643	0.0687778621667284	0.938057595759314	-1.24053160155729	-0.933592990120356	0.543585107518426	-0.496123212651337	-0.914524905712804	-1.42952345156602	-0.379045377345545	-0.181376948420183	-0.353538600989302	-0.474680336434956	-0.350826584943747	-0.180610530926435	-0.133735028366979	-0.262799435590333	-0.0309502495838394	-0.0812068362161885	-0.511724038495547	-0.310409420058655	-0.187481472364943	-0.543577570762602	-0.0282428818887384	-0.840744313647161	-0.663408921880679	-0.0328512346771413	0.972687249940522	-0.642197152893855	-0.866474895985047	-0.449565119877312	0.509074416667455	0.243263037334887
385	-0.53073292695912	-0.853125624796002	-0.171172349836041	-0.727658578833036	-0.540496859065669	-0.421733371878936	-0.427552417014975	-0.565082492578253	-0.401037406285708	-1.43892569349648	0.171260594147598	0.705339757139781	0.645975696664555	0.558120994059312	0.247165970727364	0.502820660459722	0.309905908146643	0.0687778621667284	0.938057595759314	-1.24053160155729	-0.572945602871813	0.543585107518426	-0.496123212651337	-0.914524905712804	-1.42952345156602	-0.379045377345545	-0.181376948420183	-0.353538600989302	-0.474680336434956	-0.350826584943747	-0.180610530926435	-0.133735028366979	-0.262799435590333	-0.0309502495838394	-0.0812068362161885	-0.511724038495547	-0.310409420058655	-0.187481472364943	-0.543577570762602	-0.0282428818887384	-0.840744313647161	-0.823416445578583	-0.0328512346771413	0.972687249940522	-0.642197152893855	-0.866474895985047	-0.449565119877312	0.509074416667455	0.243263037334887
386	-0.53073292695912	-0.853125624796002	-0.171172349836041	-1.59333629235094	-0.134170999923758	-0.421733371878936	-0.427552417014975	-0.577033905081251	-1.7759720322863	-1.43892569349648	0.171260594147598	0.705339757139781	0.645975696664555	0.558120994059312	0.247165970727364	0.502820660459722	0.687019048764117	0.0687778621667284	0.938057595759314	-1.24053160155729	-0.572945602871813	0.543585107518426	-0.496123212651337	-0.914524905712804	-1.42952345156602	-0.379045377345545	-0.181376948420183	-0.353538600989302	-0.474680336434956	-0.350826584943747	-0.180610530926435	-0.133735028366979	-0.262799435590333	-0.0309502495838394	-0.0812068362161885	-1.41405766959948	-0.310409420058655	-0.187481472364943	-0.543577570762602	-0.0282428818887384	-0.840744313647161	-0.823416445578583	-0.0328512346771413	0.972687249940522	-0.642197152893855	-0.866474895985047	-0.449565119877312	0.509074416667455	0.243263037334887
387	-0.53073292695912	-0.853125624796002	-0.292997422827448	-1.59333629235094	-0.134170999923758	-0.421733371878936	-0.427552417014975	-0.577033905081251	-1.7759720322863	-1.43892569349648	0.171260594147598	0.705339757139781	0.645975696664555	0.558120994059312	0.636077235408738	0.502820660459722	0.687019048764117	0.0687778621667284	0.938057595759314	-0.743026104449252	-1.28568344916681	0.543585107518426	-0.496123212651337	-0.914524905712804	-1.42952345156602	-0.379045377345545	-0.181376948420183	-0.353538600989302	-0.474680336434956	-0.350826584943747	-0.180610530926435	-0.133735028366979	-0.262799435590333	-0.0309502495838394	-0.0812068362161885	-1.41405766959948	-0.310409420058655	-0.209015183773304	-0.543577570762602	-0.0282428818887384	-0.840744313647161	-0.823416445578583	-0.930881767419822	0.972687249940522	-0.642197152893855	-0.866474895985047	-0.449565119877312	0.509074416667455	0.243263037334887
388	-0.53073292695912	-0.853125624796002	-0.292997422827448	-1.59333629235094	-0.134170999923758	-0.421733371878936	-0.427552417014975	-0.304454821700406	-1.42596727601347	-1.43892569349648	0.171260594147598	0.54900856877552	0.645975696664555	0.558120994059312	0.636077235408738	0.502820660459722	0.687019048764117	0.0687778621667284	0.938057595759314	-0.743026104449252	-1.42398232169148	0.543585107518426	-0.496123212651337	-0.914524905712804	-1.42952345156602	-0.379045377345545	-0.340682677613032	-0.353538600989302	-0.474680336434956	-0.350826584943747	-0.180610530926435	-0.133735028366979	-0.262799435590333	-0.0309502495838394	-0.0812068362161885	-1.41405766959948	-0.310409420058655	-0.209015183773304	-0.543577570762602	-0.0282428818887384	-0.840744313647161	-0.823416445578583	-0.930881767419822	0.972687249940522	-0.642197152893855	-0.866474895985047	-0.449565119877312	0.509074416667455	0.243263037334887
389	-0.53073292695912	-0.853125624796002	-0.292997422827448	-1.59333629235094	-0.134170999923758	-0.421733371878936	-0.427552417014975	-0.304454821700406	-0.221102373561998	-1.43892569349648	0.171260594147598	0.54900856877552	0.645975696664555	0.558120994059312	0.636077235408738	0.502820660459722	0.687019048764117	0.0687778621667284	0.938057595759314	-0.743026104449252	-1.42398232169148	0.543585107518426	-1.57962244390585	-0.914524905712804	-1.42952345156602	-0.379045377345545	-0.340682677613032	-0.353538600989302	-0.474680336434956	-0.350826584943747	-0.180610530926435	-0.133735028366979	-0.262799435590333	-0.0309502495838394	-0.0812068362161885	-1.41405766959948	-0.310409420058655	-0.209015183773304	-0.191988898039068	-0.0282428818887384	-0.840744313647161	-0.823416445578583	-0.930881767419822	0.972687249940522	-0.642197152893855	-0.866474895985047	-0.449565119877312	0.509074416667455	0.243263037334887
390	-0.53073292695912	-0.853125624796002	-1.18261012300791	-1.26505882560345	-0.134170999923758	-0.421733371878936	-0.427552417014975	-0.304454821700406	-0.221102373561998	-1.43892569349648	0.171260594147598	0.0346907329007367	0.645975696664555	0.558120994059312	0.636077235408738	0.502820660459722	0.687019048764117	0.0687778621667284	0.938057595759314	-0.743026104449252	-1.42398232169148	0.158105723424836	-1.57962244390585	-0.914524905712804	-1.42952345156602	-0.379045377345545	-0.123384006595595	-0.353538600989302	-0.474680336434956	-0.350826584943747	-0.180610530926435	-0.133735028366979	-0.262799435590333	-0.0309502495838394	-0.0812068362161885	-1.41405766959948	-0.310409420058655	-0.209015183773304	-0.191988898039068	-0.0282428818887384	-0.840744313647161	-0.823416445578583	-0.930881767419822	0.972687249940522	-0.642197152893855	-0.866474895985047	-0.0578564688764511	0.509074416667455	0.243263037334887
391	-0.48378555737196	-0.221023328491858	-1.18261012300791	-1.26505882560345	-0.134170999923758	-0.421733371878936	-0.427552417014975	-0.304454821700406	-0.221102373561998	-1.43892569349648	0.171260594147598	0.0346907329007367	0.645975696664555	0.558120994059312	0.636077235408738	0.502820660459722	0.687019048764117	0.0687778621667284	0.938057595759314	-0.743026104449252	-0.417977767998487	0.158105723424836	-1.57962244390585	-0.914524905712804	-1.42952345156602	-0.379045377345545	-0.123384006595595	-0.353538600989302	-0.474680336434956	-0.350826584943747	-0.180610530926435	-0.133735028366979	-0.262799435590333	-0.523644377829124	-0.0812068362161885	-1.41405766959948	-0.442227259956372	-0.209015183773304	-0.191988898039068	-0.0282428818887384	-1.54929046379557	-0.823416445578583	-0.930881767419822	0.972687249940522	-0.642197152893855	-0.866474895985047	-0.0578564688764511	0.509074416667455	0.243263037334887
392	-0.48378555737196	-0.221023328491858	-1.18261012300791	-1.26505882560345	-0.131405849002429	-0.421733371878936	-0.427552417014975	-0.304454821700406	-0.221102373561998	-2.01271618171209	0.171260594147598	0.0346907329007367	0.645975696664555	0.538425222615575	0.514265591104857	0.502820660459722	0.687019048764117	0.365746790956804	0.558092953995148	-0.743026104449252	-0.417977767998487	0.158105723424836	-1.57962244390585	-0.914524905712804	-1.42952345156602	-0.379045377345545	-0.123384006595595	-0.353538600989302	-0.474680336434956	-0.350826584943747	-0.180610530926435	-0.133735028366979	-0.262799435590333	-0.523644377829124	-0.0812068362161885	-1.41405766959948	-0.442227259956372	-1.90412987802396	-0.191988898039068	-0.0282428818887384	-0.644700033721109	-0.823416445578583	-1.12935619293406	0.972687249940522	-0.832386596372782	-0.260404519610934	-0.0578564688764511	0.509074416667455	0.243263037334887
393	-0.36433863030494	-0.221023328491858	-1.18261012300791	-1.26505882560345	-0.131405849002429	-0.530896911308663	-0.427552417014975	-0.304454821700406	-0.221102373561998	-2.01271618171209	0.171260594147598	0.0346907329007367	0.645975696664555	0.538425222615575	0.514265591104857	0.502820660459722	0.687019048764117	0.365746790956804	1.01338770026244	-0.743026104449252	-0.417977767998487	0.158105723424836	-1.57962244390585	-0.914524905712804	-1.42952345156602	-0.379045377345545	-0.123384006595595	-0.353538600989302	-0.474680336434956	-0.350826584943747	-0.180610530926435	-0.133735028366979	-0.262799435590333	-0.523644377829124	-0.0812068362161885	-2.2424871103184	-0.442227259956372	-1.90412987802396	-0.191988898039068	-0.0282428818887384	-0.644700033721109	-0.823416445578583	-1.12935619293406	0.482680418477696	-0.832386596372782	-0.260404519610934	-0.0578564688764511	0.509074416667455	0.243263037334887
394	-0.36433863030494	-0.221023328491858	-1.18261012300791	-1.26505882560345	-0.131405849002429	-0.530896911308663	-0.427552417014975	-0.304454821700406	-0.221102373561998	-0.279813534265759	0.171260594147598	0.0346907329007367	0.645975696664555	0.538425222615575	0.514265591104857	0.502820660459722	0.687019048764117	0.365746790956804	0.713408781216927	-0.743026104449252	-0.417977767998487	0.158105723424836	-1.12070692211475	-0.914524905712804	-1.42952345156602	-0.379045377345545	-0.123384006595595	-0.353538600989302	-0.474680336434956	-0.350826584943747	-0.180610530926435	-0.133735028366979	-0.262799435590333	-0.523644377829124	-0.0812068362161885	-2.2424871103184	-0.442227259956372	-1.90412987802396	-0.191988898039068	-0.0282428818887384	-1.00011509987094	-0.823416445578583	-1.12935619293406	0.482680418477696	-0.832386596372782	-0.260404519610934	-0.0578564688764511	0.509074416667455	0.243263037334887
395	-0.36433863030494	-0.221023328491858	-1.63962285902379	-1.26505882560345	-0.131405849002429	-0.530896911308663	-0.427552417014975	-0.798307894788139	-0.221102373561998	-0.279813534265759	0.171260594147598	0.0346907329007367	0.645975696664555	0.538425222615575	0.514265591104857	0.502820660459722	0.687019048764117	0.655543248511219	0.713408781216927	-0.743026104449252	-0.417977767998487	0.158105723424836	-1.12070692211475	-0.914524905712804	-1.42952345156602	-0.649242744928267	-0.432488302508928	-0.353538600989302	-0.474680336434956	-0.350826584943747	-0.180610530926435	-0.133735028366979	-0.262799435590333	-0.0618427464279031	-0.0812068362161885	-2.2424871103184	-0.442227259956372	-0.536865695081925	-0.191988898039068	-0.0282428818887384	-0.718344310719315	-0.823416445578583	-1.12935619293406	0.482680418477696	-0.832386596372782	-0.260404519610934	-0.0578564688764511	0.509074416667455	0.243263037334887
396	-0.86936953449514	-0.221023328491858	-1.63962285902379	-1.26505882560345	-0.131405849002429	-0.530896911308663	-0.427552417014975	-0.798307894788139	-0.221102373561998	-0.279813534265759	0.171260594147598	0.0346907329007367	0.559178810372328	0.538425222615575	0.514265591104857	0.502820660459722	0.495188763697291	0.655543248511219	0.713408781216927	-0.743026104449252	-0.417977767998487	0.879052193795887	-1.12070692211475	-1.16503402970129	-1.42952345156602	-0.123072480265089	-0.432488302508928	-0.402047469646923	-0.21720268375973	-0.350826584943747	-0.180610530926435	-0.133735028366979	-0.262799435590333	-0.0618427464279031	-0.0812068362161885	-2.2424871103184	-0.442227259956372	-0.536865695081925	-0.191988898039068	-0.0282428818887384	-0.718344310719315	-0.823416445578583	-1.12935619293406	0.482680418477696	-0.832386596372782	-0.260404519610934	-0.0578564688764511	0.509074416667455	0.243263037334887
397	-0.86936953449514	-0.221023328491858	-1.63962285902379	-1.26505882560345	-0.131405849002429	-0.530896911308663	-0.427552417014975	-0.798307894788139	-0.471481215566719	-0.279813534265759	0.171260594147598	0.0346907329007367	0.559178810372328	0.538425222615575	0.514265591104857	0.502820660459722	0.495188763697291	0.655543248511219	0.081914847699337	-0.743026104449252	-0.417977767998487	0.879052193795887	-1.12070692211475	-1.16503402970129	-1.42952345156602	-0.123072480265089	-0.432488302508928	-0.402047469646923	-0.21720268375973	-0.257287358402844	-0.180610530926435	-0.133735028366979	-0.262799435590333	-0.0618427464279031	-0.0812068362161885	-2.2424871103184	-0.442227259956372	-0.536865695081925	-0.191988898039068	-0.0282428818887384	-0.389528262947703	-0.823416445578583	-1.12935619293406	0.482680418477696	-0.832386596372782	-0.260404519610934	-0.0578564688764511	0.509074416667455	0.243263037334887
398	-0.86936953449514	-0.221023328491858	-1.63962285902379	-0.493055165606492	-0.131405849002429	-0.33599527331595	-0.427552417014975	-0.0756888279535897	-0.471481215566719	-0.279813534265759	0.171260594147598	0.0346907329007367	0.559178810372328	0.538425222615575	0.514265591104857	0.879800292139435	0.495188763697291	0.655543248511219	0.496485915130719	-0.743026104449252	-0.417977767998487	0.879052193795887	-1.75031188462686	-0.478257203892558	-1.42952345156602	-0.123072480265089	-0.432488302508928	-0.402047469646923	-0.21720268375973	-0.257287358402844	-0.180610530926435	-0.133735028366979	-0.262799435590333	-0.0618427464279031	-0.0812068362161885	-2.2424871103184	-0.442227259956372	-0.536865695081925	-0.191988898039068	-0.0282428818887384	-0.0735310528824945	-0.823416445578583	-1.12935619293406	0.482680418477696	-0.832386596372782	-0.260404519610934	-0.0578564688764511	0.784322876249764	0.243263037334887
399	-0.86936953449514	-0.221023328491858	-1.63962285902379	-0.493055165606492	-0.131405849002429	-0.33599527331595	-0.427552417014975	-0.0756888279535897	-0.471481215566719	-0.279813534265759	0.171260594147598	0.0346907329007367	0.559178810372328	0.538425222615575	0.803690893196248	0.879800292139435	0.495188763697291	0.655543248511219	0.496485915130719	-0.356012322936953	-0.417977767998487	0.879052193795887	-0.443803484717811	-0.478257203892558	-1.18053043141607	-0.123072480265089	-0.432488302508928	-0.402047469646923	-0.21720268375973	-0.257287358402844	-0.180610530926435	-0.133735028366979	-1.62880376675141	-0.0618427464279031	-0.0812068362161885	-0.0604752470756544	-0.442227259956372	-0.536865695081925	-0.191988898039068	-0.0282428818887384	-0.0735310528824945	-0.823416445578583	-1.12935619293406	0.482680418477696	-0.832386596372782	-0.260404519610934	-0.0578564688764511	0.88973998240838	0.243263037334887
400	-0.86936953449514	-0.221023328491858	-1.63962285902379	-1.88933777708379	-0.131405849002429	-0.33599527331595	-0.427552417014975	-0.0756888279535897	-0.471481215566719	-0.279813534265759	0.266939970039502	0.0346907329007367	0.559178810372328	0.538425222615575	0.803690893196248	0.719961066213044	0.495188763697291	0.655543248511219	0.496485915130719	-0.356012322936953	-0.417977767998487	0.879052193795887	-0.443803484717811	-0.478257203892558	-0.84382441211096	-0.123072480265089	-0.432488302508928	-0.0580704583717173	-0.21720268375973	-0.257287358402844	-0.180610530926435	-0.133735028366979	-1.62880376675141	-0.0618427464279031	-0.0812068362161885	-0.0604752470756544	-0.442227259956372	-0.196919945528332	-0.191988898039068	-0.0282428818887384	-0.0735310528824945	-0.82665773092418	-1.12935619293406	0.149805115899165	-0.832386596372782	-0.260404519610934	-0.0578564688764511	0.88973998240838	0.243263037334887
401	-0.86936953449514	-0.807002428071474	-1.65518008087594	-0.139030942243711	-0.131405849002429	-0.33599527331595	-0.427552417014975	-0.264174609149753	-0.471481215566719	-0.279813534265759	0.266939970039502	0.0346907329007367	0.559178810372328	0.460959904067644	0.803690893196248	0.719961066213044	0.495188763697291	0.539897410129903	0.261012487440112	-0.356012322936953	-0.417977767998487	0.991546522716738	-0.443803484717811	-0.478257203892558	-0.699554432476897	-0.942843574077317	-0.132817207014867	-0.0580704583717173	-0.21720268375973	-0.257287358402844	-0.180610530926435	-0.133735028366979	-1.62880376675141	-0.0618427464279031	-0.0812068362161885	-0.0604752470756544	-0.442227259956372	-0.196919945528332	-0.0335385117648271	-0.0282428818887384	-0.0735310528824945	-0.471151138070965	-1.21098022299666	0.149805115899165	-0.741468249655918	-0.260404519610934	-0.0578564688764511	0.88973998240838	0.243263037334887
402	-0.86936953449514	-0.0426553580481577	-1.07103611508478	-0.139030942243711	-0.131405849002429	-0.33599527331595	-0.427552417014975	-0.264174609149753	-0.471481215566719	-0.279813534265759	0.223312868898809	0.0346907329007367	0.559178810372328	0.460959904067644	0.803690893196248	0.719961066213044	0.495188763697291	0.539897410129903	0.261012487440112	-0.356012322936953	-0.417977767998487	0.991546522716738	-0.443803484717811	-0.478257203892558	-0.699554432476897	-0.942843574077317	-0.132817207014867	-0.0580704583717173	-0.21720268375973	-0.257287358402844	-0.180610530926435	-0.133735028366979	-1.62880376675141	-0.0618427464279031	-0.0812068362161885	-0.0604752470756544	-0.835426972275262	-0.196919945528332	-0.0335385117648271	-0.430637741809632	-0.0735310528824945	-1.60372408575834	-1.21098022299666	0.149805115899165	-0.984338647031665	-0.260404519610934	-0.0578564688764511	0.88973998240838	0.243263037334887
403	-0.5906982297894	-0.528080475635279	-1.07103611508478	-0.139030942243711	-0.131405849002429	-0.33599527331595	-0.427552417014975	-0.264174609149753	-0.471481215566719	-0.419077782345726	0.223312868898809	0.0346907329007367	0.559178810372328	0.333971719577773	0.803690893196248	0.719961066213044	0.495188763697291	0.539897410129903	0.261012487440112	-0.356012322936953	-0.417977767998487	0.991546522716738	-0.443803484717811	-0.478257203892558	-0.361581774411378	-0.942843574077317	-0.132817207014867	-0.0580704583717173	-0.21720268375973	-0.257287358402844	-0.180610530926435	-0.133735028366979	-1.54296412283243	-0.0618427464279031	-0.733844477973422	-0.0604752470756544	-0.835426972275262	-0.196919945528332	-0.0335385117648271	-0.430637741809632	-0.0735310528824945	-1.60372408575834	-1.21098022299666	0.149805115899165	-0.984338647031665	-0.260404519610934	-0.0578564688764511	0.88973998240838	0.243263037334887
404	-0.5906982297894	-0.528080475635279	-1.07103611508478	-0.139030942243711	-0.131405849002429	-0.33599527331595	-0.427552417014975	-0.264174609149753	-0.471481215566719	-0.59618241235544	0.223312868898809	0.0346907329007367	0.559178810372328	0.333971719577773	0.803690893196248	0.719961066213044	0.495188763697291	0.539897410129903	0.261012487440112	-0.356012322936953	-0.417977767998487	0.991546522716738	-0.443803484717811	-0.478257203892558	-0.361581774411378	-0.942843574077317	-0.132817207014867	-0.0580704583717173	-0.21720268375973	-0.991349763743286	-0.180610530926435	-0.133735028366979	-0.903589611029559	-0.0618427464279031	-0.733844477973422	-0.0604752470756544	-0.835426972275262	-0.196919945528332	-0.130902672448407	-0.430637741809632	-0.0735310528824945	-1.60372408575834	-1.21098022299666	0.149805115899165	-1.15678232927983	-0.260404519610934	-0.0578564688764511	0.661519290743793	0.243263037334887
405	-0.5906982297894	-0.528080475635279	-1.07103611508478	-0.139030942243711	-0.131405849002429	-0.33599527331595	-0.427552417014975	-0.264174609149753	-0.471481215566719	-1.66993784626997	0.223312868898809	0.0346907329007367	0.559178810372328	0.333971719577773	0.0752941729421241	0.719961066213044	0.976133426209989	0.539897410129903	0.261012487440112	-0.356012322936953	-0.417977767998487	0.991546522716738	-0.0973375699615128	-0.478257203892558	-0.361581774411378	-0.942843574077317	-0.375435256176037	-0.0580704583717173	-0.21720268375973	-0.991349763743286	-0.180610530926435	-0.158995672636037	-0.388002921474557	-0.0618427464279031	-0.733844477973422	-0.0604752470756544	-0.505465530513029	-0.196919945528332	-0.129758766487354	-0.430637741809632	-0.0735310528824945	-0.220775279475892	-1.21098022299666	0.149805115899165	-1.15678232927983	-0.260404519610934	-0.0578564688764511	0.661519290743793	0.243263037334887
406	-0.395364193278292	-0.533092201747379	-1.07103611508478	-0.139030942243711	-0.131405849002429	-0.33599527331595	-0.427552417014975	-0.264174609149753	-0.471481215566719	-1.66993784626997	0.223312868898809	0.0346907329007367	0.559178810372328	0.333971719577773	0.0752941729421241	0.719961066213044	0.976133426209989	0.539897410129903	0.509560724016497	-0.356012322936953	-1.01493914649329	0.991546522716738	-0.0973375699615128	-0.478257203892558	-0.361581774411378	-0.942843574077317	-0.341721916356009	-0.0580704583717173	-0.21720268375973	-0.991349763743286	-0.180610530926435	-0.158995672636037	-0.388002921474557	-0.0618427464279031	-0.847804017509067	-0.732918874674055	-0.505465530513029	-0.196919945528332	-0.129758766487354	-0.430637741809632	-0.0735310528824945	-0.220775279475892	-1.21098022299666	0.149805115899165	-1.15678232927983	-0.260404519610934	-0.0578564688764511	0.661519290743793	0.243263037334887
407	-0.0315026522364466	-0.533092201747379	-1.07103611508478	-0.139030942243711	-0.131405849002429	-0.33599527331595	-0.427552417014975	-0.264174609149753	-0.471481215566719	-1.24742631038292	0.223312868898809	0.0346907329007367	0.559178810372328	0.333971719577773	0.0752941729421241	0.719961066213044	0.976133426209989	0.463763780530196	0.509560724016497	-0.356012322936953	-1.01493914649329	0.991546522716738	-0.0973375699615128	-0.478257203892558	-0.361581774411378	-0.942843574077317	-0.341721916356009	-0.0580704583717173	-0.21720268375973	-0.991349763743286	-0.180610530926435	-0.158995672636037	-0.388002921474557	-0.0618427464279031	-0.847804017509067	-0.603778807136364	-0.505465530513029	-0.196919945528332	-0.129758766487354	-0.430637741809632	-0.0735310528824945	-0.220775279475892	-1.21098022299666	0.149805115899165	-1.15678232927983	-0.260404519610934	-0.0578564688764511	0.661519290743793	0.256496692491087
408	-0.0315026522364466	-0.533092201747379	-1.07103611508478	-0.139030942243711	-0.728059522601463	-0.33599527331595	-0.427552417014975	-0.264174609149753	-0.520933728702655	-0.997087944649895	0.223312868898809	0.0346907329007367	0.559178810372328	0.333971719577773	0.0752941729421241	0.588961906169421	0.976133426209989	0.463763780530196	0.509560724016497	-0.356012322936953	-1.01493914649329	0.991546522716738	-0.0973375699615128	-0.478257203892558	-0.361581774411378	-0.942843574077317	-0.341721916356009	-0.0580704583717173	-0.21720268375973	-0.991349763743286	-0.180610530926435	-0.158995672636037	-0.388002921474557	-0.0618427464279031	-0.847804017509067	-0.603778807136364	-1.8563830747373	-0.196919945528332	-0.129758766487354	-0.430637741809632	-0.0735310528824945	-0.220775279475892	-1.21098022299666	0.149805115899165	-0.870396755409685	-0.260404519610934	-0.617159393500369	0.661519290743793	0.712752494040327
409	-0.0315026522364466	-0.533092201747379	-1.07103611508478	-0.139030942243711	-0.728059522601463	-0.33599527331595	-0.427552417014975	-0.264174609149753	-0.520933728702655	-0.997087944649895	0.223312868898809	0.0346907329007367	0.277701021101753	0.333971719577773	0.319070956902318	0.588961906169421	0.976133426209989	0.463763780530196	0.509560724016497	-0.356012322936953	-1.01493914649329	0.628719253126201	-0.0973375699615128	-0.478257203892558	-0.361581774411378	-0.942843574077317	-0.341721916356009	-0.0580704583717173	-0.21720268375973	-0.991349763743286	-0.180610530926435	-0.158995672636037	-1.12907450029485	-0.0618427464279031	-0.137766188243931	-0.603778807136364	-1.8563830747373	-0.196919945528332	-0.129758766487354	-0.430637741809632	-0.0735310528824945	-0.220775279475892	-1.21098022299666	0.149805115899165	-0.870396755409685	-0.260404519610934	-0.617159393500369	0.661519290743793	0.712752494040327
410	-0.0315026522364466	-0.533092201747379	-0.0172552102810266	-0.139030942243711	-0.728059522601463	-0.33599527331595	-0.427552417014975	-0.273894825354258	-0.520933728702655	-0.997087944649895	0.666030792000904	0.0346907329007367	0.277701021101753	0.995688476799339	0.319070956902318	0.588961906169421	0.976133426209989	0.463763780530196	0.509560724016497	-0.356012322936953	-0.24652314376	0.777200198267722	-0.0973375699615128	-0.280570703524943	-0.361581774411378	-0.942843574077317	-0.341721916356009	-0.0580704583717173	-0.21720268375973	-0.991349763743286	-0.180610530926435	-0.158995672636037	-1.12907450029485	-0.0618427464279031	-0.137766188243931	-0.603778807136364	-1.8563830747373	-0.196919945528332	-0.129758766487354	-0.430637741809632	-0.0735310528824945	-0.220775279475892	-1.21098022299666	0.149805115899165	-0.870396755409685	-0.260404519610934	-0.617159393500369	0.661519290743793	0.990045748106195
411	-0.0315026522364466	-0.533092201747379	-0.0172552102810266	-0.758911322584267	-0.728059522601463	-0.469999884403884	-0.427552417014975	-1.57778596517289	-0.520933728702655	-0.997087944649895	0.666030792000904	0.0346907329007367	0.277701021101753	0.995688476799339	1.0297187358137	0.588961906169421	0.976133426209989	0.463763780530196	0.509560724016497	-0.356012322936953	-0.24652314376	0.777200198267722	-0.0973375699615128	-0.280570703524943	-0.361581774411378	-0.942843574077317	-0.341721916356009	-0.0580704583717173	-0.21720268375973	-1.82265641080971	-0.812289117267003	-0.158995672636037	-1.12907450029485	-0.0618427464279031	-0.137766188243931	-1.12091030165045	-1.8563830747373	-0.196919945528332	-0.129758766487354	-0.430637741809632	-0.0735310528824945	-0.220775279475892	-1.21098022299666	0.572217152745082	-0.870396755409685	-0.260404519610934	-0.617159393500369	0.661519290743793	0.990045748106195
412	-0.0315026522364466	-0.533092201747379	-0.0172552102810266	-0.758911322584267	-0.728059522601463	-1.16856934787068	-0.339550547120172	-1.57778596517289	-0.520933728702655	-0.997087944649895	0.666030792000904	0.358240375034147	0.277701021101753	0.995688476799339	1.0297187358137	0.0654843541933756	0.976133426209989	0.463763780530196	0.509560724016497	-0.356012322936953	-0.24652314376	0.777200198267722	-0.0973375699615128	-0.280570703524943	-0.361581774411378	-0.971794552586169	-0.341721916356009	-0.0580704583717173	-0.21720268375973	-1.85894707122078	-0.812289117267003	-0.158995672636037	-1.12907450029485	-0.0618427464279031	-0.137766188243931	-1.12091030165045	-1.8563830747373	-0.196919945528332	-0.129758766487354	-0.430637741809632	-0.0735310528824945	-0.220775279475892	-1.21098022299666	0.572217152745082	-0.870396755409685	-0.260404519610934	-0.617159393500369	0.661519290743793	0.990045748106195
413	-0.0315026522364466	-0.533092201747379	-0.0172552102810266	-0.758911322584267	-0.728059522601463	-1.16856934787068	-0.339550547120172	-1.57778596517289	-0.520933728702655	-0.997087944649895	0.666030792000904	0.358240375034147	0.277701021101753	0.995688476799339	1.0297187358137	0.0654843541933756	0.976133426209989	0.463763780530196	0.509560724016497	-0.356012322936953	-0.24652314376	0.777200198267722	-0.0973375699615128	-0.00342101704944942	-0.361581774411378	-0.971794552586169	-0.341721916356009	-0.0580704583717173	-0.21720268375973	-1.85894707122078	-2.34263376244939	-0.158995672636037	-1.12907450029485	-0.0618427464279031	-0.137766188243931	-1.12091030165045	-1.58894606164677	-0.196919945528332	-0.129758766487354	-0.430637741809632	-0.0735310528824945	-0.220775279475892	-1.21098022299666	0.572217152745082	-0.870396755409685	-0.260404519610934	-0.617159393500369	0.661519290743793	0.990045748106195
414	-0.0315026522364466	-0.262285621309335	-0.0172552102810266	-0.758911322584267	-0.728059522601463	-1.16856934787068	-0.339550547120172	-1.18752796800704	-0.123063598831582	-0.997087944649895	0.666030792000904	0.358240375034147	0.277701021101753	0.995688476799339	1.0297187358137	0.0654843541933756	0.960105777324057	0.463763780530196	0.588878850563709	-0.356012322936953	-0.24652314376	0.777200198267722	-1.13535915139312	-0.00342101704944942	-0.361581774411378	-0.971794552586169	-0.341721916356009	-0.0580704583717173	-0.21720268375973	-1.85894707122078	-1.22419499572088	-0.158995672636037	-1.12907450029485	-0.0618427464279031	-0.137766188243931	-1.12091030165045	-1.79991282824626	-0.196919945528332	-0.129758766487354	-0.430637741809632	-0.971935729141084	-0.220775279475892	-1.21098022299666	0.572217152745082	-0.870396755409685	-0.260404519610934	-0.617159393500369	0.661519290743793	0.990045748106195
415	-1.32837852566401	-0.262285621309335	-0.0172552102810266	-0.758911322584267	-0.728059522601463	-1.16856934787068	-0.339550547120172	-1.18752796800704	-0.748119595360457	-0.997087944649895	0.666030792000904	0.358240375034147	0.366741023980859	0.995688476799339	1.0297187358137	0.0675453006436516	0.960105777324057	0.463763780530196	0.588878850563709	-0.356012322936953	-0.24652314376	0.777200198267722	-1.13535915139312	-0.00342101704944942	-0.361581774411378	-0.971794552586169	-0.341721916356009	-0.0580704583717173	-0.331823996603991	-1.85894707122078	-0.0681200738664516	-0.158995672636037	-1.12907450029485	-0.0618427464279031	-0.137766188243931	-1.12091030165045	-1.79991282824626	-0.196919945528332	-0.129758766487354	-0.430637741809632	-0.971935729141084	-0.220775279475892	-1.21098022299666	0.572217152745082	-0.619127661009518	-0.260404519610934	-0.839969526679714	0.661519290743793	0.990045748106195
416	-1.32837852566401	-0.262285621309335	-0.0172552102810266	-0.758911322584267	-0.728059522601463	-1.16856934787068	-0.339550547120172	-1.18752796800704	-0.748119595360457	-0.997087944649895	0.666030792000904	0.358240375034147	0.0291627699138106	0.995688476799339	1.0297187358137	0.45469499531565	0.960105777324057	0.463763780530196	0.588878850563709	-0.356012322936953	-0.24652314376	0.777200198267722	-1.13535915139312	-0.00342101704944942	-0.361581774411378	-0.971794552586169	-0.341721916356009	-0.0580704583717173	-0.331823996603991	-1.85894707122078	-0.0681200738664516	-0.158995672636037	-1.12907450029485	-0.0618427464279031	-0.137766188243931	-1.12091030165045	-1.79991282824626	-0.189163294472838	-0.129758766487354	-0.430637741809632	-0.971935729141084	-0.220775279475892	-1.21098022299666	0.572217152745082	-0.619127661009518	-0.260404519610934	-0.839969526679714	1.0698881710059	0.990045748106195
417	-0.994747481748227	-0.262285621309335	-0.0172552102810266	-0.758911322584267	-0.728059522601463	-1.16856934787068	-0.339550547120172	-1.18752796800704	-0.748119595360457	-0.997087944649895	0.666030792000904	0.358240375034147	0.116478639182968	0.995688476799339	1.0297187358137	0.45469499531565	0.960105777324057	0.463763780530196	0.51001651309388	-0.356012322936953	-0.24652314376	0.777200198267722	-1.13535915139312	-0.00342101704944942	-0.361581774411378	-0.971794552586169	-0.211733484847258	-0.0580704583717173	-0.331823996603991	-1.92218802044323	-0.0681200738664516	-0.158995672636037	-1.12907450029485	-0.0618427464279031	-0.137766188243931	-1.12091030165045	-1.79991282824626	-0.189163294472838	-0.129758766487354	-0.430637741809632	-0.116703393608552	-0.484243433865615	-1.21098022299666	0.572217152745082	-0.619127661009518	-0.260404519610934	-0.839969526679714	1.0698881710059	0.990045748106195
418	-0.994747481748227	-0.262285621309335	-0.0172552102810266	-0.758911322584267	-0.728059522601463	-1.16856934787068	-0.339550547120172	-0.714148405609474	-0.748119595360457	-0.845537520100691	0.666030792000904	0.358240375034147	0.116478639182968	0.995688476799339	1.0297187358137	0.45469499531565	0.960105777324057	0.463763780530196	0.51001651309388	-0.356012322936953	-0.24652314376	0.777200198267722	-1.13535915139312	-0.00342101704944942	-0.361581774411378	-0.971794552586169	-0.211733484847258	-0.0580704583717173	-0.500786104036048	-1.92218802044323	-0.0681200738664516	-0.158995672636037	-0.0263968266205588	-0.0618427464279031	-0.137766188243931	-1.12091030165045	-1.79991282824626	-0.189163294472838	-0.129758766487354	-0.430637741809632	-0.116703393608552	-0.484243433865615	-1.21098022299666	0.572217152745082	-0.619127661009518	-0.260404519610934	-0.839969526679714	1.0698881710059	0.990045748106195
419	-0.994747481748227	-0.262285621309335	-0.368969880010603	-1.72651687364964	-0.728059522601463	-1.16856934787068	-0.339550547120172	-0.714148405609474	-0.748119595360457	-0.845537520100691	0.666030792000904	0.358240375034147	0.116478639182968	0.995688476799339	1.0297187358137	0.45469499531565	0.960105777324057	0.463763780530196	0.51001651309388	-0.356012322936953	-0.24652314376	0.777200198267722	-1.13535915139312	-0.00342101704944942	-0.361581774411378	-0.971794552586169	-0.211733484847258	-0.0580704583717173	-0.500786104036048	-1.92218802044323	-0.0681200738664516	-0.158995672636037	-0.0263968266205588	-0.0618427464279031	-0.137766188243931	-1.12091030165045	-1.79991282824626	-0.189163294472838	-0.129758766487354	-0.430637741809632	-0.116703393608552	-0.484243433865615	-1.21098022299666	0.572217152745082	-0.619127661009518	-0.260404519610934	-0.839969526679714	0.130236275477593	0.990045748106195
420	-0.994747481748227	-1.33680455524425	-0.368969880010603	-1.72651687364964	-0.728059522601463	-1.1711452694236	-0.339550547120172	-0.714148405609474	-0.973642454011208	-1.2877326053424	0.666030792000904	0.358240375034147	0.116478639182968	0.995688476799339	1.0297187358137	0.473589866031609	0.960105777324057	0.463763780530196	0.51001651309388	-0.356012322936953	-0.24652314376	0.777200198267722	-1.13535915139312	-0.00342101704944942	-0.361581774411378	-0.971794552586169	-0.211733484847258	-0.0580704583717173	-0.500786104036048	-1.92218802044323	-0.0681200738664516	-0.158995672636037	-0.249058005384765	-0.0618427464279031	-0.137766188243931	-1.12091030165045	-1.53773286377107	-0.189163294472838	-0.794898830907577	-0.430637741809632	-0.58440242691403	-1.10778484487607	-1.21098022299666	0.572217152745082	-0.0789476254761597	-0.260404519610934	-0.839969526679714	0.130236275477593	0.990045748106195
421	-0.994747481748227	-1.33680455524425	-0.178868786152503	-1.72651687364964	-0.728059522601463	-1.1711452694236	-0.339550547120172	-0.714148405609474	-0.973642454011208	-1.2877326053424	0.279447246576213	0.358240375034147	0.116478639182968	0.995688476799339	1.0297187358137	0.473589866031609	0.960105777324057	0.40378785081512	0.51001651309388	-0.356012322936953	-0.24652314376	0.777200198267722	-1.13535915139312	-0.00342101704944942	-0.361581774411378	-0.971794552586169	-0.211733484847258	-0.0580704583717173	-0.953010502532688	-0.875358646704628	-0.246886077737441	-0.158995672636037	-0.249058005384765	-0.0618427464279031	-0.137766188243931	-1.12091030165045	-1.53773286377107	-0.189163294472838	-0.794898830907577	-0.430637741809632	-0.58440242691403	-1.10778484487607	-1.21098022299666	0.475471968722458	-0.511161639844479	-0.260404519610934	-0.839969526679714	0.130236275477593	0.990045748106195
422	-0.994747481748227	-1.33680455524425	-0.178868786152503	-1.72651687364964	-0.728059522601463	-1.1711452694236	-0.339550547120172	-0.714148405609474	-0.973642454011208	-0.242666370765067	0.615576860557697	0.358240375034147	0.116478639182968	0.995688476799339	1.0297187358137	0.473589866031609	0.960105777324057	0.40378785081512	0.539857019009671	-0.356012322936953	-0.24652314376	0.777200198267722	-1.13535915139312	-0.00342101704944942	-0.361581774411378	-0.971794552586169	-0.211733484847258	-0.0580704583717173	-1.21687936344959	-0.983289497451784	-0.246886077737441	-0.158995672636037	-0.249058005384765	-0.0618427464279031	-0.137766188243931	-1.34666227591113	-1.53773286377107	-0.189163294472838	-0.794898830907577	-0.430637741809632	-0.58440242691403	-1.10778484487607	-1.21098022299666	0.567997680581407	-0.511161639844479	-0.260404519610934	-0.839969526679714	0.308149898232494	0.990045748106195
423	-0.994747481748227	-1.33680455524425	-0.178868786152503	-1.72651687364964	-0.728059522601463	-1.1711452694236	-0.339550547120172	-0.714148405609474	-0.973642454011208	-0.242666370765067	0.461871259463609	0.358240375034147	0.116478639182968	0.995688476799339	1.0297187358137	0.473589866031609	0.960105777324057	0.40378785081512	0.539857019009671	-0.356012322936953	-0.24652314376	0.777200198267722	-1.13535915139312	-0.00342101704944942	-0.390489202940024	-0.615397864782273	-0.211733484847258	-0.0580704583717173	-1.21687936344959	-0.983289497451784	-0.246886077737441	-0.158995672636037	-0.249058005384765	-0.0618427464279031	-0.137766188243931	-1.34666227591113	-1.53773286377107	-0.189163294472838	-0.809565253444644	-0.430637741809632	-0.58440242691403	-1.10778484487607	-1.21098022299666	0.567997680581407	-0.511161639844479	-0.123098902068507	-0.839969526679714	0.308149898232494	0.990045748106195
424	-0.994747481748227	-1.33680455524425	-0.178868786152503	-1.72651687364964	-0.728059522601463	-1.1711452694236	-0.339550547120172	-0.714148405609474	-0.973642454011208	-0.242666370765067	0.461871259463609	0.358240375034147	0.116478639182968	0.995688476799339	1.0297187358137	0.473589866031609	0.844840996545304	0.40378785081512	0.539857019009671	-0.356012322936953	-0.24652314376	0.777200198267722	-1.13535915139312	-0.101073130640151	-0.390489202940024	-0.615397864782273	-0.211733484847258	-0.0580704583717173	-1.37141115702569	-0.983289497451784	-0.246886077737441	-0.158995672636037	-0.249058005384765	-0.0587411701612536	-0.137766188243931	-1.34666227591113	-1.53773286377107	-0.810135362618827	-0.809565253444644	-0.430637741809632	-0.58440242691403	-1.10778484487607	-1.21098022299666	0.567997680581407	-0.511161639844479	-0.123098902068507	-0.839969526679714	0.308149898232494	0.947000029794694
425	-1.56396396389136	-1.33680455524425	-0.178868786152503	-1.72651687364964	-0.728059522601463	-1.1711452694236	-0.339550547120172	-0.714148405609474	-0.973642454011208	-0.242666370765067	0.461871259463609	0.358240375034147	0.340022270546095	0.995688476799339	1.0297187358137	0.972657091758566	0.844840996545304	0.679202750373221	0.539857019009671	-0.356012322936953	-1.16648719573743	0.777200198267722	-1.13535915139312	-0.101073130640151	-0.390489202940024	-0.615397864782273	-0.211733484847258	-0.0580704583717173	-1.29282923775493	-0.983289497451784	-0.246886077737441	-0.158995672636037	-0.249058005384765	-0.0587411701612536	-0.137766188243931	-0.924318023467725	-1.53773286377107	-0.810135362618827	-0.809565253444644	-0.430637741809632	-0.898251177907769	-1.10778484487607	-0.90160664241668	0.567997680581407	-0.511161639844479	-0.123098902068507	-0.839969526679714	0.959899900247749	0.947000029794694
426	-1.56396396389136	-1.43714095144981	-0.570296775758785	-1.72651687364964	-0.728059522601463	-1.1711452694236	-0.339550547120172	-0.714148405609474	-0.613634474996878	-0.242666370765067	0.461871259463609	0.358240375034147	0.340022270546095	0.995688476799339	1.0297187358137	0.972657091758566	0.844840996545304	0.679202750373221	0.838188126676738	-1.11864106301861	-1.16648719573743	0.777200198267722	-1.13535915139312	-0.101073130640151	-0.390489202940024	-0.615397864782273	-0.211733484847258	-0.0580704583717173	-1.29282923775493	-0.983289497451784	-0.246886077737441	-0.158995672636037	-0.249058005384765	-0.0587411701612536	-0.137766188243931	-0.924318023467725	-1.53773286377107	-0.810135362618827	-0.809565253444644	-0.430637741809632	-0.898251177907769	-1.10778484487607	-0.66167183186474	0.567997680581407	-0.511161639844479	-0.123098902068507	-0.839969526679714	0.959899900247749	0.947000029794694
427	-1.56396396389136	-1.43714095144981	-0.570296775758785	-0.941196083082497	-0.728059522601463	-1.1711452694236	-0.339550547120172	-0.714148405609474	-0.613634474996878	-0.242666370765067	0.461871259463609	0.358240375034147	0.318936961799796	0.995688476799339	0.842676115835708	0.972657091758566	0.844840996545304	0.679202750373221	0.838188126676738	-1.11864106301861	-1.16648719573743	0.777200198267722	-1.01218446928889	-1.13595116214976	-0.390489202940024	-0.615397864782273	-0.211733484847258	-0.0580704583717173	-1.93109255233106	-0.983289497451784	-0.246886077737441	-0.158995672636037	-0.249058005384765	-0.0587411701612536	-0.137766188243931	-0.924318023467725	-1.53773286377107	-0.810135362618827	-0.809565253444644	-0.430637741809632	-0.898251177907769	-1.21499834879165	-0.66167183186474	0.567997680581407	-0.511161639844479	-0.123098902068507	-0.839969526679714	0.959899900247749	0.947000029794694
428	-1.56396396389136	-1.43714095144981	-0.570296775758785	-0.941196083082497	-0.466490554968311	-1.1711452694236	-0.339550547120172	-0.714148405609474	-0.613634474996878	-0.242666370765067	0.461871259463609	0.358240375034147	0.318936961799796	0.995688476799339	0.842676115835708	0.972657091758566	0.844840996545304	0.679202750373221	0.838188126676738	-0.151722868822839	-1.16648719573743	0.660736371637093	-1.01218446928889	-1.13595116214976	-0.390489202940024	-0.615397864782273	-0.211733484847258	-0.0580704583717173	-1.93109255233106	-0.983289497451784	-0.246886077737441	-0.158995672636037	-0.249058005384765	-0.0587411701612536	-0.137766188243931	-0.924318023467725	-0.85959779421726	-1.07899035482496	-0.809565253444644	-0.430637741809632	-0.898251177907769	-1.21499834879165	-0.66167183186474	0.567997680581407	-0.511161639844479	-0.123098902068507	-0.839969526679714	0.959899900247749	0.947000029794694
429	-1.56396396389136	-1.43714095144981	-0.570296775758785	-0.941196083082497	-0.466490554968311	-1.1711452694236	-0.339550547120172	-0.714148405609474	-0.613634474996878	-0.242666370765067	0.461871259463609	0.358240375034147	0.318936961799796	0.995688476799339	0.842676115835708	0.972657091758566	0.290952744941403	0.679202750373221	0.838188126676738	-0.151722868822839	-0.408126901330621	0.660736371637093	-1.01218446928889	-1.13595116214976	-0.390489202940024	-0.615397864782273	-0.211733484847258	-0.0580704583717173	-1.93109255233106	-0.785839806093202	-0.246886077737441	-0.158995672636037	-0.249058005384765	-0.0587411701612536	-0.137766188243931	-0.924318023467725	-0.85959779421726	-1.07899035482496	-0.809565253444644	-0.430637741809632	-0.898251177907769	-1.21499834879165	-0.66167183186474	0.567997680581407	-0.511161639844479	-0.484956701063115	-0.839969526679714	0.959899900247749	0.947000029794694
430	-1.56396396389136	-1.43714095144981	-0.742734032552093	-0.941196083082497	-0.466490554968311	-1.1711452694236	-0.339550547120172	-0.714148405609474	-0.613634474996878	-0.242666370765067	0.787185802930927	0.358240375034147	0.318936961799796	0.995688476799339	0.842676115835708	0.972657091758566	0.142258676487492	0.679202750373221	0.838188126676738	-1.48166626648654	-0.408126901330621	0.660736371637093	-1.01218446928889	-1.39843653979244	-0.00595960301347692	-0.615397864782273	-0.211733484847258	-0.0580704583717173	-1.52990895136376	-0.785839806093202	-0.246886077737441	-0.158995672636037	-0.151604434680339	-0.0587411701612536	-0.137766188243931	-0.924318023467725	-0.85959779421726	-1.07899035482496	-0.809565253444644	-0.430637741809632	-0.898251177907769	-1.21499834879165	-0.40807838642011	0.567997680581407	-0.511161639844479	-0.484956701063115	-0.44335545017073	0.959899900247749	0.947000029794694
[truncated: 9,571 more rows]
[truncated: 291 more columns]
