# Supplementary material for: Early amphibians evolved distinct vertebrae for habitat invasions
Source: PLoS One. 2021 Jun 9;16(6):e0251983. doi: 10.1371/journal.pone.0251983 (PMC8189462; doi:10.1371/journal.pone.0251983)
Supplement: S1 Data — (ZIP) [file pone.0251983.s002.zip › ancThreshOUmcmc.csv]

	173	174	175	176	177	178	179	180	181	182	183	184	185	186	187	188	189	190	191	192	193	194	195	196	197	198	199	200	201	202	203	204	205	206	207	208	209	210	211	212	213	214	215	216	217	218	219	220	221
1	A	SA	A	A	SA	A	T	T	T	A	A	A	T	SA	SA	SA	T	T	A	A	T	T	SA	T	A	SA	SA	A	T	T	SA	A	A	SA	SA	SA	T	T	A	A	A	T	T	A	A	T	A	SA	SA
2	A	A	A	A	SA	A	T	A	T	A	A	A	T	SA	SA	A	T	A	A	A	A	A	A	T	A	SA	SA	A	T	A	SA	A	A	SA	SA	SA	T	T	A	A	A	A	T	A	A	A	SA	SA	SA
3	A	A	A	A	A	A	A	A	A	A	A	A	T	SA	SA	A	A	SA	A	A	A	A	A	T	A	A	SA	A	T	A	SA	A	A	SA	SA	SA	T	T	A	A	A	A	A	A	A	A	SA	SA	A
4	A	A	SA	T	A	A	SA	A	A	A	A	A	T	SA	SA	A	A	SA	A	SA	A	A	A	T	A	A	SA	A	T	SA	SA	A	A	SA	SA	SA	T	T	A	A	A	A	A	A	A	A	SA	SA	A
5	A	A	SA	T	A	T	A	A	A	A	A	A	T	SA	SA	A	A	A	A	SA	T	A	A	A	T	A	SA	SA	SA	SA	T	A	A	SA	SA	SA	T	T	T	T	A	A	A	A	A	A	SA	SA	A
6	A	A	SA	A	A	T	A	A	A	A	SA	A	T	T	SA	A	A	T	A	SA	A	A	A	A	T	A	SA	SA	SA	SA	A	T	A	SA	SA	SA	T	T	T	T	A	A	A	A	A	A	SA	SA	A
7	A	A	SA	A	A	T	A	A	A	A	SA	SA	T	T	SA	A	A	A	A	SA	A	A	A	A	T	A	SA	SA	A	SA	A	T	A	T	A	A	A	T	T	T	A	A	A	A	A	T	SA	SA	T
8	A	A	A	A	A	T	T	T	A	A	A	SA	SA	A	SA	A	A	T	A	A	A	A	A	A	SA	A	SA	SA	A	SA	A	T	A	T	A	A	A	A	T	A	A	A	A	A	A	T	SA	SA	T
9	A	A	SA	T	SA	T	A	T	A	A	A	SA	SA	A	SA	A	A	T	A	A	A	A	A	SA	SA	A	A	SA	A	SA	A	T	A	A	A	A	A	A	T	A	A	A	A	A	A	T	SA	SA	T
10	A	A	T	T	SA	T	A	A	A	A	A	SA	SA	A	A	A	A	T	A	A	A	A	A	SA	SA	A	A	SA	A	SA	A	A	A	T	A	A	A	A	A	T	A	A	A	A	A	T	A	SA	SA
11	A	A	T	SA	SA	SA	SA	A	A	A	SA	SA	SA	SA	A	A	A	T	SA	A	A	A	A	SA	SA	T	A	SA	A	SA	A	SA	A	T	A	A	A	A	T	T	A	A	A	A	A	T	A	SA	A
12	A	A	A	SA	A	SA	SA	A	A	A	A	SA	SA	SA	A	A	A	T	SA	A	A	A	A	SA	SA	T	A	SA	A	SA	SA	SA	T	T	A	A	A	A	T	T	A	SA	SA	A	A	T	A	SA	A
13	A	A	A	T	A	SA	A	A	A	A	A	SA	SA	SA	A	A	A	A	SA	A	A	A	A	SA	SA	T	T	SA	A	SA	SA	SA	T	T	A	A	A	A	T	T	A	SA	SA	A	A	T	A	SA	A
14	A	A	A	T	A	SA	A	A	A	A	A	SA	SA	SA	A	A	A	A	SA	A	A	A	A	SA	SA	T	T	SA	A	SA	SA	SA	T	A	A	A	A	T	T	T	A	SA	SA	A	SA	A	A	A	A
15	A	A	A	T	A	SA	A	T	SA	SA	A	SA	SA	SA	A	A	A	SA	SA	A	A	A	A	SA	SA	T	A	SA	T	SA	SA	SA	A	A	A	A	T	T	T	T	A	SA	SA	A	SA	A	A	A	A
16	SA	SA	T	T	A	SA	A	T	SA	SA	A	SA	A	T	A	A	A	SA	SA	A	A	A	A	SA	SA	T	T	SA	T	SA	SA	SA	SA	T	A	A	T	SA	T	SA	SA	SA	A	A	SA	A	A	A	A
17	SA	SA	T	T	A	SA	A	T	SA	SA	A	SA	A	T	A	A	A	SA	SA	A	A	A	A	SA	SA	T	T	SA	T	A	T	SA	SA	T	A	A	T	SA	T	A	SA	SA	T	A	SA	SA	SA	T	A
18	SA	SA	SA	T	A	A	A	T	SA	SA	A	SA	SA	A	A	A	A	A	T	A	A	A	A	SA	SA	T	T	SA	T	SA	T	SA	T	T	A	T	T	SA	T	A	A	T	T	T	SA	A	T	SA	T
19	SA	SA	SA	T	A	A	A	T	SA	SA	A	A	SA	A	A	A	A	A	A	A	A	A	A	SA	SA	T	T	SA	T	SA	SA	SA	T	T	A	T	T	SA	SA	A	A	T	T	T	SA	A	T	T	T
20	SA	SA	A	T	T	SA	A	T	SA	SA	A	A	SA	T	A	A	SA	A	A	A	A	A	T	SA	SA	T	T	SA	T	SA	SA	T	T	T	A	T	A	SA	SA	SA	A	T	T	T	SA	A	T	T	T
21	SA	SA	A	T	T	SA	A	T	SA	SA	A	A	SA	T	A	A	A	SA	A	A	A	A	T	SA	SA	T	SA	SA	SA	SA	SA	T	T	T	A	T	T	SA	SA	SA	A	A	T	T	SA	A	T	T	T
22	SA	SA	SA	T	T	SA	A	A	SA	SA	A	A	A	SA	SA	A	A	SA	A	A	A	A	T	SA	SA	A	SA	SA	SA	T	SA	T	T	T	A	T	T	SA	SA	SA	A	A	T	T	A	A	T	T	T
23	SA	SA	SA	T	T	SA	A	A	SA	SA	A	A	A	SA	SA	A	A	SA	T	A	A	A	A	SA	SA	T	T	SA	SA	T	SA	T	SA	T	A	T	T	SA	SA	T	A	A	SA	T	A	A	T	T	T
24	SA	SA	T	T	T	T	A	A	SA	SA	A	A	A	A	SA	A	A	SA	T	A	A	A	A	T	SA	A	T	SA	SA	T	SA	T	SA	T	T	SA	T	SA	SA	SA	A	SA	SA	T	A	SA	T	T	T
25	SA	SA	T	T	T	T	A	A	A	SA	A	A	A	A	SA	A	A	SA	SA	A	A	A	A	A	SA	SA	T	SA	T	T	SA	T	SA	T	T	SA	T	SA	T	T	SA	SA	T	T	A	T	T	T	T
26	SA	SA	A	T	SA	T	A	A	A	SA	SA	A	A	A	SA	A	A	SA	SA	A	A	A	A	A	SA	SA	T	SA	T	T	SA	T	T	T	T	T	T	SA	T	T	SA	SA	T	T	A	T	T	T	T
27	SA	SA	A	SA	SA	T	SA	A	A	SA	A	A	A	T	SA	SA	A	SA	SA	A	A	A	A	A	SA	SA	T	SA	T	A	SA	T	T	T	A	T	T	T	T	A	SA	SA	A	SA	A	SA	T	T	T
28	SA	SA	A	A	SA	T	A	A	A	SA	A	A	A	T	SA	SA	A	SA	SA	A	A	A	A	A	SA	T	T	SA	A	A	SA	T	T	T	A	T	SA	T	T	SA	SA	SA	A	SA	A	A	T	T	T
29	SA	SA	A	A	SA	T	A	A	A	SA	A	A	A	T	SA	SA	A	SA	A	A	A	A	A	A	SA	T	T	SA	T	A	SA	SA	T	T	A	T	T	A	T	SA	SA	SA	SA	SA	A	A	T	T	T
30	SA	SA	A	A	T	T	A	T	A	SA	A	A	A	A	SA	SA	A	SA	A	A	A	A	A	A	A	SA	T	SA	A	A	SA	A	T	T	SA	T	T	A	T	SA	SA	SA	SA	SA	A	A	A	SA	T
31	SA	SA	A	A	T	T	A	T	A	SA	A	A	A	T	SA	SA	A	SA	SA	A	A	A	A	A	A	A	T	SA	A	A	SA	A	A	A	SA	T	T	SA	SA	T	A	SA	T	SA	A	A	A	SA	T
32	SA	SA	A	SA	T	T	SA	T	A	SA	A	A	A	T	SA	A	A	T	SA	A	A	A	A	A	A	A	A	SA	A	T	SA	T	A	T	SA	T	T	SA	SA	T	A	SA	T	SA	A	SA	A	A	A
33	SA	SA	A	SA	T	T	SA	T	A	SA	A	A	A	A	SA	A	A	A	T	A	A	A	A	A	A	SA	T	SA	A	T	SA	T	T	T	SA	T	A	SA	SA	T	A	SA	T	T	A	SA	A	A	A
34	SA	SA	A	SA	T	T	T	T	SA	SA	A	A	A	A	SA	A	A	A	SA	A	A	A	A	A	T	SA	T	SA	SA	T	SA	T	T	T	SA	T	A	SA	A	T	A	SA	T	T	A	SA	A	A	A
35	SA	SA	T	SA	T	T	T	T	SA	T	A	A	SA	A	SA	A	A	A	SA	A	A	A	A	SA	SA	SA	T	SA	SA	SA	SA	T	T	T	SA	A	A	T	T	T	A	SA	SA	T	A	SA	A	A	A
36	SA	SA	A	T	T	T	T	T	SA	T	A	A	SA	SA	SA	A	A	T	T	A	A	A	A	SA	SA	SA	SA	SA	A	SA	SA	T	T	SA	A	A	A	T	T	T	A	SA	SA	SA	A	SA	SA	A	A
37	SA	SA	A	T	T	T	SA	T	SA	T	A	A	SA	A	SA	A	SA	T	T	SA	A	A	SA	SA	SA	A	SA	T	A	SA	T	SA	T	SA	A	A	A	T	T	T	A	SA	SA	SA	SA	SA	SA	SA	A
38	SA	SA	T	SA	T	T	SA	T	SA	T	A	A	SA	A	SA	A	A	A	A	SA	A	A	SA	SA	T	A	SA	T	A	T	T	SA	T	SA	A	A	A	T	T	T	A	SA	SA	SA	SA	SA	T	SA	A
39	A	SA	A	SA	T	T	SA	T	SA	T	A	SA	SA	A	SA	A	A	A	A	SA	A	A	A	SA	T	T	SA	T	A	T	SA	A	T	SA	SA	A	A	T	T	T	A	SA	SA	SA	T	SA	T	SA	A
40	A	SA	A	SA	A	T	SA	T	SA	SA	SA	SA	SA	A	SA	A	A	A	A	A	A	A	A	SA	T	T	T	T	A	T	SA	T	T	SA	SA	A	A	T	T	T	SA	SA	SA	SA	T	SA	SA	SA	A
41	A	SA	A	SA	A	T	SA	T	SA	SA	A	SA	SA	SA	SA	A	A	A	A	A	A	A	A	SA	A	A	T	T	A	T	SA	T	T	A	SA	A	SA	T	A	SA	SA	SA	SA	SA	T	SA	SA	SA	A
42	A	A	A	SA	A	T	A	T	SA	T	A	SA	SA	SA	A	A	A	A	A	A	A	A	A	SA	T	A	T	SA	A	T	T	T	T	A	SA	A	SA	T	A	SA	SA	SA	SA	SA	T	SA	SA	SA	T
43	A	A	A	SA	A	T	A	SA	SA	T	A	A	SA	SA	A	A	A	A	A	A	A	A	A	A	T	A	A	SA	A	T	T	T	T	SA	T	T	SA	T	A	SA	SA	SA	A	SA	T	SA	SA	SA	T
44	A	SA	T	SA	A	T	A	SA	SA	T	A	A	SA	SA	A	A	A	A	SA	A	A	A	SA	A	T	A	A	SA	SA	SA	T	T	T	SA	T	T	SA	T	A	SA	SA	SA	A	A	T	SA	SA	SA	T
45	A	SA	T	SA	A	A	T	SA	SA	T	A	A	SA	SA	A	A	A	SA	A	A	A	A	SA	SA	T	A	A	SA	SA	SA	T	T	T	T	T	T	SA	T	SA	SA	SA	SA	A	A	A	A	SA	SA	T
46	A	SA	T	SA	A	SA	T	SA	SA	T	A	A	SA	SA	A	A	A	SA	A	A	A	A	SA	SA	T	A	A	SA	SA	T	T	T	T	T	T	T	A	A	SA	T	SA	SA	A	A	A	A	SA	SA	T
47	A	SA	SA	SA	SA	SA	T	SA	SA	T	A	SA	SA	SA	A	A	A	A	A	A	A	A	A	SA	T	A	A	SA	SA	T	T	T	T	T	T	T	A	SA	SA	T	SA	SA	A	A	SA	SA	T	SA	SA
48	A	SA	SA	SA	SA	SA	T	A	SA	T	A	SA	SA	A	A	A	A	A	A	A	SA	A	A	SA	SA	A	A	SA	SA	T	SA	T	T	T	SA	T	A	T	SA	T	SA	SA	A	A	SA	SA	T	SA	SA
49	A	SA	SA	SA	SA	T	T	A	SA	T	A	SA	SA	A	A	A	A	A	A	A	SA	A	A	SA	SA	A	A	SA	A	T	SA	T	T	SA	T	SA	A	T	T	T	T	SA	A	A	SA	SA	T	SA	SA
50	A	SA	A	SA	SA	T	A	A	SA	T	A	SA	SA	A	A	A	A	A	A	A	SA	A	A	SA	SA	A	A	SA	T	T	SA	T	T	SA	SA	SA	A	T	T	T	T	SA	A	SA	SA	SA	SA	SA	SA
51	A	SA	T	SA	SA	T	A	A	SA	T	SA	SA	SA	A	A	A	A	SA	A	T	A	A	A	A	SA	A	A	SA	T	T	SA	T	T	SA	SA	A	SA	T	T	T	T	SA	A	SA	SA	SA	SA	A	SA
52	A	SA	T	A	SA	T	A	A	SA	T	SA	SA	SA	A	A	A	A	A	A	T	A	A	A	A	SA	A	SA	SA	T	T	T	T	T	SA	T	T	SA	T	T	T	T	SA	A	SA	SA	A	SA	A	SA
53	A	SA	A	A	SA	T	A	A	SA	T	SA	SA	SA	A	A	A	A	A	SA	T	SA	A	A	SA	SA	A	SA	T	T	T	T	T	T	T	T	T	SA	T	T	A	T	A	A	SA	SA	T	SA	A	SA
54	A	SA	A	T	SA	T	A	SA	SA	T	SA	SA	SA	A	A	A	A	A	SA	A	SA	A	A	T	T	A	SA	T	SA	T	T	T	T	T	T	T	SA	A	T	A	T	A	A	SA	T	T	A	A	SA
55	A	SA	A	T	SA	T	A	A	SA	T	SA	SA	SA	SA	A	A	A	A	SA	SA	SA	A	A	T	T	A	A	T	SA	T	T	T	T	T	T	SA	T	A	T	T	T	A	A	SA	T	T	A	SA	SA
56	A	SA	T	T	SA	SA	A	A	SA	T	SA	SA	SA	SA	A	A	A	SA	T	SA	A	SA	A	T	T	A	A	T	SA	T	T	SA	T	T	T	SA	T	T	SA	T	T	A	A	SA	T	T	T	A	SA
57	A	SA	A	SA	SA	SA	A	T	SA	T	SA	SA	A	SA	A	A	A	SA	T	A	A	SA	A	T	T	A	A	T	SA	T	T	SA	T	T	T	T	T	T	T	SA	T	SA	SA	SA	T	T	A	A	SA
58	A	SA	A	A	SA	SA	A	T	SA	T	SA	SA	A	SA	A	A	A	A	T	A	A	SA	A	T	T	A	SA	T	SA	T	T	SA	T	T	T	A	T	SA	T	A	T	SA	SA	SA	T	T	SA	A	SA
59	A	SA	A	A	SA	SA	A	T	SA	T	SA	SA	A	SA	A	A	A	A	T	A	A	SA	A	A	T	A	SA	T	SA	T	A	SA	T	T	T	A	T	SA	T	A	T	SA	SA	SA	SA	A	SA	A	A
60	A	SA	A	A	SA	T	A	T	SA	T	SA	SA	A	SA	A	A	A	SA	A	A	SA	SA	SA	A	T	T	SA	T	T	T	A	SA	T	T	T	A	T	T	T	T	A	SA	T	SA	SA	T	SA	A	A
61	A	SA	A	A	SA	T	T	T	SA	T	SA	SA	SA	SA	A	A	A	A	A	A	SA	SA	SA	A	T	T	SA	T	T	T	A	SA	SA	T	T	T	T	T	T	T	T	SA	T	SA	SA	T	SA	A	A
62	A	SA	A	A	SA	T	T	T	SA	T	SA	SA	SA	SA	A	A	A	A	A	A	SA	SA	SA	A	T	A	SA	T	A	T	A	SA	SA	T	T	T	T	T	T	A	T	T	T	SA	A	T	SA	A	A
63	SA	SA	A	SA	T	T	T	A	SA	T	SA	SA	SA	SA	A	A	A	SA	A	A	SA	SA	SA	SA	T	A	SA	T	A	SA	SA	SA	SA	T	T	A	T	A	T	A	SA	SA	A	SA	T	T	SA	SA	A
64	SA	SA	A	T	T	T	A	A	SA	T	SA	SA	SA	SA	A	A	A	SA	A	A	T	SA	A	SA	T	A	SA	T	T	SA	SA	T	T	T	T	A	T	A	A	A	T	SA	T	SA	T	T	SA	SA	A
65	SA	SA	A	SA	SA	T	A	A	SA	T	SA	SA	SA	SA	A	A	A	T	A	A	T	SA	A	SA	T	T	A	T	T	SA	SA	T	T	T	T	T	T	SA	A	T	T	SA	T	SA	T	T	SA	A	A
66	SA	SA	A	A	SA	SA	A	A	SA	SA	SA	SA	SA	SA	A	A	A	A	SA	A	T	SA	A	SA	T	T	T	SA	T	SA	SA	T	SA	T	T	T	T	SA	A	T	T	SA	T	SA	SA	T	SA	A	A
67	SA	SA	T	A	SA	T	A	A	SA	SA	SA	SA	SA	SA	A	A	A	A	SA	A	T	SA	A	A	T	T	A	SA	SA	SA	SA	T	SA	T	T	T	T	SA	A	T	T	SA	SA	SA	SA	SA	SA	A	A
68	SA	SA	A	A	SA	T	A	A	SA	SA	SA	SA	SA	A	A	A	A	A	SA	A	T	SA	A	A	T	T	A	SA	SA	T	SA	T	T	T	T	T	T	SA	T	SA	T	SA	SA	SA	SA	SA	SA	SA	T
69	SA	SA	A	A	SA	T	A	A	SA	SA	T	T	SA	SA	A	A	A	A	SA	SA	SA	SA	A	A	T	T	A	SA	SA	T	A	T	T	T	T	T	T	SA	T	SA	T	SA	SA	SA	T	A	SA	SA	A
70	SA	SA	A	A	SA	T	A	A	SA	SA	SA	SA	SA	A	A	A	A	A	SA	SA	A	A	A	A	A	A	A	SA	SA	T	SA	SA	T	T	T	T	SA	SA	T	SA	T	SA	SA	SA	T	A	SA	SA	A
71	SA	SA	T	T	T	T	A	A	SA	T	SA	SA	SA	SA	A	A	A	A	SA	A	A	A	A	A	A	A	A	SA	SA	A	SA	A	T	A	T	A	SA	SA	T	SA	T	SA	SA	T	T	SA	SA	SA	A
72	SA	SA	T	T	T	T	T	A	SA	T	SA	A	SA	SA	A	A	A	A	T	A	A	A	A	A	A	A	A	SA	SA	A	SA	SA	T	A	T	A	SA	T	T	SA	T	SA	SA	T	T	SA	SA	SA	A
73	SA	SA	A	T	T	T	T	A	SA	T	SA	A	SA	T	A	A	A	A	T	A	A	A	A	A	A	A	A	SA	SA	SA	A	SA	T	A	T	A	SA	SA	T	T	T	SA	SA	T	A	A	T	SA	A
74	SA	SA	T	T	T	T	T	SA	SA	T	SA	A	SA	T	A	A	A	A	A	A	A	A	A	A	A	A	SA	SA	SA	A	A	SA	T	T	T	A	SA	SA	T	T	T	SA	SA	SA	A	A	T	SA	A
75	SA	SA	T	T	T	T	A	SA	SA	T	SA	A	A	SA	A	A	A	A	A	A	A	A	A	A	A	A	SA	SA	SA	A	A	SA	T	SA	A	A	SA	SA	T	T	T	SA	SA	T	A	A	T	SA	A
76	SA	SA	SA	T	T	T	A	SA	SA	T	SA	A	A	T	A	A	A	A	SA	A	A	A	A	A	SA	A	SA	SA	SA	A	A	SA	T	SA	A	SA	SA	T	T	T	A	A	T	T	A	A	SA	SA	SA
77	SA	SA	SA	A	T	T	T	SA	SA	T	A	A	A	T	A	A	A	A	SA	A	A	A	A	A	SA	T	SA	SA	A	A	A	SA	T	T	A	T	SA	T	T	T	A	SA	T	SA	A	A	SA	SA	A
78	SA	SA	T	A	T	T	T	A	SA	T	A	A	A	T	A	A	A	A	SA	A	A	A	A	A	SA	T	SA	SA	A	A	A	SA	T	A	A	T	T	T	T	T	T	SA	T	SA	A	A	T	SA	A
79	SA	SA	SA	T	T	T	A	T	SA	T	A	SA	A	A	A	A	A	A	T	A	A	A	A	A	A	T	SA	SA	A	A	T	SA	T	A	A	T	T	T	T	T	T	SA	T	SA	A	A	T	SA	A
80	SA	SA	T	T	T	T	A	T	SA	T	A	SA	A	A	A	A	A	A	A	A	A	A	A	A	A	T	SA	SA	A	A	T	SA	T	A	A	T	A	T	T	T	T	SA	T	SA	A	A	T	SA	A
81	SA	SA	A	T	T	T	T	T	SA	T	A	SA	A	A	A	A	A	T	T	A	A	A	A	A	A	T	SA	SA	T	A	T	SA	T	T	A	T	T	T	T	T	T	T	T	T	A	A	SA	SA	A
82	SA	SA	T	T	T	T	SA	A	SA	T	A	A	A	A	A	A	A	T	T	A	A	A	A	A	A	T	T	SA	T	A	T	SA	T	T	A	T	T	T	T	T	T	T	T	T	T	A	SA	SA	A
83	SA	SA	T	SA	T	T	SA	T	SA	T	A	A	A	A	A	A	A	A	T	A	SA	A	A	A	T	T	A	SA	A	A	T	SA	T	SA	SA	T	T	T	T	T	T	T	T	T	T	A	SA	A	A
84	SA	SA	T	SA	T	T	A	A	SA	T	A	A	A	A	A	A	A	A	T	A	T	A	SA	A	T	T	T	SA	T	A	T	SA	T	SA	SA	T	SA	T	T	T	T	T	T	T	T	T	SA	A	A
85	SA	SA	A	SA	T	T	T	A	SA	T	A	A	A	A	A	A	A	A	SA	A	T	A	SA	A	T	SA	T	SA	SA	A	T	SA	T	T	A	A	SA	T	T	T	T	T	T	T	T	T	SA	A	A
86	SA	SA	T	SA	T	T	T	T	SA	T	A	A	A	SA	A	A	A	A	SA	A	T	A	SA	T	T	SA	T	SA	SA	A	T	A	T	T	A	A	SA	T	T	T	T	T	T	T	T	SA	T	A	A
87	SA	SA	T	SA	T	T	T	T	SA	T	A	A	A	SA	A	A	A	A	SA	A	T	T	SA	T	T	SA	T	SA	SA	A	T	T	T	T	A	T	SA	T	SA	T	T	T	T	T	T	SA	T	A	A
88	SA	SA	T	SA	T	T	T	T	SA	T	A	A	A	SA	A	A	A	A	A	A	T	T	SA	T	T	SA	T	SA	SA	SA	T	T	T	T	SA	T	T	T	T	T	T	T	T	T	T	SA	T	A	A
89	SA	SA	T	SA	T	T	T	T	SA	T	SA	A	A	A	A	A	A	T	T	A	T	SA	A	T	A	SA	T	SA	A	SA	T	T	T	T	T	T	T	T	T	T	T	T	T	T	T	SA	T	A	A
90	SA	SA	T	SA	T	T	T	T	SA	T	SA	A	A	SA	A	A	A	T	A	A	T	SA	A	T	A	SA	T	SA	A	SA	T	T	T	T	T	T	T	T	T	T	SA	T	T	T	T	SA	A	A	A
91	SA	SA	T	SA	T	T	T	SA	SA	T	A	A	A	A	A	A	A	T	T	A	A	SA	T	T	A	SA	T	SA	A	SA	T	T	T	T	T	T	T	T	T	T	SA	SA	SA	T	T	SA	SA	A	A
92	SA	SA	T	SA	T	T	T	SA	SA	T	A	A	A	A	A	A	A	SA	A	SA	A	SA	T	T	A	SA	T	SA	A	T	T	T	T	T	T	T	T	T	T	T	SA	SA	SA	T	T	SA	SA	A	A
93	SA	SA	A	SA	T	T	T	SA	SA	T	A	A	A	SA	A	A	A	A	A	SA	A	SA	T	T	A	T	T	SA	A	T	T	T	T	T	T	T	T	T	T	T	SA	SA	SA	T	T	SA	SA	A	A
94	SA	SA	A	SA	T	T	T	SA	SA	T	A	A	A	SA	A	A	A	A	A	SA	T	SA	T	T	A	SA	T	SA	A	T	A	T	T	T	T	A	T	T	T	T	SA	SA	T	T	T	SA	SA	A	A
95	SA	SA	A	A	A	T	T	SA	A	T	A	A	A	SA	A	A	A	T	SA	SA	T	SA	T	T	A	SA	A	SA	A	T	A	T	T	A	T	A	T	T	T	T	SA	SA	T	SA	T	SA	SA	A	T
96	SA	SA	T	A	T	T	T	A	A	T	A	A	A	SA	A	A	A	T	SA	SA	T	SA	T	T	A	SA	A	SA	SA	T	A	T	T	A	T	A	T	T	T	T	SA	SA	T	SA	SA	SA	SA	SA	A
97	SA	SA	T	SA	T	T	T	A	T	T	A	A	A	A	A	A	A	T	SA	SA	T	SA	SA	T	A	A	A	SA	SA	A	A	T	SA	T	T	A	T	T	T	T	SA	SA	T	SA	T	A	T	A	A
98	SA	SA	SA	A	SA	T	T	A	T	SA	A	A	A	A	A	A	A	T	SA	T	T	SA	SA	T	A	A	A	SA	SA	A	A	SA	SA	A	A	SA	T	T	T	T	SA	SA	T	T	T	A	T	A	A
99	SA	SA	SA	A	SA	T	T	T	SA	SA	T	A	A	A	A	A	A	A	SA	T	T	SA	SA	A	A	A	A	SA	SA	A	T	SA	A	T	A	T	T	T	T	T	SA	T	T	T	T	A	SA	A	A
100	SA	SA	SA	A	SA	T	T	T	T	T	T	A	A	A	A	A	A	SA	SA	T	T	SA	SA	A	A	A	A	SA	T	A	T	T	T	T	A	T	T	T	T	A	SA	T	T	T	T	SA	SA	A	A
101	SA	SA	SA	A	T	T	T	T	T	T	T	A	A	A	A	A	A	SA	SA	T	SA	SA	SA	A	A	A	A	SA	T	A	T	T	T	SA	A	T	T	T	A	A	T	T	T	T	T	SA	SA	A	T
102	SA	T	T	A	T	T	T	T	T	T	SA	A	A	A	A	A	A	T	SA	T	SA	A	SA	A	A	A	A	SA	SA	A	T	T	T	T	A	T	T	T	A	T	SA	T	T	T	T	SA	SA	A	T
103	SA	T	T	SA	T	T	T	T	T	SA	SA	A	A	A	A	A	A	A	SA	T	SA	A	SA	A	A	A	A	SA	SA	A	T	T	T	SA	SA	T	T	T	T	T	SA	T	T	T	T	SA	SA	A	SA
104	SA	T	T	SA	SA	T	T	T	T	SA	SA	A	A	SA	A	A	A	T	SA	T	SA	A	A	A	A	A	A	SA	SA	A	T	A	T	SA	SA	T	T	T	T	T	T	T	T	T	SA	SA	SA	T	SA
105	SA	T	T	SA	SA	T	SA	SA	T	SA	SA	A	A	SA	A	A	A	SA	A	T	SA	A	A	A	A	A	A	SA	A	A	T	T	T	T	SA	SA	T	T	T	T	T	T	T	T	T	SA	SA	T	SA
106	SA	T	T	T	T	T	SA	SA	T	SA	SA	A	A	SA	A	A	A	SA	A	T	SA	SA	A	A	A	SA	A	SA	T	A	T	T	T	T	SA	T	T	T	T	SA	T	T	T	T	T	SA	SA	T	SA
107	SA	T	A	T	T	T	A	SA	T	SA	SA	A	A	T	A	A	A	SA	A	SA	SA	SA	A	A	A	SA	A	A	T	A	T	T	T	T	SA	T	T	T	T	SA	T	T	T	T	T	SA	T	T	SA
108	SA	T	A	T	T	T	A	T	T	SA	SA	A	A	T	A	A	A	T	A	SA	SA	SA	A	A	A	SA	A	SA	A	A	T	T	T	A	T	T	T	T	T	T	T	T	T	T	SA	A	T	T	T
109	SA	T	T	T	T	T	T	SA	T	SA	T	A	A	T	A	A	A	T	A	SA	A	A	A	A	SA	SA	A	SA	A	A	T	T	T	A	T	T	T	T	T	SA	T	T	T	T	T	A	A	SA	T
110	SA	T	T	SA	T	SA	T	A	T	SA	T	A	A	A	A	A	A	T	A	T	A	A	A	A	SA	SA	T	A	T	A	T	T	T	A	T	T	T	T	T	T	T	T	T	T	SA	SA	A	SA	T
111	SA	SA	T	SA	T	SA	T	A	T	SA	T	A	A	A	A	A	A	T	T	T	A	A	A	A	SA	A	T	A	T	A	T	T	T	A	T	T	T	A	T	T	T	T	T	T	T	SA	A	SA	T
112	SA	SA	T	SA	T	SA	T	A	T	SA	T	A	A	A	A	A	A	SA	T	T	A	A	A	A	SA	A	A	SA	A	SA	T	T	SA	A	T	T	SA	T	T	T	T	T	T	T	A	SA	A	SA	T
113	SA	SA	SA	SA	A	T	T	T	SA	SA	T	A	A	A	A	A	A	A	T	T	A	A	A	A	A	A	A	SA	SA	SA	T	A	SA	SA	T	A	SA	SA	T	T	T	T	T	T	A	SA	A	SA	T
114	SA	SA	T	SA	A	T	T	T	SA	SA	T	A	A	A	A	A	A	A	A	T	A	A	A	A	A	A	A	SA	SA	SA	T	A	SA	SA	T	A	SA	T	T	T	T	T	T	T	A	SA	T	T	T
115	SA	SA	T	SA	A	T	T	T	SA	SA	T	A	A	A	A	A	A	A	A	A	A	A	A	A	A	A	A	SA	SA	SA	T	T	SA	SA	T	A	A	T	T	T	T	T	T	T	A	A	T	T	SA
116	SA	SA	T	SA	A	T	T	T	SA	SA	T	A	A	A	A	A	A	A	A	A	A	A	A	A	A	A	SA	SA	SA	SA	T	T	SA	A	T	A	T	T	T	T	T	T	T	T	A	A	T	T	SA
117	SA	SA	T	A	A	T	A	T	SA	SA	A	A	A	A	A	A	A	A	SA	A	A	A	A	A	A	A	SA	SA	SA	SA	T	T	SA	A	SA	T	T	T	T	T	T	T	T	T	A	A	T	T	SA
118	SA	SA	A	A	A	SA	T	T	SA	SA	A	A	A	A	A	A	A	A	SA	A	A	A	A	A	A	A	SA	SA	SA	SA	T	T	SA	A	T	T	T	T	T	T	T	T	T	T	A	A	T	T	SA
119	SA	SA	A	A	A	SA	T	A	SA	SA	A	A	A	A	A	A	A	A	SA	A	A	A	A	A	A	A	T	SA	SA	T	T	T	SA	A	T	SA	T	T	T	SA	T	T	T	T	A	A	T	T	SA
120	SA	SA	A	A	A	SA	T	A	SA	SA	A	A	A	A	A	A	A	A	SA	A	A	A	A	A	A	T	T	SA	SA	T	T	T	SA	A	T	SA	T	T	T	SA	T	T	T	T	SA	A	T	T	SA
121	SA	SA	A	A	A	SA	T	T	SA	SA	T	A	A	A	A	A	A	T	A	SA	A	A	A	A	A	T	T	SA	SA	T	T	T	SA	A	T	SA	T	T	T	SA	SA	T	SA	T	SA	A	T	T	SA
122	SA	SA	A	SA	A	SA	T	T	SA	SA	T	A	A	A	A	A	A	T	A	SA	A	A	A	A	A	T	T	SA	SA	T	T	T	T	A	T	SA	T	T	T	T	SA	T	SA	T	SA	SA	T	T	SA
123	SA	SA	T	SA	A	SA	A	SA	SA	SA	T	A	A	A	A	A	A	A	SA	SA	A	A	A	A	A	T	T	SA	SA	A	T	T	SA	T	T	SA	T	T	T	T	SA	T	SA	T	SA	SA	T	A	SA
124	SA	SA	SA	SA	A	T	SA	SA	SA	SA	T	A	A	A	A	A	A	A	SA	SA	A	SA	A	T	SA	T	T	SA	SA	A	T	A	SA	T	T	SA	T	T	T	T	T	SA	SA	A	SA	SA	T	T	A
125	SA	SA	SA	SA	SA	T	A	SA	SA	SA	T	A	A	A	A	A	A	A	SA	SA	A	SA	A	T	SA	T	T	SA	SA	A	T	A	SA	T	T	A	T	T	T	T	T	SA	SA	A	SA	SA	T	SA	A
126	SA	SA	SA	SA	SA	T	A	SA	SA	SA	SA	A	A	T	A	A	A	A	SA	SA	A	SA	SA	T	SA	T	T	SA	SA	SA	T	A	T	T	T	T	T	T	T	T	T	A	SA	A	SA	SA	T	SA	A
127	SA	SA	SA	SA	SA	A	A	SA	SA	SA	SA	A	A	A	A	A	A	A	A	SA	A	SA	SA	T	SA	T	T	SA	SA	SA	T	A	T	T	T	T	T	T	T	T	T	A	SA	A	SA	SA	A	SA	A
128	SA	SA	T	T	SA	A	A	SA	SA	SA	SA	A	A	T	A	A	A	A	A	A	A	SA	SA	SA	T	T	T	SA	T	T	T	A	SA	T	T	T	T	T	T	T	T	A	A	A	A	SA	A	SA	SA
129	SA	SA	T	T	SA	A	A	SA	SA	SA	SA	A	A	T	A	A	A	A	A	A	A	SA	SA	SA	T	SA	T	SA	T	T	T	T	SA	SA	T	T	T	SA	T	A	T	A	A	A	SA	SA	A	A	SA
130	SA	SA	T	SA	SA	T	A	SA	SA	SA	A	A	A	T	A	A	A	T	T	A	A	SA	SA	T	T	SA	T	T	T	T	T	A	T	T	T	A	T	SA	T	A	T	A	A	A	SA	SA	A	T	SA
131	SA	SA	T	SA	SA	SA	A	T	SA	SA	A	A	A	T	A	A	A	T	A	A	A	SA	SA	T	T	SA	T	T	T	T	T	A	T	A	T	A	A	SA	T	A	T	A	T	A	SA	SA	A	A	A
132	SA	SA	T	SA	SA	SA	A	T	SA	SA	A	A	A	T	A	A	A	SA	A	A	A	SA	SA	T	T	SA	T	T	T	T	T	T	T	T	T	T	A	SA	T	A	T	T	T	A	SA	SA	A	A	A
133	SA	SA	T	SA	A	SA	A	SA	SA	SA	A	A	A	T	A	A	A	T	A	A	A	SA	SA	T	T	SA	T	T	SA	T	T	T	SA	T	T	A	A	A	T	A	T	T	T	A	T	SA	SA	A	A
134	SA	SA	T	SA	T	T	A	SA	SA	SA	A	A	A	A	A	A	A	T	A	A	A	SA	T	T	T	SA	SA	T	T	T	A	T	SA	T	T	A	A	A	T	A	T	T	T	A	T	SA	SA	SA	A
135	SA	SA	T	SA	T	T	A	T	SA	SA	A	A	A	A	A	A	A	T	A	SA	A	SA	T	T	T	SA	SA	T	T	T	A	A	SA	SA	T	SA	A	A	A	A	SA	T	T	T	T	SA	SA	SA	A
136	SA	SA	T	T	T	T	A	T	SA	SA	SA	A	A	A	A	A	A	SA	A	T	A	SA	T	T	T	A	SA	T	A	T	A	T	SA	SA	T	A	A	A	A	T	SA	T	T	T	T	SA	SA	SA	A
137	SA	SA	A	T	SA	T	A	T	SA	SA	SA	A	A	A	A	A	A	SA	A	T	SA	SA	T	T	T	A	SA	T	A	T	A	T	SA	SA	T	A	A	A	A	A	SA	SA	T	T	T	SA	SA	SA	A
138	SA	SA	A	SA	SA	T	A	A	SA	SA	SA	A	A	A	A	A	A	A	A	T	SA	T	T	T	T	A	A	T	A	T	T	A	SA	SA	T	A	A	A	SA	A	SA	SA	T	T	T	SA	SA	SA	A
139	SA	SA	SA	SA	SA	T	A	A	SA	SA	SA	A	A	A	A	A	A	A	A	SA	SA	T	T	T	T	A	A	T	A	T	T	A	T	T	T	A	A	A	SA	A	SA	SA	T	T	T	SA	SA	SA	A
140	SA	SA	SA	SA	SA	T	A	A	T	SA	SA	A	A	T	A	A	A	A	A	SA	SA	T	T	T	T	A	SA	T	A	T	T	T	T	T	T	A	A	A	SA	A	SA	SA	T	T	T	T	SA	A	A
141	SA	SA	A	SA	SA	T	T	A	T	SA	SA	A	A	T	A	A	A	A	A	SA	SA	T	T	T	T	A	SA	T	A	T	SA	T	T	T	SA	A	A	A	A	A	SA	SA	T	T	T	T	SA	A	A
142	SA	SA	SA	SA	SA	T	T	T	T	SA	SA	A	A	T	A	A	A	A	A	SA	T	T	T	T	T	SA	SA	T	A	SA	T	T	T	T	SA	SA	A	SA	SA	A	SA	T	T	T	T	SA	SA	A	A
143	SA	SA	A	SA	A	T	T	T	T	T	SA	A	A	T	A	A	A	A	SA	T	T	T	T	T	T	T	SA	T	A	SA	T	T	T	T	SA	T	SA	SA	SA	A	SA	T	T	T	T	SA	SA	A	A
144	SA	SA	A	SA	A	T	T	T	T	T	SA	A	A	T	A	A	A	A	SA	T	T	T	T	T	T	T	SA	T	SA	SA	T	T	T	T	SA	T	SA	SA	SA	A	SA	T	T	T	T	SA	A	A	A
145	SA	SA	A	SA	T	T	SA	T	T	T	SA	A	A	T	A	A	A	A	SA	T	T	T	T	T	T	T	SA	T	SA	SA	T	T	T	A	SA	T	SA	SA	SA	SA	SA	T	T	T	T	SA	A	A	A
146	SA	SA	A	SA	T	SA	T	T	T	T	SA	A	A	A	A	A	A	A	SA	SA	T	T	T	T	T	SA	SA	T	SA	SA	A	T	T	SA	SA	T	T	SA	SA	SA	T	T	T	T	T	SA	A	A	SA
147	SA	SA	A	SA	T	T	T	T	T	T	T	A	A	A	A	A	A	A	T	SA	SA	T	T	T	T	SA	SA	T	SA	SA	SA	T	SA	SA	SA	T	T	SA	SA	SA	T	T	SA	SA	T	SA	A	A	SA
148	SA	SA	SA	SA	T	T	T	A	T	T	T	A	A	A	A	A	A	A	T	SA	SA	T	T	T	T	SA	SA	T	SA	SA	SA	A	T	A	SA	T	T	SA	SA	SA	T	T	SA	SA	T	SA	A	A	SA
149	SA	SA	SA	SA	SA	SA	SA	A	SA	T	T	A	A	A	A	A	A	A	A	SA	SA	T	T	T	T	SA	SA	SA	A	SA	SA	T	SA	T	SA	A	T	T	SA	SA	T	T	SA	SA	SA	SA	A	SA	SA
150	SA	SA	SA	SA	SA	SA	SA	A	SA	T	T	A	A	A	A	A	A	A	A	SA	T	T	T	T	T	SA	SA	SA	A	SA	A	T	SA	T	SA	A	T	T	SA	T	T	T	SA	T	SA	SA	T	SA	SA
151	SA	SA	SA	SA	A	SA	SA	A	SA	T	T	A	A	A	A	A	A	A	SA	SA	T	T	T	T	SA	SA	SA	SA	SA	SA	T	T	SA	T	T	A	T	SA	SA	A	T	T	SA	T	SA	SA	T	SA	SA
152	SA	SA	SA	T	A	SA	SA	A	SA	T	A	A	A	T	A	A	A	A	SA	SA	T	T	T	T	T	SA	A	SA	T	SA	T	T	SA	T	T	T	T	SA	T	A	T	T	SA	T	SA	SA	T	SA	SA
153	SA	A	SA	A	A	SA	A	T	SA	T	A	A	A	T	A	A	A	A	T	SA	T	T	T	T	T	SA	A	T	T	SA	T	SA	T	T	T	T	SA	T	T	A	T	T	SA	SA	SA	SA	T	SA	SA
154	SA	SA	SA	A	A	T	SA	T	SA	T	A	A	A	T	A	A	A	A	T	SA	T	T	T	T	T	SA	A	T	T	SA	A	SA	SA	T	T	T	SA	T	T	A	T	T	SA	SA	SA	SA	T	SA	SA
155	SA	SA	SA	SA	A	T	T	SA	SA	T	A	A	A	T	A	A	A	A	T	SA	T	T	T	T	T	SA	A	T	T	SA	A	SA	A	T	T	SA	SA	T	T	T	T	T	SA	A	SA	SA	T	SA	SA
156	SA	SA	SA	SA	A	T	T	SA	SA	T	A	A	A	A	A	A	A	A	T	SA	T	T	T	T	T	T	A	SA	T	T	A	SA	A	A	SA	SA	T	T	SA	T	T	SA	T	A	A	A	T	SA	SA
157	SA	SA	A	SA	SA	T	A	SA	SA	T	A	A	A	A	A	A	A	A	T	SA	T	T	T	SA	T	T	A	T	T	T	A	SA	A	A	SA	SA	T	T	T	A	T	SA	A	SA	A	A	T	T	SA
158	SA	SA	A	SA	SA	T	A	SA	SA	T	A	A	A	A	A	A	A	A	T	SA	T	T	T	SA	T	T	A	T	A	T	A	SA	A	A	SA	SA	T	T	T	SA	T	SA	A	SA	A	A	T	T	SA
159	SA	SA	A	SA	SA	T	A	A	SA	T	A	A	A	A	A	A	A	A	A	T	T	T	T	T	T	A	A	T	T	T	A	SA	A	SA	SA	SA	A	T	T	SA	T	SA	A	SA	A	A	T	A	SA
160	SA	SA	A	SA	SA	T	A	A	SA	T	SA	A	A	A	A	A	A	A	A	T	T	T	T	T	T	A	A	T	T	T	A	SA	A	SA	SA	SA	A	T	T	SA	T	SA	A	SA	A	A	T	A	SA
161	SA	SA	T	SA	A	T	A	SA	SA	T	SA	A	A	A	A	A	A	A	A	SA	T	T	T	T	T	SA	SA	T	SA	T	SA	SA	A	SA	T	SA	A	T	T	SA	SA	SA	A	SA	A	A	A	A	SA
162	SA	SA	A	SA	T	T	A	SA	SA	T	A	A	A	A	A	A	A	A	A	SA	T	T	T	T	T	SA	SA	T	T	T	SA	SA	A	A	SA	A	A	T	A	SA	SA	SA	A	A	A	A	SA	A	SA
163	SA	SA	T	T	T	T	A	SA	SA	T	A	A	A	A	A	A	A	A	A	SA	T	T	T	T	T	SA	SA	T	SA	A	SA	SA	A	A	SA	T	A	A	A	T	SA	SA	A	A	A	A	SA	T	SA
164	SA	SA	T	SA	T	SA	A	SA	SA	T	SA	A	A	SA	A	A	A	T	A	SA	T	T	T	T	T	SA	T	T	SA	SA	SA	SA	A	A	T	T	A	A	T	T	SA	SA	A	SA	A	A	SA	T	SA
165	SA	SA	T	SA	T	T	T	SA	SA	T	SA	A	A	A	A	A	A	T	A	T	T	T	T	T	T	SA	T	T	SA	SA	SA	SA	T	A	SA	A	A	A	T	T	SA	SA	A	SA	A	A	SA	T	SA
166	SA	T	T	SA	T	T	A	SA	SA	T	SA	A	A	SA	A	A	A	T	A	T	SA	T	T	SA	T	SA	T	T	SA	SA	SA	SA	T	SA	SA	T	T	SA	T	T	SA	SA	A	A	A	A	SA	T	SA
167	SA	T	T	SA	T	A	T	SA	SA	SA	SA	A	A	T	A	A	A	A	A	T	SA	T	T	SA	T	SA	T	T	SA	SA	SA	SA	SA	SA	SA	T	T	SA	T	T	T	SA	A	A	A	A	SA	T	SA
168	SA	SA	T	SA	A	A	SA	SA	SA	SA	SA	A	A	T	A	A	A	SA	SA	SA	SA	SA	T	T	T	SA	T	T	SA	SA	SA	SA	A	T	SA	T	T	SA	T	T	SA	SA	A	A	A	A	SA	SA	SA
169	SA	SA	T	SA	A	A	SA	T	SA	SA	T	A	A	T	A	A	A	SA	SA	SA	SA	SA	T	T	T	SA	T	A	T	SA	A	T	A	T	SA	A	A	SA	T	T	SA	SA	A	A	A	A	SA	A	SA
170	SA	SA	T	SA	A	A	SA	T	SA	SA	T	A	A	T	A	A	A	SA	A	SA	SA	T	T	T	T	SA	T	T	SA	SA	A	T	SA	T	SA	A	A	SA	A	T	SA	SA	A	A	A	A	A	A	A
171	SA	SA	T	A	A	A	SA	T	SA	SA	A	A	A	T	A	A	A	SA	SA	SA	SA	T	T	T	T	T	T	T	SA	T	A	T	SA	T	T	A	A	SA	A	T	SA	SA	A	SA	A	A	A	A	SA
172	SA	SA	A	A	A	T	SA	T	SA	SA	T	A	A	A	A	A	A	SA	SA	SA	SA	T	T	T	T	T	T	T	SA	T	T	SA	A	T	T	A	A	SA	A	T	SA	A	A	SA	A	A	A	A	SA
173	SA	SA	SA	T	T	T	T	T	SA	T	SA	A	A	A	A	A	A	SA	SA	SA	SA	T	T	SA	T	T	T	T	SA	T	T	SA	A	A	T	A	A	SA	A	T	SA	A	T	SA	A	A	A	A	SA
174	SA	SA	SA	T	T	T	T	A	SA	T	A	A	A	A	A	A	A	SA	SA	SA	SA	A	SA	SA	SA	SA	T	T	SA	T	SA	T	A	A	T	A	A	SA	SA	T	SA	A	T	SA	A	A	A	A	SA
175	SA	SA	T	T	T	T	T	A	SA	T	SA	A	A	A	A	A	A	A	SA	A	SA	A	SA	SA	SA	SA	SA	SA	T	T	SA	T	A	T	T	SA	T	SA	SA	T	SA	A	T	SA	A	A	A	A	SA
176	SA	SA	T	T	T	T	T	A	SA	T	SA	A	A	A	A	A	A	A	SA	SA	SA	A	SA	SA	SA	SA	SA	T	T	SA	SA	T	A	T	T	SA	T	SA	SA	T	SA	T	T	SA	A	A	A	T	SA
177	SA	SA	A	A	A	SA	T	T	SA	T	SA	A	A	A	A	A	A	A	SA	SA	SA	A	SA	SA	SA	SA	A	T	A	SA	A	T	SA	T	T	SA	T	SA	SA	SA	SA	T	T	SA	A	A	A	T	SA
178	SA	SA	A	A	A	SA	T	T	SA	T	SA	A	A	SA	A	A	A	A	SA	SA	SA	T	SA	SA	SA	SA	A	SA	A	SA	A	T	SA	T	SA	SA	T	A	SA	SA	T	T	T	SA	A	A	T	T	T
179	SA	SA	A	A	A	SA	T	SA	SA	SA	SA	A	A	SA	A	A	A	A	SA	SA	SA	T	SA	SA	A	SA	T	SA	A	SA	T	T	SA	T	SA	SA	SA	A	A	SA	T	T	T	SA	T	SA	SA	SA	T
180	SA	A	A	A	A	SA	A	A	SA	SA	SA	A	A	SA	A	A	A	A	SA	SA	SA	A	SA	SA	A	SA	T	A	SA	T	T	T	T	T	SA	T	SA	A	A	A	T	T	T	SA	SA	A	A	SA	T
181	SA	SA	A	A	A	SA	A	A	SA	T	T	A	A	T	A	A	A	T	A	SA	SA	A	SA	SA	A	SA	SA	A	T	T	T	T	T	T	T	SA	SA	SA	SA	A	T	T	T	SA	SA	T	A	SA	SA
182	SA	SA	A	A	A	SA	T	A	SA	T	T	A	A	A	A	A	A	T	A	SA	SA	A	A	SA	SA	SA	SA	A	T	T	T	T	T	T	T	SA	SA	SA	SA	T	T	T	T	SA	SA	T	T	SA	SA
183	SA	SA	A	A	A	SA	T	T	SA	T	T	A	A	A	A	A	A	T	A	SA	SA	T	SA	SA	SA	SA	SA	A	A	T	A	T	T	T	T	SA	SA	SA	SA	T	T	T	SA	A	SA	T	T	SA	SA
184	SA	SA	SA	A	A	SA	T	T	SA	SA	T	A	A	A	A	A	A	T	A	T	SA	T	SA	SA	SA	SA	SA	A	SA	T	T	T	T	SA	T	SA	A	A	SA	SA	T	T	SA	A	SA	T	T	SA	SA
185	SA	SA	SA	A	A	SA	T	T	SA	SA	T	A	A	A	A	A	A	SA	T	T	SA	T	SA	SA	SA	SA	SA	SA	SA	T	A	T	SA	SA	T	SA	T	A	SA	SA	T	T	SA	A	SA	T	T	SA	SA
186	SA	SA	SA	T	SA	SA	T	A	SA	SA	T	A	A	A	A	A	A	SA	A	T	SA	SA	SA	SA	T	T	A	T	SA	T	T	T	SA	SA	T	SA	SA	A	SA	SA	T	T	SA	A	SA	A	T	SA	SA
187	SA	SA	T	T	SA	T	SA	SA	SA	SA	T	A	A	A	A	A	A	SA	A	T	SA	SA	T	SA	T	A	T	T	SA	SA	T	T	SA	SA	T	SA	SA	A	SA	SA	T	T	SA	SA	SA	A	T	SA	SA
188	SA	SA	T	SA	SA	T	SA	SA	SA	SA	T	A	A	A	A	A	A	T	SA	T	SA	SA	T	SA	T	T	T	T	A	SA	T	T	SA	SA	T	T	SA	A	SA	T	T	T	T	SA	T	A	A	SA	SA
189	SA	SA	T	SA	SA	SA	SA	SA	SA	SA	T	A	A	A	A	A	A	A	SA	T	SA	SA	T	SA	T	T	T	T	T	SA	T	T	SA	SA	T	T	T	T	T	SA	T	T	T	SA	T	A	A	SA	SA
190	SA	SA	SA	SA	T	SA	SA	SA	SA	SA	T	A	A	A	A	A	A	T	SA	T	SA	SA	T	SA	T	SA	T	T	T	SA	T	T	T	T	T	T	T	T	T	SA	T	T	T	SA	T	A	A	SA	SA
191	SA	SA	SA	SA	T	SA	SA	T	SA	SA	T	A	A	SA	A	A	A	SA	SA	T	SA	SA	T	SA	T	T	T	T	T	SA	T	T	T	T	T	T	SA	T	T	T	T	T	T	T	T	A	A	SA	SA
192	SA	SA	A	SA	SA	SA	T	T	SA	SA	T	SA	A	SA	A	A	A	A	SA	T	SA	SA	T	SA	T	T	T	A	T	SA	T	T	T	T	T	T	SA	T	T	T	T	T	T	T	T	A	A	SA	A
193	SA	SA	A	SA	SA	SA	T	T	SA	SA	A	SA	A	SA	A	A	A	A	SA	T	SA	SA	T	SA	A	T	T	A	A	SA	T	T	T	T	T	T	SA	T	A	T	T	T	T	T	T	A	SA	SA	A
194	SA	SA	A	SA	SA	T	T	A	SA	SA	A	SA	A	SA	A	A	A	A	SA	A	A	SA	T	SA	A	T	T	A	A	SA	SA	T	T	T	T	T	SA	T	A	T	T	T	T	T	T	A	SA	SA	A
195	SA	SA	A	SA	T	T	T	A	SA	SA	A	SA	SA	SA	A	A	A	A	SA	A	A	SA	T	SA	A	T	SA	A	SA	SA	T	T	T	T	T	T	SA	A	A	T	T	T	T	T	T	A	SA	SA	A
196	SA	SA	A	T	T	T	A	A	SA	SA	SA	SA	SA	SA	A	A	A	A	SA	A	A	T	T	SA	A	T	T	A	SA	SA	T	A	T	T	T	T	SA	A	T	A	T	T	A	SA	A	A	SA	T	A
197	SA	SA	A	T	T	T	A	T	SA	SA	SA	SA	SA	SA	A	A	A	A	A	A	A	T	T	SA	A	T	T	A	SA	SA	A	A	T	T	T	T	SA	A	T	SA	T	T	A	SA	SA	A	T	T	A
198	SA	SA	SA	T	T	T	A	T	SA	T	SA	SA	SA	SA	A	A	A	A	SA	A	SA	A	T	SA	A	SA	T	A	T	SA	A	A	T	T	T	T	SA	A	T	SA	T	A	A	SA	SA	A	A	T	A
199	SA	SA	SA	T	T	T	A	T	SA	T	SA	SA	A	SA	A	A	A	A	A	A	SA	A	T	SA	A	SA	SA	SA	T	SA	A	A	SA	T	T	T	SA	A	SA	SA	T	A	A	T	A	A	T	T	SA
200	SA	SA	SA	T	T	SA	T	A	SA	T	SA	SA	SA	SA	A	A	A	A	A	A	SA	SA	T	SA	A	T	SA	SA	T	SA	A	SA	SA	T	T	T	SA	A	SA	SA	T	SA	T	T	T	A	T	T	SA
201	SA	SA	SA	T	T	SA	T	A	SA	T	SA	A	SA	SA	A	A	A	A	T	A	SA	SA	T	SA	A	T	A	SA	T	SA	A	SA	A	SA	T	T	SA	SA	SA	SA	T	SA	SA	T	T	A	T	T	SA
202	SA	SA	SA	SA	T	SA	T	T	SA	T	SA	A	SA	SA	A	A	A	A	T	A	SA	SA	T	SA	A	A	A	SA	A	SA	SA	T	T	SA	T	T	SA	SA	SA	SA	T	T	SA	T	SA	A	A	SA	SA
203	SA	SA	SA	SA	T	T	T	T	SA	T	A	A	SA	A	A	A	A	A	SA	A	SA	SA	T	SA	A	A	SA	SA	T	SA	SA	T	T	SA	T	T	SA	SA	SA	SA	T	T	SA	SA	T	A	A	SA	SA
204	SA	SA	SA	SA	T	SA	T	T	SA	T	A	A	A	A	A	A	A	A	A	A	SA	SA	T	SA	T	A	SA	SA	SA	T	SA	A	T	SA	T	T	SA	SA	SA	SA	T	T	T	SA	T	A	A	SA	SA
205	SA	T	SA	SA	T	T	T	T	SA	T	A	A	A	A	A	A	A	A	A	A	SA	SA	SA	SA	T	A	SA	SA	SA	T	SA	A	T	SA	T	T	T	SA	T	SA	T	T	T	SA	T	A	A	A	A
206	SA	A	SA	SA	T	T	T	T	SA	T	T	A	A	A	A	A	A	A	A	A	SA	SA	SA	SA	T	T	SA	SA	SA	T	SA	A	T	SA	SA	T	T	T	A	A	T	SA	T	SA	A	A	A	A	A
207	SA	A	SA	T	T	T	SA	T	SA	T	A	A	A	A	A	A	A	A	A	SA	SA	T	T	SA	T	T	A	SA	SA	A	SA	A	T	SA	SA	T	A	T	T	A	T	SA	T	SA	A	A	A	A	A
208	SA	T	SA	T	T	T	A	T	SA	T	SA	A	A	A	A	A	A	A	A	A	SA	T	T	SA	T	A	A	SA	SA	A	SA	SA	T	SA	SA	T	T	T	A	A	T	SA	T	SA	A	A	A	A	A
209	SA	T	SA	T	T	T	A	T	SA	T	SA	A	A	A	A	A	A	A	A	A	A	T	T	SA	T	A	A	SA	T	A	SA	SA	T	SA	SA	T	T	T	A	A	A	SA	SA	SA	A	A	A	A	A
210	SA	T	SA	T	T	T	A	T	T	T	SA	A	A	A	A	A	A	A	A	A	A	T	T	SA	T	A	A	SA	T	A	SA	SA	T	SA	SA	T	T	T	A	A	A	SA	A	SA	A	A	A	A	A
211	SA	T	SA	T	T	T	A	A	T	T	A	A	A	A	A	A	A	A	A	A	A	T	T	SA	A	A	A	SA	T	A	SA	SA	T	SA	SA	T	T	T	T	A	SA	SA	A	SA	A	A	A	A	A
212	SA	T	SA	T	T	SA	A	A	T	T	A	A	A	A	A	A	A	A	A	A	A	T	T	SA	A	T	A	SA	T	A	SA	SA	A	T	T	T	T	T	T	A	SA	SA	A	SA	SA	A	A	A	A
213	SA	T	SA	T	T	A	A	A	T	T	A	A	A	A	A	A	A	A	SA	A	A	SA	T	T	A	T	T	SA	A	A	SA	A	T	A	T	SA	T	T	T	A	SA	SA	SA	SA	SA	A	A	A	A
214	SA	T	SA	T	T	A	A	A	T	T	SA	A	A	T	A	A	A	A	SA	A	A	SA	T	T	A	T	SA	SA	T	A	SA	A	T	A	A	T	T	T	T	T	SA	SA	SA	SA	SA	A	T	A	A
215	SA	T	SA	T	T	T	A	A	T	T	SA	A	A	SA	A	A	A	A	SA	A	A	SA	T	T	A	A	T	SA	T	A	SA	A	T	A	A	T	T	T	T	T	SA	SA	A	SA	SA	SA	A	A	A
216	SA	T	SA	SA	T	T	T	A	T	T	SA	A	A	SA	A	A	A	A	SA	A	A	SA	T	T	A	A	T	SA	A	A	SA	T	SA	A	A	T	T	T	T	T	SA	T	A	T	SA	A	A	A	A
217	SA	T	SA	SA	SA	SA	T	A	T	T	SA	A	A	SA	A	A	A	A	A	A	A	T	T	SA	A	A	A	SA	A	A	SA	SA	SA	A	A	T	T	T	T	SA	A	A	A	T	SA	A	A	A	A
218	SA	SA	SA	SA	SA	SA	SA	A	T	T	SA	A	A	SA	A	SA	A	A	A	A	SA	T	T	T	SA	A	A	A	SA	A	SA	SA	SA	SA	A	T	T	T	T	T	A	A	A	SA	SA	A	A	A	A
219	SA	SA	SA	SA	SA	T	SA	A	T	T	SA	A	A	SA	A	SA	A	A	A	A	SA	T	T	SA	SA	A	A	A	SA	A	SA	T	SA	SA	A	T	T	A	T	T	A	A	A	A	SA	A	A	A	A
220	SA	SA	SA	SA	SA	T	SA	A	T	T	SA	A	A	SA	A	SA	A	A	T	A	SA	T	A	A	T	A	A	A	SA	A	SA	T	T	SA	A	SA	A	A	T	T	A	A	A	A	SA	A	SA	A	A
221	SA	SA	SA	SA	SA	T	A	A	T	T	SA	A	A	SA	A	SA	A	A	A	A	T	T	A	A	SA	T	A	A	SA	A	SA	SA	T	SA	A	SA	A	T	T	A	A	A	A	A	SA	A	A	A	A
222	SA	SA	SA	SA	SA	T	A	A	SA	T	SA	A	A	A	A	SA	A	A	A	T	T	T	SA	T	A	SA	A	A	SA	A	SA	SA	T	SA	A	SA	A	T	SA	A	A	A	A	A	SA	A	A	A	A
223	SA	SA	SA	SA	SA	T	A	SA	SA	T	SA	A	A	A	A	SA	A	T	A	T	T	T	SA	A	A	A	SA	A	SA	A	SA	SA	T	SA	A	SA	A	T	SA	A	A	A	A	A	SA	A	A	A	A
224	SA	SA	SA	SA	A	T	A	T	SA	T	T	A	A	A	A	SA	A	T	A	T	T	T	SA	A	A	A	SA	A	SA	A	SA	SA	T	SA	A	SA	A	T	SA	SA	A	A	A	A	SA	A	A	A	A
225	SA	SA	SA	SA	A	T	T	T	SA	T	T	A	A	A	A	SA	A	T	A	T	T	T	SA	T	T	T	T	A	SA	A	SA	SA	A	SA	A	SA	A	T	SA	SA	A	A	A	A	SA	A	A	A	T
226	SA	SA	SA	SA	T	T	T	A	SA	SA	T	A	A	SA	A	A	A	T	A	T	T	T	SA	SA	SA	A	SA	A	SA	A	SA	SA	A	SA	A	SA	A	T	SA	T	A	A	A	A	SA	A	A	A	T
227	SA	SA	SA	SA	T	T	T	A	SA	SA	T	A	A	SA	A	A	A	T	A	A	T	T	SA	SA	SA	A	SA	A	A	A	SA	T	A	SA	A	SA	T	T	SA	T	A	A	A	A	A	A	T	T	T
228	SA	SA	SA	T	T	T	T	SA	T	SA	SA	A	A	SA	A	A	A	T	A	A	T	T	SA	SA	T	A	T	A	T	A	SA	T	A	SA	A	T	T	T	T	T	A	A	A	A	A	A	T	T	T
229	SA	SA	SA	T	T	T	T	SA	SA	SA	SA	A	A	SA	A	A	A	T	T	A	T	T	SA	SA	T	A	T	A	T	A	T	T	A	SA	A	T	T	T	T	A	A	A	A	A	A	A	T	SA	A
230	SA	SA	SA	T	T	T	T	SA	SA	T	A	A	A	SA	A	A	A	A	A	A	SA	T	SA	SA	SA	SA	T	A	T	A	T	T	A	A	A	T	T	T	SA	A	A	A	A	A	SA	A	T	SA	A
231	SA	T	T	T	SA	T	T	SA	SA	T	A	A	A	SA	A	A	A	A	T	SA	SA	T	SA	A	SA	SA	T	A	T	A	SA	T	A	A	A	SA	A	T	SA	A	A	A	A	A	SA	A	T	SA	A
232	SA	T	T	T	SA	T	T	SA	SA	T	A	A	A	SA	A	A	A	A	T	SA	T	T	SA	A	SA	SA	T	A	T	A	A	T	A	SA	A	SA	SA	T	SA	A	A	A	A	A	SA	A	T	SA	A
233	SA	T	T	T	SA	T	SA	SA	T	T	A	A	A	A	A	A	A	T	T	SA	SA	T	SA	A	A	SA	T	A	T	A	A	T	A	SA	A	SA	SA	T	SA	A	A	A	A	A	SA	A	T	A	A
234	SA	T	A	T	T	T	T	T	T	T	A	A	A	A	A	A	A	T	T	SA	SA	T	SA	A	A	SA	T	A	T	T	A	T	A	SA	SA	SA	SA	T	SA	SA	A	A	A	A	SA	A	A	A	A
235	SA	T	SA	T	T	T	T	T	T	T	A	A	A	A	A	A	A	A	A	SA	SA	T	SA	A	A	SA	T	A	SA	A	SA	SA	A	A	SA	T	SA	T	SA	SA	A	A	A	A	SA	A	A	A	A
236	SA	T	T	T	T	T	T	SA	T	T	A	A	A	SA	A	A	A	SA	A	SA	SA	T	SA	A	A	SA	T	A	SA	A	A	SA	A	A	SA	T	SA	T	SA	SA	A	A	A	A	A	A	A	A	A
237	SA	T	T	T	T	T	T	T	T	T	A	A	A	SA	A	A	A	SA	SA	SA	SA	T	SA	A	A	SA	T	A	SA	A	A	SA	A	A	SA	T	SA	T	SA	SA	A	A	A	A	A	A	A	A	A
238	SA	T	T	T	T	T	T	A	T	T	T	A	A	SA	A	A	A	SA	SA	SA	SA	T	SA	A	A	SA	A	A	SA	A	A	SA	A	A	SA	T	SA	T	T	A	A	SA	A	A	A	A	A	A	A
239	SA	T	T	T	T	T	A	A	T	T	T	A	A	SA	A	A	A	SA	SA	SA	SA	T	SA	A	A	SA	A	A	A	A	A	T	A	A	SA	T	SA	A	T	A	A	A	A	A	A	A	A	A	A
240	SA	T	T	T	T	T	A	SA	T	T	T	A	A	SA	A	A	A	SA	SA	SA	SA	T	T	A	A	A	A	A	A	A	A	A	A	A	SA	T	SA	A	T	A	A	A	A	A	A	A	A	A	A
241	SA	SA	T	T	T	T	SA	A	T	T	T	A	A	SA	A	A	A	SA	SA	SA	SA	T	T	A	SA	A	SA	A	A	A	SA	T	T	A	A	A	SA	T	T	A	A	A	A	A	A	A	A	A	A
242	SA	SA	T	T	T	T	SA	A	T	T	T	A	A	SA	A	A	A	SA	A	SA	SA	T	T	A	SA	A	SA	A	A	A	SA	T	T	T	A	A	A	SA	T	A	A	A	A	A	A	A	A	A	A
243	SA	SA	T	T	T	T	SA	T	T	T	T	A	A	T	A	A	A	SA	A	SA	SA	T	T	A	SA	A	A	A	A	A	SA	T	T	T	A	A	A	T	T	SA	A	A	A	A	A	A	SA	A	A
244	SA	SA	T	T	T	T	A	T	T	T	T	A	A	SA	A	A	A	T	T	T	SA	T	T	T	SA	A	SA	A	A	A	SA	T	T	T	SA	SA	A	A	T	SA	A	A	A	A	A	A	A	A	A
245	SA	SA	T	T	T	T	T	T	T	T	T	A	A	SA	A	A	A	T	A	T	T	T	T	T	SA	T	SA	A	A	A	SA	SA	SA	T	SA	SA	A	A	T	SA	A	A	A	A	A	A	A	A	A
246	SA	SA	T	T	SA	T	SA	T	T	T	T	A	A	SA	A	A	A	T	A	T	SA	T	T	T	SA	A	SA	A	T	A	SA	SA	SA	T	SA	SA	A	A	T	SA	SA	A	A	A	A	A	A	A	A
247	SA	SA	T	T	T	T	SA	T	T	T	SA	A	A	SA	A	A	A	A	A	T	SA	SA	SA	T	SA	A	SA	A	T	A	SA	SA	SA	T	SA	SA	SA	A	T	SA	A	A	A	A	A	SA	A	A	A
248	SA	SA	T	T	T	T	T	T	T	T	SA	A	A	SA	A	A	A	A	A	T	SA	SA	SA	T	SA	SA	SA	A	T	SA	SA	T	SA	T	SA	SA	A	SA	T	T	A	A	A	A	A	SA	T	A	A
249	SA	SA	T	T	T	T	T	T	T	T	SA	A	A	A	A	A	A	A	A	T	SA	SA	SA	T	A	SA	SA	A	T	SA	SA	T	SA	T	SA	SA	SA	T	SA	T	A	A	A	A	A	A	A	A	A
250	SA	SA	T	T	T	T	A	T	T	T	SA	A	A	A	A	A	A	A	A	A	A	SA	SA	T	SA	SA	SA	T	T	SA	SA	T	SA	T	A	SA	SA	T	SA	T	A	A	A	A	A	A	A	A	A
251	SA	SA	SA	T	T	T	A	T	T	T	SA	A	A	A	A	A	A	A	A	A	A	SA	SA	T	SA	SA	A	T	A	SA	SA	T	SA	T	A	SA	T	T	T	T	A	A	A	A	A	A	A	A	SA
252	SA	SA	T	T	T	T	A	T	T	T	SA	A	A	SA	A	A	A	A	A	A	A	SA	SA	T	SA	A	A	SA	A	A	SA	T	SA	SA	A	A	T	T	SA	T	A	A	A	A	A	A	A	A	A
253	SA	SA	T	T	T	T	A	T	T	T	SA	A	A	T	A	A	A	A	SA	A	A	SA	SA	T	SA	A	SA	SA	T	SA	SA	T	SA	SA	A	A	A	T	SA	T	A	A	A	A	A	A	A	A	A
254	SA	SA	SA	T	T	SA	T	T	T	T	SA	A	A	T	A	A	A	A	SA	A	A	SA	SA	T	SA	A	A	T	T	SA	SA	T	SA	SA	A	T	A	SA	SA	T	A	A	A	A	A	A	A	A	A
255	SA	SA	A	A	T	SA	T	T	T	T	A	A	A	T	A	A	A	A	SA	A	A	SA	SA	A	SA	A	A	T	SA	A	T	A	SA	SA	A	A	A	SA	SA	T	A	A	A	A	A	A	A	A	A
256	SA	SA	SA	A	T	SA	T	T	T	T	A	A	A	T	A	A	A	SA	SA	A	A	SA	SA	A	SA	A	A	T	SA	A	T	A	SA	A	A	A	T	SA	SA	T	A	A	A	A	A	A	A	A	A
257	SA	T	SA	A	A	SA	A	T	T	T	A	A	A	T	A	A	A	SA	SA	A	SA	SA	SA	A	SA	T	SA	T	SA	A	T	T	T	A	A	A	T	SA	SA	T	A	A	A	A	A	A	A	A	A
258	SA	T	SA	A	A	SA	SA	T	T	T	SA	A	A	SA	A	A	A	SA	SA	A	SA	A	A	A	SA	T	A	SA	SA	A	T	T	T	A	A	SA	T	SA	SA	T	A	A	A	A	A	A	A	A	A
259	SA	T	SA	A	A	SA	T	T	T	T	SA	A	A	SA	A	A	A	T	SA	A	SA	A	A	A	SA	T	T	SA	SA	A	T	T	T	A	A	SA	T	SA	SA	T	A	A	A	A	A	A	A	A	A
260	SA	T	SA	A	A	SA	T	T	T	T	SA	A	A	SA	A	A	A	T	T	A	SA	A	A	SA	SA	SA	T	T	SA	A	T	T	T	SA	A	SA	T	SA	SA	SA	A	A	A	A	A	A	A	A	A
261	SA	T	SA	A	A	SA	A	T	T	T	SA	A	A	T	A	A	A	T	T	A	SA	A	A	A	SA	A	T	T	SA	SA	T	T	SA	T	A	SA	A	SA	SA	SA	A	A	A	A	A	SA	A	A	A
262	SA	T	SA	A	A	SA	A	SA	T	T	SA	A	A	T	A	A	A	T	T	A	A	A	A	SA	SA	SA	T	T	SA	SA	A	T	SA	T	A	T	T	SA	SA	SA	A	A	A	A	A	A	SA	A	A
263	SA	T	SA	A	A	T	T	T	T	T	SA	A	A	SA	A	A	A	SA	T	A	A	A	A	SA	SA	SA	T	T	SA	SA	T	T	SA	T	A	T	T	SA	SA	SA	A	A	A	A	A	A	SA	A	A
264	SA	T	SA	A	A	T	T	T	T	T	SA	A	A	SA	A	A	A	SA	T	A	A	A	A	A	SA	SA	T	T	SA	SA	T	T	SA	T	A	T	T	SA	SA	SA	A	A	A	A	A	A	SA	A	A
265	SA	T	A	A	SA	T	T	A	T	T	SA	A	A	SA	A	A	A	SA	T	SA	A	A	A	A	SA	SA	T	T	SA	T	T	T	SA	T	A	SA	T	T	SA	SA	A	A	A	A	A	A	SA	A	T
266	SA	T	A	A	SA	T	T	T	T	T	T	A	A	SA	A	A	A	SA	A	T	A	T	A	A	SA	T	T	T	SA	T	T	T	SA	A	A	SA	T	T	T	SA	A	A	A	A	A	A	SA	T	T
267	SA	T	A	A	SA	T	A	A	T	T	T	A	A	SA	A	A	A	SA	A	SA	A	T	A	A	SA	T	T	T	SA	T	A	A	A	A	A	A	T	T	T	SA	A	A	A	A	A	SA	SA	T	T
268	SA	T	A	A	SA	T	A	A	T	T	T	A	A	SA	A	A	A	SA	A	SA	A	T	A	A	SA	A	A	T	SA	SA	A	SA	T	A	A	A	T	T	T	SA	A	A	A	A	A	SA	SA	T	T
269	SA	T	A	A	SA	T	T	SA	T	T	T	A	A	SA	A	A	A	SA	A	SA	A	T	A	SA	SA	SA	A	T	SA	SA	SA	A	T	A	A	A	T	T	T	T	A	A	A	A	A	SA	SA	T	SA
270	SA	T	A	A	SA	T	T	T	T	T	T	A	A	A	A	A	A	SA	T	SA	T	T	A	SA	SA	SA	SA	T	T	SA	SA	A	T	A	A	A	SA	T	T	T	A	A	A	A	A	A	T	A	SA
271	SA	T	A	A	SA	T	T	T	T	T	T	A	A	A	A	A	A	SA	T	SA	T	SA	A	SA	SA	SA	SA	T	T	SA	SA	T	T	A	SA	SA	SA	T	SA	SA	SA	A	A	A	A	A	A	T	SA
272	SA	T	A	A	SA	T	SA	SA	T	T	T	A	A	A	A	A	A	SA	T	SA	T	T	A	A	SA	SA	SA	T	A	SA	SA	T	T	A	SA	SA	SA	T	SA	T	T	A	A	A	A	A	A	T	SA
273	SA	T	A	A	A	T	SA	SA	T	T	A	A	A	A	A	A	A	A	SA	SA	T	T	T	SA	SA	SA	SA	T	A	SA	SA	T	T	A	SA	SA	T	SA	SA	T	T	A	A	A	A	A	A	T	SA
274	SA	T	A	A	SA	T	A	SA	T	T	T	A	A	A	A	A	A	T	T	SA	A	SA	T	SA	SA	SA	SA	T	A	SA	SA	T	T	T	T	T	T	SA	SA	T	T	SA	A	A	A	A	T	T	SA
275	SA	T	A	A	SA	T	A	SA	T	T	T	A	A	A	A	A	A	T	T	SA	T	T	T	SA	T	A	SA	T	T	SA	SA	A	T	T	T	T	T	SA	SA	A	T	SA	A	A	A	A	T	T	SA
276	SA	T	A	SA	SA	T	A	SA	T	T	T	A	A	A	A	A	A	A	T	T	T	T	T	SA	SA	A	SA	T	T	SA	A	A	T	T	T	T	T	A	SA	SA	T	SA	T	A	A	A	T	T	SA
277	SA	T	A	SA	A	SA	A	SA	T	T	T	A	A	A	A	A	A	A	T	T	T	T	T	SA	SA	A	SA	T	T	SA	A	T	T	SA	T	T	T	A	A	SA	T	SA	T	A	A	A	T	SA	A
278	SA	T	A	SA	A	SA	A	A	T	T	T	A	A	A	A	A	A	A	T	T	T	T	T	SA	SA	A	SA	T	T	T	A	T	T	SA	T	T	A	A	A	SA	T	SA	T	A	A	A	A	T	A
279	SA	T	T	SA	A	SA	T	SA	T	T	T	A	A	A	A	A	A	T	T	T	T	T	T	A	SA	A	T	T	T	T	A	T	T	SA	T	T	SA	A	A	SA	T	SA	T	A	A	A	T	T	A
280	SA	T	T	SA	SA	T	T	SA	T	T	T	A	A	A	A	A	A	T	SA	T	T	T	T	A	SA	A	A	T	T	T	A	A	T	SA	T	T	SA	A	A	SA	T	T	T	A	A	A	T	SA	A
281	SA	T	A	SA	T	T	T	SA	T	T	T	A	A	A	A	A	A	A	SA	T	T	T	T	T	SA	A	T	T	T	T	A	A	T	SA	T	T	SA	A	A	SA	T	T	T	A	A	A	SA	T	A
282	SA	T	A	A	A	A	T	SA	T	T	T	A	A	A	A	A	A	A	SA	SA	T	T	T	T	SA	A	T	T	T	T	SA	T	T	T	T	T	SA	A	A	SA	T	T	T	SA	A	A	SA	T	SA
283	SA	SA	T	A	T	A	T	SA	T	T	T	A	A	A	A	A	A	A	SA	SA	SA	T	T	T	SA	SA	T	T	SA	T	SA	SA	T	T	T	T	SA	A	SA	SA	T	T	T	SA	A	A	SA	A	SA
284	SA	SA	A	SA	T	A	T	SA	T	T	T	A	A	A	A	A	A	T	SA	SA	SA	T	T	T	SA	SA	A	SA	A	T	SA	SA	T	T	T	T	SA	A	SA	SA	T	T	T	SA	A	A	SA	T	SA
285	SA	SA	A	SA	T	A	T	SA	T	T	T	A	A	A	A	A	A	T	SA	SA	T	T	T	SA	SA	SA	A	T	T	T	SA	SA	A	SA	T	T	SA	A	SA	SA	T	T	T	SA	A	SA	SA	SA	SA
286	SA	SA	A	A	T	A	T	SA	T	T	T	A	A	A	A	A	A	A	SA	T	T	T	T	SA	SA	T	T	T	T	T	SA	T	A	T	T	T	T	T	SA	SA	T	SA	T	SA	A	SA	SA	SA	SA
287	SA	SA	A	A	SA	A	T	T	T	T	T	A	A	SA	A	A	A	SA	SA	T	T	T	T	SA	SA	T	T	T	T	T	SA	T	A	T	SA	T	T	T	SA	SA	T	SA	T	SA	A	SA	A	SA	SA
288	SA	SA	A	A	A	A	T	T	T	T	T	A	A	SA	A	A	A	SA	SA	T	T	T	T	SA	SA	T	A	T	SA	T	SA	SA	A	T	SA	T	T	SA	SA	SA	T	SA	T	SA	SA	SA	SA	SA	SA
289	SA	SA	A	A	A	A	T	T	T	T	T	A	A	SA	A	A	A	SA	SA	T	T	T	T	SA	SA	T	A	A	A	SA	SA	SA	A	T	SA	T	T	SA	SA	SA	T	SA	T	SA	T	SA	SA	SA	A
290	SA	SA	SA	A	A	A	T	T	T	T	T	A	A	SA	A	A	A	SA	SA	T	T	T	T	SA	SA	SA	A	A	A	SA	SA	SA	A	T	SA	T	T	T	SA	SA	T	SA	T	SA	T	SA	SA	A	A
291	SA	SA	SA	A	SA	A	T	T	T	T	T	A	A	A	A	A	A	SA	SA	T	T	T	T	SA	SA	SA	A	T	A	SA	SA	T	A	T	SA	T	T	T	T	T	T	SA	T	SA	T	SA	SA	A	T
292	SA	SA	A	A	SA	A	A	SA	T	T	T	A	A	A	A	A	A	A	A	T	T	T	T	SA	SA	SA	A	A	A	SA	SA	T	SA	T	SA	T	T	T	T	T	T	SA	T	SA	T	SA	SA	A	T
293	SA	SA	A	A	SA	A	SA	SA	T	T	T	A	A	A	A	A	A	A	A	T	T	T	T	SA	SA	SA	A	A	A	SA	T	T	SA	T	SA	T	T	T	T	T	T	SA	T	A	T	SA	A	SA	T
294	SA	SA	A	A	SA	SA	T	T	T	T	T	A	A	A	A	A	A	SA	A	T	T	T	T	T	A	SA	A	SA	A	SA	T	T	SA	T	SA	T	T	T	T	T	T	SA	T	SA	A	SA	SA	SA	T
295	SA	SA	A	T	A	SA	T	T	T	T	T	A	A	A	A	A	A	SA	A	T	T	T	T	SA	A	SA	A	SA	A	SA	T	T	SA	T	T	A	T	T	T	T	T	SA	T	SA	A	SA	A	SA	T
296	SA	SA	SA	T	A	SA	T	T	T	T	T	A	A	A	A	A	A	T	A	T	T	T	T	SA	A	SA	SA	SA	A	SA	T	SA	SA	T	T	A	T	T	SA	T	T	T	T	SA	A	SA	T	SA	T
297	SA	SA	SA	A	A	SA	T	T	T	T	T	A	A	A	A	A	A	A	SA	T	SA	A	T	SA	SA	A	SA	SA	A	SA	T	T	SA	SA	T	A	T	T	SA	T	T	T	T	SA	A	SA	T	T	T
298	SA	SA	SA	A	A	SA	T	T	T	T	A	A	A	A	A	A	A	A	SA	A	A	A	T	SA	A	A	T	SA	SA	SA	T	T	T	SA	T	SA	T	SA	SA	T	T	T	T	SA	A	SA	T	T	T
299	SA	T	SA	A	A	SA	A	A	T	T	A	A	A	A	A	A	A	A	A	A	A	A	T	SA	A	A	T	SA	T	SA	T	T	T	SA	T	T	T	SA	SA	T	T	T	T	SA	A	A	T	T	T
300	SA	T	SA	A	A	SA	A	A	T	T	A	A	A	A	A	A	A	A	A	A	A	A	T	SA	A	A	T	SA	T	T	T	T	T	SA	T	T	A	SA	SA	T	T	T	T	SA	SA	A	T	T	A
301	SA	SA	T	A	A	SA	T	A	T	T	A	A	A	A	A	A	A	A	A	A	A	T	T	SA	SA	A	A	SA	T	T	T	T	T	SA	T	T	A	SA	SA	T	T	T	T	SA	SA	A	T	A	A
302	SA	SA	T	A	SA	SA	T	A	T	T	A	A	A	A	A	A	A	A	A	T	SA	T	T	SA	A	A	A	SA	T	T	T	T	T	SA	T	T	A	SA	SA	T	T	T	T	SA	SA	A	T	A	A
303	SA	SA	T	A	SA	SA	T	A	T	T	A	A	A	A	A	A	A	T	A	T	SA	T	SA	SA	A	A	A	SA	A	T	T	T	T	SA	T	SA	T	SA	SA	T	T	T	SA	SA	SA	A	T	SA	A
304	SA	SA	A	A	SA	SA	T	T	T	T	A	A	A	A	A	A	A	T	A	A	SA	T	SA	SA	A	A	A	SA	A	T	T	T	T	SA	T	SA	SA	SA	SA	T	T	T	SA	T	SA	A	T	A	A
305	SA	SA	A	A	SA	SA	T	T	T	T	A	A	A	A	A	A	A	T	A	A	SA	T	SA	SA	A	A	A	SA	A	T	T	T	T	SA	T	SA	A	SA	SA	T	T	T	SA	T	SA	A	A	A	T
306	SA	SA	T	A	SA	SA	A	T	T	T	A	A	A	A	A	A	A	T	T	A	SA	T	SA	SA	A	T	A	SA	A	T	SA	A	T	SA	T	T	A	SA	SA	T	T	T	SA	SA	SA	SA	A	A	A
307	SA	SA	SA	T	SA	SA	A	A	T	T	SA	A	A	A	A	A	A	T	A	A	SA	T	SA	A	A	T	A	SA	A	SA	SA	T	T	SA	T	T	SA	SA	SA	A	T	T	SA	SA	SA	SA	SA	A	A
308	SA	SA	A	T	SA	SA	A	T	T	T	SA	A	A	A	A	A	A	T	T	A	SA	T	SA	SA	SA	A	T	SA	A	SA	SA	A	T	SA	T	T	SA	SA	SA	A	T	T	SA	SA	SA	SA	SA	A	A
309	SA	SA	SA	T	SA	SA	A	T	T	T	SA	A	A	SA	A	A	A	T	SA	A	SA	T	SA	SA	SA	A	T	SA	A	SA	T	A	T	SA	SA	T	SA	SA	T	A	T	T	T	A	SA	T	SA	A	A
310	SA	SA	SA	T	SA	SA	A	T	T	T	SA	A	A	SA	A	A	A	T	A	SA	SA	T	T	SA	SA	A	T	SA	T	SA	T	A	T	SA	SA	T	SA	T	T	A	T	T	T	A	SA	T	A	A	A
311	SA	SA	SA	SA	SA	SA	A	T	T	T	SA	A	A	SA	A	A	A	A	SA	SA	SA	T	T	T	SA	A	T	SA	T	SA	T	A	T	SA	SA	T	SA	T	SA	A	T	T	T	A	SA	T	A	A	SA
312	SA	SA	SA	SA	SA	SA	SA	T	T	T	SA	A	A	SA	A	A	A	A	SA	SA	SA	SA	T	T	SA	A	T	SA	T	SA	T	T	T	T	SA	T	SA	SA	SA	A	T	T	T	T	SA	A	A	A	SA
313	SA	SA	T	T	SA	SA	SA	A	T	T	SA	A	A	SA	A	A	A	A	SA	SA	A	SA	T	T	SA	A	A	SA	SA	SA	A	A	T	T	SA	T	SA	SA	A	A	T	SA	T	T	SA	A	A	A	A
314	SA	SA	T	T	SA	SA	SA	SA	T	T	SA	A	A	SA	A	A	A	A	SA	A	A	SA	T	SA	SA	A	SA	T	SA	SA	SA	A	SA	T	SA	T	SA	SA	T	SA	T	SA	T	T	SA	A	A	A	A
315	SA	SA	T	T	SA	SA	SA	SA	T	T	SA	A	A	SA	A	A	A	A	SA	A	A	SA	T	SA	SA	T	A	T	SA	SA	SA	A	SA	A	SA	T	T	SA	T	SA	T	SA	T	T	SA	A	A	A	A
316	SA	SA	T	T	SA	SA	SA	A	T	T	SA	A	A	SA	A	A	A	A	SA	A	A	SA	T	SA	SA	T	A	T	SA	SA	SA	A	SA	A	SA	T	T	SA	T	SA	T	SA	T	T	SA	A	SA	A	A
317	SA	SA	T	T	SA	SA	SA	A	T	SA	SA	A	A	SA	A	A	A	T	A	A	A	SA	T	SA	SA	T	T	SA	SA	SA	SA	A	T	SA	SA	SA	T	SA	T	A	T	SA	A	T	SA	A	SA	A	A
318	SA	SA	T	T	T	T	SA	A	T	SA	T	A	A	SA	A	A	A	A	A	SA	A	SA	T	SA	SA	T	T	SA	SA	T	SA	A	T	SA	SA	SA	T	SA	T	T	T	SA	A	T	SA	A	A	A	A
319	SA	SA	T	T	T	T	SA	T	T	SA	T	A	A	SA	A	A	A	A	A	T	A	SA	T	A	SA	A	T	SA	SA	T	SA	A	T	SA	T	SA	T	SA	T	T	T	A	T	T	SA	A	A	A	A
320	SA	SA	T	T	T	T	SA	A	T	SA	T	A	A	SA	A	A	A	A	A	A	A	SA	T	T	A	T	T	SA	T	T	SA	T	T	SA	SA	SA	T	SA	T	T	T	A	T	T	SA	A	A	A	A
321	SA	SA	T	T	T	T	SA	SA	SA	SA	T	A	A	SA	A	A	A	A	A	A	A	SA	SA	T	T	A	T	T	A	T	SA	T	T	SA	T	SA	T	SA	T	T	T	A	SA	T	SA	A	A	A	SA
322	SA	SA	SA	T	T	T	SA	SA	SA	SA	T	A	A	SA	A	A	A	A	A	A	A	A	SA	T	T	A	A	T	A	T	SA	T	SA	T	T	SA	SA	A	T	T	T	SA	SA	T	SA	A	A	A	SA
323	SA	SA	SA	T	T	T	SA	SA	SA	SA	T	A	A	SA	A	A	A	A	SA	A	A	A	SA	T	T	A	A	T	A	T	SA	T	SA	T	T	SA	SA	T	T	T	T	SA	SA	T	SA	A	A	A	SA
324	SA	SA	SA	T	T	T	A	SA	SA	SA	T	A	A	SA	A	A	A	A	SA	A	SA	SA	SA	T	T	SA	A	T	A	SA	SA	T	SA	T	T	SA	SA	T	T	T	T	SA	SA	T	T	T	A	A	SA
325	SA	SA	SA	T	T	T	A	SA	SA	SA	T	A	A	SA	A	A	A	SA	SA	SA	SA	SA	SA	T	T	T	A	T	A	SA	SA	T	SA	T	T	SA	SA	SA	T	T	T	SA	SA	T	T	T	A	T	SA
326	SA	SA	A	T	T	T	SA	SA	SA	SA	T	A	A	SA	A	A	A	SA	SA	SA	SA	SA	SA	T	T	T	A	T	A	SA	SA	T	SA	T	T	A	SA	SA	T	SA	T	SA	SA	T	T	T	A	T	SA
327	SA	SA	A	T	T	T	SA	SA	SA	SA	T	A	A	A	A	A	A	SA	SA	SA	SA	SA	SA	T	T	A	A	SA	A	SA	SA	T	T	T	T	A	SA	SA	T	SA	T	SA	SA	T	T	T	A	T	SA
328	SA	SA	SA	SA	T	T	SA	SA	SA	SA	T	A	A	T	A	A	A	SA	SA	SA	SA	SA	SA	T	T	A	T	SA	A	SA	SA	T	SA	SA	T	A	A	SA	T	SA	T	SA	SA	T	T	A	A	T	SA
329	SA	SA	SA	SA	T	SA	SA	SA	SA	SA	T	A	A	T	A	A	A	SA	SA	SA	SA	SA	SA	T	T	A	T	SA	A	SA	SA	A	SA	SA	T	A	A	SA	T	SA	T	SA	SA	T	T	A	T	T	SA
330	SA	SA	SA	SA	T	SA	SA	SA	SA	SA	T	A	A	T	A	A	A	SA	SA	SA	SA	SA	SA	T	T	A	T	T	SA	T	SA	T	T	SA	SA	A	A	SA	SA	SA	T	SA	SA	T	T	A	T	T	SA
331	SA	SA	A	A	T	T	SA	SA	SA	T	SA	A	A	A	A	A	A	SA	SA	A	SA	SA	SA	A	T	A	T	T	A	T	SA	T	T	T	T	A	T	SA	SA	SA	T	SA	SA	T	T	A	T	SA	SA
332	SA	SA	A	SA	A	T	SA	SA	SA	T	SA	A	A	A	A	A	A	SA	T	A	SA	SA	SA	A	T	A	A	T	SA	T	SA	T	A	T	T	A	A	A	SA	SA	T	SA	SA	T	T	A	T	SA	SA
333	SA	SA	A	SA	SA	T	SA	T	SA	SA	SA	A	A	A	A	A	A	SA	T	A	SA	SA	SA	A	T	A	SA	SA	SA	T	SA	A	A	T	T	SA	A	A	SA	SA	T	SA	SA	T	T	A	T	SA	SA
334	SA	SA	A	SA	SA	T	SA	SA	SA	SA	SA	A	A	A	A	A	A	SA	T	A	SA	SA	SA	A	T	A	T	SA	SA	SA	A	A	A	T	T	SA	A	A	SA	A	T	SA	A	T	T	A	T	A	SA
335	SA	SA	A	SA	T	T	SA	SA	SA	SA	SA	A	A	A	A	A	A	SA	A	T	SA	SA	SA	A	SA	T	T	SA	SA	SA	A	A	A	A	T	A	A	A	SA	A	T	A	SA	T	A	SA	T	A	SA
336	SA	SA	SA	SA	T	T	SA	SA	SA	T	T	A	A	A	A	A	A	SA	A	T	SA	SA	SA	A	SA	T	T	SA	SA	SA	A	A	A	T	T	A	A	A	A	A	T	A	SA	T	A	SA	T	SA	A
337	SA	SA	SA	T	T	SA	T	SA	SA	T	T	A	A	A	A	A	A	SA	A	T	SA	SA	A	SA	SA	T	T	SA	SA	T	A	A	A	T	T	A	A	A	SA	SA	T	A	SA	T	T	SA	T	SA	A
338	SA	SA	SA	T	A	SA	T	T	SA	T	T	A	A	A	A	A	A	SA	A	T	SA	SA	A	T	SA	T	T	SA	SA	T	A	SA	T	T	T	T	A	A	SA	SA	SA	A	SA	T	T	T	T	SA	A
339	SA	SA	T	T	T	T	T	A	SA	T	T	A	A	A	A	A	A	SA	A	T	SA	SA	A	T	T	SA	T	SA	SA	T	A	SA	T	T	T	T	A	A	SA	SA	T	A	SA	T	T	T	T	SA	A
340	SA	SA	T	T	T	T	A	A	SA	T	T	A	A	A	A	A	A	SA	A	T	SA	A	A	T	T	T	SA	SA	SA	T	SA	SA	T	T	T	T	SA	A	SA	SA	T	T	SA	T	SA	SA	T	SA	A
341	SA	SA	T	T	T	T	SA	A	SA	T	T	A	A	A	A	A	A	SA	A	T	T	A	A	T	T	T	SA	T	SA	T	T	SA	T	T	T	T	T	A	A	SA	T	T	T	T	SA	SA	T	SA	A
342	SA	SA	A	A	T	T	A	A	SA	T	T	A	A	T	A	A	A	SA	A	T	SA	A	A	SA	T	T	SA	T	SA	T	T	SA	T	SA	T	T	T	SA	A	SA	T	T	T	SA	SA	SA	SA	SA	A
343	SA	SA	A	T	T	T	A	A	SA	T	T	A	A	T	A	A	A	SA	A	T	SA	A	A	A	T	T	A	T	SA	T	T	SA	T	SA	T	T	T	SA	A	T	T	T	T	SA	SA	SA	SA	SA	A
344	SA	SA	A	T	SA	T	SA	A	SA	T	T	A	A	T	A	A	A	SA	A	T	SA	SA	A	A	T	T	T	T	SA	T	A	SA	SA	A	T	T	T	SA	A	A	T	T	T	SA	A	SA	SA	SA	T
345	SA	SA	A	SA	SA	SA	SA	A	SA	T	T	A	A	T	A	A	A	T	SA	T	SA	SA	A	T	T	T	T	T	SA	T	A	SA	SA	A	T	T	T	A	A	A	T	T	A	SA	A	A	SA	SA	T
346	SA	T	A	A	SA	SA	SA	A	SA	T	T	A	A	T	A	A	A	T	SA	T	SA	SA	T	T	T	T	T	T	SA	T	A	SA	SA	A	T	T	T	T	A	A	T	T	A	A	A	T	SA	SA	T
347	SA	SA	A	A	SA	SA	T	T	SA	T	T	A	A	SA	A	A	A	T	A	T	SA	SA	T	T	T	SA	SA	T	SA	T	A	SA	SA	A	T	T	T	SA	A	A	T	T	A	SA	A	T	SA	T	T
348	SA	SA	SA	A	SA	SA	T	T	SA	T	SA	A	A	SA	A	A	A	A	A	T	SA	T	SA	T	T	SA	T	A	SA	T	A	T	SA	A	T	T	SA	SA	A	T	T	T	SA	SA	T	T	SA	T	T
349	SA	SA	SA	A	SA	T	T	T	SA	T	SA	A	A	T	A	A	A	T	A	T	SA	T	SA	T	T	SA	T	T	SA	T	A	A	SA	A	T	T	SA	SA	SA	T	T	T	SA	SA	T	T	SA	T	A
350	SA	SA	SA	A	SA	SA	T	T	SA	T	SA	A	A	T	A	A	A	T	A	A	SA	T	T	T	T	SA	T	T	T	T	A	A	SA	A	T	T	T	SA	SA	T	T	T	SA	SA	T	T	SA	A	A
351	SA	SA	SA	A	SA	SA	T	T	SA	T	SA	A	A	A	A	A	A	T	A	A	SA	T	T	T	T	SA	T	T	T	T	A	A	SA	A	T	T	T	SA	SA	T	SA	T	A	SA	T	T	SA	A	A
352	SA	SA	T	A	T	SA	A	T	SA	T	SA	A	A	A	A	A	A	T	A	A	SA	T	T	T	T	SA	T	T	T	T	A	A	SA	SA	T	T	T	SA	SA	A	SA	SA	A	SA	T	T	SA	A	SA
353	SA	SA	SA	T	T	SA	T	T	SA	T	SA	A	A	A	A	A	A	SA	A	T	SA	T	T	T	SA	SA	T	T	T	T	A	A	SA	SA	T	T	T	T	SA	A	T	SA	A	SA	T	T	SA	A	SA
354	SA	SA	SA	T	T	SA	A	SA	T	T	SA	A	A	A	A	A	A	SA	A	T	T	T	T	SA	SA	SA	T	T	T	T	A	A	SA	SA	T	T	T	T	A	T	A	SA	A	T	T	A	T	A	SA
355	SA	SA	SA	T	T	SA	A	SA	T	T	SA	A	A	A	A	A	A	SA	A	T	T	T	T	SA	SA	SA	T	T	SA	T	A	A	SA	SA	T	T	T	T	A	T	A	SA	A	SA	T	A	T	A	SA
356	SA	SA	SA	T	T	SA	A	SA	T	T	SA	A	A	A	A	A	A	SA	A	T	SA	T	T	SA	SA	SA	T	T	SA	T	A	A	SA	SA	T	T	T	T	T	T	T	SA	A	T	SA	A	A	A	SA
357	SA	SA	SA	T	T	T	A	SA	T	T	SA	A	A	A	A	A	A	A	A	T	SA	A	A	T	SA	A	T	T	SA	T	A	A	SA	SA	T	SA	T	SA	A	T	T	T	A	SA	SA	A	A	A	SA
358	SA	SA	SA	T	T	T	T	SA	T	T	SA	A	A	A	A	A	A	A	A	T	SA	A	A	T	SA	A	T	T	SA	T	A	SA	SA	SA	T	SA	T	SA	A	T	T	T	A	SA	SA	SA	SA	A	T
359	SA	SA	SA	T	T	T	T	SA	T	T	SA	A	A	SA	A	A	A	T	A	T	SA	A	SA	SA	SA	A	T	T	SA	T	A	SA	SA	SA	T	SA	A	SA	T	T	T	T	A	SA	SA	T	A	A	T
360	SA	SA	SA	T	T	T	T	SA	T	T	SA	A	A	SA	A	A	A	T	A	T	SA	SA	SA	SA	SA	A	T	SA	SA	T	T	T	SA	SA	T	SA	A	SA	T	T	T	T	T	SA	SA	T	SA	A	SA
361	SA	SA	T	T	T	T	T	SA	T	T	SA	A	A	SA	A	A	A	T	A	T	SA	SA	SA	SA	SA	A	A	SA	SA	T	T	A	SA	SA	T	SA	A	SA	A	SA	T	T	T	SA	SA	T	SA	A	SA
362	SA	SA	A	T	A	T	T	SA	T	T	SA	A	A	SA	A	A	A	T	A	SA	SA	SA	SA	SA	SA	A	A	SA	SA	T	T	A	SA	A	T	SA	A	A	A	SA	T	T	T	SA	SA	T	SA	T	SA
363	SA	SA	A	A	A	T	A	SA	T	T	SA	A	A	A	A	A	A	T	A	SA	SA	SA	T	SA	SA	A	A	T	SA	T	T	A	T	T	T	T	A	A	A	SA	T	T	T	SA	SA	T	SA	T	A
364	SA	SA	A	A	T	T	SA	A	T	SA	SA	A	A	A	A	A	A	T	T	SA	SA	SA	T	SA	SA	A	A	T	SA	T	T	A	T	T	T	T	A	A	A	T	T	T	T	SA	T	T	SA	T	A
365	SA	SA	SA	A	SA	T	SA	A	T	SA	SA	A	A	SA	A	A	A	T	A	A	A	SA	T	SA	SA	T	A	T	SA	T	T	SA	T	SA	T	A	A	SA	A	T	T	T	T	SA	SA	T	SA	T	A
366	SA	SA	T	SA	T	T	SA	A	SA	SA	SA	A	A	SA	A	A	A	A	A	A	A	SA	T	SA	SA	SA	A	T	SA	T	T	SA	T	SA	T	SA	A	A	A	T	SA	T	T	SA	SA	A	SA	T	A
367	SA	SA	A	SA	A	T	T	A	SA	SA	SA	A	A	SA	A	A	A	A	A	A	A	SA	SA	SA	A	SA	A	T	SA	T	T	T	T	SA	T	SA	SA	A	A	T	SA	SA	T	SA	SA	A	SA	T	A
368	SA	SA	A	T	T	T	T	SA	SA	SA	A	A	A	SA	A	A	A	A	A	A	A	SA	SA	SA	A	T	A	T	SA	T	T	SA	T	T	T	SA	SA	A	A	T	SA	SA	T	SA	SA	A	SA	SA	A
369	SA	T	SA	T	T	T	T	SA	SA	SA	A	A	A	A	A	A	A	A	A	A	A	SA	SA	SA	A	T	A	T	SA	T	T	SA	T	A	T	T	A	A	T	T	SA	SA	A	SA	SA	A	SA	SA	SA
370	SA	T	SA	T	T	T	SA	SA	SA	SA	A	A	A	A	A	A	A	SA	SA	A	SA	A	SA	SA	A	SA	A	T	SA	T	T	SA	T	A	T	T	A	A	T	SA	SA	SA	A	SA	SA	SA	T	SA	SA
371	SA	T	SA	T	T	T	SA	SA	SA	SA	SA	A	A	A	A	A	A	SA	SA	A	SA	A	A	A	A	SA	T	A	SA	T	SA	SA	SA	A	T	T	A	A	SA	SA	SA	SA	T	SA	SA	SA	SA	SA	T
372	SA	T	SA	T	T	T	SA	SA	SA	SA	SA	A	A	T	A	A	A	SA	SA	A	SA	A	A	A	A	SA	SA	T	T	T	SA	SA	A	A	T	T	A	T	T	SA	SA	SA	T	SA	SA	SA	SA	SA	T
373	SA	SA	SA	T	A	T	SA	A	SA	SA	SA	A	A	T	A	A	A	SA	T	A	SA	SA	SA	A	A	SA	SA	T	T	T	T	SA	A	A	A	T	A	T	SA	SA	SA	SA	T	SA	SA	SA	T	SA	T
374	SA	SA	SA	T	T	T	SA	A	SA	SA	SA	A	A	T	A	A	A	A	A	A	SA	SA	SA	SA	A	SA	T	T	T	T	T	SA	A	T	A	T	T	T	SA	SA	SA	SA	T	SA	SA	SA	T	T	SA
375	SA	SA	SA	A	T	T	SA	A	SA	SA	SA	A	A	A	A	A	A	A	A	A	SA	SA	SA	SA	T	SA	T	T	T	T	T	T	T	T	A	T	A	T	SA	T	A	SA	T	SA	SA	SA	T	T	SA
376	SA	SA	T	A	T	T	SA	SA	SA	SA	SA	A	A	A	A	A	A	A	A	A	SA	SA	SA	T	T	SA	A	T	T	T	T	T	T	T	A	T	A	T	SA	T	A	SA	T	SA	SA	T	T	A	A
377	SA	SA	T	SA	SA	A	SA	SA	SA	SA	SA	A	A	A	A	A	A	A	A	A	SA	SA	T	T	T	A	A	T	SA	T	T	T	T	SA	SA	T	T	T	SA	SA	A	SA	A	SA	SA	A	T	A	SA
378	SA	SA	T	SA	SA	A	SA	SA	SA	SA	SA	A	A	A	A	A	A	A	A	A	SA	SA	T	SA	T	A	A	SA	SA	T	T	T	T	T	SA	T	T	T	SA	SA	A	T	A	A	A	A	T	A	A
379	SA	SA	T	SA	SA	T	SA	SA	SA	T	SA	A	A	A	A	A	A	A	A	A	SA	SA	T	T	T	T	A	T	SA	T	T	T	T	T	SA	T	T	T	SA	T	SA	SA	A	A	A	A	T	A	A
380	SA	SA	T	SA	T	T	T	SA	SA	T	SA	A	A	SA	A	A	A	A	A	A	SA	SA	T	T	T	T	A	T	SA	T	A	T	A	A	SA	T	T	T	SA	SA	SA	SA	A	A	A	A	T	A	A
381	SA	SA	SA	T	T	SA	SA	T	SA	T	SA	A	A	SA	A	A	A	A	A	A	SA	SA	T	T	T	SA	A	T	SA	T	A	A	T	A	SA	SA	T	T	T	SA	SA	A	A	A	A	A	A	A	A
382	SA	SA	SA	T	T	SA	SA	T	SA	T	A	A	A	SA	A	A	A	A	A	A	SA	SA	T	T	T	SA	A	T	T	T	SA	A	A	A	SA	SA	T	T	T	SA	SA	A	A	A	A	SA	A	A	A
383	SA	SA	SA	T	T	SA	SA	T	SA	T	A	A	A	SA	A	A	A	T	T	SA	A	SA	T	SA	T	SA	A	T	SA	T	SA	T	A	A	SA	SA	SA	T	T	SA	SA	A	A	A	T	SA	A	A	A
384	SA	SA	SA	T	T	SA	SA	T	SA	T	A	A	A	A	A	A	A	T	T	A	SA	T	T	T	T	SA	T	T	SA	T	T	T	A	A	SA	SA	SA	T	T	SA	SA	A	A	A	T	SA	A	A	A
385	SA	SA	SA	T	T	A	SA	T	SA	T	A	A	A	A	A	A	A	SA	A	A	SA	T	T	T	T	SA	T	SA	SA	A	T	T	A	A	SA	T	SA	SA	SA	SA	SA	A	A	A	A	SA	A	A	A
386	SA	SA	SA	SA	T	T	T	A	T	T	A	A	A	SA	A	A	A	SA	A	A	SA	SA	T	T	T	SA	T	SA	A	SA	A	T	A	A	SA	T	SA	SA	SA	SA	A	A	A	A	A	SA	A	A	A
387	SA	SA	T	SA	T	A	T	SA	T	T	A	A	A	SA	A	A	A	SA	A	A	SA	SA	T	T	T	SA	T	SA	A	SA	A	T	A	T	SA	T	SA	SA	SA	SA	A	A	A	A	A	SA	A	A	A
388	SA	SA	T	SA	SA	A	T	A	SA	T	A	A	A	SA	A	A	A	SA	A	A	SA	SA	T	T	T	SA	A	SA	A	SA	A	A	A	SA	A	SA	SA	SA	T	SA	A	A	A	A	A	SA	A	A	A
389	SA	SA	A	SA	SA	T	T	T	SA	T	A	A	A	SA	A	A	A	SA	A	A	SA	SA	T	A	T	SA	A	SA	A	SA	A	A	A	SA	A	SA	SA	T	T	SA	A	SA	T	A	A	A	A	A	A
390	SA	SA	A	SA	T	T	T	T	SA	T	A	A	A	A	A	A	A	SA	A	A	SA	T	T	T	T	SA	A	SA	A	T	A	A	A	T	A	SA	SA	A	T	SA	A	SA	T	A	A	A	A	A	A
391	SA	SA	A	SA	T	T	T	SA	SA	T	SA	A	A	SA	A	A	A	SA	A	A	SA	T	T	T	T	SA	A	T	A	T	A	A	A	T	SA	SA	SA	A	T	SA	A	SA	T	A	A	A	SA	A	A
392	SA	SA	A	SA	T	T	T	SA	SA	T	SA	A	A	SA	A	A	A	SA	A	SA	SA	T	T	T	T	SA	T	T	A	T	A	A	A	T	SA	SA	SA	A	T	SA	A	SA	A	A	A	A	A	A	A
393	SA	SA	A	SA	T	T	T	SA	SA	SA	SA	A	A	SA	A	A	A	T	SA	SA	T	T	T	T	T	T	T	T	A	T	SA	T	A	T	SA	SA	SA	A	T	T	A	SA	A	A	A	A	A	A	A
394	SA	SA	A	T	T	T	T	T	SA	SA	SA	A	A	SA	A	A	A	T	T	SA	T	T	T	T	T	T	T	T	A	T	SA	T	A	T	SA	SA	SA	A	SA	T	A	A	A	A	A	A	A	A	A
395	SA	SA	A	T	T	T	A	T	SA	SA	SA	A	A	SA	A	A	A	T	T	SA	T	T	T	T	T	T	T	T	A	T	A	T	A	T	A	SA	SA	T	SA	T	A	A	A	A	A	A	A	A	A
396	SA	SA	A	T	T	SA	T	T	SA	SA	SA	A	A	SA	A	A	A	T	T	SA	SA	T	T	T	T	T	SA	T	A	T	A	T	A	T	A	SA	SA	T	SA	T	A	A	SA	A	A	SA	A	A	A
397	SA	SA	T	T	T	SA	T	T	T	T	SA	A	A	SA	A	A	A	T	A	SA	SA	T	T	T	T	T	SA	T	A	T	A	T	T	T	A	SA	SA	T	SA	T	A	A	SA	A	SA	SA	A	A	A
398	SA	SA	T	T	T	SA	A	A	T	T	SA	A	A	T	A	A	A	T	A	SA	T	T	T	T	T	T	SA	T	A	T	A	T	T	SA	A	SA	A	T	SA	T	A	SA	SA	A	SA	SA	A	A	A
399	SA	SA	SA	T	T	SA	A	A	T	T	SA	A	A	T	A	A	A	T	A	SA	T	T	T	T	T	A	SA	T	A	T	A	T	T	T	A	SA	A	T	T	T	A	SA	SA	A	SA	SA	A	A	A
400	SA	SA	SA	T	T	SA	SA	A	T	T	SA	A	A	T	A	A	A	T	A	SA	A	T	T	T	T	A	SA	SA	A	T	T	T	T	T	A	A	A	T	T	T	A	SA	SA	T	SA	A	A	A	A
401	SA	T	T	T	T	SA	SA	A	T	T	T	A	A	A	A	A	A	T	A	SA	A	T	T	T	SA	T	SA	T	T	T	A	T	A	T	A	T	SA	T	T	T	A	SA	SA	T	SA	A	A	A	A
402	SA	T	T	T	T	SA	SA	T	T	T	T	A	A	T	A	A	A	T	A	A	A	T	T	T	SA	A	SA	A	T	T	A	T	A	A	A	T	SA	T	T	T	A	SA	SA	A	T	A	A	A	A
403	SA	T	T	T	SA	SA	SA	T	T	T	T	A	A	T	A	A	A	T	SA	A	A	T	T	T	SA	A	SA	A	T	T	T	T	A	A	A	T	SA	T	T	T	SA	SA	SA	A	T	A	A	A	A
404	SA	T	T	A	SA	SA	SA	T	T	T	T	A	A	T	A	A	A	A	SA	A	A	T	T	T	SA	SA	SA	A	SA	A	T	SA	A	T	A	T	SA	T	SA	T	SA	A	SA	A	T	A	T	A	A
405	SA	T	SA	A	SA	SA	SA	T	T	T	T	A	A	T	A	A	A	A	SA	T	A	T	T	T	SA	SA	SA	A	SA	A	T	SA	T	A	A	T	SA	A	SA	A	SA	A	A	A	T	A	T	A	A
406	SA	T	SA	A	SA	SA	SA	T	T	T	T	A	A	SA	A	A	A	SA	A	SA	A	T	T	T	T	SA	SA	SA	SA	A	T	SA	T	A	SA	T	A	A	SA	A	SA	A	A	A	T	A	T	A	A
407	SA	T	SA	A	T	SA	SA	T	T	T	T	A	A	SA	A	A	A	SA	SA	SA	A	SA	T	T	T	T	SA	SA	A	A	T	SA	T	A	SA	A	A	SA	SA	A	SA	A	A	A	T	A	T	A	A
408	SA	T	SA	SA	T	SA	SA	T	T	T	T	A	A	SA	A	A	A	SA	A	SA	T	SA	T	T	T	T	SA	SA	A	A	T	SA	T	A	SA	A	A	SA	SA	T	SA	A	A	A	T	A	A	A	A
409	SA	T	A	T	T	SA	SA	T	T	T	T	A	A	SA	A	A	A	SA	A	SA	T	SA	T	T	T	T	SA	SA	A	SA	T	SA	T	A	SA	A	A	SA	SA	T	T	A	A	T	SA	SA	SA	A	A
410	SA	T	A	T	SA	SA	SA	T	T	T	T	A	A	SA	A	A	A	SA	A	SA	T	SA	T	T	T	T	SA	SA	T	SA	T	SA	T	T	SA	A	A	SA	SA	T	T	A	A	T	SA	SA	SA	A	A
411	SA	T	SA	SA	SA	T	SA	T	T	T	T	A	A	SA	A	A	A	SA	A	SA	T	SA	T	T	T	T	SA	SA	T	SA	SA	SA	T	A	SA	A	A	A	SA	T	T	A	A	A	SA	SA	SA	A	A
412	SA	T	SA	SA	A	T	A	T	T	T	T	A	A	SA	A	A	A	SA	A	SA	T	SA	SA	A	T	T	SA	SA	SA	SA	SA	SA	T	T	SA	A	A	A	SA	T	T	A	A	A	SA	SA	SA	A	A
413	SA	T	SA	SA	A	T	A	T	T	T	T	A	A	SA	A	A	A	SA	A	SA	T	T	SA	A	T	A	SA	SA	SA	SA	SA	SA	T	T	SA	SA	A	A	SA	T	T	SA	A	A	SA	A	A	A	A
414	SA	SA	SA	SA	A	T	A	T	T	T	T	A	A	SA	A	A	A	SA	A	SA	T	T	T	T	T	A	SA	SA	SA	SA	SA	SA	SA	T	SA	SA	A	T	T	T	T	A	A	A	SA	A	A	A	A
415	SA	SA	SA	SA	A	T	A	T	T	T	T	A	A	SA	A	A	A	SA	SA	T	T	SA	T	T	T	A	SA	SA	A	SA	SA	SA	SA	T	SA	SA	T	T	T	T	T	A	SA	A	SA	A	A	A	A
416	SA	SA	SA	SA	A	T	A	T	T	T	T	A	A	SA	A	A	A	SA	T	SA	T	SA	T	T	T	A	SA	SA	A	SA	SA	SA	SA	T	SA	SA	T	T	T	A	T	A	SA	A	SA	A	T	A	A
417	SA	T	SA	SA	A	T	T	T	T	T	T	A	A	SA	A	A	A	SA	T	SA	T	SA	T	T	T	A	T	SA	T	SA	SA	SA	SA	T	SA	SA	T	T	T	SA	SA	A	A	SA	SA	A	T	T	A
418	SA	T	T	SA	A	T	T	T	T	T	T	A	A	A	A	A	A	A	T	SA	SA	SA	T	T	SA	A	T	SA	T	SA	T	A	SA	T	SA	SA	SA	T	T	SA	T	SA	SA	SA	SA	T	SA	T	A
419	SA	T	T	SA	A	T	SA	T	T	T	SA	A	A	A	A	A	A	SA	T	SA	SA	SA	T	T	SA	SA	T	SA	T	SA	T	A	T	T	T	SA	A	SA	T	SA	T	SA	SA	SA	T	T	SA	A	A
420	SA	T	T	SA	A	T	SA	A	T	T	SA	A	A	A	A	A	A	SA	T	A	SA	SA	T	T	SA	SA	T	SA	T	SA	SA	A	T	A	SA	SA	A	T	T	SA	T	SA	SA	SA	T	SA	SA	A	A
421	SA	T	T	SA	A	A	SA	T	T	T	SA	A	A	A	A	A	A	SA	SA	T	SA	SA	T	A	SA	SA	A	SA	T	SA	SA	A	T	A	SA	SA	A	T	T	SA	T	SA	SA	SA	A	A	SA	A	A
422	SA	T	T	SA	A	A	SA	T	T	T	T	A	A	A	A	A	A	SA	SA	SA	SA	SA	SA	SA	A	A	SA	SA	T	SA	T	T	A	SA	SA	A	A	T	T	T	T	SA	SA	SA	A	A	SA	A	A
423	SA	T	T	SA	T	A	SA	T	T	T	T	A	A	A	A	A	A	SA	A	SA	SA	SA	A	SA	A	A	SA	SA	A	SA	A	T	A	SA	SA	T	A	T	T	T	T	SA	SA	SA	A	A	T	A	A
424	SA	SA	T	SA	SA	SA	SA	SA	T	T	SA	A	A	SA	A	A	A	SA	A	SA	SA	SA	A	SA	T	T	SA	SA	A	SA	A	T	T	SA	SA	T	A	T	SA	T	T	SA	SA	SA	A	A	A	A	A
425	SA	SA	T	SA	SA	SA	SA	SA	T	T	SA	A	A	SA	A	A	A	SA	A	T	SA	SA	T	SA	SA	T	SA	SA	A	T	A	T	T	A	T	T	A	T	T	A	SA	SA	SA	SA	SA	A	A	A	A
426	SA	SA	T	SA	SA	SA	SA	A	T	T	SA	A	A	SA	A	A	A	SA	A	T	SA	SA	SA	SA	SA	T	A	SA	A	T	A	T	SA	A	T	A	A	T	T	A	SA	SA	T	SA	SA	A	SA	A	SA
427	SA	T	T	SA	SA	SA	A	A	T	T	SA	A	A	T	A	A	A	SA	A	T	SA	SA	A	SA	SA	T	A	SA	A	T	A	T	A	A	T	A	A	T	T	SA	SA	SA	T	SA	SA	A	SA	T	T
428	SA	T	T	A	SA	SA	SA	A	T	T	T	A	A	T	A	A	A	SA	T	T	T	SA	A	SA	SA	T	T	SA	A	T	A	T	T	A	T	A	A	T	T	T	SA	SA	T	SA	SA	SA	SA	T	T
429	SA	T	A	A	SA	SA	SA	A	T	T	T	A	A	SA	A	A	A	SA	T	T	T	SA	A	A	SA	A	A	SA	A	T	A	T	T	A	T	A	A	T	T	T	SA	SA	T	SA	SA	SA	SA	A	T
430	SA	T	A	SA	SA	SA	A	A	T	SA	T	A	A	SA	A	A	A	T	T	T	T	SA	A	A	A	A	A	SA	SA	T	T	T	T	A	T	A	A	T	T	T	SA	T	T	SA	SA	A	SA	A	T
431	SA	T	A	SA	SA	SA	A	A	T	SA	SA	A	A	SA	A	A	A	A	A	T	T	SA	A	A	A	A	A	SA	SA	T	T	SA	T	A	T	A	SA	T	T	T	SA	T	T	T	SA	A	SA	A	T
432	SA	T	A	SA	SA	T	A	SA	T	SA	SA	A	A	SA	A	A	A	A	A	A	T	SA	A	A	A	A	A	SA	SA	T	T	SA	T	A	T	A	A	T	T	T	T	T	T	T	SA	SA	SA	A	T
433	SA	T	A	SA	A	A	T	T	T	SA	SA	A	A	SA	A	A	A	A	SA	A	A	SA	A	A	A	SA	T	SA	A	SA	T	SA	SA	A	T	SA	T	T	T	T	T	T	T	T	SA	SA	SA	A	SA
434	SA	SA	A	SA	SA	A	T	T	T	SA	T	A	A	SA	A	A	A	A	SA	A	A	A	A	A	A	SA	A	SA	A	SA	A	SA	SA	A	T	SA	T	T	T	T	T	T	T	T	SA	SA	SA	A	SA
435	SA	SA	A	SA	SA	A	SA	SA	T	SA	T	A	A	SA	A	A	A	T	SA	A	A	A	A	A	A	SA	A	SA	A	SA	A	SA	A	T	T	T	T	T	T	A	T	T	T	T	SA	SA	SA	SA	SA
436	SA	SA	A	SA	SA	A	SA	SA	T	SA	T	A	A	SA	A	A	A	T	SA	A	A	A	A	A	SA	SA	SA	SA	SA	SA	A	SA	A	T	T	T	T	T	T	A	T	T	T	SA	SA	SA	A	SA	SA
437	SA	SA	T	SA	SA	A	SA	SA	SA	SA	T	A	A	A	A	A	A	T	SA	A	A	A	A	A	A	SA	SA	SA	SA	SA	A	SA	A	T	T	T	SA	T	T	SA	T	T	T	SA	SA	A	A	SA	SA
438	SA	SA	T	SA	SA	T	T	SA	SA	SA	SA	A	A	A	A	A	A	T	SA	A	A	A	A	A	A	SA	SA	SA	A	SA	A	SA	A	A	T	A	SA	T	T	SA	T	T	T	SA	SA	SA	T	SA	SA
439	SA	SA	T	A	SA	T	T	SA	SA	SA	SA	A	A	A	A	A	A	T	A	A	T	SA	A	A	A	SA	SA	SA	A	SA	T	T	A	A	T	T	SA	T	SA	SA	T	T	T	SA	SA	SA	T	SA	SA
440	SA	SA	SA	T	SA	T	T	SA	SA	SA	SA	A	A	A	A	A	A	T	A	A	T	SA	A	A	A	SA	SA	SA	A	SA	T	T	A	A	T	T	SA	T	A	SA	T	T	A	SA	SA	A	T	SA	SA
441	SA	SA	SA	T	T	T	A	SA	SA	SA	SA	A	A	A	A	A	A	SA	A	A	T	SA	A	A	T	SA	SA	SA	A	SA	T	T	A	A	T	T	SA	T	SA	SA	T	T	T	SA	SA	A	T	SA	SA
442	SA	SA	SA	SA	T	T	A	SA	SA	SA	SA	A	A	T	A	A	A	SA	T	A	T	SA	A	SA	T	SA	T	SA	A	SA	T	SA	A	A	T	T	SA	T	SA	SA	T	T	A	SA	SA	A	T	SA	SA
443	SA	SA	SA	T	T	T	A	SA	SA	SA	T	A	A	T	A	A	A	T	SA	A	A	SA	A	T	T	SA	T	SA	A	SA	T	SA	A	A	T	T	T	T	SA	SA	T	T	A	SA	SA	A	T	T	SA
444	SA	SA	SA	T	T	T	A	SA	SA	SA	T	A	A	T	A	A	A	T	SA	A	A	A	A	T	T	SA	T	SA	A	SA	T	SA	A	A	T	T	T	T	SA	SA	T	T	A	SA	SA	T	T	T	SA
445	SA	SA	SA	SA	SA	T	A	A	SA	SA	A	A	A	T	A	A	A	A	A	T	T	T	T	T	T	SA	T	SA	A	SA	T	SA	SA	A	T	SA	T	T	T	T	T	T	T	T	SA	T	T	T	SA
446	SA	SA	SA	SA	SA	T	A	A	SA	SA	A	A	A	T	A	A	A	SA	A	T	T	T	T	T	T	SA	T	SA	A	SA	T	SA	SA	A	T	SA	T	T	T	T	T	T	T	T	T	T	T	T	SA
447	SA	T	SA	SA	SA	T	SA	T	SA	SA	A	A	A	T	A	A	A	SA	A	T	SA	T	T	T	SA	SA	T	SA	A	SA	T	SA	SA	A	T	SA	T	T	T	T	T	T	T	T	T	T	T	T	SA
448	SA	T	T	T	SA	T	SA	T	SA	SA	A	A	A	T	A	A	A	SA	T	SA	SA	T	T	T	T	SA	T	SA	A	SA	A	SA	SA	A	SA	SA	T	SA	T	T	T	T	T	T	T	T	T	T	SA
449	SA	T	SA	T	SA	T	SA	SA	SA	SA	A	A	A	T	A	A	A	SA	T	SA	SA	T	T	T	T	SA	T	SA	A	SA	SA	SA	SA	A	SA	SA	T	SA	SA	T	T	T	T	T	T	T	T	T	SA
450	SA	T	A	T	SA	SA	SA	T	SA	SA	A	A	A	T	A	A	A	SA	T	SA	SA	T	T	T	T	SA	T	SA	A	SA	SA	A	SA	A	SA	SA	T	T	T	T	T	T	T	T	T	T	A	A	SA
451	SA	T	A	SA	SA	SA	SA	T	SA	SA	A	A	A	T	A	A	A	T	SA	SA	SA	T	T	T	T	SA	SA	SA	A	SA	SA	A	SA	SA	SA	SA	T	T	SA	T	T	T	T	T	T	T	A	T	SA
452	SA	T	T	SA	SA	SA	SA	T	SA	SA	A	A	A	SA	A	A	A	T	T	SA	SA	T	T	T	T	A	SA	SA	A	T	SA	A	T	SA	SA	SA	T	T	T	T	T	T	T	T	T	T	A	A	SA
453	SA	T	T	SA	SA	SA	T	SA	SA	SA	A	A	A	SA	A	A	A	T	SA	A	SA	T	T	T	T	A	SA	SA	A	T	SA	SA	SA	SA	SA	SA	T	T	T	T	A	T	T	T	T	T	A	T	SA
454	SA	T	SA	SA	SA	SA	T	SA	SA	SA	A	A	A	SA	A	A	A	T	SA	A	SA	SA	T	T	T	A	A	T	A	T	SA	SA	SA	SA	SA	SA	A	SA	T	T	A	T	T	T	T	T	A	T	SA
455	SA	T	A	SA	SA	SA	T	SA	SA	SA	A	A	A	SA	A	A	A	T	SA	A	SA	SA	T	T	T	T	A	T	A	T	SA	SA	T	SA	SA	SA	A	SA	A	SA	A	T	T	T	T	SA	A	T	SA
456	SA	T	A	SA	SA	SA	T	SA	SA	SA	A	A	A	A	A	A	A	T	SA	A	SA	SA	SA	T	T	T	T	T	A	SA	SA	SA	T	SA	SA	A	A	SA	SA	A	A	T	T	T	T	SA	A	SA	SA
457	SA	T	SA	SA	SA	SA	T	SA	SA	SA	A	A	A	A	A	A	A	T	SA	A	SA	SA	SA	T	T	T	T	SA	T	SA	SA	SA	T	T	SA	A	A	SA	SA	A	A	T	T	T	T	SA	A	SA	A
458	SA	SA	SA	SA	SA	T	T	SA	SA	SA	A	A	A	A	A	A	A	T	SA	A	SA	SA	SA	T	T	T	T	SA	T	SA	SA	SA	T	T	SA	A	A	SA	SA	SA	A	SA	T	T	SA	SA	A	SA	A
459	SA	SA	T	SA	SA	T	T	SA	SA	SA	A	A	A	A	A	A	A	T	SA	A	SA	SA	SA	T	SA	T	T	SA	T	SA	SA	SA	T	A	SA	A	A	A	SA	A	A	SA	SA	T	SA	A	A	SA	A
460	SA	SA	T	SA	SA	T	T	SA	SA	SA	A	A	A	A	A	A	A	T	SA	A	T	SA	SA	A	SA	A	T	SA	SA	SA	SA	SA	SA	T	SA	A	A	T	SA	A	T	SA	SA	T	SA	A	A	SA	A
461	SA	SA	T	SA	SA	T	T	A	SA	SA	A	A	A	A	A	A	A	T	SA	A	T	T	SA	A	SA	A	T	SA	SA	T	SA	SA	SA	T	SA	A	SA	T	SA	A	SA	T	SA	SA	SA	A	A	SA	A
462	SA	SA	T	SA	SA	T	SA	SA	SA	SA	A	A	A	A	A	A	A	T	SA	T	T	T	SA	T	SA	A	T	SA	T	T	SA	SA	A	T	SA	A	SA	T	SA	A	SA	T	SA	SA	SA	A	A	A	A
463	SA	SA	T	SA	SA	T	SA	SA	SA	SA	A	A	A	A	A	A	A	A	A	T	T	T	SA	T	SA	SA	A	SA	T	T	A	SA	A	SA	SA	A	T	T	SA	A	SA	A	A	SA	SA	T	A	A	A
464	SA	T	A	SA	SA	SA	T	SA	SA	SA	SA	A	A	A	A	A	A	A	A	T	T	SA	SA	T	SA	SA	A	SA	T	T	T	SA	T	A	T	A	T	T	T	A	SA	A	T	SA	SA	T	SA	SA	A
465	SA	T	A	SA	T	SA	T	SA	SA	SA	SA	A	A	A	A	A	A	SA	A	T	T	SA	SA	T	SA	SA	A	SA	A	T	T	SA	T	A	T	A	T	T	T	SA	SA	A	T	SA	SA	T	T	SA	A
466	SA	T	A	SA	T	SA	SA	SA	SA	SA	SA	A	A	SA	A	A	A	SA	A	T	T	SA	SA	T	SA	SA	A	SA	T	SA	T	SA	A	A	T	A	T	T	T	SA	SA	A	T	SA	SA	T	T	SA	A
467	SA	T	A	SA	T	SA	SA	SA	SA	SA	SA	A	A	A	A	A	A	SA	A	T	SA	SA	SA	A	SA	SA	A	SA	SA	SA	T	SA	A	A	T	A	T	T	T	SA	SA	A	SA	SA	SA	T	T	A	A
468	SA	SA	A	SA	T	T	SA	SA	SA	SA	SA	A	A	A	A	A	A	A	A	A	SA	SA	SA	A	SA	SA	SA	SA	A	SA	A	SA	A	A	T	A	T	A	T	SA	SA	A	SA	SA	SA	T	SA	A	A
469	SA	SA	T	SA	A	SA	SA	SA	SA	SA	SA	A	A	A	A	A	A	A	T	A	SA	SA	SA	A	SA	SA	T	SA	A	SA	A	SA	T	A	A	SA	A	T	A	SA	SA	T	SA	T	SA	T	T	A	A
470	SA	SA	T	SA	A	SA	SA	SA	SA	SA	SA	A	A	A	A	A	A	A	T	A	SA	SA	A	SA	SA	A	T	SA	A	SA	A	SA	T	A	A	SA	SA	T	A	SA	SA	T	SA	T	SA	T	T	A	A
471	SA	SA	A	SA	A	A	SA	SA	SA	SA	SA	A	A	A	A	A	A	A	T	SA	T	SA	T	SA	A	A	T	A	A	A	T	SA	T	T	A	SA	A	T	T	T	A	T	SA	T	SA	SA	SA	A	A
472	SA	SA	A	SA	A	SA	SA	SA	SA	SA	SA	A	A	A	A	A	A	T	T	SA	T	SA	T	SA	A	A	T	SA	A	SA	T	SA	T	SA	A	SA	T	SA	T	SA	A	T	SA	T	SA	A	SA	A	T
473	SA	SA	SA	SA	A	SA	T	SA	SA	SA	A	A	A	SA	A	A	A	T	T	SA	SA	SA	T	SA	A	A	T	SA	A	SA	T	SA	SA	SA	A	SA	T	SA	T	SA	A	T	T	A	SA	A	SA	A	T
474	SA	SA	SA	SA	A	SA	T	SA	SA	SA	SA	A	A	SA	A	A	A	T	T	T	SA	SA	T	SA	SA	A	T	SA	A	A	T	T	SA	SA	A	SA	T	SA	T	SA	T	T	T	A	SA	A	SA	T	T
475	SA	SA	SA	SA	SA	A	T	SA	SA	SA	SA	A	A	SA	A	A	A	SA	T	T	T	SA	SA	SA	SA	A	T	SA	A	A	T	T	SA	SA	A	SA	T	T	T	A	T	T	T	T	SA	A	SA	T	T
476	SA	SA	SA	SA	SA	A	T	SA	SA	SA	SA	A	A	SA	A	A	A	SA	SA	T	T	SA	SA	SA	SA	A	A	SA	A	A	T	T	SA	SA	A	T	T	T	T	A	T	T	T	T	SA	SA	SA	T	T
477	SA	SA	SA	SA	SA	A	A	T	SA	SA	SA	A	A	SA	A	A	A	SA	A	T	T	SA	SA	SA	SA	A	A	SA	A	A	T	T	SA	SA	A	T	T	T	T	T	SA	T	T	T	SA	A	SA	T	T
478	SA	SA	A	SA	SA	A	A	T	SA	SA	T	A	A	SA	A	A	A	SA	A	T	SA	T	SA	SA	SA	A	A	SA	A	A	T	T	SA	SA	A	T	T	T	T	SA	A	T	T	T	SA	A	T	T	T
479	SA	SA	A	SA	SA	T	A	T	SA	SA	T	A	A	SA	A	A	A	T	A	SA	SA	T	SA	SA	SA	SA	A	A	SA	A	T	T	SA	SA	A	T	T	SA	T	SA	A	T	T	T	SA	A	T	T	T
480	SA	SA	A	SA	A	T	T	T	SA	SA	T	A	A	SA	A	A	A	T	A	SA	SA	SA	SA	SA	A	SA	A	A	T	A	A	T	SA	SA	A	A	T	SA	T	T	A	T	T	SA	SA	SA	T	SA	A
481	SA	SA	A	SA	A	A	SA	T	SA	SA	T	A	A	SA	A	A	A	A	A	SA	SA	SA	SA	A	A	T	T	A	T	A	A	T	SA	SA	SA	A	T	SA	T	A	A	T	T	SA	T	SA	T	T	A
482	SA	SA	T	SA	A	A	SA	T	SA	SA	SA	A	A	SA	A	A	A	A	A	SA	SA	SA	SA	A	A	T	T	A	T	A	A	T	SA	SA	SA	A	T	SA	T	A	A	T	T	SA	T	SA	T	T	T
483	SA	SA	A	SA	A	A	SA	T	SA	SA	SA	A	A	T	A	A	A	T	A	T	SA	SA	SA	T	A	T	A	A	SA	A	SA	SA	SA	SA	SA	A	SA	T	T	A	A	A	T	SA	T	SA	T	T	T
484	SA	SA	A	SA	SA	SA	SA	T	SA	SA	SA	A	A	T	A	A	A	T	T	T	T	SA	SA	A	A	T	A	A	SA	T	SA	SA	SA	SA	SA	A	SA	T	T	A	A	SA	SA	SA	T	SA	T	T	T
485	SA	SA	A	SA	SA	SA	SA	T	SA	SA	SA	A	A	SA	A	A	A	T	T	T	SA	SA	SA	A	A	T	SA	A	SA	T	SA	SA	SA	SA	SA	A	SA	T	T	A	A	A	SA	SA	SA	SA	T	T	T
486	SA	SA	A	A	SA	SA	SA	T	SA	SA	T	A	A	SA	A	A	A	A	T	T	SA	SA	SA	A	A	T	A	T	SA	T	SA	T	A	SA	SA	A	SA	T	SA	T	A	A	A	A	SA	SA	A	T	T
487	SA	SA	A	A	SA	T	SA	T	SA	SA	T	A	A	A	A	A	A	A	T	T	SA	SA	SA	A	SA	T	A	T	SA	T	SA	T	A	SA	SA	T	SA	T	SA	T	A	A	A	A	SA	SA	A	T	T
488	SA	SA	A	A	SA	T	T	T	SA	SA	T	A	A	A	A	A	A	A	T	T	SA	SA	SA	A	SA	T	A	A	SA	T	SA	T	SA	T	T	T	SA	T	SA	T	A	A	A	A	SA	SA	A	T	T
489	SA	SA	T	A	SA	T	T	T	SA	SA	T	A	A	A	A	A	A	T	T	T	SA	SA	SA	A	SA	A	T	A	SA	T	SA	T	SA	T	A	T	T	T	SA	T	A	A	A	A	A	SA	A	T	T
490	SA	SA	T	A	SA	SA	T	T	SA	SA	T	A	A	A	A	A	A	SA	T	T	SA	SA	SA	A	A	A	SA	A	SA	A	SA	SA	SA	SA	A	T	T	T	SA	T	A	A	A	A	A	SA	SA	T	T
491	SA	SA	A	A	SA	SA	SA	T	SA	SA	T	A	A	A	A	A	A	SA	T	T	SA	T	SA	SA	A	A	SA	A	SA	A	SA	SA	SA	SA	T	T	T	T	SA	T	A	SA	A	A	A	SA	SA	T	T
492	SA	SA	A	T	SA	T	SA	T	SA	SA	T	A	A	A	A	A	A	SA	T	T	T	T	T	SA	A	A	SA	SA	SA	A	SA	SA	SA	SA	T	T	T	T	SA	T	SA	SA	T	SA	T	SA	SA	A	T
493	SA	SA	T	T	T	T	SA	T	SA	SA	T	A	A	A	A	A	A	SA	A	T	T	T	SA	SA	SA	A	SA	SA	A	A	SA	SA	T	SA	T	T	SA	T	SA	A	SA	SA	T	SA	T	SA	A	A	T
494	SA	SA	SA	T	T	SA	SA	T	SA	SA	T	A	A	A	A	A	A	SA	T	T	T	T	SA	SA	SA	A	SA	SA	A	A	SA	SA	T	SA	T	T	SA	T	SA	A	SA	SA	T	SA	T	SA	A	T	T
495	SA	SA	A	T	T	SA	A	T	SA	SA	T	A	A	A	A	A	A	SA	T	T	T	SA	SA	SA	SA	A	T	SA	A	A	SA	A	SA	SA	T	T	SA	T	SA	A	A	SA	T	SA	T	SA	A	T	T
496	SA	SA	A	T	T	SA	T	T	SA	SA	T	A	A	T	A	A	A	SA	T	T	T	T	SA	SA	SA	A	T	SA	SA	A	SA	A	SA	SA	T	T	SA	T	SA	A	A	SA	T	SA	T	SA	T	T	T
497	SA	SA	A	T	T	SA	T	T	SA	SA	T	A	A	SA	A	A	A	SA	A	T	T	T	SA	T	SA	A	T	SA	SA	A	SA	A	SA	SA	SA	A	SA	SA	SA	A	A	SA	T	SA	T	SA	T	T	T
498	SA	SA	A	T	T	SA	T	A	SA	SA	T	A	A	A	A	A	A	SA	A	T	T	SA	T	T	SA	A	T	SA	SA	A	SA	A	SA	SA	SA	T	SA	SA	SA	A	A	SA	T	SA	T	SA	T	T	SA
499	SA	SA	A	SA	T	SA	T	A	SA	SA	T	A	A	SA	A	A	A	SA	A	T	T	T	T	T	SA	A	T	SA	SA	A	SA	A	A	SA	SA	T	SA	SA	SA	A	A	SA	T	SA	T	SA	A	T	SA
500	SA	SA	T	T	T	SA	T	T	SA	SA	T	A	A	T	A	A	A	SA	T	T	T	T	T	T	SA	A	A	SA	SA	A	SA	A	A	SA	SA	T	T	A	SA	A	A	SA	T	SA	T	SA	A	T	SA
501	SA	SA	T	T	T	T	T	T	SA	A	T	A	A	T	A	A	A	SA	T	T	T	T	T	T	SA	A	T	SA	SA	A	SA	A	A	SA	SA	T	A	T	SA	A	A	SA	T	SA	T	SA	A	T	T
502	SA	SA	T	SA	T	T	SA	T	SA	A	T	A	A	T	A	A	A	SA	T	T	T	T	T	T	SA	A	T	SA	SA	T	A	A	A	A	SA	T	A	A	T	A	A	SA	T	SA	SA	SA	T	T	T
503	SA	SA	T	SA	T	T	SA	A	SA	A	T	A	A	T	A	A	A	SA	T	T	T	T	T	T	SA	A	T	T	T	T	A	T	SA	SA	SA	SA	A	T	T	A	A	SA	SA	SA	SA	SA	T	T	T
504	SA	SA	SA	A	T	T	SA	A	SA	A	T	A	A	T	A	A	A	SA	T	T	T	T	T	A	SA	A	A	T	T	T	A	T	SA	SA	SA	SA	A	T	T	SA	A	SA	SA	SA	SA	SA	T	T	T
505	SA	SA	SA	A	T	T	SA	A	SA	SA	SA	A	A	SA	A	A	A	SA	T	T	T	T	T	A	SA	A	A	T	A	T	SA	T	A	SA	SA	SA	A	SA	SA	SA	A	SA	SA	SA	SA	SA	T	T	A
506	SA	SA	SA	A	SA	T	SA	A	SA	SA	SA	A	A	SA	A	A	A	T	T	T	T	T	T	T	SA	A	SA	T	A	T	SA	T	A	T	SA	SA	A	SA	T	T	SA	SA	SA	SA	SA	SA	T	T	A
507	SA	SA	SA	A	SA	T	SA	A	SA	SA	T	A	A	SA	A	A	A	T	T	T	T	T	T	T	T	A	SA	T	A	T	T	T	A	T	SA	A	A	SA	T	T	SA	SA	SA	SA	SA	SA	T	SA	A
508	SA	SA	SA	A	A	T	SA	A	SA	SA	T	A	A	A	A	A	A	T	T	T	T	T	T	T	A	A	SA	T	A	T	T	T	SA	T	SA	T	A	SA	T	T	SA	T	T	SA	SA	A	T	SA	A
509	SA	SA	T	SA	A	T	SA	A	T	SA	T	A	A	A	A	A	A	T	A	T	T	T	T	T	A	A	A	T	A	A	T	T	SA	T	SA	A	T	SA	T	T	SA	T	T	SA	SA	A	T	SA	A
510	SA	SA	T	SA	SA	SA	T	T	T	T	T	A	A	A	A	A	A	T	SA	T	T	T	T	T	A	T	A	T	A	A	T	T	SA	T	SA	A	T	SA	T	SA	SA	T	T	SA	SA	A	T	SA	SA
511	SA	SA	T	SA	SA	SA	A	T	T	T	T	A	A	A	A	A	A	T	SA	T	T	T	T	T	A	T	A	T	T	A	T	T	SA	T	SA	T	T	SA	SA	T	SA	SA	SA	SA	SA	A	SA	SA	SA
512	SA	SA	T	SA	SA	SA	A	T	T	T	T	A	A	A	A	A	A	T	SA	T	T	T	T	A	A	T	A	SA	T	A	T	T	SA	SA	A	T	T	SA	SA	T	SA	SA	SA	SA	SA	T	SA	SA	SA
513	SA	SA	T	A	SA	SA	A	SA	T	T	T	A	A	SA	A	A	A	SA	SA	T	T	T	T	A	A	T	A	SA	T	A	T	SA	SA	SA	A	T	T	SA	SA	T	SA	SA	SA	SA	T	T	SA	SA	SA
514	SA	SA	T	A	SA	T	A	SA	T	T	T	A	A	T	A	A	A	SA	SA	T	T	SA	T	A	A	T	A	SA	T	A	T	SA	A	SA	A	SA	T	SA	SA	SA	SA	SA	SA	SA	SA	T	SA	T	SA
515	SA	SA	T	A	SA	T	A	SA	T	T	T	A	A	SA	A	A	A	SA	SA	T	T	SA	T	SA	A	T	A	SA	SA	A	T	T	A	SA	A	SA	T	T	SA	SA	SA	SA	SA	A	T	SA	SA	T	SA
516	SA	SA	T	A	SA	T	A	T	T	T	T	A	A	SA	A	A	A	SA	SA	T	T	T	T	SA	A	A	A	SA	SA	A	T	T	A	SA	A	SA	T	T	SA	SA	SA	T	SA	T	SA	SA	SA	A	SA
517	SA	SA	A	A	SA	T	A	A	T	T	T	A	A	A	A	A	A	T	T	T	T	SA	T	SA	A	SA	SA	SA	SA	A	T	T	A	SA	A	SA	T	T	SA	SA	SA	T	SA	T	SA	SA	SA	SA	SA
518	SA	SA	A	A	SA	A	A	A	T	T	SA	SA	A	A	A	A	A	T	T	T	T	SA	T	SA	A	SA	SA	SA	SA	A	T	T	T	SA	A	SA	T	SA	SA	SA	SA	T	SA	T	A	SA	SA	SA	SA
519	SA	SA	A	A	SA	A	A	A	T	T	T	SA	A	A	A	A	A	T	T	T	T	SA	T	SA	A	SA	SA	SA	SA	A	T	T	T	SA	A	SA	SA	SA	SA	SA	SA	T	SA	T	SA	A	SA	SA	T
520	SA	SA	A	A	SA	A	A	A	T	T	T	SA	A	T	A	A	A	SA	T	T	T	SA	A	SA	A	SA	SA	A	SA	A	T	T	T	SA	A	SA	SA	SA	SA	SA	SA	T	SA	T	SA	A	SA	SA	SA
521	SA	SA	A	A	SA	SA	A	A	T	T	T	SA	A	SA	A	A	A	SA	T	T	T	SA	A	SA	A	SA	SA	A	SA	A	T	T	T	SA	A	A	SA	SA	SA	T	SA	A	SA	T	SA	SA	SA	SA	SA
522	SA	SA	A	A	SA	SA	SA	T	T	T	T	SA	A	SA	A	A	A	SA	T	T	T	SA	A	SA	SA	SA	SA	A	SA	A	T	SA	T	SA	A	A	SA	SA	SA	T	SA	A	SA	SA	SA	SA	SA	SA	SA
523	SA	SA	T	A	A	SA	SA	A	T	T	T	SA	A	A	A	A	A	SA	T	T	T	SA	A	SA	SA	T	T	A	A	A	SA	SA	T	SA	A	A	T	SA	SA	T	SA	A	SA	SA	SA	SA	SA	T	SA
524	SA	SA	T	SA	A	A	SA	A	T	T	T	SA	A	A	A	A	A	SA	T	T	T	SA	A	A	A	T	T	A	A	A	SA	T	T	T	A	A	T	SA	A	T	SA	A	SA	SA	SA	SA	SA	A	SA
525	SA	SA	SA	SA	A	A	T	T	T	T	T	SA	SA	SA	A	A	A	SA	T	T	SA	SA	A	A	A	T	T	A	A	A	T	T	SA	SA	A	A	SA	SA	A	T	A	SA	SA	SA	SA	SA	SA	T	SA
526	SA	SA	T	SA	SA	A	A	T	T	T	T	SA	SA	SA	A	A	A	SA	T	T	SA	A	A	A	A	T	A	SA	A	A	T	T	SA	SA	A	A	SA	SA	T	T	A	SA	SA	SA	SA	SA	SA	T	SA
527	SA	SA	T	SA	SA	A	A	T	T	T	T	SA	SA	SA	A	A	A	SA	T	T	SA	A	A	A	A	T	A	SA	A	A	T	T	SA	A	A	A	SA	SA	T	T	A	SA	SA	SA	SA	SA	SA	T	A
528	SA	SA	T	SA	A	A	SA	T	T	T	T	SA	SA	A	A	A	A	T	T	T	T	A	A	A	A	T	A	SA	A	A	SA	T	SA	A	SA	A	SA	SA	T	SA	A	SA	A	SA	SA	SA	SA	SA	A
529	SA	T	T	A	SA	A	SA	SA	T	T	T	SA	SA	A	A	A	A	T	T	T	T	A	A	A	A	T	A	SA	A	A	SA	T	SA	A	SA	T	SA	SA	SA	SA	A	SA	A	SA	SA	SA	SA	SA	SA
530	SA	T	T	SA	SA	A	T	SA	T	T	SA	SA	SA	A	A	A	A	SA	T	T	T	A	A	A	A	T	T	SA	A	A	SA	SA	SA	A	SA	SA	SA	SA	SA	T	A	A	A	SA	SA	SA	SA	SA	SA
531	SA	T	T	SA	SA	A	T	SA	T	T	T	SA	SA	A	A	A	A	A	SA	T	T	A	A	A	A	T	T	SA	T	SA	SA	T	SA	A	SA	SA	SA	SA	SA	A	T	SA	A	SA	SA	SA	SA	SA	SA
532	SA	T	T	SA	SA	A	A	T	T	T	T	SA	SA	A	A	A	A	A	SA	T	A	SA	A	A	A	A	T	SA	T	SA	SA	SA	SA	A	SA	SA	SA	SA	T	A	T	SA	A	SA	SA	SA	SA	SA	A
533	SA	T	A	T	SA	A	SA	T	T	T	T	SA	SA	A	A	A	A	A	SA	T	A	SA	A	A	A	A	A	SA	A	A	SA	SA	SA	A	SA	SA	SA	T	T	A	SA	SA	A	SA	SA	SA	SA	SA	A
534	SA	T	A	T	SA	A	SA	T	T	T	T	SA	SA	A	A	A	A	A	SA	T	A	SA	A	A	A	A	A	SA	A	A	SA	SA	SA	A	SA	SA	SA	T	T	A	SA	SA	A	SA	SA	T	SA	SA	A
535	SA	T	A	A	SA	A	SA	SA	T	T	T	SA	SA	A	A	A	A	SA	SA	T	SA	SA	A	A	A	T	A	SA	A	A	SA	SA	SA	A	SA	SA	SA	SA	T	T	SA	SA	A	SA	SA	SA	SA	SA	A
536	SA	T	T	A	SA	A	SA	SA	T	T	T	SA	SA	T	A	A	A	SA	A	T	SA	SA	A	A	SA	T	A	SA	A	A	T	A	SA	SA	A	SA	SA	SA	SA	A	SA	SA	A	SA	SA	SA	SA	SA	A
537	SA	T	T	A	A	A	SA	SA	T	T	T	SA	SA	T	SA	A	A	SA	A	T	SA	SA	A	A	SA	T	A	SA	A	A	T	T	T	T	SA	SA	SA	SA	A	A	T	SA	SA	A	SA	SA	SA	SA	A
538	SA	T	T	SA	SA	A	SA	SA	T	T	T	SA	SA	T	SA	A	A	T	A	T	SA	SA	A	SA	SA	SA	A	SA	A	A	SA	T	T	T	SA	SA	SA	T	A	A	T	SA	SA	A	A	A	SA	SA	A
539	SA	T	T	SA	SA	A	A	T	T	T	T	SA	SA	T	SA	A	A	T	A	T	T	SA	A	SA	SA	A	A	SA	SA	A	SA	T	T	T	SA	SA	SA	T	A	A	T	SA	SA	A	A	A	SA	SA	A
540	SA	T	T	SA	SA	A	A	T	T	T	T	SA	SA	T	SA	A	A	T	A	T	T	SA	SA	T	SA	A	A	SA	SA	SA	SA	SA	T	T	SA	SA	SA	T	A	A	A	SA	SA	A	SA	SA	SA	A	A
541	SA	T	T	SA	SA	A	A	T	T	T	T	SA	SA	T	SA	A	A	A	A	T	T	SA	SA	A	SA	T	A	SA	SA	SA	A	SA	T	T	SA	SA	T	T	A	A	A	SA	A	A	SA	SA	T	A	A
542	SA	T	T	SA	SA	A	T	T	T	T	T	SA	SA	T	A	A	A	A	A	T	T	SA	A	A	SA	T	A	SA	SA	SA	A	SA	T	SA	A	SA	T	T	A	A	A	A	A	A	SA	A	T	A	A
543	SA	T	SA	SA	SA	A	T	T	T	T	T	SA	SA	T	A	A	A	A	SA	T	T	SA	A	A	SA	T	A	SA	SA	SA	A	SA	T	A	A	SA	T	T	T	A	A	A	A	A	SA	A	T	A	A
544	SA	T	SA	SA	A	A	A	T	T	T	T	SA	SA	T	A	A	A	A	SA	T	T	SA	T	A	SA	T	A	SA	SA	SA	T	T	T	A	A	SA	T	T	T	SA	A	A	A	A	A	SA	SA	A	SA
545	SA	T	T	A	A	A	A	T	T	T	T	SA	SA	T	A	A	A	A	SA	T	T	SA	T	A	SA	T	A	SA	SA	SA	T	T	T	A	A	SA	T	T	T	SA	A	A	A	A	SA	SA	SA	A	SA
546	SA	T	T	A	A	A	A	T	T	T	T	SA	SA	T	A	A	A	A	SA	T	T	SA	T	SA	SA	A	A	SA	SA	T	A	T	T	A	A	SA	A	T	A	SA	A	A	A	A	SA	SA	A	A	SA
547	SA	T	T	A	A	A	T	A	T	T	T	SA	SA	T	A	A	A	A	SA	T	T	SA	T	SA	SA	SA	A	SA	T	T	SA	T	SA	SA	A	SA	T	T	A	T	A	A	A	T	SA	SA	A	A	A
548	SA	T	T	A	T	A	T	A	T	T	T	SA	SA	T	A	A	A	A	SA	T	T	SA	T	SA	SA	SA	A	SA	T	A	SA	A	A	A	A	SA	T	T	A	T	A	A	A	T	SA	A	A	A	SA
549	SA	T	A	SA	T	A	T	A	T	T	T	SA	SA	T	A	A	A	A	SA	T	T	SA	T	SA	SA	SA	A	SA	SA	A	SA	T	A	A	A	SA	T	T	A	T	A	A	A	T	SA	A	A	A	SA
550	SA	T	A	SA	SA	A	SA	A	T	T	T	SA	SA	T	A	A	A	A	SA	A	T	SA	T	T	T	SA	A	SA	A	A	SA	T	A	A	A	SA	T	T	SA	T	A	A	A	SA	A	A	A	A	A
551	SA	T	T	T	SA	A	SA	A	T	T	A	SA	SA	T	A	A	A	A	SA	A	T	SA	T	T	T	SA	SA	SA	A	A	SA	T	A	A	A	SA	T	SA	SA	SA	A	A	A	A	A	A	A	A	A
552	SA	T	T	T	T	A	T	T	T	T	T	A	SA	T	A	A	A	SA	SA	A	T	SA	T	T	T	SA	SA	SA	A	SA	SA	T	T	A	A	SA	T	SA	SA	T	A	A	A	A	A	A	A	A	A
553	SA	T	T	T	T	A	T	A	T	T	SA	A	SA	T	A	A	A	A	SA	A	T	SA	T	T	T	SA	SA	SA	A	SA	SA	T	T	A	A	SA	T	SA	SA	SA	A	A	A	A	A	A	A	A	A
554	SA	T	SA	T	T	A	T	A	T	T	SA	A	SA	T	A	A	A	A	SA	A	T	SA	T	T	T	SA	SA	SA	SA	SA	SA	T	T	A	A	SA	T	SA	SA	SA	A	A	A	A	A	A	A	A	A
555	SA	T	SA	T	T	T	T	SA	T	T	T	A	SA	A	A	A	A	A	T	T	T	SA	T	T	A	SA	SA	SA	SA	SA	SA	SA	SA	A	SA	SA	T	SA	SA	SA	SA	A	A	A	A	A	A	A	A
556	SA	T	T	T	SA	A	T	SA	T	T	T	A	SA	SA	A	A	A	SA	T	T	T	T	SA	T	A	T	SA	SA	SA	SA	T	SA	SA	A	T	T	T	SA	A	SA	SA	A	A	A	A	A	A	A	SA
557	SA	T	T	T	SA	T	T	T	T	T	T	A	SA	SA	A	A	A	SA	T	T	T	T	SA	T	A	A	SA	SA	A	A	SA	SA	A	A	A	T	T	SA	A	A	SA	A	A	A	A	A	A	SA	SA
558	SA	T	T	T	SA	T	T	A	T	T	T	A	SA	SA	A	A	A	SA	SA	T	SA	T	SA	T	T	A	SA	SA	SA	A	SA	A	A	SA	A	T	SA	SA	A	T	SA	A	A	A	A	A	T	T	SA
559	SA	T	T	T	SA	T	T	T	T	T	A	A	SA	SA	A	A	A	SA	T	SA	SA	T	SA	A	T	A	T	SA	SA	A	A	A	A	T	A	T	SA	SA	SA	A	SA	A	A	A	A	A	T	T	A
560	SA	T	T	T	SA	T	T	T	T	T	T	A	SA	SA	A	A	A	SA	A	SA	SA	T	SA	A	A	T	T	SA	SA	A	T	A	T	T	A	SA	SA	SA	SA	A	SA	A	A	A	A	A	T	T	A
561	SA	T	T	T	SA	SA	A	T	T	T	T	A	SA	SA	A	A	A	A	T	SA	SA	SA	SA	A	A	T	A	SA	SA	A	T	A	T	T	A	SA	SA	SA	SA	A	A	A	A	A	A	A	T	SA	A
562	SA	T	A	A	A	SA	A	T	T	T	T	A	SA	SA	A	A	A	T	T	SA	SA	SA	SA	SA	T	T	A	SA	SA	A	T	A	T	SA	SA	SA	SA	SA	T	A	A	A	A	A	A	A	A	SA	A
563	SA	T	A	A	A	SA	T	T	T	T	T	A	SA	SA	A	A	A	T	T	SA	SA	SA	SA	SA	T	T	A	SA	A	A	T	A	T	SA	SA	SA	SA	SA	SA	A	A	T	A	A	A	A	A	A	SA
564	SA	T	T	A	A	T	T	T	T	T	T	A	SA	SA	A	A	A	T	T	SA	SA	SA	SA	SA	T	A	A	SA	A	A	T	A	T	SA	A	SA	T	SA	SA	A	A	T	A	A	A	A	A	T	SA
565	SA	T	T	A	A	SA	T	A	T	T	T	A	SA	T	A	A	A	SA	SA	SA	SA	SA	SA	SA	T	A	A	SA	A	A	T	A	T	SA	A	T	T	SA	SA	A	A	T	A	A	A	A	A	T	SA
566	SA	T	T	T	T	SA	T	A	T	T	T	A	SA	A	A	A	A	SA	SA	SA	SA	SA	SA	SA	T	A	T	SA	SA	A	T	A	T	SA	A	T	T	SA	T	A	A	T	A	A	A	A	A	T	SA
567	SA	T	T	T	T	SA	T	A	T	T	T	A	SA	A	A	A	A	SA	SA	SA	SA	SA	SA	SA	T	SA	A	A	SA	A	T	A	T	SA	A	T	T	SA	T	T	A	T	A	SA	A	A	A	T	SA
568	SA	T	A	T	SA	SA	SA	A	T	T	T	A	SA	T	A	A	A	SA	SA	SA	SA	SA	SA	SA	SA	SA	SA	A	SA	A	T	A	T	SA	A	SA	T	SA	A	T	SA	T	SA	SA	A	A	A	SA	SA
569	SA	T	A	T	SA	SA	A	A	T	T	T	A	SA	T	A	A	A	A	SA	SA	SA	SA	SA	SA	A	SA	SA	A	A	SA	T	A	T	SA	A	SA	SA	SA	T	T	SA	T	SA	SA	A	A	A	SA	SA
570	SA	T	A	SA	SA	SA	A	A	T	T	T	A	SA	T	A	A	A	A	SA	T	SA	SA	SA	A	A	SA	T	A	T	SA	T	A	SA	SA	A	SA	SA	SA	T	SA	A	T	SA	SA	A	A	A	SA	SA
571	SA	T	A	SA	SA	SA	SA	SA	T	T	T	A	SA	A	A	A	A	A	SA	T	SA	A	SA	A	A	SA	SA	A	T	SA	SA	T	SA	SA	A	SA	SA	SA	T	SA	A	A	A	A	A	A	A	SA	SA
572	SA	T	A	SA	SA	SA	SA	SA	T	T	T	SA	SA	A	A	SA	A	A	SA	T	SA	A	A	A	A	A	SA	A	SA	SA	SA	T	A	T	A	T	SA	SA	A	SA	A	A	A	A	A	A	A	SA	A
573	SA	T	A	SA	SA	SA	A	A	T	T	T	SA	SA	A	A	SA	A	A	A	T	SA	A	A	A	A	A	T	A	SA	A	SA	T	A	T	A	T	A	SA	A	T	A	A	A	A	A	A	A	A	A
574	SA	T	A	SA	SA	SA	A	A	T	T	T	SA	SA	A	A	A	A	A	T	T	SA	A	A	A	A	SA	T	A	SA	A	A	T	SA	T	A	A	A	SA	A	T	A	SA	A	A	A	A	A	A	SA
575	SA	T	A	SA	SA	T	A	SA	T	T	T	SA	SA	A	A	A	A	A	T	SA	SA	A	A	A	A	SA	T	A	SA	A	A	A	SA	T	A	A	T	A	A	SA	A	SA	A	A	A	A	A	A	SA
576	SA	T	A	A	SA	T	A	SA	T	T	T	SA	SA	A	A	A	A	A	SA	SA	SA	A	A	A	A	A	T	A	SA	A	A	SA	SA	T	A	A	T	A	A	A	A	SA	A	A	A	SA	A	A	SA
577	SA	T	A	A	SA	T	A	SA	T	T	T	SA	SA	A	A	A	A	A	SA	SA	SA	SA	A	A	A	SA	T	A	SA	A	SA	SA	T	T	A	A	T	A	A	A	A	SA	A	A	A	SA	A	A	SA
578	SA	SA	A	A	SA	SA	A	SA	T	T	T	SA	SA	A	SA	A	A	A	A	SA	SA	SA	A	A	A	SA	SA	A	SA	A	SA	T	T	T	A	SA	T	A	A	SA	A	A	A	A	A	SA	A	A	SA
579	SA	SA	A	T	SA	T	A	A	T	T	T	SA	SA	A	SA	SA	A	A	A	SA	SA	SA	SA	A	A	SA	SA	A	SA	A	SA	T	T	SA	A	SA	T	A	A	T	A	A	A	A	A	SA	A	A	SA
580	SA	SA	A	A	SA	T	A	A	T	T	T	SA	SA	A	SA	SA	A	A	SA	T	SA	SA	SA	A	A	SA	SA	A	SA	A	SA	SA	T	SA	A	SA	T	SA	A	A	A	A	A	A	A	SA	SA	T	SA
581	SA	SA	A	T	SA	SA	SA	T	T	T	T	SA	SA	SA	SA	SA	A	A	SA	T	T	SA	SA	A	A	A	T	A	SA	A	SA	SA	T	T	A	SA	T	SA	A	A	A	A	A	SA	A	A	SA	T	SA
582	SA	SA	A	SA	SA	A	T	T	T	T	T	SA	SA	SA	SA	SA	A	T	SA	T	T	SA	SA	A	A	A	T	A	T	A	A	SA	T	T	A	SA	T	SA	SA	T	A	A	A	SA	A	A	SA	T	T
583	SA	SA	T	SA	SA	A	T	T	T	T	SA	SA	SA	SA	SA	SA	A	T	SA	T	T	SA	SA	SA	A	A	T	A	T	A	A	T	T	T	A	SA	T	SA	SA	T	A	A	A	T	A	SA	SA	T	T
584	SA	SA	SA	SA	SA	A	T	T	T	T	T	SA	SA	SA	SA	SA	A	T	SA	T	T	T	SA	SA	A	A	T	A	A	A	A	T	T	T	A	T	T	SA	A	SA	A	A	A	T	A	SA	SA	T	T
585	SA	SA	SA	SA	SA	SA	T	T	T	T	T	SA	SA	T	SA	SA	A	T	SA	T	T	T	SA	SA	A	SA	T	A	A	A	T	SA	T	T	A	T	T	A	A	SA	A	A	T	SA	A	A	SA	A	T
586	SA	SA	A	A	A	SA	T	T	T	T	T	SA	SA	T	SA	SA	A	T	SA	T	T	T	SA	SA	SA	SA	SA	A	A	A	T	SA	T	T	A	A	T	T	A	SA	A	A	T	SA	A	A	SA	SA	T
587	SA	SA	A	A	A	SA	T	SA	T	T	T	SA	SA	T	SA	SA	A	T	SA	T	T	SA	SA	A	SA	SA	SA	SA	A	A	T	SA	T	T	A	A	T	SA	A	SA	A	A	A	A	A	A	SA	SA	T
588	SA	T	A	A	A	SA	T	SA	T	T	T	SA	SA	T	SA	SA	A	T	SA	T	T	SA	SA	A	SA	SA	SA	SA	SA	A	A	SA	A	T	A	A	T	SA	A	SA	A	A	A	A	A	A	T	A	A
589	SA	SA	A	A	A	SA	T	SA	T	T	T	SA	SA	T	SA	SA	A	T	SA	T	T	SA	SA	SA	A	SA	SA	SA	SA	A	A	SA	A	T	A	A	T	SA	A	SA	A	A	A	A	A	A	T	A	T
590	SA	SA	A	A	T	T	A	SA	T	T	T	SA	SA	T	SA	SA	A	T	SA	T	T	SA	SA	SA	A	SA	SA	T	SA	T	A	SA	SA	T	A	A	T	SA	T	SA	A	A	A	SA	A	A	A	A	T
591	SA	SA	A	A	T	T	A	SA	T	T	T	SA	SA	SA	SA	SA	A	T	SA	T	T	SA	SA	SA	A	SA	SA	T	SA	T	A	SA	SA	A	A	A	T	SA	T	SA	A	A	SA	SA	A	A	A	A	T
592	SA	SA	A	A	SA	T	A	SA	T	T	T	SA	SA	SA	A	SA	A	T	SA	T	T	T	SA	SA	A	A	SA	T	SA	T	A	SA	T	T	A	A	T	SA	T	SA	A	A	SA	SA	SA	A	A	A	T
593	SA	SA	A	A	SA	T	A	SA	SA	T	T	SA	SA	SA	A	SA	A	T	SA	T	T	T	SA	SA	A	SA	SA	T	SA	T	A	SA	A	T	A	A	A	A	T	SA	A	A	SA	SA	SA	A	SA	SA	T
594	SA	SA	A	T	SA	T	T	SA	SA	T	T	SA	SA	SA	A	SA	A	T	SA	T	T	T	SA	SA	A	A	T	T	A	T	A	SA	A	T	A	SA	T	A	SA	T	A	A	SA	SA	SA	SA	SA	SA	T
595	SA	SA	A	SA	SA	T	T	SA	SA	T	T	SA	SA	SA	A	SA	SA	A	SA	T	T	T	SA	SA	T	SA	T	T	A	T	SA	SA	T	T	A	SA	T	A	SA	T	A	A	SA	SA	T	SA	SA	SA	A
596	SA	SA	A	SA	SA	T	T	SA	SA	T	T	SA	SA	T	A	SA	SA	A	SA	T	T	A	SA	SA	SA	SA	T	T	A	T	T	A	SA	T	A	SA	T	A	SA	T	A	SA	SA	SA	A	SA	T	SA	A
597	SA	SA	A	SA	SA	T	T	T	SA	T	T	SA	SA	T	A	SA	SA	A	SA	SA	T	SA	SA	SA	SA	SA	T	T	A	T	A	A	SA	T	A	A	A	SA	SA	T	A	SA	SA	SA	SA	SA	T	T	A
598	SA	SA	A	SA	T	T	T	T	SA	T	SA	SA	SA	T	A	SA	SA	A	A	SA	SA	SA	SA	SA	SA	SA	T	T	A	T	A	A	SA	T	A	A	A	A	SA	SA	A	SA	SA	SA	SA	SA	T	T	T
599	SA	SA	A	A	T	SA	A	A	SA	T	SA	SA	SA	T	A	SA	SA	A	T	SA	T	SA	SA	SA	SA	A	T	T	A	T	A	A	A	A	A	T	A	A	SA	SA	A	SA	SA	SA	SA	SA	T	T	T
600	SA	SA	A	A	T	SA	SA	A	SA	T	SA	SA	SA	T	SA	SA	SA	A	SA	SA	T	SA	A	SA	SA	A	T	T	SA	T	A	A	A	A	A	T	A	A	SA	SA	A	SA	SA	T	SA	A	T	T	T
601	SA	SA	A	T	A	SA	SA	A	SA	T	SA	SA	SA	T	SA	SA	SA	A	SA	SA	T	T	A	SA	A	A	T	T	SA	T	A	A	A	SA	SA	T	A	A	SA	A	A	SA	SA	SA	SA	A	T	T	T
602	SA	SA	A	T	A	SA	SA	A	SA	T	T	SA	SA	A	SA	SA	SA	A	SA	SA	T	T	A	SA	A	A	T	T	SA	T	A	A	A	SA	SA	T	T	SA	SA	A	A	SA	SA	SA	SA	A	T	T	T
603	SA	SA	SA	A	A	SA	SA	A	SA	T	T	SA	SA	SA	SA	SA	A	A	A	SA	SA	T	SA	SA	A	A	T	T	SA	T	A	A	A	SA	SA	T	T	SA	SA	A	T	SA	SA	SA	SA	A	T	T	SA
604	SA	SA	SA	A	A	A	SA	T	SA	T	T	SA	SA	SA	SA	SA	A	T	A	SA	SA	T	SA	SA	A	SA	A	SA	T	T	A	A	A	SA	SA	SA	T	SA	SA	T	T	SA	SA	SA	SA	A	T	T	SA
605	SA	SA	SA	A	A	A	SA	T	SA	T	T	SA	SA	SA	SA	SA	T	T	A	SA	SA	SA	SA	SA	T	SA	A	SA	T	T	A	SA	A	SA	SA	SA	SA	SA	SA	T	T	SA	T	T	SA	A	T	T	SA
606	SA	SA	SA	A	A	A	A	T	SA	T	T	A	SA	SA	SA	SA	T	A	A	SA	SA	SA	SA	SA	T	SA	A	SA	T	T	A	SA	A	SA	T	SA	SA	SA	SA	T	T	SA	T	T	SA	A	SA	T	SA
607	SA	SA	SA	A	A	A	A	T	T	T	T	A	SA	SA	SA	SA	T	A	A	SA	SA	SA	SA	SA	T	SA	A	SA	A	T	A	SA	A	T	SA	SA	T	SA	T	T	T	T	T	T	SA	A	SA	T	SA
608	SA	SA	SA	A	SA	A	A	T	T	SA	T	A	SA	A	SA	SA	T	A	A	SA	SA	SA	SA	SA	T	SA	A	SA	T	T	A	SA	SA	SA	SA	T	T	SA	A	A	T	T	T	T	SA	A	SA	T	T
609	SA	SA	SA	A	SA	T	SA	T	T	SA	T	A	SA	A	SA	SA	T	A	A	SA	SA	SA	SA	SA	T	SA	A	SA	T	T	SA	T	T	SA	SA	SA	T	SA	A	A	SA	T	T	SA	SA	A	SA	T	T
610	SA	SA	SA	T	SA	T	SA	T	T	SA	T	A	SA	A	SA	SA	A	A	SA	T	SA	SA	SA	T	T	A	A	SA	A	T	T	T	A	SA	SA	SA	T	SA	A	A	T	T	T	SA	SA	A	T	T	T
611	SA	SA	SA	T	SA	SA	SA	T	T	SA	SA	A	SA	A	SA	SA	A	T	T	T	SA	SA	SA	SA	SA	A	A	SA	A	SA	T	T	A	SA	SA	SA	T	SA	A	SA	SA	A	T	SA	T	A	T	T	T
612	SA	SA	SA	T	SA	SA	SA	A	T	SA	SA	T	SA	A	SA	SA	A	SA	SA	T	SA	SA	SA	SA	SA	A	SA	SA	SA	SA	A	SA	A	SA	SA	A	T	T	T	SA	SA	A	A	SA	T	A	T	T	T
613	SA	SA	SA	T	SA	SA	SA	A	T	SA	SA	T	SA	A	SA	A	A	A	A	T	T	SA	SA	T	SA	A	SA	SA	SA	SA	SA	SA	A	SA	SA	A	T	SA	SA	SA	SA	A	A	SA	T	A	T	SA	T
614	SA	SA	SA	A	SA	T	A	A	T	SA	SA	T	SA	A	SA	A	A	A	A	T	T	SA	T	T	T	A	SA	SA	SA	SA	T	SA	SA	SA	SA	T	T	SA	T	SA	SA	SA	A	SA	SA	A	T	SA	T
615	SA	SA	A	SA	SA	T	A	T	T	SA	SA	T	SA	A	SA	A	A	A	T	T	T	SA	T	T	T	SA	A	SA	SA	SA	T	SA	SA	SA	T	T	T	SA	T	SA	SA	SA	A	A	SA	A	T	T	T
616	SA	SA	A	SA	SA	T	A	T	T	SA	SA	A	SA	A	A	A	A	T	SA	T	T	SA	T	T	T	SA	A	SA	SA	SA	T	SA	SA	SA	A	A	A	SA	T	SA	SA	SA	A	A	A	A	T	T	T
617	SA	SA	A	SA	SA	SA	A	A	T	SA	T	A	SA	A	A	A	A	T	SA	T	T	T	T	T	A	SA	A	SA	SA	SA	T	SA	SA	SA	A	A	A	T	T	SA	SA	SA	A	A	A	A	T	T	T
618	SA	SA	A	SA	SA	SA	A	A	T	SA	A	A	SA	A	A	A	A	T	SA	T	T	T	T	T	A	SA	A	SA	SA	SA	SA	SA	SA	SA	T	A	A	T	T	SA	SA	SA	A	A	A	A	T	T	T
619	SA	SA	A	T	SA	T	A	A	T	T	A	A	SA	A	SA	A	A	T	SA	T	T	SA	T	T	A	SA	A	SA	SA	SA	SA	SA	A	SA	SA	SA	A	T	T	SA	SA	SA	A	A	A	A	T	T	T
620	SA	SA	A	T	SA	T	A	A	T	T	T	A	SA	A	SA	A	A	T	SA	T	T	SA	T	T	A	SA	SA	SA	SA	SA	SA	SA	A	SA	SA	A	A	A	A	SA	SA	SA	A	A	A	SA	T	T	T
621	SA	SA	A	T	SA	T	A	SA	T	T	T	A	SA	A	SA	A	A	T	SA	T	T	SA	T	SA	T	SA	SA	SA	T	SA	SA	SA	A	SA	SA	A	A	A	A	SA	SA	SA	A	A	A	SA	T	T	T
622	SA	SA	T	T	SA	SA	A	T	T	T	T	SA	SA	A	SA	A	A	SA	SA	T	T	T	SA	SA	T	SA	SA	SA	T	SA	SA	SA	T	T	SA	SA	SA	A	SA	SA	SA	A	A	A	A	SA	T	T	T
623	SA	SA	T	SA	T	SA	A	T	T	T	T	SA	SA	A	SA	A	A	SA	SA	T	T	T	SA	SA	SA	A	SA	SA	SA	SA	SA	SA	T	T	SA	A	SA	A	SA	A	SA	A	A	A	A	SA	T	T	T
624	SA	SA	T	SA	T	SA	A	T	T	T	T	SA	SA	A	SA	A	A	SA	SA	T	T	T	SA	SA	SA	A	SA	SA	A	SA	SA	SA	T	T	T	A	SA	A	SA	A	SA	A	A	A	A	SA	T	T	SA
625	SA	SA	T	A	T	SA	A	T	T	T	T	A	SA	A	SA	A	A	SA	SA	T	T	T	SA	T	SA	T	SA	A	T	SA	SA	SA	T	A	T	A	SA	A	SA	A	SA	A	A	A	A	SA	T	T	SA
626	SA	SA	T	A	T	SA	A	A	T	T	A	A	SA	A	SA	A	A	SA	SA	T	T	T	SA	T	SA	T	SA	A	SA	SA	SA	SA	T	A	A	A	SA	A	SA	A	A	A	A	A	A	SA	T	T	SA
627	SA	SA	T	A	T	SA	T	A	T	T	A	A	SA	A	SA	A	A	SA	SA	T	T	T	SA	T	SA	T	T	A	A	SA	A	SA	SA	SA	A	A	SA	A	SA	A	A	A	A	A	T	SA	T	T	SA
628	SA	SA	T	A	A	SA	A	A	SA	T	A	A	SA	A	SA	A	A	SA	A	T	T	T	T	T	SA	A	T	A	A	SA	T	SA	SA	A	A	A	SA	A	SA	A	A	A	A	A	A	SA	SA	T	SA
629	SA	SA	T	A	A	A	A	T	SA	T	A	A	SA	A	SA	A	A	SA	A	T	T	T	T	A	SA	A	T	T	A	SA	T	SA	SA	A	A	A	SA	A	SA	A	A	A	A	SA	T	SA	T	SA	SA
630	SA	SA	T	A	A	A	A	T	SA	T	SA	A	SA	A	SA	A	A	SA	A	T	T	T	T	A	SA	A	T	T	SA	SA	T	SA	SA	A	A	A	SA	A	SA	A	A	A	A	SA	T	SA	T	A	SA
631	SA	SA	T	A	A	A	A	T	SA	T	SA	SA	SA	A	SA	A	A	SA	A	T	T	T	T	A	SA	A	SA	T	SA	SA	T	SA	SA	A	SA	A	A	A	SA	A	A	A	A	SA	T	SA	T	SA	SA
632	SA	SA	T	A	A	A	A	T	SA	T	SA	SA	SA	A	SA	A	A	SA	A	T	T	T	T	SA	A	A	SA	A	SA	SA	T	SA	T	A	SA	A	A	A	SA	A	A	A	T	T	T	SA	T	T	SA
633	SA	SA	T	A	A	A	A	T	SA	T	SA	SA	SA	A	SA	A	A	SA	A	T	T	T	T	SA	A	A	SA	T	SA	SA	T	A	SA	A	SA	A	A	A	SA	A	A	SA	T	T	SA	SA	T	T	SA
634	SA	SA	A	A	T	A	T	A	T	T	SA	SA	SA	A	SA	A	A	A	A	T	SA	T	T	SA	A	A	SA	T	SA	SA	T	SA	SA	T	SA	A	A	A	T	A	A	A	T	A	A	SA	T	SA	SA
635	SA	SA	A	A	SA	A	T	T	T	T	T	SA	SA	A	SA	A	A	A	A	T	SA	T	A	SA	A	SA	SA	A	SA	SA	A	A	A	A	SA	A	A	A	T	A	A	A	T	A	SA	T	T	SA	SA
636	SA	SA	SA	A	SA	T	SA	T	T	T	A	SA	SA	A	SA	A	A	A	A	T	SA	A	A	A	A	SA	T	A	A	SA	A	SA	A	SA	SA	A	A	A	T	T	A	SA	T	T	SA	T	T	SA	SA
637	SA	SA	SA	A	SA	T	SA	T	T	T	A	SA	SA	A	SA	A	A	SA	T	T	SA	A	A	A	A	SA	T	A	A	A	A	SA	A	SA	SA	SA	A	T	SA	T	A	SA	T	T	SA	SA	T	SA	A
638	SA	SA	SA	T	SA	SA	SA	T	T	T	A	SA	SA	A	A	A	A	A	SA	T	SA	A	A	A	A	A	T	A	A	A	A	A	SA	SA	SA	SA	A	A	SA	T	A	SA	T	T	SA	SA	T	SA	A
639	SA	SA	SA	T	SA	SA	T	T	T	T	A	SA	SA	A	A	A	A	A	SA	T	SA	A	A	A	A	A	T	A	A	A	SA	A	SA	SA	SA	SA	A	A	SA	T	A	A	T	SA	SA	SA	T	SA	A
640	SA	SA	SA	T	A	SA	T	T	T	T	SA	SA	SA	A	A	A	A	A	SA	T	SA	A	A	A	A	A	SA	A	A	A	SA	A	SA	SA	SA	T	SA	A	SA	A	A	T	T	SA	SA	SA	T	SA	T
641	SA	SA	T	T	T	SA	A	T	T	T	SA	SA	SA	T	SA	A	A	A	A	T	SA	A	A	A	A	A	SA	A	A	A	SA	A	A	A	SA	T	SA	A	SA	A	A	T	T	T	SA	SA	T	T	T
642	SA	SA	T	T	T	SA	A	T	T	T	SA	SA	SA	T	SA	A	A	A	A	T	SA	A	A	A	A	A	SA	A	SA	A	SA	A	A	A	SA	A	SA	A	T	A	A	T	T	T	SA	SA	T	T	T
643	SA	SA	T	T	T	T	T	T	T	T	SA	SA	SA	T	SA	A	A	SA	T	T	SA	A	A	A	A	A	SA	A	SA	A	SA	T	A	SA	A	A	SA	A	T	A	SA	T	T	T	A	SA	SA	T	T
644	SA	SA	SA	A	T	T	T	T	T	T	SA	SA	SA	T	SA	A	A	SA	T	T	SA	A	A	A	A	A	SA	A	SA	A	SA	T	A	A	A	A	SA	A	T	A	SA	T	T	T	A	SA	T	SA	T
645	SA	SA	SA	SA	SA	T	A	A	T	T	SA	SA	SA	T	SA	A	A	SA	T	T	SA	A	A	A	A	A	SA	A	SA	A	SA	SA	A	A	A	A	SA	A	T	A	SA	T	T	T	A	SA	SA	SA	T
646	SA	SA	SA	A	SA	T	A	A	T	T	SA	SA	SA	T	SA	SA	A	T	T	SA	SA	A	A	A	A	A	SA	A	SA	A	SA	SA	SA	A	A	A	SA	A	T	A	A	T	T	T	A	SA	A	SA	A
647	SA	SA	SA	A	SA	T	A	A	T	T	SA	SA	SA	T	SA	SA	A	T	T	SA	SA	A	A	A	A	A	SA	A	SA	A	T	T	SA	A	A	A	SA	SA	T	A	A	T	T	T	A	SA	SA	SA	A
648	SA	SA	SA	SA	SA	T	A	A	T	T	SA	SA	SA	A	SA	SA	A	T	SA	SA	SA	A	A	A	A	A	SA	A	SA	A	T	T	SA	A	A	A	SA	A	T	A	A	T	SA	T	A	SA	SA	SA	A
649	SA	SA	SA	SA	SA	T	A	A	T	T	SA	SA	SA	SA	SA	SA	SA	T	SA	SA	SA	A	A	A	A	A	SA	A	SA	A	SA	T	SA	T	A	A	SA	A	T	SA	A	T	SA	T	T	SA	SA	A	A
650	SA	SA	SA	A	SA	T	A	A	T	T	SA	SA	SA	A	SA	SA	SA	SA	A	SA	A	A	A	A	A	SA	SA	A	SA	A	SA	T	SA	A	A	A	SA	A	A	A	A	T	T	T	T	SA	SA	A	A
651	SA	T	T	T	A	T	A	A	T	T	SA	SA	SA	A	SA	SA	SA	SA	A	SA	A	A	A	A	A	SA	A	A	SA	A	SA	T	SA	A	A	A	SA	T	T	SA	A	T	SA	T	T	SA	A	A	SA
652	SA	T	T	A	A	T	A	A	T	T	SA	SA	SA	A	SA	SA	SA	SA	A	SA	A	A	A	A	A	SA	SA	A	SA	A	A	T	SA	A	A	A	SA	T	T	SA	A	T	SA	T	T	SA	A	A	A
653	SA	T	T	A	A	T	A	A	T	T	SA	SA	SA	A	SA	SA	SA	SA	A	SA	A	A	A	A	A	SA	A	A	SA	A	A	T	SA	A	A	A	SA	SA	T	A	A	A	SA	T	T	SA	A	A	T
654	SA	T	T	A	A	T	A	SA	T	T	SA	SA	SA	A	SA	SA	SA	SA	A	SA	A	A	A	A	A	SA	A	A	SA	A	SA	A	T	A	A	A	SA	A	T	A	A	A	SA	T	T	SA	A	A	A
655	SA	T	A	A	A	T	A	SA	T	T	A	SA	SA	A	SA	SA	A	SA	A	SA	SA	A	A	A	A	SA	A	A	SA	A	T	SA	SA	A	A	A	SA	A	T	A	A	A	SA	T	T	T	A	A	SA
656	SA	T	A	SA	A	T	A	SA	T	T	A	SA	SA	SA	SA	SA	A	SA	A	SA	SA	A	SA	A	A	SA	A	A	SA	A	T	SA	SA	A	SA	A	SA	A	T	A	A	A	SA	T	T	T	A	A	SA
657	SA	T	SA	SA	A	A	A	SA	T	T	A	SA	SA	SA	SA	SA	A	SA	A	SA	SA	A	A	A	A	SA	A	A	T	A	SA	SA	SA	T	SA	A	T	A	T	A	A	A	SA	T	T	T	A	A	SA
658	SA	T	SA	SA	A	A	A	SA	T	T	A	SA	SA	SA	SA	SA	SA	SA	A	SA	SA	A	A	A	SA	A	A	A	T	A	SA	T	SA	T	SA	A	A	A	T	A	A	A	SA	T	T	T	A	A	SA
659	SA	T	SA	SA	A	A	A	SA	T	T	A	SA	SA	SA	SA	SA	SA	A	A	SA	SA	A	A	A	SA	A	T	A	T	A	A	T	SA	A	SA	A	SA	A	T	A	T	T	SA	T	SA	SA	A	A	SA
660	SA	T	SA	A	A	A	A	SA	SA	T	A	SA	SA	SA	SA	SA	SA	A	A	SA	SA	A	A	A	SA	A	T	A	T	A	SA	T	SA	SA	SA	T	SA	A	T	A	T	T	SA	T	SA	SA	A	A	SA
661	SA	T	A	A	A	A	SA	SA	SA	T	A	SA	SA	SA	SA	SA	SA	A	T	SA	SA	A	A	A	SA	A	T	A	A	A	T	T	SA	A	SA	A	SA	A	T	T	T	T	SA	T	SA	SA	A	A	SA
662	SA	T	A	A	A	A	A	SA	SA	T	SA	SA	SA	SA	SA	SA	SA	A	T	SA	SA	A	A	A	SA	A	A	A	A	SA	SA	T	SA	A	SA	A	A	A	T	T	T	T	T	T	SA	SA	T	A	A
663	SA	T	A	A	A	A	A	SA	SA	T	SA	SA	SA	SA	SA	SA	SA	A	T	SA	SA	SA	A	A	SA	A	A	T	T	SA	T	T	SA	A	SA	A	A	A	T	T	T	T	T	SA	A	SA	T	A	A
664	SA	T	A	A	A	A	A	SA	SA	T	SA	SA	SA	A	SA	SA	A	A	A	SA	A	SA	A	A	SA	A	A	T	SA	SA	SA	A	SA	A	SA	A	A	A	T	T	A	T	T	SA	A	A	T	A	A
665	SA	T	A	A	SA	A	A	SA	SA	T	SA	SA	SA	A	SA	SA	A	A	A	SA	A	SA	A	A	SA	T	A	T	SA	SA	SA	A	SA	SA	A	A	T	A	T	T	A	T	T	SA	A	A	T	A	A
666	SA	T	SA	A	T	T	A	A	SA	T	T	SA	SA	SA	SA	SA	A	A	A	SA	A	SA	A	A	SA	T	A	SA	T	SA	SA	A	SA	A	A	A	T	A	T	T	A	A	A	SA	A	A	SA	A	A
667	SA	SA	SA	A	T	T	A	SA	SA	T	T	SA	SA	A	SA	SA	A	A	T	SA	A	SA	SA	A	SA	T	A	SA	T	A	A	A	SA	A	A	SA	T	T	T	T	A	A	A	SA	A	A	SA	A	A
668	SA	SA	A	A	T	T	A	SA	SA	T	T	SA	SA	A	SA	SA	A	SA	T	SA	SA	A	SA	A	A	T	A	SA	A	A	A	SA	SA	A	A	SA	T	A	T	A	A	A	A	SA	A	A	SA	A	A
669	SA	SA	T	A	A	A	A	A	SA	T	T	SA	SA	A	SA	SA	A	SA	T	SA	SA	A	SA	A	A	A	A	SA	A	A	A	SA	SA	SA	A	SA	T	A	T	A	A	A	A	SA	A	A	SA	A	A
670	SA	SA	T	A	A	A	A	A	SA	T	T	SA	SA	A	SA	SA	A	SA	T	SA	SA	A	SA	A	A	A	A	SA	SA	A	SA	SA	SA	SA	A	A	A	SA	A	A	A	A	T	SA	A	A	A	A	A
671	SA	SA	T	A	T	A	A	A	SA	T	T	SA	SA	A	SA	SA	A	T	T	SA	SA	A	SA	A	A	A	A	SA	SA	A	A	SA	A	SA	A	A	A	SA	A	SA	A	A	A	SA	A	A	A	A	A
672	SA	SA	T	A	T	A	A	A	SA	T	T	SA	SA	A	SA	SA	A	T	T	SA	SA	A	A	A	A	A	A	SA	A	SA	A	SA	A	SA	A	A	A	SA	A	SA	A	A	A	SA	A	A	A	A	A
673	SA	SA	A	T	T	T	A	A	SA	T	T	SA	SA	A	SA	SA	A	T	T	SA	SA	A	A	A	A	A	T	SA	A	SA	A	SA	A	A	A	A	T	SA	T	SA	A	A	A	A	A	A	A	SA	A
674	SA	SA	A	T	T	T	A	A	T	T	A	SA	SA	A	SA	SA	A	A	T	A	SA	A	A	A	A	A	T	SA	A	SA	A	SA	A	SA	SA	T	T	T	T	SA	A	A	A	A	A	A	A	SA	A
675	SA	SA	A	SA	T	T	SA	A	T	T	A	SA	SA	A	SA	SA	A	A	T	A	SA	A	A	A	SA	A	T	SA	A	SA	A	SA	A	SA	SA	T	T	T	A	SA	A	A	A	A	A	A	SA	SA	A
676	SA	SA	A	SA	T	T	SA	A	T	T	A	SA	SA	A	SA	SA	A	SA	T	A	SA	A	SA	A	SA	SA	A	T	A	SA	SA	T	T	SA	SA	T	T	T	A	SA	A	SA	A	A	A	A	SA	T	A
677	SA	SA	A	T	T	T	A	T	T	T	A	SA	SA	SA	SA	SA	A	SA	T	A	A	A	SA	SA	SA	SA	A	T	A	SA	SA	T	T	T	SA	T	T	A	A	SA	A	A	A	A	A	A	T	T	A
678	SA	SA	T	A	T	T	SA	T	T	T	A	SA	SA	A	SA	SA	SA	SA	T	A	A	A	SA	SA	SA	SA	T	T	A	SA	T	A	T	T	SA	T	T	A	A	SA	A	A	SA	A	A	A	T	SA	A
679	SA	SA	SA	A	T	T	A	T	T	T	SA	SA	SA	A	SA	SA	SA	A	A	A	A	A	SA	SA	T	SA	T	A	A	SA	T	A	T	T	SA	T	T	A	A	T	A	A	SA	A	A	A	T	SA	A
680	SA	SA	A	A	SA	T	A	A	T	T	SA	SA	SA	A	SA	SA	SA	A	SA	A	A	A	SA	SA	T	T	T	A	A	SA	T	A	T	T	SA	SA	A	A	A	T	A	SA	SA	A	A	A	A	SA	A
681	SA	SA	A	A	SA	T	A	A	T	T	SA	SA	SA	A	SA	SA	SA	A	SA	A	A	A	SA	SA	T	T	T	T	SA	SA	A	A	T	A	SA	T	A	A	A	T	A	A	A	A	A	A	A	SA	A
682	SA	SA	A	A	SA	T	A	A	T	T	SA	SA	SA	A	SA	SA	SA	T	SA	A	A	A	SA	A	T	T	T	T	SA	SA	A	A	T	A	SA	T	T	A	A	SA	A	A	A	A	A	A	A	SA	A
683	SA	SA	A	A	A	A	A	A	T	T	SA	SA	SA	A	SA	SA	SA	T	SA	A	A	A	SA	A	T	T	T	T	SA	T	A	A	T	A	SA	T	T	A	A	SA	A	SA	A	A	A	SA	A	SA	A
684	SA	SA	A	A	A	A	A	A	T	T	SA	SA	SA	T	SA	SA	SA	SA	SA	A	A	A	A	A	T	SA	T	T	T	T	A	A	T	A	SA	T	T	A	A	T	A	SA	A	A	A	SA	A	SA	A
685	SA	SA	A	A	A	A	A	SA	T	T	SA	SA	SA	A	SA	SA	SA	SA	SA	A	A	A	A	A	T	SA	T	T	T	T	A	A	T	A	SA	T	T	A	T	SA	A	SA	A	A	A	SA	A	SA	SA
686	SA	SA	A	A	SA	A	A	SA	T	T	A	SA	SA	SA	SA	SA	SA	SA	A	A	A	A	A	SA	T	SA	T	T	A	T	A	A	T	A	SA	T	T	SA	T	SA	A	A	A	A	A	A	A	T	SA
687	SA	SA	A	T	SA	T	A	SA	T	T	A	SA	SA	SA	SA	SA	SA	A	A	A	A	A	A	SA	T	SA	A	T	SA	SA	SA	A	T	T	SA	T	T	SA	T	SA	A	SA	A	A	A	A	T	T	SA
688	SA	SA	A	A	SA	T	A	SA	T	T	A	SA	SA	SA	SA	SA	SA	T	A	A	A	A	A	SA	T	A	T	T	SA	T	SA	A	T	T	T	A	SA	SA	T	SA	A	SA	A	A	A	A	T	T	A
689	SA	SA	A	A	SA	T	A	SA	T	T	SA	SA	SA	SA	SA	SA	SA	SA	A	A	A	SA	A	SA	T	A	A	T	SA	T	A	A	T	T	SA	SA	SA	SA	T	T	SA	SA	A	SA	A	A	SA	SA	A
690	SA	SA	A	A	SA	T	A	SA	T	T	SA	SA	SA	SA	SA	SA	SA	A	SA	A	A	SA	A	SA	T	A	A	T	SA	T	T	A	SA	A	SA	SA	T	SA	T	T	T	SA	A	SA	A	A	SA	A	A
691	SA	SA	A	A	SA	T	A	SA	T	T	SA	SA	SA	SA	SA	SA	SA	A	SA	A	A	SA	T	SA	T	A	A	T	SA	T	T	A	SA	A	SA	SA	A	A	T	T	T	A	A	SA	A	A	SA	SA	A
692	SA	SA	A	A	SA	T	A	SA	T	T	SA	SA	SA	SA	SA	SA	SA	A	SA	A	A	SA	T	SA	T	SA	A	T	SA	SA	SA	A	SA	A	SA	SA	A	A	T	SA	T	A	T	SA	A	SA	T	SA	A
693	SA	SA	A	A	SA	T	A	SA	T	T	A	SA	SA	A	SA	SA	A	A	SA	A	A	SA	T	SA	T	SA	A	T	SA	SA	SA	A	A	A	SA	A	A	A	T	SA	T	A	T	SA	A	SA	T	T	A
694	SA	SA	A	A	SA	SA	A	A	T	T	A	SA	SA	SA	SA	SA	A	A	SA	A	A	SA	T	SA	T	SA	A	T	SA	SA	A	SA	A	A	SA	A	A	A	SA	SA	T	A	T	SA	A	SA	T	T	A
695	SA	SA	A	A	A	SA	A	A	T	T	A	SA	SA	SA	SA	SA	A	A	A	A	T	SA	T	SA	SA	SA	A	T	SA	T	A	SA	A	T	SA	T	A	A	SA	SA	SA	A	T	A	A	SA	T	T	SA
696	SA	SA	A	A	A	SA	T	A	T	T	A	SA	SA	SA	SA	SA	A	A	A	A	A	SA	T	SA	SA	SA	A	T	SA	T	A	SA	A	SA	SA	SA	A	A	SA	A	SA	A	T	A	A	SA	SA	T	SA
697	SA	SA	SA	A	A	SA	T	A	T	T	A	SA	SA	SA	SA	SA	SA	A	A	A	A	SA	T	SA	SA	T	A	T	T	T	A	A	A	SA	SA	A	A	A	SA	A	SA	A	A	A	A	SA	SA	T	SA
698	SA	SA	SA	A	A	SA	T	A	T	T	A	SA	SA	SA	SA	SA	A	A	A	A	A	SA	T	SA	T	T	A	T	SA	T	A	A	A	SA	SA	A	SA	A	SA	A	SA	A	A	A	A	SA	SA	T	SA
699	SA	SA	SA	A	A	SA	T	A	T	T	A	SA	SA	SA	SA	SA	A	T	A	A	SA	T	T	SA	T	A	A	T	SA	T	A	A	A	SA	SA	T	A	A	A	A	SA	A	A	SA	SA	SA	A	A	A
700	SA	SA	SA	T	T	SA	A	A	T	T	A	SA	SA	SA	SA	SA	A	T	A	A	SA	T	T	SA	T	A	A	T	SA	SA	A	A	A	SA	SA	T	T	T	A	A	SA	A	A	SA	SA	SA	A	A	A
701	SA	SA	A	T	T	SA	T	T	T	T	A	SA	SA	SA	SA	SA	A	T	A	A	SA	T	T	SA	T	A	A	T	SA	SA	A	A	A	SA	SA	T	SA	T	A	A	SA	A	SA	SA	SA	SA	A	A	A
702	SA	SA	SA	SA	T	SA	T	SA	T	T	A	SA	SA	SA	SA	SA	A	T	A	A	SA	T	T	SA	T	A	SA	A	SA	SA	A	A	A	SA	SA	SA	SA	T	A	A	SA	A	SA	SA	SA	A	A	A	A
703	SA	SA	SA	SA	SA	SA	T	SA	T	T	A	SA	SA	A	SA	SA	A	T	A	A	T	T	SA	SA	SA	A	SA	A	SA	A	A	A	A	SA	T	SA	A	A	SA	A	SA	A	SA	SA	SA	A	A	A	A
704	SA	SA	SA	A	SA	A	SA	A	SA	T	A	SA	SA	A	SA	SA	A	T	A	A	T	SA	SA	SA	SA	A	SA	A	SA	A	A	T	SA	SA	SA	SA	A	A	SA	A	SA	A	SA	SA	SA	A	A	A	A
705	SA	SA	T	A	SA	SA	SA	T	SA	T	A	SA	SA	A	SA	SA	A	T	A	SA	A	SA	SA	SA	SA	T	SA	A	SA	A	A	A	SA	SA	SA	SA	A	T	SA	A	SA	A	SA	SA	SA	A	A	A	SA
706	SA	SA	T	A	SA	SA	SA	T	A	T	A	SA	SA	A	SA	SA	A	T	SA	SA	SA	T	SA	A	A	SA	T	A	T	SA	A	A	SA	A	SA	SA	A	T	SA	A	SA	A	SA	SA	SA	A	A	A	A
707	SA	SA	T	A	A	SA	SA	A	A	T	A	SA	SA	A	SA	SA	A	T	T	SA	SA	T	SA	A	A	SA	A	SA	A	SA	A	A	SA	A	SA	A	T	SA	SA	A	SA	SA	SA	SA	SA	A	A	A	A
708	SA	SA	T	T	A	T	SA	A	SA	T	SA	SA	SA	A	SA	A	A	T	A	SA	SA	T	SA	A	A	SA	A	SA	A	SA	A	A	SA	A	SA	A	T	SA	SA	A	SA	SA	A	SA	SA	A	A	A	A
709	SA	SA	T	SA	A	T	A	A	SA	T	SA	SA	SA	SA	SA	A	A	SA	A	SA	SA	T	SA	A	A	SA	A	SA	A	SA	A	T	SA	A	SA	A	T	SA	SA	A	SA	SA	T	SA	SA	A	A	A	A
710	SA	SA	T	A	SA	T	A	A	SA	T	SA	SA	SA	SA	A	A	A	SA	A	SA	SA	SA	SA	T	A	A	SA	SA	A	SA	A	T	SA	T	SA	A	SA	SA	SA	A	SA	SA	T	SA	SA	A	A	A	SA
711	SA	SA	T	A	T	T	A	T	SA	T	SA	SA	SA	SA	A	A	A	SA	A	SA	SA	T	SA	SA	A	A	SA	T	A	SA	A	T	SA	T	SA	A	SA	T	SA	A	SA	SA	T	SA	SA	A	SA	T	SA
712	SA	SA	T	A	T	SA	SA	T	SA	T	SA	SA	A	SA	A	A	A	A	T	SA	SA	T	SA	T	T	SA	SA	T	A	SA	SA	T	SA	A	SA	A	SA	T	T	A	SA	SA	T	SA	SA	A	SA	SA	SA
713	SA	SA	T	A	A	A	SA	T	SA	T	SA	SA	A	SA	A	A	A	A	A	T	SA	T	SA	T	T	SA	SA	T	SA	SA	A	SA	SA	A	SA	A	A	A	A	A	SA	SA	T	SA	SA	A	SA	SA	SA
714	SA	SA	T	A	A	A	A	T	SA	T	A	SA	A	A	A	A	A	A	A	T	SA	T	SA	T	SA	SA	SA	T	T	SA	T	SA	SA	T	SA	SA	A	A	A	T	A	SA	T	A	A	A	A	SA	SA
715	SA	SA	T	A	A	A	A	T	SA	T	A	SA	A	A	A	A	A	A	A	T	T	T	SA	SA	SA	A	SA	T	T	SA	T	SA	T	T	SA	A	A	A	A	T	A	A	T	A	A	A	A	SA	SA
716	SA	SA	T	A	SA	A	A	T	SA	T	A	A	A	A	A	A	A	A	A	T	T	T	SA	SA	SA	A	SA	T	T	SA	T	SA	T	T	SA	T	SA	A	SA	T	A	A	T	A	A	A	SA	SA	SA
717	SA	SA	T	A	SA	T	A	T	SA	T	A	A	A	SA	A	A	A	A	A	SA	T	SA	SA	SA	SA	SA	A	T	T	SA	T	SA	T	T	SA	T	SA	A	SA	SA	A	A	A	A	A	A	SA	SA	SA
718	SA	SA	T	A	T	T	A	T	SA	T	T	A	A	SA	A	A	A	A	A	SA	T	SA	SA	A	SA	SA	A	SA	T	T	T	SA	SA	T	A	T	SA	SA	SA	SA	A	A	A	A	A	A	SA	SA	SA
719	SA	SA	A	A	T	T	A	T	SA	T	T	A	A	SA	SA	A	A	A	A	T	T	SA	SA	SA	SA	SA	A	SA	T	T	T	SA	SA	T	A	T	T	SA	SA	T	SA	A	SA	A	A	A	SA	SA	SA
720	SA	SA	A	A	SA	T	A	A	SA	T	T	A	A	A	SA	A	A	A	A	T	T	SA	SA	A	A	A	A	A	T	T	T	SA	SA	T	T	T	T	SA	SA	T	SA	A	SA	A	A	A	SA	SA	SA
721	SA	SA	A	T	SA	T	SA	A	SA	T	T	A	A	A	A	A	A	T	T	T	T	SA	SA	A	A	T	A	A	T	T	T	SA	SA	T	SA	T	T	SA	SA	SA	SA	A	SA	A	A	A	SA	SA	A
722	SA	SA	A	A	SA	T	SA	A	SA	T	T	A	A	A	A	A	A	T	SA	T	SA	SA	SA	T	A	A	A	T	T	T	T	SA	SA	T	SA	A	SA	SA	SA	SA	SA	A	A	A	A	A	SA	SA	A
723	SA	SA	SA	A	SA	T	A	A	T	T	T	A	A	A	A	A	A	T	A	T	SA	SA	T	T	A	A	A	SA	T	T	T	SA	SA	T	SA	A	SA	T	SA	SA	SA	A	A	A	A	A	SA	SA	SA
724	SA	SA	A	A	SA	T	A	A	T	T	T	A	A	SA	A	A	A	T	A	T	SA	SA	T	T	A	T	A	SA	T	T	T	T	SA	T	SA	A	SA	T	SA	SA	SA	A	SA	A	A	A	SA	SA	SA
725	SA	SA	A	A	SA	SA	T	T	T	T	SA	A	A	SA	A	A	A	T	A	T	SA	SA	T	T	A	T	SA	A	T	T	T	T	SA	T	A	SA	SA	T	SA	SA	SA	A	SA	A	A	A	SA	A	SA
726	SA	SA	A	A	SA	SA	T	T	T	T	SA	A	A	A	A	A	A	T	A	T	T	SA	T	A	A	T	SA	A	T	T	T	T	SA	T	A	A	SA	T	SA	SA	SA	A	A	A	A	A	T	A	SA
727	SA	SA	SA	A	SA	T	T	A	T	T	SA	A	A	A	A	A	A	SA	A	T	SA	SA	T	SA	SA	A	SA	A	T	T	T	SA	A	T	T	SA	SA	T	SA	SA	SA	A	SA	A	A	A	SA	A	SA
728	SA	SA	SA	A	SA	SA	T	A	T	T	SA	A	A	SA	A	A	A	SA	T	T	SA	SA	A	SA	SA	T	SA	A	T	T	A	SA	A	T	SA	SA	T	T	SA	SA	SA	A	SA	SA	A	A	SA	A	A
729	SA	SA	A	A	SA	A	T	A	T	T	SA	A	A	SA	A	A	A	A	T	T	SA	SA	A	SA	SA	T	SA	T	A	T	A	T	A	T	SA	SA	T	T	SA	SA	SA	A	SA	SA	A	A	A	A	A
730	SA	SA	A	A	SA	T	SA	A	T	T	SA	A	A	SA	A	A	A	A	T	T	SA	SA	A	SA	A	T	T	T	SA	T	A	SA	A	T	SA	SA	T	T	SA	A	SA	A	SA	SA	A	A	A	A	A
731	SA	SA	SA	SA	SA	A	SA	SA	T	T	SA	A	A	SA	A	A	A	A	T	T	SA	SA	A	SA	A	T	SA	SA	SA	SA	A	A	A	T	A	SA	T	T	SA	A	SA	SA	SA	SA	A	A	A	A	A
732	SA	SA	A	A	SA	A	SA	SA	T	T	T	A	A	SA	A	A	A	SA	T	T	SA	SA	A	SA	A	T	SA	T	SA	SA	A	A	A	T	SA	SA	T	T	SA	A	SA	SA	SA	SA	A	A	A	A	A
733	SA	SA	A	A	SA	A	SA	SA	T	T	A	A	A	T	A	A	A	SA	A	T	SA	SA	A	SA	A	T	T	T	SA	A	A	A	T	T	SA	SA	T	T	SA	A	SA	SA	SA	SA	A	A	A	A	A
734	SA	SA	SA	A	A	A	SA	T	T	T	A	A	A	T	A	A	A	A	A	T	T	SA	A	SA	A	A	T	A	SA	A	A	T	T	T	SA	SA	SA	T	SA	A	SA	A	SA	SA	A	A	A	A	A
735	SA	SA	SA	A	A	A	T	T	T	T	A	A	A	T	A	A	A	A	A	T	T	SA	A	SA	A	T	T	A	SA	A	SA	T	SA	T	A	SA	SA	T	SA	A	SA	SA	SA	SA	A	A	A	A	A
736	SA	SA	SA	A	T	A	T	T	T	T	SA	A	A	T	A	A	A	A	SA	T	T	SA	A	SA	A	T	T	A	SA	A	A	T	SA	A	SA	SA	SA	T	SA	A	SA	A	SA	SA	A	A	A	A	A
737	SA	SA	A	A	T	A	T	T	T	T	SA	A	A	T	A	A	A	A	SA	T	T	SA	SA	SA	A	T	A	A	A	A	A	T	SA	A	SA	SA	SA	T	SA	SA	SA	A	A	SA	A	A	A	A	A
738	SA	SA	A	A	T	A	T	T	T	T	SA	A	A	T	A	A	A	SA	SA	T	T	SA	SA	SA	SA	T	A	A	A	A	A	T	A	A	SA	A	SA	T	A	SA	SA	A	A	A	A	A	A	A	A
739	SA	SA	SA	A	T	A	T	T	T	T	SA	A	A	SA	A	A	A	SA	SA	T	T	SA	SA	SA	SA	SA	A	A	A	A	A	T	A	T	SA	A	SA	T	A	T	SA	A	A	A	A	A	A	A	A
740	SA	SA	SA	A	T	A	T	T	T	T	SA	A	A	SA	A	A	A	SA	SA	T	T	SA	SA	SA	SA	SA	A	A	A	A	A	T	A	A	SA	A	SA	T	A	T	SA	A	A	A	A	A	SA	A	A
741	SA	SA	SA	A	T	A	A	T	T	T	SA	A	A	SA	A	A	A	SA	SA	SA	T	SA	SA	SA	SA	SA	A	A	A	A	A	T	A	A	SA	A	SA	T	A	T	SA	SA	A	A	A	A	SA	A	A
742	SA	SA	SA	A	SA	SA	A	T	T	T	SA	A	A	SA	A	A	A	SA	T	SA	T	SA	SA	SA	SA	SA	SA	A	A	A	SA	T	A	A	SA	A	SA	T	T	SA	A	SA	A	A	A	A	T	T	A
743	SA	SA	A	A	T	SA	A	SA	T	T	SA	A	A	A	A	A	A	SA	T	SA	T	SA	T	SA	A	SA	SA	A	A	A	SA	A	A	A	SA	SA	SA	T	A	SA	A	A	A	A	A	A	T	T	SA
744	SA	SA	A	A	T	SA	A	A	T	T	T	A	A	A	A	A	A	SA	T	SA	SA	SA	T	SA	A	SA	A	A	A	A	SA	A	A	SA	SA	SA	SA	T	A	SA	A	A	A	A	A	A	T	T	SA
745	SA	SA	A	A	T	SA	SA	A	T	T	T	A	A	A	A	A	A	T	T	SA	SA	SA	T	SA	A	SA	T	A	SA	A	SA	A	A	SA	SA	SA	SA	T	A	SA	A	A	A	A	A	SA	T	A	SA
746	SA	SA	A	A	T	SA	T	A	T	T	SA	A	A	A	A	A	A	T	T	SA	SA	SA	A	SA	A	SA	T	A	SA	A	SA	A	A	SA	SA	T	SA	T	T	SA	A	A	T	A	A	SA	T	A	A
747	SA	SA	A	A	T	SA	SA	A	T	T	T	A	A	A	A	A	A	T	T	SA	A	SA	A	SA	A	SA	A	A	SA	A	SA	SA	SA	SA	SA	T	SA	T	T	SA	A	A	T	A	A	SA	SA	SA	A
748	SA	SA	A	T	T	SA	SA	A	T	T	T	A	A	A	A	A	A	A	SA	SA	A	A	A	A	A	A	A	A	A	A	SA	SA	A	SA	SA	T	SA	T	T	SA	A	A	T	A	A	A	SA	SA	A
749	SA	SA	T	T	A	SA	SA	A	T	T	T	A	A	A	A	A	A	A	SA	SA	A	A	A	A	A	A	A	A	A	A	SA	SA	A	SA	SA	T	T	T	SA	T	A	A	T	A	A	A	SA	SA	A
750	SA	SA	A	T	A	SA	SA	T	T	T	T	A	A	A	A	A	A	A	SA	SA	A	A	A	A	A	A	A	A	A	A	SA	SA	A	SA	SA	T	T	A	SA	T	A	A	T	A	A	A	SA	A	A
751	SA	SA	T	T	A	SA	SA	T	T	T	T	A	A	A	A	A	A	A	SA	SA	T	SA	A	A	A	A	A	A	A	A	SA	SA	A	A	SA	T	T	A	SA	A	A	A	T	T	A	SA	SA	A	A
752	SA	SA	T	A	SA	SA	SA	T	T	T	T	A	A	A	A	A	A	A	SA	T	T	SA	A	A	A	A	A	A	A	A	SA	SA	A	A	SA	T	T	A	SA	SA	A	A	T	T	A	SA	SA	A	A
753	SA	SA	T	SA	SA	SA	SA	A	T	T	T	A	A	A	A	A	A	A	SA	T	T	SA	A	A	A	A	A	A	T	A	SA	SA	A	A	SA	A	T	T	SA	SA	A	A	SA	T	SA	SA	SA	A	A
754	SA	SA	T	T	T	SA	SA	A	T	T	T	A	A	A	A	A	A	A	SA	T	T	SA	SA	A	A	A	A	A	T	A	SA	SA	A	SA	SA	A	T	T	SA	SA	A	A	SA	A	SA	SA	SA	A	A
755	SA	SA	T	T	T	SA	SA	A	T	T	T	A	A	A	A	A	A	A	A	T	T	SA	SA	A	A	A	A	A	T	A	SA	SA	T	SA	A	A	SA	SA	SA	SA	A	SA	T	A	SA	SA	SA	A	A
756	SA	SA	T	T	T	SA	T	A	T	T	T	A	A	A	A	A	A	A	A	T	T	T	SA	A	A	A	A	A	T	A	SA	SA	A	A	A	A	SA	SA	A	T	A	T	T	T	SA	SA	SA	A	A
757	SA	SA	T	T	T	SA	SA	A	T	T	T	A	A	A	A	A	A	T	A	T	T	T	SA	A	A	A	A	SA	T	A	A	T	A	A	A	A	A	SA	SA	T	A	T	T	T	SA	T	T	A	A
758	SA	SA	T	T	T	SA	SA	A	T	T	T	A	A	A	A	A	A	T	SA	T	T	T	A	A	A	A	SA	SA	A	A	A	T	A	A	A	A	A	SA	SA	T	A	T	T	T	SA	T	T	A	A
759	SA	SA	T	T	T	T	SA	A	T	T	T	A	A	A	A	A	A	A	SA	T	T	T	SA	A	A	A	SA	SA	A	A	T	T	A	SA	A	A	A	A	SA	T	A	T	T	T	SA	A	A	A	A
760	SA	SA	T	T	T	T	T	A	T	T	T	A	A	A	A	A	A	A	SA	T	T	T	SA	A	A	A	SA	SA	SA	A	T	T	A	SA	A	A	T	T	SA	SA	A	T	T	T	SA	A	A	A	A
761	SA	SA	T	T	T	T	A	T	T	T	T	A	A	A	A	A	A	T	SA	T	T	T	SA	A	A	A	SA	SA	SA	A	T	T	T	A	SA	T	T	SA	SA	SA	A	T	T	T	SA	A	A	A	A
762	SA	SA	SA	T	T	T	SA	A	T	T	T	A	A	A	A	A	A	SA	SA	T	SA	T	SA	A	A	A	SA	SA	SA	SA	T	T	T	T	SA	SA	T	SA	SA	SA	A	T	T	T	SA	A	A	A	A
763	SA	SA	A	A	T	T	SA	T	T	T	T	A	A	A	A	A	A	SA	SA	A	SA	SA	SA	A	A	A	SA	SA	SA	A	T	T	T	T	SA	SA	T	SA	SA	T	A	T	T	T	A	A	A	A	SA
764	SA	SA	A	A	A	T	SA	T	T	T	T	A	A	T	A	A	A	SA	SA	A	SA	SA	SA	SA	A	A	SA	A	SA	A	A	A	T	T	SA	SA	T	SA	SA	T	A	T	T	T	A	A	A	A	SA
765	SA	SA	A	A	A	T	SA	T	T	T	T	A	A	T	A	A	A	SA	SA	A	SA	SA	SA	SA	SA	T	A	A	A	A	A	A	T	T	SA	SA	T	T	SA	T	A	T	T	T	SA	SA	A	A	SA
766	SA	T	A	A	A	SA	T	T	T	T	T	A	A	SA	A	A	A	SA	SA	A	A	SA	T	SA	SA	T	T	A	A	A	A	T	T	T	SA	SA	T	T	T	A	A	SA	T	SA	SA	SA	A	SA	SA
767	SA	T	T	A	A	SA	SA	T	T	T	SA	A	A	SA	A	A	A	T	SA	A	A	SA	T	SA	SA	T	SA	A	A	A	A	T	T	T	SA	SA	T	T	T	A	A	SA	A	SA	SA	SA	A	SA	SA
768	SA	T	T	A	A	SA	SA	T	T	T	SA	A	A	SA	A	A	A	T	T	A	SA	SA	T	SA	A	T	SA	SA	A	A	A	T	T	T	SA	SA	T	T	T	T	A	SA	A	SA	SA	SA	T	A	SA
769	SA	T	A	A	A	SA	SA	T	T	T	SA	A	A	SA	A	A	A	A	A	A	SA	SA	SA	A	A	A	SA	SA	A	A	T	T	SA	T	A	SA	A	T	T	T	A	SA	SA	T	T	SA	T	A	A
770	SA	T	T	A	T	SA	SA	T	T	T	SA	A	A	SA	A	A	A	A	T	A	A	A	A	A	A	A	SA	SA	A	A	A	T	A	SA	A	SA	SA	T	T	T	A	SA	SA	SA	T	SA	T	A	A
771	SA	SA	T	T	T	SA	SA	SA	T	T	SA	A	A	SA	A	A	A	A	A	T	SA	T	A	A	A	SA	SA	SA	A	SA	A	T	A	A	A	SA	A	A	T	T	SA	SA	SA	SA	A	SA	T	A	A
772	SA	SA	T	T	T	T	SA	SA	SA	T	SA	A	A	SA	A	A	A	A	A	T	T	T	A	SA	A	SA	SA	SA	A	SA	A	T	A	T	A	SA	A	A	T	T	SA	T	SA	SA	A	SA	T	A	A
773	SA	SA	T	T	T	T	SA	T	SA	T	SA	A	A	SA	A	A	A	T	A	T	T	T	A	SA	A	SA	SA	SA	A	A	A	T	T	T	A	SA	A	A	A	T	SA	SA	SA	A	A	SA	T	A	A
774	SA	SA	A	T	T	T	A	SA	SA	T	SA	A	A	SA	A	A	A	T	A	T	T	T	T	SA	A	SA	SA	SA	T	A	A	SA	T	T	A	SA	A	A	A	A	SA	SA	SA	A	A	SA	SA	A	A
775	SA	SA	A	T	T	T	A	SA	SA	T	SA	SA	A	SA	A	A	A	SA	A	T	T	T	SA	SA	A	SA	SA	SA	T	A	A	SA	T	A	A	SA	A	A	A	A	SA	SA	SA	A	SA	SA	SA	A	A
776	SA	SA	A	T	T	T	A	SA	SA	T	SA	SA	A	SA	A	A	A	SA	T	SA	T	T	SA	SA	SA	SA	SA	SA	T	A	A	SA	T	A	A	SA	A	A	A	A	T	SA	SA	A	A	SA	A	A	A
777	SA	SA	A	T	T	T	A	SA	SA	T	SA	SA	A	SA	A	A	A	SA	T	SA	T	T	SA	SA	SA	SA	SA	SA	T	A	A	SA	T	A	A	SA	A	A	A	T	A	A	SA	A	A	A	A	A	A
778	SA	SA	SA	T	T	T	A	SA	SA	T	SA	SA	A	SA	A	A	A	A	T	SA	T	T	SA	SA	SA	SA	SA	SA	T	A	A	SA	A	A	A	SA	A	SA	A	A	A	A	SA	A	A	A	A	A	A
779	SA	SA	A	T	T	T	A	SA	SA	T	SA	SA	A	A	A	A	A	SA	SA	SA	T	T	SA	SA	SA	T	SA	A	SA	A	A	SA	A	A	A	A	SA	SA	A	T	A	A	A	A	A	SA	SA	A	A
780	SA	SA	A	T	T	T	T	A	SA	T	T	SA	A	A	A	A	A	SA	SA	SA	T	SA	SA	SA	SA	A	SA	A	SA	A	SA	SA	A	A	A	SA	T	SA	A	T	A	A	A	A	A	A	SA	A	A
781	SA	SA	A	T	T	SA	A	T	T	T	T	SA	A	T	A	A	A	A	SA	SA	T	SA	SA	SA	SA	A	T	A	SA	A	SA	SA	A	A	A	SA	T	T	A	T	A	A	A	A	A	A	SA	A	A
782	SA	SA	A	T	T	SA	T	T	T	T	T	SA	A	T	A	A	A	A	SA	SA	T	T	SA	A	A	T	T	A	SA	A	SA	SA	A	A	A	SA	T	T	A	T	A	T	T	A	A	A	SA	A	A
783	SA	SA	A	T	SA	SA	SA	SA	T	T	T	SA	A	A	A	A	A	A	SA	SA	T	SA	SA	A	A	T	T	A	T	A	SA	SA	T	A	A	SA	T	T	A	T	A	T	T	T	A	A	SA	A	A
784	SA	SA	T	SA	SA	SA	SA	A	T	T	T	A	A	A	A	A	A	A	T	SA	SA	SA	SA	A	SA	T	A	A	A	A	SA	SA	T	A	A	SA	T	T	A	T	A	T	T	T	A	A	SA	A	A
785	SA	SA	T	SA	A	SA	SA	A	T	T	T	A	A	A	A	A	A	A	A	SA	SA	SA	SA	SA	SA	T	A	A	A	A	SA	SA	T	A	A	SA	SA	T	SA	T	A	T	T	T	A	A	SA	A	A
786	SA	SA	T	SA	A	SA	SA	A	T	T	T	A	A	A	A	A	A	T	A	SA	SA	SA	SA	T	SA	SA	A	A	A	A	T	SA	T	A	A	SA	T	T	SA	T	A	T	T	T	A	A	SA	A	A
787	SA	SA	SA	SA	A	T	SA	A	T	T	T	A	SA	A	A	A	A	A	A	SA	SA	SA	T	T	SA	A	A	SA	A	A	T	SA	T	T	A	A	A	T	SA	T	A	T	T	A	A	A	SA	A	A
788	SA	SA	A	SA	T	T	SA	T	T	T	T	A	SA	A	A	A	A	A	A	SA	SA	SA	T	T	T	A	A	SA	A	A	A	SA	T	T	A	A	A	T	SA	T	A	SA	T	A	A	A	SA	A	A
789	SA	SA	T	SA	SA	T	SA	A	SA	T	T	A	SA	A	A	A	A	T	A	SA	SA	SA	T	T	T	T	A	SA	A	SA	A	SA	SA	T	A	T	A	T	T	T	T	SA	T	A	A	A	SA	A	A
790	SA	SA	T	A	T	T	SA	T	SA	T	T	A	SA	A	A	A	A	T	A	SA	SA	SA	T	T	T	T	A	SA	A	SA	A	SA	SA	T	A	A	A	T	SA	T	A	SA	A	A	A	A	T	A	A
791	SA	SA	T	A	T	T	SA	T	SA	T	T	A	SA	SA	A	A	A	T	A	T	SA	SA	T	A	SA	T	SA	T	A	SA	A	SA	SA	T	A	A	SA	T	T	T	A	SA	A	SA	A	A	SA	A	A
792	SA	SA	A	T	T	T	SA	A	SA	T	T	A	SA	SA	A	A	A	SA	A	T	SA	SA	T	T	SA	T	SA	T	A	A	A	SA	SA	T	A	A	SA	T	T	T	A	SA	SA	SA	A	A	SA	A	A
793	SA	SA	A	T	T	T	SA	T	SA	T	T	A	SA	T	A	A	A	A	A	T	SA	SA	T	T	SA	T	SA	SA	SA	A	SA	SA	SA	T	A	A	SA	T	T	A	A	SA	T	SA	A	SA	SA	T	A
794	SA	SA	A	T	T	T	A	T	SA	T	T	A	SA	SA	A	A	A	T	A	T	SA	SA	T	SA	SA	T	SA	SA	T	A	SA	A	SA	A	A	A	T	T	T	SA	A	SA	T	SA	A	T	SA	T	A
795	SA	SA	A	T	T	T	A	T	SA	T	T	A	SA	A	A	A	A	A	A	T	SA	SA	A	SA	A	T	SA	SA	T	A	SA	A	SA	A	A	A	SA	T	T	A	SA	SA	T	SA	T	SA	SA	SA	A
796	SA	SA	A	T	T	T	A	A	SA	T	T	A	A	A	A	A	A	A	A	T	T	SA	A	SA	A	T	SA	SA	SA	A	SA	A	A	A	A	A	SA	A	T	A	SA	SA	T	SA	T	A	T	SA	A
797	SA	SA	A	T	T	T	A	A	SA	T	T	A	A	A	A	A	A	A	A	T	T	SA	A	SA	A	T	T	SA	A	A	SA	T	T	A	SA	A	A	A	T	A	SA	SA	T	SA	SA	A	T	SA	A
798	SA	SA	SA	T	SA	T	A	A	SA	T	T	A	A	A	A	A	A	A	A	T	T	SA	A	SA	SA	T	A	A	A	A	SA	T	T	A	A	A	A	A	A	A	T	SA	T	SA	SA	A	T	SA	A
799	SA	SA	SA	T	SA	T	A	T	SA	T	T	A	A	A	A	A	A	SA	A	T	T	SA	A	SA	SA	T	A	A	A	A	SA	T	T	T	A	A	A	SA	A	A	SA	SA	T	SA	A	A	T	SA	A
800	SA	SA	SA	T	T	T	A	T	SA	T	T	A	A	A	A	A	A	SA	A	T	T	SA	A	SA	SA	T	SA	A	T	A	SA	T	T	T	A	A	A	SA	T	A	SA	SA	T	SA	A	A	T	SA	A
801	SA	SA	SA	A	T	T	T	T	SA	T	T	A	A	A	A	A	A	A	A	T	T	A	A	SA	SA	SA	A	A	T	A	T	T	SA	A	A	A	A	T	T	SA	SA	SA	T	SA	SA	A	T	SA	A
802	SA	SA	SA	A	SA	T	T	T	SA	T	T	A	A	A	A	A	A	A	A	T	T	A	A	SA	SA	SA	T	A	T	A	SA	T	SA	T	A	A	A	T	A	SA	SA	SA	T	SA	SA	A	T	SA	A
803	SA	SA	A	A	T	SA	T	T	SA	T	T	A	A	A	A	A	A	A	T	T	T	A	A	SA	SA	SA	T	A	T	A	SA	T	SA	T	A	T	T	T	A	SA	T	A	T	T	SA	SA	T	A	A
804	SA	SA	A	A	T	SA	T	T	SA	T	T	A	A	A	A	A	A	A	T	T	T	A	A	SA	SA	SA	A	A	T	A	T	T	SA	SA	A	T	T	SA	T	SA	T	SA	T	T	SA	SA	A	A	A
805	SA	SA	A	A	T	SA	T	T	SA	T	T	A	A	A	A	A	A	A	A	T	T	A	A	SA	SA	SA	SA	A	A	A	T	T	SA	SA	A	T	T	SA	T	SA	T	SA	T	T	SA	SA	A	SA	A
806	SA	T	A	A	T	T	T	SA	SA	T	T	A	A	SA	A	A	A	A	A	T	T	A	A	A	SA	SA	SA	A	T	A	T	SA	T	SA	A	T	A	SA	T	SA	T	T	T	SA	SA	SA	A	A	SA
807	SA	SA	T	T	T	SA	T	SA	SA	SA	SA	A	A	T	A	A	A	T	A	T	T	A	A	A	SA	T	SA	A	A	A	SA	SA	T	SA	A	A	SA	SA	T	SA	T	SA	T	SA	SA	SA	T	A	SA
808	SA	SA	T	T	T	SA	T	SA	SA	SA	SA	A	A	T	A	A	A	T	T	T	T	A	A	A	SA	A	SA	A	A	A	A	A	A	SA	A	A	SA	T	T	SA	T	T	T	SA	SA	SA	T	T	SA
809	SA	SA	A	T	T	SA	T	SA	SA	SA	SA	A	A	A	A	A	A	SA	A	T	SA	T	T	SA	SA	A	A	A	T	A	A	A	A	A	A	A	T	T	T	SA	SA	T	T	SA	SA	SA	T	T	SA
810	SA	SA	A	T	T	SA	SA	SA	SA	SA	SA	A	A	A	A	A	A	T	T	SA	SA	T	T	T	SA	A	SA	A	T	SA	SA	SA	T	SA	A	A	T	T	T	SA	SA	T	SA	SA	SA	SA	A	T	SA
811	SA	SA	A	T	T	SA	A	A	SA	SA	SA	A	A	A	A	A	A	T	T	SA	SA	T	SA	T	SA	A	SA	A	T	A	SA	SA	T	A	SA	A	A	T	T	SA	SA	T	SA	SA	SA	SA	A	A	SA
812	SA	A	A	T	T	SA	T	T	SA	SA	SA	A	A	A	A	A	A	SA	T	SA	SA	T	SA	T	SA	SA	SA	A	SA	A	SA	SA	A	SA	SA	T	A	T	T	T	SA	T	SA	SA	SA	SA	A	A	SA
813	SA	A	T	T	T	SA	T	T	SA	SA	SA	A	A	A	A	A	A	SA	T	SA	A	A	A	A	SA	SA	SA	T	SA	A	SA	T	SA	SA	SA	A	A	T	T	T	SA	T	SA	SA	SA	SA	A	A	SA
814	SA	A	T	T	T	T	T	T	SA	SA	SA	A	A	A	A	A	A	SA	T	SA	A	A	A	A	SA	A	SA	T	A	A	SA	A	SA	SA	SA	T	T	T	T	T	SA	T	SA	SA	SA	SA	SA	A	SA
815	SA	A	SA	T	T	T	T	SA	SA	SA	A	A	A	SA	A	A	A	SA	T	SA	A	A	A	A	SA	A	SA	A	T	SA	SA	T	SA	SA	SA	SA	T	T	T	T	SA	T	SA	SA	SA	SA	SA	SA	SA
816	SA	A	SA	T	T	T	A	T	SA	SA	A	A	A	SA	A	A	A	SA	T	SA	A	SA	A	A	SA	A	SA	A	T	SA	SA	SA	SA	SA	SA	T	T	T	T	T	T	T	SA	SA	T	SA	SA	SA	A
817	SA	T	SA	T	T	T	A	T	SA	SA	A	A	A	SA	A	A	A	SA	A	SA	A	SA	A	A	SA	A	SA	T	T	T	SA	SA	SA	T	SA	A	T	T	SA	T	A	T	SA	SA	A	T	SA	SA	A
818	SA	SA	SA	A	T	T	A	A	SA	SA	A	A	A	SA	A	A	A	SA	SA	SA	A	SA	A	A	SA	A	SA	T	T	T	SA	SA	SA	T	SA	A	T	T	SA	T	A	T	SA	SA	A	A	SA	SA	A
819	SA	T	SA	A	T	T	SA	T	SA	SA	SA	A	A	A	A	A	A	A	SA	T	SA	SA	A	A	SA	A	T	T	T	T	T	SA	SA	T	SA	A	T	T	A	T	T	T	SA	SA	T	A	SA	SA	A
820	SA	T	SA	A	T	T	SA	A	SA	SA	SA	A	A	SA	A	A	A	A	SA	A	SA	SA	A	SA	SA	SA	T	T	A	T	T	T	SA	A	SA	T	T	T	A	SA	T	T	SA	T	A	A	T	A	A
821	SA	T	SA	A	SA	T	SA	A	T	SA	A	A	A	SA	A	A	A	T	SA	A	SA	SA	T	T	A	A	SA	A	A	T	T	T	T	T	T	T	T	T	SA	SA	T	T	SA	T	SA	A	T	A	A
822	SA	T	A	A	SA	A	SA	A	T	SA	A	A	A	A	A	A	A	T	SA	A	A	SA	T	SA	A	A	A	A	A	T	SA	T	T	T	T	T	T	T	SA	SA	T	T	T	T	A	A	T	A	A
823	SA	T	A	A	SA	A	SA	A	T	SA	A	A	A	A	A	A	A	T	A	A	A	SA	SA	SA	SA	T	A	A	A	T	SA	T	T	SA	T	T	T	T	T	SA	SA	T	T	T	A	A	A	A	A
824	SA	T	A	T	SA	A	SA	A	T	SA	T	A	A	T	A	A	A	T	A	T	A	SA	SA	SA	SA	T	A	A	A	A	SA	T	T	SA	T	T	T	T	T	SA	SA	SA	T	SA	A	A	A	A	A
825	SA	T	A	T	SA	A	SA	A	T	SA	T	A	A	T	A	A	A	T	A	SA	SA	SA	SA	SA	A	T	A	A	A	A	SA	T	T	T	T	T	T	T	T	A	SA	SA	T	T	SA	A	A	A	A
826	SA	T	A	T	A	A	SA	A	T	SA	T	A	A	T	A	A	A	T	SA	A	SA	T	SA	SA	T	T	A	A	SA	A	SA	T	T	T	T	T	T	T	T	A	SA	SA	T	T	SA	A	A	A	A
827	SA	T	A	A	A	SA	SA	A	T	SA	T	A	A	T	A	A	A	T	SA	A	SA	T	SA	SA	SA	T	T	A	SA	A	SA	SA	T	T	A	T	A	T	T	T	A	SA	T	T	SA	A	A	A	SA
828	SA	T	A	A	A	SA	SA	A	T	SA	T	A	A	T	A	A	A	T	A	A	A	T	SA	SA	SA	T	SA	T	SA	A	SA	SA	T	T	A	T	A	T	T	A	A	SA	T	T	SA	A	A	A	A
829	SA	T	A	A	A	SA	T	T	T	SA	T	A	A	T	A	A	A	T	A	A	A	A	SA	SA	SA	T	SA	T	SA	A	T	SA	T	T	A	T	SA	T	T	A	A	SA	T	T	SA	A	A	A	A
830	SA	T	A	A	A	SA	SA	T	T	SA	T	A	A	T	A	A	A	T	T	A	A	A	SA	SA	SA	SA	SA	T	SA	A	T	SA	T	A	A	A	SA	T	T	A	A	SA	T	T	SA	A	A	A	A
831	SA	T	A	A	SA	SA	SA	A	T	SA	A	A	A	A	A	A	A	T	T	A	A	SA	SA	SA	SA	T	T	T	SA	A	T	SA	T	A	A	A	SA	T	T	T	A	SA	T	T	SA	A	A	A	A
832	SA	SA	A	A	SA	SA	SA	A	SA	SA	A	A	A	SA	A	A	A	SA	T	SA	A	SA	SA	SA	SA	T	T	T	SA	A	T	T	SA	A	SA	SA	SA	T	T	T	A	SA	T	T	SA	A	A	A	A
833	SA	SA	A	A	SA	SA	SA	A	SA	SA	A	A	A	T	A	A	A	SA	T	SA	A	SA	SA	A	A	T	T	T	SA	A	A	T	SA	T	SA	SA	SA	T	SA	T	A	SA	T	T	SA	A	A	A	A
834	SA	SA	T	A	SA	SA	A	A	SA	SA	A	A	A	T	A	A	A	SA	T	SA	A	SA	A	A	A	T	A	T	SA	A	A	A	SA	T	SA	SA	SA	T	T	T	SA	T	T	T	SA	A	A	A	A
835	SA	SA	SA	A	SA	SA	A	A	SA	SA	T	A	A	T	A	A	A	SA	A	SA	A	SA	SA	A	SA	A	A	T	SA	A	A	A	SA	T	SA	SA	T	T	T	T	SA	T	T	T	SA	A	A	A	A
836	SA	SA	SA	A	SA	SA	SA	A	SA	SA	T	A	A	T	A	A	A	SA	T	SA	A	SA	SA	SA	SA	A	A	T	SA	A	A	SA	SA	T	T	SA	T	T	A	T	SA	T	T	T	SA	A	A	A	A
837	SA	SA	T	A	SA	SA	A	SA	SA	SA	T	A	A	A	A	A	A	SA	T	SA	A	A	SA	SA	T	A	A	T	SA	T	A	SA	SA	T	T	A	T	T	A	T	SA	T	T	T	SA	A	A	A	A
838	SA	SA	T	A	SA	SA	A	SA	SA	SA	SA	A	A	A	A	A	A	A	A	SA	SA	A	SA	SA	T	A	A	T	A	T	SA	A	SA	T	T	A	A	T	A	T	SA	T	T	T	SA	A	A	A	A
839	SA	SA	T	A	SA	SA	A	SA	SA	SA	SA	A	A	A	A	A	A	A	A	SA	SA	A	SA	A	T	A	SA	T	A	A	SA	T	SA	T	T	A	A	T	A	T	SA	T	T	T	SA	A	A	A	A
840	SA	SA	A	T	SA	SA	A	SA	SA	SA	T	A	A	A	A	A	A	A	A	SA	SA	A	SA	A	T	A	SA	T	SA	T	SA	SA	SA	A	T	A	A	T	A	T	SA	T	T	T	SA	A	A	A	A
841	SA	SA	T	A	SA	SA	A	SA	SA	SA	T	A	A	A	A	A	A	A	A	SA	SA	A	SA	T	T	T	SA	T	A	T	SA	SA	SA	A	T	A	A	T	T	T	SA	T	T	T	SA	SA	A	A	A
842	SA	SA	T	A	SA	SA	A	SA	SA	SA	T	A	A	A	A	A	A	A	A	SA	T	T	T	T	T	T	SA	T	A	T	SA	T	SA	T	T	T	A	T	T	T	SA	T	T	T	SA	SA	A	A	A
843	SA	SA	SA	A	SA	SA	A	SA	SA	SA	T	A	A	A	A	A	A	A	A	SA	T	T	T	T	T	T	SA	T	A	T	T	T	T	SA	T	T	A	T	A	T	SA	T	T	T	T	SA	A	A	A
844	SA	SA	SA	A	T	T	A	T	SA	SA	T	A	A	T	A	A	A	A	SA	SA	T	T	T	T	T	T	SA	T	T	T	T	T	T	T	T	T	A	T	T	T	T	T	SA	T	T	SA	T	T	A
845	SA	SA	SA	A	A	T	A	T	SA	SA	T	A	A	T	A	A	A	A	SA	SA	T	T	T	T	T	T	T	T	T	T	SA	T	T	T	T	T	A	T	T	T	T	T	T	T	T	SA	T	T	A
846	SA	SA	SA	A	A	T	A	T	SA	SA	T	A	A	T	A	A	A	A	A	SA	T	T	T	T	T	A	T	T	SA	T	SA	T	T	A	T	T	A	T	T	T	T	T	T	T	T	SA	T	T	A
847	SA	SA	A	A	A	T	A	A	SA	SA	T	A	A	T	A	A	A	SA	A	SA	T	T	T	T	T	A	T	T	A	T	SA	A	A	A	T	T	A	T	T	T	T	T	T	T	T	SA	T	T	A
848	SA	SA	A	SA	A	T	A	A	SA	SA	T	A	A	T	A	A	A	SA	A	SA	T	T	T	T	T	A	T	T	A	T	SA	A	A	A	T	T	T	T	T	A	T	T	T	T	T	SA	T	A	A
849	SA	SA	T	T	T	T	A	A	SA	SA	T	A	A	T	A	A	A	SA	A	SA	T	T	T	T	T	A	SA	T	A	T	SA	A	A	T	T	T	SA	A	A	A	T	T	T	T	T	SA	T	A	A
850	SA	SA	T	T	T	T	T	SA	SA	SA	T	A	A	T	A	A	A	SA	A	T	T	T	T	T	T	T	T	T	A	T	SA	A	T	T	T	T	SA	A	SA	A	T	T	T	T	T	SA	T	A	A
851	SA	SA	T	T	T	T	T	SA	SA	SA	T	A	A	T	A	A	A	SA	A	T	SA	T	T	T	T	T	T	T	A	T	SA	A	SA	T	T	T	A	SA	SA	A	T	T	T	T	T	A	T	A	A
852	SA	SA	T	A	SA	T	T	SA	SA	SA	T	A	A	T	A	A	A	SA	SA	T	A	T	T	T	T	T	SA	T	A	T	A	A	SA	T	T	T	T	SA	SA	A	T	T	T	T	A	A	T	A	A
853	SA	SA	SA	T	SA	T	T	SA	SA	SA	T	A	A	T	A	A	A	SA	SA	T	SA	SA	T	T	T	T	T	T	A	T	A	A	SA	T	T	SA	T	T	SA	A	T	T	T	T	T	A	T	A	SA
854	SA	SA	SA	SA	SA	SA	T	SA	SA	SA	T	A	A	T	A	A	A	SA	SA	T	SA	SA	T	T	SA	T	T	T	A	T	T	A	SA	T	T	SA	T	T	SA	A	T	T	T	T	T	A	T	SA	SA
855	SA	SA	SA	SA	SA	SA	SA	T	SA	SA	T	A	A	T	A	A	A	SA	SA	T	SA	SA	T	T	SA	A	A	T	A	SA	T	A	SA	T	T	SA	T	T	T	A	T	T	T	T	T	A	T	SA	SA
856	SA	SA	SA	SA	SA	SA	SA	T	SA	SA	T	A	A	A	A	A	A	SA	SA	T	SA	SA	T	T	A	A	A	T	T	T	T	A	SA	T	T	SA	T	T	T	A	A	T	T	T	SA	A	T	SA	SA
857	SA	SA	SA	A	A	SA	SA	T	SA	SA	T	A	A	SA	A	A	A	SA	SA	T	SA	SA	T	T	A	A	A	T	T	T	T	A	T	SA	SA	SA	T	T	T	SA	SA	SA	T	SA	SA	A	A	SA	SA
858	SA	SA	SA	A	A	SA	SA	T	SA	SA	T	A	A	SA	A	A	A	SA	SA	T	SA	SA	T	SA	A	A	A	SA	A	T	T	A	T	SA	SA	SA	SA	SA	A	SA	A	SA	T	SA	SA	SA	A	SA	SA
859	SA	SA	SA	A	A	SA	T	T	SA	SA	T	A	A	SA	A	A	A	SA	SA	T	SA	SA	T	SA	A	A	A	SA	T	SA	T	A	T	T	SA	T	SA	A	T	SA	A	SA	T	SA	SA	SA	A	SA	SA
860	SA	SA	A	A	A	SA	T	T	SA	SA	T	A	A	SA	A	A	A	SA	SA	T	SA	SA	T	SA	T	A	A	SA	SA	SA	T	A	T	T	SA	T	SA	A	A	SA	A	SA	T	SA	SA	SA	A	SA	SA
861	SA	SA	A	A	A	SA	A	SA	SA	SA	T	A	A	SA	A	A	A	SA	SA	T	T	SA	T	SA	T	A	SA	SA	SA	SA	SA	A	T	T	SA	T	SA	A	A	SA	T	SA	SA	A	SA	SA	A	A	SA
862	SA	SA	A	A	A	SA	A	T	SA	SA	T	A	A	SA	A	A	A	SA	SA	T	SA	SA	T	SA	A	SA	SA	SA	SA	SA	T	A	SA	T	SA	T	SA	A	T	A	A	SA	A	A	SA	A	A	A	SA
863	SA	SA	A	A	A	SA	A	T	SA	SA	T	A	A	SA	A	A	A	SA	SA	SA	SA	SA	SA	SA	A	SA	T	SA	A	SA	T	A	SA	SA	SA	T	SA	SA	T	A	T	SA	A	A	SA	A	SA	SA	A
864	SA	SA	A	A	A	SA	A	T	SA	SA	T	A	A	SA	A	A	A	A	SA	SA	SA	SA	SA	SA	A	SA	T	SA	A	SA	T	A	SA	T	SA	SA	SA	T	T	SA	A	SA	SA	A	SA	A	SA	SA	A
865	SA	SA	A	A	A	SA	A	T	SA	SA	T	A	A	SA	A	A	A	A	SA	SA	SA	SA	SA	SA	A	SA	T	T	A	SA	A	A	SA	T	A	SA	SA	T	T	SA	A	SA	A	A	SA	A	SA	SA	A
866	SA	SA	A	SA	A	T	A	T	SA	SA	T	A	A	SA	A	A	A	A	SA	SA	T	SA	SA	SA	A	T	T	T	T	SA	A	T	SA	T	A	A	A	T	T	SA	A	SA	SA	A	SA	A	SA	SA	SA
867	SA	SA	A	A	A	A	A	T	SA	SA	SA	A	A	A	A	A	A	T	SA	SA	T	SA	SA	SA	A	A	T	SA	SA	SA	A	T	A	T	A	A	T	T	T	SA	A	SA	SA	A	SA	SA	SA	SA	SA
868	SA	SA	A	A	A	A	A	T	SA	SA	A	A	A	A	A	A	A	T	A	SA	T	SA	SA	SA	A	A	SA	A	SA	SA	A	T	SA	T	A	SA	T	T	T	SA	A	SA	SA	SA	SA	A	SA	SA	SA
869	SA	SA	A	A	A	A	A	T	SA	SA	A	A	A	A	A	A	A	T	SA	SA	T	SA	SA	SA	A	A	SA	A	SA	SA	A	T	SA	T	A	A	T	T	T	SA	SA	A	SA	SA	A	A	SA	SA	SA
870	SA	SA	A	A	A	A	A	SA	SA	SA	A	A	A	SA	A	A	A	T	SA	SA	T	SA	SA	SA	A	A	SA	SA	SA	SA	SA	T	SA	T	A	T	T	T	SA	T	SA	A	SA	A	A	A	A	T	SA
871	SA	SA	A	A	A	A	A	SA	SA	SA	A	A	A	SA	A	A	A	T	SA	SA	SA	SA	SA	SA	A	A	SA	SA	SA	T	SA	T	SA	T	SA	T	T	T	A	T	SA	A	SA	A	A	A	A	T	SA
872	SA	SA	A	A	A	T	A	SA	SA	SA	A	A	A	SA	A	A	A	SA	SA	SA	SA	SA	SA	SA	A	A	SA	SA	A	T	SA	T	SA	T	SA	A	T	T	T	T	SA	A	SA	A	A	SA	A	T	SA
873	SA	SA	A	A	A	T	A	A	SA	SA	A	A	A	A	A	A	A	SA	SA	SA	SA	SA	SA	T	A	T	SA	SA	A	T	SA	SA	SA	SA	SA	A	T	T	T	SA	A	A	SA	A	A	SA	A	A	SA
874	SA	SA	SA	A	A	T	A	SA	SA	SA	A	A	A	T	A	A	A	SA	SA	SA	SA	SA	SA	T	A	SA	SA	SA	T	SA	A	SA	SA	SA	SA	A	A	T	T	T	A	A	SA	A	A	SA	T	T	SA
875	SA	SA	SA	A	A	A	SA	SA	SA	SA	A	A	A	T	A	A	A	SA	SA	SA	SA	SA	SA	A	A	T	SA	SA	A	SA	A	SA	SA	SA	SA	A	A	T	T	T	SA	SA	T	A	A	SA	T	A	SA
876	SA	SA	SA	A	A	A	A	SA	SA	SA	SA	A	A	T	A	A	A	T	SA	SA	SA	SA	SA	A	A	SA	SA	SA	A	SA	A	SA	SA	SA	SA	A	T	T	T	T	SA	SA	T	T	SA	A	T	SA	SA
877	SA	SA	SA	A	A	A	T	SA	SA	SA	SA	A	A	A	A	A	A	T	SA	SA	SA	SA	SA	A	A	SA	SA	A	A	SA	A	SA	SA	SA	SA	T	A	T	T	T	SA	SA	T	T	SA	A	T	SA	SA
878	SA	SA	SA	A	A	SA	SA	SA	SA	SA	SA	A	A	A	A	A	A	A	SA	SA	SA	SA	T	A	A	A	A	A	A	SA	T	SA	SA	T	SA	T	A	T	T	SA	T	SA	T	T	SA	A	T	SA	A
879	SA	SA	A	A	A	SA	SA	SA	SA	SA	SA	A	A	A	A	A	A	A	SA	SA	SA	SA	A	A	A	SA	T	SA	A	SA	T	SA	T	A	SA	T	A	A	A	SA	T	SA	T	T	SA	SA	T	SA	A
880	SA	SA	A	A	T	SA	SA	SA	SA	SA	SA	A	A	T	A	A	A	A	A	SA	SA	T	A	A	A	SA	T	SA	A	SA	T	SA	T	T	SA	A	A	A	A	SA	T	T	T	T	SA	SA	A	SA	A
881	SA	SA	T	A	T	SA	SA	T	SA	SA	SA	A	A	T	A	A	A	A	A	SA	SA	T	A	SA	A	A	T	SA	A	T	SA	SA	T	T	SA	A	A	A	A	SA	T	T	T	T	T	SA	A	SA	A
882	SA	SA	T	A	A	SA	SA	SA	SA	SA	SA	A	A	T	A	A	A	A	SA	SA	SA	T	A	SA	A	A	SA	SA	A	T	SA	SA	T	T	T	A	T	A	A	SA	T	T	T	T	T	A	T	A	A
883	SA	SA	T	A	A	SA	SA	A	SA	SA	SA	A	A	T	A	A	A	A	SA	SA	SA	T	A	SA	A	A	SA	SA	T	T	A	T	SA	T	T	A	SA	A	A	SA	T	T	T	T	T	A	T	A	A
884	SA	SA	T	A	A	SA	A	A	SA	SA	SA	A	A	T	A	A	A	T	SA	SA	T	T	A	SA	A	A	T	SA	T	T	A	T	SA	T	T	A	SA	A	T	SA	T	T	T	T	T	A	A	A	A
885	SA	SA	T	T	A	A	A	SA	SA	SA	T	A	A	T	A	A	A	T	SA	SA	T	T	T	SA	A	A	T	SA	SA	T	A	A	T	T	T	A	A	A	A	SA	T	T	T	T	T	A	A	A	A
886	SA	SA	T	SA	A	A	A	T	SA	SA	T	A	A	A	A	A	A	A	SA	SA	T	T	T	SA	A	T	SA	T	SA	SA	A	SA	T	T	T	A	A	A	A	A	T	T	T	T	T	A	A	A	A
887	SA	SA	T	SA	A	A	A	T	SA	SA	T	A	A	A	A	A	A	T	SA	T	T	T	T	SA	A	T	SA	T	SA	SA	A	SA	T	T	T	SA	A	A	A	A	T	T	T	T	A	A	SA	A	A
888	SA	SA	T	SA	A	T	T	A	SA	SA	T	A	A	A	A	A	A	T	SA	T	T	T	T	SA	A	A	SA	T	SA	SA	SA	SA	T	SA	T	A	A	A	A	SA	SA	T	T	T	A	A	SA	A	A
889	SA	SA	A	SA	A	SA	A	T	SA	SA	T	A	A	SA	A	A	A	T	T	T	T	T	T	SA	A	A	SA	T	SA	SA	SA	SA	A	SA	SA	T	SA	A	A	SA	SA	SA	T	T	SA	A	SA	A	A
890	SA	SA	A	A	A	SA	T	T	SA	SA	T	A	A	A	A	A	A	T	T	T	T	T	T	SA	A	A	SA	T	SA	SA	SA	SA	T	SA	SA	T	SA	A	A	A	SA	SA	A	T	SA	SA	SA	A	A
891	SA	SA	A	A	A	SA	T	SA	SA	SA	SA	A	A	A	A	A	A	A	T	T	T	T	T	SA	T	A	SA	T	SA	SA	SA	SA	T	SA	A	T	SA	A	A	A	A	SA	T	T	SA	SA	A	SA	A
892	SA	SA	A	A	A	A	T	SA	SA	SA	SA	A	A	A	A	A	A	A	A	T	T	T	SA	A	T	A	SA	T	SA	SA	SA	SA	T	SA	A	T	SA	A	A	A	A	SA	T	T	T	SA	T	SA	A
893	SA	SA	A	A	A	SA	T	SA	SA	SA	A	A	A	A	A	A	A	A	A	T	T	T	SA	A	T	A	SA	T	A	A	SA	SA	T	SA	A	T	SA	SA	SA	A	SA	SA	T	T	T	T	T	SA	A
894	SA	SA	A	A	A	A	T	SA	SA	SA	A	A	A	A	A	A	A	SA	A	T	T	T	SA	A	A	SA	T	A	A	SA	SA	T	T	T	A	T	SA	SA	SA	A	SA	SA	SA	T	T	SA	T	T	A
895	SA	SA	A	A	A	A	SA	A	SA	SA	A	A	A	A	A	A	A	SA	A	T	T	T	SA	A	A	SA	T	A	SA	SA	SA	T	T	T	T	T	SA	SA	SA	A	T	SA	SA	T	T	A	T	T	A
896	SA	A	A	A	A	A	SA	SA	SA	SA	T	A	A	A	A	A	A	SA	A	T	T	T	SA	A	A	SA	T	SA	SA	SA	SA	T	T	T	T	T	SA	SA	SA	A	T	SA	SA	SA	A	A	T	T	A
897	SA	A	T	A	A	A	A	SA	SA	SA	T	A	A	A	A	A	A	SA	A	T	T	T	SA	A	A	SA	T	SA	SA	A	SA	A	T	T	T	SA	SA	SA	T	A	SA	SA	SA	SA	A	A	T	T	SA
898	SA	A	A	A	A	T	SA	SA	SA	SA	T	A	A	T	A	A	A	SA	T	T	T	T	SA	A	A	SA	T	A	T	A	SA	A	A	T	T	SA	SA	SA	T	A	SA	SA	SA	SA	T	SA	T	T	SA
899	SA	A	A	A	A	T	SA	A	SA	SA	T	A	A	T	A	A	A	A	T	T	T	T	SA	A	A	SA	T	A	T	A	SA	T	T	T	T	SA	A	SA	T	A	SA	SA	SA	SA	T	SA	T	T	SA
900	SA	A	A	A	T	A	SA	A	SA	SA	T	A	A	A	A	A	A	A	T	T	T	T	A	A	A	SA	T	A	SA	A	T	T	T	T	T	SA	A	SA	T	A	SA	SA	SA	SA	T	SA	T	T	SA
901	SA	A	A	T	T	A	SA	A	SA	SA	T	A	A	T	A	A	A	A	T	T	T	T	A	A	A	SA	T	A	SA	A	T	T	T	T	T	SA	A	A	T	SA	SA	SA	SA	SA	T	SA	T	T	T
902	SA	A	A	T	T	SA	A	A	SA	SA	T	A	A	SA	A	A	A	A	T	T	T	SA	A	A	A	SA	T	SA	SA	A	T	A	T	T	T	SA	A	T	T	A	SA	T	SA	SA	T	SA	T	SA	T
903	SA	A	A	T	T	SA	A	A	SA	SA	T	A	A	SA	A	A	A	A	A	T	T	SA	A	A	SA	T	T	SA	SA	SA	A	A	T	A	T	SA	SA	T	T	A	SA	T	SA	SA	T	SA	A	SA	T
904	SA	A	SA	SA	T	SA	A	A	SA	SA	T	A	A	SA	A	A	A	T	T	T	T	T	A	A	SA	T	T	SA	SA	SA	A	SA	A	SA	SA	SA	T	T	T	A	SA	A	SA	SA	T	T	A	A	A
905	SA	A	SA	SA	T	SA	A	T	SA	SA	T	A	A	SA	A	A	A	A	T	T	T	T	SA	SA	SA	T	SA	T	SA	SA	A	SA	T	SA	SA	SA	SA	SA	T	A	SA	T	SA	SA	T	SA	A	SA	T
906	SA	A	SA	T	T	SA	A	A	SA	SA	T	A	A	SA	A	A	A	A	T	T	T	T	SA	SA	SA	T	SA	T	SA	SA	T	SA	T	SA	SA	SA	SA	SA	T	SA	SA	T	SA	SA	T	SA	A	SA	T
907	SA	A	SA	T	T	SA	SA	A	SA	SA	T	A	A	SA	A	A	A	A	T	SA	T	T	SA	SA	SA	T	SA	T	SA	SA	T	A	T	SA	SA	SA	SA	SA	T	SA	T	SA	SA	SA	T	SA	A	SA	T
908	SA	A	SA	T	T	SA	T	T	SA	SA	T	A	A	SA	A	A	A	A	T	T	T	T	SA	SA	SA	A	A	T	SA	SA	T	A	T	SA	T	SA	SA	SA	T	SA	T	SA	SA	SA	A	SA	A	SA	T
909	SA	A	SA	T	T	T	SA	T	SA	SA	T	A	A	SA	A	A	A	A	T	T	T	T	SA	SA	SA	A	A	SA	SA	SA	T	A	T	A	T	A	T	SA	T	SA	T	T	T	T	A	T	A	A	T
910	SA	A	SA	SA	T	T	SA	T	SA	SA	T	A	A	SA	A	A	A	A	T	T	T	SA	T	SA	SA	SA	SA	SA	SA	SA	T	A	A	SA	T	A	T	SA	T	SA	SA	T	T	SA	A	T	A	A	A
911	SA	A	SA	SA	T	T	A	A	SA	SA	T	A	A	SA	A	A	A	A	T	T	T	SA	T	SA	SA	T	SA	SA	SA	SA	A	A	A	SA	T	A	T	SA	T	SA	SA	SA	T	SA	SA	T	A	A	A
912	SA	T	T	SA	T	T	A	A	SA	SA	T	A	A	SA	A	A	A	A	T	T	T	SA	SA	A	SA	T	T	SA	SA	SA	A	A	A	SA	SA	A	T	T	T	SA	SA	SA	T	SA	SA	T	A	A	A
913	SA	T	T	T	T	T	A	A	SA	SA	T	A	A	SA	A	A	A	T	T	T	T	SA	SA	A	SA	A	A	SA	SA	SA	A	A	A	SA	SA	SA	T	T	T	SA	SA	SA	T	T	SA	SA	A	A	A
914	SA	SA	T	T	SA	T	A	A	SA	SA	SA	A	A	SA	A	A	A	T	T	T	SA	SA	A	A	SA	T	A	SA	T	SA	SA	A	A	SA	SA	A	T	T	SA	SA	SA	SA	T	T	SA	T	A	A	A
915	SA	SA	T	T	T	T	A	SA	SA	SA	SA	A	A	A	A	A	A	T	T	T	SA	SA	A	A	SA	T	SA	SA	T	A	A	A	A	SA	A	A	T	T	T	SA	SA	T	T	T	T	T	A	A	A
916	SA	SA	A	A	T	T	A	SA	SA	SA	SA	A	A	A	A	A	A	T	T	T	SA	SA	A	A	SA	T	SA	SA	T	A	SA	A	A	SA	A	SA	T	T	T	SA	A	T	T	T	T	T	A	A	A
917	SA	SA	SA	T	T	T	A	A	SA	SA	SA	A	A	A	A	A	A	T	A	T	SA	SA	A	A	SA	T	SA	SA	A	A	A	A	A	SA	A	A	T	T	T	SA	A	T	T	T	T	T	T	A	A
918	SA	SA	SA	A	T	T	SA	A	SA	SA	SA	A	A	A	A	A	A	A	A	T	SA	SA	A	A	SA	T	SA	SA	A	A	A	A	T	SA	A	A	T	T	T	SA	A	T	T	T	T	T	SA	A	A
919	SA	A	A	A	T	T	SA	A	SA	SA	SA	A	A	A	A	A	A	A	A	T	SA	SA	A	A	SA	SA	SA	SA	A	A	A	A	T	SA	A	SA	T	SA	T	SA	A	T	T	T	T	T	SA	A	A
920	SA	A	A	A	T	T	SA	A	SA	SA	SA	A	A	A	A	A	A	A	A	T	SA	A	A	A	SA	SA	A	SA	T	SA	A	T	T	T	A	T	T	SA	T	SA	A	T	T	T	T	T	SA	A	A
921	SA	A	A	A	T	T	SA	A	SA	SA	SA	A	A	SA	A	A	A	A	A	SA	SA	A	A	A	SA	SA	A	SA	SA	SA	A	T	A	T	A	T	T	T	A	T	A	T	T	T	T	SA	A	A	A
922	SA	A	A	A	SA	A	SA	A	SA	SA	T	A	A	T	A	A	A	A	A	SA	A	A	A	SA	SA	SA	SA	SA	SA	SA	A	T	SA	T	A	T	T	T	T	T	A	T	T	T	T	SA	A	A	A
923	SA	A	A	A	SA	A	SA	SA	SA	SA	T	A	A	T	A	A	A	A	A	SA	A	A	A	SA	SA	SA	SA	T	T	SA	T	T	SA	SA	A	T	T	SA	T	A	A	SA	T	T	T	SA	A	T	SA
924	SA	A	A	SA	SA	A	A	T	A	SA	T	A	A	T	A	A	A	A	T	SA	A	A	A	SA	SA	SA	SA	T	A	T	SA	T	SA	SA	SA	T	T	SA	T	A	T	T	T	T	T	SA	SA	T	SA
925	SA	A	A	SA	SA	A	T	SA	SA	SA	T	A	A	A	A	A	A	T	T	SA	A	A	T	SA	SA	SA	A	T	SA	T	A	T	SA	SA	SA	T	T	SA	T	T	T	T	T	T	T	T	SA	A	SA
926	SA	A	A	T	SA	A	T	T	SA	SA	T	A	A	T	A	A	A	T	T	SA	A	A	T	SA	SA	SA	A	T	A	T	SA	T	SA	SA	SA	T	T	SA	T	T	T	T	T	T	T	T	SA	A	SA
927	SA	A	A	T	T	A	A	T	SA	SA	SA	A	A	T	A	A	A	T	T	SA	A	A	T	SA	SA	SA	T	T	A	T	SA	T	SA	SA	SA	T	T	SA	SA	T	T	T	T	A	A	A	SA	A	SA
928	SA	A	A	T	T	A	A	T	SA	SA	SA	A	A	SA	A	A	A	T	T	SA	T	SA	T	T	SA	A	T	T	A	T	SA	T	T	SA	SA	A	T	A	SA	T	T	T	SA	A	A	A	A	A	A
929	SA	A	SA	T	SA	A	A	T	SA	SA	SA	A	A	SA	A	A	A	T	T	T	T	SA	T	SA	SA	T	T	T	A	T	T	T	T	SA	SA	A	A	SA	SA	A	T	SA	T	SA	A	A	A	A	A
930	SA	A	A	T	A	A	A	A	SA	SA	A	A	A	A	A	A	A	T	T	A	T	SA	SA	SA	SA	T	T	T	A	T	T	T	T	SA	SA	A	A	SA	T	SA	SA	SA	T	SA	A	A	A	A	A
931	SA	A	A	T	A	A	A	T	SA	SA	A	A	A	A	A	A	A	A	SA	A	T	SA	SA	A	SA	T	T	T	A	T	SA	T	T	SA	SA	T	T	SA	SA	SA	A	SA	T	A	A	A	A	SA	A
932	SA	SA	A	A	A	A	A	T	SA	SA	A	A	A	T	A	A	A	T	A	A	T	SA	A	A	A	T	T	T	A	T	SA	T	T	SA	SA	T	T	SA	SA	SA	A	A	SA	A	A	A	T	SA	A
933	SA	SA	A	A	A	A	A	T	SA	SA	A	A	A	T	A	A	A	A	A	A	A	SA	A	A	SA	T	A	T	SA	T	SA	T	SA	SA	T	T	A	SA	T	SA	A	A	SA	A	A	A	T	SA	SA
934	SA	SA	A	A	A	A	A	SA	SA	SA	A	A	A	A	A	A	A	A	A	A	A	SA	A	A	SA	T	A	T	SA	T	SA	SA	T	A	T	T	A	SA	T	SA	A	T	SA	A	A	A	T	SA	T
935	SA	SA	A	A	A	A	A	SA	SA	SA	A	A	A	A	A	A	A	A	A	A	T	SA	A	A	SA	SA	A	T	SA	T	SA	SA	T	A	T	A	A	T	A	SA	A	SA	SA	A	A	A	T	SA	A
936	SA	SA	T	A	A	A	A	A	SA	SA	A	A	A	A	A	A	A	A	A	A	T	A	A	A	SA	SA	A	T	SA	T	SA	SA	SA	SA	T	A	A	A	A	SA	A	SA	SA	A	A	A	T	SA	A
937	SA	SA	T	T	A	T	A	A	SA	SA	A	A	A	A	A	A	A	A	T	A	T	A	A	A	SA	T	A	T	SA	T	SA	T	SA	T	A	A	A	SA	A	SA	A	SA	SA	A	A	A	A	SA	A
938	SA	SA	T	T	T	T	A	A	SA	SA	A	A	A	A	A	A	A	A	A	A	T	A	A	A	SA	T	A	T	SA	T	A	A	SA	T	A	A	A	SA	T	SA	A	SA	SA	SA	A	A	SA	SA	A
939	SA	SA	T	T	T	T	T	A	SA	SA	A	A	A	A	A	A	A	A	A	A	SA	A	A	A	SA	SA	A	T	SA	SA	A	A	T	T	A	A	T	SA	T	SA	SA	SA	SA	SA	A	A	SA	SA	A
940	SA	SA	T	A	SA	T	T	A	SA	SA	A	A	A	A	A	A	A	SA	A	SA	SA	A	A	A	A	SA	SA	T	SA	SA	A	A	T	T	SA	A	T	SA	T	T	SA	SA	SA	SA	SA	A	SA	SA	A
941	SA	SA	T	A	SA	T	A	A	A	SA	A	A	A	A	A	A	A	SA	T	SA	SA	A	SA	A	A	SA	A	T	SA	SA	A	T	T	T	T	SA	T	SA	T	T	T	SA	SA	SA	SA	A	SA	A	A
942	SA	A	T	T	SA	T	A	SA	A	SA	SA	A	A	A	A	A	A	T	T	SA	SA	A	SA	A	A	SA	A	T	SA	SA	A	T	T	A	T	SA	T	SA	T	T	T	SA	SA	SA	SA	A	SA	A	A
943	SA	A	T	T	SA	T	T	SA	A	SA	SA	A	A	A	A	A	A	SA	T	SA	SA	A	SA	SA	A	SA	A	T	SA	SA	T	A	T	A	T	SA	T	SA	A	T	T	SA	SA	SA	SA	A	SA	A	A
944	SA	SA	T	A	SA	T	A	A	SA	SA	SA	A	A	A	A	A	A	SA	T	SA	SA	SA	SA	SA	SA	A	A	T	SA	SA	A	A	T	T	T	A	T	SA	T	A	T	T	SA	SA	A	A	T	SA	A
945	SA	SA	T	A	SA	T	SA	T	SA	SA	SA	A	A	A	A	A	A	SA	T	SA	SA	SA	SA	SA	SA	A	T	T	SA	SA	T	SA	T	T	T	A	T	SA	T	A	T	T	SA	SA	A	A	T	SA	A
946	SA	T	T	A	SA	T	SA	T	SA	SA	SA	A	A	T	A	A	A	SA	T	SA	SA	SA	SA	SA	SA	A	T	SA	SA	SA	T	SA	T	SA	SA	A	A	SA	T	T	T	SA	T	SA	A	A	T	SA	A
947	SA	T	T	T	SA	T	SA	T	SA	SA	SA	A	A	T	A	A	A	SA	T	SA	SA	SA	SA	SA	SA	A	T	SA	SA	SA	SA	SA	T	A	A	A	A	T	T	T	SA	SA	T	T	A	A	T	SA	A
948	SA	T	T	T	SA	T	SA	T	SA	SA	SA	A	A	T	A	A	A	SA	T	SA	SA	SA	SA	SA	SA	A	T	SA	SA	A	T	SA	T	SA	A	A	A	T	T	T	SA	SA	T	A	A	A	T	A	A
949	SA	T	A	T	SA	SA	SA	A	SA	SA	SA	A	A	T	A	A	A	SA	SA	SA	SA	SA	SA	SA	SA	A	T	SA	SA	SA	T	A	T	SA	A	A	T	T	SA	T	SA	SA	T	A	A	A	T	A	A
950	SA	T	A	T	SA	T	SA	A	SA	SA	SA	A	A	T	A	A	A	SA	A	SA	SA	T	SA	SA	SA	A	T	SA	A	SA	T	A	T	SA	A	A	T	SA	T	A	SA	SA	T	A	A	A	T	A	A
951	SA	T	A	T	A	T	SA	A	SA	SA	SA	A	A	T	A	A	A	T	A	SA	SA	A	SA	SA	A	T	T	SA	T	SA	A	A	SA	SA	A	T	T	SA	A	A	SA	SA	T	T	A	A	T	T	A
952	SA	T	A	T	SA	SA	SA	T	SA	SA	SA	A	A	T	A	A	A	T	A	SA	SA	A	SA	SA	A	T	T	SA	A	SA	A	A	T	A	A	SA	SA	A	A	A	SA	SA	T	T	A	A	T	T	A
953	SA	T	SA	T	SA	T	SA	T	T	SA	A	A	A	T	A	A	A	T	A	SA	SA	A	SA	SA	A	T	T	SA	A	SA	A	T	A	A	A	SA	SA	A	A	A	SA	SA	T	T	A	A	T	A	A
954	SA	T	A	T	T	T	SA	SA	T	SA	A	A	A	T	A	A	A	A	T	SA	A	A	A	SA	T	SA	T	SA	A	SA	T	SA	A	A	A	SA	SA	A	T	A	SA	SA	SA	T	A	A	T	SA	A
955	SA	T	A	A	A	T	SA	T	SA	SA	A	A	A	T	A	A	A	A	A	SA	SA	A	A	SA	SA	SA	T	SA	A	SA	SA	SA	A	A	SA	SA	SA	A	T	SA	SA	SA	T	T	SA	A	T	SA	A
956	SA	T	A	A	SA	T	T	T	SA	SA	A	A	A	T	A	A	A	A	A	A	SA	A	A	SA	SA	A	SA	SA	A	A	SA	SA	A	A	SA	A	A	A	T	SA	SA	SA	T	T	SA	A	T	SA	A
957	SA	T	A	A	SA	T	T	T	SA	SA	A	A	A	T	A	A	A	A	A	A	SA	A	A	A	SA	A	SA	SA	A	SA	SA	T	SA	SA	SA	A	A	A	T	T	SA	SA	T	T	SA	A	T	SA	A
958	SA	T	T	A	SA	T	T	T	T	SA	A	A	A	T	A	A	A	A	A	A	SA	A	A	A	SA	A	A	SA	A	SA	SA	T	SA	SA	SA	T	T	T	T	SA	SA	SA	T	T	SA	A	T	SA	T
959	SA	T	T	SA	SA	T	T	T	T	SA	A	A	A	T	A	A	A	A	A	A	SA	A	A	A	SA	A	A	SA	A	SA	SA	A	A	SA	SA	T	T	SA	T	SA	T	SA	SA	T	SA	A	T	SA	T
960	SA	SA	T	SA	SA	T	T	T	T	SA	A	A	A	T	A	A	A	A	A	A	SA	A	A	A	SA	A	A	A	T	A	SA	SA	A	SA	SA	A	A	SA	T	SA	T	SA	SA	T	A	A	T	SA	T
961	SA	SA	T	SA	SA	T	T	A	T	SA	A	A	A	T	A	A	A	A	SA	SA	SA	A	A	A	SA	A	SA	A	T	A	SA	T	A	SA	SA	A	A	SA	T	SA	SA	SA	SA	T	A	A	T	SA	T
962	SA	SA	T	SA	SA	T	SA	A	SA	SA	T	A	A	T	A	A	A	A	SA	SA	SA	A	A	A	SA	A	SA	A	T	A	SA	T	A	SA	A	SA	A	T	T	SA	SA	SA	SA	T	A	A	A	A	SA
963	SA	SA	T	SA	SA	T	T	A	SA	SA	SA	A	A	T	A	A	A	A	SA	SA	T	SA	A	A	SA	T	T	A	T	A	SA	T	A	SA	A	SA	A	T	T	T	SA	A	SA	T	A	A	A	A	SA
964	SA	SA	T	SA	SA	T	A	A	T	SA	SA	A	A	T	A	A	A	SA	T	A	T	SA	A	SA	SA	A	T	SA	A	A	A	T	SA	SA	A	SA	T	T	T	T	SA	SA	SA	T	A	A	A	A	SA
965	SA	SA	T	SA	SA	T	A	A	T	SA	SA	A	A	T	A	A	A	SA	T	SA	T	SA	A	SA	SA	A	T	SA	SA	SA	SA	A	SA	SA	A	A	T	T	T	T	SA	SA	SA	T	A	A	A	A	SA
966	SA	SA	T	SA	SA	T	A	SA	T	SA	T	A	A	T	A	A	A	A	T	SA	T	SA	A	SA	T	SA	T	SA	T	T	SA	A	T	SA	A	A	T	T	T	T	SA	SA	SA	T	A	A	A	T	T
967	SA	SA	T	SA	SA	T	A	SA	T	SA	T	A	A	T	A	A	A	A	T	SA	A	SA	SA	SA	T	SA	T	A	T	T	SA	A	T	T	T	A	T	A	T	T	SA	SA	SA	T	A	A	A	T	T
968	SA	SA	T	SA	T	T	A	SA	T	SA	SA	A	A	A	A	A	A	A	T	SA	A	SA	SA	SA	T	SA	T	T	A	T	SA	A	T	T	T	SA	A	A	T	T	SA	SA	SA	T	A	A	T	T	SA
969	SA	SA	A	SA	T	T	A	SA	T	SA	T	A	A	T	A	A	A	A	T	SA	T	SA	SA	SA	T	A	T	T	A	T	SA	A	T	T	T	SA	SA	T	T	T	SA	SA	SA	A	A	A	SA	T	SA
970	SA	SA	A	SA	T	T	A	SA	T	SA	T	A	A	A	A	A	A	SA	T	SA	T	SA	SA	SA	T	T	T	T	T	T	SA	A	T	T	T	SA	SA	T	T	T	SA	SA	SA	SA	SA	A	SA	SA	T
971	SA	SA	A	SA	T	T	A	SA	SA	SA	T	A	A	A	A	A	A	SA	T	SA	T	SA	SA	SA	T	A	A	T	SA	T	SA	A	T	T	T	A	A	A	T	T	SA	SA	A	A	SA	A	SA	SA	T
972	SA	SA	T	SA	T	SA	A	SA	SA	SA	T	A	A	A	A	A	A	T	SA	T	SA	SA	SA	SA	T	A	A	T	SA	T	SA	A	T	T	SA	SA	SA	A	T	T	SA	SA	A	A	A	A	SA	SA	T
973	SA	SA	T	SA	T	SA	A	T	SA	SA	T	A	A	A	A	A	A	T	SA	T	SA	SA	SA	SA	T	A	T	T	SA	T	SA	A	T	T	SA	SA	SA	SA	A	T	T	SA	A	A	A	A	SA	SA	SA
974	SA	SA	T	T	T	SA	A	T	T	SA	T	A	A	A	A	A	A	T	SA	T	SA	SA	SA	SA	T	A	T	T	SA	T	SA	T	T	SA	SA	SA	SA	SA	A	T	A	SA	A	SA	A	A	T	SA	SA
975	SA	SA	T	T	T	SA	A	T	T	SA	T	A	A	A	A	A	A	T	SA	T	SA	SA	SA	SA	T	A	T	T	SA	T	A	T	T	SA	SA	SA	SA	SA	A	T	A	SA	A	SA	A	A	T	SA	SA
976	SA	SA	T	T	T	SA	A	SA	T	SA	T	A	A	A	A	A	A	A	SA	T	SA	SA	SA	SA	SA	A	T	T	SA	SA	A	A	T	SA	SA	SA	SA	T	A	A	A	SA	A	SA	A	A	A	SA	SA
977	SA	SA	T	T	T	T	A	SA	SA	T	T	A	A	A	A	A	A	A	T	T	SA	SA	SA	SA	A	A	T	T	SA	SA	A	A	T	SA	A	SA	SA	T	A	SA	A	SA	A	T	A	A	A	SA	SA
978	SA	SA	T	T	T	T	A	SA	SA	T	T	A	A	A	A	A	A	A	T	T	SA	SA	SA	SA	A	A	T	T	SA	SA	A	A	T	SA	A	A	T	T	T	SA	A	SA	A	SA	SA	A	T	SA	SA
979	SA	SA	T	T	T	T	A	T	SA	T	T	A	A	A	A	A	A	A	A	T	SA	A	SA	SA	A	A	T	T	SA	SA	SA	T	T	SA	A	A	T	T	T	SA	A	T	A	SA	SA	A	A	SA	SA
980	SA	SA	T	T	T	T	A	A	SA	T	T	A	A	A	A	A	A	SA	A	A	A	A	A	SA	A	A	T	T	SA	A	SA	T	T	SA	A	A	T	T	T	SA	A	T	A	SA	SA	A	A	SA	SA
981	SA	SA	SA	T	A	T	SA	A	SA	T	T	A	A	A	A	A	A	SA	SA	A	A	A	A	SA	A	A	SA	T	SA	SA	A	T	SA	SA	A	A	T	A	T	SA	T	T	T	SA	SA	A	A	T	SA
982	SA	SA	SA	T	T	T	T	A	SA	T	SA	A	A	A	A	A	A	A	A	A	A	A	A	SA	A	A	SA	T	A	SA	A	T	SA	T	T	A	A	A	T	SA	T	T	T	SA	A	A	A	T	SA
983	SA	SA	A	T	T	T	T	A	SA	T	SA	A	A	A	A	A	A	A	SA	A	A	A	A	A	A	A	SA	T	A	SA	A	T	SA	T	T	A	A	A	A	SA	T	T	T	SA	A	A	A	T	T
984	SA	SA	A	T	T	T	A	T	SA	T	SA	A	A	A	A	A	A	T	SA	A	A	A	A	SA	A	T	SA	A	T	SA	A	T	SA	T	T	A	A	A	A	SA	T	T	T	SA	A	A	A	T	SA
985	SA	SA	A	T	T	T	A	A	SA	T	SA	A	A	SA	A	A	A	T	SA	A	A	A	A	A	A	SA	SA	A	SA	SA	A	T	T	T	T	A	A	T	A	T	T	T	A	A	A	A	A	T	SA
986	SA	SA	A	T	SA	T	T	SA	SA	T	SA	A	A	SA	A	A	A	T	SA	A	A	A	A	A	A	SA	SA	A	SA	SA	A	T	A	T	T	T	A	T	SA	T	T	T	A	A	A	A	SA	A	SA
987	SA	SA	A	T	SA	T	T	SA	SA	T	A	A	A	SA	A	A	A	T	A	A	A	A	A	A	A	T	SA	A	SA	SA	T	T	A	T	T	T	A	T	A	T	T	T	A	A	A	A	T	A	SA
988	SA	SA	A	T	SA	T	T	SA	SA	T	A	A	A	A	A	A	A	T	A	A	A	A	A	A	A	A	SA	A	T	SA	A	T	A	T	SA	A	T	T	A	T	T	T	A	A	A	A	SA	A	SA
989	SA	SA	A	A	SA	T	T	SA	T	T	A	A	A	A	A	A	A	T	A	A	A	A	A	A	A	A	SA	A	T	SA	SA	T	A	T	SA	T	T	T	SA	T	T	T	A	A	A	A	SA	A	A
990	SA	SA	SA	A	SA	T	A	T	T	T	A	A	A	A	A	A	A	T	A	A	A	A	A	A	A	T	SA	A	T	SA	SA	SA	A	T	SA	T	T	SA	T	T	T	T	A	A	A	A	SA	A	A
991	SA	SA	T	A	T	T	A	T	T	T	A	A	A	A	A	A	A	T	T	A	A	A	A	A	A	T	SA	A	A	SA	SA	T	T	T	SA	T	T	T	T	T	T	T	A	A	A	A	SA	A	A
992	SA	SA	T	A	T	T	A	T	T	T	A	A	A	SA	A	A	A	T	A	A	A	A	A	A	A	A	SA	A	A	SA	SA	T	T	T	SA	A	T	T	T	T	SA	A	A	SA	A	A	SA	A	A
993	SA	SA	T	A	T	T	A	T	T	T	A	A	A	SA	A	A	A	T	T	A	A	A	A	A	A	A	T	A	A	SA	SA	SA	T	T	SA	A	T	T	T	T	SA	SA	A	A	A	A	SA	A	A
994	SA	SA	T	A	T	T	SA	T	T	T	A	A	A	SA	A	A	A	T	SA	A	A	A	A	A	A	SA	T	A	A	SA	A	SA	T	SA	SA	A	SA	T	T	T	SA	SA	A	A	A	A	A	A	A
995	SA	SA	T	A	T	T	SA	A	T	T	A	A	A	A	A	A	A	A	SA	A	A	A	A	A	A	SA	T	A	A	SA	A	SA	SA	SA	SA	A	SA	T	T	T	SA	SA	T	A	A	SA	A	A	A
996	SA	SA	SA	A	T	T	A	A	T	T	A	A	A	A	A	A	A	A	A	A	A	A	A	A	A	SA	A	A	A	SA	T	SA	T	SA	SA	SA	SA	SA	A	T	SA	SA	T	A	A	SA	A	A	A
997	SA	SA	SA	A	T	SA	A	A	T	T	A	A	A	T	A	A	A	A	A	A	SA	A	A	A	A	SA	A	A	A	SA	SA	SA	A	SA	SA	A	SA	SA	A	T	T	SA	T	A	A	SA	A	A	A
998	SA	SA	A	A	A	SA	A	T	T	T	A	A	A	A	A	A	A	A	A	A	A	A	A	A	A	SA	A	A	A	SA	T	SA	A	SA	T	A	A	SA	T	T	T	SA	A	A	A	SA	SA	A	A
999	SA	SA	SA	SA	A	SA	A	A	T	T	A	A	A	A	A	A	A	SA	A	A	A	A	SA	A	A	SA	A	A	T	SA	T	A	T	A	T	A	A	SA	T	T	T	SA	A	A	A	SA	A	A	A
1000	SA	SA	SA	SA	A	SA	T	A	T	T	A	A	A	A	A	A	A	SA	SA	A	A	A	SA	A	A	A	A	SA	A	SA	T	A	T	A	T	A	A	SA	T	T	T	SA	T	A	A	SA	A	A	A
1001	SA	SA	SA	A	A	SA	SA	A	T	T	A	A	A	A	A	A	A	SA	SA	A	A	A	A	A	A	A	SA	SA	A	SA	T	T	SA	A	T	A	A	SA	T	T	T	SA	SA	A	SA	SA	A	A	A
1002	SA	SA	SA	A	A	SA	SA	A	T	SA	A	A	A	A	A	A	A	SA	SA	A	A	A	A	A	A	SA	SA	T	A	T	T	T	SA	A	T	A	A	SA	T	T	T	SA	SA	A	SA	SA	A	A	A
1003	SA	SA	SA	A	A	SA	A	A	T	T	A	A	A	A	A	A	A	SA	SA	A	A	A	A	A	A	SA	SA	SA	A	SA	T	T	SA	A	T	T	A	SA	T	T	T	SA	SA	A	SA	A	A	A	A
1004	SA	SA	SA	A	A	SA	T	A	T	T	A	A	A	A	A	A	A	A	T	A	A	A	A	A	A	SA	SA	SA	A	SA	T	T	T	SA	T	T	SA	SA	T	SA	T	SA	SA	A	SA	A	A	A	A
1005	SA	SA	A	A	A	SA	A	A	T	T	A	A	A	A	A	A	A	A	T	A	A	A	A	A	A	SA	SA	SA	A	SA	T	T	T	SA	T	T	SA	SA	T	SA	SA	SA	SA	T	SA	A	A	A	SA
1006	SA	SA	A	A	A	SA	A	A	T	T	A	A	A	A	A	A	A	A	T	A	A	A	A	A	A	SA	SA	SA	A	SA	T	SA	T	SA	T	T	A	SA	T	SA	T	SA	SA	T	SA	A	A	A	SA
1007	SA	SA	A	A	A	SA	A	A	T	T	SA	A	A	A	A	A	A	A	SA	A	A	A	A	A	A	SA	SA	SA	T	SA	A	SA	T	A	T	T	T	SA	T	SA	T	SA	SA	T	SA	A	A	A	A
1008	SA	SA	SA	A	A	SA	A	A	T	T	SA	A	A	A	A	A	A	A	SA	A	A	A	A	A	A	SA	SA	SA	T	SA	A	SA	T	SA	T	T	T	A	T	SA	T	SA	SA	T	SA	T	A	A	A
1009	SA	SA	SA	T	SA	SA	A	A	T	T	A	A	A	A	A	A	A	A	T	A	A	A	A	A	A	SA	SA	SA	T	SA	A	SA	T	SA	T	T	T	A	SA	SA	T	SA	SA	SA	SA	T	A	SA	A
1010	SA	SA	SA	A	A	T	A	A	T	T	A	A	A	A	A	A	A	A	T	A	A	SA	A	A	A	SA	SA	SA	A	SA	A	SA	T	SA	SA	T	T	A	SA	SA	T	SA	SA	SA	SA	T	A	SA	A
1011	SA	SA	SA	SA	A	T	A	A	T	T	A	A	A	T	A	A	A	A	A	A	A	SA	T	A	A	SA	SA	SA	A	SA	A	SA	T	SA	T	SA	T	A	SA	A	T	SA	SA	SA	SA	A	A	A	A
1012	SA	SA	SA	A	A	T	A	A	T	T	SA	A	A	T	A	A	A	SA	A	A	A	SA	A	A	A	SA	A	SA	T	SA	A	SA	T	SA	T	A	T	T	SA	A	T	SA	A	SA	A	T	A	A	A
1013	SA	SA	SA	A	T	T	SA	A	T	T	SA	A	A	T	A	A	A	SA	A	A	A	SA	A	A	A	T	T	SA	T	SA	A	SA	T	SA	T	SA	T	T	SA	A	T	SA	A	SA	A	T	A	A	T
1014	SA	SA	SA	T	T	SA	SA	A	T	T	SA	A	A	T	A	A	A	SA	A	A	SA	SA	A	A	A	T	SA	A	A	SA	A	SA	T	SA	T	SA	A	T	SA	A	SA	A	A	SA	T	T	A	A	T
1015	SA	SA	A	T	SA	SA	SA	SA	T	T	SA	A	A	A	A	A	A	A	A	A	SA	SA	A	A	A	T	SA	A	A	SA	A	SA	T	T	T	SA	A	T	SA	A	SA	A	A	SA	T	T	SA	A	T
1016	SA	SA	A	T	T	T	SA	SA	T	T	SA	A	A	SA	A	A	A	A	A	SA	SA	SA	A	A	A	A	SA	A	A	SA	T	A	T	T	SA	A	A	T	SA	SA	SA	A	A	SA	SA	SA	SA	A	A
1017	SA	SA	A	T	T	T	SA	SA	SA	T	SA	A	A	SA	A	A	A	A	A	SA	A	SA	A	A	A	A	SA	A	A	SA	SA	A	T	T	SA	A	A	A	SA	SA	SA	A	A	SA	SA	SA	SA	A	A
1018	SA	SA	A	A	T	T	SA	SA	SA	T	SA	A	A	SA	A	A	A	A	A	SA	SA	SA	A	A	A	A	SA	A	A	SA	SA	A	SA	SA	SA	T	A	T	SA	T	A	A	SA	SA	SA	SA	SA	A	A
1019	SA	A	A	A	SA	T	SA	T	SA	T	SA	A	A	T	A	A	A	A	A	SA	SA	SA	A	A	A	SA	SA	A	A	SA	A	A	SA	SA	SA	T	T	T	SA	SA	A	A	SA	SA	SA	SA	SA	T	A
1020	SA	A	SA	SA	SA	A	SA	SA	SA	T	SA	A	A	T	A	A	A	A	A	SA	SA	SA	A	A	A	SA	SA	A	T	SA	A	A	A	SA	SA	T	T	SA	SA	SA	A	A	SA	SA	SA	SA	SA	T	A
1021	SA	A	SA	A	SA	SA	SA	SA	SA	SA	SA	A	A	A	A	A	A	A	A	SA	SA	A	A	A	A	A	SA	A	A	SA	A	A	A	A	T	A	T	SA	SA	SA	T	A	SA	SA	SA	A	SA	T	A
1022	SA	A	A	A	SA	T	SA	A	SA	SA	SA	A	A	A	A	A	A	A	A	SA	SA	A	A	A	SA	SA	SA	A	A	SA	A	A	A	A	SA	A	T	SA	SA	SA	T	T	SA	SA	SA	A	SA	A	A
1023	SA	A	A	A	SA	T	T	A	SA	SA	SA	A	A	A	A	A	A	T	A	T	SA	A	A	A	SA	SA	SA	A	A	SA	A	A	A	A	SA	A	T	SA	SA	T	T	T	SA	SA	SA	A	SA	A	A
1024	SA	A	T	A	SA	T	T	T	SA	SA	SA	A	A	T	A	A	A	T	A	T	SA	A	A	A	SA	SA	SA	A	A	SA	A	A	T	A	T	A	T	SA	T	T	T	T	SA	SA	SA	A	SA	A	A
1025	SA	A	A	A	SA	SA	T	T	SA	SA	SA	A	A	T	A	A	A	A	A	T	SA	SA	SA	A	A	T	SA	A	A	SA	A	A	A	A	T	A	T	SA	T	T	T	T	SA	SA	SA	A	SA	A	A
1026	SA	A	SA	A	SA	SA	SA	T	SA	SA	SA	A	A	T	A	A	A	T	A	T	SA	SA	A	A	A	T	SA	A	A	SA	A	T	A	A	T	SA	T	SA	T	T	T	T	SA	SA	SA	A	A	A	A
1027	SA	A	SA	SA	SA	SA	SA	A	SA	SA	SA	A	A	T	A	A	A	T	A	T	SA	SA	A	A	A	T	SA	A	A	A	A	T	T	A	SA	SA	T	T	T	A	T	T	SA	SA	A	A	T	T	T
1028	SA	SA	A	SA	SA	SA	SA	A	SA	SA	SA	A	A	T	A	A	A	T	A	T	SA	SA	A	SA	A	A	SA	A	A	A	A	T	SA	A	SA	SA	SA	T	T	A	T	T	SA	SA	A	A	T	T	T
1029	SA	SA	A	SA	SA	SA	A	A	SA	SA	SA	A	A	T	A	A	A	SA	T	A	SA	SA	A	SA	A	A	SA	A	A	A	A	T	SA	A	SA	SA	T	T	T	A	T	T	SA	SA	A	A	T	T	T
1030	SA	SA	A	SA	SA	SA	A	SA	SA	SA	SA	A	A	T	A	A	A	SA	A	T	SA	SA	A	SA	A	A	SA	A	A	A	A	T	SA	A	SA	SA	T	T	T	A	T	SA	SA	SA	A	A	T	T	T
1031	SA	SA	A	SA	SA	SA	A	SA	SA	SA	SA	A	A	SA	A	A	A	SA	A	T	SA	A	A	SA	A	A	SA	SA	A	A	T	SA	SA	SA	T	SA	SA	T	T	T	T	SA	SA	SA	A	A	T	T	T
1032	SA	SA	A	SA	SA	SA	A	A	SA	SA	SA	A	A	SA	A	A	A	A	A	SA	SA	SA	A	SA	T	A	SA	SA	A	A	A	SA	SA	SA	T	SA	SA	T	T	A	SA	SA	SA	SA	T	A	T	T	T
1033	SA	SA	A	SA	SA	SA	A	SA	SA	SA	SA	A	A	SA	A	A	A	A	T	SA	SA	T	A	SA	T	A	SA	SA	A	SA	A	T	SA	SA	SA	SA	T	T	T	A	SA	SA	SA	SA	T	A	T	T	T
1034	SA	SA	A	SA	SA	SA	A	SA	SA	SA	SA	A	A	SA	A	A	A	A	T	SA	SA	T	T	SA	T	T	SA	T	A	SA	T	T	SA	SA	SA	SA	T	T	SA	A	SA	SA	SA	SA	T	A	T	T	T
1035	SA	SA	A	A	SA	SA	T	SA	SA	SA	SA	A	A	SA	A	A	A	A	T	SA	SA	T	SA	SA	T	T	SA	T	A	SA	A	T	SA	A	SA	SA	T	T	SA	A	SA	SA	SA	SA	T	A	T	T	T
1036	SA	SA	SA	A	SA	SA	T	SA	SA	SA	SA	A	A	SA	A	A	A	A	T	SA	SA	T	SA	SA	T	T	SA	T	A	SA	A	T	A	A	SA	SA	T	T	SA	A	SA	SA	SA	SA	A	A	T	T	A
1037	SA	SA	SA	A	T	T	T	SA	A	SA	SA	A	SA	SA	A	A	A	A	T	SA	SA	T	T	SA	T	T	A	T	A	SA	T	T	A	A	A	SA	SA	T	SA	T	SA	SA	A	SA	A	A	T	T	T
1038	SA	SA	A	A	T	T	T	T	A	SA	SA	A	A	A	A	A	A	A	T	SA	SA	T	T	SA	T	T	SA	T	A	T	SA	T	A	A	A	SA	SA	T	SA	T	SA	SA	A	SA	A	A	T	SA	A
1039	SA	SA	A	A	T	T	T	SA	SA	T	SA	A	A	T	A	A	A	A	T	SA	SA	T	T	SA	T	T	T	T	A	T	A	T	A	A	A	SA	SA	T	SA	T	SA	SA	A	SA	A	A	T	SA	A
1040	SA	SA	A	A	A	T	T	SA	SA	T	SA	A	A	A	A	A	A	A	T	SA	SA	T	T	T	T	A	T	A	A	T	A	T	A	A	A	SA	SA	T	SA	T	SA	SA	T	SA	A	A	T	SA	A
1041	SA	SA	A	A	A	T	T	SA	SA	T	SA	A	A	A	A	A	A	A	T	A	SA	T	T	T	T	A	T	A	A	A	SA	T	T	A	A	T	A	T	SA	T	SA	SA	SA	SA	A	A	T	SA	A
1042	SA	SA	A	A	A	T	A	SA	SA	T	T	A	A	A	A	A	A	A	T	A	SA	T	T	T	A	A	T	A	A	A	SA	T	T	A	SA	T	T	T	SA	T	SA	SA	SA	SA	A	A	T	SA	A
1043	SA	SA	A	A	SA	T	T	SA	SA	T	T	A	A	A	A	A	A	A	T	A	SA	T	T	T	A	A	A	A	SA	A	SA	SA	T	A	SA	T	T	T	SA	SA	SA	SA	SA	SA	A	A	T	SA	A
1044	SA	SA	A	A	SA	A	T	SA	SA	T	T	A	A	A	A	A	A	A	T	A	SA	SA	T	T	A	A	A	A	SA	A	T	SA	T	A	SA	T	A	SA	SA	SA	SA	SA	SA	SA	T	A	T	SA	A
1045	SA	SA	T	A	SA	SA	T	SA	SA	T	T	A	A	A	A	A	A	A	T	A	SA	SA	T	T	A	SA	T	A	SA	A	SA	SA	T	T	SA	A	A	SA	T	SA	SA	SA	SA	SA	A	A	SA	SA	A
1046	SA	SA	A	A	SA	T	T	SA	SA	T	SA	A	A	A	A	A	A	A	T	A	SA	T	T	T	SA	SA	T	SA	SA	A	SA	SA	T	SA	A	A	A	SA	T	SA	SA	SA	SA	SA	A	A	SA	SA	A
1047	SA	SA	A	A	SA	T	T	SA	SA	T	SA	A	A	A	A	A	A	A	T	A	SA	T	T	T	SA	SA	T	SA	T	A	SA	SA	T	SA	A	T	A	SA	T	SA	SA	SA	A	SA	A	A	SA	SA	A
1048	SA	SA	A	A	SA	T	SA	SA	SA	T	SA	A	A	A	A	A	A	T	A	A	SA	A	SA	T	SA	SA	SA	SA	T	A	T	T	SA	SA	A	T	SA	SA	T	SA	SA	SA	SA	SA	SA	A	SA	SA	SA
1049	SA	SA	A	A	SA	T	SA	SA	SA	T	SA	A	A	A	A	A	A	T	A	A	SA	A	T	T	SA	SA	SA	SA	T	A	T	T	SA	SA	A	T	SA	SA	T	SA	SA	SA	SA	SA	SA	A	SA	SA	SA
1050	SA	SA	A	A	T	T	A	SA	SA	T	SA	A	A	A	A	A	A	A	A	A	A	SA	T	SA	SA	SA	T	SA	A	A	T	T	SA	SA	A	T	SA	SA	T	SA	SA	SA	T	SA	SA	A	SA	SA	SA
1051	SA	SA	A	A	T	T	A	SA	SA	T	SA	A	A	A	A	A	A	A	A	A	A	SA	T	SA	A	SA	A	SA	A	A	T	SA	SA	SA	A	T	A	SA	T	SA	A	SA	T	SA	SA	A	SA	SA	SA
1052	SA	SA	A	T	T	T	SA	T	SA	T	SA	A	A	A	A	A	A	A	A	SA	T	SA	T	SA	A	SA	SA	SA	T	A	A	SA	T	SA	A	T	A	A	T	SA	A	SA	T	SA	SA	A	SA	SA	SA
1053	SA	SA	A	T	T	T	A	A	SA	T	SA	A	A	A	A	A	A	A	A	SA	T	T	T	SA	T	SA	SA	T	T	A	A	A	T	T	A	T	A	T	T	A	T	SA	SA	SA	SA	A	SA	SA	T
1054	SA	SA	A	T	T	T	A	A	SA	SA	SA	A	A	A	A	A	A	SA	A	SA	T	T	T	SA	T	SA	SA	T	T	A	A	A	T	T	A	SA	SA	T	T	A	A	SA	SA	SA	SA	A	T	SA	T
1055	SA	SA	A	T	T	T	A	A	SA	SA	SA	A	A	A	A	A	A	SA	A	SA	T	T	T	SA	T	A	SA	T	A	A	A	A	T	A	A	SA	SA	A	T	A	A	SA	A	SA	SA	A	T	SA	T
1056	SA	SA	A	T	T	T	A	A	SA	SA	SA	A	A	T	A	A	A	SA	A	T	T	T	T	SA	T	SA	T	A	A	A	A	A	T	A	A	SA	A	A	T	T	A	A	A	SA	SA	A	A	SA	T
1057	SA	SA	A	A	T	T	A	A	SA	SA	SA	A	A	T	A	A	A	SA	A	T	T	T	T	SA	A	SA	T	A	A	A	A	A	T	A	A	SA	A	A	SA	T	SA	A	A	A	A	A	A	SA	T
1058	SA	SA	A	A	T	T	A	SA	SA	SA	SA	A	A	SA	A	A	A	SA	A	T	T	T	T	SA	A	SA	T	A	A	A	A	A	T	A	A	SA	A	SA	SA	T	SA	A	A	A	A	A	SA	SA	T
1059	SA	SA	A	A	T	T	A	SA	SA	SA	SA	A	A	T	A	A	A	SA	A	T	T	T	T	SA	A	SA	T	A	A	A	A	A	T	A	A	SA	SA	SA	SA	T	SA	A	A	A	A	A	SA	T	T
1060	SA	SA	A	A	T	T	A	SA	SA	SA	SA	A	A	SA	A	A	A	SA	A	T	T	T	T	SA	A	SA	T	A	A	A	A	A	T	A	A	SA	SA	SA	SA	T	SA	A	A	A	A	A	SA	T	T
1061	SA	SA	A	A	T	T	SA	SA	SA	SA	SA	A	A	A	A	A	A	SA	A	T	T	T	T	SA	A	SA	T	A	A	A	A	A	T	A	A	SA	SA	SA	T	SA	SA	A	A	A	A	A	SA	A	T
1062	SA	SA	A	A	T	T	A	A	SA	SA	T	A	A	A	A	A	A	SA	A	T	T	T	T	SA	A	SA	T	A	A	A	A	A	T	A	A	SA	SA	SA	T	T	SA	A	A	A	A	A	SA	A	T
1063	SA	SA	A	A	T	A	A	A	SA	SA	T	A	A	A	A	A	A	SA	A	T	T	T	T	SA	A	SA	T	A	A	A	A	SA	T	A	A	SA	T	SA	T	A	A	A	A	A	A	A	SA	A	T
1064	SA	SA	A	A	T	A	T	A	SA	SA	T	A	A	A	A	A	A	SA	A	T	T	T	T	SA	A	SA	SA	A	A	A	A	SA	T	A	A	T	SA	SA	T	A	A	A	A	A	A	A	A	T	T
1065	SA	SA	T	T	SA	A	T	A	SA	SA	T	A	A	A	A	A	A	A	A	T	T	T	A	SA	A	SA	SA	A	A	A	A	SA	T	A	A	A	SA	SA	T	A	A	A	A	A	A	A	A	SA	A
1066	SA	SA	T	T	SA	T	T	A	SA	SA	T	A	A	A	A	A	A	T	A	T	T	T	A	SA	A	SA	SA	A	A	A	A	A	T	A	A	A	SA	SA	T	A	A	A	A	SA	A	A	A	SA	A
1067	SA	SA	T	T	SA	T	T	A	SA	SA	T	A	A	A	A	A	A	T	A	A	T	T	A	SA	A	SA	SA	A	A	A	A	A	T	A	A	A	SA	SA	T	A	A	A	A	A	A	A	A	SA	A
1068	SA	SA	A	T	SA	SA	T	A	SA	SA	SA	A	A	A	A	A	A	T	A	SA	T	T	A	SA	SA	SA	SA	A	A	A	A	A	A	A	A	A	SA	SA	SA	A	A	A	A	A	A	A	A	SA	A
1069	SA	SA	A	T	SA	SA	T	A	SA	T	SA	A	A	A	A	A	A	T	A	T	T	T	A	SA	SA	SA	SA	A	A	A	A	T	A	T	A	A	SA	SA	SA	A	A	A	A	A	A	A	A	SA	A
1070	SA	SA	A	T	SA	SA	T	A	SA	SA	SA	A	A	A	A	A	A	SA	A	T	T	T	A	SA	SA	SA	A	A	A	A	A	T	A	T	A	T	SA	SA	SA	A	A	A	A	A	A	A	A	SA	SA
1071	SA	SA	A	A	SA	SA	T	A	SA	SA	SA	A	A	A	A	A	A	SA	A	T	SA	SA	A	SA	SA	SA	SA	T	A	A	A	T	A	A	SA	T	T	SA	SA	A	A	A	A	A	A	A	A	SA	SA
1072	SA	SA	A	A	A	SA	T	A	SA	SA	SA	A	A	A	A	A	A	T	A	SA	SA	SA	A	A	SA	SA	SA	A	SA	A	A	T	A	T	SA	T	T	SA	SA	T	A	A	A	A	A	A	A	A	SA
1073	SA	SA	T	A	A	SA	T	A	SA	SA	SA	A	A	SA	A	A	A	SA	A	SA	SA	SA	A	A	SA	SA	SA	A	T	A	A	T	A	T	A	A	T	SA	SA	T	A	SA	A	A	A	A	A	SA	SA
1074	SA	SA	T	A	A	SA	T	A	SA	SA	SA	A	A	A	A	A	A	SA	A	SA	A	SA	A	A	SA	SA	SA	A	T	A	A	A	A	SA	A	A	T	SA	SA	SA	A	A	A	A	A	A	A	SA	SA
1075	SA	SA	SA	A	A	SA	T	A	SA	SA	SA	A	A	A	A	A	A	SA	A	A	A	SA	A	A	SA	SA	SA	A	T	A	A	SA	A	SA	A	A	T	SA	A	SA	A	A	A	A	A	A	A	SA	SA
1076	SA	SA	SA	A	A	SA	A	A	SA	SA	SA	A	A	A	A	A	A	SA	A	A	A	SA	A	A	SA	SA	SA	A	T	A	A	SA	A	SA	A	A	T	SA	A	T	A	A	A	A	A	A	A	SA	A
1077	SA	SA	SA	A	A	A	A	A	SA	SA	SA	A	A	T	A	A	A	SA	A	A	A	SA	A	A	SA	SA	SA	A	T	A	A	SA	A	SA	A	A	T	SA	A	T	A	A	A	A	A	A	SA	SA	A
1078	SA	SA	SA	A	A	A	A	A	SA	SA	SA	A	A	A	A	A	A	SA	A	A	A	SA	A	A	SA	SA	SA	A	T	A	A	SA	A	SA	A	A	T	SA	A	SA	A	A	A	A	A	A	SA	SA	A
1079	SA	SA	SA	A	A	SA	T	T	SA	SA	SA	A	A	A	A	A	A	SA	A	A	A	A	A	A	SA	A	SA	A	SA	A	A	T	T	SA	A	A	T	A	A	SA	A	A	A	A	A	A	SA	SA	A
1080	SA	SA	SA	A	A	SA	T	SA	SA	SA	SA	A	A	A	A	A	A	SA	SA	A	A	A	A	A	A	A	SA	A	SA	A	SA	SA	T	T	A	T	T	SA	A	A	A	A	A	A	A	A	SA	A	A
1081	SA	SA	SA	A	SA	SA	T	T	SA	SA	A	A	A	A	A	A	A	SA	SA	A	A	A	A	A	A	T	SA	A	SA	A	SA	SA	T	T	A	T	T	A	A	A	A	A	A	A	A	SA	SA	A	SA
1082	SA	SA	SA	A	SA	SA	T	SA	SA	SA	A	A	A	A	A	A	A	SA	SA	A	A	A	SA	A	A	T	SA	A	T	A	SA	SA	T	T	A	T	A	A	A	A	A	A	A	A	A	SA	SA	A	SA
1083	SA	SA	SA	A	SA	SA	T	SA	SA	SA	SA	A	A	A	A	A	A	SA	SA	A	A	A	SA	A	A	T	SA	A	SA	A	SA	SA	T	SA	A	A	T	T	T	T	A	A	A	A	A	SA	SA	SA	SA
1084	SA	SA	SA	A	T	T	A	SA	SA	SA	SA	A	A	A	A	A	A	A	SA	A	A	A	T	T	A	A	SA	A	A	A	SA	SA	T	SA	A	A	T	SA	A	T	A	A	A	A	A	A	A	SA	SA
1085	SA	SA	SA	A	T	T	A	T	SA	SA	SA	A	A	A	A	A	A	A	T	A	A	A	T	T	A	SA	SA	A	A	A	SA	A	T	A	A	A	T	SA	A	A	A	A	A	SA	A	A	SA	SA	SA
1086	SA	SA	T	A	T	T	T	T	SA	SA	SA	A	A	A	A	A	A	A	T	A	A	A	T	T	T	SA	SA	A	SA	A	SA	SA	SA	A	A	A	A	SA	T	T	A	A	A	SA	A	A	SA	SA	SA
1087	SA	SA	SA	A	T	T	A	T	SA	SA	T	A	A	A	A	A	A	A	A	A	A	A	A	T	T	SA	SA	A	SA	SA	SA	SA	SA	T	A	A	T	SA	T	T	A	A	A	SA	A	A	SA	SA	SA
1088	SA	T	SA	A	T	T	A	T	SA	SA	T	A	A	A	A	A	A	A	A	A	A	A	A	T	T	SA	SA	A	A	SA	SA	SA	SA	T	SA	A	T	SA	T	A	A	A	A	SA	SA	A	SA	SA	SA
1089	SA	T	SA	A	T	T	A	T	SA	SA	SA	A	A	A	A	A	A	T	A	A	T	A	A	T	T	SA	SA	A	A	SA	A	SA	SA	SA	SA	A	T	SA	T	T	A	A	SA	SA	SA	A	SA	SA	A
1090	SA	T	SA	T	T	T	A	A	T	SA	SA	A	A	A	A	A	A	T	T	A	T	A	A	A	A	SA	A	A	A	A	A	T	SA	SA	SA	A	T	A	SA	T	A	A	A	SA	SA	A	SA	SA	A
1091	SA	T	SA	T	A	A	A	A	T	T	SA	A	A	SA	A	A	A	T	T	T	T	T	A	A	A	SA	A	A	A	A	A	SA	SA	SA	A	A	A	SA	SA	T	A	A	A	A	A	A	SA	SA	A
1092	SA	T	SA	T	T	A	A	A	T	T	SA	A	A	SA	A	A	A	A	T	T	T	T	A	A	A	A	A	A	A	A	A	SA	SA	SA	A	A	A	SA	SA	T	A	SA	A	A	A	A	SA	SA	A
1093	SA	T	SA	T	T	A	A	A	T	T	SA	A	A	SA	A	A	A	A	T	T	T	T	A	T	A	A	T	A	A	A	A	T	SA	SA	A	A	A	SA	SA	T	A	SA	A	A	A	A	A	SA	A
1094	SA	T	SA	T	T	A	A	T	T	T	SA	A	A	A	A	A	A	A	A	T	T	A	A	T	T	A	SA	A	A	A	SA	T	SA	SA	A	A	A	SA	SA	T	SA	SA	A	A	A	A	T	SA	SA
1095	SA	T	A	T	A	A	A	A	T	T	SA	A	A	A	A	A	A	A	SA	T	T	A	A	A	SA	A	SA	A	A	A	SA	T	SA	SA	A	A	SA	A	SA	T	SA	SA	A	A	A	A	T	SA	SA
1096	SA	T	A	T	A	A	T	A	T	T	SA	A	A	A	A	A	A	A	SA	SA	SA	T	SA	A	A	A	A	A	A	SA	A	T	SA	SA	A	A	SA	A	SA	T	SA	SA	A	A	A	A	T	SA	SA
1097	SA	T	SA	T	A	A	T	A	T	T	SA	A	A	SA	A	A	A	A	SA	SA	SA	T	SA	A	A	SA	T	A	A	SA	A	T	SA	A	A	A	A	A	SA	T	SA	A	A	A	A	A	T	SA	SA
1098	SA	T	SA	A	A	A	T	T	T	T	SA	A	A	SA	A	A	A	T	SA	SA	SA	T	SA	A	A	T	A	A	A	SA	A	T	SA	A	A	A	SA	A	SA	T	SA	A	A	A	A	A	T	SA	SA
1099	SA	T	T	A	A	A	T	A	T	T	SA	A	A	SA	A	A	A	T	SA	SA	SA	SA	SA	A	A	T	A	A	A	SA	A	A	A	A	A	A	SA	T	SA	T	SA	A	A	A	A	A	T	SA	SA
1100	SA	T	T	A	A	SA	T	A	T	T	SA	A	A	SA	A	A	A	A	SA	T	SA	SA	SA	SA	A	T	A	A	A	SA	A	T	A	A	A	A	SA	T	SA	T	A	A	A	A	A	A	T	T	SA
1101	SA	T	A	A	A	SA	T	A	T	T	T	A	A	SA	A	A	A	A	A	T	SA	SA	SA	SA	A	A	A	A	A	SA	A	T	A	T	A	A	T	T	SA	SA	A	A	A	A	A	A	T	T	SA
1102	SA	T	SA	A	A	SA	T	A	T	T	T	A	A	SA	A	A	A	A	A	T	SA	SA	A	SA	A	A	A	A	A	SA	A	A	A	SA	A	A	T	T	T	SA	A	A	A	A	A	A	T	T	T
1103	SA	T	SA	T	A	SA	T	A	T	T	T	A	A	SA	A	A	A	A	SA	T	T	SA	A	SA	A	A	A	A	A	A	T	A	A	SA	A	A	T	T	T	SA	A	SA	A	A	A	A	T	T	T
1104	SA	T	A	SA	A	T	A	A	T	T	SA	A	A	SA	A	A	A	A	SA	T	T	A	SA	SA	A	T	A	SA	A	A	A	A	A	T	SA	A	SA	A	T	SA	SA	SA	A	A	A	A	T	T	T
1105	SA	SA	SA	SA	A	T	A	A	SA	SA	SA	A	A	T	A	A	A	A	SA	SA	T	T	SA	SA	A	T	A	SA	SA	A	A	SA	A	A	SA	A	SA	A	T	SA	SA	SA	A	A	A	A	T	T	T
1106	SA	SA	SA	SA	A	T	A	A	SA	SA	SA	A	A	T	A	A	A	A	SA	SA	T	A	A	SA	A	T	SA	SA	SA	SA	A	SA	A	A	SA	T	SA	A	T	SA	SA	SA	SA	A	A	A	T	SA	T
1107	SA	SA	A	A	A	T	A	A	SA	SA	T	A	A	T	A	A	A	A	SA	SA	T	A	A	SA	A	A	SA	SA	SA	SA	A	SA	A	A	SA	A	SA	A	T	A	SA	SA	A	A	A	A	T	SA	A
1108	SA	SA	SA	A	A	T	A	A	SA	SA	T	A	A	T	A	A	A	A	A	T	T	A	A	A	A	A	SA	SA	SA	SA	T	SA	SA	T	SA	A	SA	A	A	A	SA	SA	SA	A	A	A	SA	SA	A
1109	SA	SA	SA	A	A	T	A	A	SA	SA	T	A	A	A	A	A	A	A	A	A	SA	A	A	A	A	A	A	SA	SA	A	T	SA	SA	T	T	A	T	A	A	T	SA	SA	SA	T	A	A	SA	SA	SA
1110	SA	SA	A	A	A	T	A	A	SA	SA	T	A	A	A	A	A	A	A	A	A	SA	A	A	A	A	A	A	SA	SA	SA	SA	SA	SA	SA	T	A	SA	SA	A	A	SA	SA	SA	SA	SA	A	SA	A	A
1111	SA	SA	A	A	A	T	A	A	SA	SA	T	A	A	A	A	A	A	A	A	A	SA	T	A	A	A	A	A	SA	SA	SA	SA	SA	SA	A	SA	A	A	SA	A	A	SA	SA	SA	SA	SA	A	A	A	A
1112	SA	SA	SA	A	A	T	A	A	T	SA	T	A	A	A	A	A	A	A	A	A	SA	T	A	A	A	SA	T	SA	SA	SA	SA	T	SA	SA	SA	A	A	SA	T	A	SA	SA	SA	SA	SA	A	A	A	A
1113	SA	SA	SA	A	A	T	A	A	T	SA	T	A	A	A	A	A	A	A	SA	A	T	T	A	A	A	SA	T	SA	SA	SA	SA	T	SA	T	SA	A	A	A	T	SA	SA	SA	SA	SA	SA	A	A	A	A
1114	SA	SA	A	A	T	T	T	A	T	SA	SA	A	A	A	A	A	A	T	T	A	A	A	A	A	A	SA	T	SA	SA	SA	SA	T	SA	A	SA	A	A	A	SA	SA	SA	SA	SA	SA	SA	A	A	A	A
1115	SA	SA	A	A	T	T	T	A	T	SA	T	A	A	A	A	A	A	T	T	A	A	A	A	A	A	SA	T	SA	SA	T	A	A	SA	SA	SA	A	SA	T	A	T	SA	SA	SA	SA	SA	A	A	A	A
1116	SA	SA	A	T	T	T	T	A	T	T	SA	A	A	T	A	A	A	T	SA	A	A	A	SA	A	A	SA	T	SA	SA	T	T	T	SA	SA	SA	SA	SA	SA	SA	T	A	SA	SA	SA	SA	A	A	A	A
1117	SA	SA	A	T	T	T	A	SA	T	T	SA	A	A	T	A	A	A	T	T	A	A	A	A	A	A	A	T	SA	SA	SA	T	T	SA	SA	A	SA	SA	T	SA	T	A	SA	SA	SA	SA	A	A	A	A
1118	SA	SA	SA	SA	T	T	A	SA	T	T	A	A	A	T	A	A	A	T	A	SA	A	A	A	A	A	A	T	SA	A	A	T	T	SA	T	A	T	SA	T	T	T	A	SA	SA	SA	SA	A	A	A	A
1119	SA	SA	SA	SA	T	T	A	SA	T	T	A	A	A	T	A	A	A	T	A	SA	A	A	A	A	A	A	A	A	SA	A	T	T	SA	T	A	SA	SA	T	T	SA	A	SA	SA	SA	SA	A	A	A	A
1120	SA	SA	SA	SA	T	T	A	SA	SA	T	A	A	A	T	A	A	A	T	A	SA	A	A	A	A	A	A	A	A	SA	A	T	SA	SA	T	A	SA	SA	T	A	SA	A	SA	SA	T	SA	A	A	A	A
1121	SA	SA	A	SA	T	T	A	SA	SA	T	A	A	A	SA	A	A	A	T	A	A	A	A	A	A	A	A	A	A	SA	A	T	SA	T	T	A	SA	SA	T	SA	SA	SA	SA	SA	A	SA	A	SA	A	A
1122	SA	SA	A	SA	T	SA	SA	SA	SA	T	A	A	A	A	A	A	A	A	A	A	A	A	A	A	A	A	T	A	SA	A	A	SA	T	T	A	SA	A	SA	SA	SA	SA	T	SA	T	A	A	SA	A	A
1123	SA	SA	A	SA	T	SA	SA	SA	SA	T	A	A	A	A	A	A	A	A	A	A	A	A	A	A	A	A	T	A	SA	A	T	SA	A	SA	A	SA	A	A	SA	SA	SA	T	SA	T	A	A	SA	A	A
1124	SA	SA	A	SA	T	T	SA	SA	SA	T	A	A	A	SA	A	A	A	A	SA	A	A	A	A	A	A	A	T	SA	SA	A	A	T	A	SA	T	T	A	A	T	SA	SA	SA	SA	SA	SA	T	A	A	A
1125	SA	SA	A	SA	T	T	SA	SA	SA	T	A	A	A	SA	A	A	A	A	SA	A	A	A	A	A	A	A	A	A	SA	A	A	T	SA	SA	A	T	T	T	T	T	A	SA	SA	SA	SA	T	A	A	A
1126	SA	SA	A	SA	T	T	SA	SA	SA	SA	SA	A	A	SA	A	A	A	A	A	A	A	A	A	A	A	A	SA	A	SA	A	A	A	A	SA	A	SA	T	T	T	T	A	SA	T	SA	A	T	A	A	A
1127	SA	SA	A	T	T	T	SA	SA	SA	SA	SA	A	A	A	A	A	A	A	A	A	A	A	A	A	A	SA	SA	A	SA	A	A	A	A	SA	A	A	T	T	T	T	A	SA	SA	SA	A	T	A	A	A
1128	SA	SA	SA	T	T	T	A	SA	SA	SA	SA	A	A	A	A	A	A	T	A	A	A	A	A	A	A	SA	A	A	SA	A	A	T	A	SA	A	A	T	T	T	T	A	A	A	SA	A	T	A	A	A
1129	SA	SA	SA	T	T	T	A	SA	SA	T	A	A	A	SA	A	A	A	A	A	A	A	A	A	A	A	SA	A	A	A	A	A	T	A	SA	A	A	T	T	T	T	SA	A	A	A	SA	A	A	A	A
1130	SA	SA	SA	T	T	T	A	SA	SA	T	A	A	A	A	A	A	A	A	A	A	A	A	A	A	A	SA	T	A	SA	A	A	T	T	SA	A	A	T	A	T	T	SA	A	A	A	SA	A	SA	A	A
1131	SA	SA	SA	T	T	T	A	SA	SA	T	A	A	A	A	A	A	A	A	A	A	A	A	A	A	A	T	T	A	SA	A	A	T	T	SA	A	A	T	A	T	T	SA	A	A	A	SA	A	SA	A	A
1132	SA	SA	SA	SA	T	T	SA	SA	SA	T	A	A	A	A	A	A	A	A	A	A	A	A	A	A	A	T	T	A	SA	A	A	T	T	SA	A	A	T	A	T	T	A	A	A	A	SA	A	SA	A	A
1133	SA	SA	SA	SA	SA	T	SA	SA	SA	T	A	A	A	A	A	A	A	T	A	SA	T	A	A	A	A	A	T	A	A	A	A	T	T	T	SA	T	T	A	T	T	A	A	A	A	SA	A	SA	A	A
1134	SA	SA	SA	SA	SA	SA	SA	T	SA	T	A	A	A	A	A	A	A	SA	A	SA	T	A	A	A	A	A	T	A	A	A	A	T	T	T	SA	T	T	T	T	T	A	A	A	A	SA	A	A	A	A
1135	SA	SA	SA	A	SA	SA	SA	T	SA	T	A	A	A	A	A	A	A	A	A	SA	A	A	A	A	A	A	SA	A	A	A	A	A	A	T	SA	T	T	T	T	T	A	A	A	A	SA	SA	A	SA	A
1136	SA	SA	SA	A	SA	T	SA	T	SA	T	A	A	A	A	A	A	A	A	A	SA	A	A	A	A	A	A	A	A	A	A	A	A	SA	T	A	T	T	T	T	T	A	T	A	A	SA	SA	A	A	A
1137	SA	SA	SA	T	SA	T	SA	A	SA	T	A	A	A	A	A	A	A	A	A	A	A	A	A	A	A	A	A	A	A	A	A	A	SA	T	A	T	T	T	T	A	A	T	A	A	A	SA	SA	A	A
1138	SA	SA	SA	T	SA	T	SA	A	SA	T	A	A	A	A	A	A	A	A	SA	A	A	A	A	A	A	A	A	A	T	A	A	A	SA	A	SA	A	T	T	T	A	A	A	A	A	A	SA	SA	A	A
1139	SA	SA	SA	T	SA	T	SA	A	SA	T	A	A	A	A	A	A	A	A	SA	A	A	A	A	A	A	A	A	A	A	A	A	A	SA	A	A	A	T	T	T	A	A	A	A	A	A	SA	SA	A	A
1140	SA	SA	A	T	SA	T	SA	A	SA	T	A	A	A	T	A	A	A	A	SA	A	A	A	A	A	A	T	A	A	A	A	A	SA	SA	SA	A	T	SA	A	T	A	A	A	A	A	SA	SA	SA	A	A
1141	SA	SA	A	A	SA	T	A	SA	SA	T	A	A	A	T	A	A	A	A	SA	A	A	A	A	A	A	T	A	A	A	A	A	SA	SA	SA	A	A	SA	A	T	T	A	SA	A	A	SA	SA	T	A	A
1142	SA	SA	A	A	SA	A	A	T	SA	T	A	A	A	T	A	A	A	A	SA	A	A	A	A	A	A	T	T	A	A	A	T	SA	SA	SA	A	A	SA	A	SA	T	A	SA	A	A	SA	SA	T	A	A
1143	SA	SA	A	A	SA	T	A	SA	SA	T	A	A	A	A	A	A	A	A	SA	A	A	A	A	A	A	T	T	A	A	A	T	SA	SA	SA	SA	A	SA	A	A	T	A	SA	A	A	SA	SA	A	A	A
1144	SA	SA	T	A	A	T	A	SA	SA	T	A	A	A	SA	A	A	A	SA	T	A	A	A	A	A	A	T	A	A	A	SA	T	SA	T	SA	SA	A	SA	A	A	T	A	SA	A	A	SA	SA	A	A	A
1145	SA	SA	T	A	A	T	A	SA	SA	T	A	A	A	SA	A	A	A	A	T	A	A	A	A	A	A	A	A	A	A	A	T	SA	T	SA	SA	A	A	A	A	T	A	SA	A	A	SA	SA	A	A	A
1146	SA	SA	T	A	A	T	A	SA	SA	SA	A	A	A	T	A	A	A	T	A	A	A	A	A	A	A	A	A	A	SA	A	T	SA	SA	SA	T	A	A	A	A	A	SA	A	A	SA	SA	SA	A	A	A
1147	SA	SA	T	A	T	T	A	SA	SA	SA	A	A	A	T	A	A	A	A	SA	A	A	A	A	A	A	A	A	A	SA	A	T	SA	SA	A	SA	A	A	A	T	T	SA	A	A	A	SA	SA	A	A	A
1148	SA	SA	T	A	SA	T	A	SA	SA	SA	SA	A	A	T	A	A	A	A	SA	A	A	A	A	A	A	A	A	A	SA	A	A	SA	T	A	A	A	A	A	T	T	SA	A	A	A	SA	SA	A	A	A
1149	SA	SA	T	A	A	A	A	SA	SA	SA	SA	A	A	SA	A	A	A	A	SA	A	A	A	A	A	A	A	A	A	A	A	A	SA	SA	A	A	A	A	A	A	T	A	A	SA	SA	T	SA	A	A	A
1150	SA	SA	T	A	A	A	A	SA	SA	SA	SA	A	A	A	A	A	A	A	SA	A	A	A	A	A	A	A	A	A	A	A	A	SA	SA	A	A	A	A	A	A	T	A	A	SA	SA	T	SA	A	A	A
1151	SA	SA	SA	A	A	T	A	SA	SA	SA	A	A	A	A	A	A	A	SA	SA	A	A	A	A	A	A	A	A	A	T	A	A	T	SA	A	A	A	A	A	SA	A	A	A	A	SA	T	SA	A	A	A
1152	SA	SA	SA	SA	A	T	A	SA	SA	SA	A	A	A	A	A	A	A	SA	SA	A	A	A	A	A	A	A	A	A	T	A	T	T	T	SA	A	SA	A	A	SA	SA	A	A	SA	SA	SA	SA	A	A	A
1153	SA	SA	A	SA	T	T	A	SA	SA	SA	SA	A	A	A	A	A	A	SA	A	A	A	A	A	A	A	A	SA	A	T	A	T	T	T	T	A	SA	A	SA	SA	T	A	A	SA	A	SA	SA	A	A	A
1154	SA	SA	A	SA	A	T	SA	SA	SA	SA	SA	A	A	A	A	A	A	SA	A	A	A	A	A	A	A	T	SA	A	A	SA	A	T	T	SA	A	A	A	SA	SA	A	SA	T	SA	A	SA	SA	A	A	A
1155	SA	SA	A	SA	SA	A	SA	SA	SA	SA	SA	A	A	A	A	A	A	T	T	A	A	A	A	A	A	T	SA	A	A	SA	A	T	T	SA	A	A	A	SA	SA	A	SA	T	SA	SA	SA	SA	A	A	A
1156	SA	SA	SA	SA	T	A	SA	SA	SA	SA	SA	A	A	A	A	A	A	T	SA	SA	A	A	A	A	A	T	SA	A	A	SA	A	T	T	SA	A	A	A	A	SA	A	SA	SA	SA	SA	A	SA	A	A	A
1157	SA	SA	SA	SA	SA	A	A	SA	SA	SA	A	A	A	A	A	A	A	T	SA	A	A	A	A	A	A	A	SA	A	A	A	A	T	T	SA	A	A	A	A	SA	A	SA	SA	SA	SA	A	SA	A	A	A
1158	SA	SA	SA	SA	SA	A	SA	SA	SA	SA	T	A	A	T	A	A	A	T	A	SA	A	A	A	A	A	A	SA	A	A	A	A	SA	T	SA	A	A	A	A	SA	T	SA	SA	SA	SA	A	SA	A	A	A
1159	SA	SA	SA	SA	SA	A	SA	SA	SA	SA	T	A	A	T	A	A	A	T	T	SA	A	A	A	A	A	A	SA	A	A	A	A	SA	T	SA	A	A	SA	A	SA	T	A	SA	T	SA	A	T	SA	A	A
1160	SA	SA	A	SA	SA	A	SA	SA	SA	SA	T	A	A	A	A	A	A	A	T	A	A	A	A	A	A	A	SA	A	A	A	SA	T	T	SA	A	SA	SA	T	SA	T	A	SA	T	SA	A	T	T	A	A
1161	SA	SA	A	SA	SA	A	SA	SA	SA	SA	SA	A	A	A	A	A	A	A	T	A	A	A	A	A	A	A	SA	A	A	A	SA	T	T	SA	A	SA	T	T	SA	T	A	SA	T	SA	SA	T	T	A	A
1162	SA	SA	SA	SA	SA	A	SA	SA	SA	SA	SA	A	A	A	A	A	A	A	SA	A	A	SA	A	A	A	A	T	A	A	SA	SA	T	T	A	A	SA	SA	T	T	T	T	SA	SA	T	SA	A	T	SA	A
1163	SA	SA	SA	SA	A	A	SA	SA	SA	SA	SA	A	A	A	A	A	A	T	SA	A	A	SA	A	A	A	A	T	A	A	SA	SA	T	A	A	A	SA	T	T	T	T	SA	SA	SA	T	SA	A	SA	SA	A
1164	SA	SA	A	SA	A	A	SA	T	SA	SA	SA	A	A	A	A	A	A	T	SA	A	T	SA	A	A	A	A	SA	SA	A	SA	A	T	A	A	A	A	A	T	T	T	SA	A	A	T	SA	A	SA	SA	A
1165	SA	SA	SA	SA	T	A	SA	T	SA	SA	SA	A	A	A	A	A	A	T	SA	A	SA	T	A	A	A	A	SA	SA	SA	A	T	T	A	A	A	A	A	T	T	T	SA	A	T	T	T	A	SA	SA	A
1166	SA	SA	SA	SA	T	A	SA	T	SA	SA	SA	A	A	A	A	A	A	T	T	A	SA	T	A	T	A	T	SA	SA	SA	SA	SA	SA	A	A	A	T	T	T	T	T	SA	T	T	T	T	A	SA	SA	A
1167	SA	SA	A	SA	A	A	SA	T	SA	SA	SA	A	A	A	A	A	A	T	T	A	SA	T	A	T	T	T	SA	SA	SA	SA	SA	A	A	A	A	SA	T	T	T	T	SA	T	T	T	A	A	SA	SA	A
1168	SA	SA	A	SA	SA	T	SA	T	SA	SA	SA	A	A	A	A	A	A	A	T	A	SA	T	T	T	T	T	SA	SA	SA	SA	SA	T	SA	A	A	SA	T	T	T	T	SA	T	T	T	A	A	SA	SA	A
1169	SA	SA	T	SA	A	T	SA	T	SA	SA	SA	A	A	A	A	A	A	T	T	A	SA	T	T	T	T	T	SA	T	A	SA	SA	SA	SA	A	T	SA	T	T	T	T	T	T	T	T	A	A	T	A	A
1170	SA	SA	A	SA	A	T	A	T	SA	SA	SA	A	A	A	A	A	A	A	T	A	SA	T	T	T	T	T	SA	T	A	SA	SA	SA	SA	A	T	T	T	T	T	T	T	T	T	T	A	A	A	A	A
1171	SA	SA	A	SA	A	SA	A	T	SA	T	SA	A	A	A	A	A	A	A	A	A	SA	T	T	T	T	T	SA	T	A	SA	SA	A	SA	SA	SA	A	T	T	T	A	T	T	T	T	SA	A	SA	A	A
1172	SA	SA	A	SA	A	SA	A	T	SA	T	SA	A	A	A	A	A	A	A	A	T	SA	A	T	T	T	T	T	T	A	SA	A	T	A	A	SA	A	T	T	T	A	T	T	T	T	SA	A	SA	A	A
1173	SA	SA	T	SA	A	SA	A	A	SA	T	SA	A	A	T	A	A	A	A	A	T	SA	A	T	T	T	T	T	T	A	SA	SA	T	A	A	SA	T	T	T	T	A	T	T	T	T	SA	A	SA	A	A
1174	SA	SA	SA	T	A	SA	A	A	SA	T	SA	A	A	A	A	A	A	A	A	T	SA	SA	T	T	T	T	T	T	A	SA	T	T	SA	A	T	A	T	T	T	A	T	T	T	T	SA	T	SA	A	A
1175	SA	SA	T	T	A	T	T	T	SA	T	SA	A	A	A	A	SA	A	A	A	T	T	SA	T	T	T	T	T	T	A	SA	T	T	SA	T	T	A	A	SA	T	A	T	T	T	T	SA	T	T	SA	A
1176	SA	SA	T	T	A	T	T	T	SA	T	SA	A	A	SA	A	A	A	SA	A	T	T	SA	T	T	T	T	T	T	A	T	T	T	SA	T	T	A	A	SA	T	SA	T	T	T	SA	SA	T	T	A	A
1177	SA	SA	T	T	A	T	T	T	SA	T	SA	A	A	SA	A	A	A	SA	A	A	T	SA	T	T	T	T	SA	T	SA	T	T	A	SA	A	T	A	A	SA	T	SA	T	T	T	SA	A	A	T	A	A
1178	SA	SA	T	SA	A	T	A	T	SA	T	SA	A	A	SA	SA	A	A	SA	A	T	T	SA	SA	T	T	A	SA	T	SA	T	T	T	SA	T	T	A	A	SA	T	T	T	T	T	SA	A	A	A	A	A
1179	SA	SA	A	T	A	T	A	T	SA	T	SA	A	A	SA	SA	A	A	SA	A	SA	A	T	T	T	T	SA	SA	T	SA	T	SA	T	T	T	T	A	A	SA	T	T	T	T	T	SA	A	A	A	A	A
1180	SA	SA	A	T	A	T	A	T	SA	T	SA	A	A	SA	SA	A	A	SA	T	SA	A	T	T	T	T	A	SA	T	SA	T	SA	T	T	T	T	A	A	SA	T	T	T	T	T	SA	A	A	A	A	A
1181	SA	SA	T	T	A	T	A	T	SA	T	SA	A	A	T	SA	A	A	SA	T	SA	A	T	T	T	T	A	SA	T	A	T	SA	T	T	SA	T	T	A	SA	SA	T	T	T	T	SA	A	A	SA	A	A
1182	SA	SA	T	T	T	T	A	A	SA	T	T	SA	A	T	SA	A	A	SA	T	SA	SA	T	T	T	T	T	SA	T	A	T	SA	SA	T	A	A	SA	A	A	SA	A	T	T	T	SA	A	A	SA	A	A
1183	SA	SA	T	A	T	T	A	T	SA	T	T	A	A	T	A	A	SA	SA	T	SA	SA	T	T	T	T	T	SA	T	A	T	SA	SA	T	SA	A	A	A	A	SA	A	T	T	T	SA	A	A	SA	A	A
1184	SA	SA	A	A	A	T	A	T	SA	T	T	A	A	A	A	A	SA	A	SA	SA	SA	T	T	T	T	SA	A	T	A	SA	T	SA	T	SA	A	A	A	A	T	A	T	T	T	SA	A	A	A	A	A
1185	SA	SA	A	A	A	T	A	T	SA	T	T	A	A	SA	A	A	SA	A	SA	SA	SA	T	T	T	T	A	A	A	A	SA	T	SA	T	SA	T	A	A	A	T	A	T	T	T	SA	A	A	SA	A	A
1186	SA	SA	A	A	T	T	A	SA	SA	T	SA	A	A	T	A	A	SA	A	SA	SA	SA	T	SA	T	T	A	A	T	A	SA	T	SA	T	T	T	SA	A	A	T	A	T	T	T	T	A	A	SA	A	A
1187	SA	SA	A	A	A	T	A	SA	SA	T	SA	A	A	T	A	A	SA	A	A	SA	A	SA	SA	T	T	A	T	SA	A	SA	T	A	T	A	T	SA	A	SA	A	A	T	T	T	SA	A	A	A	SA	A
1188	SA	SA	A	A	A	A	SA	SA	SA	SA	SA	A	A	T	A	A	SA	A	A	SA	A	A	T	T	A	A	T	SA	SA	SA	T	A	T	T	T	T	A	SA	T	SA	T	T	A	SA	A	A	A	SA	A
1189	SA	SA	A	A	A	SA	SA	SA	SA	SA	SA	A	A	T	A	A	SA	A	A	SA	A	T	T	T	A	A	T	SA	SA	SA	T	A	T	T	T	SA	A	SA	T	SA	T	T	A	SA	A	A	A	SA	A
1190	SA	SA	A	A	A	SA	SA	SA	SA	T	SA	A	A	T	A	A	SA	T	A	SA	A	T	T	T	T	A	T	SA	T	SA	A	SA	T	T	T	SA	A	SA	T	SA	T	A	A	SA	A	A	A	SA	A
1191	SA	SA	A	A	A	T	SA	A	SA	T	SA	A	A	A	A	A	SA	T	A	SA	A	A	A	A	T	A	T	SA	T	T	A	T	SA	T	T	SA	A	SA	T	SA	SA	SA	SA	A	A	SA	T	SA	A
1192	SA	SA	A	A	A	T	SA	A	SA	T	SA	A	A	T	A	A	SA	T	A	A	SA	A	A	A	A	A	T	SA	SA	T	A	T	SA	A	T	SA	T	SA	T	SA	T	SA	SA	A	A	A	T	SA	SA
1193	SA	SA	A	A	A	T	A	A	SA	T	SA	A	A	T	SA	A	SA	T	A	SA	A	A	A	A	T	SA	T	A	SA	T	A	T	SA	SA	T	SA	A	A	T	SA	T	SA	SA	A	A	A	T	SA	SA
1194	SA	SA	A	A	SA	T	A	SA	SA	T	SA	A	A	T	SA	A	SA	T	A	T	A	SA	A	A	SA	SA	T	SA	SA	T	A	T	SA	T	T	SA	A	A	T	SA	T	SA	SA	A	A	A	T	SA	SA
1195	SA	SA	A	T	SA	T	A	SA	SA	T	SA	A	A	T	SA	A	SA	A	A	SA	A	SA	A	A	SA	SA	T	SA	T	T	A	T	SA	T	T	SA	A	A	T	SA	T	SA	SA	A	A	A	T	SA	SA
1196	SA	SA	A	T	SA	T	A	SA	SA	T	SA	A	A	A	SA	A	SA	A	SA	T	A	SA	A	A	SA	A	T	SA	T	T	A	T	SA	T	T	A	A	A	T	SA	T	SA	A	A	A	A	T	T	SA
1197	SA	SA	A	T	SA	T	A	SA	T	T	SA	A	A	A	SA	A	SA	A	SA	T	SA	SA	A	A	SA	A	T	SA	SA	T	A	T	SA	T	T	SA	A	A	T	SA	T	SA	A	A	A	A	SA	T	SA
1198	SA	SA	A	T	SA	T	A	SA	T	T	SA	A	A	A	SA	A	SA	A	A	T	A	SA	A	A	SA	A	T	SA	A	T	A	A	A	T	SA	SA	A	A	SA	SA	T	SA	A	A	A	A	T	T	SA
1199	SA	SA	A	T	SA	T	A	SA	T	T	SA	A	A	SA	SA	A	SA	A	A	A	A	A	A	A	A	A	SA	SA	A	A	A	SA	A	T	SA	SA	A	T	SA	SA	T	SA	A	A	A	A	T	SA	SA
1200	SA	SA	A	SA	SA	T	A	A	T	T	SA	A	A	SA	SA	A	SA	A	A	A	A	A	A	A	A	A	SA	A	A	A	A	SA	A	T	SA	SA	A	A	SA	SA	T	SA	SA	A	A	A	SA	A	SA
1201	SA	SA	A	SA	SA	T	A	A	T	T	SA	A	A	SA	SA	A	SA	A	A	A	A	A	A	A	A	A	A	A	A	A	A	T	A	A	SA	SA	A	A	SA	SA	T	SA	SA	A	A	A	SA	A	SA
1202	SA	SA	T	SA	SA	SA	A	A	T	T	SA	A	A	SA	SA	A	SA	A	A	A	SA	A	A	A	A	A	A	A	A	A	A	T	A	T	SA	SA	A	A	SA	SA	T	SA	SA	SA	A	A	SA	A	SA
1203	SA	SA	T	SA	SA	T	A	A	T	T	SA	A	A	SA	SA	A	A	A	T	A	SA	A	A	A	SA	A	A	SA	A	A	A	A	A	T	SA	A	SA	A	SA	SA	T	SA	SA	SA	A	A	A	SA	SA
1204	SA	SA	T	SA	SA	T	A	A	T	T	A	A	A	T	SA	A	A	A	T	A	SA	A	A	A	SA	SA	A	SA	SA	A	A	A	A	T	SA	A	A	A	SA	A	T	SA	T	SA	A	A	SA	T	SA
1205	SA	SA	T	A	SA	T	A	A	T	T	A	A	A	T	SA	A	A	SA	T	A	SA	A	A	A	SA	SA	A	SA	SA	A	A	A	A	T	SA	A	A	A	SA	A	A	SA	T	SA	A	A	SA	T	SA
1206	SA	SA	T	A	SA	T	A	A	T	T	A	A	A	T	A	A	A	SA	SA	A	A	A	A	A	SA	SA	A	SA	A	A	A	A	SA	A	SA	SA	A	T	SA	A	A	T	T	SA	A	A	SA	T	SA
1207	SA	SA	T	A	SA	T	A	A	T	T	A	A	A	T	A	A	A	SA	A	A	SA	A	SA	A	SA	SA	A	A	A	A	A	SA	SA	T	A	SA	A	T	SA	SA	A	T	T	SA	A	A	SA	T	SA
1208	SA	SA	T	A	T	T	A	A	T	T	SA	A	A	T	SA	A	A	SA	SA	A	A	A	SA	A	SA	SA	A	A	A	A	A	A	SA	T	A	SA	A	T	SA	SA	SA	T	T	SA	A	A	SA	SA	SA
1209	SA	SA	A	A	A	T	A	A	T	T	SA	A	A	T	SA	A	A	SA	T	A	A	A	SA	A	SA	T	A	A	A	A	A	A	SA	T	A	SA	T	T	SA	T	SA	T	T	SA	A	A	SA	SA	SA
1210	SA	SA	SA	A	A	T	A	T	T	SA	SA	A	A	T	SA	A	A	SA	T	A	A	A	SA	A	SA	T	A	A	A	A	A	A	SA	T	SA	SA	T	T	SA	SA	SA	T	T	SA	A	A	SA	SA	SA
1211	SA	SA	SA	A	T	T	A	T	T	SA	A	SA	A	T	SA	A	A	SA	T	A	A	A	SA	A	SA	T	T	A	A	A	A	A	A	T	SA	SA	T	T	SA	SA	T	T	T	SA	A	A	T	SA	SA
1212	SA	SA	SA	A	T	T	T	T	T	SA	A	SA	A	T	SA	A	A	SA	T	A	A	A	SA	T	SA	A	A	A	A	A	SA	A	A	A	SA	SA	T	T	T	SA	A	T	T	SA	A	A	T	A	SA
1213	SA	SA	SA	T	T	T	T	T	T	SA	A	SA	A	T	SA	A	A	SA	T	SA	A	A	SA	T	A	A	A	A	A	A	SA	A	A	A	SA	SA	T	SA	A	SA	SA	T	A	SA	A	A	T	T	SA
1214	SA	SA	SA	T	T	T	T	A	T	SA	A	SA	SA	T	SA	A	A	A	T	SA	A	A	SA	T	SA	SA	A	A	A	A	A	A	A	A	SA	SA	T	T	A	SA	SA	T	T	SA	A	A	T	T	SA
1215	SA	SA	SA	T	T	T	T	A	T	SA	A	SA	SA	A	SA	A	A	A	T	SA	A	A	SA	T	SA	A	A	SA	A	A	T	A	A	A	SA	SA	SA	T	A	SA	SA	T	T	SA	A	A	T	SA	SA
1216	SA	SA	SA	T	A	T	A	A	T	SA	A	SA	SA	A	SA	A	A	T	T	SA	A	A	SA	T	SA	A	A	A	A	A	T	A	SA	A	SA	SA	A	T	A	SA	SA	T	T	SA	A	A	A	SA	T
1217	SA	SA	SA	T	T	T	A	A	T	SA	A	SA	SA	SA	SA	A	A	A	A	A	A	A	SA	T	SA	A	A	A	A	A	T	A	SA	T	SA	SA	A	T	T	SA	SA	T	T	SA	A	A	SA	T	T
1218	SA	SA	A	T	T	T	A	A	T	SA	T	SA	SA	SA	SA	A	A	A	A	A	A	A	SA	A	A	A	A	SA	SA	A	T	SA	SA	A	SA	SA	SA	A	A	SA	SA	T	T	SA	SA	A	SA	SA	T
1219	SA	SA	A	T	T	T	SA	T	T	SA	T	A	A	SA	SA	A	A	A	SA	A	A	A	SA	A	A	T	A	SA	SA	A	T	SA	A	SA	SA	SA	SA	A	A	T	SA	T	T	T	SA	A	SA	T	T
1220	SA	SA	A	A	T	T	SA	T	T	SA	SA	A	A	SA	SA	A	A	A	SA	A	A	A	SA	SA	A	T	A	SA	SA	A	T	SA	A	A	SA	SA	SA	A	A	T	SA	T	T	T	SA	A	SA	T	T
1221	SA	SA	A	A	SA	T	A	T	T	SA	SA	SA	A	SA	SA	A	A	T	SA	A	A	A	SA	SA	A	T	A	SA	SA	A	T	SA	T	A	SA	SA	SA	A	A	T	SA	T	T	T	SA	A	A	A	T
1222	SA	SA	A	T	SA	T	A	T	T	SA	SA	SA	A	SA	SA	A	A	T	SA	A	SA	T	SA	SA	A	T	A	SA	SA	A	T	A	T	T	SA	SA	SA	A	A	A	SA	T	T	T	A	A	A	A	SA
1223	SA	SA	A	T	SA	T	A	T	T	SA	SA	SA	A	SA	SA	A	A	T	SA	A	SA	T	SA	SA	A	T	A	T	SA	A	SA	A	T	T	SA	SA	A	A	A	A	SA	SA	T	T	A	A	A	A	SA
1224	SA	SA	A	T	SA	T	A	T	T	SA	SA	SA	A	SA	SA	A	A	T	SA	A	SA	T	SA	SA	A	T	SA	T	SA	A	SA	A	T	T	SA	A	SA	A	A	A	SA	SA	T	T	A	A	A	A	SA
1225	SA	SA	SA	T	SA	T	A	T	SA	SA	SA	SA	A	A	SA	A	A	T	SA	A	SA	T	T	SA	A	SA	A	T	SA	A	SA	A	T	T	SA	SA	SA	A	A	A	T	SA	T	T	A	A	A	A	SA
1226	SA	SA	A	T	SA	SA	A	T	SA	SA	SA	SA	A	A	SA	A	A	T	SA	A	SA	T	T	SA	A	SA	T	A	SA	A	SA	A	A	T	SA	SA	SA	A	A	A	T	SA	T	T	A	A	A	A	SA
1227	SA	SA	A	T	SA	SA	A	T	SA	SA	SA	SA	A	A	SA	A	A	T	SA	A	T	T	T	SA	T	SA	T	SA	T	A	SA	A	A	T	SA	SA	SA	A	A	A	T	SA	T	T	T	T	A	A	SA
1228	SA	SA	A	SA	SA	SA	A	T	SA	SA	A	SA	A	A	SA	A	SA	A	SA	A	T	T	T	T	SA	SA	A	SA	A	A	A	A	T	SA	SA	SA	A	A	A	A	T	T	T	T	SA	T	A	A	A
1229	SA	SA	A	SA	SA	SA	A	T	SA	SA	A	SA	A	A	SA	A	SA	A	T	A	T	T	T	T	SA	SA	A	T	A	A	A	A	T	SA	SA	SA	A	T	T	T	T	T	T	T	T	T	A	A	A
1230	SA	SA	A	SA	SA	T	A	A	SA	SA	A	SA	A	A	SA	SA	SA	SA	T	A	T	SA	T	T	SA	T	A	T	A	SA	A	T	T	SA	SA	SA	A	A	A	T	T	T	T	T	SA	T	A	A	A
1231	SA	SA	A	T	SA	T	A	A	SA	SA	A	SA	T	A	SA	SA	A	A	SA	A	T	A	T	T	SA	SA	A	T	A	T	A	T	T	SA	SA	SA	SA	A	A	SA	T	T	T	T	SA	A	A	A	SA
1232	SA	T	SA	T	SA	T	A	A	SA	SA	T	SA	T	A	SA	SA	A	SA	SA	A	A	A	T	T	SA	A	A	T	A	SA	A	T	T	SA	SA	SA	SA	A	A	A	T	T	T	SA	SA	A	A	SA	SA
1233	SA	T	A	T	SA	T	T	A	SA	SA	T	SA	T	A	SA	SA	A	SA	SA	A	A	A	T	T	T	A	SA	T	A	SA	A	T	T	SA	SA	A	T	A	A	A	T	T	T	SA	SA	A	A	SA	SA
1234	SA	SA	T	T	SA	T	T	A	SA	SA	SA	T	T	A	SA	SA	A	SA	SA	A	A	A	T	T	T	A	T	T	T	SA	A	T	A	SA	SA	A	T	A	A	A	SA	T	T	SA	SA	A	A	SA	SA
1235	SA	SA	SA	T	SA	T	T	A	SA	SA	T	T	T	A	SA	SA	A	SA	A	A	A	SA	T	T	T	A	T	T	T	SA	A	T	A	SA	SA	A	A	A	A	A	SA	T	T	SA	SA	A	A	SA	SA
1236	SA	SA	SA	T	SA	T	T	A	SA	SA	T	T	T	A	SA	SA	A	SA	A	A	A	SA	T	SA	T	A	SA	T	T	SA	A	A	A	SA	A	A	A	A	A	A	SA	T	SA	SA	T	A	A	SA	A
1237	SA	SA	SA	T	SA	T	T	A	SA	SA	T	T	T	A	SA	SA	A	SA	A	A	A	SA	T	SA	T	T	SA	T	T	SA	A	A	A	SA	SA	A	A	A	SA	A	SA	T	SA	SA	T	A	A	SA	A
1238	SA	SA	SA	T	SA	A	T	A	SA	SA	A	T	T	A	SA	SA	A	SA	A	A	A	A	T	T	T	T	SA	T	T	SA	A	A	A	SA	SA	A	A	A	SA	A	SA	SA	SA	SA	T	A	SA	SA	A
1239	SA	SA	SA	T	SA	A	T	A	SA	SA	A	T	T	A	SA	SA	A	SA	A	A	SA	A	T	T	T	A	SA	T	T	SA	A	A	A	SA	T	A	A	A	SA	A	SA	SA	T	SA	T	A	SA	SA	A
1240	SA	SA	SA	T	SA	A	T	A	SA	SA	A	T	T	A	SA	SA	A	SA	SA	T	SA	A	T	T	T	T	SA	T	SA	SA	A	SA	SA	SA	T	A	A	A	SA	A	SA	SA	T	SA	T	A	SA	SA	A
1241	SA	SA	SA	T	SA	A	SA	A	SA	SA	A	T	T	A	SA	SA	A	A	SA	T	SA	SA	T	T	T	A	SA	T	SA	SA	A	SA	A	SA	SA	A	SA	T	SA	A	SA	SA	T	SA	T	T	SA	A	A
1242	SA	SA	A	T	SA	A	SA	A	SA	SA	SA	T	SA	A	SA	SA	A	A	SA	T	SA	SA	T	T	T	A	SA	T	SA	SA	A	T	SA	SA	SA	SA	SA	T	SA	A	SA	SA	T	SA	T	T	SA	SA	A
1243	SA	SA	A	T	SA	A	SA	A	SA	SA	SA	T	SA	A	SA	SA	A	A	SA	A	SA	SA	T	T	T	A	SA	T	SA	SA	A	T	SA	SA	SA	SA	T	T	SA	A	T	SA	T	SA	T	T	SA	SA	A
1244	SA	SA	A	T	SA	T	SA	A	SA	SA	SA	SA	SA	A	SA	SA	A	A	SA	A	SA	SA	T	T	T	A	SA	T	SA	SA	A	A	SA	T	SA	SA	SA	SA	T	A	T	SA	SA	SA	T	T	SA	A	A
1245	SA	SA	A	T	SA	T	SA	A	SA	SA	SA	SA	SA	A	SA	SA	A	A	SA	SA	SA	SA	T	T	T	A	SA	T	SA	T	A	SA	A	T	SA	SA	A	SA	T	SA	T	SA	SA	SA	T	T	SA	A	A
1246	SA	A	A	SA	SA	A	SA	A	SA	SA	SA	SA	SA	A	SA	A	A	A	SA	SA	SA	SA	T	T	T	A	SA	T	A	T	T	SA	A	T	T	SA	A	SA	T	SA	T	SA	SA	SA	SA	T	SA	A	A
1247	SA	A	A	T	SA	A	SA	A	A	SA	SA	SA	SA	A	SA	A	A	T	SA	SA	SA	A	T	T	T	T	SA	SA	A	T	T	SA	A	T	T	SA	A	SA	T	SA	T	SA	SA	SA	T	T	A	A	A
1248	SA	A	A	A	SA	A	SA	A	A	SA	SA	SA	SA	A	SA	A	A	T	T	SA	SA	A	T	T	SA	T	SA	SA	A	T	A	SA	A	SA	T	SA	A	SA	T	SA	T	SA	SA	SA	T	A	SA	A	A
1249	SA	A	A	A	SA	A	SA	A	SA	SA	SA	SA	SA	A	SA	A	A	T	T	SA	SA	A	T	T	SA	SA	SA	A	A	SA	A	SA	A	SA	SA	SA	SA	SA	T	SA	T	SA	A	SA	T	A	A	A	A
1250	SA	A	SA	A	SA	T	SA	SA	SA	SA	SA	SA	SA	A	SA	A	A	T	T	SA	SA	A	T	T	SA	SA	A	T	A	SA	A	T	A	SA	SA	SA	SA	SA	T	SA	T	SA	A	SA	A	A	A	A	A
1251	SA	A	SA	A	A	A	SA	SA	SA	SA	SA	T	SA	A	SA	A	A	T	T	A	SA	A	A	T	SA	SA	A	T	A	SA	A	T	A	SA	SA	SA	A	SA	T	A	T	SA	A	A	A	A	A	A	SA
1252	SA	A	SA	A	A	T	SA	SA	SA	SA	A	T	SA	T	SA	A	A	T	T	A	SA	A	A	T	SA	T	A	SA	T	SA	A	SA	A	SA	SA	SA	T	SA	T	A	T	SA	A	A	A	A	A	SA	SA
1253	SA	A	SA	A	SA	T	SA	SA	SA	SA	A	T	SA	A	SA	A	A	A	T	A	SA	A	A	T	SA	A	A	A	SA	SA	SA	SA	A	T	SA	SA	T	SA	T	A	T	SA	A	A	A	A	A	SA	SA
1254	SA	A	SA	A	T	T	SA	SA	SA	SA	A	T	SA	A	SA	A	A	SA	T	A	SA	A	A	A	SA	A	A	A	A	SA	SA	SA	A	T	SA	SA	T	T	T	SA	T	SA	A	A	A	A	T	SA	SA
1255	SA	A	SA	A	T	T	SA	SA	SA	SA	A	A	SA	A	A	A	A	SA	SA	A	SA	A	A	A	SA	A	A	SA	A	SA	SA	SA	A	T	SA	T	T	T	T	SA	T	SA	A	A	A	A	A	A	SA
1256	SA	A	SA	A	T	SA	SA	SA	SA	SA	A	A	SA	A	A	SA	A	T	SA	A	SA	A	A	A	SA	A	A	SA	A	SA	SA	A	A	T	SA	T	T	A	T	SA	SA	SA	A	A	A	A	A	A	A
1257	SA	SA	SA	A	T	SA	SA	SA	SA	SA	A	A	SA	A	A	SA	A	T	SA	A	SA	A	A	A	A	A	A	SA	A	SA	SA	A	A	A	SA	T	T	T	T	SA	SA	SA	A	SA	A	A	A	A	A
1258	SA	SA	SA	T	T	SA	A	SA	SA	SA	A	A	SA	A	A	SA	A	A	SA	A	SA	A	A	A	A	T	A	SA	A	SA	SA	A	T	SA	T	T	T	T	T	SA	SA	SA	A	SA	A	A	A	A	A
1259	SA	SA	SA	T	T	T	A	A	SA	SA	A	A	SA	A	A	SA	A	A	T	A	A	A	A	A	A	T	A	SA	A	SA	SA	SA	T	SA	A	T	T	A	T	SA	SA	SA	A	SA	A	A	A	A	A
1260	SA	A	SA	T	T	T	A	A	SA	SA	A	A	SA	A	A	A	A	A	T	A	A	A	A	A	SA	A	SA	SA	A	A	SA	SA	T	SA	A	T	T	SA	T	A	SA	SA	A	SA	A	A	A	A	A
1261	SA	A	SA	T	T	T	A	A	SA	SA	A	A	SA	A	A	A	A	A	T	A	A	A	A	A	SA	SA	SA	SA	A	SA	SA	A	T	T	A	T	T	SA	T	A	SA	SA	A	SA	A	A	A	A	A
1262	SA	A	SA	T	T	T	A	A	SA	SA	A	A	SA	SA	A	A	A	A	A	A	A	A	A	A	SA	SA	SA	SA	A	SA	A	A	A	T	A	T	SA	SA	T	A	SA	A	A	A	A	A	A	A	A
1263	SA	A	A	A	SA	A	A	SA	SA	SA	A	SA	SA	SA	A	A	A	A	A	A	A	A	A	A	SA	SA	SA	SA	T	SA	A	A	A	T	A	A	SA	SA	T	SA	SA	A	A	A	A	A	A	A	T
1264	SA	A	A	A	A	A	A	SA	SA	SA	A	SA	SA	SA	A	A	A	A	A	A	A	A	A	T	SA	A	SA	SA	SA	SA	A	SA	T	T	A	A	SA	SA	T	SA	SA	A	A	A	A	A	A	A	A
1265	SA	A	A	A	A	A	A	SA	SA	SA	A	SA	SA	SA	A	A	A	A	T	A	A	A	A	T	SA	SA	A	SA	SA	SA	A	SA	T	T	A	A	A	SA	T	SA	SA	A	A	A	A	A	A	A	SA
1266	SA	A	A	A	A	A	SA	T	SA	SA	A	SA	SA	A	A	A	A	SA	T	A	SA	A	A	T	SA	SA	T	SA	SA	SA	T	SA	T	T	A	A	A	SA	SA	SA	SA	A	SA	A	A	A	T	A	SA
1267	SA	T	SA	A	SA	SA	SA	T	SA	SA	A	T	SA	A	A	A	A	A	T	A	SA	A	A	SA	SA	SA	T	SA	SA	A	T	SA	T	T	A	A	A	SA	SA	SA	SA	A	SA	A	A	A	T	A	SA
1268	SA	SA	SA	A	A	A	SA	T	SA	SA	A	T	SA	A	SA	A	A	A	A	A	SA	A	T	SA	A	A	T	SA	SA	A	T	T	T	A	A	A	SA	SA	SA	SA	SA	A	A	A	A	A	T	SA	SA
1269	SA	A	SA	A	T	T	SA	T	SA	SA	A	SA	SA	A	SA	A	A	A	A	T	SA	A	T	SA	A	T	T	A	SA	A	T	A	T	A	SA	A	SA	SA	SA	T	SA	A	A	A	A	A	T	SA	SA
1270	SA	A	SA	T	T	T	SA	T	SA	SA	T	SA	SA	A	SA	A	A	A	A	T	SA	A	T	SA	A	T	T	A	SA	T	T	T	T	T	SA	A	SA	SA	SA	T	SA	A	A	A	A	A	T	SA	SA
1271	SA	A	SA	T	A	T	SA	A	SA	SA	T	SA	SA	A	SA	SA	A	A	A	T	A	A	T	SA	A	A	T	T	SA	T	T	T	T	T	SA	SA	A	SA	SA	T	SA	A	A	A	A	A	T	T	SA
1272	SA	A	SA	T	A	T	SA	SA	SA	SA	T	SA	SA	A	SA	SA	A	A	T	T	A	A	T	SA	A	A	T	T	SA	T	T	T	T	SA	SA	SA	SA	SA	SA	A	SA	A	A	A	A	A	T	T	SA
1273	SA	A	SA	T	T	T	T	SA	SA	SA	T	SA	SA	A	SA	SA	A	A	T	T	A	A	T	A	A	A	SA	T	SA	T	T	T	T	SA	SA	SA	SA	SA	SA	A	SA	A	A	A	A	A	T	T	SA
1274	SA	A	SA	T	SA	T	A	SA	SA	SA	SA	SA	SA	A	SA	SA	A	A	T	T	SA	A	T	T	T	SA	SA	T	SA	T	T	T	T	SA	SA	SA	SA	SA	A	A	SA	A	A	SA	A	A	T	T	SA
1275	SA	A	SA	T	T	T	A	SA	SA	SA	T	SA	SA	A	SA	SA	A	A	T	SA	A	A	T	T	T	SA	SA	T	SA	T	A	SA	T	A	SA	SA	SA	A	A	A	SA	A	A	SA	A	A	T	T	SA
1276	SA	A	SA	T	T	T	A	A	SA	SA	T	SA	SA	A	SA	SA	A	A	SA	SA	A	A	T	T	T	SA	A	SA	A	T	T	SA	T	A	SA	SA	SA	A	A	A	SA	A	A	SA	A	A	T	T	T
1277	SA	A	SA	T	T	T	A	SA	SA	SA	T	SA	SA	SA	SA	SA	A	A	SA	SA	A	T	T	T	T	SA	T	SA	A	T	T	A	T	A	SA	SA	SA	A	A	T	SA	A	A	SA	SA	A	T	T	T
1278	SA	A	SA	SA	T	T	SA	SA	SA	SA	T	SA	SA	SA	SA	SA	A	A	SA	SA	A	T	T	T	T	SA	T	SA	A	T	T	A	T	A	SA	SA	SA	A	A	SA	SA	SA	SA	SA	SA	A	T	T	T
1279	SA	A	A	SA	SA	T	SA	SA	SA	SA	SA	SA	SA	SA	SA	SA	A	A	SA	SA	A	T	T	T	T	SA	A	SA	SA	T	T	A	T	A	SA	SA	A	A	A	SA	SA	SA	SA	SA	SA	A	T	T	T
1280	SA	A	A	SA	SA	T	SA	SA	SA	SA	SA	SA	SA	SA	SA	SA	A	SA	SA	SA	A	T	T	T	T	SA	A	SA	SA	A	T	A	T	A	SA	SA	A	A	A	SA	SA	SA	SA	T	SA	A	T	T	T
1281	SA	A	T	SA	A	T	SA	T	SA	SA	SA	SA	SA	T	SA	SA	SA	T	SA	A	A	T	T	T	T	SA	SA	A	SA	A	T	SA	T	A	SA	SA	A	SA	T	SA	SA	SA	SA	T	SA	A	T	T	SA
1282	SA	A	T	SA	A	T	SA	T	SA	SA	SA	SA	SA	A	SA	SA	SA	T	SA	A	A	T	T	T	SA	SA	SA	A	SA	A	SA	SA	T	A	A	SA	A	T	T	SA	SA	SA	T	T	SA	A	T	A	SA
1283	SA	A	SA	SA	T	SA	SA	T	SA	SA	SA	A	SA	SA	SA	SA	SA	T	A	A	A	T	T	T	SA	T	SA	A	A	A	SA	SA	T	A	A	SA	A	T	T	A	SA	SA	T	T	T	A	T	A	A
1284	SA	A	SA	SA	T	SA	SA	T	SA	SA	A	A	SA	SA	SA	SA	SA	A	T	A	A	T	T	T	SA	T	SA	A	A	A	SA	SA	T	A	A	SA	A	T	T	A	SA	SA	T	T	T	A	T	SA	A
1285	SA	A	SA	T	T	SA	SA	T	SA	SA	A	A	SA	SA	SA	SA	SA	A	T	A	SA	T	T	T	SA	A	A	SA	A	A	SA	SA	T	A	A	SA	A	T	T	A	SA	SA	T	T	T	SA	T	SA	A
1286	SA	A	SA	T	T	SA	SA	T	SA	SA	A	A	SA	T	SA	SA	SA	A	T	A	SA	T	T	T	SA	SA	A	SA	A	A	SA	SA	T	A	A	A	A	A	T	A	SA	SA	A	T	T	SA	T	SA	SA
1287	SA	A	SA	T	T	A	SA	T	SA	SA	SA	A	SA	T	SA	SA	SA	A	T	SA	SA	T	T	T	SA	SA	A	A	A	A	SA	SA	T	T	A	T	A	A	A	SA	SA	SA	A	T	T	SA	T	SA	SA
1288	SA	A	SA	T	T	T	T	T	SA	SA	SA	A	SA	T	SA	SA	SA	A	A	SA	SA	T	T	T	SA	SA	A	A	A	A	A	SA	T	SA	A	T	A	A	A	SA	SA	SA	A	T	T	SA	T	T	SA
1289	SA	A	SA	T	T	SA	A	T	SA	SA	A	A	SA	T	SA	SA	SA	A	A	SA	SA	T	T	T	SA	SA	T	SA	A	A	A	SA	T	SA	A	T	T	A	A	SA	SA	SA	A	T	T	T	T	T	SA
1290	SA	A	SA	T	T	SA	A	A	SA	SA	A	A	SA	T	SA	SA	SA	A	A	SA	SA	T	T	T	SA	SA	T	SA	A	T	T	SA	T	SA	A	A	T	A	A	SA	SA	SA	A	T	T	T	T	T	A
1291	SA	SA	T	T	T	SA	A	A	SA	SA	A	A	SA	SA	SA	SA	SA	SA	T	SA	SA	SA	T	T	SA	A	T	SA	SA	A	SA	SA	T	T	SA	A	T	A	A	SA	SA	SA	A	T	T	T	A	T	A
1292	SA	SA	T	T	T	T	A	T	SA	SA	A	A	SA	A	SA	SA	SA	T	SA	SA	SA	SA	T	T	SA	T	T	SA	SA	A	SA	T	T	T	SA	A	A	A	A	SA	SA	SA	T	T	T	A	T	T	A
1293	SA	SA	T	T	T	T	A	A	SA	SA	A	A	SA	A	SA	SA	SA	T	SA	A	SA	SA	T	T	SA	T	SA	SA	A	T	SA	T	T	T	SA	A	A	A	A	SA	SA	SA	A	SA	SA	A	T	T	A
1294	SA	SA	A	T	T	T	A	T	SA	SA	A	A	SA	A	SA	SA	SA	SA	SA	A	SA	SA	T	T	SA	T	SA	SA	T	T	A	SA	T	T	T	A	A	T	A	SA	T	T	A	SA	SA	SA	T	T	A
1295	SA	SA	SA	T	T	T	A	SA	SA	SA	A	A	SA	A	SA	SA	SA	SA	T	A	SA	SA	T	T	SA	T	SA	T	A	T	A	SA	T	SA	T	T	A	T	A	SA	T	T	A	SA	SA	A	T	T	A
1296	SA	SA	SA	T	T	T	T	T	SA	SA	SA	A	SA	A	A	SA	SA	SA	T	A	SA	SA	T	T	SA	T	SA	T	A	T	A	SA	T	SA	T	T	SA	SA	A	SA	T	T	T	SA	SA	A	T	SA	A
1297	SA	SA	SA	A	T	T	T	T	SA	SA	SA	A	SA	T	SA	A	SA	SA	T	A	SA	SA	T	T	SA	A	SA	T	A	T	A	SA	A	T	T	T	SA	SA	T	SA	T	T	T	SA	SA	A	T	SA	A
1298	SA	SA	SA	SA	A	T	T	T	SA	SA	SA	A	SA	A	A	A	SA	SA	T	SA	SA	SA	SA	T	T	A	SA	T	SA	T	T	T	T	T	T	T	SA	SA	T	A	T	T	T	A	A	A	T	SA	SA
1299	SA	T	A	T	A	T	T	T	SA	SA	A	A	SA	A	A	A	SA	SA	T	SA	SA	SA	SA	T	T	A	SA	T	SA	T	T	T	T	T	T	SA	SA	T	T	A	T	T	T	A	A	A	T	SA	SA
1300	SA	T	T	A	A	T	T	T	SA	SA	A	A	SA	A	A	A	SA	SA	T	SA	SA	SA	SA	T	T	A	SA	T	T	T	T	SA	T	T	T	SA	SA	T	T	T	SA	T	T	A	A	A	T	SA	SA
1301	SA	T	T	A	A	T	A	T	SA	SA	T	A	SA	T	A	A	SA	A	T	SA	SA	SA	A	T	T	A	SA	T	SA	T	T	SA	T	T	T	A	A	SA	T	T	T	T	A	A	A	A	SA	SA	SA
1302	SA	SA	T	A	A	T	A	T	SA	SA	T	A	SA	A	A	A	SA	T	T	SA	SA	SA	A	A	T	A	SA	T	A	T	SA	A	T	T	T	A	A	A	T	T	T	T	A	A	A	A	SA	SA	SA
1303	SA	SA	T	T	A	SA	A	A	SA	SA	T	A	SA	T	A	A	SA	T	T	SA	SA	SA	A	A	SA	A	SA	T	T	T	T	A	T	T	T	A	A	A	T	SA	T	T	A	A	A	A	SA	T	SA
1304	SA	SA	T	A	SA	SA	A	A	SA	SA	T	A	SA	T	A	A	SA	T	A	T	SA	SA	A	A	SA	A	A	T	T	T	T	A	T	T	T	SA	A	T	T	SA	T	A	A	A	A	A	SA	T	SA
1305	SA	SA	T	A	SA	SA	T	A	SA	SA	T	A	SA	T	A	A	SA	T	A	T	SA	SA	A	A	SA	A	A	T	T	T	A	A	SA	T	T	T	T	T	T	SA	T	A	A	SA	SA	A	SA	T	SA
1306	SA	SA	A	A	SA	T	T	A	SA	SA	SA	SA	SA	T	A	A	SA	T	A	SA	T	SA	A	A	SA	A	T	T	T	T	A	SA	SA	A	T	T	T	T	T	SA	T	T	A	SA	SA	A	SA	A	SA
1307	SA	SA	T	A	SA	T	T	T	SA	SA	SA	A	A	A	A	A	SA	A	A	SA	T	SA	A	A	SA	A	T	T	T	T	A	T	A	A	T	T	T	T	T	A	T	T	A	SA	SA	T	SA	A	SA
1308	SA	SA	T	A	SA	T	T	T	SA	SA	SA	A	A	SA	A	A	SA	SA	T	SA	T	SA	A	A	SA	SA	T	T	T	T	T	T	A	A	T	T	T	T	T	A	T	T	A	SA	SA	T	SA	A	SA
1309	SA	SA	A	T	SA	T	T	T	SA	SA	SA	A	A	SA	A	A	SA	SA	T	SA	T	SA	SA	A	A	SA	T	SA	A	SA	T	T	A	A	T	T	T	SA	T	A	SA	T	SA	SA	T	T	SA	A	A
1310	SA	SA	A	T	T	T	T	A	SA	SA	SA	A	A	SA	A	A	SA	SA	T	SA	T	SA	SA	A	A	A	SA	SA	A	SA	T	T	A	A	T	T	T	SA	T	A	SA	T	SA	SA	T	T	SA	A	A
1311	SA	SA	A	T	T	T	T	A	SA	SA	SA	A	A	SA	A	A	SA	A	A	SA	T	SA	SA	A	SA	SA	SA	SA	A	SA	T	T	T	A	T	T	T	A	T	A	SA	T	SA	SA	T	T	SA	A	SA
1312	SA	SA	SA	T	T	T	T	SA	SA	SA	SA	A	A	T	A	A	SA	A	A	SA	T	SA	SA	T	SA	SA	SA	A	T	SA	T	T	T	A	T	A	T	A	T	T	SA	T	SA	SA	T	T	SA	A	A
1313	SA	SA	SA	T	T	T	T	SA	SA	T	SA	A	A	SA	A	A	SA	SA	A	SA	T	SA	SA	T	T	SA	T	SA	T	SA	T	T	T	T	T	SA	A	SA	T	T	SA	T	T	T	T	T	SA	A	A
1314	SA	SA	SA	T	T	T	T	SA	SA	T	A	A	A	SA	A	SA	SA	SA	A	SA	T	SA	SA	T	SA	SA	T	SA	T	T	T	T	T	T	T	SA	A	SA	SA	A	T	T	T	T	T	SA	SA	A	A
1315	SA	SA	SA	T	T	T	T	SA	SA	T	SA	A	A	SA	A	SA	SA	T	A	SA	T	SA	SA	T	T	T	T	T	T	T	T	T	T	T	T	SA	A	SA	SA	A	T	T	T	T	T	SA	SA	A	A
1316	SA	SA	T	T	T	T	T	SA	SA	T	SA	A	A	A	A	SA	SA	T	A	SA	T	SA	SA	T	T	SA	T	T	T	T	T	T	T	T	T	SA	A	SA	SA	A	T	T	T	A	T	SA	SA	SA	A
1317	SA	SA	T	SA	T	T	T	A	SA	T	SA	A	A	A	A	SA	SA	T	A	SA	T	SA	SA	T	T	SA	T	T	T	T	T	T	T	A	T	SA	A	SA	SA	A	T	T	T	A	T	SA	SA	SA	T
1318	SA	SA	SA	T	T	T	T	T	T	T	SA	A	A	A	A	SA	SA	T	SA	T	SA	SA	SA	T	T	SA	A	T	T	T	T	SA	T	A	T	T	A	SA	SA	A	T	T	T	T	T	SA	SA	SA	T
1319	SA	SA	SA	T	T	T	T	T	T	T	SA	A	A	T	A	SA	SA	SA	SA	SA	SA	SA	SA	T	T	SA	SA	T	T	T	SA	SA	T	A	T	A	A	SA	SA	A	T	T	T	T	SA	SA	T	SA	T
1320	SA	SA	SA	T	T	SA	T	T	T	T	SA	A	A	T	A	SA	SA	SA	A	SA	SA	SA	SA	T	T	SA	SA	T	T	T	T	SA	T	A	T	A	A	SA	SA	A	T	T	T	T	SA	SA	T	T	T
1321	SA	SA	SA	T	T	SA	SA	T	T	T	SA	A	A	T	A	SA	SA	SA	A	SA	T	SA	SA	T	T	SA	SA	T	T	T	A	A	T	A	T	A	A	SA	A	A	A	T	T	T	SA	SA	T	SA	T
1322	SA	SA	T	A	SA	SA	SA	T	T	T	SA	A	A	T	A	SA	SA	SA	A	SA	SA	SA	T	T	T	SA	SA	T	T	T	A	A	T	A	T	A	A	SA	A	SA	A	T	T	T	SA	SA	T	T	T
1323	SA	SA	A	A	T	SA	SA	T	T	T	T	A	A	T	A	SA	A	SA	A	SA	SA	SA	T	T	T	T	SA	T	T	T	A	A	T	A	T	A	T	T	A	SA	T	T	T	T	SA	SA	T	T	T
1324	SA	SA	A	SA	T	SA	T	T	T	T	SA	A	A	T	A	SA	A	SA	A	SA	T	SA	SA	T	T	SA	SA	T	A	T	A	A	A	A	T	A	T	T	A	SA	T	T	T	T	SA	SA	T	T	T
1325	SA	SA	A	SA	T	SA	T	A	T	T	SA	A	A	A	A	SA	SA	SA	A	SA	A	SA	A	T	T	SA	SA	T	SA	T	A	A	A	A	T	A	T	T	A	SA	T	T	T	T	SA	SA	T	T	T
1326	SA	SA	A	T	T	SA	A	T	T	T	SA	SA	A	A	A	SA	SA	SA	A	T	A	SA	A	T	T	T	SA	T	SA	T	A	SA	A	A	T	A	T	A	A	SA	T	T	T	T	T	SA	T	T	T
1327	SA	SA	SA	T	T	SA	T	T	T	T	SA	SA	A	SA	A	SA	A	A	A	T	A	SA	A	T	T	T	A	T	SA	T	A	SA	A	A	T	A	T	A	A	T	T	T	T	T	T	T	T	T	T
1328	SA	SA	SA	SA	SA	SA	SA	T	T	T	SA	A	A	SA	A	SA	A	A	A	A	A	SA	T	T	T	T	A	T	SA	T	T	SA	A	A	T	A	SA	A	A	T	T	T	T	T	T	T	SA	T	T
1329	SA	SA	SA	SA	SA	T	SA	T	T	T	SA	A	A	SA	A	SA	A	A	A	A	A	T	T	T	T	T	SA	T	SA	T	T	SA	A	A	T	A	SA	SA	A	T	T	T	T	T	T	T	SA	T	T
1330	SA	SA	SA	SA	SA	T	SA	T	T	T	SA	A	A	A	SA	SA	A	A	A	A	A	T	SA	T	T	T	SA	T	T	T	T	SA	A	A	T	A	T	SA	A	T	T	T	T	T	T	SA	SA	T	T
1331	SA	SA	SA	SA	SA	T	SA	T	T	T	SA	A	A	A	SA	SA	A	A	T	A	A	T	SA	T	T	T	SA	T	T	T	SA	SA	A	A	SA	A	T	SA	A	T	T	T	T	SA	T	T	SA	T	T
1332	SA	SA	T	SA	SA	T	A	T	T	T	T	A	A	A	SA	SA	A	A	A	A	SA	T	SA	T	T	T	SA	T	T	T	SA	SA	A	SA	T	A	T	SA	A	T	T	T	SA	SA	T	T	SA	T	T
1333	SA	SA	T	SA	SA	SA	T	T	T	T	T	A	A	T	SA	SA	A	A	A	SA	SA	T	SA	T	T	T	SA	T	SA	T	T	T	A	SA	T	A	T	SA	T	T	T	T	SA	SA	T	T	SA	T	T
1334	SA	SA	T	A	SA	SA	A	T	T	T	T	A	A	T	SA	SA	A	SA	A	SA	A	T	SA	T	T	T	SA	T	SA	T	T	A	SA	SA	T	A	T	SA	SA	T	T	T	SA	SA	T	T	SA	T	T
1335	SA	SA	T	A	SA	SA	A	T	T	T	T	SA	SA	T	SA	SA	A	SA	A	SA	A	T	SA	T	T	T	SA	T	SA	T	T	A	SA	SA	T	SA	T	SA	SA	SA	SA	T	SA	SA	T	T	SA	A	T
1336	SA	SA	A	A	A	SA	A	T	T	T	T	SA	SA	T	SA	SA	A	SA	A	T	T	T	SA	T	T	SA	SA	T	T	T	T	A	T	SA	T	SA	T	SA	SA	SA	SA	T	SA	SA	T	T	SA	T	T
1337	SA	SA	A	A	SA	SA	A	A	T	T	T	SA	SA	T	SA	A	A	SA	A	T	A	T	SA	T	T	SA	SA	T	T	T	T	A	T	SA	SA	SA	T	SA	SA	SA	SA	T	T	SA	T	T	SA	T	T
1338	SA	SA	A	A	SA	SA	SA	A	T	SA	T	SA	SA	T	A	A	A	SA	A	T	A	T	SA	T	T	SA	SA	T	T	T	T	A	T	SA	SA	SA	T	SA	SA	SA	SA	T	T	SA	T	T	SA	T	T
1339	SA	SA	A	A	A	SA	SA	A	T	SA	T	SA	SA	A	A	A	A	SA	A	T	A	T	SA	T	T	SA	A	T	T	T	SA	A	A	SA	SA	SA	SA	SA	SA	SA	SA	T	T	T	T	T	A	T	SA
1340	SA	SA	A	A	A	A	A	A	T	SA	T	SA	SA	A	A	A	A	SA	A	A	A	T	SA	T	T	A	A	T	T	T	SA	A	SA	T	A	SA	SA	SA	SA	SA	SA	T	T	T	T	T	A	T	SA
1341	SA	SA	A	A	A	A	A	A	T	SA	T	SA	SA	A	A	A	A	SA	A	A	A	A	SA	T	T	T	A	T	T	T	SA	A	SA	T	A	SA	SA	SA	SA	SA	SA	T	T	T	T	T	A	SA	SA
1342	SA	SA	A	A	A	A	A	SA	T	SA	T	SA	SA	A	A	A	A	A	A	A	A	A	SA	T	T	A	A	T	T	T	SA	A	T	T	A	A	SA	SA	T	SA	SA	T	T	T	SA	T	A	SA	SA
1343	SA	SA	A	A	A	T	A	T	T	SA	T	SA	SA	A	A	A	A	A	A	A	A	A	SA	T	T	A	A	T	SA	T	SA	T	T	T	T	T	SA	T	T	SA	A	T	T	A	SA	T	T	SA	SA
1344	SA	SA	A	A	A	T	A	SA	T	SA	A	SA	SA	A	A	SA	A	A	A	T	SA	A	SA	SA	T	A	SA	T	SA	T	SA	T	SA	T	T	A	SA	T	T	SA	T	T	T	A	SA	T	T	T	SA
1345	SA	SA	A	A	A	SA	A	SA	T	SA	T	SA	SA	A	A	SA	A	A	A	T	SA	A	SA	SA	T	A	SA	T	A	T	SA	T	SA	T	T	T	SA	SA	T	SA	T	T	T	A	SA	T	T	T	SA
1346	SA	SA	A	T	A	SA	A	SA	T	SA	T	SA	SA	A	A	SA	A	A	A	A	A	A	SA	SA	T	A	SA	T	A	T	SA	T	SA	SA	T	T	A	SA	T	T	T	T	T	T	SA	T	T	T	T
1347	SA	SA	T	T	A	SA	A	T	T	SA	T	SA	SA	T	A	SA	A	T	A	A	SA	A	SA	SA	T	A	T	T	A	T	SA	T	SA	SA	T	A	A	SA	T	T	T	T	T	T	T	T	T	T	T
1348	SA	SA	T	A	A	T	T	T	T	SA	A	SA	SA	T	A	SA	A	SA	A	A	SA	T	SA	SA	T	A	SA	SA	A	T	SA	T	SA	SA	T	A	A	SA	T	SA	T	T	T	T	T	T	T	T	T
1349	SA	SA	A	A	A	T	SA	T	T	SA	A	SA	SA	T	A	SA	A	SA	A	A	SA	T	SA	SA	SA	T	SA	T	A	T	SA	T	SA	T	T	A	A	SA	T	T	T	T	T	T	T	T	T	T	A
1350	SA	SA	SA	A	T	T	SA	T	T	SA	A	SA	SA	T	SA	SA	A	SA	T	A	SA	T	SA	SA	SA	SA	SA	SA	A	T	SA	T	SA	T	T	A	A	SA	T	T	T	T	T	T	T	T	T	T	A
1351	SA	SA	SA	T	T	T	SA	T	T	SA	A	SA	T	T	SA	SA	A	SA	T	A	T	T	SA	SA	SA	SA	SA	SA	A	T	SA	T	SA	T	T	A	A	SA	T	T	T	SA	SA	T	T	T	T	T	A
1352	SA	SA	T	SA	SA	T	SA	T	T	SA	A	SA	T	T	SA	SA	A	SA	T	A	A	T	SA	SA	SA	T	SA	SA	A	T	SA	T	SA	T	T	A	A	SA	A	SA	T	SA	SA	T	T	T	T	T	A
1353	SA	SA	SA	A	SA	T	SA	T	T	SA	A	SA	T	T	SA	SA	A	SA	T	A	A	T	SA	SA	SA	SA	SA	A	T	T	SA	T	T	T	T	A	A	SA	A	SA	T	T	T	T	T	T	T	T	A
1354	SA	SA	SA	A	SA	T	SA	T	T	SA	A	SA	T	T	SA	SA	A	SA	T	A	SA	A	A	SA	SA	A	A	A	T	T	SA	SA	T	T	SA	A	A	SA	SA	SA	T	T	T	T	T	T	T	T	A
1355	SA	T	SA	A	SA	T	SA	SA	T	SA	A	SA	T	T	SA	SA	A	A	A	SA	SA	A	A	SA	SA	A	A	T	A	T	SA	SA	T	A	SA	T	A	T	SA	SA	T	T	T	T	T	T	T	T	A
1356	SA	T	SA	A	SA	T	SA	SA	T	SA	A	SA	T	T	SA	SA	A	A	A	SA	SA	A	A	T	T	A	T	T	A	T	T	SA	T	A	SA	T	T	T	SA	SA	T	T	T	T	T	T	T	T	SA
1357	SA	T	SA	A	SA	T	SA	SA	T	SA	A	SA	T	T	SA	A	A	A	A	SA	A	A	A	A	T	A	A	T	A	T	T	SA	SA	SA	SA	T	A	A	SA	SA	SA	T	T	T	T	T	SA	A	SA
1358	SA	T	SA	A	T	T	SA	SA	T	SA	A	SA	T	T	SA	A	A	A	A	SA	A	T	A	A	T	T	A	T	A	T	T	SA	SA	SA	SA	A	A	A	A	SA	SA	T	T	T	SA	T	A	A	SA
1359	SA	T	A	A	SA	T	A	SA	T	SA	A	SA	SA	T	SA	A	A	A	A	SA	A	T	T	A	T	A	A	T	A	T	T	SA	SA	SA	SA	SA	A	A	A	SA	SA	T	T	T	SA	T	A	A	T
1360	SA	T	A	A	SA	T	A	SA	T	T	SA	SA	SA	A	SA	A	A	A	SA	SA	A	A	A	A	T	A	A	T	A	A	A	T	SA	SA	SA	SA	A	A	A	SA	T	T	T	T	SA	T	A	A	A
1361	SA	T	T	SA	SA	T	A	SA	T	T	SA	SA	SA	A	SA	A	A	SA	SA	SA	A	A	A	A	T	A	A	T	A	T	T	T	SA	T	SA	SA	A	A	A	SA	T	T	T	T	T	T	A	A	A
1362	SA	T	T	SA	SA	A	A	SA	T	T	SA	SA	SA	A	SA	A	A	SA	SA	SA	A	A	A	A	T	A	A	T	T	SA	SA	T	SA	T	T	SA	A	A	A	SA	T	T	T	T	T	T	T	A	A
1363	SA	T	T	SA	T	T	A	T	T	T	SA	SA	SA	A	SA	A	A	SA	A	A	A	A	SA	A	SA	T	A	T	T	SA	T	T	SA	T	T	T	T	A	A	SA	T	T	T	T	T	T	T	A	A
1364	SA	T	A	SA	T	T	A	T	T	T	A	T	SA	A	SA	A	A	SA	A	A	A	A	SA	A	SA	T	SA	T	T	SA	T	T	SA	T	T	A	T	T	A	SA	T	SA	A	T	T	T	T	A	A
1365	SA	T	A	T	T	T	SA	T	T	T	A	T	SA	A	SA	A	A	A	A	A	A	A	SA	A	SA	A	A	T	T	T	T	T	T	T	T	A	T	T	A	SA	SA	SA	A	T	T	T	A	A	A
1366	SA	SA	A	SA	T	T	T	T	SA	T	A	T	SA	A	SA	A	A	A	A	A	A	A	A	A	SA	A	A	T	T	T	T	T	T	SA	T	A	T	T	A	T	SA	SA	SA	T	T	T	A	A	SA
1367	SA	SA	A	SA	T	T	T	T	SA	T	A	T	SA	T	SA	A	A	A	SA	A	A	A	A	A	SA	A	A	T	SA	T	A	T	SA	SA	T	A	T	T	A	T	SA	A	SA	T	T	T	A	A	SA
1368	SA	SA	A	SA	T	A	A	T	SA	T	A	T	SA	A	SA	A	A	T	T	A	A	A	A	A	SA	A	A	T	SA	T	T	T	SA	SA	T	A	T	T	A	T	SA	A	SA	T	T	T	SA	A	SA
1369	SA	SA	A	SA	T	A	A	T	SA	T	A	T	SA	SA	SA	A	A	T	T	A	A	SA	A	A	SA	A	A	T	T	T	T	A	SA	A	T	SA	T	T	A	T	SA	A	A	T	T	T	SA	A	SA
1370	SA	SA	SA	SA	T	SA	A	A	SA	T	A	T	SA	SA	SA	A	A	T	T	A	A	SA	A	SA	SA	A	T	T	T	T	T	A	SA	A	T	SA	T	T	T	T	A	A	A	T	T	T	SA	A	A
1371	SA	SA	SA	SA	T	SA	A	A	SA	T	A	T	SA	SA	SA	A	A	A	T	A	A	A	A	SA	A	T	T	A	T	T	T	T	SA	A	SA	T	SA	T	T	T	A	A	A	T	T	T	SA	SA	A
1372	SA	SA	SA	T	T	SA	T	A	SA	T	A	T	SA	A	SA	A	A	A	T	A	A	A	A	SA	A	T	T	SA	SA	T	T	T	SA	A	T	T	SA	T	T	T	A	SA	A	T	T	SA	SA	T	A
1373	SA	T	T	T	T	SA	SA	T	SA	T	SA	T	SA	A	SA	A	A	T	T	A	SA	T	SA	SA	A	T	T	A	SA	SA	T	T	T	A	SA	T	T	T	T	T	T	SA	A	T	T	SA	A	T	A
1374	SA	T	A	A	T	T	T	T	SA	SA	SA	T	SA	A	SA	A	A	A	T	A	SA	T	SA	SA	A	T	T	A	SA	SA	T	T	T	T	SA	T	T	T	T	T	A	SA	A	T	T	SA	A	T	A
1375	SA	T	A	A	SA	T	T	T	SA	SA	SA	T	SA	A	SA	A	A	A	T	T	SA	T	SA	SA	A	T	T	A	SA	SA	SA	SA	T	T	SA	T	T	T	T	T	A	SA	A	T	SA	A	SA	A	A
1376	SA	SA	SA	A	SA	A	A	T	SA	SA	SA	T	SA	A	SA	A	A	A	T	T	SA	T	SA	SA	A	SA	T	A	A	SA	SA	SA	T	T	SA	T	T	T	T	T	T	SA	A	T	T	A	SA	SA	A
1377	SA	SA	SA	A	SA	A	A	SA	SA	SA	SA	SA	SA	A	SA	A	A	T	T	T	T	T	SA	SA	A	A	T	A	SA	SA	SA	SA	SA	T	SA	T	T	T	T	T	T	SA	A	T	T	T	SA	T	T
1378	SA	T	SA	A	SA	A	A	SA	SA	SA	SA	SA	SA	A	SA	A	A	T	T	T	T	T	SA	A	A	A	T	A	T	SA	T	SA	SA	T	A	T	T	T	T	T	T	SA	A	T	T	A	SA	T	T
1379	SA	SA	SA	A	SA	A	A	SA	SA	SA	SA	SA	A	A	SA	A	A	T	T	T	T	T	SA	A	A	A	T	A	T	A	SA	SA	SA	T	A	A	T	T	T	T	T	SA	T	T	T	A	T	T	T
1380	SA	SA	SA	A	SA	T	A	SA	SA	SA	SA	SA	A	A	SA	A	A	T	T	T	T	T	SA	A	A	SA	A	A	T	A	T	SA	T	T	A	A	T	T	T	T	A	SA	T	T	T	A	T	T	T
1381	SA	SA	SA	T	SA	A	A	SA	SA	SA	SA	SA	A	A	SA	A	A	T	T	T	T	T	SA	A	A	SA	A	A	T	A	T	SA	T	T	A	A	T	T	T	T	A	SA	T	T	T	A	T	T	T
1382	SA	SA	SA	T	SA	A	SA	SA	SA	SA	SA	SA	A	A	SA	A	A	T	T	T	T	T	SA	A	A	SA	A	A	T	A	T	SA	T	SA	A	A	T	SA	T	T	A	SA	T	T	T	A	T	T	T
1383	SA	SA	T	T	SA	A	A	SA	SA	SA	SA	SA	SA	SA	SA	SA	A	SA	T	T	T	T	SA	A	A	SA	A	A	T	A	T	SA	T	SA	A	A	T	SA	T	SA	A	SA	A	T	A	A	T	T	A
1384	SA	SA	T	A	SA	T	A	SA	SA	SA	T	SA	SA	SA	SA	SA	A	SA	T	T	T	T	SA	A	A	A	A	A	T	A	A	SA	T	SA	A	T	T	SA	A	SA	A	SA	A	SA	A	A	T	T	SA
1385	SA	SA	T	A	SA	T	A	SA	SA	SA	T	SA	SA	SA	SA	SA	A	A	T	T	T	SA	A	A	A	T	A	A	T	A	T	SA	T	SA	A	SA	T	SA	A	SA	A	SA	A	SA	A	A	T	T	SA
1386	SA	SA	SA	A	SA	T	A	SA	SA	SA	T	SA	SA	SA	A	SA	A	A	A	T	T	SA	A	A	A	T	T	A	T	A	T	SA	T	SA	A	T	T	SA	A	SA	A	SA	A	A	A	A	T	T	SA
1387	SA	SA	SA	A	A	T	A	SA	SA	SA	T	SA	A	SA	A	SA	A	SA	A	T	T	SA	A	A	A	SA	T	A	T	A	T	SA	T	SA	T	A	T	A	SA	SA	T	T	A	A	A	A	T	T	SA
1388	SA	T	SA	A	A	T	A	SA	T	SA	T	SA	A	T	A	SA	A	SA	A	T	A	SA	A	A	SA	SA	T	A	T	T	A	SA	T	SA	T	A	T	SA	SA	T	A	SA	A	A	A	A	SA	T	SA
1389	SA	T	A	A	A	T	SA	SA	T	SA	T	SA	A	T	A	A	A	SA	A	A	SA	A	A	A	SA	SA	A	A	T	A	A	T	T	SA	T	A	T	T	SA	T	A	SA	A	A	A	A	SA	T	SA
1390	SA	T	A	T	A	T	SA	SA	T	SA	T	SA	A	T	A	A	A	SA	A	A	A	A	A	A	A	SA	T	A	T	A	A	T	T	A	T	A	A	SA	SA	T	A	SA	A	A	A	A	SA	A	A
1391	SA	T	A	T	T	T	A	T	T	SA	T	A	A	T	A	A	A	SA	A	A	A	A	A	A	A	SA	T	A	T	A	A	SA	T	A	SA	A	A	SA	SA	A	A	SA	A	A	A	A	T	A	A
1392	SA	T	A	T	T	T	T	T	T	SA	A	A	A	T	A	A	A	A	T	A	A	A	A	A	A	A	T	SA	A	SA	A	SA	A	T	SA	A	A	SA	SA	A	A	SA	A	A	A	SA	T	A	A
1393	SA	SA	A	T	T	T	T	T	SA	SA	A	A	A	T	A	A	A	A	T	A	A	A	A	A	A	A	A	SA	A	SA	A	A	A	T	SA	A	A	SA	T	A	A	A	SA	A	A	SA	T	SA	A
1394	SA	SA	T	T	SA	T	T	T	SA	SA	A	A	A	A	A	A	A	A	T	SA	SA	A	A	A	A	A	A	SA	SA	SA	SA	A	A	T	SA	A	A	SA	T	A	A	A	SA	A	A	SA	T	SA	A
1395	SA	SA	A	T	SA	T	T	T	SA	SA	A	SA	A	A	A	A	A	A	A	SA	SA	A	A	A	A	A	A	SA	SA	A	A	SA	A	T	A	SA	A	SA	T	SA	SA	A	SA	A	A	A	T	A	A
1396	SA	SA	A	T	SA	T	T	T	SA	SA	A	SA	A	T	A	A	A	A	T	SA	SA	A	A	A	T	A	A	SA	SA	A	A	SA	SA	T	A	SA	A	SA	T	SA	SA	A	SA	A	A	A	T	A	A
1397	SA	SA	A	A	T	T	T	T	SA	SA	A	SA	A	T	A	A	A	SA	SA	SA	SA	A	A	A	SA	SA	T	SA	SA	A	A	SA	SA	T	A	SA	A	A	T	SA	SA	SA	SA	A	A	A	T	A	A
1398	SA	SA	A	T	T	T	T	A	SA	SA	SA	SA	A	T	A	A	SA	SA	A	SA	SA	A	SA	A	SA	SA	SA	A	A	A	A	T	SA	SA	A	SA	T	SA	T	A	SA	T	SA	A	A	A	T	A	A
1399	SA	SA	A	T	T	SA	T	T	SA	SA	SA	SA	A	T	A	SA	SA	SA	A	T	SA	A	SA	A	SA	SA	A	A	T	A	T	T	T	T	A	A	T	SA	T	T	SA	T	SA	A	A	A	A	A	A
1400	SA	SA	SA	T	SA	T	SA	T	SA	SA	SA	SA	A	T	A	SA	SA	SA	A	A	SA	A	SA	A	A	SA	A	A	SA	A	A	T	SA	T	A	A	T	SA	T	T	SA	T	SA	A	A	A	A	A	A
1401	SA	SA	SA	A	SA	SA	SA	T	SA	SA	T	SA	A	T	A	SA	SA	SA	T	A	A	SA	SA	A	A	SA	A	A	A	A	T	T	SA	T	A	A	T	T	T	A	T	T	A	A	A	A	SA	A	A
1402	SA	SA	SA	A	SA	SA	SA	T	SA	SA	A	SA	A	SA	A	SA	A	SA	SA	A	A	SA	SA	A	A	SA	A	A	A	A	T	T	SA	SA	A	A	T	T	T	T	SA	SA	A	A	A	A	T	A	A
1403	SA	SA	SA	A	A	SA	SA	A	SA	SA	A	SA	A	SA	A	SA	SA	T	SA	A	A	SA	SA	A	A	SA	T	A	A	A	T	T	T	SA	A	T	T	T	T	T	SA	SA	A	A	A	A	T	A	A
1404	SA	SA	SA	A	A	SA	SA	A	SA	SA	A	SA	A	SA	A	SA	SA	A	A	A	A	A	A	A	A	SA	A	A	A	SA	T	T	T	SA	A	T	T	SA	A	T	A	SA	A	A	A	A	T	A	A
1405	SA	SA	SA	A	A	A	A	A	SA	SA	A	A	A	SA	A	SA	SA	A	T	A	A	A	A	A	A	T	A	A	A	SA	T	A	T	SA	A	T	T	SA	A	T	A	SA	A	A	A	A	T	SA	A
1406	SA	SA	SA	A	SA	A	A	A	SA	SA	A	A	A	T	A	SA	SA	A	SA	A	A	A	A	A	A	T	A	A	A	SA	T	A	A	SA	A	T	T	T	SA	T	A	SA	A	A	A	A	T	A	A
1407	SA	SA	A	A	A	A	T	A	SA	T	A	A	A	A	A	SA	SA	A	A	A	A	A	A	A	A	T	T	A	T	SA	A	A	A	SA	T	A	T	T	SA	T	SA	SA	A	A	A	SA	T	A	A
1408	SA	SA	A	A	A	A	T	A	SA	T	T	A	A	A	A	SA	SA	A	A	SA	A	SA	A	A	A	T	T	A	T	SA	A	T	A	SA	A	A	T	T	T	T	A	SA	A	A	A	A	T	A	A
1409	SA	SA	A	SA	A	A	T	T	SA	T	T	A	A	A	A	SA	SA	SA	A	SA	A	SA	A	A	A	T	T	A	A	SA	A	T	T	SA	A	SA	T	T	T	SA	A	SA	SA	A	A	A	A	A	T
1410	SA	SA	T	T	A	A	SA	T	SA	T	SA	A	A	T	A	SA	SA	SA	A	SA	A	A	A	A	A	A	A	A	SA	SA	SA	T	T	A	A	SA	T	T	T	SA	A	SA	SA	A	A	A	SA	A	T
1411	SA	SA	A	SA	SA	A	SA	T	SA	T	SA	A	A	A	A	SA	SA	SA	A	A	A	A	A	A	A	A	A	A	SA	A	SA	A	T	T	A	SA	T	T	T	SA	A	SA	SA	A	A	A	SA	A	A
1412	SA	SA	A	SA	SA	A	A	T	SA	T	SA	A	A	T	A	SA	SA	SA	A	A	A	A	A	A	A	A	A	A	SA	A	SA	A	T	T	A	A	T	T	T	A	A	SA	SA	A	A	A	SA	SA	A
1413	SA	SA	A	SA	SA	A	A	SA	SA	T	SA	A	A	T	A	SA	SA	A	A	A	A	A	A	A	A	A	T	SA	SA	A	T	A	T	T	A	A	T	T	T	A	SA	T	SA	A	A	A	SA	SA	SA
1414	SA	SA	A	SA	A	A	T	SA	SA	T	SA	A	A	T	A	SA	SA	A	A	A	A	A	A	A	A	A	A	SA	A	A	T	A	T	SA	A	T	T	T	T	A	SA	T	SA	A	A	A	SA	SA	SA
1415	SA	SA	A	A	SA	SA	T	SA	SA	T	SA	A	A	A	A	SA	SA	A	A	SA	A	A	A	A	A	A	A	SA	A	A	T	A	SA	SA	A	T	SA	A	T	A	SA	T	SA	A	A	A	SA	T	SA
1416	SA	SA	A	A	SA	SA	SA	A	SA	T	A	A	A	A	A	SA	SA	A	A	SA	A	SA	SA	A	A	A	T	SA	A	A	T	A	SA	SA	SA	T	SA	SA	SA	T	SA	T	SA	A	A	A	SA	T	T
1417	SA	SA	A	SA	A	T	T	A	SA	T	A	A	A	A	A	SA	SA	T	A	SA	A	SA	A	A	SA	A	SA	A	T	A	A	A	SA	SA	A	SA	T	SA	SA	T	SA	T	SA	A	A	A	SA	T	T
1418	SA	SA	A	SA	A	T	T	A	SA	T	A	A	A	T	A	SA	SA	T	A	SA	A	A	A	A	SA	A	SA	A	T	A	A	SA	T	T	A	SA	T	T	SA	T	SA	SA	A	A	A	A	SA	T	T
1419	SA	SA	A	SA	T	T	T	A	SA	T	SA	A	A	A	A	SA	SA	T	A	SA	A	A	A	A	A	A	SA	A	T	SA	A	SA	T	SA	A	SA	T	T	T	T	SA	SA	A	A	A	A	SA	T	T
1420	SA	SA	A	SA	A	T	T	A	T	T	SA	A	A	A	A	SA	SA	T	A	A	SA	A	A	A	A	A	SA	A	T	SA	A	SA	SA	SA	T	SA	T	T	T	T	SA	A	A	A	A	A	T	T	T
1421	SA	SA	A	SA	A	T	T	A	SA	T	A	A	A	A	A	SA	SA	T	A	A	SA	A	A	A	A	A	T	A	SA	SA	A	SA	SA	SA	T	SA	T	T	T	T	SA	T	A	A	A	A	SA	T	T
1422	SA	SA	SA	SA	A	T	A	A	SA	T	A	A	A	A	A	SA	SA	A	A	A	A	SA	A	A	A	A	T	A	SA	SA	A	SA	SA	T	A	SA	A	T	T	T	SA	T	A	A	A	A	SA	T	T
1423	SA	SA	T	SA	SA	T	A	T	SA	T	A	A	A	A	A	A	SA	SA	A	A	A	SA	A	A	A	A	T	A	A	SA	A	SA	SA	A	A	SA	A	T	T	T	SA	T	A	A	A	A	T	T	T
1424	SA	SA	T	A	SA	T	A	T	SA	T	A	A	A	SA	A	A	SA	SA	A	A	SA	SA	A	A	A	A	A	A	A	T	A	SA	SA	A	A	SA	A	T	T	T	SA	A	A	A	A	A	T	T	T
1425	SA	SA	SA	A	SA	T	A	SA	SA	T	A	A	A	A	A	A	A	SA	A	A	SA	SA	A	A	A	A	A	A	A	SA	A	SA	SA	A	A	SA	A	T	T	T	SA	SA	A	A	A	A	T	T	T
1426	SA	SA	SA	A	SA	A	A	SA	SA	T	A	A	A	A	A	A	A	SA	A	T	SA	SA	A	A	A	SA	A	A	A	SA	T	SA	SA	A	T	SA	A	T	T	SA	SA	SA	A	A	A	A	T	T	T
1427	SA	SA	SA	A	SA	T	SA	SA	SA	T	A	A	A	A	A	A	A	A	SA	T	SA	SA	A	A	A	SA	A	A	A	SA	T	SA	SA	A	SA	SA	A	T	T	T	SA	SA	SA	A	A	A	T	SA	T
1428	SA	SA	A	A	SA	T	SA	T	SA	T	A	A	A	SA	A	A	A	A	A	T	A	A	A	A	A	A	A	A	A	SA	T	SA	T	A	SA	A	A	T	T	T	A	A	A	A	A	A	T	SA	SA
1429	SA	SA	A	A	SA	T	T	T	SA	T	A	A	A	SA	A	A	A	T	A	T	A	A	A	A	A	A	A	A	T	SA	T	SA	T	A	SA	T	SA	T	T	SA	A	A	A	A	A	A	T	SA	SA
1430	SA	SA	T	A	SA	T	T	A	SA	T	A	A	A	SA	A	A	A	T	A	T	A	A	A	A	A	A	A	A	T	SA	SA	SA	T	SA	SA	T	SA	T	T	A	A	A	A	A	A	A	T	SA	A
1431	SA	SA	T	A	SA	T	SA	A	SA	T	A	A	A	SA	A	A	A	T	SA	T	A	A	SA	A	A	A	A	A	T	SA	SA	SA	T	SA	SA	T	SA	T	T	A	A	A	SA	A	A	A	A	SA	A
1432	SA	SA	T	T	SA	T	A	A	SA	T	A	A	A	SA	A	A	A	A	SA	A	A	A	SA	A	A	SA	A	A	T	SA	T	SA	T	T	SA	A	SA	A	T	A	A	A	SA	A	A	A	A	SA	A
1433	SA	SA	T	T	SA	T	A	SA	SA	T	A	A	A	T	A	A	A	A	SA	A	A	A	SA	A	A	T	A	T	T	SA	T	SA	T	T	SA	A	SA	A	T	A	A	A	SA	A	A	A	A	SA	A
1434	SA	SA	T	T	SA	T	A	SA	SA	SA	A	A	A	T	A	A	A	A	SA	A	A	SA	SA	A	A	T	A	T	T	SA	T	T	T	T	A	A	SA	A	T	A	A	A	SA	A	A	A	A	A	A
1435	SA	SA	SA	T	SA	T	A	SA	SA	SA	A	A	A	SA	A	A	A	A	SA	A	A	SA	SA	A	SA	T	A	SA	T	SA	SA	T	T	T	A	T	SA	A	T	A	A	A	SA	A	A	A	A	A	A
1436	SA	SA	SA	T	SA	T	A	SA	SA	T	A	A	A	SA	A	A	A	A	SA	A	A	SA	SA	A	SA	A	SA	SA	T	SA	SA	A	T	SA	A	SA	A	A	A	A	A	A	SA	SA	T	T	A	A	A
1437	SA	SA	A	T	T	T	A	SA	SA	T	A	A	A	SA	A	A	A	A	SA	A	A	SA	SA	SA	SA	A	SA	SA	T	SA	SA	T	T	SA	SA	T	A	A	A	A	A	A	SA	SA	T	T	A	A	A
1438	SA	SA	A	T	T	T	T	SA	SA	T	A	A	A	SA	A	A	A	A	SA	A	A	T	SA	SA	SA	A	SA	SA	T	SA	SA	T	T	A	SA	A	A	A	A	A	T	A	SA	SA	T	T	A	A	A
1439	SA	SA	T	T	T	T	A	A	SA	T	T	A	A	A	A	A	A	A	SA	A	A	T	SA	SA	SA	A	SA	SA	T	SA	SA	T	T	A	SA	A	A	SA	A	A	T	A	SA	SA	T	SA	A	A	A
1440	SA	SA	T	T	T	T	A	A	SA	T	T	A	A	A	A	A	A	A	A	A	SA	T	A	SA	SA	A	SA	T	T	SA	SA	T	A	T	SA	A	A	SA	A	A	T	A	SA	SA	SA	SA	A	A	A
1441	SA	SA	T	T	T	T	T	A	SA	T	A	A	A	A	A	A	A	SA	A	A	SA	T	A	T	SA	A	SA	T	T	SA	SA	SA	A	T	SA	A	T	SA	A	A	T	A	SA	SA	SA	A	A	A	A
1442	SA	SA	T	T	T	T	A	T	SA	T	A	A	A	A	A	A	A	T	A	A	SA	T	A	SA	SA	A	T	T	T	SA	T	SA	A	T	SA	A	T	SA	A	A	T	A	SA	SA	SA	A	SA	A	A
1443	SA	SA	A	SA	T	T	A	T	SA	T	A	A	A	A	A	A	A	T	A	A	SA	T	T	SA	SA	A	T	T	T	SA	SA	SA	SA	T	SA	A	T	SA	SA	SA	T	A	SA	SA	SA	A	SA	A	A
1444	SA	SA	A	SA	T	T	A	T	SA	T	T	A	A	A	A	A	A	T	SA	T	SA	T	T	SA	SA	SA	T	A	T	SA	SA	SA	T	T	SA	A	A	T	SA	SA	SA	A	SA	SA	SA	A	SA	A	A
1445	SA	SA	A	SA	A	T	T	A	SA	T	T	A	A	A	A	A	A	T	SA	T	SA	SA	T	SA	SA	SA	T	T	A	SA	SA	SA	T	T	SA	A	A	T	SA	T	SA	T	SA	SA	A	A	A	A	A
1446	SA	SA	SA	SA	SA	T	T	T	SA	T	T	A	A	A	A	A	A	T	SA	T	SA	A	T	T	SA	SA	SA	T	A	SA	SA	SA	T	T	SA	A	A	T	T	A	SA	A	SA	SA	T	A	A	A	A
1447	SA	SA	SA	T	SA	T	T	T	SA	T	SA	A	A	A	A	A	A	T	SA	T	SA	A	T	T	SA	SA	A	A	A	SA	T	SA	T	T	SA	A	A	T	T	A	SA	A	SA	SA	T	A	A	A	A
1448	SA	SA	SA	T	SA	T	T	T	SA	T	SA	A	A	A	A	A	A	T	SA	T	SA	A	T	T	SA	A	A	A	A	A	T	A	SA	T	SA	A	A	T	T	A	SA	A	SA	SA	T	T	A	A	A
1449	SA	SA	SA	T	SA	T	T	A	SA	T	T	A	A	SA	A	A	A	T	SA	A	SA	A	T	SA	A	A	A	A	A	A	A	A	SA	T	SA	A	A	T	T	SA	SA	A	SA	SA	T	T	T	A	A
1450	SA	SA	T	T	SA	T	A	A	SA	T	A	A	A	SA	A	A	A	T	SA	A	SA	T	T	SA	A	A	A	A	SA	A	A	T	SA	T	SA	A	A	T	T	A	SA	A	SA	SA	T	T	T	A	A
1451	SA	SA	T	SA	SA	SA	A	T	SA	T	A	A	A	T	A	A	A	T	SA	SA	SA	T	T	SA	SA	SA	A	A	T	A	A	T	A	T	SA	A	T	T	T	A	SA	A	SA	T	T	T	SA	A	A
1452	SA	SA	T	SA	SA	SA	A	T	SA	T	SA	A	A	T	A	A	A	T	A	SA	SA	T	T	SA	A	SA	A	A	T	A	SA	SA	A	T	SA	T	T	SA	T	A	SA	A	SA	T	T	A	SA	A	A
1453	SA	SA	T	SA	T	SA	A	T	SA	T	SA	A	A	A	A	A	A	A	A	SA	SA	T	T	SA	A	SA	A	A	T	A	A	SA	A	T	SA	SA	SA	SA	T	A	SA	A	SA	T	T	SA	SA	A	A
1454	SA	SA	SA	SA	T	SA	A	T	SA	T	SA	A	A	A	A	A	A	A	A	SA	SA	T	T	SA	A	A	A	A	T	SA	A	A	A	SA	SA	SA	SA	SA	T	T	SA	A	SA	SA	T	SA	SA	A	A
1455	SA	T	SA	T	T	T	T	T	T	T	A	A	A	A	A	A	A	A	T	SA	SA	SA	T	SA	A	SA	SA	A	T	SA	A	A	A	A	SA	SA	SA	SA	T	T	SA	A	SA	SA	T	SA	SA	A	A
1456	SA	T	SA	T	T	SA	T	A	T	T	A	A	A	A	A	A	A	SA	T	SA	SA	SA	T	SA	A	SA	SA	A	T	SA	A	A	A	A	SA	T	SA	SA	T	T	SA	T	SA	SA	T	SA	SA	A	A
1457	SA	T	T	T	T	SA	T	SA	T	T	A	A	A	A	A	A	A	SA	A	SA	SA	SA	A	SA	A	SA	SA	A	T	SA	A	A	A	A	SA	SA	A	SA	A	T	SA	T	SA	SA	T	SA	SA	A	A
1458	SA	T	T	T	T	SA	T	SA	T	T	A	A	A	A	A	A	A	SA	A	SA	SA	SA	SA	SA	A	T	SA	A	T	SA	A	A	T	T	SA	SA	T	SA	A	T	SA	T	T	SA	SA	SA	SA	A	A
1459	SA	T	T	T	T	T	T	SA	T	SA	A	A	A	A	A	A	A	SA	SA	A	SA	SA	SA	T	SA	T	SA	A	T	SA	A	A	T	T	SA	SA	T	SA	A	A	SA	SA	T	SA	SA	A	SA	A	A
1460	SA	A	T	T	T	T	T	SA	T	SA	SA	A	A	A	A	A	A	SA	SA	A	SA	SA	SA	SA	SA	T	SA	A	T	A	A	A	T	T	SA	SA	T	SA	A	A	SA	SA	A	SA	SA	SA	SA	A	A
1461	SA	A	T	T	T	T	T	SA	T	T	SA	A	A	A	A	A	A	SA	SA	A	SA	SA	SA	A	SA	T	SA	A	T	A	A	A	T	T	SA	T	T	SA	A	A	SA	SA	A	SA	A	A	SA	A	A
1462	SA	A	T	T	SA	SA	T	A	T	T	SA	A	A	A	A	A	A	SA	SA	A	A	A	SA	A	A	T	SA	A	A	SA	A	A	T	T	A	T	T	A	A	SA	SA	A	T	SA	A	A	SA	SA	A
1463	SA	A	T	T	SA	SA	T	A	T	T	SA	A	A	SA	A	A	A	SA	SA	A	A	A	SA	A	A	SA	SA	A	A	SA	A	T	T	T	T	T	T	A	A	SA	SA	A	T	A	A	A	T	SA	A
1464	SA	A	T	T	SA	SA	T	A	T	T	A	A	A	SA	A	A	A	SA	SA	A	SA	A	SA	A	A	SA	SA	A	A	SA	SA	T	T	T	A	T	T	A	A	T	SA	T	T	A	A	A	SA	SA	A
1465	SA	A	T	T	SA	SA	T	T	SA	T	A	A	A	SA	A	A	A	SA	SA	A	SA	A	SA	A	A	A	T	A	A	A	SA	A	A	T	A	A	A	A	A	T	SA	T	T	A	A	A	SA	SA	SA
1466	SA	A	SA	T	SA	SA	A	T	SA	T	A	A	A	SA	A	A	A	SA	SA	A	SA	A	SA	A	A	A	T	A	A	A	SA	A	A	T	A	A	T	SA	SA	A	A	T	T	A	A	A	SA	SA	SA
1467	SA	A	SA	T	SA	T	A	SA	SA	T	A	A	A	SA	A	A	A	A	SA	A	A	A	SA	A	A	A	T	A	A	A	SA	A	A	T	A	A	A	SA	A	SA	A	T	T	A	A	A	SA	T	SA
1468	SA	A	SA	T	T	T	A	A	SA	T	A	A	A	SA	A	A	A	A	SA	A	A	A	A	A	A	A	A	A	A	A	SA	A	A	T	A	A	A	SA	A	SA	SA	T	T	A	A	A	A	A	SA
1469	SA	A	SA	T	T	T	A	A	SA	T	A	A	A	SA	A	A	A	SA	SA	A	A	A	A	A	A	SA	SA	A	A	A	SA	A	A	T	A	A	A	SA	A	SA	SA	T	T	SA	A	A	A	A	SA
1470	SA	SA	SA	SA	T	T	A	A	SA	T	A	A	A	SA	A	A	A	SA	A	A	A	A	A	A	A	SA	T	A	SA	A	T	A	A	SA	A	A	A	SA	A	A	SA	A	T	SA	A	A	A	A	SA
1471	SA	SA	SA	SA	A	SA	A	A	SA	T	A	A	A	A	A	A	A	SA	A	A	A	A	A	A	A	T	T	A	SA	A	T	A	A	SA	A	A	A	SA	A	A	SA	A	T	SA	A	A	A	A	SA
1472	SA	SA	T	A	A	SA	A	A	SA	SA	SA	A	A	A	A	A	A	SA	A	A	A	SA	SA	A	A	T	T	A	SA	A	T	SA	A	SA	A	A	A	A	A	A	SA	SA	T	SA	A	A	A	A	T
1473	SA	SA	T	A	A	SA	SA	T	SA	SA	A	A	A	A	A	A	A	A	A	A	SA	SA	SA	A	A	T	T	A	SA	A	T	SA	A	SA	A	A	A	A	A	A	SA	A	SA	SA	A	A	A	A	A
1474	SA	SA	T	A	A	SA	SA	A	SA	SA	A	A	A	A	A	A	A	A	A	A	SA	SA	SA	A	SA	T	T	T	SA	A	T	SA	T	SA	A	A	A	A	A	A	SA	A	SA	SA	A	A	A	A	A
1475	SA	SA	T	A	A	SA	T	A	SA	SA	A	A	A	A	A	A	A	A	A	A	SA	SA	SA	A	SA	T	T	T	SA	A	T	SA	SA	SA	A	A	A	A	A	A	A	A	SA	SA	A	A	SA	A	A
1476	SA	SA	T	A	A	SA	T	A	SA	SA	A	A	A	A	A	A	A	A	A	A	SA	A	A	SA	SA	T	T	SA	T	SA	SA	SA	A	SA	A	A	A	A	A	SA	T	A	SA	A	A	A	SA	A	A
1477	SA	SA	A	A	A	SA	SA	SA	SA	SA	A	A	A	A	A	A	A	A	T	A	A	A	A	A	SA	A	T	SA	A	SA	A	A	T	SA	A	A	A	A	A	SA	SA	SA	SA	SA	A	A	SA	A	A
1478	SA	SA	A	A	A	SA	SA	SA	SA	SA	A	A	A	A	A	A	A	A	SA	A	A	A	A	A	SA	SA	T	SA	SA	T	SA	A	T	SA	T	A	SA	A	A	SA	SA	SA	SA	SA	A	A	A	A	A
1479	SA	SA	A	A	A	SA	SA	SA	SA	SA	A	A	A	A	A	A	A	A	SA	A	A	A	A	A	SA	SA	T	T	SA	T	SA	SA	SA	SA	T	A	SA	T	A	SA	SA	SA	SA	SA	A	A	A	A	T
1480	SA	SA	A	A	A	SA	SA	SA	SA	SA	A	A	A	A	A	A	A	SA	A	A	A	A	A	A	SA	SA	A	T	SA	T	SA	SA	T	SA	T	A	SA	T	A	T	A	SA	SA	SA	A	A	A	A	SA
1481	SA	SA	A	A	T	T	A	A	SA	SA	A	A	A	A	A	A	A	SA	A	A	A	A	A	A	T	SA	A	T	SA	T	A	SA	A	T	T	A	SA	A	A	T	A	SA	SA	SA	A	A	A	A	SA
1482	SA	SA	T	A	T	A	A	A	SA	SA	A	A	A	T	A	A	A	SA	A	A	A	A	A	A	T	SA	A	T	SA	T	A	T	T	T	T	A	A	A	SA	A	A	SA	SA	SA	A	A	A	A	T
1483	SA	SA	T	T	T	T	A	A	SA	SA	A	A	A	T	A	A	A	SA	T	A	A	A	A	A	T	T	A	T	SA	T	A	A	T	SA	T	A	A	SA	A	A	A	SA	SA	SA	A	A	A	A	T
1484	SA	SA	T	T	T	T	A	A	SA	SA	A	A	A	A	A	A	A	SA	T	A	A	A	A	A	T	A	T	T	SA	T	A	A	T	A	T	SA	A	A	A	A	A	SA	SA	A	A	A	A	SA	T
1485	SA	A	T	T	T	SA	A	A	SA	SA	A	A	A	A	A	A	A	SA	T	A	A	A	A	A	SA	A	T	T	SA	T	T	A	T	A	T	SA	A	A	A	A	SA	A	SA	A	A	A	A	SA	T
1486	SA	A	T	T	T	T	A	A	SA	SA	SA	A	A	T	A	A	A	A	T	A	A	A	A	A	SA	T	T	T	A	T	T	A	T	A	T	SA	A	SA	A	A	SA	T	SA	A	A	A	A	SA	T
1487	SA	A	T	T	SA	T	A	A	SA	SA	SA	A	A	T	A	A	A	A	T	A	A	A	A	T	SA	T	T	T	A	SA	T	A	T	A	T	T	A	SA	A	A	SA	T	SA	A	SA	A	SA	SA	T
1488	SA	A	T	SA	SA	T	A	T	SA	T	SA	A	A	SA	A	A	A	A	T	A	A	A	T	T	SA	A	T	T	A	SA	T	A	T	T	T	T	A	SA	A	A	SA	T	SA	SA	T	A	SA	SA	SA
1489	SA	A	T	SA	SA	T	A	T	SA	T	A	A	A	SA	A	A	A	A	T	A	A	SA	T	T	SA	A	T	T	A	SA	SA	T	T	T	T	T	A	SA	A	A	SA	T	SA	SA	T	A	SA	SA	T
1490	SA	A	A	T	A	SA	A	SA	SA	T	A	A	A	SA	A	A	A	A	T	A	A	SA	T	T	SA	A	T	T	T	SA	SA	T	T	T	T	T	A	A	A	A	SA	T	SA	SA	T	A	A	SA	T
1491	SA	A	T	SA	T	SA	A	SA	SA	T	A	A	A	SA	A	A	A	A	T	A	SA	SA	T	T	SA	SA	A	T	SA	SA	SA	T	A	SA	T	A	SA	T	SA	A	T	T	SA	SA	T	A	A	SA	T
1492	SA	A	A	SA	T	SA	T	SA	SA	T	A	A	A	SA	A	A	A	A	T	A	A	SA	T	T	SA	SA	A	T	SA	SA	SA	T	A	SA	A	A	SA	T	A	A	T	T	SA	SA	T	A	T	SA	T
1493	SA	A	A	SA	T	SA	T	SA	SA	T	A	A	A	A	A	A	A	A	T	A	A	SA	T	T	SA	SA	T	T	A	SA	A	T	A	SA	T	A	SA	A	T	A	T	T	T	T	T	SA	T	SA	SA
1494	SA	A	A	SA	T	SA	T	A	SA	T	T	A	A	A	A	A	A	A	A	SA	SA	SA	T	A	SA	SA	T	A	SA	SA	A	T	A	SA	SA	A	A	A	T	A	T	T	T	T	T	SA	T	SA	SA
1495	SA	SA	SA	T	T	SA	T	A	SA	T	A	A	A	T	A	A	A	A	A	SA	SA	SA	T	A	SA	T	T	T	T	SA	A	T	A	SA	T	A	SA	A	T	A	T	T	T	T	T	SA	T	SA	SA
1496	SA	SA	SA	T	T	A	T	T	SA	T	A	A	A	T	A	A	A	SA	A	SA	SA	SA	T	A	SA	T	A	T	T	SA	A	T	T	A	T	A	T	T	T	A	T	A	T	T	T	SA	T	T	SA
1497	SA	SA	SA	T	T	T	T	T	SA	T	A	A	A	A	A	A	A	SA	SA	SA	A	SA	T	A	SA	A	SA	T	T	T	A	T	T	A	T	T	T	T	T	SA	T	SA	T	T	T	A	T	T	SA
1498	SA	SA	SA	T	A	SA	A	T	SA	SA	A	A	A	SA	A	A	A	A	SA	SA	A	SA	T	T	SA	A	A	T	T	T	A	T	T	A	T	SA	T	T	T	SA	T	T	T	T	T	A	T	T	T
1499	SA	SA	SA	T	A	SA	A	A	T	SA	A	A	A	SA	A	A	A	A	SA	SA	SA	SA	T	A	SA	A	A	T	A	T	A	A	T	A	T	A	T	T	T	SA	T	T	T	T	T	A	T	T	T
1500	SA	SA	A	T	A	SA	A	SA	T	SA	A	A	A	SA	A	A	A	A	SA	SA	SA	T	T	SA	SA	A	A	T	A	T	A	A	T	A	T	A	T	T	T	SA	T	T	T	T	SA	A	T	T	T
1501	SA	SA	A	T	A	SA	T	SA	T	SA	A	A	A	SA	A	A	A	T	SA	SA	T	T	SA	SA	SA	A	A	T	A	T	A	A	SA	A	T	SA	T	T	SA	SA	T	T	T	A	A	A	A	A	T
1502	SA	SA	T	T	A	SA	T	SA	T	SA	A	A	A	SA	A	A	A	T	SA	T	T	T	SA	T	SA	A	A	T	A	SA	A	A	SA	T	T	SA	T	A	SA	SA	T	T	T	A	A	A	A	SA	T
1503	SA	SA	T	T	A	SA	T	SA	T	T	A	A	A	SA	A	A	A	T	SA	SA	T	T	SA	SA	SA	A	SA	T	SA	SA	A	A	A	T	T	SA	T	A	SA	SA	T	T	T	A	A	A	A	A	T
1504	SA	SA	T	SA	A	SA	SA	SA	T	T	SA	A	A	SA	A	A	A	T	SA	SA	T	T	SA	SA	A	A	SA	T	T	T	A	SA	A	T	T	A	SA	A	SA	SA	T	T	T	A	A	A	A	A	T
1505	SA	T	T	SA	A	SA	T	SA	T	T	SA	A	A	SA	A	A	A	T	SA	SA	T	T	SA	SA	T	A	T	T	A	T	A	SA	A	T	T	A	T	A	SA	SA	T	T	T	A	A	A	A	A	T
1506	SA	T	A	SA	A	SA	T	A	T	T	SA	A	A	SA	A	A	A	T	SA	T	T	T	SA	T	T	T	T	T	T	T	A	SA	A	T	T	A	A	A	SA	SA	T	T	T	T	T	A	A	T	T
1507	SA	A	A	A	A	SA	T	T	T	T	SA	A	A	SA	A	A	A	A	A	T	T	SA	SA	A	T	T	T	T	T	T	A	SA	A	T	T	A	A	A	T	A	T	T	T	T	T	SA	A	T	T
1508	SA	SA	A	SA	A	SA	T	SA	T	T	SA	A	A	SA	A	A	A	A	A	A	T	SA	SA	A	T	SA	T	T	T	T	A	SA	A	SA	T	A	SA	SA	T	SA	T	T	T	T	T	SA	A	T	T
1509	SA	SA	A	A	A	SA	T	A	T	T	SA	A	A	SA	A	A	A	A	A	A	SA	SA	SA	SA	SA	A	SA	T	T	T	A	SA	A	SA	T	A	SA	SA	T	SA	T	T	T	T	T	SA	A	T	T
1510	SA	SA	A	SA	A	SA	T	A	T	T	T	A	A	SA	A	A	A	A	SA	T	SA	SA	SA	SA	SA	A	SA	T	T	T	A	T	A	SA	T	T	SA	SA	SA	SA	T	SA	T	T	T	SA	T	SA	T
1511	SA	SA	SA	SA	SA	SA	A	A	T	T	T	A	A	SA	A	A	A	A	SA	T	SA	SA	SA	SA	SA	A	SA	T	T	T	A	T	A	SA	T	T	A	SA	SA	SA	A	SA	T	T	T	SA	T	SA	T
1512	SA	SA	SA	SA	SA	SA	T	A	T	T	T	A	A	A	A	A	A	T	A	T	SA	SA	SA	SA	SA	T	T	T	T	SA	A	A	A	SA	T	T	T	T	SA	SA	A	T	T	T	T	SA	T	SA	T
1513	SA	SA	SA	SA	SA	SA	T	A	T	T	T	A	A	SA	A	A	A	A	A	T	SA	SA	SA	SA	T	T	T	T	T	SA	A	A	A	SA	T	T	T	T	T	SA	A	T	T	T	T	SA	A	SA	T
1514	SA	SA	T	SA	SA	SA	A	SA	T	T	T	A	A	SA	A	A	A	SA	A	SA	SA	SA	SA	SA	T	T	T	T	T	SA	A	A	T	SA	T	T	T	SA	A	SA	T	T	T	T	T	SA	A	T	T
1515	SA	SA	T	SA	SA	SA	A	SA	T	T	SA	A	A	SA	A	A	A	SA	SA	SA	SA	SA	SA	SA	T	A	T	T	SA	SA	T	A	T	T	T	T	T	SA	A	SA	T	T	T	T	SA	T	T	T	T
1516	SA	SA	T	A	SA	SA	T	SA	T	T	SA	A	A	SA	A	A	A	SA	SA	SA	SA	SA	A	SA	T	A	T	T	SA	SA	T	T	T	T	T	T	T	SA	A	SA	T	T	T	T	SA	T	SA	T	T
1517	SA	SA	T	A	T	SA	T	SA	T	T	SA	A	A	T	A	A	A	SA	T	SA	T	SA	A	SA	T	A	A	T	SA	T	T	T	T	T	T	T	A	SA	A	SA	T	A	T	SA	SA	A	SA	T	T
1518	SA	SA	T	A	T	SA	T	A	T	T	SA	A	A	T	A	A	A	A	T	T	T	A	A	A	T	A	A	T	SA	T	T	T	T	T	T	A	A	SA	A	SA	A	T	T	SA	SA	A	SA	T	T
1519	SA	SA	T	A	T	SA	T	SA	T	T	SA	A	A	T	A	A	A	A	T	SA	T	A	A	A	T	T	A	T	SA	T	A	T	T	T	SA	SA	A	A	A	A	A	A	T	T	SA	SA	SA	T	T
1520	SA	T	T	A	T	T	T	SA	T	T	SA	A	A	T	A	A	A	A	T	SA	T	T	A	A	T	T	A	SA	SA	T	A	T	SA	T	SA	T	A	A	A	T	A	T	T	T	SA	SA	SA	T	T
1521	SA	T	T	SA	T	T	T	SA	T	T	SA	A	A	T	A	A	A	A	T	SA	T	T	A	A	T	A	A	SA	SA	T	A	T	SA	T	SA	T	A	A	A	T	T	T	SA	T	SA	SA	SA	T	T
1522	SA	T	T	SA	T	SA	T	T	T	T	SA	A	A	T	A	A	A	A	A	T	T	T	A	A	T	T	A	SA	SA	T	A	T	SA	T	T	SA	A	A	A	T	T	T	SA	A	A	A	SA	T	T
1523	SA	T	T	SA	T	SA	T	T	T	T	SA	A	A	A	A	A	A	A	A	T	T	T	A	T	T	T	A	SA	T	T	A	SA	SA	T	T	T	T	A	A	T	T	T	SA	A	A	A	SA	T	T
1524	SA	T	A	SA	T	SA	T	T	T	T	SA	A	A	A	A	A	A	A	T	SA	T	T	A	T	T	T	T	SA	T	T	A	SA	SA	A	T	T	T	A	A	T	T	T	SA	A	A	A	A	T	SA
1525	SA	SA	A	SA	A	SA	T	A	T	T	SA	A	A	T	A	A	A	A	A	SA	T	T	A	T	SA	A	T	SA	T	T	A	SA	SA	A	T	T	T	A	SA	T	SA	SA	SA	A	A	A	SA	T	SA
1526	SA	SA	T	A	A	SA	T	SA	T	T	SA	A	A	T	A	A	A	A	SA	SA	T	A	A	T	SA	SA	T	SA	A	T	A	T	SA	SA	SA	SA	T	A	SA	A	SA	SA	SA	A	A	A	SA	T	SA
1527	SA	SA	T	A	A	SA	T	SA	T	T	SA	A	A	T	A	A	A	A	SA	SA	T	A	A	T	SA	SA	T	SA	A	T	A	T	SA	SA	T	A	T	T	SA	A	SA	SA	A	A	A	A	SA	T	T
1528	SA	SA	T	A	A	SA	T	SA	T	T	T	A	A	T	A	A	A	A	SA	SA	SA	A	T	A	SA	SA	T	SA	SA	T	T	T	SA	SA	T	A	T	T	A	A	SA	SA	A	A	A	A	SA	T	T
1529	SA	SA	T	A	A	SA	T	T	T	T	T	A	A	T	A	A	A	A	SA	SA	SA	A	T	A	A	A	T	SA	SA	T	T	T	SA	SA	T	T	A	T	A	T	T	SA	A	A	A	A	SA	SA	A
1530	SA	SA	T	A	A	SA	T	T	T	T	T	A	A	A	A	A	A	A	SA	A	SA	A	T	SA	A	A	T	SA	SA	T	T	T	SA	SA	T	A	A	T	A	A	T	SA	SA	A	A	A	T	SA	A
1531	SA	SA	T	A	A	SA	SA	T	T	T	T	A	A	A	A	A	A	A	A	A	SA	A	SA	SA	A	A	T	SA	SA	SA	T	T	SA	SA	T	A	A	T	A	A	T	A	T	A	A	A	T	SA	A
1532	SA	SA	T	A	A	T	SA	T	T	T	SA	A	A	T	A	A	A	A	A	A	SA	A	SA	SA	T	A	T	SA	SA	SA	A	T	SA	SA	T	A	A	T	A	A	T	A	A	A	A	A	SA	SA	A
1533	SA	SA	T	A	A	T	SA	T	T	T	SA	A	A	T	A	A	A	T	A	SA	SA	A	SA	SA	A	A	T	A	T	SA	A	SA	T	A	T	A	A	SA	T	A	T	A	A	A	A	A	SA	SA	A
1534	SA	SA	T	A	A	T	SA	SA	T	T	SA	A	A	T	A	A	A	T	A	SA	SA	A	T	SA	A	T	T	A	T	T	A	SA	T	SA	T	SA	A	SA	T	A	T	T	A	A	A	A	SA	SA	A
1535	SA	SA	T	A	T	T	SA	SA	SA	T	SA	A	A	A	A	A	A	T	SA	SA	SA	A	A	SA	A	T	T	A	T	T	A	SA	A	SA	T	SA	A	SA	T	A	T	T	A	A	A	A	SA	SA	A
1536	SA	SA	T	A	T	T	SA	SA	SA	T	SA	A	A	A	A	A	A	SA	SA	SA	A	A	A	T	A	T	T	A	T	T	A	SA	A	SA	T	SA	T	SA	A	SA	T	T	A	A	A	A	SA	SA	A
1537	SA	SA	T	T	T	T	SA	T	SA	T	SA	A	A	A	A	A	A	SA	SA	SA	A	A	A	SA	T	T	T	A	T	T	A	T	T	SA	T	T	A	SA	A	SA	T	T	A	A	A	T	A	SA	A
1538	SA	SA	T	A	T	SA	SA	T	SA	T	SA	A	A	A	A	A	A	SA	A	SA	SA	A	A	SA	T	T	T	T	T	T	A	T	T	T	T	T	SA	A	A	SA	T	T	A	A	A	T	A	SA	A
1539	SA	T	A	A	SA	A	T	T	T	T	SA	A	A	A	A	A	A	A	A	A	SA	A	A	SA	T	T	SA	T	T	T	A	T	A	T	T	A	SA	A	A	SA	T	SA	A	A	A	A	A	SA	A
1540	SA	T	A	A	SA	A	T	T	T	SA	A	A	A	A	A	A	A	A	A	A	SA	T	A	SA	SA	A	SA	T	T	T	A	T	SA	T	T	A	A	A	T	SA	SA	SA	A	A	A	A	A	SA	A
1541	SA	T	A	A	SA	A	T	T	T	SA	T	A	A	A	A	A	A	A	SA	A	A	SA	A	SA	SA	A	SA	T	T	A	A	T	SA	SA	SA	A	T	A	T	SA	SA	SA	A	A	A	A	A	SA	A
1542	SA	T	T	A	SA	A	T	T	T	SA	T	A	A	A	A	A	A	A	SA	T	A	SA	A	SA	SA	T	SA	T	T	A	T	T	SA	SA	SA	A	T	A	T	SA	SA	SA	A	T	A	A	A	SA	A
1543	SA	T	T	A	SA	A	A	A	T	T	T	A	A	A	A	A	A	A	T	T	A	SA	A	SA	T	T	SA	T	T	T	T	T	SA	SA	SA	SA	T	A	T	SA	SA	A	A	T	A	A	SA	SA	A
1544	SA	T	T	A	A	A	T	T	T	T	T	A	A	T	A	A	A	SA	T	T	SA	SA	SA	SA	T	A	SA	T	T	T	T	T	SA	SA	SA	SA	T	A	T	T	SA	A	A	A	A	A	SA	SA	A
1545	SA	SA	T	A	A	A	T	T	T	T	T	A	A	SA	A	A	A	A	T	T	A	A	SA	SA	A	A	SA	T	T	T	T	T	SA	SA	SA	SA	T	A	A	T	SA	A	SA	A	A	A	SA	SA	A
1546	SA	SA	SA	A	A	A	T	T	T	T	T	A	A	SA	A	A	A	A	A	T	A	A	SA	SA	A	A	SA	T	T	T	T	T	T	SA	SA	SA	T	A	A	T	SA	A	A	A	A	A	SA	SA	A
1547	SA	SA	SA	A	A	T	T	T	T	T	T	A	A	SA	A	A	A	T	A	T	A	A	SA	SA	A	A	SA	T	T	T	T	T	SA	T	SA	SA	T	A	A	A	SA	SA	A	A	SA	A	SA	SA	SA
1548	SA	SA	SA	A	A	T	T	T	T	T	T	A	A	A	A	A	A	T	A	T	A	A	SA	A	SA	A	A	SA	T	T	A	T	T	T	SA	SA	T	A	A	SA	T	SA	A	A	SA	A	SA	SA	SA
1549	SA	SA	SA	A	A	T	T	T	T	T	T	A	A	T	A	A	A	T	A	T	SA	A	SA	A	A	SA	A	SA	T	T	T	T	SA	T	SA	T	A	A	A	T	T	SA	A	A	A	A	SA	SA	A
1550	SA	SA	A	A	A	T	T	T	T	T	T	A	A	A	A	A	A	A	SA	T	SA	A	SA	A	A	SA	T	SA	T	T	A	T	SA	T	SA	A	A	A	A	T	A	A	A	A	A	A	SA	SA	A
1551	SA	SA	T	A	A	A	T	T	T	T	T	A	A	SA	A	A	A	A	SA	T	SA	A	SA	A	A	SA	SA	SA	T	T	A	T	SA	T	SA	A	A	A	A	T	SA	A	A	A	A	A	SA	SA	A
1552	SA	SA	T	A	A	A	A	T	T	T	T	A	A	SA	A	A	A	T	SA	T	SA	SA	A	A	A	SA	SA	SA	A	T	SA	T	SA	T	T	A	A	A	A	T	SA	A	A	A	A	SA	SA	SA	A
1553	SA	SA	T	A	A	A	A	T	T	T	T	A	A	SA	A	A	A	A	SA	T	SA	SA	A	A	A	SA	SA	SA	SA	T	SA	T	SA	T	T	T	T	T	A	T	SA	A	A	A	A	SA	SA	A	A
1554	SA	SA	T	A	A	A	T	T	T	T	T	A	A	A	A	A	A	A	SA	T	SA	SA	A	A	A	SA	SA	SA	SA	T	SA	A	SA	T	T	T	T	T	T	A	SA	A	A	A	A	SA	SA	A	A
1555	SA	SA	T	A	A	A	SA	T	T	T	T	A	A	A	A	A	A	A	T	T	SA	SA	A	A	A	A	SA	SA	SA	T	SA	T	T	T	T	T	A	T	T	A	SA	A	A	A	A	A	A	A	A
1556	SA	SA	A	A	SA	T	SA	T	T	T	T	A	A	A	A	A	A	A	SA	SA	SA	SA	A	A	A	T	SA	SA	SA	T	SA	T	T	T	T	T	A	T	T	A	SA	A	A	A	A	A	A	A	A
1557	SA	SA	SA	A	SA	A	SA	T	T	T	T	A	A	A	A	A	A	A	SA	SA	SA	A	A	A	SA	SA	A	SA	T	SA	SA	T	T	A	T	SA	T	SA	T	T	SA	A	A	SA	A	A	A	A	A
1558	SA	SA	SA	T	A	A	SA	A	T	T	T	A	A	A	A	A	A	A	SA	SA	SA	A	A	A	SA	SA	A	SA	T	SA	SA	A	T	A	T	A	T	A	T	A	A	A	A	SA	A	A	A	A	A
1559	SA	SA	SA	T	T	T	T	T	T	T	A	A	A	A	A	A	A	A	SA	SA	SA	A	A	A	SA	SA	T	SA	T	SA	SA	A	T	T	SA	A	SA	T	A	T	A	A	A	SA	A	A	A	A	A
1560	SA	SA	SA	T	T	T	T	T	T	T	T	A	A	A	A	A	A	A	A	SA	SA	A	A	A	SA	SA	T	SA	T	SA	SA	T	A	T	SA	A	SA	T	SA	T	A	A	A	SA	A	A	A	A	A
1561	SA	T	T	T	T	T	A	T	SA	T	T	A	A	A	A	A	A	T	A	SA	A	A	T	A	SA	SA	T	SA	T	SA	SA	T	A	T	SA	A	SA	T	SA	T	A	A	A	SA	A	A	A	A	A
1562	SA	T	T	T	T	T	T	T	T	T	T	A	A	A	A	A	A	T	A	SA	A	A	A	A	SA	SA	T	SA	T	SA	A	T	T	T	SA	A	SA	SA	SA	A	A	A	A	SA	A	A	A	A	A
1563	SA	T	A	T	T	SA	T	T	T	T	T	A	A	A	A	A	A	T	A	SA	A	A	A	A	SA	SA	T	SA	SA	SA	A	T	T	T	A	A	SA	T	SA	A	A	A	A	SA	A	A	A	A	A
1564	SA	T	A	T	T	SA	T	T	T	T	T	A	A	SA	A	A	A	T	SA	T	A	A	A	SA	SA	T	T	SA	SA	SA	A	T	T	T	A	SA	SA	A	SA	A	A	SA	A	SA	A	A	A	A	A
1565	SA	T	A	T	A	T	T	SA	T	T	T	A	A	A	A	A	A	T	SA	SA	A	A	A	SA	SA	T	T	SA	T	SA	A	T	T	T	A	SA	A	A	SA	A	A	SA	A	SA	A	A	A	A	SA
1566	SA	T	A	T	A	T	A	SA	T	T	T	A	A	A	A	A	A	A	SA	SA	A	A	A	T	SA	A	T	SA	T	SA	A	T	T	T	A	SA	T	A	A	A	A	SA	A	SA	A	SA	A	A	A
1567	SA	T	A	T	A	SA	A	SA	T	T	SA	A	A	A	A	A	A	SA	SA	SA	A	A	SA	A	SA	A	T	SA	SA	A	SA	T	T	T	A	SA	A	A	T	A	T	A	A	SA	A	SA	A	A	A
1568	SA	T	A	T	A	SA	A	SA	T	T	SA	A	A	A	A	A	A	SA	A	SA	A	A	SA	A	A	A	T	SA	SA	A	SA	A	T	T	SA	SA	T	A	T	A	T	A	A	SA	A	SA	A	SA	A
1569	SA	T	A	T	A	SA	A	SA	T	T	T	A	A	A	A	A	A	SA	A	SA	A	A	SA	A	SA	T	T	SA	SA	A	SA	A	T	T	SA	A	T	T	T	SA	T	SA	A	SA	A	SA	A	SA	A
1570	SA	T	A	A	A	T	A	SA	T	T	T	A	A	A	A	A	A	SA	SA	SA	A	A	SA	A	SA	T	T	SA	SA	A	SA	A	T	T	SA	T	T	T	T	SA	SA	SA	T	SA	A	SA	A	SA	A
1571	SA	T	A	A	A	T	A	T	T	T	A	A	A	A	A	A	A	T	A	SA	A	A	SA	A	SA	T	SA	SA	T	A	SA	T	T	T	SA	A	T	T	T	T	SA	SA	T	SA	A	SA	A	SA	A
1572	SA	T	A	SA	A	T	A	A	T	T	A	A	A	SA	A	A	A	T	A	SA	A	A	SA	A	SA	T	SA	SA	T	A	T	T	T	T	T	SA	T	SA	T	T	SA	T	SA	SA	A	A	T	A	SA
1573	SA	T	A	SA	SA	T	SA	A	T	T	A	A	A	A	A	A	A	T	A	A	A	A	SA	SA	T	T	SA	SA	T	A	A	T	T	SA	T	SA	SA	SA	T	T	SA	T	T	SA	A	A	A	A	SA
1574	SA	T	A	SA	SA	T	SA	T	T	T	A	A	A	A	A	A	A	T	T	A	A	A	SA	SA	T	T	SA	A	A	A	A	T	SA	SA	T	T	SA	SA	T	T	SA	T	T	T	A	A	A	SA	SA
1575	SA	T	SA	SA	SA	T	SA	A	T	T	A	A	A	A	A	A	A	A	T	A	A	A	A	SA	T	T	T	A	A	A	A	T	SA	SA	A	SA	SA	SA	T	T	SA	T	T	T	A	A	A	SA	SA
1576	SA	T	SA	SA	SA	T	SA	T	T	T	A	A	A	A	A	A	A	A	A	A	A	A	A	SA	T	T	T	A	A	A	A	A	SA	SA	A	SA	T	SA	T	T	SA	T	T	T	T	A	A	SA	A
1577	SA	T	SA	SA	SA	T	T	T	T	SA	A	A	A	A	A	A	A	A	A	A	A	A	A	SA	T	T	T	A	A	A	A	SA	SA	SA	A	SA	T	SA	SA	T	A	T	T	T	T	A	A	SA	A
1578	SA	T	T	SA	T	T	SA	T	T	SA	A	A	A	A	A	A	A	A	SA	A	A	A	SA	SA	T	A	T	A	A	A	A	T	A	T	A	SA	T	SA	SA	T	A	T	T	T	T	A	A	SA	A
1579	SA	SA	T	SA	T	A	T	T	T	SA	A	A	A	A	A	A	A	A	SA	A	A	A	SA	SA	T	A	T	A	A	A	A	T	A	T	A	SA	T	SA	SA	T	A	T	T	T	T	A	A	SA	A
1580	SA	SA	T	SA	T	A	T	T	T	SA	A	A	A	A	A	A	A	A	SA	A	A	A	SA	T	T	A	T	A	T	A	T	T	A	T	A	SA	T	SA	SA	A	A	T	T	T	T	A	T	SA	A
1581	SA	T	T	SA	T	A	T	T	T	SA	A	A	A	A	A	A	A	A	SA	A	A	A	SA	T	T	A	T	A	T	A	T	T	A	T	A	SA	SA	T	T	A	A	T	T	SA	T	A	T	SA	A
1582	SA	T	T	SA	T	T	T	T	T	SA	T	A	A	T	A	A	A	SA	A	A	A	A	SA	T	T	A	T	A	T	A	SA	T	T	T	A	SA	SA	T	T	T	A	T	T	T	T	A	T	T	A
1583	SA	T	T	T	T	T	SA	A	T	SA	T	A	A	A	A	A	A	SA	A	A	A	SA	SA	SA	A	A	T	A	A	A	SA	T	T	A	A	SA	SA	SA	SA	T	A	T	T	T	T	A	T	T	A
1584	SA	T	T	SA	T	T	SA	SA	T	SA	SA	A	A	A	A	A	A	SA	A	A	A	SA	SA	SA	A	SA	T	A	A	A	T	SA	T	A	A	SA	SA	SA	SA	T	A	SA	T	T	T	A	T	T	A
1585	SA	SA	SA	SA	T	T	SA	SA	T	SA	SA	A	A	A	A	A	A	A	A	T	SA	SA	SA	SA	A	SA	A	A	A	A	SA	T	T	T	A	SA	SA	SA	SA	T	A	A	SA	SA	SA	A	T	T	A
1586	SA	SA	SA	T	T	T	SA	SA	T	SA	SA	A	A	A	A	A	A	T	A	T	SA	SA	SA	SA	A	SA	A	A	A	A	SA	T	T	SA	A	SA	SA	T	SA	A	A	A	SA	SA	SA	A	T	T	A
1587	SA	SA	SA	T	T	T	SA	SA	T	SA	SA	A	A	SA	A	A	A	SA	A	T	T	SA	A	SA	A	SA	A	A	T	A	SA	T	T	SA	A	SA	SA	T	SA	A	A	A	SA	SA	SA	A	T	T	A
1588	SA	SA	SA	A	T	T	SA	SA	SA	SA	SA	A	A	SA	A	A	A	A	A	T	T	SA	A	SA	A	SA	SA	A	T	A	A	T	T	SA	A	A	SA	A	SA	A	A	A	SA	SA	A	A	T	T	A
1589	SA	SA	T	A	T	T	SA	SA	SA	SA	SA	A	A	A	A	A	A	A	T	T	T	SA	A	A	A	SA	T	A	SA	A	A	T	T	T	A	A	SA	A	T	A	A	A	SA	SA	A	A	T	T	SA
1590	SA	SA	T	A	T	T	A	SA	SA	SA	SA	A	A	T	A	A	A	T	A	T	SA	SA	A	A	A	SA	T	A	SA	A	A	T	T	T	A	A	SA	T	T	A	A	A	SA	T	A	A	T	T	SA
1591	SA	SA	T	T	T	T	A	SA	SA	SA	SA	A	A	SA	A	A	A	T	A	T	SA	SA	A	A	A	SA	T	A	SA	A	T	T	T	T	A	A	SA	T	SA	T	A	A	SA	A	A	SA	T	T	SA
1592	SA	SA	T	T	T	T	A	SA	SA	SA	SA	A	A	SA	A	A	A	A	A	T	SA	SA	A	A	A	SA	T	A	T	A	A	T	SA	T	A	A	SA	T	T	T	A	A	SA	A	T	SA	A	T	SA
1593	SA	SA	T	T	T	T	A	SA	SA	SA	SA	A	A	SA	A	A	A	T	A	T	SA	SA	A	A	A	SA	T	A	T	A	A	T	A	T	A	T	SA	T	T	T	A	A	A	A	T	SA	A	A	SA
1594	SA	SA	A	SA	T	T	A	SA	SA	SA	SA	A	A	SA	A	A	A	A	A	T	SA	SA	A	A	A	SA	T	A	T	A	A	T	A	T	A	T	SA	T	T	A	SA	A	A	A	SA	A	A	A	SA
1595	SA	SA	A	T	T	T	A	A	SA	SA	SA	A	A	T	A	A	A	A	T	T	SA	SA	A	A	A	SA	T	A	T	A	A	T	T	A	A	T	T	T	T	A	SA	SA	A	A	SA	A	A	A	SA
1596	SA	SA	T	T	T	T	A	A	SA	SA	SA	A	A	A	A	A	A	T	T	T	SA	SA	A	A	A	A	T	A	T	A	T	T	T	T	A	T	T	T	T	A	SA	SA	A	A	SA	A	A	A	A
1597	SA	SA	T	T	T	SA	T	A	T	SA	SA	A	A	SA	A	A	A	A	A	T	SA	SA	A	A	A	A	T	A	A	A	T	T	T	T	A	T	T	T	T	A	A	A	A	A	SA	A	A	A	A
1598	SA	SA	T	T	T	T	T	T	T	SA	T	A	A	SA	A	A	A	SA	A	T	SA	SA	A	A	A	T	T	A	A	A	T	T	T	T	A	T	T	SA	T	SA	A	A	A	A	SA	A	A	A	A
1599	SA	SA	T	T	T	T	T	T	T	SA	T	A	A	SA	A	A	A	A	A	T	SA	SA	A	A	A	T	T	A	A	A	A	T	T	SA	A	T	T	SA	T	SA	A	A	A	SA	SA	A	A	SA	A
1600	SA	A	T	T	T	T	T	SA	SA	SA	T	A	A	SA	A	A	A	T	A	T	SA	SA	A	A	A	T	T	A	A	A	A	T	SA	T	SA	T	T	T	T	SA	SA	SA	A	SA	SA	A	T	SA	A
1601	SA	A	T	T	T	T	T	T	SA	SA	T	A	A	A	A	A	A	A	A	T	SA	SA	A	A	A	T	T	A	T	A	A	A	SA	T	SA	T	T	T	T	SA	SA	SA	T	SA	SA	A	T	SA	A
1602	SA	SA	T	T	T	T	T	A	SA	SA	T	A	A	A	A	A	A	A	SA	T	SA	SA	A	A	A	T	T	A	T	A	A	T	SA	T	SA	T	T	T	SA	SA	SA	SA	A	SA	SA	A	T	SA	SA
1603	SA	SA	SA	T	T	SA	T	T	SA	SA	T	A	A	A	A	A	A	A	SA	T	SA	SA	SA	A	A	T	T	A	SA	SA	A	T	SA	T	SA	T	T	T	SA	SA	SA	SA	A	A	SA	A	A	SA	SA
1604	SA	SA	SA	T	T	SA	T	A	SA	SA	SA	A	A	T	A	A	A	A	SA	T	T	SA	A	A	A	T	T	A	SA	SA	A	T	SA	T	T	A	T	T	T	T	SA	SA	A	A	A	A	T	SA	A
1605	SA	SA	SA	T	T	SA	T	T	SA	SA	SA	A	A	T	A	A	A	A	SA	T	T	SA	T	A	SA	T	T	A	SA	A	A	A	SA	T	T	A	T	T	T	T	SA	SA	A	A	A	A	T	SA	A
1606	SA	SA	SA	T	T	SA	A	T	SA	SA	SA	A	A	T	A	A	A	A	A	T	T	SA	T	A	SA	A	A	A	SA	A	T	SA	SA	A	A	A	T	T	T	T	SA	SA	A	A	A	A	T	SA	A
1607	SA	SA	SA	T	T	T	A	T	SA	SA	T	A	A	T	A	A	A	A	A	T	SA	SA	T	A	A	A	A	A	SA	A	T	SA	A	A	A	T	T	T	T	T	SA	SA	A	A	A	A	T	SA	A
1608	SA	SA	SA	A	T	T	A	T	SA	SA	T	A	A	T	A	A	A	A	SA	T	SA	SA	T	A	A	A	A	A	SA	A	A	SA	A	A	A	T	T	T	SA	T	A	SA	A	A	A	A	T	SA	A
1609	SA	T	SA	T	T	T	T	T	SA	SA	T	A	A	T	A	A	A	A	A	T	SA	SA	T	SA	A	A	A	A	SA	A	T	SA	T	A	A	T	T	T	SA	T	A	A	A	A	A	A	SA	SA	A
1610	SA	SA	SA	T	T	T	T	T	SA	SA	T	A	A	A	A	A	A	T	A	T	SA	SA	A	SA	A	A	A	A	SA	A	A	SA	SA	T	A	A	T	T	SA	T	A	A	A	A	A	A	T	SA	A
1611	SA	SA	A	T	T	T	T	T	SA	SA	T	A	A	A	A	A	A	T	A	T	SA	SA	A	SA	A	A	A	A	SA	A	T	SA	T	T	A	A	T	T	SA	SA	A	A	A	A	A	A	T	SA	A
1612	SA	SA	A	T	T	T	T	T	SA	SA	T	A	A	A	A	A	A	T	T	SA	A	SA	T	SA	A	A	SA	A	T	A	T	SA	T	T	A	T	T	T	SA	SA	A	A	A	A	A	A	T	SA	A
1613	SA	SA	A	T	T	T	SA	T	SA	SA	T	A	A	A	A	A	A	T	T	SA	A	SA	T	SA	A	A	SA	A	T	A	T	SA	T	T	A	A	T	T	T	SA	A	A	A	A	A	A	T	A	A
1614	SA	SA	A	T	T	T	SA	T	SA	SA	T	A	A	T	A	A	A	A	A	SA	A	SA	T	SA	A	A	SA	A	T	A	A	SA	T	T	A	A	T	T	T	T	A	A	A	A	A	A	T	A	A
1615	SA	SA	T	T	T	T	T	T	SA	SA	T	A	A	T	A	A	A	A	A	T	A	SA	T	SA	A	A	SA	A	SA	A	SA	SA	T	SA	A	A	T	T	SA	T	A	A	A	A	A	A	T	A	A
1616	SA	SA	A	T	T	T	A	T	SA	SA	T	A	A	A	A	A	A	A	A	T	SA	T	T	A	A	A	SA	A	SA	A	SA	SA	T	T	A	T	T	T	SA	T	A	A	A	A	A	A	SA	A	A
1617	SA	SA	A	T	T	T	A	SA	SA	SA	T	A	A	SA	A	A	A	A	A	T	SA	T	T	A	A	A	SA	A	SA	SA	T	T	T	T	A	T	SA	T	SA	SA	A	A	A	A	A	A	SA	A	A
1618	SA	SA	A	SA	T	T	SA	A	SA	SA	T	A	A	SA	A	A	A	A	A	T	SA	T	T	A	A	T	SA	A	SA	A	A	A	T	T	A	T	SA	T	A	SA	A	A	A	A	A	A	SA	A	A
1619	SA	SA	A	SA	T	T	SA	A	SA	T	T	A	A	A	A	A	A	A	A	T	SA	T	T	A	A	T	T	A	SA	A	A	A	T	T	A	T	T	T	T	SA	A	A	A	A	A	A	SA	A	A
1620	SA	SA	A	T	T	T	SA	A	SA	T	T	A	A	A	A	A	A	T	A	T	SA	SA	T	A	A	T	T	A	SA	A	A	A	T	T	A	T	T	T	T	SA	A	A	A	A	A	A	SA	A	A
1621	SA	SA	A	T	T	T	A	A	SA	T	T	A	A	A	A	A	A	T	A	T	SA	SA	A	A	A	T	T	A	SA	A	A	SA	T	T	A	T	T	T	T	SA	A	A	A	A	A	A	A	A	A
1622	SA	SA	A	T	T	SA	SA	A	SA	T	T	A	A	A	A	A	A	SA	A	T	SA	SA	T	A	A	T	T	A	SA	A	T	SA	T	T	A	T	T	T	T	T	A	A	A	A	A	A	A	A	SA
1623	SA	SA	T	T	T	T	SA	A	SA	T	A	A	A	A	A	A	A	SA	T	T	SA	SA	T	A	A	A	T	A	T	A	T	SA	SA	SA	A	T	T	T	T	A	A	A	A	A	A	A	A	A	SA
1624	SA	SA	T	T	T	T	T	T	SA	T	A	A	A	A	A	A	A	T	A	T	SA	A	A	A	A	T	T	A	A	A	SA	SA	SA	SA	A	SA	SA	T	T	A	A	A	A	A	A	A	A	A	SA
1625	SA	SA	T	T	T	T	T	T	SA	T	T	A	A	A	A	A	A	T	A	T	A	SA	A	A	A	T	T	T	A	T	SA	SA	T	SA	A	SA	SA	T	A	A	A	A	A	A	A	A	T	T	SA
1626	SA	SA	T	T	T	T	T	SA	SA	T	SA	A	A	SA	A	A	A	T	A	T	A	SA	A	A	A	T	T	T	T	T	SA	SA	SA	SA	A	T	T	T	A	A	A	A	A	A	A	A	T	T	SA
1627	SA	SA	T	T	T	T	A	A	SA	T	SA	A	A	SA	A	A	A	T	A	A	A	SA	A	A	A	T	T	A	A	A	SA	SA	SA	T	A	A	T	T	T	T	A	A	A	A	A	A	T	T	SA
1628	SA	SA	T	T	T	T	A	A	SA	T	SA	A	A	SA	A	A	A	T	A	A	A	A	A	A	A	T	T	A	A	A	SA	SA	SA	T	A	SA	T	T	T	T	A	A	A	A	A	A	T	T	SA
1629	SA	SA	T	T	T	T	A	A	SA	T	SA	A	A	SA	A	A	A	T	A	A	A	A	A	A	A	T	A	A	A	A	SA	SA	T	T	A	SA	T	T	T	T	A	A	A	A	A	A	T	T	SA
1630	SA	SA	A	T	T	T	A	T	SA	T	SA	A	A	SA	A	A	A	T	A	A	A	A	A	A	A	T	A	A	A	A	A	T	T	T	A	SA	T	T	T	T	A	A	A	A	A	A	T	T	SA
1631	SA	SA	A	T	T	T	A	T	SA	T	T	A	A	SA	A	A	A	A	A	A	A	A	A	A	SA	T	A	A	A	A	A	T	T	T	A	T	T	T	T	T	A	A	A	SA	A	A	T	T	SA
1632	SA	SA	A	T	T	T	T	T	SA	T	T	A	A	A	A	A	A	A	A	A	A	A	A	A	SA	SA	SA	A	A	A	A	T	T	T	A	A	T	T	T	T	A	A	A	SA	A	A	SA	T	SA
1633	SA	SA	A	T	T	T	A	A	SA	T	SA	A	A	A	A	A	A	A	A	A	A	A	A	SA	SA	SA	A	A	A	A	A	T	T	T	A	T	T	T	SA	T	A	A	A	SA	A	A	T	SA	T
1634	SA	SA	T	T	T	T	A	T	SA	T	A	A	A	A	A	A	A	A	A	A	A	A	A	SA	T	SA	T	SA	SA	A	T	T	T	T	A	T	T	T	T	A	A	A	A	A	A	A	T	SA	T
1635	SA	SA	T	A	SA	T	A	T	SA	T	A	A	A	A	A	A	A	A	T	A	SA	A	A	SA	T	SA	T	SA	A	A	T	SA	T	T	A	T	T	T	T	T	A	A	A	A	A	A	T	SA	A
1636	SA	SA	T	T	SA	T	A	T	SA	T	A	A	A	A	A	A	A	A	SA	A	A	A	T	SA	T	T	A	SA	T	A	T	SA	T	T	A	A	T	T	T	T	A	A	A	A	A	A	T	SA	A
1637	SA	SA	T	T	SA	T	A	A	SA	T	A	A	A	SA	A	A	A	A	SA	A	A	A	T	SA	T	T	A	SA	T	A	SA	SA	T	T	A	A	T	T	T	A	SA	A	A	A	A	A	A	SA	A
1638	SA	SA	T	T	SA	T	A	SA	SA	T	A	A	A	A	A	A	A	A	SA	A	A	A	T	SA	T	A	A	SA	T	A	T	SA	T	T	A	A	T	T	T	A	A	A	A	A	A	A	A	SA	A
1639	SA	SA	SA	T	T	T	A	SA	SA	T	A	A	A	T	A	A	A	A	SA	A	A	A	T	SA	T	A	A	SA	T	A	A	SA	SA	SA	A	T	T	T	T	SA	A	A	A	A	A	A	T	A	A
1640	SA	SA	SA	T	T	T	A	A	SA	SA	A	A	A	T	A	A	A	SA	SA	A	A	A	T	T	T	A	A	SA	T	A	A	SA	SA	SA	A	T	T	T	T	SA	A	A	SA	A	A	A	T	A	A
1641	SA	T	SA	T	T	T	A	T	SA	SA	A	A	A	A	A	A	A	SA	SA	A	A	A	T	T	T	A	A	SA	A	SA	A	SA	SA	SA	A	T	T	T	A	SA	A	A	A	A	A	A	T	A	A
1642	SA	T	SA	T	T	T	T	T	SA	SA	T	A	A	A	A	A	A	SA	SA	A	A	A	T	T	T	A	A	SA	A	SA	A	A	SA	SA	A	T	T	T	SA	SA	A	A	A	A	A	A	T	A	A
1643	SA	T	SA	T	T	T	A	T	SA	SA	T	A	A	A	A	A	A	SA	A	A	A	A	T	T	T	A	A	SA	A	SA	A	A	SA	SA	SA	T	A	T	SA	SA	A	A	A	A	A	SA	A	A	A
1644	SA	SA	T	T	T	T	A	A	SA	SA	T	A	A	SA	A	A	A	A	A	SA	SA	A	T	T	T	A	A	T	A	T	A	A	SA	SA	SA	T	T	T	SA	SA	A	A	A	A	A	SA	A	A	A
1645	SA	SA	T	T	T	T	A	A	SA	SA	T	A	A	SA	A	A	A	A	T	SA	SA	A	T	T	T	A	A	T	T	T	A	T	SA	SA	SA	T	T	T	SA	T	A	A	A	SA	SA	SA	A	A	A
1646	SA	SA	T	SA	T	T	SA	T	SA	SA	T	A	A	A	A	A	A	A	T	SA	SA	SA	T	T	T	A	A	T	T	T	T	T	SA	SA	T	T	T	T	SA	T	SA	A	A	SA	SA	SA	T	A	A
1647	SA	SA	A	SA	T	T	SA	T	SA	SA	T	A	A	A	A	A	A	A	T	SA	A	A	SA	T	T	A	A	T	T	T	A	T	SA	SA	T	T	T	T	SA	T	T	A	A	SA	SA	SA	T	A	A
1648	SA	SA	A	SA	T	T	SA	SA	SA	SA	T	A	A	A	A	A	A	A	A	SA	A	A	SA	T	T	T	A	T	T	T	A	T	A	SA	T	T	SA	T	T	A	T	A	A	SA	SA	SA	T	A	A
1649	SA	SA	A	T	T	T	SA	T	SA	SA	T	A	A	A	A	A	A	SA	A	SA	A	SA	SA	T	T	A	A	T	T	T	A	T	A	T	T	SA	T	T	T	A	T	SA	A	SA	SA	SA	A	A	A
1650	SA	SA	A	T	T	T	T	T	SA	SA	SA	A	A	A	A	A	A	A	A	SA	A	SA	SA	T	T	A	T	T	T	T	T	T	SA	T	T	T	T	T	T	T	T	SA	A	SA	SA	SA	A	A	A
1651	SA	SA	A	T	T	T	T	A	SA	SA	SA	A	A	A	A	A	A	T	A	SA	A	SA	SA	T	T	A	T	T	T	T	T	T	SA	SA	T	T	T	T	T	T	T	T	A	SA	SA	SA	A	A	A
1652	SA	SA	A	T	T	T	T	T	SA	SA	SA	A	A	A	A	A	A	T	A	SA	T	SA	SA	T	T	A	A	T	T	T	T	T	T	SA	T	SA	T	T	T	T	T	T	A	SA	SA	SA	A	A	A
1653	SA	SA	T	T	T	T	T	T	SA	SA	SA	A	A	T	A	A	A	T	A	SA	SA	SA	SA	T	T	A	A	T	T	T	T	T	T	SA	T	SA	T	T	T	T	T	T	SA	SA	SA	SA	A	A	A
1654	SA	SA	T	T	T	T	A	T	SA	T	SA	A	A	T	A	A	A	T	A	SA	SA	SA	SA	T	T	T	A	T	A	T	T	T	T	SA	T	SA	T	T	T	A	T	T	SA	T	A	A	A	A	A
1655	SA	SA	SA	T	A	T	T	A	SA	T	SA	A	A	T	A	A	A	T	T	SA	T	SA	SA	T	T	A	A	T	A	T	T	T	T	T	T	A	T	T	T	T	T	T	T	T	A	A	SA	A	A
1656	SA	SA	SA	A	SA	T	T	A	SA	T	SA	A	A	T	A	A	A	T	A	SA	SA	SA	SA	T	T	A	A	T	A	T	SA	T	T	T	T	A	T	T	T	T	T	T	T	A	A	A	SA	A	A
1657	SA	SA	A	A	SA	T	SA	A	SA	T	A	A	A	T	A	A	A	T	A	SA	SA	SA	SA	T	T	A	A	T	A	T	T	T	T	T	T	A	T	SA	T	T	T	T	T	A	A	A	A	A	A
1658	SA	SA	A	T	SA	T	T	T	SA	T	A	A	A	T	A	A	A	T	A	SA	SA	SA	SA	T	SA	A	A	T	SA	T	T	T	T	T	T	A	T	SA	T	T	T	T	T	A	SA	A	A	A	A
1659	SA	SA	A	T	T	T	T	T	SA	T	A	A	A	T	A	A	A	T	T	A	SA	SA	SA	T	SA	A	T	T	SA	SA	T	T	T	SA	T	A	T	SA	T	T	T	T	T	T	SA	A	SA	A	A
1660	SA	SA	A	T	T	T	T	SA	SA	T	T	A	A	A	A	A	A	T	A	A	SA	SA	SA	A	SA	SA	T	T	SA	T	T	T	SA	SA	T	A	T	SA	SA	T	T	T	T	T	SA	A	T	A	A
1661	SA	SA	SA	T	T	T	T	T	SA	T	T	A	A	A	A	A	A	T	A	A	SA	SA	SA	A	SA	SA	T	T	T	T	T	T	SA	SA	T	A	T	SA	SA	T	T	T	T	T	A	SA	A	A	A
1662	SA	SA	A	T	T	T	A	T	SA	T	T	A	A	A	A	A	A	T	A	A	SA	SA	A	T	T	SA	SA	T	T	T	T	T	SA	SA	T	A	A	SA	SA	T	T	T	T	T	SA	SA	A	A	A
1663	SA	SA	A	T	SA	T	A	T	SA	T	T	A	A	A	A	A	A	T	SA	A	SA	SA	T	T	T	SA	SA	T	T	T	T	T	SA	SA	T	A	A	SA	SA	A	T	T	T	T	SA	A	A	A	A
1664	SA	SA	A	T	SA	T	T	T	A	T	T	A	A	SA	A	A	A	T	SA	A	SA	SA	SA	T	T	SA	SA	T	T	T	T	SA	A	T	T	A	A	SA	T	SA	T	T	T	SA	SA	SA	A	A	A
1665	SA	SA	A	SA	T	T	T	T	A	T	T	A	A	SA	A	A	A	T	SA	A	SA	SA	SA	T	T	A	SA	T	T	T	T	A	A	T	T	A	A	SA	A	SA	T	T	T	T	T	SA	SA	A	A
1666	SA	SA	SA	SA	A	T	T	T	A	SA	SA	A	A	SA	A	A	A	T	SA	A	SA	SA	SA	T	T	T	T	T	T	T	A	SA	A	T	T	A	A	SA	SA	SA	T	T	T	T	T	SA	SA	T	A
1667	SA	SA	SA	T	A	T	T	T	A	SA	SA	A	A	A	A	A	A	A	SA	A	SA	A	SA	T	T	SA	SA	T	T	T	A	SA	A	T	T	T	SA	SA	SA	SA	T	T	T	T	T	SA	SA	T	A
1668	SA	SA	A	T	T	T	T	T	A	SA	A	A	A	A	A	A	A	A	A	T	SA	SA	T	T	T	SA	SA	T	T	T	T	SA	T	T	T	T	T	SA	SA	SA	T	T	T	T	T	SA	SA	A	A
1669	SA	SA	A	T	T	T	T	T	A	SA	A	A	A	A	A	A	A	A	A	T	SA	SA	T	T	T	SA	SA	T	T	T	SA	T	T	T	T	A	T	SA	SA	SA	T	T	T	T	T	SA	SA	A	A
1670	SA	SA	A	T	T	T	T	T	A	SA	A	A	A	T	A	A	A	T	A	A	SA	SA	A	SA	T	T	SA	T	A	T	SA	T	T	T	T	A	T	SA	SA	T	T	T	T	T	T	SA	SA	A	A
1671	SA	SA	SA	T	SA	T	T	T	A	SA	A	A	A	T	A	A	A	T	A	A	SA	A	A	SA	T	T	SA	T	SA	T	SA	A	T	T	T	T	T	SA	A	T	T	T	T	T	T	SA	SA	A	A
1672	SA	SA	SA	T	T	T	T	SA	A	SA	A	A	A	T	A	A	A	T	A	A	SA	A	A	SA	T	T	SA	T	T	T	T	T	T	T	T	T	T	SA	SA	T	T	T	T	T	T	SA	SA	A	A
1673	SA	SA	SA	T	T	T	T	T	A	SA	SA	A	A	T	A	A	A	T	A	T	SA	A	SA	SA	T	T	SA	SA	T	T	A	T	T	T	T	T	SA	SA	SA	T	T	T	T	T	T	SA	SA	A	A
1674	SA	SA	T	T	T	T	T	T	A	SA	SA	A	A	T	A	A	A	A	A	T	SA	A	SA	SA	A	T	T	A	A	SA	A	T	T	T	T	T	T	SA	T	T	SA	T	T	T	T	SA	SA	A	A
1675	SA	SA	T	T	T	T	T	T	A	SA	SA	A	A	A	A	A	A	A	A	T	SA	A	SA	SA	A	SA	SA	SA	A	A	T	T	T	T	T	T	SA	SA	T	A	SA	T	T	T	T	SA	SA	A	A
1676	SA	SA	T	T	T	T	T	T	A	SA	SA	A	A	SA	A	A	A	A	A	T	A	A	SA	SA	A	A	T	SA	A	T	T	T	T	T	T	T	T	T	T	A	SA	T	T	T	T	SA	SA	A	A
1677	SA	A	A	T	T	T	T	T	A	SA	SA	A	A	SA	A	A	A	A	A	T	A	A	SA	SA	A	A	T	SA	T	SA	T	T	T	A	T	SA	T	T	T	T	SA	T	T	T	T	SA	SA	SA	A
1678	SA	A	T	T	T	T	T	T	A	SA	SA	A	A	SA	A	A	A	T	A	T	A	A	SA	SA	A	A	T	SA	T	SA	T	T	T	A	T	SA	T	T	T	T	A	T	T	T	T	SA	SA	SA	A
1679	SA	A	T	T	T	T	T	T	A	T	SA	A	A	SA	A	A	A	T	T	T	T	A	SA	SA	A	A	SA	SA	T	SA	T	SA	T	A	T	SA	T	T	T	T	A	SA	T	T	T	T	T	SA	T
1680	SA	A	SA	A	T	T	T	T	SA	T	SA	A	A	SA	A	A	A	T	A	T	T	A	SA	SA	A	A	SA	SA	T	SA	T	SA	T	T	T	SA	T	T	T	T	A	SA	T	T	T	T	T	SA	T
1681	SA	A	A	SA	T	T	T	T	SA	T	SA	A	A	SA	A	A	A	T	A	T	T	A	SA	SA	A	A	T	SA	A	SA	T	SA	T	T	T	SA	T	T	T	T	SA	T	T	T	T	T	SA	SA	T
1682	SA	A	A	SA	T	T	T	T	SA	T	SA	A	A	A	A	A	A	T	A	T	T	A	SA	SA	A	T	T	SA	T	SA	SA	SA	T	T	T	T	T	T	T	T	T	T	T	T	T	T	A	SA	T
1683	SA	A	A	SA	T	T	T	T	SA	T	SA	A	A	A	A	A	A	T	A	T	T	A	A	A	A	T	T	SA	T	SA	SA	T	T	T	T	A	T	T	T	T	T	SA	A	T	T	T	A	SA	T
1684	SA	A	SA	A	T	T	A	A	T	T	SA	A	A	A	A	A	A	T	SA	T	T	A	A	A	A	T	T	SA	A	SA	SA	T	T	T	T	A	T	T	T	T	T	SA	SA	T	T	A	A	SA	T
1685	SA	A	SA	SA	T	T	A	A	T	T	SA	A	A	A	A	A	A	T	SA	T	A	A	A	A	A	T	T	SA	A	T	SA	T	T	T	SA	A	SA	T	T	SA	T	SA	SA	T	T	A	A	SA	T
1686	SA	A	A	SA	T	T	SA	SA	T	T	SA	A	A	A	A	A	A	T	SA	T	SA	A	A	A	SA	T	T	T	T	T	T	T	T	T	T	A	SA	T	T	SA	T	SA	T	T	T	A	A	SA	T
1687	SA	A	A	SA	T	T	SA	SA	T	T	SA	A	A	A	A	A	A	SA	SA	T	SA	A	A	A	SA	T	T	T	T	T	A	T	T	T	T	A	SA	T	SA	SA	T	SA	SA	T	T	A	A	SA	SA
1688	SA	A	A	SA	T	T	A	SA	T	T	SA	A	A	A	A	A	A	SA	SA	T	SA	A	A	A	SA	SA	SA	T	SA	T	A	T	T	T	T	SA	SA	T	T	SA	T	SA	SA	T	T	A	A	SA	SA
1689	SA	A	T	SA	T	T	A	A	A	T	SA	A	A	A	A	A	A	SA	SA	T	SA	A	SA	A	SA	SA	SA	T	SA	T	T	T	T	T	T	SA	SA	T	A	SA	T	SA	SA	T	T	A	SA	SA	SA
1690	SA	A	T	SA	T	T	A	SA	A	T	SA	A	A	A	A	A	A	SA	SA	T	SA	A	SA	A	SA	SA	A	SA	SA	T	T	T	T	T	T	SA	T	T	A	T	T	SA	SA	T	T	A	SA	SA	A
1691	SA	A	A	SA	T	T	SA	SA	SA	T	SA	A	A	A	A	A	A	SA	SA	T	SA	A	SA	A	SA	SA	A	SA	SA	T	SA	T	T	T	T	SA	T	T	T	T	T	SA	SA	SA	T	SA	SA	SA	A
1692	SA	A	A	T	T	T	SA	SA	SA	T	SA	A	A	A	A	A	A	SA	SA	T	SA	A	SA	A	SA	SA	SA	SA	SA	T	SA	SA	T	T	T	SA	T	A	T	T	T	T	SA	SA	T	SA	SA	SA	SA
1693	SA	A	SA	T	T	T	SA	SA	SA	T	SA	A	A	A	A	A	A	SA	SA	T	SA	SA	SA	SA	SA	SA	SA	SA	T	T	SA	SA	T	A	T	SA	T	T	T	T	T	T	SA	SA	SA	SA	SA	SA	SA
1694	SA	A	T	SA	T	T	SA	T	SA	T	SA	A	A	A	A	A	A	SA	A	T	T	SA	A	SA	SA	SA	A	SA	T	T	SA	SA	T	A	T	SA	A	A	SA	T	T	T	SA	SA	SA	SA	SA	SA	A
1695	SA	A	T	SA	T	T	SA	SA	SA	T	A	A	A	A	A	A	A	SA	A	T	T	SA	A	SA	SA	SA	A	SA	T	T	T	SA	T	A	T	SA	T	A	SA	T	T	SA	SA	SA	SA	SA	SA	SA	A
1696	SA	A	T	SA	T	T	SA	A	SA	T	A	A	A	A	A	A	A	SA	A	T	SA	T	SA	SA	SA	T	A	SA	T	T	T	T	T	A	T	SA	A	T	SA	A	T	SA	SA	T	SA	SA	T	SA	A
1697	SA	A	T	SA	T	T	SA	SA	SA	SA	A	A	A	SA	A	A	A	A	T	A	SA	A	SA	SA	SA	T	SA	SA	T	T	T	A	T	A	T	SA	A	A	SA	A	T	SA	SA	T	SA	SA	T	SA	A
1698	SA	A	T	T	T	T	SA	T	SA	SA	A	A	A	T	A	A	A	SA	T	A	A	A	SA	SA	SA	T	SA	SA	T	T	SA	A	A	A	T	T	A	A	A	A	T	T	SA	T	SA	A	T	SA	A
1699	SA	A	T	T	SA	T	SA	A	SA	SA	A	A	A	T	A	A	A	A	A	A	A	A	SA	SA	SA	T	SA	SA	T	T	A	T	T	A	T	T	A	T	T	A	T	T	SA	T	SA	A	T	SA	A
1700	SA	A	A	A	A	SA	SA	A	SA	SA	A	A	A	T	A	A	A	T	A	A	A	A	SA	SA	T	A	SA	SA	A	T	T	T	T	T	T	T	SA	T	T	T	T	T	T	T	SA	A	T	SA	A
1701	SA	A	A	T	T	SA	T	A	SA	T	A	A	A	T	A	A	A	T	A	A	A	A	SA	A	T	A	A	SA	A	T	T	T	T	T	T	T	SA	T	T	T	T	T	T	T	A	A	T	SA	A
1702	SA	SA	A	T	T	T	A	A	SA	T	A	A	A	T	A	A	A	A	A	A	A	A	A	A	T	T	A	SA	T	T	T	SA	T	A	T	A	SA	SA	T	A	T	T	T	SA	A	A	T	SA	T
1703	SA	SA	A	SA	A	T	A	T	SA	T	A	A	A	A	A	A	A	T	A	A	A	A	A	A	T	T	A	T	T	T	T	T	T	A	T	A	SA	SA	T	A	T	T	T	SA	A	SA	T	SA	T
1704	SA	SA	A	A	A	T	A	T	SA	T	A	A	A	SA	A	A	A	T	A	A	A	A	A	A	T	T	A	T	T	T	T	SA	T	A	T	A	SA	T	T	T	T	T	SA	A	A	SA	T	SA	T
1705	SA	SA	SA	A	T	T	SA	SA	SA	T	A	A	A	A	A	A	A	T	A	A	A	A	A	SA	T	A	T	T	T	SA	A	SA	A	T	T	SA	SA	T	T	T	T	T	SA	A	A	SA	T	T	T
1706	SA	SA	SA	A	T	T	SA	T	SA	T	A	A	A	A	A	A	A	T	SA	A	A	A	A	SA	T	A	T	SA	T	SA	A	SA	SA	T	T	SA	T	T	T	T	T	T	SA	A	A	A	T	T	T
1707	SA	SA	SA	T	T	T	SA	T	SA	T	A	A	A	A	A	A	A	T	SA	A	A	A	A	SA	SA	A	SA	T	A	SA	A	T	A	A	T	A	T	T	T	SA	T	T	SA	A	A	A	T	SA	A
1708	SA	SA	A	T	T	T	SA	T	SA	T	A	A	A	A	A	A	A	T	SA	A	A	A	A	A	SA	A	SA	T	A	SA	A	T	A	A	T	A	T	T	A	SA	SA	T	SA	A	A	A	A	SA	A
1709	SA	SA	A	T	T	T	SA	T	SA	T	A	A	A	A	A	A	A	T	SA	A	SA	A	A	A	SA	A	SA	A	T	T	A	T	A	A	T	T	T	T	A	T	SA	T	SA	A	A	A	T	SA	SA
1710	SA	SA	A	T	T	T	SA	T	T	T	A	A	A	A	A	A	A	A	SA	A	SA	A	A	A	A	A	SA	A	T	T	A	SA	A	T	SA	T	T	T	A	T	SA	T	SA	A	A	A	T	T	SA
1711	SA	SA	A	T	T	T	SA	T	SA	T	A	A	A	A	A	A	A	A	T	SA	SA	A	A	A	A	A	SA	A	T	T	SA	SA	T	T	SA	T	T	T	SA	T	SA	SA	SA	A	A	A	T	T	SA
1712	SA	SA	A	A	T	T	T	T	SA	T	A	A	A	A	A	A	A	T	T	SA	SA	A	A	A	A	A	SA	A	T	T	A	SA	T	A	SA	T	T	T	T	T	SA	SA	SA	A	A	A	T	SA	SA
1713	SA	SA	T	A	T	T	T	SA	SA	T	T	A	A	A	A	A	A	T	T	SA	SA	SA	A	A	A	A	SA	A	T	T	A	SA	T	T	SA	T	T	T	T	SA	SA	SA	SA	A	A	A	A	SA	SA
1714	SA	SA	T	A	T	T	SA	SA	T	T	T	A	A	SA	A	A	A	SA	SA	SA	SA	T	A	A	A	A	A	A	SA	T	A	SA	T	T	SA	T	T	T	A	SA	SA	SA	SA	A	A	A	A	A	SA
1715	SA	SA	T	T	T	T	A	SA	T	T	T	A	A	SA	A	A	A	SA	T	SA	SA	T	A	A	A	A	SA	A	SA	T	T	SA	T	T	SA	T	T	T	A	SA	SA	SA	SA	A	A	A	A	A	SA
1716	SA	SA	T	T	T	T	A	T	T	T	T	A	A	SA	A	A	A	SA	T	SA	SA	T	A	SA	A	SA	T	SA	SA	SA	A	SA	T	T	SA	T	T	T	A	T	SA	SA	SA	A	A	A	A	A	T
1717	SA	SA	T	SA	T	T	A	T	T	T	T	A	A	T	A	A	A	SA	T	SA	SA	SA	A	SA	A	SA	T	SA	SA	SA	T	SA	T	SA	SA	A	T	A	A	T	SA	SA	SA	A	A	A	A	A	T
1718	SA	T	T	SA	T	T	A	T	T	T	T	A	A	T	A	A	A	SA	T	SA	SA	SA	T	SA	A	SA	A	SA	SA	SA	T	A	T	T	SA	A	T	A	T	T	SA	SA	SA	A	A	A	T	T	T
1719	SA	T	SA	SA	T	T	T	T	T	T	SA	A	A	T	A	A	A	SA	T	SA	SA	SA	T	SA	A	SA	SA	A	SA	SA	A	A	T	T	SA	A	T	A	T	T	SA	SA	SA	A	A	A	T	T	T
1720	SA	T	SA	SA	SA	T	T	T	T	T	SA	A	A	T	A	A	A	SA	SA	A	SA	SA	T	SA	A	SA	A	A	SA	A	SA	SA	T	T	A	A	SA	A	SA	T	SA	SA	SA	A	A	A	T	T	T
1721	SA	T	SA	SA	SA	T	T	T	T	T	SA	A	A	T	A	A	A	SA	SA	A	T	SA	T	SA	A	SA	A	SA	SA	A	T	SA	T	T	A	A	SA	A	T	T	SA	SA	SA	A	A	A	T	T	T
1722	SA	T	T	SA	T	T	T	T	T	T	SA	A	A	T	A	A	A	T	SA	SA	T	SA	T	SA	SA	A	A	SA	SA	A	T	A	T	T	A	A	SA	A	T	T	SA	SA	SA	A	A	A	T	T	T
1723	SA	T	T	SA	SA	T	A	T	T	T	SA	A	A	A	A	A	A	T	SA	SA	A	SA	T	SA	SA	A	A	SA	SA	A	T	A	SA	T	A	A	SA	A	T	T	SA	SA	SA	A	A	A	T	T	T
1724	SA	T	T	SA	SA	T	SA	T	T	T	SA	A	A	A	A	A	A	T	SA	SA	A	SA	SA	SA	SA	A	A	SA	A	A	T	A	T	SA	SA	SA	SA	T	T	T	SA	SA	SA	A	A	A	SA	T	T
1725	SA	T	T	SA	SA	T	SA	SA	T	T	SA	A	A	A	A	A	A	A	SA	SA	A	A	SA	SA	T	A	A	SA	T	A	A	A	T	SA	SA	SA	A	T	A	T	SA	SA	SA	A	A	A	SA	SA	SA
1726	SA	T	T	A	SA	T	SA	SA	T	T	T	A	A	A	A	A	A	A	SA	SA	A	A	SA	SA	T	A	A	SA	A	A	SA	A	T	SA	SA	SA	A	A	A	T	SA	SA	SA	A	A	A	SA	T	SA
1727	SA	T	A	A	SA	T	SA	SA	T	T	T	A	A	SA	A	A	A	SA	T	SA	A	A	T	SA	T	A	SA	SA	A	A	SA	A	T	SA	SA	SA	A	A	A	SA	SA	SA	SA	A	A	A	SA	T	SA
1728	SA	T	A	A	SA	T	A	SA	T	T	T	A	A	SA	A	A	A	T	T	SA	SA	SA	SA	SA	T	A	SA	SA	SA	A	SA	A	T	SA	SA	A	A	T	A	SA	SA	A	SA	A	A	A	SA	T	SA
1729	SA	T	A	SA	SA	SA	A	T	T	T	T	A	A	SA	A	A	A	T	SA	SA	SA	A	SA	SA	T	A	A	SA	SA	A	SA	A	T	SA	SA	A	A	A	A	SA	SA	A	A	A	A	A	SA	T	SA
1730	SA	T	A	T	T	T	A	T	T	T	T	A	A	SA	A	A	A	T	A	SA	SA	A	T	SA	SA	A	A	SA	SA	A	A	T	A	T	SA	SA	A	A	A	SA	SA	A	A	A	A	A	SA	T	A
1731	SA	T	T	T	T	T	A	T	T	T	T	A	A	SA	A	A	A	T	T	SA	SA	A	A	SA	SA	A	SA	A	SA	A	T	T	A	T	SA	SA	A	A	A	T	SA	A	A	A	A	A	SA	T	SA
1732	SA	T	T	T	T	T	T	T	T	T	T	A	A	T	A	A	A	T	T	SA	SA	A	A	SA	SA	A	SA	A	SA	A	A	T	SA	SA	SA	A	A	A	A	T	SA	A	A	T	A	A	SA	A	SA
1733	SA	T	SA	T	T	T	T	T	T	T	T	A	A	A	A	A	A	T	T	SA	SA	A	SA	SA	SA	A	SA	SA	SA	A	A	T	SA	SA	SA	A	A	A	A	T	SA	A	A	A	A	A	SA	A	SA
1734	SA	T	SA	T	T	T	T	T	T	T	T	A	A	A	A	A	A	A	T	A	A	A	SA	A	SA	A	SA	SA	T	A	A	A	SA	SA	SA	A	SA	A	A	T	SA	A	A	A	A	A	SA	A	T
1735	SA	T	SA	T	T	T	T	T	T	T	T	A	A	SA	A	A	A	A	T	A	A	A	A	A	SA	A	SA	A	SA	A	A	A	T	T	SA	A	SA	A	SA	A	A	A	SA	A	A	A	A	A	T
1736	SA	T	A	T	T	T	T	T	T	T	T	A	A	SA	A	A	A	T	T	A	A	A	SA	A	A	SA	SA	A	SA	A	A	SA	T	T	A	A	SA	A	SA	A	A	A	SA	A	A	A	A	A	T
1737	SA	T	A	T	T	SA	T	SA	T	T	T	A	A	T	A	A	A	T	T	A	A	A	SA	A	A	SA	SA	A	SA	A	T	SA	T	T	A	A	SA	A	SA	T	A	A	SA	A	A	A	A	A	T
1738	SA	T	A	T	T	SA	T	T	T	T	SA	A	A	T	A	A	A	A	T	A	T	A	A	A	A	SA	A	A	SA	T	T	SA	SA	A	A	A	T	A	SA	T	A	A	A	A	A	A	A	A	T
1739	SA	T	A	T	T	T	A	T	T	T	SA	A	A	T	A	A	A	SA	T	A	T	A	A	A	A	SA	A	A	SA	T	SA	SA	SA	A	A	A	A	A	SA	T	A	A	A	A	A	A	A	A	SA
1740	SA	T	A	T	T	T	A	T	T	T	SA	A	A	T	A	A	A	A	T	A	T	A	A	A	A	T	T	A	A	T	A	SA	A	T	A	A	A	A	SA	T	A	A	SA	A	A	A	A	A	SA
1741	SA	T	T	T	T	T	A	T	T	T	SA	A	A	A	A	A	A	A	A	T	SA	A	A	A	A	T	SA	A	A	T	T	SA	A	T	T	T	A	T	SA	T	A	A	SA	A	A	A	A	A	SA
1742	SA	T	T	A	T	SA	A	T	T	T	SA	A	A	A	A	A	A	A	SA	T	SA	A	A	A	A	A	SA	A	A	T	A	SA	A	A	A	SA	T	T	SA	SA	A	A	SA	A	A	A	A	A	A
1743	SA	T	T	A	A	SA	A	T	T	T	SA	A	A	A	A	A	A	A	T	T	A	A	A	A	SA	T	SA	A	A	T	A	T	SA	A	A	SA	T	T	SA	SA	A	A	A	A	A	A	A	A	A
1744	SA	T	A	A	A	SA	T	T	T	T	A	A	A	A	A	A	A	A	A	T	A	A	A	A	T	T	SA	A	A	A	A	T	SA	A	A	SA	T	T	T	SA	A	A	A	A	A	A	T	SA	A
1745	SA	T	A	SA	A	SA	T	T	SA	T	A	A	A	A	A	A	A	A	T	A	A	SA	A	A	T	T	SA	A	A	A	A	T	SA	SA	A	T	A	T	T	SA	A	A	A	A	A	A	T	SA	A
1746	SA	T	A	SA	SA	T	T	T	SA	T	A	A	A	A	A	A	A	A	T	A	A	SA	SA	A	T	T	SA	A	A	A	A	T	SA	T	SA	T	T	T	T	T	T	A	A	A	A	A	T	SA	A
1747	SA	T	T	SA	SA	T	T	T	SA	T	T	A	A	A	A	A	A	A	T	A	A	SA	SA	A	T	T	SA	SA	T	A	A	T	SA	T	SA	A	T	T	T	T	T	A	A	A	A	A	T	SA	A
1748	SA	T	T	SA	SA	T	T	T	SA	SA	A	A	A	T	A	A	A	A	T	A	A	SA	SA	A	T	T	T	SA	T	A	A	T	SA	T	A	T	T	T	T	T	T	A	A	A	A	A	T	SA	A
1749	SA	T	T	SA	SA	T	SA	T	SA	SA	SA	A	A	SA	A	A	A	T	A	A	A	A	A	T	T	T	T	SA	T	A	A	SA	SA	SA	A	T	T	T	T	T	T	A	A	A	A	A	T	SA	SA
1750	SA	T	T	SA	SA	T	SA	T	SA	SA	SA	A	A	SA	A	A	A	T	A	A	A	A	A	SA	A	T	T	SA	T	A	A	SA	SA	SA	T	SA	T	T	T	T	T	A	A	A	A	A	T	SA	SA
1751	SA	T	T	T	SA	T	SA	T	SA	SA	SA	A	A	A	A	A	A	T	A	A	A	A	A	SA	A	T	T	A	SA	A	A	SA	SA	SA	T	A	T	T	T	T	T	A	A	A	A	A	T	SA	SA
1752	SA	T	T	T	T	T	SA	T	SA	SA	SA	A	A	A	A	A	A	A	A	A	A	A	A	SA	A	T	T	A	SA	A	A	SA	SA	T	T	T	A	T	T	T	T	A	A	A	A	A	T	SA	SA
1753	SA	A	T	A	T	T	A	T	SA	SA	A	A	A	A	A	A	A	SA	A	A	A	A	A	SA	A	T	T	SA	SA	A	T	T	SA	A	T	SA	T	T	T	T	T	A	T	A	A	A	T	SA	SA
1754	SA	A	T	T	T	T	A	T	SA	SA	A	A	A	SA	A	A	A	T	A	A	A	A	A	SA	A	A	T	A	A	A	T	T	T	T	T	SA	T	T	T	T	T	A	T	A	A	A	T	SA	SA
1755	SA	A	SA	T	T	T	T	T	SA	SA	A	A	A	SA	A	A	A	T	A	A	A	A	A	SA	A	A	T	A	A	A	T	T	T	SA	T	SA	T	T	SA	T	A	A	SA	A	A	A	A	A	A
1756	SA	SA	SA	SA	T	T	T	A	SA	SA	T	A	A	SA	A	A	A	T	A	A	A	A	A	SA	A	A	T	A	A	A	SA	A	T	SA	T	SA	T	T	SA	T	A	A	SA	SA	A	A	A	A	A
1757	SA	SA	SA	T	T	SA	A	A	SA	SA	T	A	A	A	A	A	A	T	A	A	A	A	A	SA	A	A	T	A	A	A	T	A	T	SA	T	SA	T	T	SA	T	T	A	SA	SA	A	A	A	A	A
1758	SA	SA	T	SA	T	SA	A	A	SA	SA	T	A	A	T	A	A	A	T	A	A	A	A	A	SA	A	T	T	A	T	A	T	SA	T	SA	T	SA	T	T	SA	T	T	A	SA	SA	A	A	A	A	A
1759	SA	SA	T	T	SA	SA	A	A	SA	SA	T	A	A	T	A	A	A	T	A	A	A	A	A	A	A	T	T	A	A	SA	T	SA	T	SA	T	A	T	T	T	T	A	SA	SA	SA	A	A	SA	A	A
1760	SA	SA	T	T	SA	SA	A	A	SA	SA	T	A	A	T	A	A	A	T	A	A	A	A	A	A	SA	T	T	A	A	SA	T	SA	T	T	T	A	SA	A	A	T	A	SA	SA	SA	A	A	SA	A	A
1761	SA	SA	T	SA	SA	T	A	A	SA	SA	T	A	A	SA	A	A	A	T	SA	A	A	A	A	A	SA	T	T	A	A	SA	SA	SA	T	T	T	A	SA	A	A	A	A	SA	SA	A	A	A	SA	A	A
1762	SA	SA	T	SA	T	T	A	A	SA	SA	T	A	A	SA	A	A	A	T	SA	T	A	A	A	A	SA	SA	T	A	A	T	SA	A	T	T	T	A	SA	SA	A	T	A	SA	SA	A	A	A	SA	A	A
1763	SA	SA	T	SA	T	T	A	T	SA	T	T	A	A	T	A	A	A	T	T	T	A	A	A	A	SA	SA	T	A	A	T	SA	T	T	T	A	A	SA	SA	A	T	A	SA	SA	A	A	A	SA	A	A
1764	SA	SA	SA	SA	T	T	A	T	SA	T	T	A	A	T	A	A	A	T	SA	A	A	A	A	A	SA	SA	T	T	SA	T	SA	T	T	T	SA	A	SA	SA	T	A	A	SA	SA	A	A	A	SA	T	A
1765	SA	SA	SA	T	T	T	A	SA	SA	T	T	A	A	SA	A	A	A	A	SA	A	A	A	A	A	A	T	T	A	SA	T	T	T	T	T	SA	A	SA	SA	A	SA	SA	SA	A	A	SA	A	T	T	T
1766	SA	SA	SA	T	T	T	A	SA	SA	SA	SA	A	A	A	A	A	A	SA	SA	A	A	A	A	A	A	T	T	A	SA	A	T	SA	SA	A	SA	T	SA	A	SA	T	SA	A	A	A	SA	A	T	T	T
1767	SA	SA	A	T	T	T	A	SA	SA	SA	SA	A	A	A	A	A	A	A	SA	A	A	A	A	A	A	T	T	A	SA	A	T	SA	A	SA	SA	T	SA	A	SA	T	SA	A	A	A	SA	A	A	T	SA
1768	SA	SA	T	T	T	T	A	SA	SA	SA	SA	A	A	A	A	A	A	A	SA	A	A	A	A	A	A	T	T	A	SA	A	T	SA	A	SA	T	A	SA	A	T	T	SA	A	A	A	A	A	A	T	SA
1769	SA	SA	T	T	T	T	T	SA	SA	SA	SA	A	A	SA	A	A	A	A	SA	A	A	A	A	A	A	SA	SA	A	SA	SA	T	T	A	SA	T	A	SA	A	T	T	T	A	A	A	A	A	A	A	SA
1770	SA	SA	T	T	T	T	A	SA	SA	SA	SA	A	A	A	A	A	A	A	SA	A	A	A	A	A	A	SA	SA	A	SA	SA	T	SA	A	T	A	A	SA	T	T	T	T	A	A	A	SA	A	T	A	A
1771	SA	SA	SA	T	T	T	A	SA	SA	SA	SA	A	A	A	A	A	A	T	SA	A	A	A	A	A	A	SA	SA	A	A	SA	SA	T	A	A	SA	A	SA	A	T	A	T	A	A	A	SA	T	SA	A	A
1772	SA	SA	SA	T	T	T	A	SA	SA	SA	SA	A	A	A	A	A	A	SA	A	A	A	A	A	A	A	SA	T	A	A	SA	SA	T	A	A	SA	A	SA	A	T	A	T	A	A	A	SA	T	SA	A	A
1773	SA	SA	A	SA	T	T	A	A	SA	SA	SA	A	A	T	A	A	A	SA	A	A	A	A	A	A	A	SA	T	A	A	SA	SA	T	A	A	SA	A	SA	SA	T	A	A	A	A	A	SA	A	SA	A	A
1774	SA	SA	T	SA	SA	T	A	A	SA	SA	SA	A	A	T	A	A	A	SA	SA	SA	A	A	A	A	SA	SA	T	T	T	SA	SA	T	A	A	SA	A	SA	SA	A	A	A	A	A	A	SA	A	SA	SA	A
1775	SA	SA	T	SA	SA	T	A	A	SA	SA	SA	A	A	T	A	A	A	SA	SA	A	A	A	A	A	SA	SA	T	T	T	SA	SA	T	A	A	SA	SA	SA	SA	A	SA	A	A	A	A	SA	A	T	SA	A
1776	SA	SA	A	A	A	T	A	T	SA	SA	SA	A	A	SA	A	A	A	SA	SA	A	A	A	A	A	SA	SA	T	T	T	SA	T	T	T	A	SA	SA	SA	SA	A	SA	A	A	A	A	SA	A	T	SA	A
1777	SA	SA	SA	A	A	T	A	T	SA	SA	SA	A	A	SA	A	A	A	SA	A	A	A	A	A	A	SA	T	T	T	A	SA	T	T	T	A	SA	SA	SA	A	A	SA	A	A	A	A	SA	A	A	SA	A
1778	SA	SA	SA	A	A	T	A	T	SA	SA	SA	A	A	T	A	A	A	SA	A	SA	A	A	A	A	SA	T	SA	T	A	SA	T	T	T	A	SA	SA	SA	A	A	T	A	A	A	A	SA	SA	A	A	A
1779	SA	SA	A	T	T	T	A	A	SA	SA	SA	A	A	SA	A	A	A	SA	T	SA	A	A	A	A	SA	A	SA	T	A	SA	T	T	SA	A	A	SA	SA	A	A	T	A	A	A	A	SA	A	A	A	A
1780	SA	SA	SA	T	T	T	A	A	SA	SA	SA	A	A	T	A	A	A	SA	T	A	A	A	A	A	SA	SA	SA	A	SA	SA	T	T	SA	A	A	T	SA	A	T	T	A	A	A	A	A	A	A	A	A
1781	SA	SA	SA	T	T	T	SA	SA	SA	SA	SA	A	A	T	A	A	A	SA	T	A	A	A	A	A	A	SA	T	A	SA	SA	A	T	SA	T	SA	T	SA	T	T	SA	T	A	A	A	A	A	A	A	A
1782	SA	SA	T	T	T	SA	SA	SA	SA	SA	T	A	A	T	A	A	A	A	T	A	A	A	A	A	A	A	T	A	SA	A	A	T	SA	T	SA	SA	SA	T	T	SA	T	A	A	A	A	A	A	A	A
1783	SA	SA	T	T	T	SA	SA	SA	SA	SA	T	A	A	T	A	A	A	A	T	A	A	A	A	A	T	A	T	A	SA	A	A	T	SA	T	T	SA	SA	T	T	A	T	A	A	A	A	A	A	T	A
1784	SA	SA	T	T	T	SA	SA	SA	SA	SA	T	A	A	SA	A	A	A	SA	T	A	A	A	A	A	A	T	T	A	SA	A	A	T	SA	SA	T	SA	SA	T	T	SA	T	A	A	A	A	A	A	A	A
1785	SA	SA	T	T	T	SA	SA	T	SA	SA	SA	A	A	SA	A	A	A	T	T	A	A	A	SA	A	A	T	T	A	SA	A	A	T	SA	SA	T	SA	SA	T	T	A	T	A	A	A	A	A	A	A	A
1786	SA	SA	T	T	T	SA	SA	T	SA	SA	SA	SA	A	T	A	A	A	T	SA	A	SA	A	A	A	A	T	T	A	SA	A	SA	SA	SA	SA	T	T	SA	T	T	A	T	A	A	A	SA	A	A	A	A
1787	SA	SA	T	T	T	SA	SA	T	SA	SA	SA	SA	A	T	A	A	A	T	T	A	SA	A	A	A	A	A	T	A	A	A	SA	T	SA	SA	T	T	SA	T	T	A	T	A	A	A	SA	A	A	A	A
1788	SA	SA	T	T	SA	T	SA	A	SA	SA	SA	SA	A	T	A	A	A	T	T	A	SA	A	A	A	A	A	T	A	T	A	SA	T	SA	SA	A	T	T	T	T	A	A	A	SA	A	SA	A	A	A	A
1789	SA	SA	T	A	SA	T	SA	A	SA	SA	SA	SA	A	T	A	A	A	T	T	T	SA	A	A	A	A	A	T	A	T	A	SA	A	T	SA	SA	T	T	T	T	A	A	A	A	A	SA	A	A	A	A
1790	SA	SA	T	T	SA	T	SA	A	SA	SA	SA	SA	A	T	A	A	A	T	T	A	SA	A	A	A	A	T	A	A	A	A	T	A	T	SA	SA	A	SA	T	T	A	A	A	A	A	SA	A	A	A	A
1791	SA	SA	T	T	SA	T	SA	A	SA	SA	SA	SA	A	T	A	A	A	T	A	A	SA	A	A	A	A	A	SA	A	A	T	T	SA	T	A	SA	A	SA	A	T	A	A	A	SA	A	SA	A	A	A	A
1792	SA	SA	T	T	T	T	A	A	SA	T	SA	SA	A	T	A	A	A	T	T	A	SA	A	A	A	A	A	SA	A	T	T	T	SA	T	A	SA	A	SA	A	SA	A	SA	T	SA	A	SA	A	A	A	A
1793	SA	SA	SA	A	T	T	A	A	SA	T	SA	SA	A	T	A	A	A	T	T	A	SA	A	A	A	A	A	SA	A	A	T	A	SA	T	T	SA	A	SA	A	SA	A	SA	T	T	T	SA	A	SA	A	A
1794	SA	SA	SA	T	T	T	A	A	SA	T	SA	SA	A	T	A	A	A	SA	T	A	A	A	A	A	A	A	SA	A	A	T	A	SA	T	T	SA	A	T	SA	SA	A	SA	T	T	T	T	A	SA	A	A
1795	SA	SA	SA	T	T	T	A	A	SA	T	T	SA	A	T	A	SA	A	SA	SA	A	A	A	A	A	A	A	SA	A	A	SA	T	A	T	T	SA	T	T	SA	SA	A	SA	T	T	T	T	A	T	A	A
1796	SA	SA	SA	T	T	T	A	A	SA	T	T	SA	A	T	A	SA	A	SA	SA	A	A	A	A	A	A	T	SA	A	A	SA	T	A	T	T	SA	T	T	SA	SA	A	SA	T	SA	T	T	SA	T	A	A
1797	SA	SA	SA	T	T	T	T	A	SA	SA	T	SA	A	T	A	SA	A	SA	SA	A	A	A	A	A	A	A	SA	A	A	A	T	A	T	T	SA	T	A	SA	SA	A	SA	T	SA	T	T	SA	T	SA	A
1798	SA	SA	T	T	T	T	A	SA	SA	SA	T	SA	A	T	A	SA	A	SA	SA	A	A	T	A	A	A	A	A	A	T	A	T	SA	T	T	SA	T	A	SA	SA	SA	SA	T	SA	T	T	SA	T	SA	A
1799	SA	SA	A	SA	T	T	A	SA	SA	SA	A	SA	A	T	A	SA	A	SA	SA	A	A	A	A	A	A	A	A	A	T	A	T	SA	T	SA	SA	T	T	A	SA	SA	SA	T	T	T	T	SA	T	SA	A
1800	SA	SA	T	SA	T	T	A	A	SA	SA	A	SA	A	SA	A	SA	A	A	SA	A	A	A	A	A	A	T	T	A	T	A	T	A	T	SA	SA	T	SA	A	SA	T	SA	T	T	T	T	SA	SA	SA	A
1801	SA	SA	A	SA	SA	T	A	A	SA	SA	A	SA	A	A	A	SA	A	A	SA	A	A	A	A	A	A	A	SA	A	T	A	T	A	T	SA	SA	T	T	T	SA	T	SA	T	T	T	T	SA	T	SA	A
1802	SA	SA	A	SA	SA	T	A	SA	SA	SA	A	SA	A	A	A	SA	SA	SA	SA	A	A	A	A	A	A	T	SA	A	T	SA	T	A	T	SA	SA	T	T	T	SA	A	SA	T	T	T	T	SA	T	SA	A
1803	SA	SA	A	SA	SA	T	A	A	SA	SA	A	SA	A	SA	A	SA	SA	A	T	A	A	A	A	A	A	SA	A	A	T	SA	SA	A	T	SA	SA	T	T	T	T	A	T	T	T	T	T	SA	T	SA	A
1804	SA	SA	T	SA	SA	T	A	A	SA	SA	SA	A	A	SA	A	SA	SA	T	A	A	A	A	A	A	A	SA	A	A	T	SA	A	A	T	SA	T	T	T	T	T	A	T	T	T	T	T	SA	T	SA	A
1805	SA	SA	T	SA	SA	T	A	A	SA	SA	A	A	A	SA	A	A	SA	T	A	A	A	A	A	A	A	SA	A	A	T	SA	A	A	T	A	T	T	T	T	T	A	T	T	T	T	SA	A	T	SA	A
1806	SA	SA	A	SA	T	T	A	T	SA	SA	A	A	A	SA	A	A	SA	T	A	A	A	A	SA	A	A	A	A	A	T	A	A	A	T	A	T	T	T	T	T	A	T	T	T	T	SA	A	T	SA	SA
1807	SA	SA	A	SA	T	T	A	T	SA	SA	SA	A	A	SA	A	A	SA	T	A	A	A	A	A	A	A	A	SA	SA	SA	A	A	A	T	A	T	T	T	T	T	SA	T	T	T	T	SA	A	T	SA	SA
1808	SA	SA	SA	A	A	T	A	T	SA	SA	SA	A	A	SA	A	A	SA	T	T	A	A	A	A	A	A	A	SA	SA	T	A	A	A	SA	T	T	A	SA	T	T	A	T	T	T	T	A	A	T	SA	SA
1809	SA	SA	SA	A	A	T	A	A	SA	SA	SA	A	A	SA	A	A	SA	T	SA	SA	A	A	A	A	A	A	T	SA	T	A	A	SA	T	T	T	T	T	T	T	A	T	T	T	T	A	A	T	SA	SA
1810	SA	SA	SA	A	T	T	T	T	SA	SA	SA	A	A	SA	A	A	SA	T	SA	SA	A	A	A	A	A	A	SA	SA	SA	A	A	SA	T	T	T	T	T	T	T	T	T	T	SA	T	SA	A	T	SA	A
1811	SA	SA	SA	T	T	T	T	T	SA	SA	T	A	A	T	A	A	SA	SA	SA	SA	SA	A	A	A	A	A	SA	SA	SA	A	A	SA	SA	T	T	T	T	T	T	T	T	T	T	T	T	SA	A	SA	A
1812	SA	SA	SA	SA	T	T	T	T	SA	SA	T	A	A	T	A	A	SA	SA	SA	SA	SA	A	A	A	A	A	T	SA	SA	A	A	SA	SA	T	T	T	SA	T	T	T	T	T	T	T	T	T	A	A	A
1813	SA	SA	T	SA	T	T	SA	T	SA	SA	A	A	A	T	A	A	SA	SA	A	T	SA	A	A	A	A	T	T	SA	SA	A	A	SA	SA	T	T	SA	SA	T	T	T	T	T	T	T	T	T	A	A	A
1814	SA	SA	T	T	SA	T	SA	T	SA	SA	A	A	A	T	A	A	SA	SA	A	SA	SA	A	A	A	A	A	T	SA	SA	A	SA	A	T	T	T	SA	SA	T	T	T	T	T	T	T	T	T	A	A	A
1815	SA	SA	T	T	SA	T	T	A	SA	SA	A	A	A	T	A	A	SA	SA	A	SA	SA	A	A	A	A	SA	T	A	SA	A	SA	A	T	T	T	SA	SA	T	T	A	T	T	T	T	T	T	SA	A	A
1816	SA	SA	T	T	SA	T	A	T	SA	SA	A	A	A	A	A	A	SA	SA	A	SA	SA	SA	A	A	A	SA	T	A	SA	A	SA	A	T	T	T	T	SA	T	T	A	T	T	T	T	T	T	SA	A	A
1817	SA	SA	T	A	A	T	T	T	SA	SA	A	A	A	T	A	A	SA	A	A	A	SA	SA	A	A	A	SA	T	A	SA	T	SA	A	T	T	T	T	A	T	T	SA	T	T	T	T	T	T	SA	A	A
1818	SA	SA	T	A	SA	T	T	T	SA	SA	A	A	A	A	A	A	SA	T	A	A	A	SA	SA	A	T	A	SA	T	SA	T	SA	A	T	T	T	T	A	A	T	SA	T	T	T	T	T	T	SA	A	SA
1819	SA	SA	T	A	SA	T	T	T	SA	SA	A	A	A	A	A	A	SA	T	A	A	A	SA	T	SA	T	A	T	T	SA	T	T	A	T	T	T	SA	A	A	SA	SA	T	T	T	T	T	T	SA	A	SA
1820	SA	T	T	A	SA	T	T	T	SA	SA	A	A	A	A	A	A	SA	T	SA	A	A	SA	A	SA	T	A	T	T	SA	T	A	T	SA	T	T	SA	A	SA	SA	T	T	T	T	T	T	T	SA	A	SA
1821	SA	T	A	T	SA	T	T	T	SA	SA	A	A	A	T	A	A	A	A	T	A	A	SA	T	T	T	T	T	T	A	T	A	A	SA	T	T	SA	A	SA	SA	T	T	SA	T	T	T	T	SA	A	SA
1822	SA	T	A	T	SA	T	A	T	SA	SA	A	A	A	T	A	A	A	SA	T	A	A	A	SA	T	T	T	SA	T	A	SA	A	A	SA	SA	T	SA	T	T	SA	T	T	T	T	T	SA	A	SA	A	T
1823	SA	T	A	T	SA	T	A	T	SA	SA	A	A	A	T	A	A	A	A	A	A	A	A	T	T	T	SA	SA	T	T	T	A	T	SA	SA	T	SA	T	T	SA	T	T	T	T	T	SA	A	T	A	A
1824	SA	T	A	T	A	A	A	SA	T	SA	A	A	A	T	A	A	A	A	A	A	SA	T	T	SA	T	T	SA	T	T	T	A	T	SA	T	T	SA	T	A	T	SA	T	T	T	T	SA	A	A	A	A
1825	SA	T	A	T	A	T	SA	T	T	SA	A	A	A	A	A	A	A	A	A	A	SA	T	T	T	T	T	SA	T	T	T	A	T	SA	T	T	SA	T	T	T	T	T	T	T	T	SA	A	A	A	A
1826	SA	T	A	A	A	T	SA	T	T	SA	A	A	A	SA	A	A	A	A	T	A	SA	T	T	T	T	T	SA	SA	T	T	A	T	SA	T	T	SA	T	T	T	T	T	A	T	SA	SA	SA	A	A	A
1827	SA	T	A	A	SA	T	SA	T	T	SA	A	A	A	SA	A	A	A	T	T	A	SA	T	T	T	T	A	A	T	T	SA	A	T	SA	T	T	T	SA	T	SA	T	SA	SA	T	SA	SA	A	T	A	A
1828	SA	T	T	A	SA	T	T	T	T	SA	A	A	A	SA	A	A	A	A	T	A	SA	A	T	T	T	A	A	T	T	SA	A	T	A	T	SA	T	SA	T	SA	T	SA	SA	T	T	SA	A	T	SA	A
1829	SA	T	SA	T	SA	T	A	T	T	SA	A	A	A	SA	A	A	A	A	T	A	SA	A	T	T	T	A	A	T	T	SA	A	T	A	T	SA	A	T	T	SA	T	SA	SA	T	T	SA	A	T	SA	A
1830	SA	T	SA	T	SA	T	A	T	T	SA	A	A	A	SA	A	A	A	A	T	A	SA	A	T	T	T	A	SA	T	T	SA	A	T	A	T	SA	T	T	T	SA	SA	SA	SA	T	T	SA	A	T	SA	A
1831	SA	T	SA	T	SA	T	SA	T	T	SA	A	A	A	SA	A	A	A	A	SA	A	SA	A	T	T	T	T	SA	T	A	SA	A	T	A	T	SA	T	T	T	T	T	SA	SA	T	SA	SA	A	T	A	A
1832	SA	T	SA	T	SA	T	SA	A	T	SA	A	A	A	SA	A	A	A	T	SA	A	SA	A	T	SA	T	T	SA	T	T	SA	A	T	SA	A	SA	T	T	T	T	T	SA	SA	A	SA	SA	A	T	A	A
1833	SA	T	SA	T	SA	T	SA	A	T	SA	A	A	A	SA	A	A	A	T	SA	A	SA	A	T	T	SA	A	SA	T	T	SA	A	T	A	A	SA	T	T	T	T	T	SA	SA	A	SA	SA	A	A	A	A
1834	SA	T	SA	T	T	T	T	A	T	SA	A	A	A	T	A	A	A	T	A	SA	A	A	T	T	SA	SA	SA	T	T	SA	A	T	A	T	SA	A	T	T	T	A	SA	SA	SA	A	SA	SA	A	A	A
1835	SA	A	A	A	A	T	T	A	A	SA	A	A	A	SA	A	A	A	T	A	SA	A	A	T	T	T	SA	SA	T	T	SA	SA	T	A	T	SA	T	T	T	T	A	SA	SA	SA	A	SA	SA	A	A	A
1836	SA	A	A	A	A	A	T	SA	A	SA	A	A	A	SA	A	A	A	T	A	SA	A	A	T	T	T	SA	SA	T	A	SA	SA	T	A	T	SA	T	T	T	T	A	SA	SA	SA	A	SA	SA	A	A	A
1837	SA	A	A	A	A	A	SA	SA	A	SA	A	A	A	SA	A	A	A	T	A	SA	A	A	T	T	T	T	SA	T	T	SA	SA	T	SA	T	SA	A	T	T	T	A	SA	SA	SA	A	SA	SA	A	A	SA
1838	SA	A	SA	A	A	A	T	SA	A	SA	A	A	A	SA	A	A	A	SA	A	SA	A	SA	T	T	T	T	SA	T	A	SA	SA	SA	SA	T	SA	A	T	T	T	T	SA	SA	SA	A	SA	SA	A	A	SA
1839	SA	A	SA	A	A	A	T	SA	A	SA	A	A	A	SA	A	A	A	SA	A	SA	A	SA	T	T	T	T	SA	T	A	T	SA	SA	SA	T	SA	A	T	T	T	T	SA	SA	SA	A	SA	SA	A	A	A
1840	SA	A	SA	T	A	A	T	SA	A	SA	A	SA	A	SA	A	A	A	A	A	SA	T	T	T	T	T	T	SA	T	A	T	SA	SA	A	T	SA	A	T	T	T	T	SA	SA	SA	A	SA	SA	A	A	A
1841	SA	A	T	T	A	A	T	T	A	SA	SA	A	A	SA	A	A	A	A	A	SA	T	T	T	T	T	T	SA	T	A	T	T	SA	T	T	SA	A	T	T	T	SA	SA	SA	SA	A	A	SA	A	A	SA
1842	SA	A	SA	T	A	A	T	SA	A	SA	SA	A	A	T	A	A	A	A	A	SA	T	T	T	T	T	A	SA	T	A	T	T	SA	T	T	SA	T	T	T	T	T	SA	SA	SA	A	A	SA	A	SA	SA
1843	SA	A	SA	T	A	A	T	T	A	SA	SA	A	A	A	A	A	A	SA	A	SA	T	T	T	T	T	T	T	T	SA	T	T	SA	T	T	SA	SA	T	T	T	T	SA	SA	SA	A	A	A	A	T	SA
1844	SA	SA	SA	T	SA	A	SA	T	SA	SA	SA	A	SA	A	A	A	A	SA	A	T	T	T	T	T	A	T	T	T	SA	SA	T	SA	SA	T	SA	T	T	T	SA	T	SA	SA	SA	A	A	A	T	SA	SA
1845	SA	SA	SA	T	SA	T	SA	T	SA	SA	SA	A	A	A	A	A	A	SA	A	T	T	T	T	T	A	T	T	T	A	SA	T	SA	SA	T	SA	T	SA	T	A	T	SA	SA	SA	A	A	A	T	SA	SA
1846	SA	SA	SA	T	SA	T	T	T	SA	SA	SA	A	A	A	A	A	A	SA	A	T	T	T	T	T	A	A	T	T	A	SA	A	T	SA	T	SA	SA	T	T	T	T	SA	SA	SA	A	A	A	T	SA	SA
1847	SA	SA	SA	T	SA	T	T	T	SA	SA	SA	A	A	A	A	A	A	SA	A	T	T	T	T	T	T	A	A	T	A	SA	A	T	SA	T	SA	SA	T	T	T	T	SA	SA	SA	A	SA	A	T	SA	SA
1848	SA	SA	SA	SA	SA	T	T	T	SA	SA	T	A	A	T	A	A	A	SA	A	T	T	T	T	T	T	A	T	T	T	SA	A	T	SA	T	T	SA	T	SA	A	A	SA	SA	SA	A	SA	A	SA	A	SA
1849	SA	SA	SA	SA	T	T	SA	T	SA	SA	T	A	A	T	A	A	A	SA	A	T	T	T	T	T	T	A	T	T	T	SA	T	T	SA	SA	T	SA	T	SA	A	A	A	SA	SA	A	A	SA	A	A	T
1850	SA	SA	SA	T	T	T	T	T	T	SA	T	A	A	T	A	A	A	SA	T	T	T	T	T	T	T	A	T	T	T	SA	T	T	SA	A	A	SA	T	A	A	A	A	SA	SA	A	A	A	A	A	T
1851	SA	SA	SA	T	T	T	T	T	T	SA	T	A	A	T	A	A	A	SA	SA	T	T	T	T	T	T	SA	T	SA	T	SA	T	T	T	T	SA	SA	A	A	T	SA	SA	SA	SA	SA	A	A	A	A	T
1852	SA	SA	A	T	T	T	T	A	T	SA	T	A	A	SA	A	A	A	SA	T	T	T	T	T	T	T	SA	SA	SA	T	SA	SA	T	T	T	SA	SA	A	T	T	T	SA	SA	SA	SA	A	A	T	A	A
1853	SA	SA	A	T	T	T	T	T	T	SA	T	A	A	SA	A	A	A	SA	SA	SA	T	T	T	SA	T	SA	T	SA	T	SA	SA	T	T	T	SA	A	A	T	T	T	SA	SA	SA	SA	A	A	T	A	SA
1854	SA	SA	T	T	T	T	SA	T	T	SA	T	A	A	SA	A	A	A	A	SA	SA	T	T	T	SA	T	T	T	SA	T	SA	SA	T	T	T	SA	SA	T	T	T	T	A	SA	A	A	A	A	A	A	SA
1855	SA	SA	T	SA	T	T	SA	T	T	SA	SA	A	A	SA	A	A	A	A	A	T	T	T	T	SA	T	T	T	SA	T	SA	SA	T	T	T	SA	SA	T	T	T	T	A	SA	A	A	A	A	T	A	SA
1856	SA	SA	T	SA	T	T	T	T	T	SA	SA	A	A	SA	A	A	A	A	A	T	T	T	T	SA	T	T	A	SA	T	SA	SA	T	T	T	SA	SA	T	T	T	T	A	SA	A	A	A	A	T	A	SA
1857	SA	SA	T	T	T	T	T	T	T	SA	SA	A	A	SA	A	A	A	A	SA	T	T	T	T	SA	T	T	A	SA	SA	SA	SA	T	T	T	SA	A	T	T	T	T	A	SA	A	A	A	A	T	A	T
1858	SA	T	SA	SA	T	T	T	T	T	SA	SA	A	A	A	A	A	A	A	SA	T	T	T	T	SA	T	A	A	SA	SA	SA	SA	A	T	T	SA	T	T	T	T	A	A	SA	A	A	A	A	T	SA	T
1859	SA	SA	T	SA	A	T	T	A	T	SA	SA	A	A	T	A	A	A	A	SA	T	T	T	T	SA	A	A	SA	SA	SA	SA	SA	A	T	T	SA	T	T	T	SA	A	A	A	A	A	A	A	T	SA	T
1860	SA	SA	A	SA	T	T	T	T	T	T	T	A	A	T	A	A	SA	SA	SA	T	T	T	SA	SA	A	T	SA	SA	SA	SA	SA	A	A	SA	SA	T	SA	T	SA	A	A	A	A	A	A	A	SA	SA	T
1861	SA	SA	A	SA	T	T	T	T	T	T	T	A	A	T	A	A	SA	SA	SA	SA	T	SA	SA	SA	A	T	SA	SA	T	SA	SA	A	A	SA	SA	A	SA	T	SA	A	A	A	A	A	A	A	SA	SA	T
1862	SA	SA	A	A	A	SA	T	T	T	T	T	A	A	T	A	A	SA	SA	SA	SA	T	T	SA	SA	A	T	SA	SA	T	SA	A	A	A	SA	SA	SA	SA	T	SA	A	A	A	A	A	A	A	SA	SA	T
1863	SA	SA	T	A	A	SA	A	T	T	T	T	A	A	T	A	A	SA	SA	SA	SA	T	T	T	SA	A	T	SA	SA	T	SA	A	A	SA	SA	A	T	SA	T	SA	A	A	A	A	A	A	A	SA	SA	SA
1864	SA	SA	A	A	A	SA	A	T	T	T	T	A	A	T	A	A	SA	SA	SA	SA	T	T	T	SA	A	SA	SA	SA	A	SA	A	SA	A	SA	A	T	SA	T	SA	A	A	A	A	A	A	A	SA	SA	SA
1865	SA	SA	T	A	SA	A	A	A	T	T	T	A	A	T	A	A	SA	A	SA	SA	T	T	SA	SA	A	SA	SA	SA	T	SA	SA	SA	T	SA	A	T	T	T	SA	A	A	A	A	A	A	A	SA	SA	SA
1866	SA	SA	T	T	A	A	A	A	T	T	T	A	A	A	A	A	SA	A	SA	T	T	SA	SA	SA	A	A	SA	SA	T	SA	SA	SA	T	SA	A	T	T	T	SA	A	A	A	A	A	A	A	SA	SA	A
1867	SA	SA	A	SA	A	A	A	A	T	T	T	A	A	T	A	A	SA	A	SA	T	T	SA	SA	SA	A	A	SA	SA	SA	SA	SA	SA	T	SA	A	T	T	T	A	T	A	A	A	A	A	A	SA	SA	A
1868	SA	SA	SA	A	A	A	A	SA	T	T	T	A	A	A	A	A	A	A	SA	T	T	SA	SA	SA	A	A	SA	A	SA	SA	SA	SA	T	SA	A	T	T	T	A	SA	A	A	A	A	A	A	SA	SA	A
1869	SA	SA	SA	A	A	A	A	SA	T	T	T	A	A	A	A	A	A	A	SA	T	T	SA	SA	T	A	A	SA	A	SA	SA	A	SA	T	SA	A	T	SA	T	T	A	A	A	A	A	A	A	SA	SA	A
1870	SA	SA	SA	A	A	T	A	SA	T	T	T	A	A	A	A	A	A	T	SA	T	SA	SA	SA	T	A	A	T	SA	A	SA	A	SA	T	T	T	T	SA	T	T	A	SA	A	A	A	A	A	SA	SA	T
1871	SA	A	SA	A	SA	T	A	SA	SA	T	T	A	A	A	A	A	A	T	SA	T	SA	SA	SA	A	SA	SA	T	T	A	SA	A	SA	T	T	T	T	SA	T	T	T	SA	A	A	A	A	A	SA	SA	T
1872	SA	A	SA	SA	SA	T	A	A	SA	T	T	A	A	T	A	A	A	T	SA	A	SA	SA	SA	A	A	SA	T	T	A	SA	T	SA	T	SA	T	T	T	T	T	T	SA	A	A	A	A	A	T	T	T
1873	SA	A	SA	SA	SA	T	A	A	SA	T	A	A	A	A	A	A	A	T	SA	SA	T	SA	A	A	A	SA	T	T	SA	T	SA	SA	T	T	SA	T	T	SA	SA	T	SA	T	SA	A	A	SA	T	T	T
1874	SA	A	T	SA	SA	A	SA	A	SA	T	SA	A	A	A	A	A	A	A	SA	SA	T	SA	A	A	A	A	T	T	SA	T	SA	SA	T	A	SA	T	T	SA	T	T	SA	A	SA	A	A	SA	T	A	T
1875	SA	A	T	SA	SA	A	SA	T	SA	T	SA	A	A	A	A	A	A	A	A	SA	T	SA	A	A	A	A	T	T	SA	T	SA	SA	T	A	SA	A	T	T	T	T	SA	SA	SA	A	A	A	T	A	T
1876	SA	A	T	SA	SA	A	SA	T	SA	T	A	A	A	A	A	A	A	SA	A	A	T	SA	A	A	SA	A	T	T	SA	SA	T	SA	T	A	SA	T	T	T	T	T	SA	T	SA	A	A	A	T	A	A
1877	SA	A	T	SA	SA	SA	T	T	SA	T	A	A	A	A	A	A	A	SA	T	A	T	T	A	A	SA	A	SA	T	T	SA	T	A	A	A	SA	T	T	T	T	T	SA	T	SA	A	A	A	A	A	A
1878	SA	A	A	SA	SA	SA	T	T	SA	T	A	A	A	A	A	A	A	SA	T	A	T	T	A	A	SA	A	SA	SA	T	SA	T	A	T	SA	SA	T	A	T	T	T	SA	T	SA	A	A	A	A	A	A
1879	SA	A	T	T	T	SA	T	T	SA	T	A	SA	SA	A	A	A	A	A	A	A	A	T	A	A	SA	SA	SA	SA	A	SA	T	A	T	SA	SA	T	A	T	T	T	SA	SA	A	A	A	A	SA	A	A
1880	SA	A	T	T	T	T	T	T	SA	T	A	SA	SA	A	A	A	A	A	A	A	A	T	A	A	SA	SA	SA	SA	A	SA	SA	T	T	T	SA	T	T	T	T	T	SA	SA	A	SA	A	A	SA	A	A
1881	SA	A	T	T	T	T	T	T	SA	T	A	SA	SA	T	A	A	A	A	A	A	A	T	A	A	SA	SA	SA	SA	A	A	T	T	T	T	SA	T	T	T	T	T	SA	SA	A	SA	A	A	SA	A	A
1882	SA	A	T	T	T	T	T	T	SA	T	A	SA	SA	A	A	A	A	T	A	A	A	T	A	SA	SA	SA	SA	SA	T	A	T	T	T	T	A	T	T	T	T	T	SA	SA	SA	A	A	A	SA	A	A
1883	SA	SA	T	T	T	T	T	T	SA	T	A	SA	SA	A	A	A	A	SA	SA	A	A	SA	A	SA	SA	A	SA	SA	T	A	T	T	T	T	T	T	T	T	T	A	T	SA	A	A	A	A	A	A	A
1884	SA	SA	T	T	T	T	SA	A	SA	T	T	SA	SA	SA	A	A	A	SA	A	SA	A	SA	A	SA	SA	A	SA	SA	A	A	T	T	T	T	SA	T	T	T	T	T	T	SA	A	A	A	A	A	A	A
1885	SA	SA	SA	T	T	T	T	T	SA	T	T	SA	SA	SA	A	A	A	T	A	SA	A	SA	T	SA	SA	A	SA	SA	A	A	T	T	T	A	SA	T	T	T	T	T	T	SA	A	A	A	A	A	A	A
1886	SA	SA	SA	T	T	A	T	T	T	T	T	SA	A	T	A	A	A	T	T	SA	A	SA	A	SA	A	SA	SA	SA	SA	A	T	T	T	A	A	T	T	T	T	T	T	SA	A	A	A	A	SA	A	A
1887	SA	SA	SA	T	T	T	A	T	T	T	T	SA	A	T	A	A	A	A	T	T	SA	SA	A	SA	A	SA	T	SA	SA	SA	T	T	T	A	A	T	T	T	T	T	SA	SA	SA	A	A	A	SA	A	A
1888	SA	SA	SA	A	T	T	A	A	T	T	T	SA	A	T	A	A	A	SA	A	T	SA	A	SA	SA	A	SA	T	SA	SA	SA	T	T	SA	A	A	SA	T	T	T	T	SA	SA	SA	A	A	A	SA	A	A
1889	SA	SA	A	A	T	T	A	A	SA	T	SA	SA	A	T	A	A	A	SA	A	T	SA	SA	SA	SA	SA	SA	T	SA	SA	SA	T	T	SA	A	T	SA	T	T	SA	T	T	SA	SA	A	SA	A	SA	A	A
1890	SA	SA	A	A	T	T	A	A	SA	T	SA	SA	A	A	A	A	A	SA	A	T	SA	SA	SA	SA	SA	T	A	SA	A	SA	T	T	SA	A	T	A	SA	T	SA	A	T	SA	SA	SA	SA	A	SA	A	A
1891	SA	SA	A	A	T	T	T	T	SA	T	SA	SA	A	A	A	A	A	A	SA	SA	SA	SA	SA	SA	SA	T	T	SA	A	SA	T	A	SA	A	T	A	SA	A	SA	A	T	SA	SA	A	A	A	SA	A	A
1892	SA	SA	SA	A	T	T	T	T	SA	T	SA	SA	A	T	A	A	A	T	SA	SA	SA	SA	SA	SA	SA	T	T	A	A	SA	T	T	SA	A	T	T	SA	A	SA	A	T	SA	SA	A	A	A	A	A	A
1893	SA	SA	SA	T	T	T	T	SA	SA	SA	SA	SA	A	T	A	A	A	SA	SA	SA	SA	SA	A	SA	SA	T	T	SA	A	T	T	T	SA	T	T	A	A	A	SA	A	T	SA	SA	A	A	A	A	A	SA
1894	SA	SA	SA	SA	T	T	SA	SA	SA	SA	SA	SA	A	A	A	A	A	A	T	SA	T	T	A	A	A	A	T	A	A	T	T	T	SA	T	T	A	A	T	SA	A	T	SA	SA	A	A	A	A	A	A
1895	SA	SA	SA	SA	T	T	SA	T	SA	SA	SA	SA	A	A	A	A	A	A	T	SA	T	T	A	A	A	A	T	A	A	T	T	T	SA	T	T	SA	A	T	SA	A	T	SA	SA	A	A	A	A	A	A
1896	SA	SA	SA	SA	T	T	T	A	SA	SA	T	SA	A	A	A	A	A	SA	T	SA	A	A	A	A	A	A	T	A	T	T	A	A	SA	T	SA	SA	T	T	SA	A	T	SA	SA	A	A	A	SA	A	A
1897	SA	SA	T	SA	T	T	T	A	SA	SA	T	SA	A	A	A	A	A	SA	SA	SA	A	A	A	A	SA	A	T	T	T	T	A	A	SA	T	SA	SA	T	T	SA	A	T	A	A	A	A	A	SA	A	A
1898	SA	SA	T	T	T	T	SA	A	SA	SA	A	SA	A	A	A	A	A	SA	SA	SA	A	A	A	A	SA	T	T	T	T	T	A	T	SA	T	SA	SA	T	SA	SA	A	T	A	T	A	A	A	SA	A	A
1899	SA	SA	T	T	T	A	SA	A	SA	SA	A	SA	A	A	A	A	A	A	SA	SA	A	A	A	A	SA	T	T	A	T	T	A	A	SA	A	T	T	T	T	T	SA	T	A	A	A	A	A	T	A	A
1900	SA	SA	A	T	T	T	SA	A	SA	SA	A	SA	A	A	A	A	A	A	SA	SA	A	A	A	A	A	T	T	A	T	T	A	A	SA	A	T	T	T	SA	A	A	T	A	A	A	A	A	A	A	A
1901	SA	A	T	A	T	T	SA	A	SA	SA	A	SA	A	A	A	A	A	A	SA	SA	A	A	A	A	T	T	T	A	A	T	T	A	SA	A	T	T	T	T	A	T	T	A	A	A	A	A	T	A	A
1902	SA	A	T	T	T	T	SA	A	SA	T	A	SA	SA	A	A	A	A	A	SA	SA	A	A	A	A	T	T	T	A	A	T	T	A	T	T	T	T	T	T	SA	T	T	A	A	A	A	A	T	A	A
1903	SA	T	A	T	T	T	SA	A	SA	T	A	SA	SA	SA	A	A	A	A	SA	SA	A	A	A	A	T	T	A	T	A	T	T	A	T	T	T	T	T	T	SA	T	T	A	A	A	A	A	T	SA	A
1904	SA	T	A	T	T	T	A	A	SA	SA	A	SA	SA	SA	A	A	A	A	SA	SA	A	A	A	T	T	A	A	T	A	T	T	A	T	T	T	SA	T	A	T	A	T	A	A	A	A	A	T	SA	T
1905	SA	T	A	SA	T	T	A	A	SA	SA	A	SA	SA	SA	A	A	A	A	SA	A	SA	SA	T	T	T	SA	A	T	SA	T	T	A	T	T	T	T	A	SA	T	A	A	A	A	A	A	A	SA	SA	T
1906	SA	T	SA	SA	T	T	A	A	SA	SA	A	SA	SA	SA	A	A	A	A	A	A	SA	SA	T	T	T	SA	A	T	SA	T	T	SA	T	T	T	T	A	SA	T	T	A	A	A	A	A	A	SA	SA	T
1907	SA	T	SA	SA	T	T	A	A	SA	SA	A	SA	SA	SA	A	A	A	A	A	A	SA	SA	T	T	T	SA	A	A	SA	T	T	SA	T	T	T	T	A	SA	T	T	A	A	A	A	A	A	SA	SA	T
1908	SA	T	SA	SA	T	T	A	A	SA	SA	A	SA	SA	SA	A	A	A	A	A	A	SA	T	T	T	T	A	A	A	A	SA	T	SA	T	T	T	T	T	SA	T	T	A	A	A	A	A	A	SA	SA	T
1909	SA	T	SA	SA	T	T	A	A	SA	SA	A	SA	SA	A	A	A	A	A	A	A	SA	T	SA	A	SA	A	A	A	A	SA	T	SA	T	T	SA	T	T	SA	T	SA	A	A	A	A	A	A	SA	SA	T
1910	SA	T	A	SA	T	T	T	A	SA	SA	A	SA	A	A	A	A	A	A	A	A	SA	T	SA	A	SA	A	A	SA	A	SA	T	SA	T	A	SA	T	T	T	T	SA	A	A	A	A	A	A	SA	SA	A
1911	SA	SA	A	SA	T	T	T	A	SA	SA	A	SA	A	A	A	A	A	T	A	A	SA	T	SA	A	SA	SA	A	SA	A	T	T	SA	T	SA	SA	SA	T	T	T	SA	A	A	A	A	A	A	SA	SA	A
1912	SA	SA	A	SA	T	T	A	A	SA	SA	A	SA	A	A	A	A	A	T	A	A	A	SA	SA	T	SA	SA	A	SA	A	T	T	SA	T	SA	SA	T	T	T	T	SA	A	A	A	A	A	A	SA	A	A
1913	SA	SA	A	SA	T	T	T	A	SA	SA	A	SA	A	A	A	A	A	T	A	A	A	SA	SA	A	A	SA	SA	SA	A	T	T	A	T	SA	SA	T	T	T	T	T	A	A	A	A	A	A	SA	A	A
1914	SA	SA	A	T	T	T	T	T	SA	SA	A	SA	A	SA	A	A	A	T	A	A	A	SA	SA	A	A	A	SA	T	A	T	A	A	SA	SA	SA	T	T	T	T	T	A	A	A	A	A	A	SA	A	A
1915	SA	SA	A	T	T	T	T	T	SA	SA	A	SA	A	SA	A	A	A	SA	A	A	A	SA	SA	A	T	A	SA	T	A	T	A	A	A	T	SA	T	T	T	T	T	A	A	A	A	A	A	SA	A	A
1916	SA	SA	A	SA	T	T	T	T	SA	SA	A	SA	A	SA	A	A	A	SA	A	A	A	T	SA	A	T	SA	SA	T	SA	T	A	T	A	T	SA	A	T	T	T	T	A	A	A	A	A	SA	SA	A	A
1917	SA	SA	A	SA	T	T	A	T	SA	SA	A	SA	A	SA	A	A	A	SA	A	A	A	T	SA	A	T	SA	T	T	SA	T	A	T	T	A	SA	T	T	T	T	A	A	A	A	A	A	A	A	A	A
1918	SA	SA	A	T	A	T	A	T	SA	SA	A	SA	A	A	A	A	A	SA	A	SA	A	T	SA	T	T	SA	A	T	A	T	SA	T	A	A	SA	A	T	T	SA	A	A	A	A	A	A	A	A	A	A
1919	SA	SA	A	A	A	T	SA	T	T	SA	A	SA	A	A	A	A	A	SA	T	SA	SA	T	SA	T	T	T	A	T	T	T	T	T	A	A	SA	A	A	T	T	T	A	A	A	A	A	A	A	A	A
1920	SA	SA	A	A	SA	T	SA	A	SA	SA	A	SA	A	A	A	A	A	SA	A	SA	SA	T	SA	T	T	T	SA	T	T	T	T	T	T	SA	SA	SA	A	T	T	T	SA	A	A	A	A	A	A	A	A
1921	SA	SA	A	A	A	T	SA	T	SA	SA	A	SA	A	A	A	A	A	SA	A	SA	SA	T	T	T	T	T	SA	T	T	T	SA	T	SA	SA	SA	A	T	T	T	T	A	A	A	A	A	A	A	A	A
1922	SA	SA	T	A	A	T	SA	T	SA	SA	A	SA	A	A	A	A	A	SA	A	SA	SA	SA	T	T	T	T	SA	T	T	T	SA	SA	SA	SA	SA	SA	SA	T	T	T	A	A	A	A	A	A	A	A	A
1923	SA	SA	T	SA	SA	T	A	T	SA	SA	A	SA	A	A	A	A	A	A	A	A	SA	SA	T	T	T	T	SA	T	A	T	A	SA	SA	SA	A	SA	SA	T	T	T	A	A	A	A	A	A	A	A	A
1924	SA	SA	SA	SA	SA	T	A	SA	SA	SA	A	SA	A	SA	A	A	A	A	A	A	SA	SA	T	T	T	T	SA	T	A	T	A	SA	SA	T	A	SA	SA	T	T	T	A	A	A	A	A	A	A	A	A
1925	SA	SA	A	SA	SA	T	SA	SA	SA	SA	A	SA	A	SA	SA	A	A	A	A	A	SA	SA	A	A	T	A	SA	T	A	T	A	SA	SA	T	A	T	SA	T	T	T	A	A	A	A	A	A	A	A	A
1926	SA	SA	A	SA	SA	SA	A	SA	SA	SA	A	SA	A	A	SA	SA	A	A	A	A	SA	SA	SA	A	T	A	SA	T	T	T	A	A	SA	T	A	T	SA	T	T	T	A	A	A	A	A	A	SA	A	A
1927	SA	SA	A	SA	SA	SA	T	SA	SA	SA	A	SA	A	A	SA	SA	A	A	A	A	SA	SA	A	A	T	A	SA	T	A	T	A	T	A	T	A	T	SA	T	T	SA	A	A	A	A	A	A	SA	A	A
1928	SA	SA	A	SA	SA	T	T	SA	SA	SA	A	SA	A	SA	SA	SA	A	A	A	A	SA	SA	SA	A	T	A	A	T	A	T	A	T	A	T	A	A	SA	T	T	SA	A	A	A	A	A	A	SA	A	A
1929	SA	SA	SA	SA	T	T	A	SA	SA	SA	A	SA	A	A	SA	SA	A	T	A	A	SA	SA	A	A	T	A	A	T	A	A	A	T	A	T	A	A	SA	T	T	A	A	A	A	A	A	A	SA	A	A
1930	SA	SA	A	SA	A	T	A	SA	SA	SA	A	SA	A	T	SA	SA	A	T	A	A	SA	SA	A	A	T	A	A	T	A	T	A	SA	A	T	A	A	SA	T	T	T	A	A	A	A	A	A	SA	A	A
1931	SA	SA	A	T	A	T	A	SA	SA	SA	A	SA	A	A	SA	SA	A	A	A	SA	T	SA	A	A	T	A	A	T	A	T	SA	SA	A	T	A	A	A	T	SA	T	A	A	A	A	A	A	SA	A	A
1932	SA	SA	A	T	A	SA	A	SA	SA	SA	A	A	A	A	SA	SA	A	A	A	SA	T	SA	A	SA	T	A	A	T	T	T	A	T	A	T	A	A	A	A	SA	T	A	A	A	A	A	A	SA	A	A
1933	SA	SA	A	T	A	SA	A	A	SA	SA	A	A	A	A	SA	SA	A	A	A	T	T	T	A	A	T	A	T	T	T	T	A	T	A	SA	SA	A	SA	A	SA	A	A	A	A	A	A	A	SA	A	A
1934	SA	SA	SA	T	A	A	A	A	SA	SA	A	A	A	T	A	SA	A	A	A	T	T	T	A	A	T	A	T	T	T	T	SA	T	T	SA	SA	A	SA	SA	SA	T	A	A	A	A	A	A	SA	A	A
1935	SA	SA	SA	A	A	A	A	A	SA	T	T	A	A	T	A	SA	A	A	T	T	T	T	SA	T	T	T	SA	T	SA	SA	T	T	T	SA	SA	A	A	T	A	SA	A	A	A	A	A	A	SA	SA	A
1936	SA	SA	SA	A	A	A	A	A	SA	T	T	A	A	A	A	SA	A	SA	T	T	T	T	SA	T	T	A	SA	A	SA	SA	T	T	A	SA	SA	T	SA	T	A	SA	A	A	A	A	A	A	SA	A	A
1937	SA	SA	SA	A	T	SA	A	A	SA	T	T	A	A	A	A	SA	A	T	T	T	T	T	T	T	T	T	A	A	SA	SA	A	T	A	T	A	A	SA	T	A	T	SA	A	SA	A	A	A	SA	A	A
1938	SA	SA	SA	A	T	SA	A	A	SA	T	T	A	A	A	A	SA	A	T	T	SA	T	T	T	T	T	A	A	A	T	SA	T	T	T	T	A	A	A	A	A	T	SA	SA	SA	A	A	A	A	A	A
1939	SA	SA	SA	A	SA	SA	A	A	SA	T	T	A	A	T	A	SA	A	A	T	SA	T	T	T	T	T	A	A	T	T	SA	T	T	T	T	SA	A	A	A	A	T	SA	SA	SA	A	A	A	A	A	A
1940	SA	SA	SA	T	SA	SA	A	A	SA	T	T	A	A	T	A	SA	A	A	T	SA	T	T	T	T	T	A	A	T	T	SA	T	T	T	T	SA	A	A	T	A	T	SA	SA	SA	A	A	A	A	A	A
1941	SA	SA	SA	T	T	T	SA	T	SA	T	T	A	A	A	A	SA	A	A	T	SA	T	SA	T	T	T	SA	T	T	T	T	T	T	T	A	SA	A	A	A	A	T	SA	SA	SA	A	A	SA	A	A	A
1942	SA	SA	SA	T	T	T	SA	T	SA	SA	T	A	A	A	A	A	A	A	T	SA	T	SA	T	T	T	SA	A	T	A	T	T	T	T	A	T	A	A	A	A	T	SA	SA	SA	T	A	SA	T	A	A
1943	SA	SA	SA	T	T	T	SA	T	SA	SA	T	A	A	A	A	A	A	SA	T	SA	T	SA	T	T	T	A	A	T	A	T	T	T	T	A	T	A	A	T	T	T	SA	SA	T	T	A	SA	T	A	A
1944	SA	SA	A	T	T	SA	SA	T	SA	SA	T	A	A	T	A	A	A	SA	A	SA	T	T	T	T	T	SA	A	T	A	T	T	SA	T	T	T	A	A	A	T	T	SA	SA	T	T	A	SA	A	A	A
1945	SA	SA	A	SA	T	SA	SA	T	SA	SA	T	A	A	T	A	A	A	SA	A	SA	T	T	T	T	T	A	A	T	A	T	T	SA	T	T	T	A	SA	A	T	T	SA	SA	T	T	A	SA	SA	A	A
1946	SA	SA	A	A	T	SA	A	T	SA	SA	T	A	A	T	A	A	A	SA	A	T	T	T	T	T	T	SA	A	T	A	T	T	T	A	T	T	A	SA	A	T	A	T	T	T	T	A	SA	SA	A	A
1947	SA	SA	A	A	T	SA	SA	T	SA	SA	SA	A	A	T	A	A	A	T	A	SA	T	T	T	T	T	SA	A	T	A	T	SA	T	A	T	T	A	SA	A	T	SA	T	T	T	SA	A	SA	SA	A	A
1948	SA	SA	A	A	T	T	SA	T	SA	SA	SA	A	A	T	A	A	A	T	A	SA	T	T	T	T	T	SA	A	SA	A	T	SA	A	A	T	T	A	SA	A	T	SA	T	T	T	SA	A	SA	SA	SA	A
1949	SA	SA	A	A	T	T	SA	SA	SA	SA	SA	A	A	SA	A	A	A	A	A	SA	T	T	T	T	T	A	A	SA	A	T	SA	T	T	A	T	A	A	A	SA	T	T	T	T	SA	A	A	SA	SA	A
1950	SA	SA	T	SA	T	T	A	SA	SA	SA	SA	A	A	SA	A	A	A	A	A	SA	T	T	T	T	T	A	A	T	T	T	SA	T	T	A	T	A	A	A	A	T	T	T	T	SA	A	A	SA	SA	A
1951	SA	SA	A	SA	T	T	A	SA	SA	SA	SA	A	A	SA	A	A	A	A	A	SA	T	T	T	T	T	A	SA	T	SA	T	T	A	T	T	SA	A	A	A	A	T	T	T	T	SA	A	A	SA	SA	A
1952	SA	SA	T	SA	T	T	A	SA	SA	SA	SA	A	A	SA	A	A	A	T	T	SA	T	T	T	SA	T	SA	SA	T	SA	T	A	A	T	T	SA	A	A	A	A	A	T	T	T	T	SA	A	SA	SA	A
1953	SA	SA	T	SA	SA	T	A	SA	SA	SA	T	A	A	SA	A	A	A	A	T	SA	T	T	T	SA	T	SA	SA	T	SA	T	SA	A	T	T	SA	A	A	A	A	A	T	T	T	T	SA	A	SA	SA	A
1954	SA	SA	T	SA	SA	T	A	SA	SA	SA	T	A	A	SA	A	A	A	T	T	SA	T	T	T	SA	T	SA	SA	T	A	T	SA	SA	T	T	T	A	A	A	A	A	T	T	T	T	SA	A	SA	SA	SA
1955	SA	SA	SA	SA	SA	T	SA	SA	SA	SA	T	A	A	SA	A	A	A	T	T	SA	T	T	T	SA	T	T	SA	T	A	T	SA	SA	T	T	T	A	A	A	A	A	T	T	T	T	SA	A	T	T	A
1956	SA	SA	T	SA	T	T	SA	SA	SA	SA	T	A	A	SA	A	A	A	T	T	SA	T	T	T	T	T	T	SA	T	A	T	SA	T	T	T	T	A	A	SA	A	A	T	T	T	T	SA	A	T	T	A
1957	SA	SA	A	SA	T	T	SA	SA	SA	SA	T	A	A	SA	A	A	A	T	T	T	T	T	T	SA	T	T	SA	T	T	T	SA	A	T	T	T	A	A	SA	T	T	T	T	T	T	SA	A	T	T	A
1958	SA	SA	A	SA	T	T	SA	SA	SA	SA	T	A	A	A	A	A	A	A	SA	T	T	T	T	SA	T	T	SA	T	T	T	T	T	T	T	T	T	A	SA	SA	A	T	T	T	T	SA	T	T	T	T
1959	SA	SA	A	SA	T	T	SA	T	SA	SA	T	A	A	A	A	A	A	A	SA	T	T	T	T	SA	SA	SA	SA	T	T	T	T	SA	SA	A	T	SA	A	SA	SA	SA	T	T	T	T	SA	A	T	SA	A
1960	SA	SA	A	T	T	T	A	SA	SA	SA	T	A	A	A	A	A	A	A	T	T	T	T	SA	A	SA	SA	SA	T	SA	T	T	T	SA	A	T	SA	A	SA	A	SA	T	T	T	T	SA	A	T	SA	A
1961	SA	SA	A	T	T	T	A	SA	SA	SA	T	A	A	A	A	A	A	SA	T	T	T	T	SA	A	SA	SA	SA	T	SA	T	A	T	SA	A	T	SA	A	SA	SA	SA	SA	T	T	T	SA	A	T	SA	SA
1962	SA	SA	T	T	T	T	T	SA	SA	SA	T	A	A	A	A	A	A	A	T	T	T	SA	SA	T	SA	SA	SA	T	SA	T	A	T	SA	T	T	SA	A	SA	SA	SA	A	T	T	A	SA	A	T	SA	SA
1963	SA	SA	T	T	T	T	T	SA	SA	SA	T	A	A	SA	A	A	A	A	T	T	T	SA	SA	T	SA	T	SA	T	A	T	A	T	A	A	A	SA	SA	SA	SA	SA	A	T	T	T	A	A	T	T	T
1964	SA	SA	T	T	T	T	T	SA	SA	SA	T	A	A	SA	A	A	A	A	T	T	T	SA	T	T	SA	T	T	T	A	A	A	A	A	A	A	A	T	SA	SA	SA	A	T	T	T	A	A	T	T	A
1965	SA	SA	A	T	T	A	T	T	SA	SA	T	A	A	A	A	A	A	A	SA	T	T	SA	SA	T	SA	T	T	T	SA	A	A	A	A	A	A	A	T	SA	T	SA	T	T	T	T	A	A	T	SA	A
1966	SA	SA	T	SA	T	T	T	T	SA	SA	T	A	A	SA	A	A	A	A	SA	T	A	SA	SA	T	SA	T	T	T	SA	A	A	A	A	T	T	T	T	T	T	SA	T	T	T	T	A	A	T	SA	A
1967	SA	SA	T	SA	T	T	T	T	SA	SA	T	A	A	A	A	A	A	T	T	T	SA	SA	SA	T	SA	T	T	T	SA	A	A	A	T	SA	T	T	T	T	T	SA	T	SA	T	T	A	A	T	SA	T
1968	SA	A	T	SA	T	T	T	T	SA	SA	T	A	A	T	A	A	A	T	T	T	T	T	SA	T	SA	A	A	T	A	A	A	SA	T	SA	T	A	T	T	T	SA	T	SA	T	SA	A	A	T	SA	T
1969	SA	A	SA	SA	T	T	T	SA	SA	SA	A	A	A	T	A	A	A	A	T	T	T	T	SA	T	SA	A	T	T	A	A	SA	SA	T	SA	SA	A	T	T	A	SA	T	T	T	SA	A	A	T	T	T
1970	SA	A	SA	SA	T	T	T	T	SA	T	T	A	A	T	A	A	A	A	T	T	T	T	T	T	SA	A	A	T	A	A	SA	SA	T	SA	SA	A	T	T	A	SA	SA	T	T	SA	A	A	T	T	T
1971	SA	SA	T	SA	T	T	T	T	SA	T	A	A	A	T	A	A	A	T	T	T	T	SA	T	T	SA	A	A	SA	A	A	A	SA	T	SA	SA	T	T	T	T	SA	SA	SA	SA	SA	A	A	T	T	T
1972	SA	SA	T	SA	T	T	A	T	SA	T	A	A	A	A	A	A	A	T	T	T	T	SA	T	T	SA	A	T	SA	A	SA	A	SA	T	SA	SA	T	T	T	T	SA	SA	SA	SA	A	A	A	T	T	T
1973	SA	SA	SA	SA	T	T	A	T	SA	T	T	A	A	A	A	A	A	T	T	T	T	SA	T	T	SA	A	T	SA	A	SA	T	SA	T	T	T	T	T	T	T	A	SA	SA	SA	A	A	A	T	T	T
1974	SA	SA	SA	SA	T	T	A	T	SA	T	T	A	A	A	A	A	A	T	T	T	T	SA	T	T	SA	A	T	SA	A	SA	T	SA	T	T	T	T	T	T	T	A	SA	SA	SA	A	A	A	T	T	T
1975	SA	SA	SA	A	SA	SA	SA	T	SA	T	T	A	A	A	A	A	A	T	A	T	T	T	T	T	SA	T	T	SA	A	SA	T	A	T	T	A	T	T	T	T	A	SA	SA	SA	A	A	A	T	T	T
1976	SA	SA	T	A	SA	T	A	T	SA	SA	T	A	A	A	A	A	A	SA	A	T	T	T	T	T	SA	T	T	SA	A	A	T	A	SA	T	SA	SA	T	T	T	SA	SA	SA	SA	A	A	A	T	T	T
1977	SA	SA	A	A	SA	T	A	T	SA	SA	T	A	A	A	A	A	A	T	A	T	T	T	T	T	SA	T	T	SA	T	A	T	T	T	T	SA	SA	SA	T	T	SA	SA	SA	SA	A	A	A	T	T	T
1978	SA	SA	A	A	SA	T	A	T	SA	SA	SA	A	A	A	A	A	A	T	A	SA	T	T	T	T	SA	A	T	A	T	A	A	A	T	SA	T	T	SA	T	T	SA	SA	SA	SA	A	A	A	T	T	T
1979	SA	SA	A	A	SA	T	A	T	SA	SA	SA	A	A	A	A	A	A	T	A	SA	T	T	T	T	SA	T	T	A	A	A	A	SA	T	SA	T	T	SA	SA	T	SA	SA	SA	SA	SA	A	A	T	T	T
1980	SA	SA	T	T	T	T	A	A	SA	SA	SA	A	A	A	A	A	A	T	A	SA	T	T	T	T	SA	SA	T	A	A	A	A	T	A	T	SA	T	T	T	T	SA	SA	SA	SA	SA	A	A	T	T	SA
1981	SA	SA	T	T	T	T	A	A	SA	T	SA	A	A	A	A	A	A	T	A	SA	T	T	T	SA	SA	SA	T	A	A	A	SA	SA	T	T	SA	T	T	T	T	SA	SA	SA	SA	SA	A	A	T	SA	SA
1982	SA	SA	T	T	T	T	T	A	SA	T	SA	A	A	SA	A	A	A	SA	SA	SA	T	SA	T	T	SA	SA	T	A	A	A	SA	SA	T	T	A	SA	A	T	T	T	SA	SA	SA	A	A	A	T	SA	A
1983	SA	SA	T	T	SA	T	A	A	SA	SA	SA	A	A	SA	A	A	A	SA	A	SA	T	SA	T	T	SA	A	T	A	SA	A	T	SA	T	T	A	SA	A	T	T	T	SA	SA	SA	SA	A	A	T	SA	A
1984	SA	A	T	T	SA	T	A	A	SA	SA	SA	A	A	SA	A	A	A	A	A	SA	T	SA	T	SA	SA	A	SA	A	SA	A	T	SA	T	T	A	SA	A	T	T	T	SA	SA	SA	SA	A	A	SA	SA	T
1985	SA	A	T	T	T	T	A	A	SA	SA	SA	A	A	SA	A	A	A	A	A	SA	T	SA	A	SA	SA	A	SA	A	SA	A	A	SA	T	T	SA	SA	A	T	T	T	SA	SA	A	SA	A	A	SA	SA	T
1986	SA	A	T	T	T	T	A	T	A	SA	SA	A	A	SA	A	A	A	A	A	SA	A	SA	A	A	SA	A	A	SA	SA	A	A	SA	T	T	SA	SA	A	T	T	T	SA	SA	A	A	A	A	T	SA	T
1987	SA	A	T	T	T	T	A	T	A	SA	A	A	A	A	A	A	A	A	A	SA	A	SA	A	A	SA	A	A	SA	SA	A	T	SA	T	T	SA	T	A	T	T	T	A	A	A	A	A	A	T	SA	T
1988	SA	A	T	SA	SA	T	T	A	A	SA	A	A	A	A	A	A	A	A	A	SA	A	SA	A	A	SA	A	A	SA	A	A	A	A	T	T	SA	T	T	T	T	A	A	A	A	A	A	A	T	SA	T
1989	SA	A	SA	SA	SA	T	T	A	A	SA	A	A	A	A	A	A	A	A	A	SA	A	A	A	A	SA	A	A	SA	A	A	A	SA	A	A	SA	T	T	SA	T	T	A	A	A	A	A	A	T	SA	T
1990	SA	A	SA	SA	SA	T	A	A	A	SA	A	A	A	T	A	A	A	T	A	A	A	A	A	A	SA	A	SA	A	A	A	A	SA	A	A	SA	T	T	SA	T	T	SA	A	A	A	A	A	A	SA	T
1991	SA	A	SA	T	SA	T	A	A	A	SA	A	A	A	T	A	A	A	T	A	A	A	A	A	SA	SA	A	SA	A	A	A	A	SA	A	T	SA	T	T	SA	SA	T	A	A	A	A	A	A	A	A	SA
1992	SA	A	SA	T	SA	T	A	A	A	SA	SA	A	A	A	A	A	A	T	A	A	A	A	A	SA	SA	SA	A	SA	A	A	A	A	A	SA	A	T	T	SA	T	T	A	A	A	A	A	A	A	A	SA
1993	SA	A	SA	T	SA	T	A	T	A	SA	SA	A	A	A	A	A	A	A	A	A	A	A	A	T	SA	SA	A	SA	A	A	A	T	A	T	A	T	T	SA	T	SA	A	A	A	T	A	A	A	A	SA
1994	SA	A	SA	T	SA	T	T	T	A	SA	SA	A	A	A	A	A	A	A	A	A	A	A	A	A	SA	SA	A	SA	T	A	A	T	A	T	SA	T	T	SA	T	SA	A	A	A	A	A	A	A	A	SA
1995	SA	A	SA	A	SA	T	A	T	A	SA	SA	A	A	T	A	A	A	A	A	A	A	A	A	A	SA	A	SA	SA	T	A	A	T	SA	T	SA	A	A	SA	T	SA	A	A	A	A	A	A	A	A	A
1996	SA	A	SA	SA	T	T	A	T	SA	SA	SA	A	A	T	A	A	A	A	A	A	A	A	A	A	SA	A	SA	SA	T	A	A	SA	SA	T	A	A	T	A	T	A	A	A	A	A	A	A	T	A	A
1997	SA	A	SA	SA	SA	T	A	T	SA	SA	SA	A	A	A	A	A	A	A	A	T	A	A	A	A	SA	A	SA	SA	T	A	SA	A	SA	SA	A	A	A	SA	T	T	A	A	A	A	A	A	T	A	A
1998	SA	SA	SA	SA	SA	T	A	A	SA	SA	SA	A	A	A	A	A	A	A	A	A	A	SA	A	A	SA	A	SA	SA	A	T	SA	T	T	SA	SA	T	A	SA	T	A	A	A	A	A	A	A	A	A	A
1999	SA	SA	SA	SA	SA	T	SA	T	SA	SA	SA	A	A	T	A	A	A	A	SA	A	A	A	SA	SA	SA	A	SA	SA	A	T	SA	T	T	SA	SA	T	A	SA	T	A	A	A	A	A	A	A	A	A	A
[truncated: 8,002 more rows]
[truncated: 119 more columns]
