# Supplementary material for: Early amphibians evolved distinct vertebrae for habitat invasions
Source: PLoS One. 2021 Jun 9;16(6):e0251983. doi: 10.1371/journal.pone.0251983 (PMC8189462; doi:10.1371/journal.pone.0251983)
Supplement: S1 Data — (ZIP) [file pone.0251983.s002.zip › ancThreshOUmcmcTenMillionMostRecent.csv]

	173	174	175	176	177	178	179	180	181	182	183	184	185	186	187	188	189	190	191	192	193	194	195	196	197	198	199	200	201	202	203	204	205	206	207	208	209	210	211	212	213	214	215	216	217	218	219	220	221
1	T	T	A	T	T	T	SA	A	SA	A	T	SA	T	SA	A	SA	A	A	T	A	A	T	T	T	A	A	T	SA	T	A	A	A	T	T	SA	A	A	T	SA	SA	T	A	T	A	A	T	A	SA	A
2	A	T	A	T	T	A	T	A	SA	A	T	SA	T	SA	SA	SA	A	A	T	A	A	SA	T	T	A	A	SA	SA	T	A	A	A	T	T	SA	A	A	SA	SA	SA	T	A	T	T	A	T	A	SA	A
3	A	T	A	T	T	A	T	A	SA	SA	SA	SA	T	SA	SA	SA	A	A	A	A	A	SA	T	A	A	A	SA	SA	T	A	SA	SA	A	T	SA	A	A	SA	SA	A	T	A	T	SA	A	T	A	SA	A
4	A	SA	SA	T	SA	A	A	A	SA	SA	A	A	T	A	SA	SA	A	A	A	A	A	SA	SA	A	A	SA	SA	SA	SA	SA	SA	SA	A	T	SA	A	SA	SA	SA	A	SA	A	SA	A	A	SA	A	SA	A
5	A	SA	SA	T	SA	A	A	A	SA	SA	A	A	T	A	SA	SA	A	SA	A	A	A	SA	SA	A	A	SA	SA	SA	SA	SA	SA	SA	A	T	SA	A	SA	SA	SA	A	A	A	SA	A	A	SA	A	SA	A
6	A	SA	SA	T	SA	A	A	A	SA	T	A	A	T	A	SA	SA	A	SA	A	A	A	SA	SA	SA	A	SA	SA	A	SA	SA	SA	SA	A	T	SA	A	SA	SA	SA	A	A	A	SA	SA	A	A	A	SA	A
7	A	SA	SA	T	SA	A	A	A	SA	T	T	A	T	A	SA	SA	A	SA	A	A	A	SA	SA	SA	A	SA	A	A	SA	SA	SA	SA	A	T	SA	A	SA	SA	SA	A	SA	A	SA	SA	A	A	A	SA	A
8	A	SA	SA	T	SA	A	A	A	SA	T	T	A	T	A	SA	SA	A	SA	A	A	A	SA	SA	SA	A	SA	A	A	SA	SA	SA	A	A	T	SA	SA	SA	SA	SA	A	SA	A	SA	SA	A	A	A	SA	A
9	A	SA	SA	T	A	A	A	A	SA	A	SA	A	T	A	A	SA	A	SA	A	A	A	SA	SA	SA	A	SA	A	A	SA	SA	SA	A	A	A	SA	SA	A	SA	SA	A	A	A	SA	SA	A	A	A	SA	A
10	A	SA	SA	T	A	A	SA	A	SA	A	SA	A	T	A	A	SA	A	SA	A	A	SA	SA	A	SA	A	SA	A	A	SA	SA	SA	A	SA	A	SA	SA	SA	SA	SA	A	SA	A	A	SA	A	A	A	SA	A
11	A	SA	SA	T	A	A	SA	A	SA	A	SA	A	T	A	A	SA	A	SA	A	A	SA	SA	A	A	A	SA	A	A	SA	SA	SA	SA	SA	A	SA	SA	A	SA	SA	A	SA	A	A	A	A	A	A	SA	A
12	A	SA	SA	T	A	A	SA	A	SA	A	SA	A	T	A	A	SA	A	SA	SA	A	SA	SA	A	A	A	SA	A	A	SA	SA	SA	SA	SA	A	SA	SA	A	SA	SA	A	SA	A	A	A	A	SA	A	SA	SA
13	A	SA	SA	T	SA	A	SA	SA	SA	A	SA	A	SA	T	A	SA	A	T	A	A	SA	SA	A	A	A	T	A	SA	SA	SA	SA	SA	SA	A	SA	SA	A	SA	SA	A	SA	A	SA	A	A	SA	A	SA	SA
14	A	SA	SA	T	SA	A	SA	SA	SA	A	SA	A	SA	T	A	SA	A	T	A	A	SA	SA	A	A	A	T	A	SA	A	A	SA	SA	SA	A	A	SA	A	SA	SA	A	SA	A	A	A	A	SA	A	SA	SA
15	A	SA	SA	T	A	A	SA	SA	SA	A	SA	A	A	T	A	SA	A	T	A	A	SA	SA	A	A	A	A	A	SA	T	A	SA	SA	SA	A	A	SA	A	SA	SA	A	SA	A	A	A	A	SA	A	SA	SA
16	A	SA	SA	T	A	A	SA	SA	SA	A	A	A	A	T	A	SA	A	A	A	A	SA	SA	SA	SA	A	A	A	SA	T	A	SA	A	SA	T	A	A	A	SA	SA	SA	SA	A	A	A	A	A	T	SA	SA
17	A	SA	A	SA	A	A	A	T	SA	A	A	A	A	T	A	SA	A	SA	A	T	SA	SA	A	SA	T	A	A	SA	T	A	SA	A	SA	T	A	A	A	SA	SA	SA	SA	A	SA	A	A	A	T	SA	SA
18	A	SA	A	SA	A	A	T	A	T	A	A	A	A	T	A	SA	A	SA	A	T	SA	SA	A	SA	SA	A	A	SA	T	A	SA	A	SA	T	A	A	A	SA	SA	SA	SA	A	SA	A	A	A	T	SA	SA
19	A	SA	A	T	A	A	A	T	T	A	T	A	A	T	A	SA	A	SA	A	T	SA	SA	A	SA	SA	A	A	SA	T	A	SA	T	SA	SA	A	A	A	SA	SA	SA	SA	A	SA	A	A	A	T	SA	SA
20	A	SA	A	T	A	A	A	T	T	A	T	A	A	T	A	SA	A	SA	A	T	SA	SA	A	SA	SA	A	A	SA	T	A	A	T	SA	SA	A	A	A	SA	SA	SA	SA	A	SA	A	A	A	T	SA	T
21	A	SA	A	T	A	A	A	A	T	A	T	A	A	T	A	SA	A	SA	T	T	SA	SA	A	SA	SA	A	SA	SA	A	SA	A	T	SA	SA	SA	A	A	SA	SA	SA	A	A	SA	A	A	A	A	SA	T
22	A	A	SA	T	A	T	A	A	T	A	T	A	A	T	A	SA	A	SA	T	T	SA	SA	A	SA	SA	A	SA	SA	A	SA	A	T	A	SA	SA	A	A	SA	A	SA	A	A	SA	A	A	A	A	T	T
23	A	A	SA	T	A	T	A	A	T	A	T	A	A	T	A	SA	A	T	T	T	SA	SA	A	SA	SA	A	SA	SA	SA	SA	T	T	A	SA	SA	A	A	SA	A	SA	A	A	SA	A	A	A	A	SA	A
24	A	A	SA	SA	A	T	A	A	T	A	T	A	A	T	A	SA	A	T	T	T	SA	SA	A	SA	SA	A	SA	SA	SA	SA	T	T	A	A	A	A	A	SA	A	SA	T	A	SA	A	A	A	A	SA	A
25	A	A	SA	SA	A	T	A	A	T	A	T	A	A	T	SA	SA	SA	A	A	T	SA	SA	A	SA	SA	A	SA	SA	A	A	T	T	SA	A	A	A	SA	SA	A	T	T	A	A	A	A	A	A	A	A
26	A	A	SA	SA	A	T	A	A	T	A	T	A	A	T	SA	SA	SA	A	A	T	SA	SA	A	SA	SA	A	SA	SA	A	A	T	T	SA	A	A	A	SA	A	A	T	T	A	A	A	SA	A	A	A	A
27	A	A	SA	SA	A	T	A	A	T	A	T	A	A	T	SA	SA	SA	A	A	T	A	SA	A	SA	SA	A	SA	SA	A	A	T	T	A	A	A	A	SA	A	A	T	T	A	A	A	SA	A	A	T	A
28	A	A	SA	SA	A	T	A	A	A	T	T	A	SA	T	SA	SA	SA	A	A	T	A	SA	A	SA	SA	A	SA	SA	A	A	T	T	A	A	A	A	SA	A	A	T	T	A	A	A	SA	SA	A	T	A
29	A	A	SA	SA	A	T	A	A	T	T	T	A	SA	SA	SA	SA	SA	A	A	T	A	SA	A	SA	T	A	A	SA	A	A	T	T	A	A	A	A	SA	A	T	SA	SA	A	A	A	SA	SA	A	T	A
30	A	A	SA	T	A	A	A	A	T	T	T	A	SA	SA	SA	SA	SA	A	T	T	A	A	A	SA	T	A	A	SA	A	A	T	T	A	SA	A	A	SA	A	A	SA	SA	A	A	A	SA	SA	A	T	A
31	A	A	T	T	A	T	A	A	A	T	A	A	A	SA	SA	SA	SA	A	SA	T	A	SA	A	SA	T	A	A	SA	A	A	T	T	A	SA	A	A	SA	A	A	SA	SA	SA	A	A	SA	SA	A	T	A
32	A	A	SA	T	A	T	A	A	A	A	SA	T	A	A	SA	SA	SA	SA	SA	A	A	SA	A	SA	T	SA	A	T	A	T	T	A	A	SA	A	A	SA	A	A	SA	SA	SA	A	T	SA	SA	A	T	SA
33	A	A	T	T	A	T	A	A	A	A	SA	T	A	A	SA	SA	SA	SA	SA	A	A	SA	A	A	T	A	A	T	A	T	T	A	SA	SA	A	A	SA	A	A	SA	SA	SA	A	T	SA	SA	A	SA	A
34	A	A	T	T	A	T	SA	A	A	A	SA	T	A	A	SA	SA	SA	SA	SA	A	A	SA	A	A	T	A	A	A	A	A	T	A	SA	SA	SA	A	SA	A	A	A	SA	SA	A	T	A	SA	A	T	A
35	A	A	T	T	A	SA	SA	A	A	A	A	T	A	SA	SA	SA	SA	SA	A	A	A	SA	A	A	T	A	T	A	A	SA	T	A	SA	A	SA	A	T	A	SA	A	SA	SA	A	T	A	SA	T	T	A
36	A	A	T	T	A	SA	SA	T	A	A	A	T	A	A	SA	SA	SA	SA	A	A	A	SA	A	A	T	A	SA	A	A	SA	T	A	SA	SA	SA	A	T	A	SA	A	A	SA	A	T	A	SA	T	T	A
37	A	A	SA	T	A	SA	SA	T	A	A	A	T	A	A	SA	SA	A	SA	A	A	SA	SA	A	T	T	A	SA	A	A	SA	SA	A	SA	SA	SA	A	T	A	SA	A	A	SA	A	T	A	A	T	T	A
38	A	A	SA	T	A	SA	A	T	A	A	A	T	A	A	SA	SA	A	SA	A	A	SA	A	A	T	T	A	A	SA	A	SA	SA	A	SA	A	SA	A	T	A	T	SA	A	A	A	A	A	A	T	A	A
39	A	A	SA	SA	A	SA	A	T	A	A	A	T	A	SA	SA	SA	A	SA	A	A	SA	A	A	SA	T	A	A	SA	A	SA	SA	T	SA	SA	SA	A	T	A	T	SA	A	A	A	A	A	A	T	A	A
40	A	A	SA	SA	A	A	A	T	A	A	T	T	A	SA	SA	SA	A	SA	A	A	SA	A	A	T	T	SA	A	SA	A	SA	SA	T	A	SA	SA	A	T	A	T	SA	A	A	A	A	A	A	A	A	A
41	A	A	SA	SA	A	A	A	SA	A	A	T	T	A	SA	SA	SA	A	T	A	A	SA	A	A	T	T	T	A	SA	SA	SA	SA	T	A	T	SA	T	A	A	T	SA	A	T	T	A	A	A	A	A	A
42	A	A	SA	SA	A	A	A	SA	A	A	A	A	SA	A	A	SA	A	T	A	A	A	A	A	SA	T	SA	A	SA	SA	SA	SA	A	A	T	SA	T	SA	A	T	SA	A	T	T	A	A	A	A	A	A
43	A	A	SA	SA	A	SA	A	A	A	A	A	SA	SA	A	A	SA	A	T	A	A	T	A	A	T	SA	SA	T	SA	SA	SA	SA	SA	A	T	SA	T	SA	A	T	SA	A	T	T	A	A	A	A	A	A
44	A	A	SA	SA	A	SA	T	A	A	A	A	SA	SA	T	A	A	A	T	A	A	T	T	A	T	A	SA	T	SA	T	SA	SA	SA	A	T	SA	T	SA	A	T	SA	A	A	T	A	A	A	A	A	A
45	A	A	SA	SA	A	SA	SA	A	A	A	A	SA	SA	T	A	A	A	T	A	A	T	A	A	T	A	SA	T	SA	T	SA	SA	SA	A	T	SA	T	SA	A	A	SA	A	A	T	SA	A	T	SA	A	A
46	A	A	SA	SA	A	SA	SA	A	A	A	A	SA	A	SA	A	A	A	T	A	A	A	A	A	T	A	SA	A	SA	T	A	SA	SA	A	T	SA	T	SA	A	A	SA	SA	A	A	SA	A	T	SA	A	A
47	A	A	SA	SA	SA	SA	SA	SA	A	A	A	SA	A	A	A	A	A	T	A	A	A	A	A	A	SA	SA	A	SA	SA	A	SA	SA	A	T	A	T	SA	A	A	SA	A	A	A	SA	A	T	SA	A	A
48	A	A	SA	SA	SA	A	SA	SA	A	A	A	A	A	A	T	A	A	A	A	A	A	A	A	A	T	SA	A	SA	SA	A	A	SA	A	A	A	T	SA	A	A	SA	SA	A	A	SA	A	SA	SA	A	A
49	A	A	SA	SA	SA	SA	SA	T	A	A	A	A	A	A	T	A	A	A	A	A	A	A	SA	A	T	SA	A	SA	T	A	A	SA	A	A	A	A	SA	A	SA	SA	SA	A	A	SA	A	SA	SA	A	SA
50	A	A	SA	A	SA	SA	T	T	A	A	A	A	A	A	T	A	A	A	A	A	A	A	T	A	T	SA	A	SA	T	A	A	A	A	A	A	T	SA	A	SA	SA	SA	A	A	SA	A	SA	SA	A	SA
51	A	A	SA	A	SA	SA	T	A	A	T	SA	A	A	A	T	T	A	T	A	T	A	A	T	T	T	SA	A	SA	SA	A	A	A	A	A	A	T	SA	SA	SA	SA	SA	A	A	A	A	T	T	A	SA
52	A	A	SA	T	A	SA	T	A	A	T	SA	SA	A	A	T	A	A	T	A	T	A	A	A	T	T	SA	A	SA	SA	A	A	A	A	T	A	T	SA	SA	SA	T	SA	A	A	A	A	T	T	A	SA
53	A	A	SA	T	A	SA	T	A	A	T	SA	A	A	A	T	A	A	T	A	A	A	A	A	T	T	SA	A	SA	SA	A	A	A	A	T	T	T	SA	SA	SA	SA	SA	A	A	A	A	T	T	SA	SA
54	A	A	SA	T	A	SA	T	A	A	T	SA	A	A	A	T	A	A	T	A	A	A	A	A	T	T	T	A	SA	T	A	A	A	A	SA	T	T	SA	SA	SA	SA	SA	A	A	A	A	A	T	SA	SA
55	A	A	SA	T	A	SA	A	A	A	T	SA	A	A	A	T	A	A	SA	T	A	A	SA	A	T	T	T	A	A	T	A	A	A	A	A	T	T	SA	T	SA	SA	T	A	A	A	A	A	T	SA	SA
56	A	A	SA	T	A	A	A	A	A	T	SA	A	A	A	T	A	A	A	T	A	A	A	A	T	T	SA	A	A	T	A	T	A	A	A	T	T	SA	T	SA	SA	T	A	A	A	A	A	T	SA	SA
57	A	A	SA	A	A	A	A	A	A	T	SA	A	A	A	T	A	A	A	SA	A	A	A	A	T	T	SA	A	A	T	A	A	A	A	A	T	T	SA	T	SA	SA	T	A	A	A	SA	A	T	SA	SA
58	A	A	SA	A	A	A	A	A	A	T	SA	A	A	A	T	A	A	A	SA	A	A	A	A	T	T	A	A	A	SA	A	A	A	A	A	SA	A	SA	A	SA	SA	SA	A	A	A	T	A	T	T	T
59	A	A	SA	A	SA	A	SA	A	A	T	SA	A	A	A	T	A	A	A	SA	A	A	A	A	T	A	A	A	A	SA	A	A	A	A	SA	SA	A	SA	A	SA	SA	SA	A	A	A	T	A	T	T	T
60	A	A	SA	A	SA	A	T	A	A	T	SA	A	A	A	T	A	A	A	SA	A	SA	A	A	SA	A	A	A	A	SA	A	A	A	A	SA	SA	A	SA	A	SA	SA	SA	A	A	A	T	A	T	T	T
61	A	A	SA	A	SA	A	T	A	A	T	SA	A	A	T	T	A	A	A	SA	A	SA	A	A	SA	A	A	A	A	T	A	A	SA	A	SA	SA	A	SA	A	SA	SA	SA	SA	A	A	A	A	T	T	T
62	A	A	SA	A	A	T	T	A	A	T	A	A	T	A	T	A	A	A	SA	A	SA	A	A	SA	A	A	A	A	T	A	SA	SA	A	SA	A	A	SA	A	SA	SA	SA	SA	SA	A	A	T	T	T	T
63	A	A	SA	A	A	T	T	A	A	T	A	A	T	A	A	A	T	A	SA	A	SA	A	SA	SA	SA	A	A	A	A	A	SA	T	A	SA	A	A	SA	A	T	SA	SA	SA	SA	A	A	SA	SA	SA	T
64	A	A	A	SA	A	T	T	A	A	T	A	A	T	A	A	A	T	A	SA	A	SA	A	SA	SA	SA	A	A	A	A	A	SA	T	A	SA	A	A	SA	T	T	SA	SA	SA	A	A	T	SA	A	SA	T
65	A	A	T	SA	A	T	SA	A	A	T	A	T	T	A	A	A	T	A	A	A	T	A	SA	SA	SA	A	A	A	A	A	SA	T	SA	SA	A	A	SA	T	T	SA	SA	SA	A	T	T	SA	A	SA	T
66	A	A	T	T	A	T	T	A	A	T	A	T	T	A	A	A	T	A	A	A	T	A	SA	SA	SA	A	A	A	A	SA	SA	T	SA	SA	SA	A	SA	T	T	SA	SA	SA	A	T	T	SA	A	SA	T
67	A	A	T	T	A	T	T	A	A	T	A	T	T	A	A	A	T	A	A	A	T	A	A	SA	A	A	A	A	A	SA	SA	T	SA	SA	SA	T	SA	T	T	SA	SA	SA	A	T	T	SA	A	SA	T
68	A	A	T	T	A	T	SA	SA	A	T	T	T	T	A	A	A	T	A	A	A	A	A	A	A	A	A	A	A	A	SA	SA	T	SA	SA	SA	T	SA	T	T	SA	SA	SA	A	T	T	SA	A	SA	T
69	A	A	T	T	A	A	SA	SA	A	T	T	T	T	A	T	A	T	A	A	A	A	A	A	A	SA	A	A	A	A	SA	SA	SA	SA	SA	SA	SA	SA	A	T	SA	SA	SA	A	T	T	SA	SA	SA	T
70	A	A	T	T	A	A	SA	T	A	T	T	T	A	A	T	A	T	A	A	A	A	A	A	SA	SA	A	A	A	SA	SA	SA	SA	SA	SA	SA	SA	SA	A	T	SA	SA	SA	A	T	T	SA	A	SA	T
71	A	A	T	T	A	A	SA	T	A	T	T	T	A	A	T	A	T	A	SA	T	A	T	SA	SA	SA	A	A	A	SA	SA	SA	SA	SA	A	SA	SA	SA	A	A	SA	SA	A	A	T	SA	SA	A	SA	T
72	A	A	T	T	A	A	SA	T	A	T	T	T	A	A	A	A	T	A	T	T	A	SA	SA	SA	SA	A	A	A	SA	SA	SA	SA	SA	A	SA	T	SA	A	A	SA	SA	A	A	T	SA	SA	A	SA	T
73	A	A	SA	A	A	A	SA	T	A	T	T	T	A	A	A	A	T	SA	A	T	SA	A	SA	SA	SA	A	A	A	SA	SA	SA	SA	A	A	SA	SA	T	A	A	SA	SA	A	A	T	SA	SA	SA	A	T
74	A	A	T	A	A	A	SA	SA	A	T	T	T	A	A	A	A	T	T	A	T	A	A	SA	SA	SA	A	A	A	SA	SA	A	T	A	SA	A	SA	T	A	A	SA	SA	A	A	A	SA	SA	T	T	T
75	A	A	T	A	A	A	A	SA	A	T	T	T	A	A	A	A	T	A	A	T	SA	A	SA	SA	SA	SA	A	A	SA	SA	A	T	A	SA	A	SA	SA	A	SA	SA	SA	A	A	A	SA	SA	T	A	T
76	A	A	A	A	T	A	A	SA	A	T	T	T	A	A	A	A	A	A	A	T	SA	A	SA	SA	SA	A	A	A	A	SA	A	T	A	SA	A	SA	SA	A	T	A	SA	A	A	SA	T	SA	T	A	T
77	A	SA	A	A	T	T	A	SA	A	T	T	T	A	A	A	A	A	A	A	T	SA	A	A	SA	SA	A	A	A	A	SA	T	T	T	SA	A	SA	SA	A	SA	A	SA	A	A	SA	T	SA	T	A	T
78	A	A	T	A	T	T	A	SA	T	T	T	T	A	A	A	A	A	A	A	T	SA	A	A	SA	T	A	A	A	A	A	T	T	T	SA	A	SA	SA	A	SA	A	A	A	A	SA	SA	SA	T	A	T
79	A	A	SA	A	T	T	A	SA	T	T	A	T	A	T	A	SA	A	A	A	T	T	A	A	SA	T	A	A	A	A	A	T	T	T	SA	A	SA	SA	A	SA	A	A	A	A	SA	SA	A	T	A	T
80	A	A	SA	A	T	T	A	SA	T	T	A	T	A	T	A	SA	A	A	A	T	T	A	A	SA	SA	A	A	A	A	A	T	T	T	T	A	T	SA	A	SA	A	A	A	A	SA	SA	SA	SA	A	SA
81	A	A	SA	A	T	T	A	SA	T	T	A	T	A	A	A	SA	A	A	A	T	T	A	A	SA	SA	A	A	A	A	A	T	SA	SA	T	A	SA	SA	SA	T	A	A	A	A	SA	SA	SA	SA	A	SA
82	A	A	SA	A	T	SA	A	SA	T	T	A	A	A	A	A	SA	A	A	A	A	A	A	A	SA	SA	A	A	SA	A	A	T	SA	SA	SA	A	T	SA	SA	T	A	A	T	A	SA	SA	SA	SA	A	SA
83	A	A	SA	A	T	T	A	SA	T	A	A	A	A	A	A	A	A	A	A	SA	A	A	A	SA	SA	SA	A	SA	A	A	SA	SA	SA	SA	A	T	SA	T	T	A	T	T	T	SA	SA	SA	SA	SA	SA
84	A	A	SA	A	T	T	A	SA	T	A	A	A	A	A	A	A	A	A	A	SA	A	A	A	SA	SA	SA	A	T	A	A	SA	SA	SA	SA	A	T	SA	T	T	A	T	T	T	SA	SA	SA	SA	SA	SA
85	A	A	SA	T	T	SA	A	SA	T	A	A	A	A	A	A	A	A	A	A	SA	A	SA	A	SA	SA	SA	A	A	A	T	SA	SA	SA	SA	T	T	SA	T	T	A	T	T	A	SA	SA	SA	SA	SA	A
86	A	A	SA	SA	T	SA	SA	A	T	A	A	A	A	A	A	A	A	A	A	SA	A	SA	A	SA	SA	SA	SA	A	A	T	SA	SA	T	SA	T	T	SA	T	T	T	T	A	A	SA	SA	SA	SA	A	A
87	A	A	SA	SA	SA	SA	SA	A	T	A	A	A	A	A	A	A	A	A	A	SA	A	SA	A	SA	T	SA	SA	A	SA	A	A	A	T	SA	T	A	SA	SA	T	T	T	A	A	SA	SA	SA	SA	SA	A
88	A	A	SA	SA	SA	SA	SA	SA	A	A	A	A	A	A	A	A	T	A	A	A	A	SA	SA	SA	SA	SA	SA	T	SA	A	A	A	T	SA	A	SA	A	SA	T	T	T	A	A	SA	SA	SA	A	SA	A
89	A	A	SA	A	SA	SA	T	SA	A	A	SA	A	A	A	A	A	T	A	T	SA	SA	SA	SA	SA	SA	SA	SA	A	SA	A	A	A	T	SA	A	SA	A	SA	SA	T	T	A	A	SA	SA	A	SA	SA	A
90	A	SA	SA	A	SA	A	T	SA	A	T	SA	A	A	A	A	A	T	A	T	SA	SA	SA	SA	SA	SA	SA	T	A	SA	A	A	A	T	SA	T	SA	A	SA	SA	SA	A	A	SA	SA	SA	A	SA	SA	A
91	A	SA	SA	A	SA	A	A	SA	A	T	SA	A	A	A	A	A	T	A	T	SA	SA	SA	SA	SA	SA	SA	T	A	SA	A	A	A	T	A	SA	SA	A	SA	SA	SA	T	SA	SA	SA	SA	A	SA	SA	A
92	A	A	SA	A	T	A	A	SA	A	T	SA	A	A	A	SA	SA	T	A	A	SA	A	A	SA	SA	SA	SA	T	A	SA	A	A	A	SA	SA	SA	SA	A	SA	A	SA	T	T	SA	SA	SA	A	SA	SA	A
93	A	A	A	A	SA	A	A	SA	A	T	SA	A	A	A	SA	SA	T	A	A	SA	T	A	SA	SA	SA	SA	SA	A	SA	A	A	A	SA	SA	SA	A	A	SA	T	T	A	T	SA	SA	SA	A	SA	SA	A
94	A	A	T	A	SA	A	A	SA	A	T	SA	A	A	A	SA	SA	T	A	A	SA	T	A	SA	SA	SA	SA	SA	SA	SA	A	A	A	SA	SA	SA	A	A	SA	T	T	A	A	A	SA	SA	A	SA	A	A
95	A	A	T	A	SA	A	A	SA	A	T	SA	A	A	A	SA	SA	T	A	A	A	T	A	A	SA	SA	SA	SA	SA	A	A	SA	A	SA	SA	SA	A	A	SA	T	T	A	A	A	SA	SA	A	A	A	A
96	A	A	T	A	SA	A	A	A	T	T	T	A	A	A	SA	SA	T	T	A	SA	T	SA	A	SA	SA	T	SA	SA	A	SA	SA	A	SA	SA	A	A	SA	SA	T	A	A	A	A	A	T	A	A	A	A
97	A	A	SA	A	T	A	A	A	T	T	T	A	A	T	SA	SA	T	T	A	SA	T	SA	A	SA	SA	A	SA	SA	A	SA	T	A	SA	SA	T	A	T	SA	T	SA	A	A	A	A	T	A	A	A	A
98	A	A	SA	A	A	A	A	A	T	T	T	A	A	A	SA	SA	T	SA	A	SA	A	SA	A	SA	SA	A	SA	SA	A	SA	T	SA	SA	SA	T	A	SA	SA	T	SA	A	T	A	A	T	A	A	A	A
99	A	A	SA	A	A	A	SA	A	T	T	T	A	A	A	SA	SA	T	SA	A	SA	A	SA	A	SA	SA	A	SA	SA	A	SA	T	SA	SA	SA	T	A	SA	SA	T	SA	A	T	A	A	SA	A	A	A	SA
100	A	A	SA	A	A	A	SA	A	T	T	SA	A	A	A	A	T	T	SA	A	SA	A	SA	A	SA	T	A	SA	SA	SA	SA	T	SA	T	SA	T	A	SA	T	T	T	A	A	A	A	SA	A	A	A	SA
101	A	T	SA	A	A	A	SA	A	T	T	SA	A	A	A	A	T	T	SA	A	SA	A	SA	A	T	T	A	SA	SA	SA	SA	T	SA	T	SA	T	A	SA	T	T	T	A	A	A	A	SA	A	A	A	SA
102	A	T	SA	A	A	T	SA	A	T	T	SA	A	A	A	A	T	T	SA	A	T	A	SA	SA	T	T	A	SA	T	SA	SA	T	SA	T	SA	T	A	SA	T	T	A	A	SA	A	A	SA	SA	SA	A	SA
103	A	T	SA	A	A	T	SA	A	T	T	SA	A	A	A	A	T	T	T	A	T	A	T	A	T	T	A	SA	T	T	SA	T	SA	T	T	SA	A	T	T	T	A	A	SA	A	A	SA	SA	T	A	SA
104	A	T	A	A	T	T	SA	A	T	T	SA	A	A	A	A	T	T	T	A	T	A	T	T	T	T	A	SA	SA	T	SA	T	SA	A	SA	SA	A	T	SA	T	SA	A	SA	A	A	SA	T	T	A	SA
105	A	T	A	A	T	A	SA	SA	T	T	SA	A	A	A	A	T	T	A	SA	T	A	T	T	T	T	A	SA	SA	T	SA	T	SA	A	SA	SA	A	T	SA	T	SA	A	SA	A	A	SA	SA	T	SA	SA
106	A	T	A	A	T	A	SA	A	T	T	T	A	A	A	A	T	A	A	SA	T	A	T	T	T	T	A	SA	SA	SA	SA	T	SA	A	SA	SA	T	T	SA	T	SA	A	SA	A	A	SA	SA	T	SA	SA
107	A	T	A	A	T	A	A	A	T	T	T	A	A	A	A	T	A	A	SA	T	A	T	T	T	T	A	SA	SA	SA	SA	T	SA	A	SA	A	T	A	SA	T	A	A	SA	A	SA	SA	SA	SA	A	SA
108	A	T	SA	A	T	T	A	A	T	T	T	A	A	T	A	T	A	A	SA	T	A	T	T	T	T	A	SA	SA	SA	SA	A	SA	A	SA	A	T	A	SA	T	A	A	SA	A	SA	SA	SA	T	A	SA
109	A	A	SA	A	T	T	A	A	T	T	T	A	A	SA	A	T	A	A	SA	T	T	T	T	T	T	A	SA	SA	SA	SA	A	SA	A	T	A	T	A	SA	T	A	A	T	A	T	SA	A	SA	A	SA
110	A	A	SA	A	T	T	A	T	A	T	T	A	A	SA	SA	SA	T	A	SA	T	T	T	T	T	SA	A	SA	SA	SA	SA	A	SA	A	A	A	A	A	SA	T	A	A	T	A	SA	SA	A	SA	A	SA
111	A	A	SA	A	T	A	SA	SA	A	T	T	A	A	SA	SA	SA	T	A	T	T	T	T	T	T	SA	SA	SA	SA	A	SA	A	SA	A	A	A	A	A	SA	T	A	T	T	A	SA	SA	SA	SA	A	SA
112	A	A	SA	A	T	A	SA	SA	T	T	T	A	A	SA	SA	SA	T	A	T	T	T	T	T	T	SA	SA	A	SA	A	SA	A	A	A	A	A	A	T	SA	T	A	T	A	A	SA	SA	SA	SA	A	SA
113	A	A	SA	A	A	A	SA	SA	T	T	A	A	A	SA	SA	SA	T	A	T	T	T	T	T	T	SA	A	A	SA	A	A	A	A	A	T	A	A	T	SA	T	T	T	A	A	SA	SA	SA	SA	A	SA
114	A	A	SA	A	A	A	SA	A	T	T	A	A	A	SA	SA	SA	T	A	T	T	T	T	T	A	SA	A	A	SA	A	A	A	A	A	A	A	A	T	T	T	T	T	A	A	SA	SA	SA	A	A	SA
115	A	A	T	A	A	A	SA	A	T	T	T	A	A	SA	SA	SA	A	A	T	T	A	A	T	A	SA	A	A	SA	A	SA	A	A	A	A	A	T	T	T	T	T	T	A	A	A	SA	SA	A	SA	SA
116	A	A	T	T	A	A	SA	T	T	T	T	A	A	SA	SA	SA	A	A	T	T	A	A	T	A	SA	SA	A	SA	A	SA	A	A	A	T	A	T	T	A	T	T	T	A	A	SA	SA	SA	A	SA	SA
117	A	A	T	T	A	A	SA	T	T	T	T	A	A	SA	A	A	SA	A	T	A	A	SA	T	A	T	SA	A	SA	SA	SA	A	A	A	T	A	T	T	A	T	T	T	A	A	A	SA	SA	A	SA	A
118	A	A	T	A	A	A	SA	T	T	T	T	A	A	A	A	A	SA	A	A	T	T	SA	T	A	T	T	A	SA	SA	SA	A	SA	A	T	A	T	T	A	T	T	A	A	A	SA	SA	SA	A	SA	SA
119	A	A	T	A	A	A	SA	T	T	T	T	A	A	A	A	A	SA	A	A	T	T	SA	T	A	T	T	A	SA	T	SA	A	SA	SA	T	A	T	SA	A	T	SA	A	A	A	SA	SA	SA	A	SA	SA
120	A	A	T	A	A	A	SA	T	T	T	T	A	A	A	A	A	T	A	A	T	T	SA	SA	A	A	A	T	SA	A	SA	A	SA	SA	T	A	T	A	A	A	SA	A	A	SA	SA	SA	SA	SA	A	SA
121	A	A	T	T	A	A	A	SA	T	T	T	A	A	SA	A	A	T	A	A	T	T	T	T	A	A	A	T	SA	A	SA	A	SA	SA	T	A	T	A	A	A	T	A	A	SA	SA	SA	A	SA	A	SA
122	A	A	T	T	A	T	A	SA	T	T	T	A	A	SA	A	A	SA	A	A	A	T	T	T	A	A	A	SA	SA	A	SA	A	SA	SA	SA	SA	T	A	A	A	A	A	A	SA	SA	SA	A	A	A	SA
123	A	A	T	T	A	T	SA	SA	T	T	T	A	A	T	A	A	SA	A	A	SA	T	A	A	A	A	A	SA	SA	SA	SA	A	SA	SA	SA	SA	T	A	A	A	A	A	A	SA	SA	SA	A	A	SA	SA
124	A	A	T	T	A	T	SA	SA	T	T	T	A	A	A	A	A	SA	SA	A	SA	T	A	SA	SA	A	A	SA	SA	SA	SA	A	SA	T	T	SA	T	A	A	A	SA	A	A	A	SA	SA	A	A	SA	A
125	A	A	T	T	A	A	A	SA	T	T	T	A	A	SA	A	A	A	SA	A	SA	T	A	SA	T	A	A	SA	SA	SA	SA	A	SA	T	SA	T	T	A	A	A	SA	A	A	A	SA	SA	A	A	SA	A
126	A	A	T	T	A	A	A	SA	T	T	T	A	A	A	A	A	A	SA	A	SA	SA	A	T	T	A	A	SA	SA	SA	SA	SA	T	T	SA	T	A	A	A	A	T	A	A	A	SA	SA	A	A	SA	A
127	A	A	A	SA	SA	A	A	SA	T	T	T	A	A	A	A	A	A	SA	T	SA	SA	A	T	T	T	SA	SA	A	SA	SA	SA	T	T	SA	T	A	SA	A	A	T	A	A	A	A	SA	A	A	T	A
128	A	T	A	SA	A	A	SA	SA	T	T	A	A	A	A	A	A	A	SA	T	A	SA	A	T	T	A	A	A	A	SA	SA	T	T	T	SA	T	T	SA	SA	A	T	A	A	A	A	SA	A	A	T	A
129	A	T	A	SA	A	A	SA	SA	T	T	A	A	A	A	A	A	A	SA	T	A	SA	A	T	T	A	A	SA	A	SA	SA	T	T	A	T	T	T	SA	SA	A	A	A	A	A	A	SA	SA	A	T	T
130	A	T	A	SA	A	A	SA	T	T	T	A	T	A	A	A	A	A	SA	T	SA	SA	T	T	T	T	A	T	A	SA	SA	T	T	A	T	A	SA	SA	SA	A	A	A	A	A	A	SA	SA	A	T	A
131	A	T	A	SA	A	A	T	T	T	T	T	T	A	A	A	A	A	SA	T	A	SA	A	A	T	A	A	SA	SA	SA	SA	A	T	A	T	A	T	SA	SA	T	A	A	A	SA	T	SA	SA	A	T	A
132	A	T	T	T	A	A	T	T	T	T	T	T	A	A	A	A	A	SA	SA	T	T	A	A	A	A	A	SA	SA	SA	SA	A	A	A	T	A	T	SA	SA	T	A	A	A	SA	T	SA	A	A	T	A
133	A	T	T	T	T	A	T	SA	T	T	T	T	A	A	A	A	SA	SA	A	T	T	A	A	A	A	A	T	SA	SA	SA	A	A	T	T	A	T	SA	A	T	A	A	A	SA	T	SA	SA	A	T	A
134	A	T	T	A	T	A	A	T	T	T	T	SA	A	A	A	A	SA	SA	A	T	T	A	A	A	A	SA	T	SA	SA	SA	A	A	SA	T	A	T	SA	A	SA	A	A	A	SA	T	SA	SA	A	T	A
135	A	T	T	A	T	A	A	T	T	A	T	SA	A	A	A	A	SA	SA	SA	A	T	T	A	A	A	SA	T	SA	SA	SA	A	A	SA	T	A	T	T	A	SA	A	A	T	T	T	SA	SA	A	T	A
136	A	T	T	A	T	A	A	T	A	A	T	A	A	A	A	A	SA	SA	SA	A	T	T	A	SA	A	A	A	SA	T	SA	A	A	A	SA	A	T	T	A	SA	SA	A	T	T	T	SA	SA	A	T	A
137	A	T	T	A	A	A	T	A	A	A	SA	A	A	A	A	A	SA	SA	SA	A	T	T	A	SA	A	A	A	A	T	SA	A	A	A	SA	A	T	T	A	SA	SA	A	T	T	T	SA	SA	A	SA	SA
138	A	A	T	A	A	A	SA	A	A	A	SA	A	A	A	A	A	SA	SA	T	A	T	SA	A	SA	A	A	A	A	T	SA	A	A	SA	SA	A	T	A	A	SA	T	A	A	A	SA	SA	SA	A	SA	SA
139	A	A	T	A	T	SA	A	A	SA	A	SA	A	A	T	A	SA	SA	SA	T	A	T	SA	A	SA	A	A	T	A	T	SA	T	SA	T	SA	A	T	A	A	SA	T	A	A	A	SA	SA	SA	A	SA	A
140	A	A	T	A	T	SA	A	A	SA	A	T	A	A	T	A	SA	SA	T	T	T	T	SA	A	SA	A	A	T	A	T	A	T	SA	T	SA	A	T	A	A	SA	T	A	A	SA	SA	SA	SA	A	SA	A
141	A	A	T	A	T	SA	SA	A	SA	A	T	A	A	SA	A	SA	A	SA	A	T	T	T	A	SA	A	A	A	A	T	A	A	SA	SA	SA	A	A	A	T	SA	T	A	SA	SA	SA	A	SA	SA	SA	A
142	A	A	T	A	T	SA	SA	A	A	A	SA	A	A	T	A	SA	A	SA	A	T	T	T	A	SA	A	A	A	A	T	A	A	A	SA	SA	T	A	A	T	SA	T	A	SA	SA	SA	A	SA	SA	SA	A
143	A	A	SA	A	T	A	SA	A	A	T	SA	A	A	T	A	A	A	SA	T	T	T	T	A	SA	A	A	A	A	T	A	A	T	SA	SA	T	A	A	T	SA	T	A	SA	SA	SA	A	SA	SA	SA	A
144	A	A	SA	A	T	A	SA	A	A	T	SA	A	A	T	A	A	A	SA	T	T	T	T	A	SA	A	A	A	A	T	A	A	T	SA	SA	T	A	A	T	SA	T	A	SA	SA	SA	A	SA	SA	SA	SA
145	A	A	A	SA	T	A	SA	A	A	T	SA	SA	A	T	A	A	A	SA	SA	T	T	T	A	SA	A	A	A	A	T	A	A	T	SA	SA	T	A	A	T	SA	T	A	SA	SA	SA	A	T	SA	SA	SA
146	A	A	A	SA	T	A	SA	A	A	T	SA	SA	A	T	A	A	A	SA	SA	A	T	T	A	SA	A	A	A	A	T	A	A	SA	SA	SA	T	A	A	T	SA	T	A	SA	SA	A	A	T	SA	SA	SA
147	A	A	A	SA	A	A	SA	T	A	T	SA	SA	A	T	A	A	A	A	SA	A	T	T	T	T	T	T	A	A	T	A	A	SA	SA	SA	T	A	A	SA	SA	T	A	SA	SA	A	A	T	SA	SA	SA
148	A	A	A	A	A	A	SA	A	A	T	T	SA	A	T	A	A	A	A	SA	T	T	T	T	T	T	T	A	A	T	A	A	T	A	SA	T	A	T	SA	SA	T	A	SA	SA	A	A	T	T	SA	SA
149	A	A	SA	A	A	A	T	A	T	T	T	SA	A	T	A	A	A	A	T	A	T	SA	T	T	T	SA	A	A	T	A	A	A	T	SA	T	A	T	SA	SA	T	A	SA	T	A	A	T	T	SA	SA
150	A	A	SA	A	A	A	SA	A	T	T	T	SA	A	A	A	A	A	A	A	A	T	SA	T	T	T	SA	A	T	A	A	T	A	T	SA	T	T	T	SA	SA	T	A	SA	T	SA	A	A	T	T	SA
151	A	A	A	A	A	A	T	A	T	T	T	SA	A	A	A	A	A	A	A	A	T	T	T	T	T	A	A	T	A	A	T	A	A	SA	T	SA	T	T	SA	T	A	SA	T	A	A	A	SA	T	SA
152	A	A	SA	A	A	A	T	A	T	T	T	SA	A	A	A	A	A	A	A	A	T	T	T	T	SA	A	A	SA	A	A	A	T	A	SA	T	SA	T	T	SA	T	A	A	T	A	A	A	SA	T	SA
153	A	A	SA	A	A	A	T	A	T	T	T	SA	A	A	A	A	A	A	T	T	T	T	A	T	SA	A	A	SA	A	A	A	A	T	SA	T	SA	A	T	SA	T	A	A	T	T	A	A	A	T	SA
154	A	A	A	A	A	A	SA	A	T	T	T	SA	A	A	A	A	A	A	A	T	T	T	T	SA	SA	A	A	SA	A	A	A	A	T	A	SA	SA	A	T	T	A	A	A	T	T	A	A	A	SA	SA
155	A	A	T	T	A	A	SA	A	T	T	T	SA	A	A	A	A	SA	A	T	A	T	T	T	SA	SA	A	A	SA	A	A	A	A	SA	A	SA	SA	A	T	SA	A	A	A	T	T	A	A	A	A	SA
156	A	A	T	T	A	A	SA	A	T	T	T	SA	A	A	A	A	SA	A	T	A	A	A	T	SA	A	T	SA	SA	A	A	SA	A	SA	A	SA	SA	A	T	SA	A	SA	SA	A	T	A	A	A	A	SA
157	A	A	SA	T	A	T	SA	A	T	T	T	SA	A	A	A	A	SA	A	T	A	A	A	T	A	A	SA	T	SA	A	A	SA	A	A	A	SA	T	A	T	SA	A	SA	SA	A	T	A	A	A	A	SA
158	A	A	SA	T	A	T	SA	A	T	T	T	SA	A	A	A	A	SA	A	T	A	A	A	T	A	A	SA	T	SA	A	A	SA	A	A	A	SA	T	A	T	SA	A	SA	SA	A	T	A	A	SA	A	SA
159	A	A	SA	T	A	SA	SA	A	T	T	T	SA	SA	A	A	A	SA	A	T	T	A	A	T	A	SA	SA	T	SA	A	A	SA	A	A	SA	SA	T	T	T	SA	A	SA	SA	A	T	A	SA	SA	A	SA
160	A	A	SA	T	SA	SA	SA	A	A	T	T	A	A	A	A	SA	A	A	T	A	A	T	T	A	A	SA	T	SA	A	A	T	SA	A	A	SA	T	A	T	SA	A	SA	SA	A	T	A	SA	SA	A	SA
161	A	A	SA	T	SA	SA	SA	A	A	T	T	A	A	A	A	T	A	A	T	A	A	T	T	A	A	SA	A	SA	A	A	A	SA	A	A	SA	T	A	A	SA	SA	SA	A	A	T	T	SA	SA	T	A
162	A	A	SA	SA	SA	SA	SA	A	A	T	T	A	A	A	T	T	A	A	SA	A	A	SA	T	A	A	SA	T	SA	A	A	A	SA	A	A	T	A	A	A	SA	SA	T	A	A	T	T	SA	SA	T	A
163	A	A	SA	SA	SA	SA	T	A	A	T	T	A	A	A	T	T	A	A	A	A	A	SA	T	A	T	SA	A	SA	SA	A	A	SA	A	A	T	A	A	A	SA	SA	T	SA	A	T	T	SA	SA	T	A
164	A	A	SA	SA	A	SA	T	A	A	T	A	A	A	A	T	A	A	A	A	A	SA	SA	A	A	T	SA	T	SA	SA	A	A	A	T	A	SA	A	A	A	SA	SA	T	T	A	T	SA	SA	SA	T	A
165	A	A	SA	SA	A	SA	T	A	A	T	A	A	A	A	SA	A	A	A	A	A	A	SA	A	A	T	A	T	T	T	A	A	A	A	A	SA	A	A	A	SA	SA	T	T	A	T	SA	SA	A	T	A
166	A	A	SA	SA	A	SA	T	A	A	T	A	A	A	A	SA	A	A	A	A	A	A	SA	SA	A	SA	A	A	T	SA	A	A	A	A	A	SA	A	A	SA	T	T	T	SA	A	T	SA	SA	A	T	A
167	A	A	SA	A	A	SA	T	A	A	T	T	A	A	A	T	A	A	A	A	A	A	SA	A	A	SA	A	A	T	SA	A	A	A	SA	SA	SA	A	A	SA	T	T	SA	SA	A	T	SA	A	A	T	T
168	A	A	SA	SA	A	SA	T	A	A	T	T	A	A	A	T	A	A	SA	A	A	A	SA	A	A	SA	A	A	A	SA	A	A	A	T	SA	SA	SA	A	SA	T	A	SA	A	A	T	SA	A	A	T	T
169	A	A	SA	SA	A	SA	T	A	A	T	SA	A	A	T	T	A	A	SA	A	A	SA	SA	A	A	SA	A	A	A	A	A	A	A	A	SA	SA	SA	A	SA	SA	A	SA	A	A	T	SA	A	T	T	T
170	A	A	SA	SA	A	SA	A	A	A	T	SA	A	A	T	A	A	A	A	A	A	SA	SA	T	A	SA	A	A	A	T	A	T	A	A	SA	SA	SA	A	SA	T	A	SA	A	A	SA	SA	A	T	T	T
171	A	A	SA	SA	SA	SA	A	A	A	T	SA	A	A	T	A	A	A	T	A	A	SA	SA	A	A	SA	A	A	SA	T	A	T	A	A	SA	SA	SA	A	SA	T	A	SA	A	A	SA	SA	A	T	T	T
172	A	A	SA	T	T	SA	A	A	A	T	SA	A	A	T	A	A	A	T	A	A	SA	SA	A	A	SA	A	A	A	T	A	T	A	A	SA	SA	SA	SA	T	T	SA	SA	T	A	SA	SA	SA	T	T	T
173	A	T	SA	A	T	SA	A	A	A	T	SA	A	A	T	A	A	A	SA	A	A	SA	SA	A	A	SA	A	A	A	T	A	T	A	SA	SA	SA	T	SA	T	T	SA	SA	T	A	A	SA	SA	T	T	T
174	A	T	SA	A	T	T	A	A	A	T	SA	A	A	T	A	A	A	SA	A	A	SA	SA	A	A	SA	A	A	A	T	A	A	A	SA	T	SA	T	SA	T	T	T	SA	T	A	A	SA	SA	T	T	T
175	A	T	SA	SA	T	A	T	A	A	T	SA	A	A	A	A	A	A	SA	A	A	A	SA	A	A	SA	SA	A	A	T	A	A	A	SA	T	SA	A	A	T	T	A	SA	SA	T	A	SA	SA	A	T	T
176	A	T	SA	SA	T	A	SA	SA	A	T	SA	A	A	A	A	A	A	SA	SA	A	A	A	SA	A	SA	SA	A	A	T	A	A	A	A	A	SA	A	A	T	T	A	SA	SA	T	A	SA	A	A	T	T
177	A	A	SA	SA	T	A	SA	A	A	T	SA	A	A	A	A	A	A	T	SA	A	SA	A	SA	A	SA	SA	T	A	T	A	A	A	A	A	SA	A	A	A	T	T	SA	SA	T	A	SA	A	A	T	T
178	A	A	A	SA	T	T	SA	A	A	T	SA	A	A	A	A	A	A	T	SA	A	SA	A	SA	A	SA	SA	T	A	T	A	SA	A	A	A	SA	SA	A	A	T	T	SA	SA	A	T	SA	A	T	T	T
179	A	A	SA	SA	SA	T	SA	A	A	T	SA	T	A	A	A	A	A	T	T	SA	SA	A	SA	SA	SA	SA	T	A	SA	A	SA	T	A	A	A	SA	A	A	T	T	SA	A	A	T	T	A	T	T	T
180	A	A	SA	T	SA	T	T	A	A	T	SA	T	A	A	A	A	A	T	T	SA	SA	A	SA	SA	SA	SA	SA	A	A	A	A	A	A	A	A	SA	A	A	T	T	SA	A	A	T	SA	A	T	T	T
181	A	A	SA	SA	SA	T	SA	T	A	T	T	T	A	A	A	A	T	SA	T	SA	SA	A	A	SA	SA	SA	SA	A	A	A	SA	A	A	A	A	SA	SA	A	A	T	SA	A	A	T	T	A	T	T	T
182	A	A	SA	SA	A	T	A	A	A	T	T	T	A	A	A	A	T	T	T	SA	SA	A	A	A	SA	SA	A	SA	A	A	SA	A	SA	SA	A	T	SA	A	A	T	SA	A	A	T	T	A	T	T	T
183	A	A	SA	A	A	T	SA	A	A	T	T	T	A	A	A	A	T	A	SA	A	SA	A	A	A	SA	SA	A	A	A	A	SA	A	SA	SA	A	T	SA	A	A	T	SA	A	A	T	T	A	T	T	T
184	A	A	SA	SA	A	T	SA	A	A	T	T	T	A	A	A	A	T	A	SA	A	SA	A	A	A	T	SA	A	A	A	T	A	A	SA	SA	A	T	SA	A	A	T	A	A	A	T	T	A	T	T	T
185	A	A	SA	SA	A	T	SA	A	A	T	T	T	A	A	A	A	T	A	SA	A	SA	A	A	A	T	SA	A	A	A	SA	T	A	SA	SA	A	T	SA	A	A	T	A	A	A	T	T	A	T	T	T
186	A	A	SA	A	A	T	SA	A	A	T	A	T	A	A	A	A	A	SA	T	A	SA	A	SA	A	SA	SA	A	A	A	A	T	A	SA	SA	A	SA	SA	A	A	SA	A	A	T	T	T	A	T	T	T
187	A	A	SA	A	A	T	SA	A	A	T	A	A	A	A	A	A	A	SA	T	A	A	SA	A	A	SA	A	A	A	A	A	T	A	T	SA	A	SA	SA	A	A	SA	A	A	A	T	T	A	T	T	T
188	A	A	SA	A	A	T	SA	A	A	T	A	A	A	A	A	A	A	T	T	T	A	SA	A	A	A	A	A	A	A	A	T	A	T	SA	A	A	A	A	A	SA	A	A	A	SA	T	A	A	T	T
189	A	A	SA	SA	A	T	SA	SA	A	T	A	A	A	A	A	A	A	SA	SA	A	A	SA	A	A	T	A	A	A	A	A	A	A	T	A	A	SA	A	A	A	A	A	SA	A	SA	A	A	A	T	T
190	A	A	SA	SA	A	T	SA	SA	A	T	A	A	A	A	A	A	A	SA	SA	SA	A	SA	A	A	T	A	A	A	T	A	A	T	T	A	A	T	A	A	T	A	SA	SA	A	SA	A	A	A	T	T
191	A	A	T	SA	A	T	SA	SA	A	T	A	A	A	SA	A	A	A	SA	SA	SA	A	SA	A	A	T	A	A	A	T	A	A	T	T	A	A	T	SA	A	T	A	SA	SA	A	SA	SA	A	A	T	T
192	A	A	T	SA	A	T	SA	SA	A	T	A	A	A	A	A	A	A	SA	SA	SA	A	SA	A	A	T	A	A	A	T	A	A	T	T	SA	A	T	SA	A	T	SA	SA	A	A	SA	T	A	A	T	A
193	A	A	T	SA	T	T	SA	SA	A	T	A	A	A	T	A	A	A	SA	SA	SA	A	SA	A	A	T	A	A	A	T	SA	A	T	T	SA	A	T	SA	A	SA	A	SA	A	A	SA	T	A	A	T	A
194	A	A	T	SA	T	T	SA	SA	A	T	SA	A	A	A	A	A	A	SA	SA	SA	A	SA	A	A	T	A	A	A	SA	SA	A	T	T	SA	A	T	SA	A	T	A	A	A	A	SA	T	A	A	T	A
195	A	A	T	SA	T	T	SA	SA	A	T	SA	A	A	A	A	A	A	SA	SA	SA	SA	SA	A	A	T	A	A	A	SA	SA	A	A	T	T	A	A	SA	A	T	A	A	A	SA	SA	T	A	A	T	A
196	A	A	T	SA	T	T	SA	SA	A	T	SA	A	A	A	A	A	A	SA	SA	SA	SA	SA	A	A	T	A	A	A	SA	SA	A	A	SA	T	A	A	SA	A	SA	A	A	A	SA	SA	SA	A	A	T	A
197	A	A	SA	SA	SA	T	T	SA	A	T	SA	A	A	A	A	A	A	SA	SA	SA	SA	SA	A	A	T	T	A	A	SA	A	A	A	SA	T	A	SA	SA	A	SA	A	T	A	SA	SA	SA	A	A	T	A
198	A	A	SA	SA	SA	T	T	SA	A	T	SA	A	A	A	A	A	A	SA	SA	SA	SA	SA	A	A	T	T	A	A	SA	A	SA	A	T	SA	A	SA	SA	A	SA	T	T	A	SA	A	SA	SA	A	T	A
199	A	A	SA	SA	SA	T	T	SA	A	T	SA	A	A	A	A	A	A	SA	SA	SA	SA	SA	A	A	T	T	A	A	A	A	SA	A	T	A	A	T	SA	A	SA	T	T	A	SA	A	SA	SA	A	T	A
200	A	A	SA	SA	T	T	A	SA	A	T	SA	A	A	A	A	A	A	A	T	SA	SA	SA	A	A	T	T	A	A	A	A	SA	SA	A	T	A	T	SA	A	T	T	T	A	SA	A	SA	SA	A	T	SA
201	A	A	SA	SA	T	A	A	SA	A	A	SA	A	A	A	A	A	A	A	SA	SA	SA	SA	A	A	T	T	A	A	A	A	SA	SA	SA	T	A	T	SA	A	A	A	T	A	A	T	T	T	A	A	SA
202	A	A	SA	SA	T	A	A	SA	A	A	SA	A	A	A	A	A	A	SA	SA	SA	SA	SA	A	A	T	T	A	A	A	A	SA	SA	SA	T	A	A	A	SA	A	A	T	A	A	T	T	T	A	T	SA
203	A	A	SA	T	SA	A	A	A	A	A	SA	A	A	A	A	A	A	SA	SA	SA	SA	SA	SA	A	T	T	A	A	A	T	SA	SA	SA	T	A	A	A	SA	A	A	SA	A	A	T	T	T	SA	A	SA
204	A	A	A	T	T	SA	A	A	A	A	SA	A	A	A	A	A	A	T	T	SA	SA	SA	SA	A	T	T	A	A	A	T	SA	SA	SA	T	A	A	A	SA	A	T	SA	SA	A	A	T	T	SA	A	SA
205	A	A	A	A	A	A	A	A	A	A	SA	A	A	A	A	A	A	T	SA	SA	SA	SA	SA	A	T	T	A	A	A	T	SA	A	SA	T	A	A	A	SA	A	T	A	SA	A	A	A	A	SA	A	A
206	A	A	A	SA	A	A	A	A	A	A	SA	A	A	A	A	A	A	T	SA	SA	SA	SA	SA	A	T	A	T	A	A	T	SA	A	SA	T	A	A	A	SA	A	T	A	SA	SA	A	A	A	SA	A	A
207	A	T	A	SA	A	SA	SA	SA	A	A	SA	A	SA	A	A	A	A	A	T	SA	SA	SA	SA	A	T	A	T	A	A	T	SA	T	SA	T	T	A	A	SA	A	T	A	SA	SA	A	A	A	SA	A	A
208	A	T	SA	T	A	SA	SA	SA	A	A	A	A	SA	A	A	A	A	A	T	SA	SA	SA	SA	A	T	A	T	A	A	T	SA	T	SA	T	T	A	SA	SA	A	T	SA	SA	SA	A	A	A	SA	A	A
209	A	T	SA	T	A	T	SA	A	A	A	A	A	SA	A	A	A	A	A	T	SA	SA	SA	A	A	T	A	A	A	A	T	SA	T	SA	A	T	A	SA	A	A	T	SA	SA	SA	A	SA	A	SA	A	A
210	A	T	SA	T	A	T	SA	A	T	A	A	A	SA	A	A	A	A	A	T	SA	SA	SA	A	A	T	A	A	T	A	T	SA	SA	SA	A	T	A	SA	A	A	T	SA	SA	A	A	SA	A	SA	A	A
211	A	A	T	A	A	T	SA	A	T	A	SA	A	SA	A	A	A	A	A	T	SA	SA	SA	A	A	T	A	A	T	A	T	SA	SA	SA	A	T	T	SA	A	A	T	SA	SA	A	A	SA	A	SA	A	A
212	A	A	SA	A	A	T	SA	A	T	A	SA	A	SA	A	A	A	A	A	T	SA	SA	SA	A	A	T	A	A	T	A	T	SA	A	T	A	T	T	SA	A	A	T	SA	SA	A	A	A	A	SA	A	A
213	A	A	SA	A	A	T	SA	A	T	A	SA	SA	SA	T	A	A	T	A	T	SA	SA	SA	A	A	T	A	A	A	A	T	SA	A	T	A	T	A	SA	A	A	T	SA	SA	A	A	A	A	A	A	A
214	A	A	SA	A	SA	T	SA	A	T	A	SA	SA	SA	T	A	A	T	A	T	SA	SA	T	A	A	T	A	A	A	A	T	SA	T	T	A	T	A	SA	A	A	T	SA	SA	A	A	A	A	A	SA	A
215	A	A	SA	SA	T	T	T	A	T	A	SA	SA	SA	T	A	A	T	A	T	SA	T	T	A	A	T	A	A	T	A	T	SA	T	T	SA	T	SA	T	T	A	T	A	SA	A	A	A	A	A	A	A
216	A	A	A	SA	T	T	T	SA	T	A	SA	A	SA	T	A	A	T	A	SA	SA	T	T	A	T	SA	T	A	T	A	T	SA	T	A	SA	T	SA	T	T	A	T	A	SA	A	A	A	A	A	A	A
217	A	A	A	SA	T	T	T	SA	T	A	A	A	T	T	A	A	T	T	SA	SA	T	T	A	T	SA	T	A	SA	A	T	SA	T	A	SA	T	SA	T	T	A	T	A	T	A	A	A	A	A	A	A
218	A	A	A	A	T	T	T	SA	T	A	A	A	T	SA	A	A	T	A	A	SA	T	T	A	T	SA	T	A	SA	A	T	SA	T	A	SA	T	SA	T	T	T	T	A	T	A	A	A	A	SA	A	A
219	A	T	A	A	T	T	T	SA	A	A	A	A	T	SA	A	A	T	SA	A	SA	T	A	A	T	SA	A	A	SA	A	T	SA	T	A	A	T	A	T	T	T	T	A	A	SA	SA	A	A	SA	T	A
220	A	T	A	A	SA	T	SA	A	A	A	A	T	A	SA	A	A	T	SA	A	SA	T	A	A	T	SA	A	A	SA	A	T	SA	T	A	A	A	A	T	T	T	SA	SA	A	SA	SA	A	T	SA	SA	A
221	A	T	A	A	SA	T	SA	A	A	A	A	SA	A	A	A	A	T	SA	A	T	T	T	A	T	SA	A	A	SA	SA	T	SA	T	A	A	A	T	A	A	T	SA	SA	SA	SA	A	SA	T	SA	SA	A
222	A	T	T	A	SA	T	SA	T	A	A	A	SA	A	A	A	A	T	SA	A	SA	A	T	A	A	A	A	A	SA	SA	T	SA	T	A	A	A	T	A	SA	T	A	SA	SA	SA	A	SA	T	SA	SA	A
223	A	A	T	A	SA	T	SA	T	A	A	T	SA	A	A	A	A	T	SA	A	T	A	T	A	A	SA	SA	A	SA	SA	T	T	A	A	A	A	T	A	SA	T	A	SA	SA	SA	A	T	T	SA	SA	A
224	A	A	T	A	SA	A	SA	SA	A	A	T	SA	A	A	A	A	A	SA	A	T	T	SA	A	A	SA	SA	A	SA	SA	T	T	A	A	A	A	T	A	SA	T	A	SA	SA	SA	A	T	T	SA	SA	SA
225	A	A	T	T	SA	A	SA	SA	A	A	T	SA	A	A	A	A	A	A	A	T	T	SA	A	A	SA	SA	A	SA	A	T	T	SA	A	A	A	SA	A	SA	SA	A	SA	SA	SA	A	T	T	SA	SA	SA
226	A	A	SA	T	SA	A	SA	SA	A	A	T	SA	A	SA	A	A	A	A	A	T	A	SA	A	A	SA	SA	A	SA	A	T	T	SA	A	T	SA	SA	A	SA	A	A	SA	SA	SA	A	T	T	SA	SA	SA
227	A	A	SA	SA	SA	A	T	SA	A	A	T	SA	A	SA	A	A	SA	A	A	T	A	SA	A	T	T	SA	A	SA	A	T	T	SA	A	A	SA	SA	A	SA	A	A	SA	SA	SA	A	T	T	SA	SA	SA
228	A	A	A	SA	SA	A	T	SA	A	A	T	SA	A	SA	A	A	SA	A	A	T	A	SA	A	SA	T	A	A	SA	A	SA	T	SA	A	A	SA	SA	A	SA	A	A	SA	SA	SA	A	T	SA	A	SA	SA
229	A	A	A	SA	SA	A	T	SA	A	T	T	SA	A	T	A	A	SA	A	A	T	A	T	SA	SA	T	A	A	SA	A	SA	T	A	A	A	SA	SA	SA	SA	T	A	SA	SA	T	A	T	SA	A	SA	SA
230	A	A	SA	SA	SA	A	T	SA	T	T	T	A	A	T	A	A	SA	A	A	T	A	A	SA	SA	T	A	A	SA	A	SA	T	A	A	A	SA	SA	SA	SA	T	A	A	A	SA	T	T	T	A	SA	SA
231	A	A	SA	SA	T	A	T	SA	T	T	A	A	A	T	A	A	SA	T	A	T	A	A	SA	SA	T	A	A	SA	SA	SA	T	A	SA	A	SA	SA	SA	SA	T	A	A	SA	SA	T	A	T	T	A	SA
232	A	A	SA	SA	A	A	SA	SA	T	T	A	A	A	T	A	A	SA	A	A	SA	A	T	SA	SA	T	SA	A	SA	SA	SA	T	A	T	A	SA	SA	A	SA	A	SA	A	SA	SA	T	A	T	T	A	SA
233	A	A	SA	SA	SA	A	A	T	T	T	A	A	A	T	A	A	SA	A	SA	A	A	T	SA	SA	A	SA	A	SA	A	SA	SA	A	T	A	SA	SA	A	SA	A	SA	A	A	SA	A	A	T	T	A	A
234	A	A	SA	SA	SA	A	A	A	A	T	A	A	A	T	SA	A	SA	A	SA	A	A	T	SA	SA	A	SA	A	SA	A	SA	SA	A	T	A	SA	SA	A	SA	A	SA	A	A	A	A	A	A	SA	A	A
235	A	A	SA	SA	SA	A	A	A	T	T	SA	A	A	T	SA	SA	A	A	SA	A	T	T	SA	SA	A	SA	A	A	A	SA	A	A	T	SA	A	SA	A	SA	SA	SA	SA	A	A	A	A	A	SA	A	A
236	A	A	SA	A	SA	A	T	A	A	A	SA	A	A	T	A	SA	A	A	SA	A	T	T	SA	SA	A	SA	SA	A	A	SA	A	A	T	SA	A	A	A	SA	SA	A	SA	A	A	T	A	A	SA	SA	SA
237	A	A	SA	A	SA	SA	T	A	A	A	SA	A	A	T	A	SA	A	A	SA	A	T	T	SA	SA	A	SA	SA	A	A	SA	A	A	T	SA	A	A	A	SA	A	SA	SA	A	A	T	A	A	SA	SA	T
238	A	A	A	A	SA	SA	SA	A	A	A	SA	A	A	T	A	SA	A	A	SA	A	T	T	SA	SA	A	SA	SA	A	A	A	A	A	SA	SA	A	A	A	SA	A	SA	SA	SA	A	T	A	A	SA	A	T
239	A	A	A	A	SA	SA	SA	A	A	A	SA	A	A	T	A	SA	A	A	SA	A	A	A	SA	SA	A	SA	SA	A	A	A	A	A	SA	SA	A	A	A	SA	A	SA	SA	SA	A	T	A	A	SA	A	T
240	A	A	SA	A	A	SA	SA	A	A	T	SA	A	A	T	A	SA	A	A	SA	A	A	A	SA	SA	A	SA	SA	A	A	A	A	A	T	SA	A	A	A	SA	A	T	SA	SA	A	SA	SA	SA	SA	A	T
241	A	A	SA	A	A	SA	SA	A	A	T	T	A	A	T	A	SA	A	T	SA	A	A	A	SA	SA	A	SA	SA	A	T	A	A	A	T	SA	A	A	A	T	A	T	SA	SA	A	SA	SA	SA	SA	A	T
242	A	A	SA	SA	A	SA	A	A	A	T	T	A	A	A	A	A	A	T	SA	A	A	A	SA	SA	A	SA	SA	SA	T	SA	A	A	SA	SA	A	A	A	T	A	T	SA	SA	A	T	SA	SA	SA	A	T
243	A	A	SA	SA	A	T	A	A	A	T	SA	A	A	A	A	A	A	T	SA	A	A	A	SA	SA	A	A	T	SA	T	SA	A	A	SA	SA	A	A	A	T	A	T	SA	SA	A	T	SA	SA	SA	A	T
244	A	A	SA	SA	A	T	A	A	A	T	SA	A	A	A	A	A	A	T	SA	A	A	A	SA	SA	SA	A	A	SA	SA	SA	A	A	SA	SA	A	SA	A	SA	A	T	SA	SA	SA	A	SA	SA	SA	A	T
245	A	A	SA	T	A	T	A	A	A	T	SA	A	A	A	A	A	A	T	SA	SA	SA	A	SA	SA	SA	A	A	SA	SA	SA	A	A	SA	SA	A	SA	A	A	A	T	SA	SA	SA	SA	SA	SA	SA	A	T
246	A	A	SA	T	A	T	A	T	A	T	SA	A	A	A	A	A	T	T	SA	SA	SA	SA	A	SA	SA	A	A	SA	A	SA	A	A	SA	SA	A	A	A	T	A	A	SA	SA	SA	SA	SA	SA	SA	A	T
247	A	A	SA	SA	A	T	A	T	A	T	SA	A	A	T	A	A	T	T	SA	SA	A	SA	T	A	SA	A	A	A	T	SA	A	A	T	SA	SA	A	A	T	A	A	SA	SA	SA	SA	SA	SA	A	A	T
248	A	A	SA	SA	A	T	A	T	A	T	SA	A	A	T	A	A	T	A	T	SA	A	A	T	A	SA	A	A	A	SA	SA	A	A	T	SA	SA	A	A	SA	A	A	SA	SA	SA	SA	SA	SA	A	A	T
249	A	A	SA	SA	SA	A	A	T	A	T	SA	A	A	A	A	A	T	A	SA	SA	A	A	T	A	T	A	A	A	SA	SA	A	T	T	T	SA	A	A	SA	A	A	SA	SA	SA	SA	SA	SA	A	SA	T
250	A	A	T	SA	SA	A	A	T	A	T	SA	A	A	SA	A	A	T	A	SA	SA	A	A	T	A	T	SA	A	A	A	SA	A	T	A	T	SA	A	A	SA	SA	A	SA	SA	SA	SA	SA	SA	A	T	T
251	A	A	T	SA	SA	A	A	T	A	T	A	A	A	SA	A	A	T	A	SA	SA	A	A	T	A	A	SA	A	A	A	SA	A	T	A	SA	SA	A	A	SA	SA	A	SA	SA	SA	SA	SA	SA	A	T	T
252	A	A	T	SA	A	A	A	SA	A	T	A	A	A	SA	A	A	T	A	SA	SA	A	A	T	A	A	SA	A	A	A	SA	A	T	A	SA	SA	A	A	SA	SA	A	A	SA	SA	SA	SA	SA	A	T	T
253	A	A	T	SA	A	A	A	SA	A	T	A	A	A	SA	A	A	T	A	A	SA	A	T	T	A	A	SA	A	A	A	SA	A	T	A	SA	SA	A	A	SA	SA	A	A	SA	SA	SA	A	SA	A	T	SA
254	A	A	T	T	A	A	A	SA	A	T	A	A	A	SA	A	A	T	A	A	T	A	T	T	A	A	A	SA	A	SA	SA	A	SA	A	SA	SA	A	A	SA	SA	A	SA	SA	SA	SA	A	SA	A	T	T
255	A	A	T	T	A	A	A	A	A	T	A	A	A	SA	A	A	T	A	A	SA	T	T	T	A	A	A	SA	A	SA	SA	A	SA	SA	SA	A	A	A	SA	SA	A	T	SA	A	SA	A	SA	A	SA	T
256	A	A	T	T	A	A	A	A	A	T	A	A	A	A	A	A	T	A	A	SA	T	T	T	A	A	A	A	A	T	A	A	T	SA	SA	A	A	A	A	SA	A	T	SA	A	SA	A	SA	A	SA	SA
257	A	A	T	T	SA	A	A	A	A	T	SA	A	A	A	A	A	T	A	A	A	A	A	T	A	A	A	A	A	T	A	A	SA	SA	SA	A	A	A	A	SA	A	A	SA	A	SA	A	T	A	SA	SA
258	A	A	T	SA	SA	T	A	A	A	T	SA	A	A	A	A	A	T	A	A	A	A	A	T	T	A	A	A	A	A	A	A	SA	T	SA	A	A	A	SA	SA	A	A	SA	A	SA	A	T	A	A	SA
259	A	A	T	A	SA	T	A	A	A	T	T	A	A	A	A	A	T	A	A	A	A	A	A	T	A	A	SA	A	A	A	A	SA	T	SA	A	A	A	SA	SA	A	A	SA	A	T	A	T	A	SA	SA
260	A	A	T	A	SA	T	A	A	A	T	T	A	A	A	A	A	T	A	A	A	A	A	SA	SA	A	A	SA	A	A	A	A	SA	T	A	A	A	SA	SA	SA	A	A	T	A	T	A	T	A	SA	A
261	A	A	T	A	A	T	A	A	A	T	T	A	A	A	A	A	T	A	A	A	A	SA	SA	SA	A	A	SA	A	A	A	A	SA	T	SA	T	A	T	SA	A	SA	A	T	A	T	A	T	A	SA	SA
262	A	A	T	A	A	T	A	A	A	T	T	A	A	A	A	A	T	A	A	A	A	SA	SA	SA	A	A	SA	A	A	A	A	T	T	SA	T	A	T	SA	A	A	T	T	A	T	A	T	A	SA	SA
263	A	A	T	T	A	T	A	A	A	T	SA	A	A	A	A	T	T	A	A	A	SA	SA	SA	SA	A	A	SA	A	A	A	A	T	T	SA	T	A	A	SA	A	A	T	T	A	A	A	T	A	SA	SA
264	A	A	T	T	T	T	A	A	A	T	SA	A	A	A	A	A	T	A	A	A	SA	SA	SA	SA	A	A	SA	A	A	A	A	T	T	SA	T	A	A	SA	A	T	T	T	T	A	T	T	A	SA	SA
265	A	A	T	T	T	T	A	A	A	T	A	A	A	A	A	A	T	A	A	A	T	SA	SA	SA	A	T	SA	A	A	A	SA	T	SA	SA	T	A	A	SA	A	T	T	T	T	T	T	T	A	SA	SA
266	A	A	A	T	T	T	A	A	A	T	A	A	A	A	A	A	T	A	A	SA	SA	SA	SA	SA	A	A	SA	A	A	T	SA	T	SA	SA	T	T	A	SA	SA	SA	T	T	T	T	T	T	A	A	SA
267	A	SA	A	T	T	T	A	T	A	T	T	A	A	A	A	A	T	A	SA	A	SA	SA	A	SA	A	A	SA	A	A	T	SA	SA	SA	SA	T	T	A	SA	T	A	T	T	T	T	T	SA	A	SA	SA
268	A	SA	SA	A	T	T	T	T	A	T	T	A	A	A	A	A	T	A	SA	A	SA	SA	SA	SA	A	SA	SA	A	SA	T	SA	T	SA	SA	A	SA	A	SA	T	T	T	T	T	T	T	T	A	SA	SA
269	A	SA	SA	A	A	T	T	SA	A	T	T	A	A	A	A	A	T	A	SA	A	T	SA	SA	SA	A	SA	SA	A	SA	T	A	T	A	SA	A	SA	A	SA	T	T	SA	T	T	A	T	T	A	SA	A
270	A	SA	SA	A	SA	SA	T	SA	A	T	T	A	A	A	A	A	A	A	SA	A	T	SA	SA	SA	A	SA	SA	SA	SA	T	T	T	A	SA	A	SA	A	SA	A	T	SA	A	A	A	A	T	A	A	A
271	A	SA	SA	A	SA	SA	T	SA	A	T	A	A	A	A	A	A	A	SA	T	A	T	A	SA	SA	A	SA	SA	T	SA	T	T	T	SA	SA	A	SA	T	T	A	T	SA	A	A	A	A	A	A	A	A
272	A	SA	SA	A	A	SA	T	SA	A	T	T	A	A	A	A	A	A	SA	T	A	T	A	SA	SA	A	SA	SA	T	SA	T	T	T	SA	SA	A	SA	A	T	A	T	T	A	A	A	A	A	A	SA	A
273	A	SA	A	SA	A	SA	T	SA	A	T	A	A	A	A	A	A	A	SA	T	A	T	A	SA	SA	A	SA	T	A	SA	T	SA	A	SA	SA	A	SA	A	A	A	A	T	A	A	A	A	A	A	T	A
274	A	SA	A	SA	A	SA	T	SA	A	T	A	A	A	A	A	A	T	SA	T	A	T	A	SA	SA	SA	SA	T	A	SA	SA	SA	A	SA	A	A	SA	A	A	T	A	T	A	A	A	A	A	A	T	A
275	A	SA	A	SA	A	T	T	SA	A	T	A	A	A	A	A	A	T	T	SA	A	SA	A	SA	SA	SA	A	T	A	SA	SA	SA	A	SA	A	A	SA	A	A	A	A	T	A	A	A	A	A	A	A	SA
276	A	SA	A	SA	SA	T	SA	SA	SA	T	A	A	A	A	A	A	A	SA	SA	A	SA	A	A	SA	A	A	T	A	SA	SA	SA	A	SA	A	A	SA	A	A	T	A	T	A	A	A	A	A	A	A	SA
277	A	SA	A	SA	SA	T	SA	T	SA	T	A	A	A	A	A	A	A	SA	SA	SA	SA	A	A	SA	A	A	T	SA	A	SA	SA	T	A	A	SA	T	A	A	T	A	T	A	SA	A	A	A	A	SA	SA
278	A	SA	A	SA	SA	T	A	T	SA	T	A	A	A	A	A	A	A	SA	SA	SA	SA	SA	T	SA	A	A	T	SA	SA	SA	SA	A	A	A	SA	T	A	A	T	A	T	T	SA	A	T	A	A	SA	SA
279	A	SA	A	A	SA	T	A	T	SA	T	A	A	A	A	A	A	T	SA	SA	T	SA	A	T	SA	A	T	T	SA	SA	SA	SA	A	A	A	SA	T	T	A	T	A	T	SA	SA	A	T	A	A	SA	SA
280	A	SA	A	A	SA	SA	A	T	SA	T	A	A	A	A	T	A	T	A	SA	SA	SA	A	T	T	T	T	A	A	SA	SA	SA	A	A	A	SA	T	T	A	T	A	T	SA	SA	A	T	A	SA	SA	SA
281	A	SA	A	A	A	T	A	A	A	T	A	A	A	A	T	A	T	A	SA	SA	SA	A	T	T	A	T	A	SA	SA	SA	T	A	A	A	SA	T	T	A	T	A	T	SA	SA	A	T	A	SA	SA	T
282	A	SA	A	A	A	T	A	A	A	T	A	A	A	A	A	A	T	A	T	SA	A	A	T	T	A	T	A	SA	SA	SA	A	T	T	A	SA	T	T	A	T	A	SA	SA	SA	A	T	A	SA	A	SA
283	A	T	A	A	A	T	SA	A	A	T	A	A	A	SA	A	A	T	A	T	SA	SA	A	T	T	T	T	A	T	SA	SA	A	T	T	A	SA	T	T	A	T	A	SA	SA	SA	T	T	A	SA	A	A
284	A	T	A	SA	A	T	SA	A	A	T	A	A	A	SA	A	A	T	A	T	A	SA	A	T	T	T	T	A	T	SA	SA	T	T	A	A	SA	T	A	A	SA	A	SA	SA	SA	T	T	A	SA	A	A
285	A	SA	A	SA	SA	T	SA	A	A	T	A	A	A	SA	A	A	T	A	T	A	SA	A	T	T	A	SA	A	T	SA	SA	T	SA	A	A	SA	T	A	A	SA	A	SA	SA	SA	T	T	A	A	A	A
286	A	SA	SA	SA	SA	T	SA	A	A	T	SA	A	A	A	A	A	T	T	SA	A	SA	A	T	T	A	SA	A	A	SA	SA	T	SA	T	A	SA	T	SA	A	SA	A	SA	SA	SA	T	T	A	A	A	A
287	A	SA	SA	T	SA	A	SA	T	A	T	A	A	A	A	A	A	T	T	SA	SA	A	A	T	T	A	SA	SA	A	SA	SA	T	SA	T	A	SA	SA	SA	A	SA	A	SA	SA	SA	T	T	A	A	A	A
288	A	SA	SA	T	SA	A	SA	SA	A	T	T	A	T	T	A	A	T	A	T	SA	A	A	T	A	A	SA	SA	A	T	SA	T	SA	T	A	SA	SA	T	A	A	T	SA	SA	T	T	T	A	A	A	A
289	A	SA	SA	T	T	SA	T	SA	A	T	T	A	A	T	A	A	T	A	T	SA	A	A	T	A	T	SA	SA	A	T	SA	T	A	T	A	SA	SA	T	SA	A	T	SA	SA	T	SA	T	A	SA	A	A
290	A	SA	SA	T	A	SA	T	A	A	T	T	T	A	T	A	A	T	A	SA	SA	A	A	A	A	A	SA	SA	A	T	SA	T	A	T	A	SA	SA	T	SA	SA	T	SA	T	T	SA	A	A	SA	A	A
291	A	SA	T	T	A	SA	T	A	A	T	T	T	A	T	A	A	T	A	SA	SA	A	A	A	A	A	SA	SA	SA	T	SA	T	A	T	A	SA	SA	T	SA	T	T	SA	A	A	SA	A	T	SA	A	A
292	A	SA	T	T	A	SA	A	A	A	T	A	T	A	T	A	T	T	SA	SA	SA	A	A	A	A	SA	A	A	SA	T	SA	T	A	SA	T	SA	A	T	SA	T	A	SA	A	A	SA	A	SA	SA	A	A
293	A	SA	T	A	A	SA	A	A	A	T	A	T	A	T	A	T	T	SA	SA	T	A	A	A	A	SA	A	A	SA	SA	SA	T	A	T	SA	SA	A	T	A	T	A	SA	A	A	SA	A	SA	SA	A	A
294	A	SA	T	A	SA	SA	A	A	A	T	A	T	A	T	A	T	T	A	SA	T	A	A	A	A	SA	A	A	SA	SA	A	A	A	T	SA	SA	A	T	A	T	A	SA	A	A	SA	A	SA	A	T	A
295	A	SA	T	A	SA	SA	A	A	A	T	A	T	A	A	A	T	T	SA	T	T	A	A	SA	A	SA	T	A	SA	SA	A	A	SA	T	T	SA	A	T	A	T	SA	SA	A	A	SA	A	SA	A	T	A
296	A	T	T	SA	SA	SA	A	A	A	T	A	T	A	T	T	T	A	SA	T	T	T	T	SA	SA	SA	T	A	SA	T	A	A	SA	T	T	SA	A	SA	A	T	SA	SA	SA	A	SA	SA	SA	A	T	T
297	A	T	A	SA	SA	A	A	SA	A	T	A	T	T	T	T	T	A	SA	T	T	A	T	SA	SA	SA	T	A	SA	SA	A	A	SA	T	T	SA	T	SA	A	T	SA	SA	SA	A	A	SA	SA	A	T	SA
298	A	T	A	A	SA	A	A	T	A	T	A	T	T	T	T	T	A	SA	T	T	A	T	SA	SA	SA	A	A	SA	SA	A	A	SA	T	T	A	T	SA	A	T	SA	SA	SA	SA	A	T	SA	T	T	T
299	A	T	A	A	SA	A	A	T	A	T	A	T	T	T	T	T	A	T	T	A	A	A	SA	SA	SA	A	T	SA	A	A	A	SA	T	T	A	T	A	A	T	SA	SA	T	A	A	T	SA	T	T	SA
300	A	T	A	A	A	A	A	T	A	T	A	T	T	SA	T	T	A	A	T	A	A	A	SA	SA	SA	A	T	SA	A	A	A	T	T	SA	A	T	A	A	A	SA	SA	T	T	A	T	SA	T	A	T
301	A	T	A	A	A	SA	A	A	A	T	A	T	T	SA	T	T	A	SA	T	A	A	A	SA	SA	T	A	T	SA	A	A	A	A	A	SA	T	T	A	A	A	SA	SA	SA	T	T	T	SA	T	T	T
302	A	T	A	A	A	T	A	T	A	T	A	T	T	SA	T	T	A	SA	A	A	A	A	A	SA	T	A	A	SA	SA	A	A	A	T	SA	T	T	A	A	A	A	A	SA	T	T	T	T	T	T	T
303	A	T	A	A	T	T	A	T	A	T	A	T	T	SA	T	T	A	SA	A	A	A	A	A	SA	T	A	A	SA	SA	SA	A	A	T	T	T	T	A	SA	A	A	A	SA	A	T	T	T	T	T	T
304	A	T	A	A	A	T	A	SA	A	T	A	T	T	SA	T	T	A	SA	A	A	A	A	A	SA	T	A	A	SA	A	SA	A	T	T	T	T	SA	A	SA	A	A	A	SA	A	T	A	T	A	T	A
305	A	T	SA	A	SA	T	SA	SA	A	T	SA	T	T	SA	T	T	A	SA	T	A	A	A	A	SA	T	A	A	T	A	T	A	T	T	T	T	T	A	SA	A	SA	A	SA	A	T	A	T	A	A	A
306	A	T	SA	A	T	T	SA	SA	A	T	SA	T	T	SA	T	T	A	SA	T	A	A	A	SA	SA	T	A	A	T	A	T	A	T	T	T	T	T	A	SA	A	SA	A	T	A	T	A	T	A	A	A
307	A	T	SA	A	SA	T	SA	SA	A	T	SA	T	T	SA	T	T	A	SA	A	A	A	A	SA	SA	T	A	A	T	A	T	A	T	A	A	T	A	A	SA	A	SA	A	T	A	T	A	T	A	A	A
308	A	T	SA	A	T	T	SA	SA	A	T	SA	T	T	SA	T	T	A	A	A	A	A	SA	SA	SA	T	A	T	T	A	T	T	T	A	A	T	A	SA	SA	A	A	T	T	A	T	T	A	A	A	A
309	A	T	SA	A	T	T	A	SA	A	T	SA	T	T	SA	T	T	A	A	SA	A	A	SA	SA	T	T	A	T	T	A	T	SA	T	A	A	T	A	SA	SA	A	A	T	T	A	T	T	A	A	A	A
310	A	T	T	A	T	T	A	SA	A	T	SA	T	T	SA	T	T	T	A	SA	A	A	SA	SA	T	T	A	T	T	T	T	SA	T	A	SA	A	A	SA	SA	A	A	A	T	A	T	SA	A	A	A	A
311	A	T	T	A	SA	SA	A	SA	A	T	SA	T	T	SA	T	T	T	SA	T	A	A	SA	A	T	T	A	T	T	T	T	SA	T	A	A	SA	A	SA	SA	A	A	SA	T	A	SA	SA	A	SA	A	A
312	A	T	T	A	A	SA	A	A	A	T	A	T	T	SA	T	T	T	SA	T	A	A	SA	A	T	T	T	T	T	T	T	SA	SA	A	A	SA	A	SA	SA	A	A	SA	T	A	SA	SA	A	SA	A	A
313	A	T	T	SA	A	SA	A	A	A	T	T	T	T	A	T	T	T	SA	T	A	A	SA	A	T	T	A	T	A	T	T	SA	A	A	A	SA	A	SA	A	A	A	T	SA	SA	SA	SA	A	SA	A	A
314	A	T	T	A	A	SA	T	A	A	T	T	T	T	A	T	T	A	SA	A	A	A	SA	A	T	A	A	T	A	T	T	SA	A	A	A	A	SA	T	A	A	A	T	SA	SA	SA	SA	A	SA	A	A
315	A	T	SA	T	T	SA	T	A	A	T	T	T	T	A	T	T	A	T	A	A	A	SA	A	T	A	A	SA	A	A	T	SA	A	T	T	A	SA	T	T	SA	A	SA	SA	SA	SA	SA	A	A	A	A
316	A	T	SA	T	T	SA	T	A	A	T	T	T	T	A	T	T	A	T	T	A	A	SA	A	T	A	T	SA	A	SA	T	SA	A	T	T	A	SA	T	T	SA	A	SA	SA	SA	SA	SA	A	T	A	A
317	A	T	SA	T	T	SA	T	A	A	T	T	T	T	A	T	T	A	T	T	A	A	A	A	T	A	T	SA	A	SA	A	SA	A	A	SA	A	SA	T	T	SA	A	SA	SA	SA	SA	A	A	T	A	A
318	A	T	A	T	T	SA	T	A	A	T	T	T	T	A	T	T	A	T	T	SA	A	A	A	T	A	T	SA	SA	A	A	T	A	A	T	A	SA	A	T	T	A	SA	SA	SA	SA	A	A	T	A	A
319	A	T	T	T	T	SA	SA	A	A	T	T	T	T	SA	T	T	T	A	T	SA	A	A	A	T	A	T	SA	SA	A	A	SA	A	A	T	A	SA	A	T	T	A	SA	SA	SA	SA	A	A	A	A	A
320	A	T	T	SA	T	T	SA	A	A	T	T	T	T	T	T	T	T	A	T	SA	A	A	A	A	A	T	SA	SA	A	A	A	A	A	A	SA	SA	A	T	T	A	SA	SA	SA	SA	A	T	T	A	A
321	A	T	T	SA	T	T	SA	A	A	T	T	T	T	T	T	T	A	A	A	A	A	T	A	SA	SA	SA	A	SA	A	SA	A	A	A	A	SA	T	A	T	T	T	SA	SA	SA	SA	A	SA	T	A	A
322	A	T	T	SA	T	SA	A	A	A	T	T	T	A	T	T	T	A	A	A	T	A	SA	A	SA	SA	SA	A	SA	A	SA	A	A	A	A	SA	T	A	SA	A	T	SA	SA	SA	SA	T	SA	A	A	A
323	A	T	T	SA	T	SA	SA	A	T	T	T	A	A	T	T	T	A	A	A	A	A	T	SA	SA	SA	A	A	SA	A	SA	SA	A	SA	T	SA	T	A	T	SA	SA	SA	SA	SA	SA	T	A	A	A	A
324	A	T	SA	SA	SA	T	SA	A	A	T	T	A	A	T	T	T	A	A	A	A	A	T	T	SA	SA	A	A	SA	A	SA	SA	A	SA	T	SA	SA	A	T	T	SA	SA	SA	SA	SA	T	A	A	A	A
325	A	T	SA	SA	T	T	SA	A	A	T	T	A	T	T	T	T	A	A	A	A	A	T	SA	SA	SA	SA	A	SA	T	SA	A	T	SA	SA	SA	SA	A	SA	SA	SA	SA	SA	SA	SA	T	A	A	A	A
326	A	T	SA	SA	T	A	A	SA	A	T	T	A	T	T	T	T	A	A	A	A	A	T	SA	SA	SA	SA	A	SA	T	SA	A	T	SA	SA	SA	SA	A	SA	SA	SA	SA	SA	SA	SA	T	A	A	A	A
327	A	T	SA	A	T	A	SA	T	A	T	T	A	T	T	T	T	A	T	A	A	A	T	SA	SA	SA	SA	A	SA	T	SA	A	T	SA	T	SA	A	A	SA	SA	SA	SA	SA	SA	SA	A	A	T	T	A
328	A	T	SA	A	SA	SA	SA	SA	A	T	T	A	T	T	T	T	A	SA	A	A	T	A	SA	SA	SA	SA	A	SA	T	SA	A	T	SA	T	SA	A	SA	SA	SA	SA	SA	SA	SA	SA	A	T	T	T	A
329	A	T	SA	A	SA	SA	SA	SA	A	T	T	A	T	SA	T	T	T	SA	A	A	T	A	SA	SA	SA	SA	A	SA	T	SA	A	T	SA	T	SA	A	SA	SA	SA	SA	SA	SA	SA	SA	A	SA	T	T	A
330	A	T	SA	A	SA	SA	SA	A	A	T	T	A	T	SA	T	T	T	T	A	A	T	A	A	SA	SA	T	A	SA	T	SA	A	A	SA	T	SA	A	SA	SA	SA	SA	SA	SA	SA	SA	A	SA	T	A	A
331	A	T	SA	A	A	A	SA	A	A	T	T	T	T	SA	T	T	T	T	A	A	T	A	A	SA	SA	T	A	SA	T	SA	A	A	SA	T	SA	A	A	SA	SA	SA	SA	SA	SA	SA	A	SA	A	T	A
332	A	T	SA	A	A	A	SA	A	A	T	T	T	T	SA	T	T	T	T	A	T	T	A	A	SA	SA	T	A	SA	A	SA	A	A	SA	T	SA	A	SA	SA	SA	SA	SA	SA	A	A	A	SA	A	T	A
333	A	T	SA	A	A	T	SA	A	A	T	T	T	T	SA	T	T	T	A	A	T	T	A	A	SA	SA	T	A	SA	A	SA	A	SA	SA	A	SA	A	SA	SA	A	SA	SA	SA	A	A	A	SA	A	T	T
334	A	T	SA	A	A	T	T	A	A	T	T	T	T	SA	T	T	T	A	A	T	T	A	A	T	SA	T	A	SA	A	SA	A	SA	SA	A	SA	A	SA	SA	A	SA	A	SA	A	A	A	A	SA	T	T
335	A	T	SA	A	A	T	SA	A	A	T	T	T	A	T	T	T	T	A	A	T	T	A	A	T	SA	SA	A	SA	A	SA	A	SA	SA	A	SA	A	SA	SA	A	SA	SA	SA	A	T	A	A	SA	T	T
336	A	T	SA	A	A	T	T	A	A	T	T	T	T	T	T	T	T	A	A	T	T	T	A	T	SA	SA	A	SA	A	SA	A	SA	SA	A	SA	T	SA	SA	A	SA	SA	SA	A	T	A	A	SA	T	T
337	A	T	SA	A	A	A	A	A	A	T	T	A	A	T	A	T	T	A	A	T	T	T	A	T	SA	T	A	SA	A	SA	A	SA	T	A	SA	T	SA	SA	A	SA	SA	SA	A	A	A	A	SA	T	T
338	A	T	SA	A	A	A	A	SA	T	T	T	A	A	T	A	T	T	A	A	T	T	T	A	T	SA	A	A	SA	A	SA	SA	SA	T	A	SA	T	SA	SA	SA	SA	SA	SA	A	A	A	A	T	T	T
339	A	T	SA	A	A	T	A	T	T	T	T	A	A	T	A	T	T	A	A	T	T	T	A	T	SA	A	A	SA	SA	A	SA	SA	SA	A	SA	A	T	SA	SA	SA	SA	SA	A	SA	A	A	T	T	T
340	A	T	T	A	T	T	A	T	T	T	T	A	A	T	A	T	T	T	A	T	T	T	SA	SA	SA	A	A	SA	SA	A	SA	SA	SA	A	SA	A	T	SA	SA	SA	SA	SA	A	A	A	A	SA	T	T
341	A	T	T	A	T	A	SA	T	T	T	T	A	A	T	A	A	T	SA	A	T	T	T	A	A	SA	A	A	SA	SA	A	SA	SA	T	A	SA	A	T	SA	SA	SA	SA	SA	SA	A	A	T	T	A	A
342	A	T	T	A	T	A	SA	T	T	T	T	A	A	T	A	A	T	SA	T	T	T	T	A	A	SA	A	A	SA	SA	A	SA	SA	SA	A	SA	A	T	SA	SA	A	SA	SA	SA	A	A	T	T	A	A
343	A	T	T	T	T	A	SA	T	T	T	T	A	A	SA	A	A	T	T	T	T	T	T	A	A	SA	A	A	SA	SA	SA	SA	SA	SA	A	SA	A	T	T	SA	A	SA	A	T	T	A	T	T	A	A
344	A	T	T	SA	A	A	SA	T	T	T	A	A	A	SA	A	A	SA	T	SA	T	T	T	A	A	T	T	A	SA	SA	A	SA	T	SA	A	SA	A	T	T	SA	A	SA	A	T	T	A	T	A	SA	A
345	A	T	SA	SA	SA	A	SA	SA	T	T	A	A	A	T	A	A	SA	T	SA	A	T	T	SA	A	T	T	A	SA	SA	A	SA	T	SA	T	SA	A	T	T	T	SA	SA	A	A	T	T	T	A	SA	A
346	A	T	SA	SA	SA	A	T	SA	T	T	A	A	A	T	A	A	SA	SA	SA	A	T	T	SA	T	T	SA	A	SA	SA	A	T	T	SA	T	SA	A	T	SA	SA	SA	SA	A	A	T	T	T	A	SA	A
347	A	T	SA	SA	SA	A	T	A	T	T	A	A	A	T	A	A	SA	T	SA	T	T	T	T	T	SA	SA	A	SA	SA	A	T	SA	SA	T	SA	A	T	SA	SA	A	SA	A	A	T	T	T	A	SA	A
348	A	T	SA	SA	A	A	A	SA	T	T	A	A	A	T	A	A	SA	T	A	T	T	T	T	T	A	SA	A	SA	SA	A	T	SA	SA	T	SA	A	T	SA	SA	T	SA	A	SA	T	T	T	A	A	A
349	A	T	SA	SA	A	SA	T	SA	T	T	A	SA	A	T	A	A	SA	A	A	T	T	T	T	T	A	SA	SA	SA	SA	A	A	SA	SA	T	SA	A	T	SA	SA	T	SA	SA	A	T	T	T	A	A	A
350	A	T	SA	SA	A	T	T	SA	T	T	A	SA	A	A	A	A	SA	A	A	T	T	T	T	T	A	SA	SA	SA	SA	A	A	A	SA	T	SA	SA	T	SA	A	A	SA	SA	A	T	A	T	A	SA	A
351	A	T	SA	SA	A	T	T	SA	T	T	A	SA	A	A	A	A	A	SA	A	T	T	T	T	T	A	SA	SA	A	SA	A	A	A	SA	T	SA	SA	A	A	A	A	SA	SA	A	T	A	T	A	SA	A
352	A	T	T	SA	A	T	T	SA	T	T	A	A	A	A	A	A	A	SA	A	T	T	T	T	T	A	T	A	A	SA	A	SA	A	SA	T	SA	SA	A	A	A	SA	SA	T	A	T	A	T	A	A	A
353	A	T	SA	SA	A	A	T	SA	T	T	A	A	A	A	T	A	A	SA	A	T	T	T	T	T	A	SA	A	A	SA	A	SA	A	SA	A	SA	SA	A	A	A	SA	SA	T	A	SA	A	T	A	A	A
354	A	T	SA	SA	A	T	T	SA	T	T	A	SA	A	A	T	A	A	SA	A	T	T	T	T	T	A	SA	A	A	T	SA	SA	A	SA	SA	SA	T	A	A	A	SA	A	T	A	SA	A	SA	SA	A	A
355	A	T	A	T	A	T	T	SA	T	T	A	SA	SA	A	A	A	A	SA	A	T	T	T	T	A	A	SA	A	A	T	A	SA	A	SA	SA	SA	T	T	A	A	SA	A	T	A	SA	A	SA	SA	A	A
356	A	T	A	T	A	T	T	SA	T	T	A	SA	SA	A	A	A	A	SA	A	T	T	T	T	A	SA	SA	A	A	SA	A	A	A	SA	SA	SA	T	T	A	A	T	A	A	A	SA	A	SA	SA	A	A
357	A	T	A	T	A	SA	SA	SA	T	T	T	SA	SA	A	A	A	A	T	A	T	T	T	A	A	T	SA	A	T	A	A	A	A	SA	T	SA	T	T	A	A	T	A	T	A	T	T	A	SA	A	A
358	A	T	A	T	A	SA	SA	A	T	T	T	SA	SA	SA	A	A	A	T	A	T	T	T	A	A	T	SA	A	T	A	SA	A	A	SA	T	SA	A	T	A	A	T	T	T	A	T	A	A	SA	SA	A
359	A	T	A	T	A	SA	SA	A	T	T	T	SA	SA	A	A	A	T	T	A	T	T	T	A	A	T	SA	SA	A	A	SA	A	A	SA	T	SA	A	SA	SA	A	T	SA	T	A	T	A	SA	SA	SA	A
360	A	T	A	A	A	SA	SA	A	T	T	T	SA	SA	A	A	A	T	T	A	A	T	T	A	A	T	SA	SA	A	A	SA	T	A	T	T	SA	A	SA	SA	A	T	SA	SA	A	T	A	SA	SA	SA	A
361	A	T	A	A	A	SA	SA	A	T	T	T	SA	SA	A	A	A	T	T	A	A	T	T	A	T	T	SA	SA	A	A	SA	T	A	T	SA	SA	A	SA	T	A	SA	SA	SA	A	T	T	T	SA	SA	A
362	A	T	A	SA	SA	SA	SA	A	T	T	T	SA	SA	A	A	A	T	T	A	A	T	T	A	T	T	T	SA	SA	A	SA	T	A	T	SA	SA	A	SA	A	A	SA	SA	SA	SA	T	T	A	SA	SA	SA
363	A	T	A	SA	SA	T	SA	A	T	T	A	SA	SA	A	A	A	T	T	A	A	SA	T	A	T	T	T	SA	A	A	SA	T	T	T	SA	SA	A	SA	A	A	SA	SA	SA	SA	T	T	A	A	SA	SA
364	A	T	A	SA	SA	T	SA	A	T	T	A	SA	SA	A	A	A	T	T	A	A	SA	T	A	T	A	T	SA	A	SA	A	SA	SA	T	SA	SA	A	SA	A	A	SA	SA	SA	SA	T	T	A	A	SA	SA
365	A	T	A	SA	SA	T	T	A	T	T	A	SA	SA	A	A	A	T	SA	A	A	A	T	A	T	A	T	SA	T	SA	A	SA	SA	T	A	SA	A	A	A	A	SA	SA	SA	SA	SA	T	A	A	T	T
366	A	T	A	SA	SA	T	T	A	T	T	A	SA	SA	A	SA	A	SA	SA	A	A	A	T	T	T	A	A	SA	T	A	A	T	SA	T	A	SA	T	A	A	A	SA	SA	SA	SA	SA	T	A	A	T	T
367	A	T	A	SA	SA	SA	T	A	T	T	A	SA	SA	A	SA	A	SA	SA	A	A	A	T	T	T	A	A	T	T	A	A	SA	SA	T	A	SA	T	A	SA	A	A	SA	SA	SA	SA	T	A	A	T	T
368	A	T	A	SA	A	SA	T	A	T	T	A	SA	SA	A	SA	A	SA	SA	T	A	A	T	A	T	A	A	T	T	A	A	SA	T	T	A	SA	T	A	SA	A	A	SA	SA	SA	SA	A	A	A	T	T
369	A	T	A	A	A	SA	T	A	T	T	A	SA	SA	A	SA	A	SA	SA	T	A	A	T	A	T	A	A	T	A	SA	A	SA	T	T	A	SA	T	A	A	A	A	SA	SA	SA	SA	A	SA	A	T	T
370	A	T	A	A	A	A	T	A	T	T	A	SA	SA	A	SA	A	SA	SA	SA	A	T	T	A	T	A	A	T	A	SA	A	T	T	T	A	SA	T	A	A	A	A	SA	SA	SA	SA	A	SA	A	T	T
371	A	T	A	T	A	A	T	A	T	T	A	SA	SA	A	SA	A	SA	SA	SA	A	T	A	A	T	A	A	SA	A	SA	SA	SA	T	T	A	SA	SA	A	T	SA	SA	SA	SA	SA	SA	A	SA	A	T	T
372	A	T	A	SA	A	A	T	A	T	T	A	SA	SA	A	SA	A	SA	SA	SA	A	T	A	A	T	A	A	A	SA	T	SA	SA	T	T	A	SA	SA	A	T	T	SA	SA	SA	A	A	SA	A	A	T	T
373	A	T	A	SA	A	A	A	A	T	T	A	SA	SA	A	SA	A	T	A	SA	A	T	A	A	SA	A	A	A	SA	T	SA	T	T	T	A	SA	SA	A	T	T	SA	SA	SA	SA	A	SA	A	A	T	SA
374	A	T	A	A	SA	A	T	A	T	T	A	SA	SA	A	SA	A	T	A	SA	A	T	T	A	SA	A	A	A	SA	A	SA	SA	T	T	A	SA	SA	A	T	A	SA	SA	SA	A	A	SA	SA	A	T	SA
375	A	T	SA	SA	SA	A	T	T	T	T	A	SA	SA	A	SA	A	T	A	SA	A	T	T	SA	T	SA	A	A	SA	A	SA	SA	T	T	A	SA	SA	A	A	A	SA	SA	SA	SA	A	SA	SA	A	T	SA
376	A	T	SA	T	SA	A	T	T	T	T	A	SA	SA	A	SA	A	T	A	A	A	T	T	SA	T	A	A	A	SA	A	A	SA	A	T	A	SA	SA	A	A	A	SA	SA	SA	A	A	SA	SA	A	T	SA
377	A	T	SA	T	SA	A	T	T	T	T	A	SA	SA	A	SA	A	A	A	A	A	T	A	SA	T	A	A	A	SA	A	A	SA	A	T	A	SA	SA	A	A	A	A	SA	SA	A	A	SA	SA	T	T	SA
378	A	T	SA	T	SA	A	T	T	T	T	A	SA	SA	A	SA	A	T	A	A	A	T	A	SA	T	A	A	A	SA	A	A	SA	A	A	A	SA	SA	A	A	A	A	SA	A	SA	SA	SA	SA	T	T	A
379	A	T	SA	T	SA	A	T	T	T	T	A	SA	SA	A	SA	A	T	A	A	A	T	A	T	T	A	A	SA	SA	A	A	A	T	A	A	SA	A	A	SA	A	A	SA	A	SA	SA	SA	A	A	T	T
380	A	A	SA	T	SA	A	T	T	T	T	A	SA	SA	A	SA	A	T	A	A	A	T	A	T	T	A	A	SA	SA	A	A	SA	A	A	T	SA	A	A	A	SA	T	SA	A	SA	A	SA	A	A	A	T
381	A	A	SA	T	T	A	T	T	T	T	A	SA	SA	A	SA	A	T	A	A	A	T	A	T	T	T	A	SA	SA	A	A	SA	A	A	T	SA	A	A	A	SA	SA	SA	A	SA	A	SA	A	A	A	T
382	A	T	A	T	A	T	T	T	T	T	A	SA	SA	A	SA	A	T	SA	A	A	T	A	T	T	T	A	SA	T	A	A	SA	A	A	SA	SA	A	A	A	T	SA	SA	A	T	A	SA	A	SA	A	T
383	A	T	A	T	A	A	T	T	T	T	A	SA	SA	A	SA	A	T	SA	A	A	T	A	T	T	T	A	SA	T	A	A	SA	A	T	SA	A	A	A	SA	T	SA	SA	A	T	SA	SA	A	SA	A	A
384	A	T	A	SA	SA	A	T	T	T	T	T	SA	SA	A	SA	A	T	SA	SA	T	T	A	A	T	T	A	SA	T	A	SA	SA	A	T	SA	SA	SA	A	SA	SA	SA	SA	A	SA	SA	A	A	SA	A	A
385	A	T	A	SA	SA	A	T	T	T	T	T	SA	SA	A	SA	A	SA	SA	SA	T	T	A	A	T	T	T	A	T	A	SA	SA	SA	T	SA	SA	T	A	SA	T	SA	SA	A	A	SA	SA	A	A	A	A
386	A	T	SA	SA	A	A	T	T	T	T	T	SA	SA	A	SA	A	A	SA	SA	A	T	A	A	A	A	T	A	T	A	A	SA	SA	T	SA	A	T	A	SA	T	SA	SA	A	SA	SA	SA	A	T	A	A
387	A	T	A	SA	A	A	T	T	T	T	T	SA	SA	A	SA	A	A	SA	SA	T	T	A	A	SA	A	T	SA	SA	A	SA	SA	SA	T	A	A	T	A	SA	T	SA	SA	A	SA	SA	SA	SA	T	A	A
388	A	T	SA	SA	A	A	T	SA	T	T	A	SA	SA	A	SA	A	A	SA	SA	T	T	A	SA	A	SA	T	SA	SA	A	SA	SA	SA	T	A	SA	T	A	SA	T	SA	SA	A	SA	A	SA	SA	T	T	A
389	A	T	SA	SA	A	A	A	SA	T	T	A	SA	SA	A	SA	A	A	SA	SA	T	T	SA	SA	A	SA	T	A	SA	T	SA	SA	A	T	A	SA	T	A	T	T	SA	A	A	SA	A	A	A	T	T	A
390	A	T	A	SA	SA	A	A	T	T	T	A	SA	SA	A	SA	A	A	SA	SA	A	T	SA	SA	A	SA	A	A	SA	A	SA	SA	A	T	A	SA	T	A	T	T	SA	A	A	SA	A	A	A	T	T	T
391	A	T	SA	SA	SA	A	A	T	A	T	A	SA	SA	SA	SA	A	A	SA	SA	A	SA	SA	SA	SA	SA	A	A	SA	A	SA	T	SA	T	A	SA	T	A	A	T	SA	A	A	SA	A	A	A	T	T	T
392	A	T	T	SA	SA	A	A	SA	A	T	A	SA	SA	SA	SA	A	A	T	T	A	SA	SA	SA	SA	SA	A	A	SA	SA	SA	T	SA	T	A	SA	SA	A	A	T	SA	A	A	SA	A	A	A	T	T	T
393	A	T	T	T	SA	A	A	SA	A	T	A	SA	SA	SA	A	A	A	T	T	A	A	SA	SA	SA	SA	SA	A	SA	SA	SA	T	SA	T	A	SA	SA	A	A	T	SA	A	A	A	T	A	A	T	T	T
394	A	T	T	T	SA	A	SA	SA	T	T	A	SA	SA	SA	A	A	A	T	T	A	A	SA	SA	SA	SA	SA	SA	SA	SA	SA	SA	SA	T	T	SA	SA	A	SA	A	SA	A	A	A	T	SA	A	T	T	T
395	A	T	T	T	T	A	SA	SA	T	T	A	SA	SA	A	A	A	A	T	SA	A	A	SA	SA	SA	SA	SA	SA	SA	SA	SA	SA	SA	T	A	SA	SA	A	T	T	SA	A	A	A	T	T	A	T	T	T
396	A	T	A	T	T	A	SA	SA	T	T	A	SA	SA	A	A	A	A	T	T	A	A	A	SA	SA	SA	A	SA	SA	SA	SA	A	SA	T	A	T	SA	A	T	A	SA	A	T	A	T	T	A	T	T	SA
397	A	T	A	T	T	SA	SA	SA	T	T	A	SA	SA	A	A	A	A	T	A	A	A	A	SA	SA	SA	A	SA	SA	SA	A	A	SA	T	A	SA	SA	T	T	A	SA	A	T	A	A	T	T	A	T	A
398	A	A	T	T	T	T	SA	SA	T	T	T	SA	SA	SA	A	A	A	T	A	A	SA	A	SA	SA	A	A	SA	SA	SA	SA	A	SA	T	A	SA	SA	T	T	A	SA	A	T	A	A	T	T	A	T	A
399	A	A	T	T	T	T	SA	SA	A	T	T	SA	SA	SA	A	A	A	T	T	A	SA	A	SA	SA	SA	A	SA	SA	SA	SA	SA	SA	T	A	SA	SA	SA	T	A	SA	A	T	A	T	T	T	A	T	A
400	A	A	T	T	T	T	A	SA	T	T	T	SA	SA	SA	A	A	A	T	SA	A	SA	A	SA	SA	SA	SA	SA	SA	SA	SA	SA	SA	SA	A	SA	SA	T	T	A	SA	A	T	A	T	T	T	A	T	A
401	A	A	T	T	T	T	A	SA	T	T	T	SA	SA	A	A	A	A	T	SA	A	SA	SA	SA	SA	SA	A	T	SA	SA	SA	SA	T	SA	T	A	SA	T	T	A	A	A	T	A	T	T	T	A	A	SA
402	A	A	T	T	A	T	A	A	T	T	T	SA	SA	A	A	A	A	SA	SA	A	SA	SA	SA	SA	SA	A	T	SA	A	SA	SA	SA	SA	T	A	SA	T	T	T	T	A	T	A	T	T	T	A	SA	SA
403	A	A	SA	T	A	T	A	SA	T	T	T	SA	SA	A	A	A	A	SA	SA	A	SA	SA	SA	SA	SA	SA	T	SA	SA	SA	SA	SA	SA	T	A	SA	T	T	T	T	A	T	A	T	T	T	SA	SA	SA
404	A	A	SA	T	A	T	A	T	T	T	T	SA	SA	SA	A	A	A	SA	T	A	SA	A	SA	SA	SA	SA	T	SA	A	SA	A	SA	SA	T	A	SA	T	T	A	T	A	T	A	T	T	T	SA	SA	SA
405	A	A	SA	T	A	T	A	T	T	T	T	SA	SA	SA	A	A	A	SA	T	SA	SA	A	SA	SA	SA	SA	T	SA	T	SA	A	SA	SA	T	A	SA	T	T	T	T	A	T	A	T	T	T	SA	SA	A
406	A	A	SA	T	A	T	A	T	T	T	A	SA	A	SA	A	A	A	SA	T	SA	SA	A	SA	SA	SA	T	SA	SA	T	SA	A	A	SA	T	A	SA	T	A	T	T	A	T	T	T	T	T	SA	SA	A
407	A	A	SA	T	T	T	A	T	T	T	A	SA	A	SA	A	A	A	SA	T	SA	SA	A	A	SA	SA	A	SA	SA	T	SA	A	A	T	T	A	A	A	A	T	T	A	T	T	T	T	T	SA	SA	A
408	A	A	T	A	T	T	A	T	T	T	A	SA	A	SA	A	A	A	SA	T	A	T	A	A	SA	SA	A	SA	SA	A	SA	A	A	T	T	A	A	SA	A	SA	SA	A	T	T	T	T	T	A	SA	A
409	A	A	T	A	T	T	T	T	T	T	A	SA	A	SA	A	A	A	SA	T	A	T	A	A	SA	SA	A	SA	SA	SA	SA	A	A	T	T	SA	T	SA	A	SA	SA	SA	T	T	T	T	T	A	SA	A
410	A	A	T	A	T	T	T	T	T	T	A	SA	A	SA	A	A	A	SA	T	A	T	A	SA	SA	A	A	T	SA	SA	T	A	A	T	T	SA	A	A	A	A	T	A	A	T	T	T	A	A	SA	SA
411	A	A	T	T	T	T	SA	T	T	T	A	SA	A	SA	A	A	A	SA	SA	A	T	A	SA	SA	A	A	T	SA	SA	T	A	A	A	SA	A	A	A	A	A	T	A	A	A	T	T	A	T	SA	SA
412	A	A	A	T	T	T	SA	T	T	T	A	SA	A	SA	A	A	A	SA	SA	A	T	A	SA	SA	A	A	T	SA	SA	T	A	SA	A	SA	A	A	SA	A	T	T	A	A	T	T	T	A	T	SA	SA
413	A	T	A	T	T	T	SA	SA	T	T	A	SA	A	SA	A	A	A	SA	SA	A	T	T	SA	A	A	A	T	SA	T	T	A	T	A	A	A	A	T	A	T	T	A	A	T	T	T	A	SA	SA	SA
414	A	T	SA	A	T	T	SA	T	T	T	A	SA	A	SA	A	A	A	SA	SA	A	T	A	SA	A	A	SA	A	A	T	T	A	T	A	A	A	A	T	A	T	T	A	T	T	A	SA	A	SA	SA	SA
415	A	T	SA	A	T	T	SA	T	T	T	A	SA	A	SA	A	A	A	SA	T	A	T	A	SA	SA	A	A	A	A	T	T	A	T	A	A	A	A	T	A	T	T	A	T	T	T	A	A	A	SA	SA
416	A	T	SA	A	T	T	SA	T	T	T	A	SA	A	SA	A	A	A	SA	T	A	T	T	SA	SA	A	A	A	A	T	T	A	T	A	SA	A	A	T	A	T	SA	A	T	T	A	A	A	A	SA	SA
417	A	T	SA	A	T	T	SA	T	T	T	A	SA	A	SA	A	A	A	SA	T	A	T	T	SA	SA	A	A	T	A	T	A	A	A	A	SA	A	A	T	A	T	SA	A	T	T	A	A	A	A	SA	SA
418	A	T	SA	A	SA	SA	SA	SA	T	T	A	SA	A	SA	A	A	A	T	T	A	T	T	SA	SA	A	T	T	A	T	A	A	A	A	SA	A	A	T	A	T	SA	A	SA	A	A	A	A	SA	SA	SA
419	A	A	A	SA	SA	A	SA	SA	T	T	A	SA	A	SA	A	A	A	T	T	A	T	T	SA	SA	A	T	SA	A	A	A	A	A	A	SA	A	SA	T	A	T	T	SA	SA	A	T	A	A	SA	SA	SA
420	A	A	A	SA	A	A	SA	SA	T	T	A	SA	A	SA	A	A	A	T	T	A	T	SA	SA	A	A	T	SA	A	A	A	A	SA	A	SA	A	SA	T	A	T	T	SA	SA	A	T	A	A	SA	SA	SA
421	A	A	A	SA	A	A	SA	SA	T	T	T	SA	A	A	A	A	A	T	T	T	T	T	T	A	A	T	SA	A	T	A	SA	SA	A	SA	A	SA	T	A	A	SA	SA	SA	A	T	A	A	SA	SA	T
422	A	A	A	SA	A	A	SA	SA	T	T	A	SA	SA	A	A	A	A	T	A	SA	T	T	T	A	A	A	SA	A	T	A	T	SA	A	SA	SA	T	SA	A	A	SA	SA	SA	T	T	A	SA	SA	A	T
423	A	A	SA	SA	A	T	SA	T	T	T	T	SA	SA	A	A	A	A	T	A	T	T	T	T	A	A	A	SA	A	T	A	T	T	A	SA	SA	A	SA	A	A	SA	SA	SA	T	A	A	SA	A	T	T
424	A	A	SA	SA	A	T	SA	T	T	T	A	SA	SA	A	A	A	A	T	A	T	T	T	T	A	A	A	A	A	T	A	T	T	A	SA	SA	SA	SA	A	A	SA	SA	SA	T	A	A	SA	A	T	SA
425	A	A	A	A	T	T	T	A	T	T	A	SA	SA	A	A	A	A	T	A	A	T	A	T	T	T	A	A	A	T	SA	SA	T	A	SA	SA	A	SA	SA	A	T	SA	SA	T	A	A	T	A	T	SA
426	A	A	A	T	T	SA	T	A	T	T	A	SA	A	A	A	A	A	T	A	A	T	T	T	T	T	A	A	A	A	SA	SA	T	A	SA	SA	A	A	T	A	T	SA	SA	T	SA	A	T	SA	A	SA
427	A	A	A	T	T	T	T	A	T	T	T	SA	A	A	A	A	A	T	A	A	T	T	T	A	T	A	T	SA	A	SA	SA	T	A	A	SA	A	A	T	A	T	SA	SA	SA	SA	A	SA	SA	A	SA
428	A	A	A	T	A	T	T	A	A	T	T	SA	A	SA	A	A	A	SA	A	A	T	T	T	A	T	A	T	SA	A	SA	SA	T	A	A	SA	A	A	A	A	T	SA	SA	SA	SA	SA	SA	SA	A	SA
429	A	A	A	T	A	T	T	A	A	T	SA	SA	A	SA	A	A	A	SA	SA	A	T	T	T	A	T	A	T	SA	A	SA	SA	T	A	A	SA	A	A	A	T	T	SA	SA	SA	SA	SA	SA	SA	A	SA
430	A	A	T	T	A	A	T	SA	A	T	SA	SA	A	SA	A	A	A	T	SA	SA	T	T	T	A	T	A	T	SA	A	SA	A	A	SA	A	SA	A	A	A	T	T	SA	SA	SA	SA	SA	SA	A	A	SA
431	A	A	T	T	A	T	T	SA	A	T	SA	SA	A	A	A	A	A	T	SA	SA	T	A	T	A	T	A	T	SA	T	A	A	A	A	A	SA	A	A	A	T	SA	SA	SA	SA	A	SA	SA	A	A	SA
432	A	A	T	T	A	A	SA	SA	A	T	SA	A	A	A	A	A	A	T	SA	A	T	T	A	A	SA	A	T	SA	SA	A	A	T	A	A	SA	A	A	T	T	SA	SA	SA	A	A	SA	SA	A	A	SA
433	A	A	T	T	T	A	SA	SA	A	T	SA	A	A	A	A	A	A	T	A	A	T	T	A	A	SA	A	T	SA	SA	SA	A	A	A	A	A	A	A	T	T	SA	SA	SA	A	A	SA	SA	A	T	SA
434	A	T	A	T	A	T	SA	SA	A	T	T	A	A	A	A	A	A	T	A	A	T	SA	A	A	SA	SA	A	SA	T	SA	A	A	A	A	A	A	A	T	A	SA	A	SA	A	A	SA	T	A	T	SA
435	A	A	A	T	A	SA	SA	SA	T	T	T	A	A	A	A	A	A	T	A	A	T	SA	A	A	SA	SA	SA	SA	T	SA	A	A	T	A	A	A	A	T	SA	SA	T	A	A	A	SA	SA	A	SA	SA
436	A	A	A	T	A	SA	SA	SA	T	T	T	A	A	A	A	A	A	T	A	A	T	SA	SA	A	SA	T	SA	SA	T	SA	A	A	T	A	A	A	A	A	SA	SA	T	A	A	A	SA	SA	SA	SA	T
437	A	A	A	T	A	SA	T	T	T	T	T	A	A	A	A	A	A	T	A	A	T	SA	SA	A	SA	T	SA	SA	T	SA	A	A	T	A	A	A	T	T	A	SA	T	A	A	A	SA	SA	SA	T	T
438	A	A	A	A	A	T	SA	A	T	T	T	A	A	A	A	A	A	T	A	A	T	SA	SA	SA	SA	T	A	SA	T	SA	A	A	T	A	A	A	T	T	A	A	T	A	A	A	SA	SA	SA	T	T
439	A	A	SA	A	A	T	T	A	T	T	T	A	A	A	A	A	A	T	A	A	T	SA	SA	SA	SA	A	T	SA	T	SA	A	SA	T	A	A	A	T	T	A	A	T	A	A	SA	SA	T	SA	T	A
440	A	A	SA	T	A	T	T	SA	T	T	T	A	A	A	A	A	A	T	A	A	T	SA	SA	SA	SA	A	T	SA	SA	A	A	SA	T	SA	A	A	T	T	A	T	T	A	A	SA	SA	A	SA	T	A
441	A	A	SA	T	A	SA	SA	A	T	T	T	A	A	A	A	A	A	T	A	A	T	SA	SA	SA	SA	A	T	SA	SA	A	A	SA	T	SA	A	A	T	T	A	T	SA	A	A	SA	SA	SA	SA	SA	A
442	A	A	SA	T	A	SA	SA	A	T	T	T	A	A	A	A	A	A	T	A	T	T	SA	SA	SA	A	A	T	SA	SA	A	A	SA	T	SA	A	SA	T	T	SA	T	SA	A	A	SA	SA	SA	SA	SA	A
443	A	A	SA	SA	SA	SA	A	A	T	T	T	A	A	A	A	A	A	T	A	T	T	SA	SA	SA	A	A	T	SA	T	A	A	A	T	A	SA	SA	T	T	SA	T	SA	A	A	SA	A	SA	SA	SA	A
444	A	T	SA	SA	A	SA	A	A	T	T	T	A	A	SA	A	A	A	T	T	T	T	SA	SA	SA	A	A	SA	SA	T	A	A	SA	T	SA	SA	T	T	T	SA	SA	SA	A	A	SA	A	T	SA	A	SA
445	A	T	SA	SA	A	SA	A	A	T	T	T	A	A	SA	A	A	A	T	T	T	T	SA	SA	SA	A	A	SA	SA	T	SA	SA	SA	A	SA	SA	T	T	T	T	SA	SA	SA	A	SA	A	T	SA	A	SA
446	A	T	SA	SA	A	T	A	A	A	T	T	A	A	SA	A	A	A	T	SA	T	T	SA	SA	SA	A	A	SA	SA	T	SA	T	A	A	A	SA	T	T	T	T	A	SA	SA	A	SA	A	A	SA	A	SA
447	A	T	SA	SA	A	T	A	A	A	T	T	A	A	SA	A	A	A	T	SA	T	A	A	SA	SA	A	A	A	SA	A	SA	SA	A	A	A	SA	T	T	T	T	T	SA	SA	A	SA	T	A	SA	A	SA
448	A	T	T	A	A	A	A	A	A	T	T	A	A	SA	A	A	A	T	SA	A	A	A	SA	SA	A	A	A	SA	A	SA	SA	A	A	A	SA	T	SA	T	SA	T	SA	SA	A	SA	T	A	SA	A	SA
449	A	T	T	A	A	A	A	A	A	T	A	A	A	SA	A	A	A	A	SA	T	SA	SA	SA	SA	A	A	SA	SA	A	SA	SA	A	A	A	SA	T	A	T	SA	T	SA	SA	A	A	T	A	SA	A	SA
450	A	T	T	SA	A	A	A	A	A	T	A	A	A	SA	A	A	A	A	SA	T	A	SA	SA	SA	A	A	SA	SA	T	SA	SA	A	A	A	SA	SA	A	T	A	T	SA	SA	SA	A	T	T	T	A	SA
451	A	A	T	SA	A	A	SA	SA	A	T	A	A	A	T	A	A	A	A	SA	T	A	SA	SA	SA	A	A	SA	SA	SA	SA	SA	A	A	A	SA	SA	A	T	A	SA	SA	SA	SA	A	T	T	SA	A	A
452	A	A	T	SA	A	A	SA	SA	A	T	A	A	A	T	A	A	A	A	SA	T	A	A	SA	SA	A	SA	SA	A	SA	SA	SA	A	A	A	SA	SA	A	A	A	T	SA	SA	SA	A	A	T	SA	A	A
453	A	A	T	SA	A	A	SA	SA	A	T	T	A	A	SA	SA	A	A	A	SA	A	A	A	SA	A	A	SA	SA	SA	SA	SA	SA	A	A	A	SA	T	A	A	A	T	SA	SA	SA	A	A	T	T	A	A
454	A	A	T	SA	A	A	SA	SA	A	T	T	A	A	SA	SA	A	A	A	SA	A	A	A	T	A	A	SA	SA	SA	SA	SA	SA	A	A	A	A	T	A	A	A	T	A	SA	A	A	A	T	T	SA	A
455	A	A	T	SA	A	A	T	SA	A	T	T	A	A	SA	SA	A	A	A	T	T	A	A	T	A	A	T	SA	A	SA	SA	SA	A	A	A	A	A	A	A	A	T	A	SA	A	A	A	T	T	T	A
456	A	A	T	SA	A	A	A	SA	A	T	T	A	A	A	SA	A	A	A	T	T	A	A	T	A	A	T	SA	A	SA	SA	SA	A	A	A	T	A	A	A	A	T	T	SA	A	A	T	T	T	T	SA
457	A	A	SA	SA	A	A	SA	SA	A	T	T	A	A	T	SA	A	A	A	T	T	A	A	T	A	A	T	SA	A	A	A	SA	A	A	A	T	A	A	A	A	A	T	SA	A	A	T	T	T	SA	T
458	A	A	SA	SA	SA	A	SA	SA	A	T	T	A	A	A	SA	A	A	A	T	A	A	A	T	A	A	T	T	A	A	A	SA	A	A	A	T	A	A	A	A	A	T	T	A	A	T	T	T	SA	T
459	A	A	SA	SA	SA	A	SA	SA	A	A	A	A	A	A	SA	A	A	A	T	SA	A	A	T	T	A	T	T	SA	A	A	SA	A	A	A	T	SA	A	A	A	A	T	T	A	T	T	A	T	T	T
460	A	A	T	SA	SA	A	SA	A	A	A	A	A	A	A	SA	A	A	A	T	SA	A	A	T	T	A	T	T	SA	A	A	SA	A	A	A	T	A	A	A	A	A	T	T	A	A	T	A	T	T	T
461	A	A	T	SA	SA	A	SA	A	A	A	A	A	A	A	A	A	A	A	T	A	SA	A	A	SA	A	SA	T	SA	A	A	SA	A	A	T	A	A	A	A	A	A	T	T	SA	A	T	A	T	A	T
462	A	A	T	SA	SA	A	SA	A	A	A	A	A	A	A	A	A	A	A	T	A	SA	A	A	SA	SA	T	SA	SA	A	A	A	A	A	T	SA	A	SA	A	A	A	T	A	SA	A	SA	SA	T	T	T
463	A	A	T	SA	SA	A	SA	A	A	A	A	A	A	A	A	A	A	A	SA	T	SA	A	A	A	SA	T	T	SA	A	A	A	A	A	T	SA	A	SA	A	A	A	T	A	SA	A	SA	SA	T	T	T
464	A	A	T	SA	A	SA	SA	A	A	A	A	A	A	A	A	A	A	A	SA	T	T	A	A	A	SA	T	T	A	A	A	A	A	A	T	SA	A	A	A	A	A	SA	A	SA	SA	SA	SA	T	T	T
465	A	A	T	SA	A	T	SA	A	A	A	A	A	A	A	A	SA	A	A	SA	T	T	A	A	A	SA	SA	T	A	A	A	A	SA	A	A	SA	A	A	A	A	A	A	A	SA	SA	A	SA	T	T	T
466	A	A	T	SA	A	T	SA	A	A	A	A	A	A	SA	A	SA	A	SA	T	T	SA	A	A	A	A	SA	T	A	A	A	A	SA	A	A	T	A	A	A	A	SA	A	A	SA	SA	A	SA	T	T	T
467	A	A	T	T	A	T	SA	A	A	T	A	A	A	SA	A	SA	A	SA	A	T	T	A	A	SA	A	SA	T	A	A	A	A	SA	A	A	T	A	A	A	A	SA	A	A	SA	T	A	SA	T	T	T
468	A	A	SA	T	A	T	A	A	A	T	T	A	SA	A	A	SA	A	A	A	T	T	A	A	SA	A	SA	SA	A	A	A	A	SA	T	A	T	A	A	SA	A	SA	A	A	T	T	A	SA	T	T	T
469	A	A	A	T	A	T	A	A	A	T	T	A	SA	A	A	SA	A	A	A	T	T	A	SA	SA	A	SA	SA	A	A	A	T	A	A	A	T	A	SA	SA	A	SA	T	A	T	T	A	SA	T	T	T
470	A	A	T	A	A	T	A	SA	A	T	T	A	A	A	A	SA	A	A	A	T	T	T	SA	SA	A	A	SA	A	A	A	T	A	A	A	T	A	SA	A	A	SA	T	SA	T	T	T	SA	T	T	T
471	A	A	A	A	A	A	A	A	A	T	T	A	A	A	A	SA	A	A	A	T	T	T	SA	SA	A	A	SA	A	A	A	T	A	A	A	T	A	T	A	SA	SA	T	SA	T	T	T	SA	A	T	A
472	A	A	A	T	A	A	SA	A	T	T	T	A	SA	A	A	SA	A	A	A	T	T	T	SA	SA	A	A	SA	A	A	A	T	A	A	A	T	A	T	A	A	SA	SA	SA	T	T	T	SA	A	A	A
473	A	A	A	A	A	A	T	A	T	T	A	A	A	A	A	SA	A	SA	A	T	T	A	SA	SA	A	SA	SA	A	A	A	T	A	A	A	T	SA	T	A	A	SA	SA	T	T	T	T	SA	T	SA	A
474	A	A	A	A	T	A	A	A	T	T	A	A	A	A	SA	SA	A	SA	A	T	T	A	SA	SA	A	SA	SA	A	A	A	T	A	A	A	T	SA	T	A	A	SA	SA	T	A	T	T	SA	T	SA	A
475	A	A	A	A	SA	A	A	A	T	T	A	A	A	A	SA	SA	A	SA	SA	SA	T	T	SA	A	A	SA	SA	A	A	A	T	A	A	A	A	T	T	A	T	SA	SA	T	A	T	SA	SA	T	A	A
476	A	A	A	A	T	A	A	A	T	T	A	A	A	A	SA	SA	A	SA	SA	A	T	T	T	A	A	SA	SA	A	A	A	T	A	A	T	A	T	T	SA	A	SA	SA	SA	A	T	SA	SA	T	A	A
477	A	A	A	A	A	A	A	A	T	T	A	A	A	A	SA	SA	A	SA	SA	A	T	T	T	A	A	SA	SA	A	A	A	T	A	A	A	A	T	T	SA	T	SA	SA	SA	A	T	SA	SA	A	A	A
478	A	A	A	A	A	A	T	A	T	T	A	A	A	A	SA	SA	A	SA	SA	T	A	T	T	A	SA	T	A	A	A	A	T	A	A	A	A	SA	T	SA	T	SA	SA	SA	A	T	SA	SA	A	A	A
479	A	A	A	A	A	A	T	A	T	T	T	A	A	SA	SA	SA	A	SA	SA	T	T	T	T	A	SA	T	A	A	SA	A	T	A	A	T	A	SA	T	SA	T	A	SA	SA	SA	T	SA	SA	A	A	A
480	A	A	A	A	A	A	T	A	T	T	T	A	A	SA	SA	SA	A	T	SA	T	T	T	T	A	T	T	A	T	SA	A	SA	A	A	T	A	SA	A	SA	T	A	SA	SA	SA	SA	SA	SA	A	A	A
481	A	A	A	A	A	A	T	A	T	T	T	A	A	T	SA	SA	A	T	SA	T	T	T	T	A	T	T	A	T	A	A	SA	A	A	SA	A	SA	A	SA	A	A	SA	SA	SA	SA	A	SA	A	A	A
482	A	A	A	T	A	A	T	A	T	T	T	A	A	T	SA	SA	A	T	SA	T	T	T	A	A	T	T	A	A	A	A	SA	A	A	SA	SA	SA	A	SA	A	A	SA	A	SA	SA	A	SA	A	A	A
483	A	A	A	T	A	A	A	A	T	T	T	A	A	SA	SA	SA	A	T	T	T	T	T	A	A	SA	SA	A	A	SA	A	SA	A	A	SA	SA	SA	A	SA	A	T	T	A	SA	SA	A	SA	A	A	A
484	A	A	A	T	A	A	A	A	T	T	A	A	A	SA	SA	SA	A	T	T	T	T	T	A	A	SA	SA	A	SA	SA	SA	A	A	SA	SA	SA	SA	A	T	A	T	T	A	SA	SA	A	A	A	SA	A
485	A	A	A	T	A	A	A	A	T	T	A	A	A	SA	SA	A	A	T	T	T	T	A	SA	A	SA	SA	A	SA	SA	SA	A	A	T	SA	SA	SA	T	A	A	T	T	A	A	SA	A	T	SA	SA	A
486	A	A	A	T	A	A	A	A	T	T	A	A	A	SA	SA	A	A	T	T	A	T	A	SA	A	SA	A	A	SA	SA	SA	A	A	A	SA	A	SA	A	A	A	T	A	A	A	SA	A	T	SA	SA	A
487	A	A	SA	T	T	A	A	A	T	T	A	A	A	SA	SA	A	A	T	T	A	T	A	SA	A	SA	A	T	SA	SA	SA	A	A	A	T	A	A	A	A	A	T	T	A	A	A	A	T	SA	SA	A
488	A	A	SA	T	T	A	A	A	T	T	A	A	A	SA	SA	A	A	A	T	A	T	A	SA	A	SA	SA	T	SA	SA	SA	A	A	A	SA	A	A	A	A	A	T	SA	SA	A	A	A	T	SA	SA	SA
489	A	A	SA	T	T	A	A	A	T	T	A	A	A	SA	SA	A	A	A	T	A	T	A	SA	SA	SA	SA	SA	SA	SA	SA	SA	A	A	SA	A	A	A	A	A	T	SA	SA	A	A	A	T	SA	SA	SA
490	A	A	SA	T	T	A	A	A	T	T	A	A	A	T	SA	A	A	A	T	A	T	A	SA	SA	SA	SA	SA	SA	SA	SA	SA	A	A	SA	A	A	A	SA	A	T	SA	SA	A	A	A	T	SA	SA	SA
491	A	A	SA	T	T	A	A	A	T	T	A	A	A	T	SA	A	A	A	T	A	T	A	A	SA	SA	A	SA	SA	SA	SA	T	T	A	SA	SA	A	T	SA	A	T	SA	SA	A	A	A	T	T	A	SA
492	A	A	SA	T	T	A	T	A	T	T	A	A	A	T	SA	A	A	A	T	A	SA	A	A	SA	SA	A	SA	A	SA	A	T	T	A	SA	SA	A	T	SA	SA	SA	SA	SA	SA	A	T	T	T	SA	A
493	A	A	SA	T	A	A	T	SA	T	T	A	A	A	T	SA	A	A	SA	A	A	SA	SA	A	SA	SA	A	SA	A	SA	A	T	T	A	SA	SA	A	T	SA	SA	SA	SA	SA	SA	A	A	T	T	A	A
494	A	A	SA	SA	A	A	SA	SA	T	T	T	A	A	T	SA	A	A	T	A	A	SA	A	A	SA	SA	A	SA	A	SA	A	A	T	A	SA	A	A	T	SA	T	T	SA	SA	SA	A	A	A	SA	A	SA
495	A	A	T	T	A	A	SA	T	T	T	T	SA	A	SA	SA	A	A	T	T	A	SA	A	A	SA	A	A	SA	A	A	A	A	T	A	SA	SA	A	T	SA	T	T	SA	SA	SA	A	A	A	SA	SA	SA
496	A	A	A	T	T	A	SA	T	T	T	T	SA	A	SA	SA	A	A	T	T	A	T	A	A	SA	A	A	SA	A	A	A	A	A	A	SA	SA	A	T	SA	T	T	SA	SA	SA	A	A	A	SA	SA	SA
497	A	A	A	T	SA	A	T	T	T	T	T	A	A	SA	SA	A	A	T	A	A	T	A	A	A	A	A	SA	A	A	A	A	A	A	SA	SA	A	T	SA	T	A	SA	SA	SA	A	A	A	SA	SA	A
498	A	A	A	SA	SA	A	T	T	T	T	T	A	A	SA	SA	A	A	T	SA	A	T	A	T	A	A	A	SA	A	T	A	SA	A	A	SA	SA	A	T	SA	T	A	SA	SA	SA	A	T	A	SA	SA	A
499	A	A	A	SA	SA	A	T	SA	T	T	SA	A	A	A	A	SA	A	T	SA	A	T	A	T	SA	A	A	T	A	A	A	SA	A	A	SA	SA	A	T	SA	T	T	SA	SA	SA	A	T	A	SA	SA	A
500	A	A	A	SA	SA	A	T	SA	T	T	SA	A	A	A	A	SA	A	SA	T	A	A	A	T	SA	A	T	T	A	A	A	SA	A	A	SA	A	A	T	SA	T	T	SA	SA	T	T	T	A	SA	SA	A
501	A	A	A	T	SA	A	T	SA	T	T	SA	A	A	A	A	SA	A	SA	T	A	A	A	T	A	T	T	T	A	A	A	SA	A	SA	SA	T	A	SA	SA	T	T	SA	SA	T	T	T	A	SA	SA	A
502	A	A	A	T	A	A	T	T	T	T	SA	A	A	A	A	SA	A	SA	A	A	A	A	T	A	T	T	A	A	A	A	SA	A	A	A	T	A	SA	SA	T	SA	T	SA	T	T	T	A	SA	SA	SA
503	A	A	SA	T	A	A	A	T	T	T	SA	A	A	A	A	A	A	SA	A	A	A	A	A	A	T	T	A	A	A	A	SA	A	A	A	T	A	SA	A	T	SA	A	T	T	T	T	A	SA	SA	SA
504	A	A	SA	T	A	T	A	T	T	T	SA	A	A	A	A	A	A	A	A	A	A	A	SA	A	A	T	A	A	A	A	SA	SA	A	A	A	SA	SA	A	T	T	T	T	T	T	T	A	SA	SA	SA
505	A	A	SA	T	A	T	A	SA	T	T	SA	A	A	A	A	A	A	A	A	A	A	A	SA	A	A	T	A	A	SA	A	A	SA	A	A	A	A	SA	A	T	A	T	T	T	T	SA	A	SA	A	SA
506	A	A	SA	T	A	T	SA	A	T	T	T	A	A	A	A	A	A	T	A	A	T	A	T	A	A	A	A	A	T	A	A	T	A	A	A	A	SA	A	T	SA	T	T	T	T	T	A	SA	A	SA
507	A	A	SA	T	T	T	SA	A	T	T	T	A	A	T	A	A	A	SA	A	T	T	T	T	A	A	SA	A	A	A	A	A	T	A	A	A	A	SA	SA	SA	SA	T	T	T	T	T	T	SA	A	SA
508	A	A	SA	T	T	T	SA	A	T	T	A	A	A	T	A	A	A	SA	A	T	T	T	T	A	A	SA	A	A	A	A	T	T	A	A	A	A	T	A	SA	SA	SA	T	T	T	T	T	SA	SA	SA
509	A	A	T	T	T	T	SA	A	T	T	A	A	A	T	A	A	A	SA	A	T	T	T	T	A	A	SA	A	A	A	A	T	T	A	A	A	T	T	T	SA	SA	SA	T	T	T	T	T	SA	SA	A
510	A	A	T	T	T	T	SA	A	T	T	A	A	A	T	A	A	A	SA	A	T	T	T	T	A	A	SA	A	A	A	A	T	T	A	A	A	T	T	T	SA	SA	T	T	T	T	T	T	SA	SA	SA
511	A	A	T	T	T	T	SA	A	T	T	T	A	A	T	A	A	A	SA	SA	T	T	T	T	A	A	SA	A	SA	A	A	T	T	SA	A	A	T	T	T	T	SA	T	T	T	T	T	T	SA	SA	SA
512	A	A	T	A	T	T	SA	A	T	T	T	A	A	SA	A	A	A	SA	A	T	T	T	T	A	A	SA	A	SA	A	T	SA	T	SA	A	A	SA	T	T	A	SA	T	T	T	T	T	T	SA	SA	SA
513	A	A	SA	A	T	T	SA	A	T	T	T	A	A	A	A	A	A	SA	A	T	T	T	T	A	A	SA	A	SA	A	T	SA	T	SA	A	A	SA	T	T	A	SA	T	T	T	T	T	T	A	SA	A
514	A	A	T	A	T	A	SA	A	T	T	T	A	A	A	A	A	A	T	A	T	A	T	T	A	A	SA	SA	SA	A	T	T	T	SA	A	A	SA	T	T	A	SA	T	T	A	T	T	T	A	SA	A
515	A	A	T	A	SA	A	A	A	T	T	T	A	A	A	A	A	A	T	T	A	A	T	T	A	A	A	T	SA	T	A	T	T	SA	A	A	SA	A	SA	A	SA	T	T	A	T	T	T	A	T	A
516	A	A	T	SA	SA	A	SA	A	T	T	T	A	A	A	A	A	A	SA	T	A	A	T	T	T	A	T	A	T	T	A	T	T	SA	A	A	SA	A	A	A	SA	T	T	A	T	SA	SA	A	T	A
517	A	A	T	SA	SA	T	SA	A	T	T	T	A	A	A	A	A	A	A	T	A	A	A	T	T	SA	T	A	A	SA	T	T	A	SA	T	A	SA	A	A	A	SA	T	T	A	T	SA	SA	A	T	A
518	A	A	T	SA	SA	A	SA	A	T	T	T	A	A	A	A	A	A	A	SA	T	A	A	T	SA	SA	T	A	A	A	T	T	A	SA	T	A	SA	A	A	A	SA	T	T	A	T	SA	SA	A	T	A
519	A	A	T	SA	A	A	SA	A	T	T	T	SA	A	A	A	A	A	A	SA	SA	A	A	T	SA	SA	T	A	A	A	T	SA	A	SA	T	T	SA	A	SA	A	A	T	T	A	T	A	SA	A	A	A
520	A	A	T	A	A	A	SA	A	T	T	T	SA	A	A	A	A	A	A	SA	SA	A	A	T	SA	SA	T	T	A	T	T	SA	A	A	T	A	SA	SA	SA	A	A	T	A	A	T	A	SA	A	T	A
521	A	A	T	A	SA	A	SA	A	T	T	T	SA	A	A	A	A	A	A	SA	T	T	A	T	T	SA	T	T	A	A	T	SA	SA	A	T	A	SA	T	SA	A	A	T	A	A	T	A	SA	A	SA	A
522	A	A	A	A	SA	A	SA	A	T	T	A	SA	A	A	A	A	A	A	SA	T	T	A	T	T	SA	T	T	A	T	SA	A	SA	A	T	A	SA	T	A	A	T	T	A	SA	SA	A	SA	A	SA	A
523	A	A	A	A	SA	A	SA	A	T	T	A	A	A	A	A	A	A	A	SA	T	T	A	A	SA	SA	T	T	T	T	T	T	T	T	A	A	T	T	A	A	T	T	A	SA	SA	A	A	A	SA	A
524	A	A	A	A	SA	A	T	A	T	T	A	A	A	A	A	A	A	A	SA	T	T	A	SA	SA	SA	T	SA	T	SA	T	T	T	A	A	A	T	T	A	A	T	T	A	SA	SA	SA	A	A	SA	A
525	A	A	A	A	SA	A	SA	A	T	T	A	A	A	A	A	A	A	A	SA	T	T	A	SA	SA	SA	SA	SA	A	SA	T	T	T	A	A	A	T	T	A	A	T	T	A	A	SA	SA	A	T	SA	A
526	A	A	A	A	SA	A	SA	T	A	T	T	A	A	A	A	A	A	A	A	T	A	SA	SA	SA	SA	SA	SA	A	T	T	T	T	A	A	A	T	T	A	A	A	T	A	A	T	T	A	SA	SA	A
527	A	A	T	T	SA	A	SA	T	A	T	T	A	A	A	A	A	A	A	A	T	SA	SA	SA	SA	SA	SA	SA	A	T	T	SA	A	A	A	A	T	T	A	A	A	T	A	A	T	T	A	T	SA	T
528	A	A	T	T	SA	A	A	T	A	T	T	A	A	A	A	A	A	A	A	T	SA	SA	SA	SA	SA	SA	SA	A	T	T	SA	A	A	A	T	SA	T	A	A	A	T	A	A	T	T	A	T	SA	T
529	A	A	T	SA	SA	A	SA	T	A	T	A	A	A	A	A	SA	A	SA	A	T	T	SA	SA	SA	SA	SA	SA	A	A	T	SA	A	A	SA	T	SA	T	A	A	A	T	A	A	T	T	A	T	SA	T
530	A	A	T	SA	SA	A	SA	T	A	T	A	A	A	A	A	SA	A	SA	A	T	T	SA	SA	SA	SA	SA	A	A	A	T	SA	T	A	A	T	A	T	A	A	A	T	A	A	T	T	A	T	SA	T
531	A	A	SA	SA	SA	A	SA	T	A	T	A	A	A	SA	A	SA	A	SA	A	T	T	SA	SA	SA	SA	T	A	A	A	T	SA	T	A	A	T	A	T	A	A	A	T	A	A	T	T	A	T	T	T
532	A	A	T	A	SA	A	SA	SA	A	T	A	A	A	SA	A	A	A	A	A	SA	SA	SA	SA	SA	SA	T	A	A	A	T	SA	T	A	A	T	A	T	A	A	T	T	T	A	T	A	A	A	T	T
533	A	A	T	A	A	A	SA	SA	A	T	SA	A	A	SA	A	A	A	A	A	SA	SA	SA	SA	SA	SA	T	A	A	A	T	SA	T	A	A	T	A	T	A	A	T	T	T	A	T	A	A	SA	SA	T
534	A	A	T	A	A	A	SA	SA	A	T	SA	A	A	A	A	A	A	SA	A	SA	SA	SA	SA	SA	SA	T	A	A	A	T	SA	T	A	A	A	A	T	A	A	T	T	T	A	A	A	A	SA	SA	SA
535	A	A	SA	A	A	A	SA	T	A	A	SA	A	A	T	A	A	A	SA	A	SA	SA	SA	SA	SA	SA	T	A	A	A	T	SA	T	A	A	A	A	T	A	A	A	T	T	A	T	A	A	SA	A	SA
536	A	A	SA	T	A	A	SA	T	A	A	SA	A	A	SA	A	A	A	SA	SA	SA	A	A	SA	SA	A	T	A	A	A	SA	SA	T	A	A	A	A	T	A	A	A	T	T	A	T	A	A	T	A	SA
537	A	A	SA	A	A	A	SA	T	A	A	SA	A	A	SA	A	A	A	SA	SA	SA	A	A	SA	SA	A	SA	A	A	A	SA	SA	T	A	A	A	T	T	A	A	T	T	T	A	T	A	A	A	A	SA
538	A	A	SA	T	SA	A	SA	T	A	A	SA	A	A	SA	A	A	A	SA	SA	SA	A	A	A	SA	A	SA	A	A	SA	SA	SA	T	T	A	A	A	T	A	A	T	T	T	A	T	A	A	A	A	SA
539	A	A	SA	SA	SA	A	A	T	A	A	SA	A	A	SA	A	A	A	SA	SA	SA	A	A	A	SA	T	SA	A	A	SA	T	SA	A	T	A	A	A	T	A	A	T	A	T	A	T	A	A	A	A	SA
540	A	A	SA	SA	SA	SA	A	T	A	A	SA	A	A	SA	A	A	A	T	SA	A	A	A	A	A	T	SA	A	A	T	T	SA	A	T	A	A	A	T	A	A	T	A	T	T	T	A	A	A	A	SA
541	A	A	SA	SA	SA	SA	A	T	A	A	SA	A	A	T	A	A	A	T	SA	SA	A	A	A	A	T	SA	A	A	T	T	SA	A	T	A	SA	SA	T	A	A	T	A	A	SA	T	A	A	A	A	SA
542	A	A	SA	A	SA	SA	A	T	A	A	SA	A	A	T	A	A	A	SA	SA	SA	A	A	A	A	T	SA	A	SA	T	T	SA	A	T	A	T	SA	T	A	A	T	A	A	A	T	T	A	A	A	SA
543	A	A	SA	A	SA	SA	SA	T	A	A	SA	A	A	A	A	A	A	SA	SA	SA	A	A	A	A	T	SA	A	T	T	T	SA	A	T	A	T	SA	T	A	A	T	A	A	A	T	A	A	A	SA	SA
544	A	A	SA	A	SA	SA	SA	T	A	A	SA	A	A	A	A	A	T	SA	T	SA	A	A	A	A	T	SA	A	T	T	T	SA	A	SA	A	T	SA	SA	A	A	T	A	A	T	T	A	A	SA	SA	SA
545	A	A	SA	A	SA	SA	SA	T	A	A	SA	A	A	SA	A	A	T	SA	T	SA	A	A	A	SA	T	SA	A	T	SA	T	SA	A	SA	A	A	SA	A	A	A	T	A	A	T	T	A	T	SA	SA	SA
546	A	A	SA	A	SA	T	SA	T	A	A	SA	SA	A	SA	A	T	T	A	T	SA	A	A	A	SA	A	A	A	A	SA	T	SA	A	SA	A	A	SA	A	A	A	T	A	A	T	T	A	T	A	SA	SA
547	A	A	SA	SA	SA	T	SA	SA	A	A	SA	SA	A	SA	A	T	A	A	SA	SA	A	A	A	SA	A	A	A	SA	SA	T	A	A	SA	A	A	SA	A	A	A	T	A	A	T	T	A	T	SA	A	SA
548	A	A	A	SA	SA	A	SA	SA	A	A	SA	A	A	SA	A	T	T	A	SA	SA	A	A	A	SA	A	A	A	SA	SA	T	A	SA	SA	A	T	SA	A	A	SA	SA	A	A	T	T	SA	T	SA	A	T
549	A	A	A	SA	T	A	SA	T	A	A	SA	A	A	SA	A	T	A	A	SA	SA	A	A	SA	A	A	A	A	SA	SA	T	A	SA	SA	A	T	SA	A	SA	SA	SA	A	A	T	A	SA	T	SA	A	T
550	A	A	A	A	SA	A	SA	T	SA	A	SA	A	A	SA	A	T	A	A	SA	SA	A	A	SA	A	A	A	A	SA	SA	A	A	T	SA	A	T	SA	A	SA	A	SA	A	A	SA	A	SA	A	SA	A	T
551	A	A	SA	A	SA	A	SA	A	SA	A	SA	A	T	A	A	A	A	A	SA	SA	A	A	SA	A	A	A	SA	SA	SA	A	A	A	SA	A	A	SA	T	SA	A	SA	A	A	T	A	A	A	SA	A	T
552	A	A	SA	T	A	A	A	A	SA	A	SA	A	T	A	A	A	A	A	SA	SA	A	SA	A	A	A	A	SA	SA	SA	A	A	A	SA	A	A	SA	T	A	A	T	A	A	T	A	A	A	SA	A	T
553	A	A	SA	T	A	A	A	A	SA	A	SA	A	T	A	A	A	A	A	A	SA	SA	SA	A	A	A	A	SA	SA	T	A	A	A	SA	A	A	SA	T	T	A	T	A	A	T	A	A	T	SA	A	SA
554	A	A	SA	T	A	A	A	A	SA	A	SA	T	T	A	A	A	A	A	T	SA	SA	SA	A	A	A	A	SA	T	T	A	A	A	SA	A	A	A	T	T	T	T	A	A	T	A	A	T	SA	A	SA
555	A	A	SA	T	A	A	A	A	SA	A	SA	A	T	A	A	A	A	A	T	SA	SA	SA	A	A	A	A	SA	A	T	A	A	A	SA	A	A	SA	T	T	T	T	SA	T	T	A	A	T	T	A	SA
556	A	A	SA	T	A	A	A	A	SA	A	SA	A	T	A	A	A	A	A	SA	SA	A	SA	A	A	A	A	SA	A	T	T	T	A	SA	SA	T	SA	T	T	T	T	T	T	T	A	A	T	T	A	A
557	A	A	A	T	A	A	A	A	SA	A	SA	A	T	A	A	A	A	A	SA	SA	A	SA	A	A	A	T	SA	A	SA	T	T	A	T	SA	T	A	T	T	T	A	T	T	T	A	A	T	T	A	A
558	A	A	T	T	A	A	A	A	T	A	SA	A	T	A	A	A	A	A	T	SA	A	SA	A	A	A	T	SA	A	SA	T	T	A	T	SA	T	A	A	SA	T	A	T	A	T	A	A	T	T	A	A
559	A	A	T	T	A	T	A	A	T	A	SA	T	T	A	A	A	A	A	T	SA	A	A	T	A	A	A	SA	A	SA	T	T	T	T	T	T	A	A	SA	T	A	T	T	T	A	A	T	T	A	A
560	A	A	SA	A	A	T	T	SA	T	T	SA	T	T	A	A	A	SA	SA	T	SA	A	A	T	A	A	A	T	A	SA	T	T	A	T	T	T	A	A	SA	SA	SA	T	T	A	A	A	T	A	A	A
561	A	A	SA	T	A	A	T	SA	T	T	SA	A	T	A	A	A	SA	T	A	SA	A	A	T	A	T	SA	T	A	SA	A	T	A	T	T	T	A	SA	SA	T	T	T	T	SA	A	T	T	A	A	A
562	A	A	SA	A	SA	A	A	T	T	T	SA	A	T	T	A	A	A	SA	A	SA	A	A	T	A	T	SA	A	T	SA	A	T	SA	T	T	T	A	SA	A	T	T	T	A	SA	T	T	T	A	A	A
563	A	A	SA	A	SA	A	T	SA	T	T	SA	A	A	T	A	A	A	SA	A	SA	A	A	A	A	T	SA	A	T	SA	A	T	SA	T	T	A	T	SA	A	T	T	T	A	SA	T	T	A	A	A	A
564	A	A	SA	A	SA	SA	T	SA	T	T	SA	A	A	T	A	A	A	SA	A	SA	A	A	T	A	T	SA	A	T	T	A	T	A	SA	T	A	T	SA	A	T	T	T	SA	SA	T	T	A	A	T	A
565	A	A	SA	A	SA	SA	SA	SA	T	T	SA	SA	A	T	A	A	A	SA	A	SA	A	A	A	A	T	SA	A	T	SA	A	T	A	T	A	T	T	SA	A	T	SA	T	SA	SA	T	T	A	A	T	T
566	A	A	A	A	T	SA	A	SA	T	T	T	SA	A	T	A	A	A	SA	A	SA	A	A	A	A	T	SA	A	T	SA	A	T	A	T	A	T	A	T	T	A	T	SA	SA	SA	T	T	T	A	T	T
567	A	A	A	A	SA	SA	A	SA	T	T	T	SA	A	T	A	A	A	SA	A	SA	A	A	A	A	T	SA	A	T	SA	T	T	A	T	A	T	A	T	A	A	T	SA	SA	SA	T	T	T	A	T	A
568	A	T	A	A	SA	T	A	T	T	T	T	SA	A	T	A	A	A	SA	T	A	A	A	A	T	T	SA	SA	T	SA	T	T	SA	T	A	T	A	T	A	A	SA	SA	A	SA	SA	T	T	A	T	A
569	A	T	A	A	T	T	A	SA	T	T	T	SA	A	T	A	A	A	SA	A	T	A	A	T	T	T	SA	SA	T	SA	T	T	SA	T	A	T	T	T	A	A	SA	SA	SA	A	SA	T	T	A	T	A
570	A	T	A	A	A	T	A	A	T	T	T	SA	A	T	A	A	A	SA	A	T	A	A	T	T	T	A	SA	T	SA	A	T	SA	T	T	SA	T	T	A	A	T	SA	SA	A	SA	T	T	A	T	A
571	A	T	A	A	A	T	A	A	T	T	T	SA	A	T	A	A	A	T	A	T	A	A	T	T	T	A	SA	T	SA	A	T	SA	T	T	SA	T	A	A	T	T	SA	SA	A	A	T	T	T	T	A
572	A	A	SA	A	A	A	A	A	T	T	T	SA	A	T	A	A	A	T	A	T	A	A	T	T	T	A	SA	T	SA	A	T	SA	T	T	SA	T	A	A	T	T	SA	SA	A	A	T	T	T	T	A
573	A	A	SA	SA	A	A	A	A	T	T	T	SA	A	T	T	A	A	T	T	T	T	T	T	T	T	A	T	A	SA	A	T	SA	T	T	SA	T	A	A	A	T	SA	SA	A	A	T	T	T	T	A
574	A	A	T	SA	A	A	A	A	T	T	T	SA	A	SA	T	A	T	SA	SA	T	A	T	T	T	T	A	T	A	SA	A	T	T	T	A	SA	T	T	T	T	T	SA	SA	A	A	T	T	T	T	A
575	A	A	A	SA	A	A	A	A	T	T	T	SA	A	SA	T	A	T	SA	SA	T	A	T	T	T	T	A	A	A	SA	A	T	T	T	A	SA	T	T	T	T	T	SA	SA	A	A	T	T	T	T	A
576	A	A	A	SA	T	A	A	A	T	T	T	SA	A	A	A	A	T	SA	SA	T	A	T	T	T	T	A	A	A	SA	A	T	T	T	SA	SA	T	T	T	T	A	SA	SA	A	A	T	T	T	T	A
577	A	A	T	T	T	T	A	A	T	T	T	A	A	A	A	T	T	SA	SA	T	A	T	T	T	T	A	A	SA	A	A	A	T	A	T	SA	T	T	T	T	A	SA	SA	SA	A	A	T	T	T	A
578	A	A	T	T	T	A	A	A	T	T	T	A	A	A	A	T	T	SA	SA	T	T	T	T	T	A	A	A	SA	A	SA	A	T	A	T	SA	T	T	T	T	A	SA	SA	SA	A	A	T	T	T	A
579	A	A	T	T	T	A	A	A	T	T	T	A	A	A	A	T	T	SA	SA	T	T	T	T	T	A	A	A	SA	SA	SA	A	SA	T	T	SA	A	T	T	T	A	SA	SA	SA	A	A	T	T	T	A
580	A	A	T	T	T	A	A	A	T	T	T	A	A	A	A	T	T	A	SA	T	T	T	T	T	T	A	A	SA	SA	SA	A	SA	T	T	SA	A	SA	SA	T	T	SA	SA	SA	SA	A	T	T	T	A
581	A	A	T	A	A	A	SA	A	T	T	T	A	A	A	A	T	T	A	SA	T	T	T	T	T	T	A	A	T	SA	SA	A	SA	T	T	SA	A	A	A	T	T	SA	SA	SA	SA	A	T	T	T	A
582	A	A	T	A	A	A	SA	A	T	A	T	A	A	A	A	T	T	A	SA	T	T	T	T	T	T	A	A	T	A	T	A	A	T	T	SA	A	SA	A	T	T	SA	SA	SA	SA	A	T	T	T	A
583	A	T	T	A	A	A	T	A	A	A	T	A	A	SA	A	T	T	A	SA	T	T	T	T	T	T	T	T	T	A	T	T	T	T	T	SA	T	SA	A	T	T	SA	SA	SA	SA	A	T	T	T	A
584	A	T	SA	A	A	A	T	T	A	A	T	A	A	SA	A	T	T	A	SA	T	T	T	T	T	T	T	SA	T	A	T	T	T	T	T	SA	A	T	A	T	T	SA	SA	SA	SA	A	T	T	T	A
585	A	T	A	A	SA	SA	A	A	A	A	T	A	A	SA	A	T	T	T	T	T	T	T	T	T	T	T	T	T	A	SA	T	T	SA	T	SA	T	A	A	T	T	SA	SA	SA	SA	A	T	T	T	A
586	A	A	A	A	SA	SA	A	T	A	A	T	A	A	SA	A	T	T	SA	T	T	T	T	T	T	T	T	T	T	A	SA	T	SA	SA	SA	SA	T	A	A	SA	SA	SA	SA	SA	SA	A	T	T	T	A
587	A	A	T	A	SA	SA	SA	T	A	A	T	A	A	SA	A	T	T	T	T	T	T	T	T	T	T	T	T	T	A	SA	A	SA	SA	SA	SA	T	A	SA	SA	SA	SA	A	SA	SA	A	T	T	T	A
588	A	A	T	A	SA	SA	SA	A	A	A	T	A	A	SA	T	T	T	T	T	T	T	T	T	T	T	SA	T	T	A	SA	T	SA	A	A	SA	T	A	SA	SA	SA	SA	A	SA	SA	SA	T	SA	T	A
589	A	A	T	A	SA	SA	A	A	A	A	T	A	A	SA	T	T	T	T	T	T	T	T	T	T	T	SA	A	T	A	T	A	SA	A	A	SA	T	A	SA	SA	SA	SA	SA	SA	SA	SA	T	T	T	A
590	A	A	T	A	SA	SA	SA	A	A	A	SA	A	T	T	T	T	T	T	A	A	T	T	T	T	T	A	A	T	T	T	A	SA	A	A	SA	SA	SA	SA	T	SA	SA	SA	SA	SA	SA	T	T	T	A
591	A	A	T	A	SA	SA	SA	A	A	A	SA	T	T	T	T	T	T	T	A	T	T	T	T	T	T	A	A	A	A	T	A	T	A	A	SA	SA	SA	SA	T	SA	SA	SA	SA	SA	SA	SA	A	T	T
592	A	A	SA	SA	SA	T	A	A	A	A	A	A	T	T	T	T	A	T	T	T	T	T	T	T	T	A	A	A	A	T	A	T	SA	A	SA	SA	SA	SA	T	A	SA	SA	SA	SA	SA	T	A	A	T
593	A	A	SA	SA	SA	SA	A	A	A	A	A	A	T	T	T	T	A	T	T	T	T	T	T	T	SA	SA	A	A	SA	T	A	T	SA	A	SA	SA	T	SA	T	A	SA	SA	SA	SA	SA	SA	A	A	T
594	A	A	SA	SA	SA	A	A	A	A	A	A	A	T	T	T	T	A	T	T	T	T	T	T	T	SA	SA	T	A	SA	SA	A	T	T	SA	SA	SA	T	SA	T	A	SA	SA	SA	SA	SA	SA	A	A	T
595	A	A	T	SA	SA	A	A	A	A	A	A	A	T	A	T	T	A	T	T	T	T	T	T	T	SA	T	T	A	SA	SA	T	T	A	A	SA	SA	T	T	T	A	SA	SA	SA	T	SA	T	A	T	T
596	A	A	T	SA	SA	T	A	T	A	A	A	A	T	SA	T	T	A	T	T	T	T	T	T	T	SA	T	T	SA	SA	SA	T	T	T	A	SA	SA	T	T	A	T	SA	SA	SA	SA	SA	A	A	T	T
597	A	A	T	SA	SA	A	A	A	A	A	A	A	T	A	T	T	T	T	T	T	T	T	T	T	SA	T	T	SA	SA	SA	T	T	T	A	SA	T	T	A	T	T	T	SA	SA	SA	T	A	A	A	T
598	A	A	T	SA	A	SA	T	A	A	A	T	A	T	A	T	T	T	T	T	T	T	T	T	T	SA	A	A	SA	T	SA	T	SA	A	SA	SA	T	T	A	A	T	SA	SA	SA	SA	SA	A	A	A	SA
599	A	T	T	T	T	T	T	A	A	A	T	A	T	A	T	T	T	T	T	T	T	T	T	T	SA	A	A	SA	T	SA	T	SA	A	T	SA	T	T	T	A	T	SA	SA	A	SA	T	A	SA	A	T
600	A	SA	T	T	A	T	T	A	A	A	A	A	A	A	T	T	T	T	T	T	A	T	T	T	SA	T	A	SA	SA	SA	T	SA	A	A	SA	T	T	T	A	T	SA	SA	A	SA	T	A	SA	A	T
601	A	A	A	SA	T	T	SA	T	A	A	T	A	A	A	T	T	T	SA	T	T	T	T	T	T	SA	A	A	SA	SA	SA	T	SA	A	A	SA	T	T	T	A	SA	SA	A	A	SA	T	A	SA	A	SA
602	A	A	T	SA	T	T	SA	SA	A	A	T	A	A	A	T	T	T	SA	A	T	A	T	T	T	T	A	A	SA	SA	SA	T	SA	A	A	SA	T	T	T	A	A	SA	A	A	SA	T	A	SA	A	SA
603	A	A	T	A	T	T	SA	SA	A	T	T	A	A	A	T	T	T	T	A	T	A	T	T	T	T	A	A	SA	SA	SA	T	T	A	A	SA	T	T	A	A	T	SA	A	A	A	T	SA	T	T	SA
604	A	A	T	T	A	T	T	T	A	T	T	A	A	A	T	T	T	T	T	T	A	T	T	T	T	A	A	SA	SA	SA	T	SA	T	T	SA	SA	T	A	T	SA	SA	A	A	A	T	SA	T	T	A
605	A	A	SA	T	A	T	SA	SA	A	T	T	A	A	A	T	T	T	T	T	T	A	T	T	T	T	A	A	SA	SA	SA	A	SA	T	T	SA	SA	T	A	T	SA	SA	SA	A	A	T	A	T	T	A
606	A	A	T	T	A	T	A	SA	T	T	T	A	A	A	T	T	T	T	T	T	A	T	T	T	T	A	SA	SA	SA	SA	A	A	A	T	SA	SA	T	A	T	SA	SA	SA	A	A	SA	A	A	T	T
607	A	A	T	T	A	A	A	T	T	T	T	A	A	A	T	T	T	SA	T	T	A	T	T	T	T	A	SA	A	SA	SA	A	A	A	SA	A	T	A	A	SA	SA	SA	SA	A	A	SA	A	A	T	T
608	A	A	T	T	A	T	SA	T	T	T	T	A	A	A	T	T	T	A	A	T	A	T	T	T	T	SA	SA	A	SA	A	A	T	SA	SA	SA	T	A	T	SA	A	SA	SA	A	A	SA	A	SA	A	T
609	A	A	SA	SA	A	T	A	T	T	T	T	A	A	A	T	T	T	A	A	T	A	T	T	T	T	SA	SA	A	SA	A	A	SA	SA	SA	A	T	SA	SA	A	T	SA	SA	A	A	SA	A	SA	A	SA
610	A	A	T	SA	A	T	A	A	T	T	T	A	A	A	T	T	T	T	A	T	A	T	T	T	T	SA	SA	A	T	A	A	T	SA	SA	SA	T	A	SA	A	SA	SA	A	A	A	SA	A	A	A	SA
611	A	A	T	SA	A	T	A	A	T	T	T	A	A	A	T	T	T	T	A	T	A	A	T	T	A	SA	SA	A	T	SA	A	T	T	T	SA	T	A	SA	A	T	SA	A	A	SA	SA	A	A	A	SA
612	A	T	T	A	T	T	A	A	T	T	T	A	A	A	A	T	T	A	A	T	A	A	T	T	T	A	SA	A	A	SA	A	T	T	T	SA	T	A	T	A	T	SA	A	A	SA	SA	SA	A	A	SA
613	A	T	SA	A	T	T	A	A	T	T	T	A	T	A	A	T	A	A	A	T	A	A	T	T	T	A	A	A	A	T	A	T	T	SA	SA	T	A	T	A	T	SA	A	A	SA	SA	SA	A	A	SA
614	A	T	A	A	A	T	T	A	T	T	T	A	T	A	A	T	A	SA	A	T	A	A	T	T	T	A	T	A	A	T	A	T	SA	SA	SA	T	A	A	T	T	SA	A	SA	SA	SA	A	SA	A	SA
615	A	T	A	T	A	T	T	A	T	T	T	A	T	A	A	T	A	SA	A	T	A	A	A	A	T	A	T	A	A	T	A	T	SA	SA	SA	T	A	A	T	A	A	A	SA	SA	SA	A	SA	SA	SA
616	A	T	A	A	A	A	T	T	T	T	T	A	T	A	A	T	A	SA	A	T	A	A	A	A	SA	A	T	A	A	A	A	A	SA	SA	T	SA	A	T	T	A	A	A	SA	SA	SA	A	A	SA	SA
617	A	T	A	A	A	A	T	A	T	T	T	A	T	A	A	T	A	SA	SA	T	A	A	A	A	SA	A	SA	A	A	A	A	SA	SA	SA	T	A	SA	T	T	A	T	A	SA	SA	SA	A	A	SA	SA
618	A	T	A	A	A	A	T	T	T	T	T	A	T	A	A	T	A	SA	SA	T	SA	T	SA	A	SA	A	SA	A	A	A	A	T	SA	SA	T	A	SA	T	T	A	T	SA	SA	SA	SA	A	T	SA	SA
619	A	T	A	A	A	A	T	T	T	T	T	A	T	A	A	T	A	SA	SA	A	SA	T	SA	A	SA	T	SA	A	A	A	A	T	SA	T	T	SA	SA	T	T	A	T	A	SA	SA	SA	A	T	SA	SA
620	A	T	A	A	T	A	T	T	T	T	T	A	T	A	A	T	A	SA	SA	A	T	T	SA	SA	SA	T	SA	A	A	A	A	T	SA	T	T	SA	T	T	T	A	T	A	SA	SA	SA	A	T	SA	SA
621	A	T	A	A	T	A	T	A	T	T	SA	A	T	A	A	T	A	A	SA	A	T	T	SA	SA	SA	T	SA	A	SA	A	A	T	SA	T	T	SA	T	T	T	A	T	A	SA	SA	SA	A	T	SA	SA
622	A	T	A	A	SA	A	SA	A	T	T	SA	A	T	A	A	T	A	SA	A	A	A	T	SA	SA	SA	T	T	A	SA	A	A	T	T	T	T	SA	T	T	T	A	T	A	SA	SA	SA	A	T	T	A
623	A	T	A	A	SA	A	T	A	T	T	T	A	T	A	A	T	A	T	A	A	A	A	SA	SA	SA	T	T	A	T	A	A	T	T	T	T	SA	T	T	T	T	T	A	SA	SA	SA	A	T	T	A
624	A	T	A	A	SA	A	T	A	T	T	T	A	T	A	A	T	A	T	T	A	A	A	SA	SA	SA	SA	T	A	T	A	SA	A	T	T	T	T	T	T	T	A	T	A	SA	SA	A	A	A	SA	A
625	A	T	A	A	SA	A	T	A	T	T	T	A	T	A	A	T	A	T	T	A	A	SA	SA	SA	SA	SA	T	A	T	T	T	A	T	T	T	A	T	T	T	A	T	A	SA	SA	A	A	A	SA	A
626	A	T	A	A	SA	A	T	T	T	T	T	A	T	SA	A	A	A	T	SA	A	A	A	SA	SA	SA	SA	A	A	SA	T	T	A	T	SA	T	A	T	T	T	A	T	A	SA	SA	T	T	A	SA	A
627	A	T	A	A	A	A	T	T	T	T	T	A	T	SA	A	A	A	T	SA	A	A	A	SA	SA	SA	T	A	A	T	T	T	A	T	T	T	A	T	T	T	A	T	A	A	SA	T	T	A	SA	A
628	A	T	A	A	A	A	A	T	T	T	T	T	T	SA	A	A	A	T	T	A	A	A	SA	SA	SA	T	A	A	A	SA	T	A	T	T	T	A	T	T	T	A	T	A	T	T	T	T	A	SA	A
629	A	T	A	A	A	A	A	T	T	T	T	T	A	SA	A	A	A	SA	SA	SA	A	A	SA	SA	SA	T	A	A	A	T	T	SA	T	T	T	A	T	T	T	A	T	A	SA	T	T	T	T	T	A
630	A	T	A	A	A	T	A	T	T	T	T	T	A	SA	A	A	A	SA	T	SA	SA	T	SA	SA	A	T	T	A	A	T	T	SA	T	T	T	A	T	T	T	T	T	A	A	T	T	T	T	T	A
631	A	T	A	A	A	A	A	T	T	T	T	T	A	SA	A	A	A	SA	T	SA	SA	T	SA	SA	A	SA	T	A	T	T	T	A	T	T	T	A	T	T	A	T	T	A	A	T	T	T	T	T	A
632	A	T	A	A	A	A	A	T	T	T	T	T	A	SA	A	A	A	SA	T	SA	SA	T	SA	SA	A	SA	T	A	T	T	A	A	T	SA	T	A	T	T	A	T	T	A	T	A	T	T	T	T	A
633	A	T	A	A	A	A	A	T	T	T	T	T	A	SA	A	T	A	SA	T	SA	SA	SA	SA	SA	A	A	T	T	T	T	A	A	T	SA	T	A	T	T	T	T	T	A	A	A	T	A	T	T	A
634	A	T	A	A	T	A	A	T	T	T	T	T	T	SA	A	T	A	SA	T	SA	SA	SA	SA	SA	A	A	T	T	T	T	A	A	SA	SA	T	A	T	T	A	T	T	A	A	A	SA	A	T	T	A
635	A	T	A	A	T	A	A	T	T	T	T	A	T	SA	A	T	A	SA	T	SA	SA	SA	SA	SA	A	A	T	T	T	T	A	A	SA	T	T	A	T	T	A	SA	T	A	A	A	A	SA	T	T	A
636	A	T	A	A	T	T	A	A	T	T	T	A	T	SA	A	T	A	SA	T	SA	SA	SA	SA	T	A	A	T	T	T	T	A	T	T	T	T	A	SA	SA	A	SA	A	A	A	A	T	SA	A	T	A
637	A	T	A	A	T	T	A	A	T	T	T	A	T	SA	A	T	A	SA	T	T	SA	SA	SA	T	A	SA	A	T	T	T	SA	T	T	T	T	A	SA	T	T	T	A	T	A	A	SA	SA	T	T	A
638	A	T	A	A	T	T	A	A	T	T	T	A	T	A	A	A	A	SA	T	SA	SA	SA	SA	SA	A	SA	A	A	SA	T	SA	T	T	T	T	A	T	T	SA	SA	A	T	A	A	SA	SA	T	T	A
639	A	T	T	A	T	T	SA	A	T	T	T	A	T	A	A	A	A	SA	T	SA	SA	SA	SA	SA	A	A	A	SA	SA	T	SA	T	T	T	T	A	T	T	A	SA	SA	T	T	A	T	SA	T	T	A
640	A	T	A	T	T	T	SA	A	T	T	SA	A	T	T	A	A	A	T	T	SA	SA	SA	SA	SA	A	A	SA	T	SA	T	T	T	T	T	T	SA	T	T	A	SA	SA	T	T	A	T	SA	T	T	A
641	A	T	A	A	T	T	SA	A	T	T	SA	A	A	T	A	A	A	T	T	A	SA	A	SA	SA	A	A	SA	A	A	T	SA	T	A	T	T	SA	SA	T	A	A	T	T	T	A	SA	SA	T	T	A
642	A	T	T	A	T	T	SA	SA	T	T	SA	A	A	T	A	A	A	T	T	A	SA	A	SA	A	A	A	A	SA	A	SA	T	T	T	T	T	T	SA	T	A	T	T	T	A	A	T	SA	T	T	T
643	A	T	T	SA	T	T	SA	SA	T	T	T	A	A	SA	A	A	A	T	A	A	SA	A	SA	A	A	A	SA	SA	A	SA	T	SA	T	T	T	T	SA	T	A	T	T	T	A	T	T	A	T	T	T
644	A	T	T	SA	T	T	SA	SA	T	T	T	A	A	SA	A	A	A	T	A	A	SA	A	SA	A	A	SA	SA	SA	A	SA	T	T	T	T	T	A	SA	T	A	T	T	T	A	T	T	T	T	T	T
645	A	A	A	SA	T	T	SA	SA	T	T	T	A	A	SA	A	A	T	T	A	A	SA	A	SA	A	A	SA	SA	SA	SA	SA	T	T	T	T	T	A	A	T	A	T	T	T	A	T	T	T	T	T	T
646	A	A	A	SA	A	T	SA	SA	T	T	T	A	A	A	A	T	T	T	A	A	SA	A	SA	T	SA	SA	SA	SA	T	SA	T	T	T	T	T	T	A	T	SA	SA	T	T	A	T	T	T	A	T	T
647	A	A	A	A	A	SA	SA	SA	T	A	T	A	A	A	A	T	T	SA	A	A	SA	A	A	T	SA	SA	SA	SA	T	SA	T	T	A	T	T	SA	A	A	A	T	T	T	A	T	T	T	A	T	T
648	A	A	A	A	A	SA	SA	SA	T	A	T	A	A	A	A	T	T	A	A	A	SA	A	A	A	SA	SA	SA	SA	T	T	T	T	T	A	T	SA	A	A	A	T	T	T	A	T	T	T	A	T	T
649	A	A	SA	SA	A	SA	SA	SA	T	A	T	A	A	SA	A	T	T	A	A	A	SA	A	A	A	A	SA	A	T	T	T	T	T	A	A	T	SA	A	SA	A	T	T	T	A	T	T	T	A	T	T
650	A	T	A	T	A	SA	SA	SA	T	A	T	A	A	A	A	T	T	A	SA	A	SA	A	A	A	T	SA	T	T	T	T	T	T	T	A	T	T	A	SA	A	T	A	T	A	SA	T	T	A	SA	T
651	A	T	A	T	A	T	SA	SA	T	A	T	A	A	A	A	T	T	A	SA	A	SA	A	A	T	T	A	T	T	SA	A	T	T	T	SA	T	T	A	SA	SA	SA	A	T	A	SA	T	A	A	SA	T
652	A	T	A	T	A	T	SA	SA	T	A	T	A	A	A	A	T	T	A	SA	A	A	A	A	T	SA	A	T	T	SA	A	T	T	T	SA	T	T	A	SA	T	SA	A	T	SA	SA	T	A	A	SA	T
653	A	T	A	T	T	A	SA	SA	T	A	T	A	A	A	A	T	T	SA	T	A	A	A	T	T	T	A	SA	T	SA	A	T	T	A	SA	T	T	A	SA	T	T	A	SA	SA	SA	T	T	A	SA	A
654	A	T	A	T	T	A	T	SA	T	A	T	T	A	SA	A	A	A	SA	T	T	A	A	T	A	T	A	T	A	A	SA	A	T	A	SA	SA	T	T	SA	T	SA	A	SA	SA	SA	T	T	A	SA	T
655	A	T	A	T	T	T	SA	SA	T	A	T	T	A	T	A	A	A	SA	T	T	A	A	T	A	T	A	T	A	A	SA	A	T	A	SA	SA	T	T	T	T	T	A	A	SA	SA	T	A	A	SA	T
656	A	T	A	T	A	T	T	A	T	A	T	T	A	SA	A	A	A	SA	SA	T	A	A	T	A	T	T	T	A	T	SA	A	T	A	T	SA	T	T	T	T	T	SA	A	SA	SA	T	A	A	SA	T
657	A	T	A	T	A	T	T	A	T	A	T	T	T	SA	A	A	A	SA	SA	A	A	A	T	A	T	T	T	A	T	SA	A	T	A	A	SA	T	T	T	T	A	SA	A	SA	SA	T	A	A	SA	SA
658	A	T	A	T	A	T	T	T	A	A	T	T	T	SA	A	A	A	T	SA	A	A	A	T	A	T	T	T	A	T	SA	A	T	A	A	SA	T	T	T	T	A	SA	A	SA	SA	T	A	T	SA	T
659	A	A	T	A	A	T	SA	T	T	A	T	T	T	SA	A	A	A	T	SA	A	A	A	T	A	SA	A	T	A	T	A	T	A	T	A	SA	A	T	T	A	A	SA	A	T	SA	SA	A	SA	SA	SA
660	A	A	T	A	A	T	SA	T	T	T	T	T	T	SA	A	A	A	T	A	A	A	A	T	A	A	A	T	T	SA	A	T	A	T	SA	SA	T	T	SA	A	A	SA	A	T	SA	SA	A	A	SA	SA
661	A	A	SA	A	A	T	SA	T	T	T	T	T	T	A	A	A	A	T	A	A	A	A	A	A	A	A	T	T	A	T	T	A	T	SA	SA	A	SA	A	T	A	SA	A	SA	SA	SA	A	A	SA	SA
662	A	A	T	A	A	T	T	T	T	T	T	T	T	A	A	A	A	A	A	T	A	A	A	A	A	A	T	T	A	A	T	T	T	SA	SA	A	SA	A	T	A	SA	A	SA	SA	SA	A	A	SA	SA
663	A	A	T	A	A	T	T	A	T	T	T	T	A	A	A	A	A	A	A	T	T	A	A	A	A	SA	T	T	A	A	T	T	T	T	SA	A	SA	A	T	A	SA	SA	SA	SA	SA	A	A	T	SA
664	A	A	T	A	T	A	SA	A	T	T	T	T	A	A	A	A	A	SA	A	SA	T	A	A	T	A	SA	T	T	A	A	SA	T	T	T	SA	A	SA	A	A	A	SA	SA	SA	SA	T	A	A	A	SA
665	A	A	T	A	A	A	T	A	T	T	T	T	A	SA	A	A	A	SA	A	T	T	A	A	T	A	SA	T	T	T	A	SA	T	T	T	SA	A	A	A	A	A	SA	SA	SA	SA	SA	SA	A	A	SA
666	A	A	A	A	A	A	A	A	T	T	T	T	A	T	A	A	A	A	A	T	T	A	A	SA	A	T	T	T	T	T	A	T	T	A	SA	A	SA	A	A	A	SA	SA	A	SA	SA	A	SA	A	SA
667	A	A	A	SA	A	A	A	A	T	T	T	T	T	T	A	A	A	A	T	T	T	T	A	SA	A	T	T	T	SA	T	A	A	T	A	SA	SA	T	A	A	T	SA	SA	A	SA	SA	A	SA	A	SA
668	A	A	A	SA	A	SA	SA	A	T	T	T	T	A	T	A	A	A	A	SA	T	T	SA	SA	SA	A	SA	SA	T	SA	T	T	A	T	A	SA	SA	T	A	A	T	SA	SA	A	SA	SA	A	T	A	SA
669	A	A	A	SA	A	SA	SA	A	T	T	T	A	A	T	A	A	A	A	A	T	T	SA	SA	SA	A	SA	SA	T	SA	T	T	SA	T	A	SA	T	SA	A	T	T	A	SA	A	SA	SA	A	T	A	SA
670	A	A	A	SA	T	T	SA	A	T	T	T	A	A	T	A	A	A	A	A	T	T	SA	T	SA	T	SA	SA	T	SA	T	T	SA	T	A	T	SA	A	A	A	A	A	SA	A	SA	SA	A	SA	A	SA
671	A	A	A	SA	SA	T	SA	A	T	T	T	A	A	T	A	A	A	T	A	A	T	A	T	SA	T	SA	SA	T	SA	T	A	SA	T	A	T	SA	SA	A	A	A	A	SA	A	SA	SA	A	SA	SA	SA
672	A	A	A	SA	SA	SA	SA	T	T	A	T	A	A	T	A	A	A	SA	SA	A	T	A	A	T	T	SA	SA	T	SA	T	A	SA	SA	A	T	SA	SA	A	T	A	A	SA	A	A	SA	A	SA	SA	SA
673	A	A	A	SA	SA	SA	SA	T	T	A	T	A	A	T	SA	A	A	A	A	A	T	A	A	A	A	SA	T	T	SA	T	T	SA	A	A	T	SA	A	A	T	A	A	SA	A	A	SA	A	SA	SA	SA
674	A	A	SA	SA	A	SA	SA	T	T	A	A	A	A	T	SA	A	A	A	A	A	T	A	A	A	T	SA	T	A	SA	A	T	SA	A	A	T	A	T	T	T	A	A	A	A	A	SA	SA	SA	SA	SA
675	A	A	SA	SA	A	SA	SA	T	A	A	A	A	A	T	A	A	A	A	A	A	T	A	A	T	T	SA	T	T	SA	T	T	SA	A	A	A	A	T	T	T	A	A	A	A	A	SA	SA	SA	SA	SA
676	A	A	SA	SA	A	SA	SA	T	A	A	A	A	A	T	A	A	A	SA	A	A	T	T	A	T	T	SA	SA	T	SA	T	T	SA	A	A	A	A	T	SA	T	A	A	A	A	SA	SA	SA	SA	SA	SA
677	A	A	T	SA	A	T	T	T	A	A	T	A	A	T	A	A	A	SA	A	T	T	T	A	A	T	SA	SA	SA	SA	T	SA	SA	A	A	A	A	SA	A	T	A	A	A	A	SA	SA	SA	SA	SA	SA
678	A	A	T	SA	A	T	T	T	A	A	T	A	A	T	A	A	A	SA	A	T	T	A	A	A	SA	SA	SA	SA	SA	T	SA	SA	A	A	A	A	SA	A	T	SA	A	A	A	SA	SA	SA	SA	SA	SA
679	A	A	T	SA	A	A	T	T	A	A	T	A	SA	SA	A	A	A	T	A	T	A	A	A	A	A	A	SA	SA	SA	T	SA	SA	A	SA	A	SA	A	A	T	SA	A	A	A	SA	SA	SA	SA	SA	SA
680	A	A	A	SA	A	A	T	T	A	A	T	A	SA	SA	A	A	A	A	A	A	A	A	A	A	A	SA	SA	SA	SA	T	SA	A	A	T	A	SA	A	T	T	SA	A	A	A	SA	SA	SA	SA	SA	SA
681	A	A	A	T	A	A	A	T	A	A	T	A	SA	SA	A	A	A	A	SA	T	A	A	A	A	A	SA	SA	SA	A	T	T	SA	A	T	A	SA	A	T	T	SA	A	SA	A	SA	SA	SA	SA	SA	SA
682	A	A	T	A	A	A	A	SA	T	A	T	A	SA	T	A	A	A	A	SA	T	A	A	A	A	A	SA	SA	SA	A	T	T	SA	A	A	A	A	A	SA	T	SA	A	T	A	SA	SA	SA	SA	SA	SA
683	A	A	T	T	A	SA	A	T	T	A	T	A	SA	T	A	A	A	A	SA	T	A	A	A	A	A	SA	SA	SA	A	T	T	SA	A	A	A	A	A	A	T	SA	A	T	A	SA	SA	A	SA	SA	SA
684	A	A	T	A	A	SA	A	T	T	A	T	A	SA	T	A	A	A	A	SA	T	SA	A	A	A	A	SA	SA	SA	A	T	A	T	A	A	A	A	A	A	T	SA	T	T	A	SA	SA	A	SA	SA	SA
685	A	A	T	SA	A	SA	A	T	T	A	T	SA	SA	T	A	A	A	A	SA	T	SA	A	A	A	A	SA	SA	SA	A	A	SA	A	T	A	A	A	A	SA	T	SA	T	T	A	A	SA	A	SA	SA	SA
686	A	A	T	T	A	SA	A	T	T	A	T	SA	SA	SA	A	A	A	A	SA	T	SA	A	A	A	A	SA	A	T	SA	A	T	A	T	A	T	A	A	A	T	SA	T	SA	A	A	A	A	SA	SA	SA
687	A	A	T	T	T	SA	A	SA	T	A	T	SA	SA	SA	A	A	A	A	A	T	A	A	T	A	A	SA	A	T	T	A	T	A	SA	A	T	A	A	SA	T	SA	T	SA	A	A	A	A	SA	SA	SA
688	A	A	T	T	T	A	A	SA	A	A	A	SA	SA	SA	A	A	A	A	A	A	A	A	A	A	A	SA	A	T	A	A	SA	A	A	A	T	A	A	SA	T	SA	A	SA	T	A	A	A	SA	SA	SA
689	A	A	T	T	T	A	A	SA	A	A	A	SA	SA	A	A	A	A	SA	SA	A	A	SA	A	A	T	SA	T	T	A	T	SA	A	A	SA	T	A	SA	T	T	A	A	SA	T	A	A	A	SA	SA	A
690	A	A	T	A	T	A	A	A	A	A	A	SA	SA	A	A	A	A	SA	SA	A	SA	A	A	A	T	A	T	T	A	T	SA	A	A	SA	T	A	A	T	A	A	A	SA	A	A	T	A	SA	SA	A
691	A	A	T	A	T	A	A	A	A	A	A	SA	SA	A	A	A	A	SA	T	A	SA	A	T	A	T	A	T	T	A	T	SA	A	A	T	T	A	A	T	A	A	A	SA	A	A	T	A	SA	SA	SA
692	A	A	T	T	T	T	A	A	A	A	T	SA	SA	A	A	A	A	SA	T	A	SA	A	T	A	T	SA	T	T	A	T	SA	A	A	T	A	A	A	T	A	A	A	SA	A	A	T	A	SA	SA	SA
693	A	A	T	SA	T	T	A	A	A	A	T	SA	SA	SA	A	A	A	SA	T	A	SA	A	T	A	T	SA	A	T	SA	A	T	T	A	T	A	A	A	T	SA	A	A	SA	A	A	T	A	SA	A	T
694	A	A	A	SA	SA	A	A	A	A	A	A	SA	SA	T	SA	A	A	SA	T	A	SA	SA	SA	A	T	A	A	T	SA	T	T	T	A	A	T	A	T	T	SA	T	A	A	A	T	SA	A	A	T	T
695	A	A	A	SA	T	A	A	A	A	A	A	SA	SA	SA	SA	A	A	SA	T	SA	A	SA	SA	SA	T	A	SA	T	SA	T	T	T	A	A	SA	A	T	T	SA	A	A	A	A	T	SA	A	A	T	T
696	A	A	A	SA	A	A	A	A	A	A	SA	SA	SA	A	SA	A	A	SA	T	SA	A	SA	A	SA	T	A	SA	T	SA	T	T	T	A	A	SA	A	A	A	SA	A	A	A	T	T	SA	A	A	T	T
697	A	A	A	SA	A	T	SA	T	A	A	SA	SA	SA	A	A	A	A	SA	T	SA	A	SA	T	SA	A	A	SA	T	SA	A	T	T	A	A	T	A	A	A	SA	A	A	T	A	T	SA	A	A	A	T
698	A	A	A	SA	A	T	SA	T	A	A	SA	SA	SA	A	A	A	A	SA	SA	A	A	SA	T	SA	A	A	T	T	SA	A	T	A	A	A	T	A	A	A	SA	A	A	A	T	T	T	A	A	A	T
699	A	A	A	SA	A	A	SA	A	A	A	SA	SA	SA	A	A	A	A	A	SA	A	SA	SA	T	SA	A	A	T	A	SA	A	T	A	A	A	T	A	A	A	SA	A	SA	A	T	T	T	A	A	A	T
700	A	A	A	SA	A	A	T	A	A	A	SA	SA	SA	A	A	A	A	T	SA	A	SA	SA	T	SA	A	SA	T	A	SA	A	T	A	A	A	T	SA	A	A	SA	SA	T	A	T	T	T	T	A	A	A
701	A	A	T	SA	A	A	T	A	A	A	A	SA	SA	A	A	A	A	T	T	A	SA	SA	T	SA	A	T	T	SA	SA	A	SA	A	SA	T	T	SA	A	A	SA	SA	T	A	T	T	T	A	A	A	A
702	A	A	A	T	A	A	A	A	A	A	A	SA	SA	A	A	A	A	T	T	A	A	SA	SA	SA	A	SA	T	SA	SA	A	T	A	T	T	T	SA	SA	A	SA	T	T	A	A	T	T	A	A	A	A
703	A	A	A	T	A	A	A	T	A	A	A	SA	SA	SA	A	A	A	T	T	T	A	SA	SA	SA	A	SA	T	SA	SA	A	T	A	T	T	T	SA	SA	SA	SA	T	T	A	A	A	T	A	SA	SA	SA
704	A	A	A	SA	A	A	SA	T	A	A	A	SA	SA	SA	A	A	A	T	T	T	A	SA	SA	A	SA	T	A	SA	SA	A	T	A	T	T	T	A	SA	SA	SA	T	SA	A	A	A	T	A	T	SA	SA
705	A	A	A	SA	A	A	SA	T	A	A	A	A	SA	SA	A	A	A	SA	T	T	A	SA	SA	A	SA	T	A	SA	SA	A	T	A	T	T	T	A	SA	A	SA	SA	SA	A	A	A	T	A	T	SA	A
706	A	A	SA	SA	A	A	SA	T	A	A	A	A	SA	T	A	A	A	SA	T	T	A	SA	SA	SA	SA	A	A	SA	A	A	T	A	T	T	SA	SA	SA	A	SA	SA	SA	A	A	A	T	A	T	SA	A
707	A	A	SA	SA	A	T	SA	T	A	A	A	A	A	SA	A	A	A	SA	A	A	A	SA	T	A	A	A	A	T	A	A	T	A	T	T	SA	A	SA	A	SA	SA	SA	SA	A	A	T	A	T	SA	SA
708	A	A	SA	SA	A	T	SA	T	A	A	A	A	SA	T	A	A	A	SA	T	A	A	T	T	A	A	A	A	T	A	A	T	A	T	T	SA	A	A	SA	A	SA	SA	SA	A	A	T	A	A	SA	SA
709	A	A	SA	A	A	T	A	T	A	A	A	A	SA	T	A	SA	A	SA	SA	A	A	T	T	A	A	A	A	SA	A	A	A	A	SA	T	SA	T	T	SA	A	A	SA	SA	A	T	T	A	SA	SA	SA
710	A	A	SA	A	A	SA	A	SA	A	A	A	A	SA	T	A	SA	A	SA	SA	A	T	T	T	A	A	A	A	SA	A	A	SA	A	A	T	SA	T	T	T	A	A	T	SA	A	T	T	A	SA	SA	SA
711	A	A	SA	A	A	A	A	SA	A	A	A	SA	SA	A	A	SA	A	A	SA	A	T	T	T	A	A	A	A	SA	A	A	T	A	T	T	SA	T	A	T	A	SA	T	T	A	A	T	A	SA	SA	SA
712	A	A	T	A	T	A	A	SA	A	A	A	SA	SA	A	A	SA	A	T	A	A	T	A	T	A	A	A	A	SA	A	A	T	A	T	SA	T	T	T	T	A	SA	T	T	A	A	A	SA	A	SA	SA
713	A	A	T	A	SA	A	A	SA	T	A	A	SA	SA	T	A	SA	A	T	A	A	A	A	T	A	A	A	SA	A	A	T	T	A	T	SA	T	T	T	T	T	A	T	A	A	A	A	SA	A	A	SA
714	A	A	T	A	SA	A	A	SA	T	A	A	SA	SA	T	A	SA	A	T	A	T	A	A	A	A	A	A	SA	A	A	T	T	SA	T	A	T	T	T	T	SA	SA	T	T	A	A	A	SA	A	A	A
715	A	A	T	A	SA	A	A	T	T	T	A	SA	SA	SA	A	SA	A	T	A	T	A	A	A	A	A	A	T	A	A	T	T	SA	T	A	T	T	T	T	SA	SA	T	T	A	A	A	A	A	A	T
716	A	A	SA	A	SA	A	A	A	T	A	A	SA	SA	A	A	SA	A	SA	SA	T	A	T	A	A	T	A	T	A	A	T	T	SA	T	A	T	SA	T	T	SA	T	T	T	A	A	A	A	A	A	T
717	A	A	SA	T	A	A	A	A	T	A	A	SA	SA	A	A	SA	A	SA	T	SA	T	T	A	A	T	A	T	A	A	A	T	SA	T	A	T	SA	T	A	SA	T	T	T	A	A	A	A	A	SA	A
718	A	A	SA	T	A	A	T	T	T	A	A	SA	SA	A	A	SA	A	SA	T	SA	T	T	A	A	T	SA	T	T	A	A	T	T	SA	A	A	SA	A	A	SA	T	T	T	A	A	A	A	A	T	T
719	A	A	SA	T	A	A	T	T	T	T	A	SA	SA	A	A	A	A	SA	A	A	T	T	A	A	T	SA	T	A	SA	A	T	T	SA	T	A	SA	A	A	SA	T	T	T	A	A	A	A	SA	A	A
720	A	A	SA	T	A	A	SA	T	T	T	A	SA	SA	SA	A	A	A	T	A	T	A	SA	T	T	T	T	T	A	A	A	T	T	T	T	T	SA	A	A	SA	SA	T	T	A	A	A	SA	SA	A	A
721	A	A	SA	T	A	A	SA	SA	T	T	A	SA	SA	A	A	A	A	SA	A	T	A	T	T	T	T	T	T	A	A	T	SA	A	T	T	T	SA	A	A	T	SA	T	T	A	A	A	SA	SA	A	A
722	A	A	T	T	A	A	A	SA	T	T	T	SA	SA	T	A	A	A	SA	A	T	A	T	T	SA	T	T	T	A	A	T	SA	SA	T	T	T	SA	A	A	T	A	T	T	A	A	A	SA	SA	A	A
723	A	A	T	T	A	A	T	T	T	T	T	SA	SA	A	A	A	A	T	SA	A	A	T	T	A	T	T	T	T	A	T	SA	SA	T	T	T	SA	A	A	T	T	T	T	A	A	SA	SA	SA	A	A
724	A	A	T	SA	A	A	SA	T	T	T	T	SA	SA	SA	A	A	A	T	SA	A	A	T	T	A	T	T	T	T	A	T	SA	SA	T	T	T	SA	A	A	T	A	T	A	A	A	SA	SA	SA	A	A
725	A	A	A	SA	A	A	SA	T	T	T	T	A	SA	T	A	A	A	T	A	A	A	T	T	A	T	T	T	T	A	T	T	SA	T	SA	T	SA	A	T	T	A	T	A	A	SA	A	SA	T	A	A
726	A	A	T	T	T	A	A	T	T	A	T	A	T	SA	T	A	A	T	A	A	A	T	T	A	T	T	T	T	A	T	A	T	T	SA	T	SA	T	T	T	A	A	A	A	T	A	SA	T	T	A
727	A	A	T	T	A	A	A	T	T	A	T	A	A	SA	T	A	A	T	A	A	T	T	T	A	A	T	A	T	SA	T	A	T	T	SA	A	A	T	T	SA	A	SA	A	A	T	A	SA	T	T	A
728	A	A	SA	T	A	A	T	SA	T	A	T	A	A	SA	T	A	A	A	A	SA	SA	A	T	T	A	T	A	T	T	T	A	T	T	A	A	T	T	T	T	A	SA	A	T	T	A	SA	T	T	A
729	A	A	SA	T	T	A	T	SA	T	A	T	A	A	SA	T	A	A	A	A	SA	SA	A	T	T	A	T	A	T	T	T	A	T	T	A	A	SA	T	T	T	A	SA	A	SA	A	A	SA	A	T	T
730	A	A	A	SA	SA	SA	T	SA	T	A	T	A	A	A	T	A	A	A	A	SA	SA	A	SA	T	A	T	A	T	SA	T	A	A	A	A	A	A	T	T	T	A	SA	SA	A	A	A	T	A	T	T
731	A	A	A	SA	SA	T	T	A	T	T	SA	A	A	A	T	A	A	A	A	SA	SA	SA	SA	T	T	T	A	T	A	A	A	A	SA	A	A	A	T	T	T	A	SA	A	A	A	A	SA	A	T	T
732	A	A	A	SA	SA	T	T	A	A	T	A	A	T	A	T	A	A	A	A	SA	SA	SA	T	T	T	A	A	T	A	A	A	T	SA	A	A	T	T	A	SA	A	SA	A	A	A	A	A	A	T	T
733	A	A	A	SA	SA	SA	A	A	A	T	A	A	T	A	T	A	A	A	A	SA	SA	SA	A	T	T	A	A	A	A	A	A	T	SA	T	A	T	T	A	A	SA	SA	SA	A	A	A	A	T	T	T
734	A	A	A	SA	SA	SA	A	A	A	T	A	T	T	T	T	A	A	SA	A	SA	SA	SA	A	T	T	A	A	A	SA	T	A	T	SA	T	A	T	T	A	A	SA	SA	SA	SA	A	A	A	T	T	T
735	A	A	A	SA	A	T	T	T	T	T	A	SA	T	T	T	A	A	SA	A	SA	A	SA	A	T	T	A	A	A	SA	A	A	SA	A	T	A	T	T	A	A	SA	SA	SA	SA	A	A	A	T	T	T
736	A	A	T	A	T	SA	T	T	T	T	A	SA	T	T	T	A	A	SA	A	SA	A	SA	A	T	T	A	SA	A	T	A	SA	SA	A	T	A	T	T	SA	A	SA	T	T	SA	A	A	A	T	T	T
737	A	A	T	A	T	SA	T	T	T	T	A	SA	T	T	T	A	A	SA	A	SA	A	T	A	T	T	A	SA	A	T	A	SA	SA	A	T	A	T	SA	SA	A	SA	T	T	T	A	A	A	T	T	T
738	A	A	T	A	SA	SA	T	T	T	T	A	SA	T	T	T	A	T	SA	A	SA	A	T	A	T	T	A	T	A	T	A	A	SA	A	T	A	T	T	SA	A	A	T	T	SA	A	A	A	SA	T	T
739	A	A	SA	A	SA	SA	A	T	T	T	A	SA	T	T	T	A	T	SA	T	SA	A	T	T	T	T	T	T	A	T	A	A	A	SA	T	A	A	T	T	A	A	A	T	A	A	A	A	SA	T	T
740	A	A	SA	A	SA	SA	A	T	T	T	T	T	T	T	T	A	T	A	A	SA	A	T	T	T	T	A	SA	A	T	A	A	A	SA	T	A	A	T	T	A	A	T	T	A	A	T	A	SA	T	T
741	A	A	T	A	SA	T	T	T	T	T	T	T	T	SA	T	A	T	SA	T	SA	T	T	T	T	SA	A	SA	A	A	A	A	A	A	T	A	A	T	T	A	A	T	T	SA	A	T	A	T	A	T
742	A	A	T	A	SA	T	T	T	T	T	T	T	T	SA	T	A	T	T	A	SA	T	T	T	T	SA	A	SA	A	A	A	A	A	A	T	A	A	T	T	T	A	T	T	T	T	T	A	T	A	T
743	A	A	T	A	A	SA	T	T	T	T	T	T	T	SA	T	A	T	SA	A	SA	SA	T	T	T	SA	A	SA	A	A	A	A	T	A	A	A	A	A	T	T	A	T	T	T	T	T	A	T	A	A
744	A	A	T	A	T	T	T	T	T	T	T	T	T	SA	A	A	T	SA	A	A	SA	SA	T	A	SA	A	SA	A	A	A	A	SA	A	A	A	A	T	A	T	A	T	T	T	T	T	A	T	T	A
745	A	A	A	A	T	T	T	SA	T	T	T	T	A	A	A	A	T	SA	A	A	SA	SA	SA	A	SA	A	SA	A	A	A	A	SA	A	A	A	T	T	A	T	T	A	T	T	T	T	A	T	T	A
746	A	A	A	A	T	T	T	SA	T	T	T	T	A	A	A	A	T	T	A	A	SA	SA	SA	A	SA	SA	SA	A	A	A	A	SA	A	A	A	T	T	A	T	SA	A	SA	T	T	T	A	T	T	A
747	A	A	T	A	T	T	T	SA	T	T	T	T	A	A	A	A	T	T	A	A	A	SA	SA	A	A	SA	SA	A	A	A	T	A	A	A	A	T	T	A	A	SA	A	SA	T	T	T	A	T	SA	A
748	A	A	SA	SA	T	T	T	SA	T	T	T	T	A	A	A	A	T	SA	A	A	A	A	SA	A	A	SA	SA	A	A	A	T	A	A	A	A	T	SA	A	T	T	A	SA	T	T	T	T	T	SA	SA
749	A	A	SA	A	T	T	T	SA	T	T	T	A	A	SA	A	A	T	SA	A	A	A	A	SA	A	A	SA	SA	A	A	SA	T	A	T	A	A	T	T	T	T	T	T	SA	T	T	T	T	A	SA	SA
750	A	A	SA	A	T	T	T	T	T	T	A	A	A	SA	A	A	T	SA	A	A	A	A	SA	A	A	SA	SA	A	A	SA	T	A	T	A	A	T	A	A	T	T	T	SA	T	T	T	T	A	SA	SA
751	A	A	SA	A	SA	A	T	T	T	T	A	A	A	SA	A	A	A	SA	A	SA	A	A	SA	A	A	SA	SA	A	A	SA	T	A	T	A	A	T	SA	A	T	T	T	SA	T	T	T	T	A	SA	SA
752	A	A	SA	A	SA	A	A	T	T	T	A	A	A	SA	A	A	A	SA	A	SA	A	A	SA	A	A	SA	SA	A	A	SA	T	A	A	A	A	SA	SA	A	T	SA	T	SA	T	T	T	T	A	SA	SA
753	A	A	SA	A	SA	A	A	T	T	T	A	A	A	T	A	A	A	SA	A	SA	A	A	A	A	A	SA	SA	A	A	T	A	A	A	A	A	T	T	A	T	A	T	T	T	T	T	T	A	A	SA
754	A	A	SA	A	SA	A	A	T	T	T	A	T	A	SA	A	A	A	T	A	A	A	A	A	A	A	SA	SA	A	SA	A	A	A	A	A	A	T	T	A	T	A	T	T	T	T	T	T	A	A	SA
755	A	A	T	A	SA	A	A	T	T	T	A	T	A	A	A	A	A	T	A	A	A	A	A	A	T	SA	T	A	T	A	A	T	A	A	A	T	SA	A	T	T	T	T	T	T	T	T	A	A	A
756	A	A	T	A	A	A	A	A	T	T	SA	T	A	SA	A	A	A	SA	A	A	A	A	A	A	T	SA	T	A	SA	A	A	T	A	A	A	T	T	A	T	T	T	A	T	T	T	T	A	A	A
757	A	A	T	A	A	A	A	A	T	T	SA	T	A	SA	A	A	A	SA	A	A	A	A	A	A	T	A	T	A	SA	A	A	A	A	A	A	T	A	T	T	T	T	A	T	A	T	T	A	A	A
758	A	A	A	A	A	A	A	A	T	T	A	T	A	SA	A	A	A	A	A	A	A	A	SA	A	T	SA	T	T	SA	A	A	T	A	A	A	T	A	T	T	T	T	A	T	SA	SA	T	A	A	A
759	A	A	A	T	A	A	A	A	T	T	A	T	T	SA	T	A	A	A	A	A	A	A	SA	A	T	SA	T	A	T	A	A	T	A	A	A	T	A	T	T	A	T	A	T	A	SA	T	A	A	SA
760	A	A	SA	T	A	A	A	A	T	T	T	A	T	A	A	A	A	A	A	A	A	A	SA	A	T	SA	SA	A	T	A	A	T	A	A	A	T	A	T	T	A	T	A	T	A	SA	T	A	A	A
761	A	A	SA	SA	SA	SA	A	A	T	T	T	A	T	A	A	A	A	SA	A	A	A	A	SA	A	T	SA	SA	A	T	A	A	T	A	T	A	T	A	T	T	A	T	A	T	A	SA	T	A	A	A
762	A	A	SA	SA	A	SA	T	T	T	T	T	A	T	A	A	A	A	SA	A	A	A	A	SA	A	T	SA	SA	A	T	A	SA	T	SA	T	A	T	A	A	A	A	T	A	T	A	SA	T	A	SA	T
763	A	A	T	A	SA	A	T	SA	T	T	T	A	T	A	A	A	A	SA	A	A	A	T	SA	A	T	SA	SA	A	T	T	SA	A	SA	T	A	T	A	A	A	A	T	A	T	A	SA	T	A	SA	SA
764	A	A	A	A	SA	A	T	A	T	T	T	A	T	A	A	A	A	T	A	A	A	T	SA	A	T	A	SA	A	T	T	SA	A	T	T	A	SA	A	A	A	A	A	A	SA	SA	SA	T	A	SA	SA
765	A	A	SA	A	SA	A	T	A	T	T	T	A	T	A	T	A	A	T	A	A	A	A	SA	A	SA	A	SA	A	T	T	SA	A	T	T	A	A	T	A	A	A	A	A	SA	SA	SA	T	SA	SA	SA
766	A	A	A	A	SA	A	T	T	T	T	T	A	T	A	T	A	A	SA	A	A	A	A	SA	A	SA	A	T	A	A	A	SA	A	A	T	A	A	T	A	A	A	T	T	SA	SA	SA	A	A	SA	SA
767	A	A	SA	SA	SA	A	T	T	T	T	T	A	T	A	T	A	A	SA	A	A	A	A	SA	A	SA	SA	T	A	A	A	T	T	A	T	A	SA	SA	A	SA	A	T	T	SA	SA	SA	A	A	SA	SA
768	A	A	SA	T	SA	T	A	T	A	T	T	T	T	A	T	A	A	SA	A	A	A	A	SA	A	A	SA	T	A	A	A	SA	T	A	T	A	A	SA	A	SA	A	T	T	SA	SA	SA	A	SA	SA	SA
769	A	A	SA	T	T	T	A	T	A	T	T	T	T	A	T	A	A	SA	A	T	A	A	T	A	A	T	T	A	A	A	SA	T	A	T	A	A	A	SA	T	A	T	A	SA	SA	SA	A	SA	SA	SA
770	A	A	SA	T	A	T	A	SA	A	T	T	T	T	T	A	A	A	SA	A	T	A	A	T	A	A	SA	T	A	A	A	T	T	A	T	A	A	A	SA	SA	A	T	A	A	A	SA	A	SA	SA	SA
771	A	A	SA	T	A	T	A	SA	A	T	T	T	T	SA	T	A	A	SA	T	T	A	A	T	A	A	SA	T	SA	A	A	T	SA	T	T	A	A	A	A	SA	A	SA	A	A	A	SA	SA	SA	SA	SA
772	A	A	T	A	A	T	A	SA	A	T	T	T	T	SA	T	A	A	SA	T	T	A	A	T	A	A	SA	T	SA	A	A	T	SA	T	T	A	A	A	A	T	A	SA	A	A	A	SA	SA	SA	SA	A
773	A	A	A	A	A	T	A	A	A	T	T	T	T	SA	T	T	A	SA	T	T	A	A	T	A	A	A	T	SA	SA	A	SA	T	T	T	A	A	SA	A	SA	A	T	A	A	A	SA	A	SA	SA	A
774	A	A	A	A	T	T	A	A	A	T	A	T	T	SA	T	T	A	SA	SA	T	A	A	T	A	T	A	T	T	A	A	SA	SA	A	T	A	SA	A	A	A	A	A	T	A	A	T	A	SA	SA	A
775	A	A	A	T	A	T	A	A	A	T	A	T	T	SA	T	T	A	SA	SA	T	A	A	A	T	T	A	T	SA	A	A	SA	SA	A	A	A	SA	A	SA	A	A	A	A	A	A	T	A	SA	SA	A
776	A	A	A	T	A	SA	A	A	A	A	A	T	T	SA	T	T	A	SA	SA	T	A	A	A	T	T	A	SA	T	A	SA	SA	T	T	A	A	SA	A	SA	A	A	A	A	A	A	T	A	SA	SA	A
777	A	A	A	T	A	SA	A	A	A	A	A	T	T	SA	T	T	A	SA	A	T	A	A	A	T	T	A	T	A	T	A	A	T	T	A	A	SA	A	SA	A	A	A	A	A	A	T	A	SA	SA	A
778	A	A	A	A	A	T	T	A	A	A	A	T	T	SA	T	T	A	SA	A	T	A	A	A	T	T	A	T	A	T	A	A	T	T	A	A	SA	A	T	T	A	A	SA	A	SA	SA	A	SA	T	A
779	A	A	A	A	A	A	A	A	A	A	A	T	T	SA	T	T	A	SA	T	T	A	A	A	T	T	A	T	A	T	A	A	T	T	A	A	T	A	A	T	A	A	SA	A	A	SA	A	A	T	A
780	A	A	A	A	A	A	A	A	A	T	A	T	T	SA	T	T	A	SA	T	T	T	T	A	T	T	SA	T	A	T	A	A	T	SA	A	A	T	A	A	T	A	A	A	A	SA	SA	A	SA	T	A
781	A	A	A	A	A	A	A	A	A	T	A	T	T	SA	T	T	A	SA	SA	T	T	T	T	T	T	SA	T	A	T	A	A	A	SA	A	A	T	A	A	T	A	A	A	A	A	A	A	T	T	A
782	A	A	A	A	A	A	A	SA	A	T	A	T	T	SA	T	T	A	SA	SA	T	T	T	T	T	T	SA	T	A	T	SA	A	A	SA	A	A	T	A	A	T	A	A	A	A	T	A	A	T	T	A
783	A	A	A	A	A	A	A	SA	A	T	A	T	T	SA	T	T	A	SA	SA	T	T	T	T	T	T	A	T	A	T	SA	A	A	SA	A	A	T	A	A	T	T	A	A	T	T	A	A	T	T	A
784	A	A	T	A	A	A	A	SA	A	T	A	T	T	T	T	T	A	SA	SA	T	T	T	T	T	A	A	T	A	T	SA	A	A	SA	T	A	T	A	A	T	T	A	A	T	T	A	A	T	T	A
785	A	A	T	T	A	A	A	SA	A	T	T	T	T	T	T	T	A	SA	T	T	T	T	T	T	A	A	T	A	SA	SA	SA	A	SA	T	A	T	A	A	T	T	A	A	T	T	A	SA	T	T	A
786	A	A	SA	T	A	A	A	SA	A	T	T	T	T	T	T	T	A	SA	T	T	T	T	T	T	A	SA	T	SA	SA	SA	SA	A	SA	T	A	A	A	A	T	T	T	A	T	T	A	SA	A	T	SA
787	A	A	SA	T	A	A	A	T	A	T	T	T	T	A	T	T	A	SA	SA	T	T	T	T	SA	T	A	T	SA	SA	SA	SA	A	SA	A	A	A	A	A	T	SA	A	A	T	T	A	SA	A	T	SA
788	A	A	SA	T	A	A	SA	A	A	A	T	T	T	A	T	T	A	SA	SA	T	T	T	T	T	T	T	A	SA	SA	SA	SA	A	SA	A	A	A	A	A	T	SA	SA	A	T	T	A	A	A	T	SA
789	A	A	SA	T	SA	A	SA	A	A	A	T	T	T	A	T	T	A	SA	SA	T	T	T	T	A	A	T	T	SA	SA	A	SA	A	SA	A	A	A	A	A	T	SA	SA	A	T	T	A	A	A	T	SA
790	A	A	SA	T	SA	A	SA	A	A	A	A	T	T	A	T	A	A	SA	SA	T	T	A	T	T	T	T	SA	SA	SA	A	SA	A	SA	A	A	A	A	A	T	SA	SA	T	T	T	A	A	A	T	SA
791	A	A	SA	SA	SA	A	A	A	A	A	A	T	T	A	T	A	A	SA	A	T	A	A	T	T	T	T	SA	SA	SA	A	SA	A	A	A	A	A	A	A	T	SA	T	T	T	T	A	A	A	T	A
792	A	A	SA	T	SA	A	A	SA	A	A	A	T	T	A	A	A	A	A	A	A	A	A	T	T	T	T	SA	SA	SA	SA	SA	A	SA	A	SA	A	A	SA	T	SA	T	T	T	T	A	A	A	T	A
793	A	A	A	SA	SA	A	T	SA	A	A	A	T	T	A	A	A	A	A	A	A	A	A	T	A	T	T	SA	SA	SA	SA	A	A	SA	A	SA	A	T	SA	T	A	T	T	T	T	A	T	A	A	A
794	A	A	A	SA	SA	SA	T	SA	A	A	A	T	T	A	T	A	A	T	A	A	A	A	T	A	T	T	SA	SA	SA	SA	A	A	SA	A	A	A	T	A	T	A	T	T	T	T	A	T	A	A	T
795	A	A	A	SA	SA	SA	T	SA	A	T	A	T	T	A	T	A	A	T	A	A	T	T	T	A	T	A	SA	T	SA	T	A	A	SA	A	A	SA	T	A	T	A	T	T	T	A	A	A	A	A	T
796	A	A	A	T	SA	SA	SA	SA	A	T	A	T	T	A	T	A	A	T	A	A	T	T	T	A	T	A	SA	T	A	T	SA	A	SA	A	A	SA	SA	A	T	SA	T	T	A	A	SA	A	A	A	T
797	A	A	T	T	SA	SA	SA	T	A	T	A	T	T	A	A	A	A	T	A	A	T	T	T	T	T	A	SA	T	A	T	SA	A	SA	A	SA	SA	SA	T	T	SA	T	T	A	A	A	A	A	A	T
798	A	A	T	T	SA	A	SA	SA	A	T	A	T	T	A	A	A	A	A	A	A	T	T	T	A	T	A	SA	T	A	T	SA	A	SA	A	SA	SA	SA	A	T	SA	T	T	A	SA	A	A	A	A	T
799	A	A	T	T	SA	T	SA	SA	A	T	A	T	T	A	A	A	A	A	A	A	T	T	T	T	T	T	A	T	A	T	SA	T	SA	A	A	A	SA	A	T	SA	T	T	A	SA	A	A	A	A	A
800	A	A	T	T	T	T	SA	SA	A	T	A	T	T	A	A	A	A	A	A	A	T	A	T	T	T	T	SA	T	A	T	SA	T	SA	A	A	A	T	A	T	T	T	T	A	A	A	A	A	A	A
801	A	A	T	A	T	T	SA	SA	A	T	A	T	T	A	A	A	A	A	A	A	T	A	T	T	T	T	SA	T	A	T	SA	SA	SA	A	T	A	T	A	T	T	T	T	A	A	A	A	A	A	A
802	A	A	A	A	A	T	SA	A	T	T	A	T	T	A	A	A	A	A	A	T	T	T	T	T	T	T	T	T	A	T	SA	SA	SA	A	T	A	T	A	A	T	T	T	A	A	A	A	A	A	A
803	A	A	A	A	A	T	SA	A	T	T	A	T	T	SA	A	A	A	A	A	T	T	T	T	T	T	T	T	T	A	T	SA	T	SA	A	T	A	T	A	A	T	T	T	A	A	A	A	A	A	A
804	A	A	SA	A	A	T	SA	A	T	T	A	T	T	T	A	A	A	A	A	SA	T	T	T	T	T	T	T	T	A	T	A	T	T	A	T	A	A	A	A	A	T	T	A	T	A	A	A	A	A
805	A	A	SA	A	A	T	SA	A	T	T	A	T	T	SA	A	A	SA	A	A	SA	T	A	T	T	T	T	T	T	A	T	A	T	T	T	T	A	T	A	SA	A	T	T	A	A	A	A	A	A	A
806	A	A	SA	A	A	T	SA	A	T	T	A	T	T	SA	A	A	SA	SA	SA	SA	T	A	T	T	T	T	T	T	A	T	A	T	T	T	T	A	A	A	SA	A	T	A	A	A	A	A	T	A	A
807	A	A	SA	A	A	T	T	A	T	T	T	T	T	SA	A	A	SA	SA	SA	SA	T	A	T	T	T	A	A	T	A	T	A	T	T	A	T	A	A	A	SA	A	T	A	A	A	A	A	A	A	A
808	A	A	SA	A	A	T	T	A	T	T	T	T	T	SA	A	A	T	A	SA	SA	T	T	T	T	T	A	A	T	SA	T	T	T	T	A	T	A	A	A	SA	T	T	A	SA	A	A	A	SA	SA	A
809	A	A	SA	A	A	T	T	T	T	T	SA	T	T	SA	A	A	T	A	SA	SA	T	T	T	T	T	A	A	T	T	T	A	T	T	T	T	A	A	A	SA	T	T	A	SA	A	A	A	SA	SA	A
810	A	A	SA	A	A	T	SA	T	T	A	T	T	T	T	A	A	A	A	SA	SA	T	T	A	T	T	A	SA	T	T	T	A	T	T	T	T	A	A	A	SA	SA	A	A	SA	SA	A	A	SA	SA	A
811	A	A	SA	A	A	T	A	T	T	A	A	T	T	T	A	A	T	A	T	T	T	T	A	T	T	A	A	T	T	T	T	T	T	A	T	A	A	A	SA	T	A	A	SA	SA	A	A	SA	SA	SA
812	A	A	T	A	A	T	A	A	T	T	A	T	T	T	A	A	T	A	SA	T	T	T	A	T	T	A	A	T	T	A	T	T	T	T	T	A	A	A	SA	T	A	A	SA	SA	A	A	SA	T	SA
813	A	A	T	A	A	T	A	A	T	T	A	T	T	T	T	A	T	A	SA	T	T	T	A	T	T	A	SA	T	T	A	T	T	T	T	A	A	A	A	SA	T	A	A	SA	SA	A	A	SA	A	SA
814	A	A	T	A	A	T	A	SA	T	T	SA	T	T	T	T	A	T	SA	SA	T	T	SA	A	T	T	A	T	T	SA	A	T	T	T	T	A	A	A	A	SA	T	A	A	SA	SA	A	A	T	A	SA
815	A	A	T	A	A	T	A	A	T	T	SA	T	T	A	T	A	T	SA	A	T	T	SA	A	T	T	A	T	T	SA	T	T	T	A	T	SA	SA	T	A	SA	T	A	A	SA	SA	A	SA	T	A	SA
816	A	A	T	A	SA	T	SA	A	T	T	T	T	T	A	T	A	A	SA	A	T	T	T	A	T	T	A	T	T	SA	T	T	T	A	T	SA	SA	T	A	SA	T	A	A	SA	SA	SA	SA	SA	A	SA
817	A	A	T	A	T	T	SA	SA	A	T	T	T	T	A	T	A	A	T	A	T	T	T	T	A	T	T	SA	A	SA	T	T	T	A	T	SA	A	T	A	SA	T	A	A	A	A	T	SA	SA	A	SA
818	A	A	T	A	T	T	A	A	A	T	T	T	T	A	T	A	A	SA	A	T	T	T	T	A	T	T	SA	A	SA	T	SA	T	A	T	SA	A	A	A	SA	T	A	A	A	A	T	SA	SA	A	SA
819	A	A	T	A	T	T	A	A	A	T	SA	T	T	A	T	A	A	SA	A	T	T	T	T	T	T	T	SA	T	SA	T	SA	SA	A	T	SA	A	A	A	A	T	A	SA	A	T	T	SA	SA	SA	A
820	A	A	T	A	A	T	A	A	A	T	T	T	T	SA	T	A	A	SA	A	SA	A	T	T	T	T	T	SA	T	A	T	SA	SA	A	T	SA	A	T	A	A	A	SA	SA	A	T	T	SA	SA	A	A
821	A	A	T	A	A	T	A	T	A	T	T	T	T	A	T	A	A	SA	A	SA	A	T	T	T	T	SA	SA	T	SA	T	SA	A	A	T	SA	A	A	A	A	A	T	T	A	T	A	SA	SA	A	SA
822	A	A	T	A	A	T	SA	T	A	T	T	T	T	A	T	A	A	A	A	SA	A	T	T	T	T	SA	SA	T	SA	T	A	A	T	T	SA	A	A	T	A	SA	A	T	A	SA	SA	SA	SA	A	SA
823	A	A	T	A	SA	SA	T	T	A	T	SA	T	T	A	T	T	A	A	SA	SA	A	T	T	T	T	SA	A	SA	A	T	A	T	T	T	SA	T	A	T	SA	SA	A	T	A	SA	SA	SA	A	A	SA
824	A	A	T	A	SA	SA	T	T	A	T	SA	A	T	A	T	T	A	A	SA	SA	SA	T	T	T	T	SA	T	SA	A	T	A	T	T	T	SA	SA	A	SA	SA	A	T	T	A	SA	SA	T	A	A	A
825	A	A	SA	A	SA	SA	T	T	A	T	SA	A	T	A	T	T	A	A	SA	SA	SA	T	T	T	T	SA	SA	SA	A	T	A	T	T	T	SA	SA	A	SA	SA	T	T	T	A	SA	SA	T	A	A	A
826	A	A	A	A	SA	SA	T	T	A	T	SA	A	T	A	T	T	A	A	SA	SA	SA	T	SA	T	T	T	SA	T	T	T	A	T	T	T	T	SA	A	SA	SA	T	T	T	A	SA	SA	SA	A	A	SA
827	A	A	SA	A	SA	SA	A	T	A	T	SA	A	A	A	T	T	A	A	SA	SA	SA	T	SA	T	T	A	SA	A	T	T	A	T	T	SA	T	SA	A	SA	SA	T	T	A	A	SA	SA	SA	A	A	T
828	A	A	SA	T	SA	SA	A	SA	A	T	A	A	A	A	T	A	A	A	SA	SA	SA	T	T	T	T	A	SA	A	T	A	T	T	T	SA	T	A	A	SA	A	T	T	A	A	SA	SA	SA	A	A	T
829	A	A	SA	SA	SA	SA	SA	SA	A	T	A	A	A	A	T	A	A	A	SA	SA	SA	T	T	T	T	A	SA	A	SA	A	T	T	T	SA	T	A	A	SA	A	T	T	T	A	SA	SA	SA	A	A	A
830	A	A	A	SA	SA	SA	A	SA	A	T	A	A	A	A	T	A	A	A	SA	SA	SA	T	A	T	T	A	SA	SA	A	SA	T	T	T	SA	T	A	A	SA	A	T	T	T	A	A	SA	SA	T	A	A
831	A	SA	SA	SA	SA	SA	A	A	A	T	A	A	A	A	T	A	A	SA	A	SA	SA	T	T	T	SA	A	SA	SA	A	SA	T	T	T	T	T	A	SA	SA	A	T	T	T	A	A	SA	A	T	A	A
832	A	SA	SA	A	SA	A	SA	A	A	T	SA	A	A	A	T	A	A	T	A	SA	SA	T	A	A	SA	A	SA	SA	A	A	T	T	T	T	T	A	SA	A	A	T	T	T	A	SA	SA	SA	T	A	A
833	A	SA	SA	A	SA	A	SA	A	A	T	SA	A	A	A	T	A	A	T	A	SA	SA	A	A	SA	SA	A	T	SA	A	A	T	T	T	T	A	A	SA	A	A	SA	T	T	A	SA	A	SA	T	A	A
834	A	SA	A	A	SA	A	A	A	A	T	SA	A	A	A	T	A	A	T	A	SA	SA	A	A	SA	A	A	T	SA	A	A	T	T	T	T	A	A	A	T	A	SA	T	A	A	SA	A	SA	T	A	A
835	A	SA	A	A	SA	A	A	A	A	T	SA	A	A	A	T	A	A	T	SA	SA	SA	A	A	SA	A	A	T	T	A	A	T	T	T	A	A	A	A	T	A	SA	T	A	A	SA	SA	SA	A	A	A
836	A	SA	A	A	SA	A	A	A	A	T	SA	A	A	A	T	A	A	T	A	SA	SA	A	A	A	A	A	T	T	A	A	T	T	T	A	A	A	A	T	SA	SA	T	A	A	SA	A	SA	A	A	T
837	A	SA	T	A	SA	A	A	A	A	T	SA	A	A	A	T	A	A	T	T	SA	SA	A	A	A	A	A	T	T	A	SA	SA	A	T	A	A	A	A	T	SA	A	T	A	A	T	A	SA	A	A	T
838	A	SA	T	A	A	T	A	A	A	T	SA	A	A	A	T	A	A	SA	T	SA	A	A	A	A	A	A	A	T	A	A	SA	A	T	A	A	SA	A	T	SA	A	A	A	T	T	A	A	T	A	T
839	A	SA	A	T	A	T	A	A	A	T	SA	T	T	A	T	A	A	SA	SA	SA	A	A	A	A	A	A	SA	A	A	A	SA	A	T	A	A	T	A	T	SA	A	A	A	T	T	A	A	T	A	T
840	A	SA	SA	A	A	A	A	A	SA	T	SA	T	T	A	T	A	A	SA	SA	SA	A	A	A	A	A	SA	SA	A	A	A	T	A	T	A	A	T	A	T	SA	A	A	A	T	T	T	A	T	T	T
841	A	SA	SA	A	T	A	A	A	SA	T	SA	T	T	T	T	A	A	SA	SA	SA	A	A	A	A	A	SA	SA	A	A	A	T	A	T	A	A	SA	A	T	SA	T	SA	A	T	T	T	T	SA	A	T
842	A	SA	SA	A	T	A	A	A	SA	T	SA	T	T	T	T	A	A	A	SA	SA	A	A	T	A	A	SA	SA	A	A	T	T	A	T	A	A	SA	A	A	SA	T	SA	A	T	T	T	A	SA	A	A
843	A	SA	SA	A	T	A	A	A	A	T	SA	T	T	T	T	A	A	A	T	A	A	A	T	T	A	SA	T	A	A	T	T	A	T	SA	A	SA	A	A	T	SA	SA	A	A	A	T	A	SA	A	A
844	A	A	SA	A	T	A	A	A	A	T	SA	T	T	T	T	T	A	A	A	A	A	A	T	A	A	T	T	A	A	T	SA	A	T	SA	A	SA	A	A	T	SA	A	A	A	A	T	A	A	A	A
845	A	A	SA	A	A	A	A	A	A	T	SA	T	T	SA	T	T	T	A	A	A	A	A	T	A	A	T	T	A	A	T	SA	T	T	A	A	A	A	A	T	SA	A	A	A	A	T	A	A	A	A
846	A	A	SA	SA	T	A	A	T	A	T	SA	T	T	T	T	T	T	A	A	A	A	A	T	T	A	T	A	A	A	T	SA	T	T	A	A	A	A	A	T	SA	A	A	A	A	A	A	A	A	T
847	A	A	SA	SA	T	A	A	T	A	T	SA	T	T	T	T	T	T	A	A	A	T	A	T	T	A	T	A	A	A	T	SA	T	T	T	A	A	A	A	T	SA	A	A	A	A	A	A	A	A	T
848	A	A	A	SA	T	T	A	T	A	T	T	T	T	A	T	T	T	A	A	A	T	A	T	SA	A	T	SA	A	A	T	SA	T	T	SA	A	SA	A	A	A	SA	A	A	A	T	T	A	A	A	T
849	A	A	A	T	T	T	A	T	A	T	T	T	T	T	T	T	T	A	A	A	T	A	T	SA	A	T	SA	SA	A	T	A	T	T	SA	A	A	SA	A	A	SA	A	T	A	T	T	A	A	A	A
850	A	A	A	T	T	T	A	T	A	T	T	T	T	SA	T	T	T	SA	A	A	T	A	T	SA	A	SA	T	SA	A	T	A	T	T	SA	T	SA	SA	A	T	A	A	T	A	T	T	A	A	A	A
851	A	A	A	T	T	T	A	T	A	T	T	T	T	A	T	T	A	SA	A	A	T	A	T	SA	A	T	T	SA	A	A	A	A	T	SA	T	SA	SA	A	T	A	A	T	A	T	T	A	A	A	SA
852	A	SA	A	A	T	T	A	SA	A	T	T	T	T	A	T	T	A	SA	A	A	T	T	T	SA	SA	T	T	SA	A	A	A	A	T	A	T	SA	T	A	A	A	A	T	A	T	T	A	T	A	SA
853	A	SA	A	A	A	T	A	SA	A	T	A	T	T	A	T	T	A	SA	SA	A	T	T	T	SA	SA	A	T	SA	A	T	A	A	T	A	T	SA	T	A	A	A	A	T	A	SA	A	A	T	A	SA
854	A	SA	A	T	A	A	A	A	A	T	A	T	T	A	T	T	A	SA	SA	A	T	T	T	SA	SA	A	T	SA	A	T	A	A	SA	A	A	SA	T	SA	A	A	A	T	A	A	T	A	T	A	SA
855	A	SA	A	T	A	A	A	A	A	A	A	T	T	A	T	T	A	SA	SA	A	T	T	T	A	SA	A	T	SA	A	SA	A	A	SA	A	SA	SA	SA	SA	A	A	A	T	SA	A	T	A	T	T	SA
856	A	SA	A	T	A	A	A	A	A	A	A	T	T	A	T	T	A	SA	SA	A	T	A	T	A	SA	A	T	SA	A	SA	A	T	SA	A	A	T	A	SA	A	T	A	T	SA	A	SA	A	T	T	T
857	A	SA	A	T	A	A	A	A	A	A	A	T	T	A	T	T	A	SA	T	A	T	A	T	A	SA	A	T	SA	A	A	A	T	T	SA	A	T	A	SA	A	T	A	T	SA	A	SA	A	T	T	T
858	A	SA	A	T	A	A	A	A	A	A	A	T	T	A	T	T	T	SA	T	SA	T	A	T	T	SA	A	SA	SA	A	A	A	T	T	SA	A	T	A	A	A	T	A	T	SA	A	SA	A	A	T	A
859	A	SA	A	T	T	A	A	A	SA	A	A	T	T	A	T	T	T	SA	T	SA	T	A	T	T	A	A	SA	T	A	T	A	T	T	SA	SA	T	SA	A	A	SA	A	SA	A	A	SA	SA	A	SA	A
860	A	SA	SA	A	SA	A	A	SA	SA	A	A	T	T	A	T	T	T	SA	A	A	T	T	T	T	A	A	A	A	A	T	A	T	T	SA	SA	A	A	A	A	SA	A	T	A	A	SA	SA	A	SA	T
861	A	SA	SA	A	A	A	A	A	A	A	A	T	T	A	T	T	T	A	A	A	T	T	T	T	A	A	A	A	A	T	A	SA	T	SA	SA	A	A	A	A	SA	T	T	A	A	SA	SA	A	A	T
862	A	SA	SA	A	A	A	SA	A	A	A	A	T	T	A	T	T	T	A	A	T	T	T	T	T	A	A	A	A	A	T	T	SA	A	SA	SA	A	A	A	A	SA	SA	T	A	T	SA	SA	A	A	A
863	A	SA	T	A	A	A	SA	A	A	A	A	T	T	A	T	T	T	A	A	T	T	T	T	T	SA	A	A	A	SA	A	SA	A	A	SA	A	A	A	A	A	T	SA	A	A	T	SA	SA	A	A	A
864	A	SA	T	A	T	A	SA	A	A	A	A	T	T	A	T	T	T	A	A	T	T	T	T	T	SA	A	T	A	SA	A	SA	A	T	SA	A	A	A	A	A	T	SA	T	A	T	SA	SA	A	A	A
865	A	SA	T	A	T	A	SA	A	SA	A	T	T	T	A	T	T	T	A	SA	T	T	T	T	T	SA	A	T	A	SA	A	SA	A	T	SA	A	A	T	A	A	A	SA	T	A	T	SA	A	A	A	A
866	A	SA	T	A	T	A	A	A	SA	A	T	T	T	A	T	T	T	A	SA	T	T	T	T	T	SA	A	SA	A	SA	A	SA	A	T	SA	A	A	SA	A	A	A	SA	SA	A	A	SA	A	A	A	A
867	A	SA	T	A	T	A	SA	SA	SA	A	T	A	T	A	T	T	T	A	SA	T	T	T	T	T	SA	A	SA	SA	SA	SA	SA	A	SA	SA	A	A	A	A	A	A	SA	SA	A	A	SA	A	A	A	SA
868	A	SA	T	A	T	A	T	SA	SA	A	T	A	T	A	T	T	T	A	SA	A	T	T	T	T	SA	SA	SA	SA	SA	SA	T	A	SA	SA	A	A	A	A	A	A	SA	SA	A	A	T	A	A	A	SA
869	A	SA	T	A	T	A	T	SA	SA	A	T	A	T	A	T	T	T	A	SA	A	T	T	T	SA	SA	SA	SA	SA	SA	SA	T	A	T	SA	A	A	A	A	T	A	SA	SA	A	A	T	A	A	A	SA
870	A	SA	T	A	A	A	T	A	SA	A	A	T	T	A	T	T	T	A	SA	A	T	T	SA	SA	SA	SA	SA	SA	SA	SA	T	A	T	SA	A	A	A	A	T	A	SA	SA	SA	A	T	A	A	A	SA
871	A	SA	T	A	T	A	T	A	SA	T	A	T	T	A	T	T	T	SA	SA	T	T	T	SA	SA	SA	A	SA	SA	SA	SA	T	A	A	T	A	A	A	SA	A	T	SA	SA	SA	A	T	A	A	A	A
872	A	SA	T	A	T	A	A	A	SA	A	SA	T	T	A	T	T	T	SA	SA	T	T	A	SA	SA	SA	A	T	SA	SA	SA	T	A	A	T	A	A	A	T	SA	T	SA	SA	SA	A	T	A	A	T	A
873	A	SA	T	A	T	A	A	A	SA	A	SA	T	T	SA	T	T	T	SA	SA	T	T	A	SA	SA	SA	A	T	SA	T	SA	T	A	A	T	A	A	A	T	T	A	SA	SA	A	A	T	A	A	T	A
874	A	A	T	SA	T	A	A	A	SA	A	SA	T	T	SA	T	T	T	SA	SA	T	T	A	SA	SA	SA	A	SA	SA	SA	SA	T	A	A	T	A	A	A	T	T	A	SA	SA	A	A	T	A	A	SA	A
875	A	A	A	SA	T	A	A	A	SA	A	SA	T	T	SA	T	T	T	SA	SA	T	T	A	SA	SA	SA	A	T	SA	SA	SA	T	A	A	T	SA	A	A	T	T	A	SA	SA	A	A	T	A	SA	SA	A
876	A	A	A	A	T	T	A	A	SA	A	SA	T	T	SA	T	T	T	SA	SA	T	T	A	SA	SA	SA	A	T	SA	SA	SA	A	A	A	A	SA	A	A	T	T	A	A	A	A	A	T	A	T	A	A
877	A	SA	A	A	T	A	A	T	SA	A	T	T	T	SA	T	T	T	SA	T	T	T	A	SA	SA	SA	A	T	SA	SA	SA	A	A	A	SA	SA	A	A	A	T	T	SA	A	A	A	T	A	T	A	A
878	A	SA	T	A	SA	A	A	T	SA	A	T	T	T	SA	T	T	T	SA	T	T	T	A	SA	SA	SA	A	T	SA	SA	SA	A	A	A	SA	SA	A	A	A	T	T	A	A	A	A	T	A	T	A	A
879	A	SA	T	A	SA	A	A	T	SA	A	T	T	T	SA	T	T	T	T	T	T	T	A	A	A	A	A	T	SA	SA	SA	A	SA	A	A	SA	A	A	A	T	T	A	A	A	A	A	A	A	A	SA
880	A	SA	T	A	SA	A	A	T	SA	A	T	T	T	SA	T	T	T	T	T	A	T	A	A	A	A	SA	T	SA	A	SA	A	SA	A	A	SA	A	T	A	T	A	A	A	A	A	A	A	A	A	SA
881	A	SA	T	A	SA	A	A	SA	SA	A	T	T	T	SA	T	T	T	T	T	T	T	A	A	A	A	SA	T	SA	SA	SA	A	SA	A	A	T	SA	T	T	T	A	A	A	A	A	A	A	A	A	SA
882	A	SA	T	A	SA	A	A	SA	SA	A	A	T	T	SA	T	T	T	T	T	T	T	A	A	A	A	SA	SA	SA	SA	SA	A	SA	A	A	T	A	A	T	A	A	A	A	A	A	A	A	A	A	SA
883	A	SA	T	A	SA	A	A	SA	SA	A	A	T	T	SA	T	T	T	T	T	T	SA	A	A	A	A	SA	T	SA	SA	SA	A	SA	T	SA	T	A	A	T	A	A	A	A	A	A	A	A	A	A	SA
884	A	SA	SA	A	SA	A	A	SA	A	A	A	T	T	SA	T	T	T	T	T	A	SA	A	T	A	A	SA	T	SA	SA	A	A	SA	T	A	T	A	T	SA	A	A	A	T	A	A	A	A	T	A	SA
885	A	SA	SA	A	SA	A	A	A	A	A	A	T	T	SA	T	T	T	SA	T	A	SA	A	T	A	A	SA	T	A	SA	T	A	SA	T	A	T	A	T	SA	A	T	A	T	A	A	A	A	T	SA	SA
886	A	SA	SA	A	SA	A	A	A	A	A	A	T	T	SA	T	T	T	SA	T	A	SA	A	SA	A	A	SA	T	SA	SA	A	T	SA	T	A	T	A	T	SA	A	T	A	T	A	A	A	A	A	SA	SA
887	A	SA	SA	A	SA	A	A	A	A	T	A	T	T	SA	T	T	T	SA	T	A	SA	A	SA	A	A	SA	T	SA	A	A	T	SA	T	A	T	A	T	SA	A	SA	A	A	T	A	A	A	SA	SA	SA
888	A	SA	SA	SA	A	A	A	A	A	T	SA	T	T	A	T	T	T	SA	T	A	SA	A	A	A	A	SA	SA	SA	A	A	T	SA	T	T	T	SA	T	SA	A	SA	A	A	T	A	A	A	SA	SA	SA
889	A	SA	SA	SA	A	T	A	A	A	T	A	T	T	A	T	T	T	SA	T	SA	SA	A	A	A	A	SA	SA	SA	A	A	T	T	T	T	T	SA	T	T	A	SA	A	T	T	A	T	A	T	SA	SA
890	A	SA	SA	SA	A	T	A	T	A	A	A	T	T	A	T	T	T	SA	T	SA	SA	A	A	A	A	SA	SA	A	A	A	T	T	T	T	T	A	T	T	A	SA	A	T	T	A	T	A	A	SA	SA
891	A	SA	SA	SA	A	T	A	T	A	T	A	T	T	SA	T	T	T	SA	T	SA	SA	A	A	A	A	SA	SA	A	A	SA	SA	T	A	T	T	A	T	T	A	T	A	SA	A	A	T	A	A	SA	SA
892	A	SA	T	A	A	A	A	T	A	T	A	T	T	T	T	T	T	SA	SA	SA	SA	A	A	A	A	T	SA	A	A	SA	SA	T	A	T	T	A	T	A	T	T	T	SA	A	A	T	A	A	A	SA
893	A	A	T	A	A	A	A	T	A	T	A	T	T	T	T	T	T	SA	SA	T	SA	A	A	A	A	T	SA	A	A	T	SA	A	A	T	T	SA	T	T	T	T	T	T	T	A	T	A	T	A	SA
894	A	A	SA	A	A	A	A	T	A	T	A	T	T	SA	T	T	T	SA	SA	T	SA	A	A	A	A	T	A	SA	A	T	SA	A	A	T	T	SA	T	SA	T	T	T	T	T	A	T	A	T	A	SA
895	A	A	A	A	SA	A	A	T	A	T	T	T	T	SA	T	T	T	SA	T	T	T	A	A	A	A	T	T	SA	A	T	SA	A	A	T	T	SA	T	T	T	T	T	T	T	T	T	A	T	A	SA
896	A	A	A	A	SA	A	A	T	A	T	T	T	T	T	T	T	T	SA	T	T	T	A	A	A	A	T	T	SA	T	T	SA	A	A	T	T	A	T	T	T	T	T	T	T	T	T	T	T	A	SA
897	A	A	SA	A	SA	T	A	T	A	T	SA	T	T	T	T	T	T	SA	SA	T	A	A	A	A	SA	SA	T	A	T	T	T	A	A	T	T	A	T	T	A	T	T	T	T	T	T	T	T	A	SA
898	A	A	SA	A	SA	T	A	SA	A	T	SA	T	T	T	T	T	T	T	T	T	A	A	A	A	SA	A	T	A	A	T	T	A	A	T	T	A	T	T	A	SA	T	T	A	T	T	T	SA	A	SA
899	A	A	SA	A	SA	T	A	SA	A	T	SA	T	T	SA	T	T	T	T	T	T	A	A	SA	A	SA	A	A	SA	A	T	SA	SA	A	A	T	A	T	T	A	SA	T	A	A	T	A	T	A	A	SA
900	A	A	T	A	SA	T	A	SA	A	T	SA	T	T	SA	T	T	T	T	A	A	A	SA	SA	A	SA	A	A	SA	A	T	SA	SA	A	A	T	SA	T	T	A	SA	T	A	A	A	A	T	A	A	A
901	A	A	T	T	T	T	A	T	A	T	SA	T	T	SA	T	T	T	T	T	A	A	SA	SA	A	SA	T	A	SA	A	A	SA	SA	SA	A	A	A	T	T	T	SA	SA	A	A	A	A	T	A	A	A
902	A	A	T	T	T	A	A	A	A	T	SA	T	T	SA	T	T	T	T	T	A	A	SA	SA	A	SA	T	T	SA	A	A	SA	SA	SA	A	A	A	T	T	A	T	SA	A	A	A	A	A	A	A	A
903	A	A	T	T	T	T	A	A	A	T	SA	T	T	SA	T	T	T	SA	T	A	A	SA	SA	A	SA	T	T	T	A	A	SA	SA	A	SA	A	A	T	A	A	A	SA	A	A	A	A	A	A	A	A
904	A	A	T	T	T	SA	A	SA	A	T	SA	A	T	T	T	T	T	SA	A	A	A	SA	SA	A	SA	A	T	SA	A	A	SA	T	A	SA	A	A	T	A	A	A	SA	A	A	A	A	A	A	A	A
905	A	A	T	T	A	SA	A	SA	A	T	SA	A	T	A	T	T	T	SA	A	A	A	SA	SA	A	SA	SA	T	SA	A	A	SA	T	A	SA	A	A	T	A	A	A	SA	A	A	A	A	A	A	T	SA
906	A	A	T	SA	A	A	A	T	A	T	SA	T	T	A	T	T	T	SA	T	A	A	SA	SA	A	SA	SA	T	SA	A	A	T	T	A	SA	A	A	T	A	A	A	SA	A	A	A	A	A	A	T	SA
907	A	A	T	T	A	A	A	A	A	T	SA	T	T	A	T	T	T	SA	SA	A	A	SA	SA	A	A	SA	T	A	A	A	SA	T	A	A	A	A	T	A	A	A	T	A	A	A	A	A	A	T	T
908	A	A	T	T	A	A	A	A	A	T	SA	T	T	SA	T	T	T	SA	T	A	A	SA	SA	A	T	SA	T	A	A	A	SA	T	A	A	A	A	T	A	A	A	T	A	A	A	A	A	A	T	T
909	A	A	T	T	A	A	A	A	A	T	SA	T	T	SA	T	T	T	SA	T	A	A	SA	SA	A	T	SA	T	A	T	A	SA	SA	A	A	A	A	T	SA	A	A	T	A	A	A	A	A	A	A	T
910	A	A	T	T	A	T	A	SA	A	T	SA	T	T	A	T	T	T	SA	T	A	SA	SA	SA	A	T	SA	SA	A	SA	A	A	A	A	T	SA	A	T	SA	A	SA	T	A	A	A	T	SA	A	A	T
911	A	A	T	A	A	A	A	SA	A	A	SA	T	T	T	T	T	T	SA	T	A	SA	SA	SA	A	T	A	SA	A	SA	A	A	A	A	A	T	SA	T	SA	A	A	T	T	A	A	T	A	A	A	T
912	A	A	T	SA	SA	A	A	SA	A	A	SA	T	T	SA	T	T	T	SA	T	A	SA	SA	SA	T	T	A	T	A	SA	A	A	A	A	SA	T	SA	T	SA	T	SA	T	T	A	A	T	A	A	SA	T
913	A	A	T	A	SA	A	SA	SA	A	A	SA	T	T	SA	T	T	T	T	T	A	SA	SA	SA	T	A	A	SA	SA	A	A	A	SA	A	T	A	SA	T	SA	T	SA	T	T	A	A	T	A	A	SA	T
914	A	A	T	A	SA	A	A	SA	A	T	A	T	T	T	T	T	T	T	T	A	SA	SA	SA	SA	A	A	SA	SA	T	A	SA	SA	A	A	A	SA	T	SA	T	SA	T	T	A	A	A	A	SA	SA	SA
915	A	A	A	A	SA	A	SA	T	A	T	A	T	T	T	T	T	T	T	T	A	SA	SA	SA	A	A	A	T	A	T	A	SA	SA	A	SA	A	SA	SA	SA	T	SA	T	T	A	A	A	A	SA	SA	SA
916	A	A	SA	A	SA	A	SA	T	A	A	SA	T	T	T	T	T	T	T	A	A	SA	SA	SA	A	A	A	T	A	T	A	T	SA	A	SA	A	SA	SA	A	T	SA	T	T	A	A	A	A	SA	SA	SA
917	A	A	SA	A	SA	A	SA	T	A	A	SA	T	T	T	T	T	A	T	A	A	SA	SA	A	A	A	A	A	A	T	A	T	A	A	A	A	A	A	A	T	SA	T	A	A	A	A	A	A	SA	SA
918	A	A	A	A	SA	A	SA	T	A	A	SA	T	T	T	T	T	T	T	A	A	SA	SA	A	A	A	SA	A	A	T	A	T	T	A	A	A	A	A	A	T	SA	T	A	SA	A	A	A	A	SA	SA
919	A	A	A	A	SA	A	SA	A	A	A	SA	T	T	T	T	T	T	T	T	A	SA	A	A	A	A	SA	A	A	T	A	T	T	A	A	A	A	A	A	T	SA	SA	A	SA	A	A	A	A	SA	SA
920	A	A	T	A	SA	A	SA	A	A	A	SA	T	T	T	T	T	T	T	T	A	SA	A	A	A	A	SA	A	SA	SA	A	SA	A	A	A	A	A	A	A	T	SA	SA	A	SA	A	A	A	SA	SA	SA
921	A	A	T	A	SA	A	SA	A	A	A	SA	T	T	T	T	T	T	T	A	A	SA	A	A	A	A	T	A	SA	SA	A	SA	A	A	A	A	A	T	T	T	T	SA	A	SA	A	A	A	SA	A	SA
922	A	A	T	A	SA	A	SA	A	A	T	SA	T	T	T	T	T	T	SA	A	A	SA	A	A	A	SA	T	A	SA	SA	A	SA	T	A	A	A	A	T	T	T	T	SA	A	SA	A	A	A	SA	A	SA
923	A	A	T	A	SA	A	SA	A	A	T	SA	T	T	T	T	T	T	SA	A	SA	SA	SA	A	A	SA	T	A	SA	SA	A	T	A	A	A	T	A	A	T	T	T	SA	A	SA	A	A	A	SA	A	SA
924	A	A	T	A	SA	A	SA	A	A	T	SA	T	T	T	T	T	T	T	A	SA	SA	SA	A	SA	SA	A	A	SA	SA	A	T	A	A	A	SA	A	A	T	A	T	SA	A	SA	SA	SA	A	T	A	T
925	A	A	T	A	A	A	SA	A	A	T	SA	T	T	A	T	T	T	SA	T	SA	SA	SA	A	SA	SA	A	A	SA	T	A	A	A	A	A	SA	SA	A	T	A	T	T	A	SA	SA	A	A	T	A	SA
926	A	A	T	A	A	A	T	A	A	A	SA	T	T	A	T	T	T	SA	SA	SA	SA	A	A	SA	SA	A	A	SA	T	A	A	A	A	A	SA	SA	A	SA	SA	T	T	T	SA	A	A	A	T	A	SA
927	A	A	T	A	A	A	T	A	A	A	SA	T	T	A	T	T	T	A	A	SA	SA	A	A	SA	A	T	A	A	T	A	A	A	A	A	T	SA	A	SA	A	T	T	T	T	T	A	A	T	A	SA
928	A	A	T	A	A	A	T	T	A	A	SA	T	T	SA	T	T	A	A	A	SA	SA	SA	SA	SA	A	A	A	A	T	A	A	A	A	A	A	SA	SA	SA	A	SA	T	T	T	A	A	A	A	A	SA
929	A	A	T	A	A	A	A	T	A	A	SA	T	T	SA	T	T	A	A	A	SA	SA	SA	SA	SA	SA	A	A	A	T	T	A	A	T	A	A	SA	SA	SA	A	SA	SA	SA	A	A	SA	A	A	A	SA
930	A	A	SA	SA	A	A	A	T	A	A	SA	T	T	SA	T	A	A	A	A	SA	SA	SA	SA	SA	SA	A	A	A	T	T	T	A	T	A	A	SA	SA	SA	A	SA	A	SA	SA	A	SA	A	A	T	SA
931	A	A	SA	A	A	SA	A	T	A	T	SA	T	T	SA	T	A	A	SA	A	A	SA	SA	SA	SA	SA	T	A	A	T	T	A	A	T	A	A	SA	SA	SA	A	SA	A	T	SA	A	SA	A	A	T	SA
932	A	A	SA	A	A	SA	A	T	A	T	SA	T	T	SA	T	A	A	SA	T	A	SA	SA	SA	A	SA	T	A	T	T	SA	A	A	T	A	A	SA	SA	SA	A	SA	A	T	SA	A	SA	A	SA	SA	SA
933	A	A	SA	A	SA	SA	A	SA	A	T	SA	T	T	SA	T	A	A	A	T	SA	SA	SA	SA	A	SA	A	A	T	T	SA	A	A	T	A	A	SA	SA	SA	A	SA	T	T	SA	A	A	A	SA	SA	SA
934	A	A	SA	A	A	SA	A	A	A	T	SA	T	T	A	T	A	A	A	T	SA	SA	SA	SA	A	SA	SA	A	T	SA	SA	T	A	T	A	A	T	SA	SA	A	SA	SA	T	SA	A	A	A	SA	SA	SA
935	A	A	SA	A	A	SA	A	A	A	T	SA	T	T	A	T	A	A	A	T	SA	SA	SA	SA	A	SA	SA	A	T	SA	T	SA	A	T	A	A	T	SA	SA	A	SA	SA	SA	SA	A	A	T	SA	SA	SA
936	A	A	SA	A	A	SA	A	A	A	T	A	A	T	A	T	A	A	SA	T	SA	SA	SA	A	SA	A	SA	A	T	SA	T	T	A	T	A	A	T	A	SA	A	A	SA	T	T	A	A	A	SA	SA	SA
937	A	A	T	A	A	T	A	A	A	T	A	A	T	A	T	A	A	SA	T	SA	A	SA	A	SA	A	SA	T	A	SA	T	T	A	A	A	A	T	A	SA	A	SA	SA	T	T	A	A	A	SA	SA	SA
938	A	A	SA	A	A	T	A	T	A	T	A	A	T	A	T	A	A	T	SA	SA	A	SA	A	SA	A	SA	A	T	T	T	T	A	A	T	SA	A	A	SA	T	SA	SA	T	T	A	A	A	SA	SA	SA
939	A	A	SA	T	A	T	A	T	A	T	A	A	T	A	T	A	A	T	SA	SA	A	SA	SA	SA	A	SA	A	T	T	T	T	A	A	T	SA	A	A	A	A	SA	T	T	T	A	A	A	SA	SA	SA
940	A	A	T	T	A	T	A	T	A	A	A	A	A	A	T	A	A	SA	SA	SA	A	T	SA	SA	A	A	A	T	T	T	T	A	A	A	SA	A	T	A	A	T	T	T	T	A	A	A	SA	SA	SA
941	A	A	T	T	A	T	A	SA	A	A	A	T	A	A	T	A	A	A	SA	SA	A	T	A	SA	A	A	A	T	T	T	T	T	A	A	T	A	A	A	A	A	T	T	T	A	A	A	SA	SA	A
942	A	A	T	T	A	T	A	SA	A	T	A	T	T	A	T	A	A	A	SA	SA	A	T	A	SA	A	A	A	T	T	T	T	SA	A	A	T	A	A	A	A	A	T	T	T	A	A	A	SA	SA	A
943	A	A	T	T	T	T	A	SA	A	T	A	T	T	A	T	A	A	A	SA	SA	A	SA	SA	SA	T	A	A	T	T	T	T	SA	A	A	T	SA	A	SA	A	SA	T	T	T	A	A	A	SA	SA	SA
944	A	A	A	T	T	T	A	SA	A	T	A	T	T	SA	T	A	A	A	SA	SA	A	SA	SA	A	T	T	T	T	T	T	T	T	A	T	T	SA	A	A	A	SA	T	T	T	T	A	A	SA	SA	T
945	A	A	T	T	T	T	A	SA	A	T	A	T	T	SA	T	A	A	A	T	SA	A	SA	SA	A	T	T	T	T	T	T	T	T	A	T	T	SA	A	A	A	SA	T	T	A	T	A	A	SA	SA	T
946	A	A	T	SA	T	T	A	T	A	T	A	T	T	A	T	T	A	SA	T	SA	SA	A	A	T	T	T	A	T	A	T	T	T	A	SA	T	SA	A	A	A	SA	T	T	A	T	T	A	SA	SA	T
947	A	A	SA	SA	T	T	A	A	A	T	A	T	T	A	T	T	A	SA	T	SA	SA	A	A	T	T	A	A	T	SA	T	T	T	A	SA	T	SA	A	A	A	SA	T	T	A	T	T	A	SA	T	T
948	A	A	SA	SA	SA	SA	A	A	A	T	A	T	T	A	T	T	A	A	SA	SA	SA	A	A	T	A	A	A	T	SA	T	T	SA	A	A	T	SA	A	A	A	A	T	T	A	A	T	A	T	T	T
949	A	A	SA	SA	SA	SA	A	SA	A	T	A	T	T	A	T	T	A	SA	SA	SA	A	A	A	T	A	A	A	T	SA	T	T	A	SA	A	T	SA	A	A	A	A	SA	T	A	A	SA	A	T	T	T
950	A	A	A	SA	SA	SA	A	SA	A	T	A	T	T	A	T	T	A	A	SA	SA	A	A	A	T	T	A	A	T	SA	T	T	A	SA	A	T	SA	A	A	A	A	T	T	A	SA	SA	A	A	A	T
951	A	A	A	SA	SA	SA	A	A	A	T	A	T	T	A	T	T	A	A	SA	SA	A	A	A	T	T	A	T	T	SA	T	T	A	SA	A	T	A	A	A	SA	A	T	T	A	SA	T	T	A	A	T
952	A	A	A	A	SA	SA	A	A	A	T	A	A	T	A	T	T	A	A	SA	SA	T	A	A	T	T	A	T	T	T	T	T	A	SA	A	T	A	A	SA	SA	A	T	T	A	SA	A	T	A	A	A
953	A	A	A	A	SA	SA	T	A	A	T	A	A	T	A	T	T	A	T	T	SA	T	A	T	A	T	A	T	T	T	T	SA	A	A	T	T	T	A	SA	SA	A	T	T	A	SA	A	T	A	SA	SA
954	A	A	A	A	SA	SA	T	SA	A	T	SA	A	T	A	T	T	A	T	T	SA	T	A	T	A	T	A	T	T	T	T	A	A	A	T	T	T	A	SA	SA	A	T	T	A	SA	A	T	A	SA	SA
955	A	A	A	A	SA	T	T	SA	A	T	SA	A	T	A	T	T	A	T	T	SA	SA	A	T	A	T	SA	T	T	T	T	A	A	A	A	A	T	A	SA	SA	A	T	T	A	SA	A	T	A	SA	SA
956	A	A	A	A	SA	T	A	SA	A	T	A	T	T	A	T	T	A	SA	T	SA	SA	A	T	T	T	SA	T	T	T	T	A	A	A	SA	A	A	A	SA	SA	A	T	T	A	SA	A	T	SA	SA	SA
957	A	A	A	SA	SA	SA	A	T	A	T	SA	T	T	A	T	T	A	SA	T	SA	SA	A	T	T	T	SA	T	T	T	T	A	A	A	T	A	A	A	SA	SA	A	T	A	A	A	A	T	SA	SA	A
958	A	A	A	SA	A	T	A	T	A	T	SA	T	T	T	T	T	A	SA	T	SA	SA	A	A	T	T	SA	T	T	T	T	A	A	A	T	A	A	A	SA	SA	A	T	A	A	A	A	T	SA	SA	A
959	A	A	A	SA	A	T	A	T	A	T	A	T	T	T	T	T	A	SA	T	SA	SA	A	A	T	T	SA	T	T	T	T	T	A	A	T	T	A	SA	SA	SA	A	T	SA	A	A	A	T	SA	SA	A
960	A	A	SA	SA	SA	T	A	T	A	T	SA	T	T	T	T	T	A	SA	T	SA	SA	A	A	A	T	SA	SA	T	T	A	T	A	T	T	T	A	SA	SA	SA	A	T	SA	A	A	A	T	SA	A	A
961	A	A	SA	SA	SA	SA	A	T	A	T	SA	T	T	T	T	T	A	SA	A	A	SA	A	A	A	A	SA	SA	T	T	A	T	SA	T	A	T	A	SA	SA	SA	A	T	SA	A	T	A	T	SA	A	A
962	A	A	SA	A	SA	SA	A	A	A	T	A	T	T	A	T	T	A	SA	A	A	A	A	A	A	A	SA	SA	T	SA	A	T	SA	T	A	T	A	SA	SA	T	A	T	SA	SA	T	A	SA	A	A	SA
963	A	A	SA	A	A	T	A	SA	A	T	A	T	A	A	T	T	A	SA	A	A	A	A	A	A	A	A	SA	T	SA	A	SA	SA	T	A	T	A	A	SA	T	A	T	SA	SA	T	A	SA	A	A	A
964	A	A	SA	A	A	SA	A	T	A	T	A	T	A	A	T	T	A	SA	A	A	A	A	A	A	A	A	SA	T	SA	A	SA	A	SA	A	T	T	A	SA	T	A	T	SA	A	T	T	SA	A	SA	A
965	A	A	SA	A	A	T	T	T	A	T	A	T	T	A	T	T	T	SA	A	SA	A	SA	A	A	A	A	SA	T	SA	A	SA	A	SA	A	T	T	A	SA	SA	A	T	SA	A	T	T	SA	A	A	A
966	A	A	SA	A	A	T	T	T	A	T	A	T	T	A	T	A	T	A	A	SA	A	SA	A	A	T	A	SA	T	SA	A	SA	T	SA	SA	T	A	A	SA	SA	A	A	SA	A	A	T	SA	A	A	A
967	A	A	SA	A	A	T	T	T	A	T	A	T	T	A	T	A	T	A	A	SA	A	SA	A	A	SA	A	SA	T	SA	A	SA	A	A	A	T	A	A	SA	SA	A	A	SA	A	A	T	SA	A	A	A
968	A	A	SA	T	T	T	T	A	A	T	A	T	T	A	T	T	T	A	A	SA	A	SA	A	A	SA	SA	SA	SA	SA	A	A	A	A	T	T	A	A	SA	SA	A	A	SA	A	A	T	SA	A	A	A
969	A	A	SA	A	T	T	A	A	A	T	A	T	T	A	T	T	T	A	A	A	A	SA	SA	A	SA	SA	T	SA	SA	A	A	A	T	SA	T	A	A	SA	SA	A	A	SA	A	A	SA	SA	A	A	A
970	A	A	SA	A	T	T	T	A	A	T	A	T	T	A	T	T	T	A	T	A	A	SA	T	A	SA	T	A	SA	SA	A	A	SA	SA	SA	T	SA	A	SA	SA	A	A	SA	A	SA	SA	SA	A	A	A
971	A	A	T	T	T	T	T	A	A	T	A	T	A	A	T	T	T	A	T	A	SA	SA	T	A	SA	T	T	SA	SA	A	SA	A	SA	SA	T	A	A	SA	SA	A	T	SA	A	SA	SA	SA	A	A	A
972	A	A	SA	A	T	T	T	A	T	T	A	T	A	A	T	T	T	A	T	A	SA	SA	T	A	SA	T	T	A	SA	A	SA	A	SA	SA	SA	A	A	SA	SA	SA	T	T	A	SA	SA	SA	A	A	A
973	A	A	SA	A	A	T	SA	A	T	T	A	A	A	A	T	T	T	A	T	A	SA	SA	T	A	A	SA	T	T	SA	A	SA	SA	SA	SA	SA	A	A	A	SA	SA	T	T	A	SA	SA	SA	A	T	A
974	A	A	A	A	T	T	T	A	T	T	A	A	A	A	T	T	T	A	T	A	SA	SA	T	A	A	SA	T	T	T	A	SA	A	SA	SA	SA	A	A	A	SA	SA	T	T	A	SA	SA	A	A	T	A
975	A	A	A	T	T	T	T	A	T	T	A	A	A	A	T	T	T	A	T	A	A	SA	SA	SA	A	SA	A	T	T	A	SA	A	SA	SA	SA	A	A	A	SA	SA	T	T	A	T	T	A	A	T	A
976	A	A	SA	T	T	T	T	A	T	T	A	A	A	A	T	T	T	SA	T	A	A	T	SA	SA	A	SA	A	T	SA	A	SA	A	SA	SA	SA	T	A	A	SA	SA	A	SA	A	T	T	A	A	T	A
977	A	A	T	T	T	T	T	A	T	T	A	A	A	A	T	T	T	SA	T	A	A	T	SA	SA	A	SA	A	T	SA	A	SA	T	A	SA	SA	T	A	A	SA	SA	A	A	A	T	T	A	A	T	A
978	A	A	SA	T	T	T	A	A	T	T	A	A	A	A	T	T	T	SA	T	A	A	T	SA	SA	A	T	SA	T	SA	A	SA	T	A	SA	SA	T	A	A	T	A	A	A	T	T	T	A	A	A	A
979	A	A	SA	A	T	T	A	A	T	T	A	A	A	A	T	T	T	SA	T	A	T	T	A	SA	A	SA	SA	T	SA	A	SA	A	A	SA	T	T	A	A	A	SA	A	A	T	T	T	T	A	A	A
980	A	A	SA	A	A	T	SA	A	T	T	A	A	A	A	T	T	T	SA	T	A	T	T	A	SA	A	SA	SA	T	A	A	SA	A	A	T	A	A	A	A	A	SA	A	A	T	T	T	T	SA	A	A
981	A	A	A	A	A	T	SA	T	T	T	A	A	A	A	T	T	T	SA	T	A	T	T	A	SA	SA	A	A	T	A	SA	A	T	T	A	A	A	A	SA	A	SA	A	A	T	T	T	T	SA	A	A
982	A	A	A	T	A	T	SA	T	T	T	A	A	A	A	T	T	T	T	T	A	T	T	A	SA	SA	A	A	A	A	SA	T	T	T	A	A	T	A	T	A	SA	A	A	T	T	A	T	SA	SA	A
983	A	A	SA	T	A	T	SA	T	T	T	T	A	A	A	T	T	T	T	T	A	T	T	A	SA	SA	A	A	A	A	T	T	T	T	A	T	T	A	T	A	SA	A	A	T	SA	A	SA	SA	T	A
984	A	A	T	T	A	T	SA	T	T	T	T	A	A	A	A	T	T	A	T	A	T	T	A	SA	SA	A	A	A	A	T	T	T	A	A	T	A	A	T	A	A	A	A	T	SA	A	SA	A	T	A
985	A	A	T	T	A	T	SA	T	T	T	T	A	A	A	A	A	T	A	A	A	T	T	A	SA	A	A	A	A	A	T	T	T	A	A	T	A	A	T	A	A	A	A	T	SA	SA	SA	SA	T	A
986	A	A	T	SA	A	T	SA	T	T	T	T	A	A	A	A	A	T	A	A	T	T	T	T	SA	A	A	A	A	A	T	T	SA	A	T	T	A	A	T	A	A	A	A	SA	SA	SA	SA	SA	T	A
987	A	A	A	SA	A	T	T	T	T	T	T	A	A	A	A	A	T	A	A	T	T	T	T	A	A	A	A	A	A	T	T	SA	A	A	T	A	A	T	A	SA	A	A	T	SA	SA	SA	SA	T	A
988	A	A	T	SA	A	T	T	T	T	T	T	A	A	A	A	A	T	A	A	T	T	T	A	A	A	A	A	A	A	T	T	SA	A	A	T	A	A	SA	A	SA	A	A	T	SA	SA	SA	SA	SA	A
989	A	T	T	T	A	T	SA	SA	T	T	T	A	A	A	A	A	T	A	A	T	T	T	A	A	A	A	SA	A	T	T	T	SA	A	A	A	A	A	SA	A	SA	A	A	T	SA	SA	SA	A	SA	A
990	A	T	T	T	A	T	A	SA	T	T	T	A	A	A	A	A	T	A	A	T	T	T	A	A	A	A	T	A	A	T	T	SA	A	A	A	A	T	SA	A	A	A	A	T	SA	SA	SA	A	SA	A
991	A	T	T	T	A	T	A	SA	T	T	T	A	A	A	A	A	T	A	A	T	T	T	A	A	A	A	T	A	A	T	T	SA	A	A	T	A	SA	SA	A	A	A	A	T	SA	SA	SA	SA	A	A
992	A	T	T	T	T	T	A	A	T	T	T	A	A	A	A	A	T	A	A	T	A	T	A	A	A	A	T	A	A	T	T	SA	A	A	A	T	SA	SA	A	A	A	A	T	SA	SA	A	SA	A	A
993	A	T	T	T	T	A	A	SA	T	T	T	A	A	A	A	A	T	A	A	T	A	A	A	SA	A	A	T	A	A	T	T	SA	A	A	A	T	SA	SA	A	A	A	A	T	SA	SA	A	SA	A	A
994	A	T	T	A	T	T	SA	SA	T	T	T	A	A	T	A	A	T	A	A	T	A	A	A	SA	A	A	T	A	A	T	T	SA	T	A	A	T	SA	SA	A	SA	A	A	SA	SA	A	T	SA	A	A
995	A	T	T	T	T	T	SA	SA	T	T	T	A	A	SA	A	A	T	A	A	T	T	A	A	SA	A	A	T	A	A	T	A	SA	T	A	A	T	T	SA	A	SA	A	A	SA	SA	A	T	A	A	A
996	A	T	T	T	T	T	SA	SA	T	T	T	A	A	A	A	A	T	T	A	T	A	A	A	SA	A	A	T	A	A	T	A	SA	T	T	T	T	T	SA	A	SA	A	A	SA	SA	A	T	A	A	A
997	A	T	T	T	T	T	SA	SA	T	T	T	A	A	A	A	A	T	SA	A	T	A	A	A	SA	A	A	A	A	A	T	SA	A	T	T	A	T	T	A	A	SA	A	A	SA	T	A	T	A	A	A
998	A	T	T	T	T	T	SA	SA	T	T	T	A	A	T	A	A	T	T	SA	T	A	A	A	A	A	SA	A	A	T	A	SA	A	SA	T	A	T	A	A	A	SA	A	A	SA	T	A	T	A	A	A
999	A	T	T	T	T	T	SA	SA	T	T	T	A	A	T	A	A	A	T	T	A	A	A	A	T	T	SA	A	A	T	A	SA	A	SA	T	A	T	A	A	SA	SA	A	A	SA	A	A	T	A	A	A
1000	A	T	T	T	T	T	SA	SA	T	T	T	A	A	T	A	A	A	A	T	A	A	A	A	T	A	SA	A	A	T	SA	SA	A	A	T	A	T	A	A	SA	SA	A	A	SA	SA	A	T	A	A	A
1001	A	T	T	T	T	T	SA	T	T	T	T	A	A	SA	A	A	A	A	T	A	A	A	A	T	T	SA	T	A	T	SA	SA	A	A	T	A	T	A	A	SA	SA	A	SA	SA	SA	A	T	A	A	A
1002	A	T	T	T	T	T	T	T	T	T	T	A	A	SA	A	A	A	A	T	A	A	T	A	T	T	SA	A	SA	T	A	SA	T	A	T	A	T	A	A	A	A	A	SA	SA	SA	A	T	A	A	A
1003	A	T	A	T	T	T	SA	T	T	T	T	A	A	T	A	A	A	A	T	A	A	T	A	SA	T	A	A	SA	A	A	SA	T	A	T	A	T	A	A	A	A	A	SA	SA	SA	A	T	T	A	A
1004	A	T	A	T	A	T	SA	T	T	T	T	A	A	T	A	A	A	A	A	A	A	T	A	SA	A	A	A	SA	A	A	SA	SA	A	SA	A	T	A	A	A	A	SA	SA	SA	SA	A	T	T	A	A
1005	A	T	A	T	A	T	SA	SA	T	T	T	A	A	T	A	A	A	A	A	A	A	T	A	A	A	A	A	SA	A	A	SA	SA	T	SA	A	T	A	SA	T	SA	SA	SA	SA	SA	A	T	T	A	A
1006	A	T	A	T	A	T	SA	SA	T	T	T	A	A	A	A	A	A	A	SA	A	T	T	A	A	A	A	SA	SA	T	A	SA	T	SA	SA	A	T	SA	SA	A	SA	SA	SA	SA	SA	T	T	A	A	A
1007	A	T	A	T	A	T	SA	SA	T	T	T	A	A	A	A	A	A	A	SA	A	T	A	A	A	SA	SA	SA	SA	T	A	T	T	SA	SA	A	T	A	SA	A	SA	SA	SA	SA	SA	T	T	A	A	A
1008	A	T	A	T	A	T	A	SA	T	T	T	A	A	A	A	A	A	A	T	A	T	T	A	A	SA	SA	SA	SA	A	A	SA	T	SA	SA	SA	SA	A	T	T	SA	SA	SA	SA	SA	T	SA	A	A	A
1009	A	T	A	T	A	A	A	SA	T	T	T	A	A	A	A	A	A	T	T	A	T	T	A	T	SA	SA	SA	A	A	A	SA	T	SA	T	SA	SA	A	T	T	T	SA	SA	SA	SA	SA	SA	A	A	A
1010	A	T	A	SA	SA	A	A	SA	T	T	T	A	A	A	A	A	A	T	SA	A	T	T	A	T	SA	SA	SA	SA	A	A	A	T	SA	T	SA	SA	A	T	T	T	SA	SA	SA	SA	A	SA	A	A	T
1011	A	T	A	SA	SA	A	A	SA	T	T	T	SA	A	A	T	A	A	T	SA	A	T	T	A	A	A	SA	SA	A	A	A	SA	SA	SA	SA	SA	SA	SA	T	T	T	SA	SA	SA	SA	A	SA	A	A	T
1012	A	A	A	SA	SA	A	A	SA	T	T	A	SA	A	A	T	A	A	SA	SA	A	T	T	SA	T	A	SA	SA	A	A	A	A	A	SA	SA	A	SA	SA	T	T	T	SA	SA	SA	SA	A	SA	A	A	T
1013	A	A	SA	SA	SA	A	A	SA	T	T	A	A	A	A	T	A	A	SA	SA	A	T	T	SA	T	A	SA	T	T	A	A	A	A	SA	SA	A	SA	SA	T	T	T	SA	SA	SA	SA	A	SA	A	A	A
1014	A	A	A	SA	SA	A	A	SA	T	T	A	A	A	A	T	A	A	SA	T	A	A	T	T	A	A	SA	T	A	A	A	A	T	SA	SA	A	T	T	T	T	T	SA	SA	SA	SA	A	T	A	A	A
1015	A	A	A	A	SA	A	A	SA	T	T	T	A	A	A	T	A	A	SA	T	A	A	T	T	T	A	SA	T	A	A	A	A	SA	A	SA	A	T	T	T	T	SA	SA	SA	SA	A	T	T	A	A	A
1016	A	A	A	A	SA	A	A	SA	T	T	T	A	A	A	A	A	A	T	T	A	A	T	T	SA	A	SA	T	A	SA	T	A	T	A	SA	A	T	A	SA	T	SA	SA	SA	SA	A	SA	SA	A	SA	A
1017	A	A	A	A	SA	A	A	SA	T	T	T	A	A	A	A	A	A	T	T	T	A	A	T	SA	T	SA	A	A	SA	T	A	SA	SA	SA	A	T	A	SA	T	SA	SA	SA	A	A	SA	SA	A	SA	A
1018	A	A	A	A	SA	A	A	SA	T	T	A	A	A	A	A	A	A	SA	SA	T	A	T	T	SA	T	SA	A	A	T	T	A	T	SA	SA	A	SA	A	SA	T	SA	SA	SA	A	A	SA	SA	A	T	A
1019	A	A	A	SA	SA	A	A	SA	T	T	T	A	A	A	A	A	A	T	T	T	A	T	T	SA	A	SA	A	A	SA	T	A	T	SA	SA	A	SA	A	SA	SA	SA	SA	SA	SA	A	SA	A	A	T	A
1020	A	A	A	SA	SA	A	T	SA	T	T	A	A	A	A	A	A	A	T	T	T	T	A	T	SA	A	SA	A	A	SA	T	A	T	A	SA	A	SA	A	SA	SA	SA	SA	SA	SA	SA	SA	A	SA	A	A
1021	A	A	A	SA	A	A	T	SA	T	T	A	A	A	A	A	A	A	T	T	T	T	T	T	T	A	SA	A	A	SA	T	A	A	A	SA	A	SA	A	T	SA	SA	SA	SA	SA	SA	SA	A	SA	A	A
1022	A	A	A	T	A	SA	T	SA	T	T	T	A	A	A	A	A	A	T	T	T	T	T	T	T	A	T	A	A	A	SA	A	A	A	SA	A	SA	A	T	SA	SA	A	SA	SA	SA	SA	A	SA	A	A
1023	A	A	A	SA	A	SA	T	A	T	T	T	A	A	A	A	A	A	T	T	T	T	T	T	T	T	T	A	A	A	SA	A	A	A	SA	A	SA	A	T	A	SA	A	SA	A	SA	T	A	SA	A	A
1024	A	A	A	SA	A	SA	T	SA	T	T	T	A	A	SA	A	A	A	SA	SA	T	T	T	T	T	T	SA	A	A	A	SA	A	A	A	SA	SA	SA	A	T	A	SA	A	SA	A	SA	T	A	SA	A	A
1025	A	A	A	SA	A	SA	A	T	T	T	T	A	A	SA	A	A	A	A	SA	T	T	T	T	T	T	A	A	A	A	T	T	A	T	SA	SA	T	A	T	A	SA	A	SA	A	SA	T	A	SA	A	A
1026	A	A	SA	A	A	T	A	T	T	T	T	A	A	SA	A	A	A	A	SA	T	T	T	T	T	T	A	SA	A	A	T	T	A	SA	SA	SA	T	A	T	A	SA	A	SA	A	SA	T	A	SA	T	A
1027	A	A	A	A	A	T	A	T	T	T	T	A	A	SA	A	A	A	A	T	T	T	T	T	T	T	A	SA	A	A	T	SA	A	SA	SA	SA	T	A	SA	A	SA	SA	SA	A	SA	A	A	SA	T	A
1028	A	A	A	T	A	T	A	T	T	T	T	A	A	SA	A	A	A	SA	T	T	T	T	T	T	T	SA	T	A	A	T	SA	A	SA	SA	SA	A	T	A	A	SA	SA	A	A	SA	A	A	SA	T	A
1029	A	A	SA	T	T	T	A	SA	T	T	T	A	A	SA	A	A	A	SA	T	T	A	T	T	T	T	SA	T	A	A	A	SA	A	SA	SA	SA	A	T	A	A	SA	SA	A	A	SA	SA	A	T	T	T
1030	A	A	T	T	T	T	A	SA	T	T	T	A	A	T	A	A	A	SA	T	T	A	T	T	T	A	SA	T	A	A	A	A	A	SA	SA	SA	A	T	SA	A	SA	SA	SA	A	SA	SA	A	T	T	T
1031	A	A	T	T	T	T	A	A	T	T	A	A	A	SA	A	A	A	SA	T	T	A	T	T	A	A	T	T	A	A	T	A	SA	SA	SA	SA	A	T	A	A	SA	SA	SA	A	SA	SA	A	SA	T	T
1032	A	A	T	T	A	T	A	A	T	T	A	A	A	SA	A	A	A	SA	T	T	A	T	T	A	A	T	A	A	A	T	A	SA	A	SA	T	SA	T	A	A	SA	A	SA	A	SA	A	A	T	T	T
1033	A	A	T	T	T	T	A	A	T	T	A	A	A	SA	A	A	A	SA	T	T	A	T	T	A	A	T	A	A	T	T	A	SA	A	SA	T	SA	T	A	A	SA	A	SA	A	SA	A	A	A	T	T
1034	A	A	T	T	A	T	A	A	T	T	A	A	A	SA	A	A	A	SA	T	T	A	T	SA	A	A	T	T	A	T	T	A	SA	A	SA	T	A	T	A	A	A	A	A	A	SA	A	A	A	T	T
1035	A	A	T	T	A	T	A	SA	T	T	A	A	A	SA	A	A	A	SA	T	SA	A	T	SA	SA	A	T	T	A	T	T	A	T	A	SA	T	A	T	A	A	A	A	A	A	SA	A	A	A	T	SA
1036	A	A	T	T	T	T	SA	A	T	T	A	A	A	SA	A	A	A	T	T	SA	A	T	SA	SA	A	SA	T	A	T	T	T	T	A	SA	T	A	A	A	A	A	T	A	A	SA	A	A	A	SA	SA
1037	A	A	SA	SA	T	T	SA	A	T	T	A	A	A	SA	A	A	A	T	T	SA	A	T	A	SA	A	SA	T	A	T	T	T	T	A	A	T	A	A	SA	A	T	T	A	A	SA	A	A	A	SA	SA
1038	A	A	T	A	T	T	SA	A	T	T	T	A	A	SA	A	A	A	T	T	SA	A	T	A	SA	A	SA	T	A	SA	T	T	T	A	A	T	A	A	A	A	T	T	A	A	SA	A	A	A	A	SA
1039	A	A	T	A	T	T	SA	A	T	T	T	A	A	SA	A	A	A	SA	T	SA	A	T	A	SA	A	SA	A	A	T	T	T	T	A	A	A	A	T	A	A	T	T	A	A	SA	SA	A	A	A	SA
1040	A	A	T	T	T	T	SA	A	T	T	T	A	A	A	A	A	A	SA	T	SA	SA	A	A	T	A	SA	A	A	T	T	A	SA	SA	A	T	A	A	T	A	T	T	A	A	SA	SA	SA	A	A	SA
1041	A	A	T	T	T	T	SA	A	T	T	T	A	A	A	A	A	T	SA	T	A	SA	A	A	T	A	SA	A	A	T	T	A	SA	SA	T	T	A	SA	T	T	SA	T	A	A	SA	SA	SA	A	SA	SA
1042	A	A	T	T	T	T	T	A	T	T	A	A	A	A	A	A	T	SA	SA	A	SA	A	A	A	A	SA	T	A	T	A	A	SA	SA	T	T	A	SA	T	T	SA	T	A	A	A	SA	SA	A	SA	SA
1043	A	A	T	A	T	T	T	A	T	T	T	A	A	A	A	A	T	SA	SA	A	SA	A	A	A	A	SA	T	T	T	T	A	SA	SA	T	T	A	T	T	T	T	T	A	A	SA	SA	SA	A	SA	SA
1044	A	T	SA	A	T	A	SA	A	T	T	T	A	A	A	A	A	T	SA	T	A	A	A	A	A	A	SA	T	T	T	T	A	A	SA	T	T	SA	T	T	T	SA	T	A	A	SA	SA	SA	A	SA	SA
1045	A	T	T	A	T	A	SA	A	T	T	T	A	A	A	A	A	SA	SA	T	A	A	A	A	A	A	SA	T	T	A	T	A	A	A	T	T	SA	T	SA	T	SA	T	A	A	SA	SA	SA	A	SA	SA
1046	A	T	T	SA	SA	T	T	T	T	T	T	A	A	A	A	A	SA	SA	SA	A	A	A	A	A	T	SA	T	T	A	T	SA	A	A	T	T	SA	T	SA	T	SA	T	A	A	A	SA	SA	A	SA	SA
1047	A	T	T	SA	T	T	T	SA	T	T	T	T	A	A	A	A	SA	SA	SA	A	A	A	SA	T	T	SA	T	T	A	T	A	A	A	T	T	A	T	SA	T	SA	T	A	A	A	SA	A	A	SA	SA
1048	A	A	T	T	T	T	T	SA	T	T	T	T	A	A	A	SA	SA	T	SA	A	A	SA	SA	T	T	A	T	T	A	T	A	A	A	A	SA	A	T	SA	A	T	T	A	A	A	SA	SA	A	SA	SA
1049	A	A	A	T	T	T	T	SA	T	T	T	T	A	A	SA	SA	SA	A	SA	A	A	SA	SA	T	T	A	T	T	SA	T	A	A	A	A	SA	A	T	SA	A	T	T	A	A	A	SA	SA	A	SA	A
1050	A	A	A	T	T	T	T	SA	T	T	T	T	A	SA	SA	SA	SA	A	SA	T	A	SA	SA	T	T	SA	T	T	SA	T	A	A	A	T	T	A	T	A	A	T	T	A	A	A	SA	SA	A	SA	A
1051	A	A	A	T	A	T	T	SA	T	T	T	T	A	SA	SA	SA	SA	A	SA	T	A	SA	SA	A	T	T	A	T	SA	T	A	A	A	T	A	T	A	T	A	T	T	A	A	A	SA	SA	SA	SA	A
1052	A	A	SA	T	A	T	T	SA	T	T	T	A	A	T	A	A	SA	A	SA	T	A	SA	SA	A	T	T	A	T	SA	T	A	A	A	T	A	T	A	T	A	T	A	A	A	A	SA	SA	SA	SA	A
1053	A	A	SA	T	A	T	T	SA	T	T	T	A	A	T	A	A	A	A	SA	T	A	SA	SA	A	T	T	A	T	SA	T	A	A	T	T	A	A	A	SA	A	T	A	A	A	A	SA	SA	T	SA	A
1054	A	A	SA	T	A	T	T	SA	T	T	T	A	A	T	A	A	A	A	SA	T	A	SA	SA	A	T	T	T	T	SA	T	A	A	T	T	T	A	A	SA	SA	A	A	A	A	A	SA	A	T	A	A
1055	A	A	SA	A	A	T	T	SA	T	T	T	A	A	SA	A	A	A	A	SA	T	A	SA	SA	A	A	A	T	T	SA	T	A	SA	SA	T	T	A	A	SA	SA	A	A	A	A	A	SA	SA	SA	SA	A
1056	A	A	SA	A	A	T	T	SA	T	T	T	A	A	T	A	A	A	A	SA	T	A	SA	SA	A	A	A	T	A	A	T	A	T	SA	T	T	SA	T	T	SA	A	A	A	A	SA	SA	SA	SA	SA	A
1057	A	A	SA	A	A	T	T	SA	T	T	T	A	A	T	A	A	A	A	SA	T	A	SA	SA	SA	A	SA	A	A	A	T	A	SA	A	T	T	SA	T	T	SA	A	A	A	A	SA	SA	SA	SA	SA	SA
1058	A	A	SA	A	A	T	T	SA	T	T	T	A	A	T	A	A	A	A	SA	T	A	A	A	SA	A	SA	A	A	A	T	A	SA	A	T	A	SA	T	T	SA	A	A	A	A	SA	SA	SA	SA	SA	SA
1059	A	A	SA	A	T	T	T	A	T	T	T	A	A	T	A	A	A	A	T	A	A	T	A	SA	A	SA	A	A	A	T	A	T	A	A	A	SA	T	T	SA	A	A	A	A	SA	SA	SA	SA	SA	SA
1060	A	A	T	A	T	T	T	SA	T	T	T	A	A	SA	A	A	A	A	T	A	A	T	A	SA	T	SA	A	A	A	T	SA	T	T	A	A	SA	A	T	SA	A	A	A	SA	SA	SA	SA	SA	SA	SA
1061	A	A	A	A	T	T	T	SA	T	T	T	A	A	SA	A	A	A	A	T	A	A	A	A	SA	T	T	A	A	A	T	SA	SA	T	A	A	SA	A	T	SA	SA	A	A	SA	SA	SA	SA	SA	SA	SA
1062	A	A	T	T	T	T	T	A	T	T	T	A	A	SA	A	A	A	A	A	A	A	A	A	SA	T	T	A	A	A	T	SA	A	T	A	A	SA	A	T	T	SA	A	SA	SA	SA	SA	SA	SA	SA	SA
1063	A	A	T	T	T	T	T	A	T	T	T	A	A	SA	A	A	A	SA	T	A	T	A	A	SA	T	SA	T	A	A	T	SA	A	T	A	A	SA	A	T	T	SA	A	T	SA	SA	SA	SA	SA	A	SA
1064	A	A	A	T	T	T	SA	A	T	T	T	A	A	SA	A	A	A	A	A	A	T	A	SA	SA	A	SA	SA	A	A	T	T	A	T	A	A	SA	A	T	T	SA	A	T	SA	SA	SA	SA	SA	A	A
1065	A	T	A	T	T	T	SA	A	T	A	T	A	A	SA	A	A	A	A	A	A	A	T	A	SA	A	SA	SA	T	A	T	T	A	T	A	A	SA	A	T	T	SA	A	T	SA	SA	SA	SA	SA	SA	A
1066	A	T	A	T	A	T	SA	A	T	T	T	A	A	SA	A	A	A	A	A	A	A	T	A	SA	A	SA	SA	T	A	T	T	A	T	A	A	SA	A	A	T	SA	A	SA	SA	SA	SA	SA	SA	SA	A
1067	A	T	A	T	A	T	SA	A	T	T	A	A	A	SA	A	A	A	A	T	A	A	T	A	SA	A	SA	SA	T	A	T	SA	SA	A	A	A	SA	A	A	T	SA	A	A	SA	SA	SA	SA	SA	SA	A
1068	A	A	A	SA	A	T	SA	A	T	T	A	A	A	T	A	A	A	A	T	A	A	SA	SA	SA	A	SA	SA	T	A	T	SA	T	T	A	A	SA	A	SA	T	SA	SA	SA	SA	SA	SA	SA	SA	SA	A
1069	A	A	A	T	A	T	SA	SA	T	T	A	A	A	T	A	A	A	A	T	T	A	SA	SA	SA	A	A	A	A	A	SA	A	T	T	A	SA	SA	A	SA	SA	SA	SA	SA	SA	SA	SA	SA	SA	SA	A
1070	A	A	A	SA	A	T	SA	A	T	T	A	A	A	SA	A	A	A	A	T	T	A	SA	SA	SA	A	T	A	A	A	SA	A	A	SA	A	SA	A	A	SA	SA	A	SA	SA	SA	SA	SA	SA	SA	A	A
1071	A	A	A	T	SA	T	SA	A	T	T	A	A	A	SA	A	A	A	A	SA	T	A	SA	SA	SA	SA	SA	SA	A	A	SA	A	A	SA	T	SA	A	A	T	T	A	SA	SA	SA	SA	SA	SA	SA	A	A
1072	A	A	A	T	T	T	SA	A	T	T	T	A	A	SA	A	A	A	A	SA	T	A	SA	SA	SA	A	SA	T	A	A	SA	A	A	SA	T	SA	A	A	T	T	A	SA	SA	SA	SA	SA	SA	SA	A	A
1073	A	A	A	T	T	T	SA	T	T	T	T	A	A	SA	A	A	A	A	SA	T	A	A	SA	SA	SA	SA	T	A	T	SA	A	A	SA	T	SA	A	A	A	SA	T	SA	SA	SA	SA	SA	SA	A	A	A
1074	A	A	T	SA	T	T	SA	T	T	A	T	A	A	T	A	A	A	A	T	T	A	A	SA	SA	SA	SA	T	SA	SA	SA	A	T	SA	T	A	A	A	A	SA	T	SA	SA	SA	SA	T	SA	A	A	A
1075	A	A	A	A	T	T	SA	T	T	A	T	A	A	T	A	A	A	A	SA	T	T	A	SA	SA	SA	SA	T	SA	SA	SA	A	T	T	T	A	A	A	A	T	SA	SA	SA	SA	SA	T	SA	SA	A	A
1076	A	A	A	A	T	T	SA	T	A	A	T	A	A	T	A	A	A	A	SA	T	T	A	SA	SA	SA	SA	T	SA	SA	SA	T	T	T	SA	A	A	A	T	T	SA	SA	SA	SA	SA	SA	A	SA	A	A
1077	A	A	T	T	T	T	SA	A	A	A	T	A	A	T	A	A	A	A	SA	T	T	T	SA	SA	SA	SA	T	SA	SA	SA	T	T	T	SA	A	A	A	T	T	SA	SA	SA	SA	SA	SA	A	SA	A	A
1078	A	A	T	T	T	T	SA	A	A	A	T	A	A	T	A	A	A	A	SA	T	T	T	A	SA	SA	SA	T	SA	SA	SA	T	A	T	SA	A	A	A	T	T	SA	SA	SA	SA	SA	SA	A	A	SA	A
1079	A	A	T	T	T	T	A	A	A	A	A	A	A	T	A	A	A	A	SA	T	T	T	A	SA	SA	SA	T	SA	SA	SA	T	A	A	SA	A	SA	A	T	T	SA	A	SA	SA	SA	SA	SA	A	SA	A
1080	A	A	T	T	T	T	A	A	A	A	A	A	A	T	A	A	A	A	SA	T	T	T	A	SA	SA	SA	T	SA	SA	SA	T	A	SA	A	T	T	A	SA	T	T	A	A	SA	SA	SA	SA	A	SA	A
1081	A	A	T	SA	SA	A	A	SA	A	A	A	A	A	T	A	A	A	A	SA	T	T	T	A	SA	SA	SA	T	A	SA	SA	T	A	A	T	T	SA	A	SA	T	T	A	A	SA	SA	A	SA	A	SA	A
1082	A	A	A	SA	A	A	A	SA	A	A	T	A	A	T	A	A	A	A	SA	T	T	T	A	SA	SA	SA	A	SA	SA	SA	T	A	A	A	T	SA	T	SA	SA	T	A	A	SA	SA	A	SA	A	A	A
1083	A	A	A	SA	A	A	A	SA	A	A	T	SA	A	SA	A	A	A	A	T	T	T	SA	SA	SA	SA	SA	SA	A	SA	A	T	A	T	A	T	SA	T	SA	A	A	A	A	A	A	A	SA	A	SA	A
1084	A	A	A	SA	A	A	T	A	A	A	T	SA	A	A	A	A	A	A	T	T	T	SA	SA	SA	A	SA	SA	A	SA	A	A	SA	T	SA	T	SA	T	A	A	SA	A	T	A	A	A	SA	A	SA	A
1085	A	A	SA	SA	A	A	T	A	A	A	A	SA	A	A	A	A	A	A	T	T	SA	SA	SA	SA	SA	T	SA	A	A	A	SA	SA	T	SA	T	SA	A	A	A	SA	A	T	A	A	A	SA	A	SA	A
1086	A	A	SA	SA	T	A	A	A	A	A	A	SA	A	A	A	A	A	A	T	T	SA	SA	SA	SA	SA	A	SA	A	A	A	A	A	T	T	T	T	A	A	A	T	A	T	A	A	A	T	A	T	A
1087	A	T	SA	T	T	A	A	A	A	T	A	A	A	A	A	A	A	A	T	SA	SA	SA	SA	SA	SA	SA	T	A	T	A	T	SA	T	SA	SA	SA	A	A	A	T	A	T	A	SA	A	SA	A	T	A
1088	A	T	SA	T	T	A	A	A	A	T	A	SA	A	A	A	A	A	A	T	SA	SA	SA	SA	SA	SA	SA	T	SA	T	A	T	SA	T	SA	SA	SA	A	A	A	T	A	T	A	SA	A	T	A	T	A
1089	A	A	SA	SA	A	T	A	A	A	T	A	SA	A	SA	A	A	A	A	T	A	SA	SA	SA	SA	SA	SA	A	SA	T	A	T	SA	T	SA	T	SA	A	A	A	SA	A	T	A	SA	A	T	A	T	A
1090	A	A	T	SA	A	T	T	A	A	T	A	SA	A	SA	A	A	A	A	T	A	SA	SA	SA	SA	T	SA	A	A	A	A	T	SA	T	A	T	SA	A	T	A	SA	A	A	A	SA	SA	T	A	T	A
1091	A	A	SA	SA	A	T	T	SA	T	T	A	SA	A	SA	A	A	A	T	T	SA	SA	SA	SA	A	T	SA	T	SA	A	A	A	SA	T	A	T	T	A	T	A	SA	A	A	A	SA	SA	T	A	T	A
1092	A	A	SA	T	T	T	T	SA	T	T	A	SA	A	SA	A	A	A	T	T	SA	SA	SA	SA	A	A	T	T	A	A	A	A	SA	T	A	T	T	A	T	A	T	A	A	A	SA	SA	T	A	A	A
1093	A	A	A	T	T	A	SA	SA	T	T	A	SA	A	SA	A	A	A	SA	T	SA	SA	SA	SA	A	A	T	T	A	A	A	A	SA	T	A	T	T	A	T	T	A	A	A	A	SA	SA	A	A	A	A
1094	A	A	T	T	SA	A	SA	A	T	T	T	A	A	T	A	A	A	T	A	A	SA	SA	SA	A	A	T	T	A	SA	A	A	SA	T	A	SA	T	A	T	A	A	A	T	A	SA	SA	A	T	A	A
1095	A	A	T	SA	SA	A	T	T	T	T	T	A	A	T	A	A	A	T	A	T	SA	SA	SA	A	T	T	SA	A	SA	A	A	SA	T	A	SA	A	A	T	A	A	A	T	A	A	A	A	T	A	A
1096	A	A	SA	T	SA	A	SA	T	T	T	T	A	A	SA	A	A	A	T	A	T	SA	SA	A	A	A	A	SA	SA	SA	SA	A	SA	T	T	A	A	A	T	A	A	A	T	A	A	A	A	T	A	A
1097	A	A	A	SA	SA	A	SA	T	T	T	A	SA	A	SA	A	A	A	T	A	T	SA	SA	A	A	A	A	SA	SA	SA	SA	T	SA	T	T	A	A	A	A	T	A	A	T	T	A	A	A	T	A	SA
1098	A	A	SA	SA	A	A	T	T	T	T	T	A	A	SA	A	A	A	A	A	T	SA	SA	A	T	A	A	T	SA	SA	SA	T	A	T	SA	A	SA	SA	A	T	A	A	T	A	A	A	A	T	A	SA
1099	A	A	SA	SA	A	A	T	T	T	T	T	A	A	SA	A	A	A	A	SA	T	SA	SA	A	T	A	A	T	A	A	SA	T	A	SA	SA	A	SA	T	A	T	A	A	T	A	A	A	A	A	A	SA
1100	A	A	SA	T	A	A	SA	T	T	T	T	A	A	SA	A	A	A	SA	SA	T	A	SA	A	T	A	T	T	A	A	SA	T	A	SA	SA	A	A	T	A	T	A	A	T	A	A	A	A	T	A	SA
1101	A	A	T	T	A	A	SA	T	T	T	T	A	A	SA	A	A	A	SA	SA	T	A	SA	A	T	T	T	T	A	A	SA	T	T	SA	SA	A	A	T	A	T	A	A	T	A	A	A	A	T	A	SA
1102	A	A	T	SA	A	A	T	T	T	T	T	A	A	SA	SA	A	A	SA	A	T	A	A	A	A	T	SA	T	A	A	SA	SA	SA	SA	SA	SA	A	SA	A	T	SA	A	A	T	T	A	A	T	A	SA
1103	A	A	T	SA	A	T	T	T	T	T	T	A	A	SA	SA	A	A	SA	A	T	A	SA	A	A	T	A	T	A	A	SA	SA	SA	SA	T	SA	A	SA	A	A	SA	A	A	SA	A	A	A	T	A	SA
1104	A	A	T	SA	A	T	T	A	T	T	T	A	A	SA	A	A	SA	SA	A	T	A	SA	A	A	T	SA	T	A	T	SA	SA	A	T	T	SA	SA	SA	A	A	A	A	A	SA	A	A	A	T	A	SA
1105	A	A	SA	SA	A	T	T	A	T	T	T	A	A	SA	A	A	SA	SA	A	T	A	SA	A	A	T	SA	A	A	SA	SA	T	A	T	T	SA	SA	SA	A	A	A	A	A	SA	A	A	A	SA	A	SA
1106	A	A	SA	SA	A	T	T	A	T	T	T	A	A	T	A	A	A	T	A	T	A	SA	A	A	T	SA	A	A	SA	SA	T	A	T	T	SA	SA	SA	A	T	A	A	A	SA	A	A	A	SA	A	SA
1107	A	A	SA	A	A	T	A	T	T	T	T	A	A	T	A	A	A	T	A	T	T	SA	A	A	A	SA	A	A	SA	A	T	T	SA	A	SA	SA	SA	A	SA	A	A	A	SA	A	A	A	SA	A	SA
1108	A	A	SA	A	A	A	A	A	T	T	A	A	A	T	A	A	A	SA	A	T	T	SA	A	SA	A	SA	A	A	SA	A	T	T	SA	A	A	SA	SA	A	SA	A	A	A	A	A	A	A	SA	A	SA
1109	A	A	SA	A	A	A	A	A	T	T	A	A	A	T	A	A	A	A	A	T	T	T	A	SA	A	SA	A	A	SA	A	T	T	T	A	A	SA	SA	A	SA	SA	A	A	A	A	A	A	SA	A	SA
1110	A	A	SA	T	A	A	A	SA	T	T	A	A	A	T	A	A	A	A	A	A	T	T	A	A	A	SA	A	A	T	A	T	T	T	A	A	A	SA	A	SA	SA	A	A	A	A	A	A	SA	A	SA
1111	A	A	SA	T	A	A	A	SA	T	T	A	A	A	T	A	A	A	A	SA	A	T	A	A	A	A	SA	A	A	T	A	T	A	T	A	A	A	SA	A	SA	A	A	A	A	T	A	A	T	A	SA
1112	A	T	SA	T	A	SA	SA	SA	T	T	A	A	A	SA	A	A	A	SA	SA	T	T	A	A	A	A	A	A	A	T	A	SA	A	T	A	A	A	SA	SA	SA	A	A	A	A	T	A	A	SA	A	SA
1113	A	T	SA	T	A	SA	SA	SA	T	T	A	A	A	SA	A	A	A	A	SA	T	T	A	A	A	A	SA	A	A	T	A	SA	SA	SA	A	SA	SA	T	SA	SA	A	A	A	A	A	A	A	SA	A	SA
1114	A	T	SA	T	A	SA	SA	SA	T	T	A	A	A	SA	A	A	A	A	SA	T	T	T	T	A	A	A	A	A	T	A	SA	A	T	A	A	SA	A	SA	A	A	A	SA	A	A	A	A	SA	A	SA
1115	A	T	SA	T	A	SA	T	T	T	T	A	A	A	SA	A	A	A	T	SA	A	T	T	T	A	A	A	A	T	T	A	SA	T	T	A	A	T	A	SA	A	A	A	SA	A	A	A	A	SA	SA	SA
1116	A	T	T	A	A	A	T	T	T	T	A	T	A	SA	A	A	A	T	SA	A	T	T	T	A	A	SA	A	T	T	A	SA	T	T	A	A	T	T	SA	A	A	A	A	A	SA	A	A	T	T	SA
1117	A	T	SA	A	A	A	T	T	T	T	A	SA	A	SA	A	A	A	T	SA	A	T	T	T	A	T	SA	A	T	T	A	SA	T	T	A	A	T	T	SA	A	A	A	A	A	SA	SA	A	T	A	SA
1118	A	A	SA	A	A	A	T	T	T	T	A	A	A	SA	A	A	A	T	SA	A	T	T	A	A	T	SA	A	T	T	A	T	T	T	A	A	SA	SA	SA	A	A	A	A	A	SA	A	A	T	T	SA
1119	A	A	SA	A	A	A	SA	A	T	T	A	A	A	T	SA	A	A	T	A	A	T	T	A	A	A	SA	A	T	T	A	A	SA	T	A	T	SA	SA	SA	A	A	T	A	A	SA	A	A	T	T	SA
1120	A	A	A	A	A	A	SA	A	T	T	A	A	A	SA	SA	A	A	A	SA	A	T	T	A	A	A	SA	SA	T	T	A	A	SA	A	A	T	SA	SA	SA	A	A	T	A	A	SA	A	SA	T	T	A
1121	A	A	T	A	A	A	SA	A	T	T	T	SA	A	SA	SA	A	SA	T	SA	A	T	T	A	A	A	SA	SA	SA	SA	A	T	SA	A	A	A	SA	SA	SA	A	A	A	A	A	SA	A	T	T	T	T
1122	A	A	T	SA	A	A	SA	A	T	T	T	SA	A	T	A	A	SA	T	SA	A	T	T	A	A	SA	SA	T	SA	A	A	SA	A	A	A	A	SA	SA	SA	A	A	A	A	A	A	A	T	T	T	SA
1123	A	A	T	SA	A	A	SA	A	T	T	T	SA	A	A	A	A	A	T	SA	A	A	T	A	A	SA	SA	T	SA	A	A	SA	A	A	A	A	SA	A	T	A	SA	A	A	A	A	A	A	T	SA	SA
1124	A	A	A	SA	T	A	SA	A	T	T	A	SA	A	A	A	A	A	T	T	A	A	T	A	A	SA	SA	T	SA	A	A	SA	A	A	A	A	SA	A	T	A	SA	A	A	SA	A	A	A	T	SA	SA
1125	A	A	A	SA	T	A	SA	A	T	T	A	SA	A	A	A	A	A	T	T	A	A	T	A	A	SA	SA	A	A	A	A	SA	A	A	A	T	A	T	T	A	SA	A	A	SA	A	A	A	T	SA	SA
1126	A	A	A	SA	A	A	SA	A	T	T	A	SA	A	A	A	A	A	T	T	A	A	T	A	A	SA	SA	A	A	SA	A	SA	A	T	T	T	A	A	T	A	SA	A	A	A	T	A	A	T	SA	A
1127	A	A	A	SA	A	A	SA	T	T	T	A	SA	A	A	A	A	A	SA	T	A	A	T	A	A	SA	SA	A	A	SA	A	A	A	T	T	T	A	T	T	A	SA	A	A	A	T	A	A	T	T	A
1128	A	A	A	SA	SA	A	T	A	T	T	A	A	SA	A	A	A	A	SA	T	A	T	T	A	A	SA	SA	A	SA	SA	A	A	A	T	T	T	A	T	T	A	SA	A	A	T	A	A	A	T	T	A
1129	A	A	A	SA	SA	SA	T	A	T	T	A	A	SA	A	A	A	A	SA	SA	A	A	T	A	A	SA	SA	A	SA	SA	A	T	A	T	T	A	A	T	A	SA	SA	A	A	T	A	A	A	T	T	A
1130	A	A	A	SA	SA	SA	T	A	T	T	A	A	SA	A	A	A	A	SA	SA	A	A	T	A	A	SA	SA	A	SA	SA	A	T	A	T	T	T	A	T	T	SA	SA	A	A	T	A	A	A	T	T	A
1131	A	A	A	SA	A	SA	T	A	T	T	A	A	SA	A	A	A	A	SA	SA	A	SA	T	A	A	A	T	A	SA	A	SA	T	A	T	T	T	A	T	A	T	SA	T	A	T	A	A	A	T	T	A
1132	A	A	A	A	SA	SA	T	A	T	T	A	A	SA	A	A	A	A	SA	SA	A	T	T	A	A	A	T	A	SA	A	SA	SA	A	T	T	A	SA	T	A	T	SA	T	A	A	A	A	A	T	T	A
1133	A	A	A	A	SA	SA	A	A	T	T	A	A	SA	A	A	A	A	SA	SA	A	A	T	A	A	A	T	A	SA	A	SA	T	A	A	T	A	T	SA	A	SA	T	T	A	A	A	A	A	T	T	A
1134	A	A	A	A	T	SA	A	SA	T	T	A	A	SA	A	A	A	A	SA	SA	T	A	T	T	A	SA	T	A	SA	A	SA	T	A	A	T	A	T	SA	A	SA	T	T	A	A	A	A	A	T	T	A
1135	A	A	A	A	T	SA	A	A	T	T	A	A	SA	A	A	A	A	T	A	T	A	T	T	A	SA	T	A	SA	A	SA	T	A	A	T	A	SA	SA	A	SA	T	T	A	A	A	A	A	T	A	T
1136	A	A	T	A	T	SA	A	A	T	T	A	A	SA	SA	A	A	A	A	A	T	T	T	T	A	SA	T	A	SA	A	SA	T	A	A	T	A	SA	SA	A	T	T	T	A	SA	A	A	A	T	SA	T
1137	A	A	T	A	SA	T	A	A	T	T	A	A	SA	SA	A	A	A	A	A	T	T	T	T	A	SA	T	A	A	A	T	A	A	T	SA	A	T	SA	SA	T	T	SA	A	SA	T	A	SA	T	A	T
1138	A	A	T	A	SA	SA	SA	A	T	A	A	A	SA	A	A	A	A	T	A	T	T	T	A	A	SA	T	A	A	A	T	A	T	T	SA	A	A	SA	SA	T	T	A	A	SA	T	A	A	T	A	T
1139	A	A	T	A	SA	SA	SA	A	T	A	A	A	SA	SA	A	A	A	T	A	T	T	T	A	SA	SA	A	A	A	A	T	A	T	T	SA	A	A	A	SA	T	SA	A	SA	SA	T	A	A	A	A	T
1140	A	A	A	A	SA	A	SA	A	A	A	A	A	SA	SA	A	A	A	T	A	T	T	T	SA	SA	SA	A	A	A	A	T	A	A	T	A	A	A	A	SA	T	SA	SA	SA	SA	T	A	A	A	A	SA
1141	A	A	A	A	SA	A	T	A	A	A	A	A	SA	SA	A	A	A	T	A	A	A	A	SA	SA	SA	A	A	A	A	T	A	A	A	A	A	A	T	SA	SA	T	SA	SA	SA	T	A	A	A	A	SA
1142	A	A	SA	A	SA	A	T	T	A	T	A	SA	A	SA	A	A	A	T	A	A	A	A	SA	SA	SA	A	A	SA	A	T	A	A	A	SA	SA	A	T	A	SA	A	SA	SA	SA	SA	A	A	SA	A	SA
1143	A	A	SA	A	T	A	T	T	A	T	T	SA	A	SA	A	A	A	A	T	A	A	A	SA	SA	SA	A	A	A	A	T	T	A	A	SA	T	A	T	A	T	A	SA	SA	SA	SA	A	A	A	A	SA
1144	A	A	T	A	T	A	A	T	A	A	T	SA	SA	SA	A	A	A	A	T	A	A	SA	SA	SA	SA	A	A	A	SA	T	T	SA	T	SA	T	A	T	A	T	A	SA	SA	SA	SA	A	A	A	A	SA
1145	A	A	A	A	T	A	SA	T	A	A	T	A	SA	SA	A	A	A	A	T	A	A	SA	SA	SA	SA	A	A	A	SA	T	T	SA	T	A	SA	A	T	A	SA	A	A	SA	SA	A	A	A	A	A	SA
1146	A	A	A	A	A	A	A	T	A	A	A	SA	SA	T	A	A	A	A	T	A	T	SA	SA	SA	SA	A	SA	A	A	T	T	T	T	A	SA	A	T	A	T	A	A	SA	A	A	A	A	SA	A	SA
1147	A	A	A	A	A	A	A	SA	A	A	A	SA	SA	T	A	A	A	A	A	A	T	SA	SA	SA	T	A	A	A	A	T	T	T	T	A	SA	A	SA	A	SA	A	A	SA	A	A	T	A	A	A	SA
1148	A	A	A	T	A	A	A	A	A	A	A	SA	SA	T	A	A	A	T	A	A	A	SA	SA	SA	SA	A	A	A	A	T	T	T	A	T	T	A	SA	SA	SA	T	T	T	T	T	T	A	A	A	SA
1149	A	A	A	SA	A	A	A	A	A	T	T	SA	SA	T	A	A	A	A	A	A	T	SA	SA	A	SA	A	A	A	A	T	T	T	T	SA	T	A	SA	SA	A	SA	T	T	T	T	T	A	A	T	SA
1150	A	A	A	A	A	T	A	A	A	T	T	SA	SA	T	A	A	A	A	A	A	T	SA	SA	A	T	A	A	A	T	T	T	T	T	SA	T	A	A	A	A	SA	T	T	A	T	T	A	A	T	SA
1151	A	A	A	A	A	T	A	SA	A	T	A	SA	SA	T	A	SA	A	A	A	T	T	SA	SA	T	T	A	A	A	T	A	T	T	A	SA	T	A	A	SA	A	SA	T	T	A	T	T	A	A	SA	SA
1152	A	A	A	A	A	T	A	A	A	T	A	SA	SA	T	A	SA	A	A	A	A	T	SA	SA	T	T	A	A	A	T	A	A	T	A	T	T	A	T	T	A	T	T	T	A	T	T	A	SA	SA	SA
1153	A	A	A	A	A	T	A	A	A	T	A	SA	SA	T	A	SA	A	A	T	A	T	SA	SA	T	T	A	A	A	T	A	A	A	A	T	A	T	A	T	A	T	T	T	T	T	T	A	SA	SA	SA
1154	A	A	A	A	A	T	SA	A	A	T	A	SA	SA	T	A	SA	A	T	T	A	T	SA	SA	T	T	A	T	A	SA	A	A	SA	A	T	A	A	T	A	A	SA	T	T	T	T	T	A	SA	SA	SA
1155	A	A	A	SA	SA	T	SA	A	T	T	A	SA	SA	T	SA	SA	A	T	T	A	T	SA	A	T	T	A	T	A	SA	A	A	SA	T	T	A	A	T	A	A	SA	T	T	T	T	T	A	A	SA	SA
1156	A	A	A	T	SA	T	A	A	T	T	A	SA	SA	T	SA	SA	A	T	T	T	T	T	T	T	T	A	T	A	SA	A	A	SA	T	SA	A	A	T	A	A	SA	T	T	T	T	T	A	A	SA	SA
1157	A	A	A	T	T	T	A	A	T	T	T	SA	SA	T	SA	SA	A	SA	SA	T	T	T	T	T	T	SA	T	A	SA	A	T	SA	T	T	A	A	T	A	A	SA	T	T	T	T	T	A	A	SA	SA
1158	A	A	A	T	T	T	SA	A	T	T	T	SA	SA	T	SA	A	A	SA	SA	T	T	T	T	T	T	SA	T	A	SA	T	T	SA	T	T	A	A	T	A	SA	SA	T	T	T	T	T	SA	A	SA	SA
1159	A	A	A	T	A	T	T	T	T	T	T	SA	SA	T	SA	A	A	SA	T	T	A	A	T	T	T	SA	T	A	T	T	T	SA	T	T	T	A	T	A	SA	T	T	T	A	T	T	SA	A	SA	SA
1160	A	A	A	T	A	T	T	T	T	T	T	SA	SA	T	SA	A	A	SA	T	T	A	A	T	T	T	SA	T	A	T	T	T	SA	T	T	T	A	SA	A	SA	T	T	T	A	SA	T	T	A	SA	SA
1161	A	A	A	A	A	T	T	T	T	T	T	SA	SA	T	SA	A	A	SA	T	T	T	A	T	T	T	SA	A	A	T	A	T	SA	T	T	T	T	SA	A	SA	SA	T	T	A	T	T	A	A	SA	SA
1162	A	A	SA	SA	T	T	SA	A	T	T	T	A	SA	T	SA	A	A	A	T	T	T	A	T	T	T	SA	A	A	T	A	T	SA	T	T	T	A	SA	A	A	A	T	T	A	A	T	A	A	SA	SA
1163	A	A	A	SA	T	A	T	A	T	T	T	A	SA	A	SA	A	A	A	T	T	T	A	T	T	T	A	A	A	SA	A	T	A	T	T	T	A	A	A	A	A	T	T	SA	A	T	A	A	A	A
1164	A	A	A	SA	T	A	T	A	T	T	T	A	SA	A	SA	A	A	A	T	T	T	A	T	T	T	A	A	A	SA	A	T	A	T	T	T	A	SA	A	T	A	T	T	A	A	T	A	A	A	A
1165	A	A	A	SA	T	A	T	A	T	T	T	A	SA	A	SA	A	A	T	T	T	T	A	T	T	T	A	A	A	SA	T	T	A	T	A	T	T	SA	T	T	A	T	T	A	T	T	A	A	A	A
1166	A	A	T	SA	SA	A	T	SA	T	T	T	A	SA	T	A	A	A	T	SA	T	T	A	T	T	A	A	A	A	SA	T	T	A	T	A	T	T	SA	T	T	A	T	T	A	T	T	A	A	A	SA
1167	A	A	T	A	T	A	T	T	T	T	T	A	SA	A	A	A	SA	T	T	T	A	A	T	T	A	A	T	A	A	T	A	A	T	A	T	T	SA	T	T	A	T	T	A	T	T	A	SA	A	A
1168	A	A	SA	A	T	T	SA	A	T	T	T	A	SA	A	SA	A	A	T	T	T	T	A	T	T	A	A	T	A	A	T	T	SA	T	A	T	T	SA	T	A	T	A	T	A	T	T	A	SA	A	SA
1169	A	A	SA	A	A	T	A	SA	T	T	T	A	SA	A	SA	A	A	T	T	T	T	A	T	T	A	A	T	A	SA	A	SA	SA	T	A	T	T	SA	T	A	T	A	SA	A	T	T	T	SA	SA	SA
1170	A	T	T	A	A	A	A	SA	T	T	T	A	SA	SA	SA	A	A	T	T	T	T	A	A	T	T	T	T	A	SA	A	A	SA	T	A	T	T	T	T	A	T	A	A	A	T	T	T	A	SA	SA
1171	A	T	T	A	A	A	A	SA	T	T	T	SA	SA	SA	SA	A	A	T	T	T	T	A	A	T	T	T	T	A	SA	T	A	SA	T	T	T	T	T	T	A	T	A	A	A	T	T	T	A	SA	SA
1172	A	T	T	A	A	A	A	SA	T	T	T	SA	SA	SA	SA	A	A	A	T	T	T	T	A	T	T	T	T	A	SA	T	A	SA	T	T	T	T	T	T	A	T	T	A	A	T	T	T	A	SA	SA
1173	A	T	T	A	A	A	A	SA	T	T	T	SA	SA	A	SA	A	A	A	SA	T	T	T	A	T	T	SA	T	A	T	T	A	T	T	T	T	T	T	T	T	A	T	A	A	T	T	T	A	SA	SA
1174	A	T	SA	A	T	A	A	SA	T	T	T	SA	SA	A	SA	A	A	A	T	T	T	T	A	T	A	T	T	A	SA	T	A	T	T	T	T	A	T	T	T	T	T	A	A	T	T	T	A	SA	SA
1175	A	T	A	A	T	A	A	SA	T	T	T	SA	SA	A	SA	SA	A	A	A	T	T	T	A	T	A	T	T	A	SA	T	T	SA	T	T	T	T	T	T	T	T	T	A	A	T	T	T	SA	SA	SA
1176	A	T	A	A	T	A	T	A	T	T	T	SA	SA	A	SA	SA	SA	A	A	T	T	A	T	T	A	T	T	A	SA	SA	A	SA	T	T	A	T	A	T	T	A	T	T	T	T	T	T	SA	SA	SA
1177	A	T	A	A	SA	A	T	A	T	T	T	SA	SA	SA	SA	SA	SA	SA	A	T	T	A	T	T	A	T	T	A	T	SA	A	SA	T	A	A	SA	A	SA	T	SA	T	T	T	T	T	T	A	SA	SA
1178	A	T	A	A	SA	A	T	A	T	T	A	SA	SA	T	SA	SA	SA	SA	A	T	T	T	T	T	A	T	T	A	SA	SA	A	SA	T	A	A	SA	A	SA	T	SA	T	T	T	T	A	T	SA	SA	SA
1179	A	T	A	A	SA	SA	T	A	T	T	A	SA	SA	T	SA	SA	SA	SA	A	T	A	T	T	T	A	A	A	A	SA	SA	A	SA	T	A	A	A	A	SA	T	SA	T	T	T	T	A	T	SA	SA	SA
1180	A	T	A	A	SA	SA	T	A	T	T	T	SA	SA	T	SA	SA	SA	SA	T	T	T	T	T	T	A	A	T	SA	SA	SA	A	SA	A	A	A	A	A	SA	A	SA	T	T	T	T	A	T	SA	SA	SA
1181	A	T	T	A	T	A	T	A	T	T	T	SA	SA	T	SA	SA	SA	SA	A	T	T	T	T	T	A	A	T	SA	SA	SA	SA	SA	T	A	A	A	A	SA	A	SA	T	T	T	T	T	T	T	SA	SA
1182	A	T	T	T	T	A	A	A	T	T	T	SA	SA	T	SA	SA	SA	SA	A	T	T	T	T	T	A	A	T	SA	T	SA	SA	SA	T	A	A	A	A	SA	A	SA	T	T	T	T	T	T	T	SA	SA
1183	A	T	SA	T	A	A	A	SA	T	T	T	SA	SA	SA	SA	SA	SA	SA	A	T	T	T	T	T	A	A	T	SA	T	SA	SA	T	T	A	A	A	A	SA	A	T	T	T	T	T	A	T	T	SA	SA
1184	A	T	A	T	T	A	A	SA	T	T	T	SA	SA	T	SA	SA	SA	SA	A	T	T	T	T	T	A	A	T	A	T	SA	T	A	T	A	A	A	A	SA	A	A	A	T	T	T	A	T	T	SA	SA
1185	A	T	A	T	T	T	T	T	T	T	T	SA	SA	T	SA	SA	SA	SA	A	T	T	T	T	T	A	A	T	A	T	SA	SA	A	T	A	T	A	A	T	A	SA	T	T	T	T	A	T	SA	SA	SA
1186	A	T	A	T	T	T	T	T	T	T	T	SA	SA	T	SA	SA	SA	SA	A	T	T	T	T	T	A	T	T	A	T	SA	SA	A	T	A	T	A	A	T	A	T	T	T	T	T	T	T	SA	SA	SA
1187	A	T	A	T	T	T	SA	SA	T	T	T	A	SA	SA	SA	SA	SA	T	A	T	T	T	T	T	A	T	SA	A	T	SA	T	A	A	T	T	A	A	T	A	T	T	T	T	T	A	T	SA	SA	SA
1188	A	T	A	T	T	T	SA	SA	T	T	T	A	SA	SA	SA	SA	SA	T	A	T	T	T	T	T	A	T	SA	A	T	T	T	A	A	T	T	A	A	A	T	T	T	T	T	T	A	T	A	SA	SA
1189	A	A	A	T	T	T	SA	T	A	T	T	A	SA	T	SA	SA	SA	A	A	T	T	T	T	T	A	T	T	A	A	T	T	A	A	T	T	A	SA	A	T	SA	T	T	A	T	A	T	A	SA	A
1190	A	A	A	T	T	T	SA	T	A	T	T	A	SA	SA	SA	SA	SA	A	A	T	T	T	T	A	T	SA	T	A	A	T	T	A	A	T	A	A	T	A	T	SA	T	A	A	T	A	T	A	SA	SA
1191	A	A	A	T	T	T	SA	A	A	T	T	A	SA	SA	SA	SA	SA	A	A	T	T	T	T	A	T	T	T	A	SA	T	T	A	A	SA	A	A	T	A	T	T	T	A	A	T	A	T	A	SA	SA
1192	A	A	SA	T	T	T	SA	A	A	A	A	A	SA	SA	SA	A	SA	T	A	A	T	A	T	A	T	T	T	A	SA	A	T	A	A	SA	A	A	A	A	T	T	T	A	A	T	A	T	A	SA	T
1193	A	A	SA	T	T	T	SA	A	A	A	A	A	SA	T	SA	A	SA	T	A	T	A	A	T	A	T	SA	T	A	A	A	T	A	A	A	A	A	A	A	T	T	T	A	A	T	A	T	T	SA	T
1194	A	A	SA	T	T	T	SA	A	A	T	A	SA	SA	T	SA	A	SA	SA	A	A	A	A	T	A	SA	SA	T	A	T	A	T	A	A	A	A	A	A	T	SA	A	A	A	A	T	SA	T	A	A	T
1195	A	A	A	T	T	T	SA	A	A	T	A	SA	SA	T	SA	A	SA	SA	A	A	A	A	T	A	A	A	T	T	T	A	T	T	A	A	A	A	A	T	SA	SA	A	A	A	T	T	A	A	A	T
1196	A	SA	A	T	T	T	SA	A	A	T	A	SA	SA	SA	SA	A	A	SA	A	A	A	T	T	T	A	A	T	T	T	T	T	T	T	A	A	A	A	A	SA	T	A	A	A	A	T	A	T	T	T
1197	A	A	A	A	T	T	SA	A	T	T	A	SA	SA	SA	SA	A	A	SA	A	A	A	T	T	T	A	T	T	A	T	T	T	T	T	A	A	SA	A	A	SA	T	A	A	A	A	T	A	T	T	T
1198	A	A	T	A	T	T	SA	A	T	T	A	SA	SA	SA	SA	A	A	A	A	A	A	T	A	T	A	T	T	A	SA	T	T	T	T	T	A	SA	A	A	SA	T	A	A	A	A	T	T	T	T	T
1199	A	A	SA	A	T	T	SA	SA	T	T	A	A	SA	A	SA	SA	A	A	SA	A	A	T	T	T	T	A	T	A	SA	T	T	SA	T	T	A	A	A	A	SA	T	A	A	A	T	T	T	T	T	T
1200	A	A	T	A	SA	T	SA	SA	T	T	T	A	SA	A	SA	SA	A	T	SA	T	A	T	T	T	T	A	T	A	SA	T	T	SA	T	T	A	A	A	SA	T	T	A	A	A	T	T	T	A	T	T
1201	A	A	T	A	SA	T	SA	A	T	T	T	A	SA	A	SA	SA	A	T	SA	T	A	T	T	T	T	A	T	A	SA	SA	T	SA	T	T	A	A	A	SA	T	T	A	A	A	T	T	T	A	T	T
1202	A	A	T	A	SA	T	SA	A	T	T	T	SA	SA	A	SA	SA	A	T	SA	T	A	T	T	T	T	A	T	T	T	SA	T	SA	T	T	SA	A	A	A	T	T	SA	SA	A	T	A	T	A	T	T
1203	A	A	T	A	T	T	SA	T	T	T	T	SA	SA	A	SA	SA	A	T	SA	A	A	T	A	SA	A	A	T	T	T	SA	T	SA	T	T	SA	A	SA	A	SA	T	SA	SA	A	T	A	T	T	T	T
1204	A	A	T	T	A	A	SA	A	T	T	T	SA	SA	A	SA	SA	A	T	A	A	A	T	A	SA	A	A	SA	A	SA	SA	SA	SA	T	T	SA	A	T	A	SA	T	SA	SA	A	T	T	T	T	T	T
1205	A	A	T	T	SA	A	T	A	T	T	T	SA	SA	A	SA	SA	A	T	A	A	A	T	A	A	A	A	SA	A	SA	SA	SA	SA	A	T	SA	A	T	A	SA	T	SA	SA	A	T	T	T	T	T	T
1206	A	A	T	T	A	T	T	A	T	T	T	SA	SA	SA	SA	SA	A	T	A	A	A	T	A	A	A	A	SA	A	T	T	T	T	A	SA	A	A	T	T	SA	T	SA	SA	A	T	T	T	T	A	T
1207	A	T	SA	T	A	T	T	A	T	T	A	SA	SA	SA	SA	SA	A	T	A	A	A	A	A	A	A	A	SA	A	T	T	T	T	A	A	A	A	T	T	SA	T	SA	SA	SA	T	T	A	T	A	T
1208	A	T	SA	T	T	T	T	A	T	T	A	SA	SA	SA	SA	SA	A	T	T	A	A	A	A	A	A	A	T	A	T	T	SA	T	A	A	A	A	A	T	A	SA	T	A	SA	T	T	A	T	A	T
1209	A	T	SA	A	T	T	T	SA	T	T	A	SA	SA	SA	SA	SA	A	T	T	A	A	A	A	A	A	A	T	A	A	T	SA	T	A	A	A	A	A	A	A	A	T	A	SA	T	T	A	T	A	T
1210	A	T	SA	SA	T	T	T	SA	T	T	A	SA	SA	SA	SA	SA	A	T	T	A	A	A	A	A	A	A	T	A	A	T	SA	T	A	A	A	A	A	A	A	A	T	A	SA	T	T	A	T	A	T
1211	A	T	SA	SA	T	T	T	SA	T	T	A	SA	SA	SA	SA	SA	A	T	T	A	A	A	A	SA	A	A	T	A	A	T	SA	SA	A	A	A	A	A	A	A	T	T	A	SA	A	T	A	T	T	T
1212	A	T	SA	SA	A	T	A	SA	T	T	A	SA	SA	SA	SA	SA	A	T	T	A	A	A	A	SA	A	A	T	A	A	SA	SA	T	SA	A	A	A	A	A	A	T	T	A	SA	A	T	T	T	T	T
1213	A	T	SA	SA	A	SA	A	SA	T	T	A	SA	SA	SA	SA	SA	A	T	T	A	A	A	A	SA	A	A	T	A	A	SA	SA	T	SA	A	A	A	A	A	T	T	T	T	A	A	A	A	T	T	T
1214	A	A	SA	T	A	A	A	SA	T	T	A	A	SA	T	SA	SA	A	T	T	A	A	A	A	SA	A	A	SA	A	A	SA	SA	T	SA	A	A	SA	A	T	SA	A	T	T	A	A	A	A	T	T	T
1215	A	A	SA	A	A	A	SA	A	T	T	A	A	SA	T	SA	SA	A	T	T	A	A	A	A	SA	A	A	SA	SA	T	SA	SA	T	A	A	A	SA	A	SA	T	A	T	T	A	T	A	A	T	T	T
1216	A	A	A	A	A	A	SA	A	T	T	A	SA	SA	A	SA	SA	A	T	A	T	T	A	A	SA	A	A	SA	SA	T	SA	SA	T	A	A	A	SA	A	SA	T	A	T	T	A	T	A	A	T	T	T
1217	A	A	A	A	A	A	A	A	T	T	A	SA	SA	A	SA	SA	A	T	A	T	T	A	A	SA	A	A	SA	SA	T	SA	SA	T	A	A	A	SA	A	SA	SA	A	T	T	A	T	A	A	T	T	A
1218	A	A	A	A	A	A	A	A	T	T	T	SA	SA	SA	SA	SA	A	A	A	T	A	A	T	SA	A	A	SA	SA	T	SA	SA	SA	A	A	A	SA	A	SA	A	A	T	T	A	T	A	A	T	T	A
1219	A	A	A	A	A	A	A	A	T	T	T	SA	A	SA	SA	SA	A	A	A	T	A	A	SA	SA	A	SA	T	SA	T	SA	SA	SA	SA	T	A	SA	A	SA	A	A	T	T	A	T	A	A	T	T	A
1220	A	A	A	A	A	A	A	SA	T	T	T	SA	A	SA	SA	SA	A	SA	A	T	SA	A	A	SA	A	SA	T	SA	T	A	T	SA	A	A	A	SA	SA	T	T	A	T	T	A	T	A	SA	T	SA	A
1221	A	A	A	A	A	SA	A	SA	T	T	T	SA	A	SA	SA	SA	A	SA	A	T	A	A	SA	SA	A	SA	T	SA	T	A	T	T	A	A	A	A	SA	T	T	T	T	T	T	T	A	SA	T	A	A
1222	A	A	SA	A	A	SA	SA	T	T	T	T	SA	A	SA	A	SA	A	SA	SA	T	A	A	SA	SA	A	SA	SA	SA	T	A	SA	SA	A	A	T	A	SA	T	T	A	T	T	T	T	A	SA	T	A	A
1223	A	A	SA	A	T	SA	SA	T	T	T	T	SA	A	SA	A	SA	A	SA	SA	T	A	A	SA	SA	A	SA	T	SA	SA	A	A	A	A	T	T	A	T	T	T	A	T	T	T	T	A	SA	T	A	A
1224	A	A	SA	A	T	SA	T	T	T	T	T	SA	A	SA	A	A	A	SA	A	T	A	A	SA	SA	A	SA	T	T	SA	A	A	A	A	A	T	A	T	A	T	A	T	T	T	A	A	SA	T	T	A
1225	A	A	SA	A	A	SA	T	T	T	T	T	SA	A	SA	A	A	A	SA	SA	T	A	A	SA	SA	A	SA	A	T	A	A	A	A	A	T	T	A	A	A	T	A	T	T	T	A	A	A	T	T	A
1226	A	A	SA	A	A	SA	A	T	A	T	T	SA	A	T	A	A	A	SA	SA	T	T	A	SA	SA	A	SA	A	A	A	A	A	A	A	T	SA	A	A	A	A	A	T	T	T	A	SA	A	T	T	A
1227	A	A	A	A	A	SA	SA	T	A	T	T	SA	A	T	A	A	A	SA	A	T	T	T	SA	SA	A	SA	A	A	A	A	T	A	A	T	T	T	A	A	A	A	T	A	T	A	SA	A	T	T	A
1228	A	A	A	A	A	SA	SA	T	A	T	SA	SA	A	T	A	A	A	SA	A	A	A	T	SA	SA	A	SA	A	T	A	A	T	A	T	T	T	A	A	A	A	A	T	A	A	A	A	A	T	T	A
1229	A	A	A	A	A	SA	SA	T	A	T	A	SA	A	T	A	A	A	T	A	A	A	T	SA	SA	A	SA	A	T	A	A	SA	A	T	T	SA	A	A	A	A	A	A	A	A	A	A	A	T	T	A
1230	A	A	SA	A	SA	A	SA	T	A	T	A	SA	A	T	A	A	A	T	A	A	SA	T	SA	SA	A	A	T	A	A	A	SA	A	T	T	SA	A	A	SA	A	A	A	A	A	A	T	A	SA	A	SA
1231	A	A	T	A	SA	A	SA	T	A	T	SA	A	A	T	A	A	A	T	A	A	SA	T	A	SA	A	A	T	A	T	A	SA	A	T	T	T	A	SA	SA	A	SA	T	A	A	A	T	A	A	A	A
1232	A	A	T	A	SA	A	A	T	T	T	SA	A	A	T	A	A	A	T	A	A	SA	T	A	SA	A	A	T	A	SA	A	SA	A	SA	SA	T	A	A	SA	A	SA	T	A	A	A	T	A	A	A	SA
1233	A	A	T	SA	A	A	A	A	T	T	SA	SA	A	T	A	A	A	A	A	SA	SA	T	A	SA	A	A	T	A	SA	A	SA	A	SA	SA	T	A	A	SA	SA	SA	A	SA	A	A	T	A	A	A	SA
1234	A	T	T	SA	A	A	A	A	T	T	SA	A	A	T	A	A	A	A	A	SA	T	T	A	SA	A	T	T	A	SA	A	A	A	A	SA	T	A	A	SA	SA	SA	A	SA	A	A	T	A	SA	A	SA
1235	A	T	T	T	A	A	A	A	T	T	SA	SA	A	T	A	A	A	A	A	SA	SA	A	A	SA	A	T	T	A	SA	SA	A	A	A	A	A	A	A	A	SA	SA	A	SA	A	A	T	A	SA	A	SA
1236	A	T	T	T	A	A	A	A	T	T	SA	SA	A	T	A	A	A	A	A	SA	SA	A	A	SA	A	T	T	A	SA	SA	A	A	A	A	A	A	A	A	A	SA	A	SA	A	A	T	A	A	A	SA
1237	A	T	T	T	A	A	A	A	T	T	SA	SA	A	T	A	A	A	A	A	SA	SA	A	A	SA	A	T	T	A	T	SA	A	SA	A	A	A	A	A	A	SA	SA	A	SA	A	A	T	A	A	A	SA
1238	A	T	T	T	A	A	A	A	T	T	SA	SA	A	T	A	A	A	A	A	SA	SA	A	A	SA	A	T	SA	A	SA	SA	A	T	A	A	SA	A	A	SA	SA	A	A	A	A	A	T	A	A	A	SA
1239	A	T	T	T	A	A	A	A	T	T	SA	T	A	T	A	SA	A	A	A	SA	SA	A	A	SA	SA	A	A	A	SA	SA	A	SA	A	A	SA	A	A	SA	SA	A	A	A	A	A	A	A	A	A	SA
1240	A	T	T	T	T	A	SA	A	T	T	A	T	A	SA	A	SA	A	A	T	SA	SA	A	A	SA	SA	A	A	SA	SA	SA	A	T	A	A	SA	A	SA	SA	SA	T	SA	A	A	A	A	A	SA	A	SA
1241	A	T	T	T	T	A	SA	T	T	T	A	T	A	T	A	SA	A	A	T	T	A	A	A	SA	SA	A	A	SA	SA	SA	SA	SA	SA	A	SA	A	SA	SA	SA	T	SA	A	A	A	A	A	A	A	SA
1242	A	T	T	SA	T	A	A	T	T	T	A	T	A	T	A	A	A	A	T	T	A	A	A	A	SA	A	SA	SA	SA	SA	SA	SA	A	A	SA	A	SA	SA	SA	T	SA	A	A	A	SA	A	A	A	SA
1243	A	A	T	SA	SA	A	A	T	T	T	A	T	A	T	A	A	A	A	T	T	T	A	A	SA	SA	A	T	SA	A	SA	SA	SA	A	SA	SA	SA	SA	SA	SA	A	SA	A	A	A	A	A	T	A	SA
1244	A	A	T	SA	SA	A	A	T	T	T	A	T	A	T	A	A	A	A	T	T	T	A	A	SA	SA	A	T	SA	A	SA	SA	T	A	SA	SA	SA	SA	SA	T	A	SA	A	SA	A	A	A	T	T	SA
1245	A	A	T	SA	SA	A	A	T	T	T	A	T	A	T	A	A	A	A	T	T	A	A	A	SA	SA	A	T	SA	A	SA	T	T	A	SA	SA	SA	SA	A	T	A	SA	SA	SA	A	A	A	T	A	SA
1246	A	A	T	SA	SA	A	T	T	T	T	A	SA	A	T	A	A	A	A	T	T	A	A	A	SA	SA	A	SA	SA	A	SA	T	SA	A	SA	SA	SA	SA	A	SA	A	SA	SA	SA	SA	A	A	T	A	SA
1247	A	A	T	SA	SA	A	T	T	T	T	A	SA	A	SA	A	A	A	A	T	T	A	A	A	SA	SA	SA	SA	SA	A	SA	T	SA	A	T	SA	SA	SA	A	SA	A	SA	SA	SA	SA	A	A	T	T	A
1248	A	A	A	SA	SA	A	T	SA	T	T	A	SA	A	T	A	A	A	SA	T	T	A	A	A	SA	SA	SA	SA	SA	A	SA	T	SA	A	T	SA	SA	T	A	SA	SA	A	SA	SA	SA	A	A	T	T	A
1249	A	A	A	SA	SA	A	T	SA	T	T	A	SA	A	T	A	A	A	SA	A	T	A	A	A	SA	SA	SA	SA	SA	A	SA	T	A	A	A	SA	SA	T	A	SA	SA	A	SA	SA	SA	A	A	T	T	A
1250	A	A	A	SA	SA	SA	T	SA	T	T	A	SA	A	SA	A	A	A	SA	A	T	A	A	A	SA	SA	A	T	SA	A	SA	SA	A	SA	A	SA	SA	A	A	SA	SA	A	SA	SA	SA	A	A	T	A	SA
1251	A	A	A	SA	SA	T	T	SA	T	T	A	SA	A	SA	A	A	A	SA	A	T	A	A	A	SA	A	A	T	SA	A	SA	A	T	SA	A	SA	T	A	T	SA	SA	SA	SA	SA	SA	A	A	T	A	SA
1252	A	A	A	SA	SA	SA	A	A	T	T	T	SA	A	SA	A	A	A	SA	A	T	A	A	SA	SA	A	T	T	SA	A	SA	T	T	SA	A	SA	T	A	SA	SA	SA	SA	SA	SA	SA	A	T	SA	SA	SA
1253	A	A	A	SA	SA	SA	A	A	T	T	T	SA	A	SA	SA	A	A	SA	T	T	A	A	SA	SA	A	T	SA	SA	A	SA	T	T	SA	A	SA	SA	A	SA	SA	SA	SA	SA	SA	SA	A	SA	SA	SA	SA
1254	A	A	A	SA	SA	SA	A	A	T	T	T	SA	A	SA	SA	A	A	A	T	T	SA	SA	SA	SA	A	A	SA	SA	A	SA	T	T	A	A	SA	SA	A	T	SA	SA	SA	SA	SA	SA	A	SA	SA	SA	SA
1255	A	A	SA	SA	SA	SA	A	A	T	T	T	SA	SA	SA	SA	A	A	A	T	A	SA	SA	A	SA	A	A	SA	SA	SA	SA	T	T	A	A	SA	SA	A	T	SA	SA	SA	SA	SA	SA	A	SA	SA	SA	SA
1256	A	A	A	SA	SA	SA	A	A	T	T	T	SA	SA	SA	SA	A	A	A	T	A	SA	T	A	A	A	A	SA	SA	SA	A	T	SA	A	A	SA	T	A	T	SA	SA	SA	SA	SA	SA	A	SA	SA	SA	A
1257	A	A	SA	A	SA	A	A	A	T	T	T	SA	SA	SA	SA	A	A	A	T	A	T	T	A	A	A	A	SA	SA	SA	SA	T	T	A	A	SA	T	A	A	SA	SA	A	SA	A	SA	A	SA	SA	A	T
1258	A	A	SA	SA	SA	A	A	A	T	T	T	SA	SA	SA	SA	A	A	A	SA	T	T	T	T	A	A	A	SA	SA	SA	SA	T	T	A	T	SA	T	T	A	T	SA	SA	SA	A	T	SA	SA	SA	A	T
1259	A	A	SA	SA	SA	A	SA	A	T	T	T	SA	A	SA	A	A	A	A	SA	T	T	A	T	A	A	A	SA	A	SA	T	A	T	A	T	A	T	T	A	T	SA	A	SA	A	SA	SA	SA	SA	A	A
1260	A	A	SA	A	SA	A	SA	A	T	T	T	SA	A	T	A	A	A	A	SA	T	T	T	A	A	A	A	T	A	SA	T	A	T	A	T	A	T	A	SA	SA	A	A	A	A	SA	SA	SA	SA	T	T
1261	A	A	SA	A	T	T	A	A	T	T	T	SA	A	T	A	A	A	A	SA	T	T	A	A	A	A	A	T	A	T	SA	A	T	A	T	A	A	A	SA	SA	A	A	A	SA	SA	SA	SA	SA	T	SA
1262	A	A	A	A	T	T	A	A	T	T	T	SA	A	T	A	A	A	A	A	T	SA	A	A	A	A	A	SA	A	T	SA	A	T	A	SA	A	A	A	SA	SA	A	A	A	SA	SA	SA	SA	SA	T	SA
1263	A	A	A	A	T	T	A	A	T	T	T	SA	A	SA	A	A	A	SA	A	T	A	A	A	A	A	A	A	A	T	SA	A	T	A	SA	A	A	A	SA	SA	A	A	A	SA	SA	SA	SA	SA	SA	SA
1264	A	A	A	A	A	T	A	A	T	T	T	SA	A	SA	A	A	A	SA	A	T	A	A	A	A	A	A	A	A	SA	SA	A	T	A	SA	A	A	A	SA	SA	A	A	A	SA	SA	SA	SA	SA	SA	SA
1265	A	A	A	A	A	T	A	T	T	T	T	SA	A	SA	A	A	A	SA	A	T	A	A	A	SA	A	A	A	A	SA	SA	A	SA	A	A	T	A	SA	SA	SA	A	A	A	SA	SA	SA	SA	T	SA	SA
1266	A	A	A	A	A	T	SA	T	T	T	SA	SA	A	SA	A	A	SA	A	A	T	A	A	A	A	A	SA	A	A	A	SA	A	SA	A	A	T	A	T	SA	SA	A	A	A	SA	SA	SA	SA	A	SA	SA
1267	A	A	SA	A	T	T	A	SA	T	T	T	SA	A	SA	A	A	SA	A	A	T	SA	A	A	A	A	SA	SA	A	A	SA	A	SA	A	A	T	A	T	SA	SA	A	A	SA	SA	SA	SA	SA	A	T	SA
1268	A	A	SA	A	T	T	A	SA	A	T	T	SA	A	SA	A	A	SA	A	T	T	SA	SA	A	SA	A	SA	A	A	A	T	A	SA	A	A	A	A	SA	SA	SA	A	SA	A	SA	SA	SA	SA	T	T	SA
1269	A	A	A	A	T	T	A	T	T	T	T	SA	A	SA	A	A	SA	SA	T	T	SA	T	A	SA	A	SA	T	A	A	T	SA	SA	A	A	T	A	T	SA	SA	A	T	A	SA	SA	A	SA	T	T	SA
1270	A	A	A	A	T	T	A	A	T	T	T	SA	A	SA	A	A	SA	SA	T	T	T	T	A	SA	A	A	A	A	A	T	SA	T	A	A	T	T	T	SA	SA	T	T	A	SA	SA	SA	SA	T	T	SA
1271	A	A	A	A	T	A	A	A	T	T	T	SA	A	SA	A	A	SA	T	A	T	T	T	A	SA	A	A	A	A	SA	A	SA	T	A	A	T	T	T	SA	SA	T	T	A	SA	SA	SA	A	T	A	SA
1272	A	A	A	A	T	T	SA	A	T	T	T	SA	A	SA	A	A	SA	T	A	A	T	T	A	SA	A	A	A	A	SA	A	SA	T	A	A	T	T	T	T	T	T	A	A	SA	SA	A	A	T	T	T
1273	A	A	A	A	T	A	SA	A	T	T	T	SA	A	T	A	A	A	T	A	T	T	T	A	SA	A	SA	A	A	SA	A	SA	T	A	A	T	T	T	T	T	SA	A	A	SA	SA	A	A	T	A	T
1274	A	A	SA	A	T	A	SA	A	T	T	T	SA	A	T	A	A	A	T	A	T	T	A	A	SA	A	A	A	A	SA	A	SA	A	A	A	T	T	T	T	T	T	A	SA	SA	SA	SA	A	T	A	SA
1275	A	A	SA	SA	A	T	SA	A	T	T	T	SA	A	SA	A	A	A	T	A	T	T	A	A	SA	A	A	A	A	SA	A	SA	A	A	A	T	T	T	T	T	T	A	SA	SA	SA	SA	T	T	A	SA
1276	A	A	SA	SA	A	T	A	A	T	T	T	SA	A	SA	A	A	A	T	A	T	T	A	A	T	A	A	A	A	SA	A	A	A	A	T	T	A	T	T	T	T	A	SA	SA	SA	SA	T	T	A	SA
1277	A	A	SA	SA	A	T	A	A	T	T	T	SA	A	A	A	A	A	T	A	T	T	A	A	A	A	A	A	A	SA	SA	A	A	A	T	T	A	T	T	T	T	A	SA	SA	SA	SA	SA	T	A	SA
1278	A	A	SA	A	A	A	SA	SA	T	T	T	SA	A	A	A	A	A	T	A	A	A	A	T	A	T	T	A	A	A	SA	A	A	A	T	T	A	T	T	T	T	A	SA	SA	SA	SA	SA	A	A	SA
1279	A	A	A	A	A	T	SA	A	T	T	T	SA	A	A	A	A	A	T	A	T	A	A	T	A	T	T	A	A	A	SA	A	T	A	T	T	A	T	T	T	T	A	SA	SA	SA	SA	SA	A	A	A
1280	A	A	A	A	A	T	SA	SA	T	T	T	SA	A	SA	A	A	A	A	A	T	A	A	T	A	T	SA	A	A	A	T	A	T	A	T	T	SA	T	T	A	T	A	SA	SA	SA	SA	SA	A	A	A
1281	A	A	A	T	T	T	T	SA	T	A	T	SA	A	SA	A	A	A	A	A	T	A	A	T	T	T	SA	A	A	T	T	A	T	A	T	T	SA	T	T	SA	SA	A	SA	SA	SA	SA	SA	A	A	A
1282	A	A	A	T	T	T	T	SA	T	T	T	SA	A	SA	A	A	A	T	T	T	A	A	T	A	SA	A	A	A	SA	T	A	T	T	A	T	SA	T	SA	A	SA	A	SA	SA	SA	SA	A	A	A	A
1283	A	A	A	T	T	T	T	SA	T	T	T	SA	A	A	A	A	A	SA	T	T	A	A	A	A	SA	A	A	A	SA	T	A	T	SA	SA	T	SA	SA	SA	A	SA	A	SA	SA	SA	A	A	A	T	A
1284	A	A	A	T	A	T	SA	SA	T	T	T	SA	A	A	A	A	A	SA	SA	T	T	A	A	A	T	A	A	A	A	T	A	T	SA	SA	T	SA	A	SA	A	T	A	A	SA	SA	A	A	T	T	A
1285	A	A	A	T	A	T	SA	SA	T	T	T	SA	A	A	A	A	A	SA	SA	T	T	T	A	A	T	T	A	T	A	T	T	A	SA	SA	T	SA	SA	SA	A	A	A	A	SA	SA	A	A	T	T	A
1286	A	A	A	T	SA	T	SA	SA	T	T	T	SA	A	SA	A	A	A	A	SA	T	T	T	T	A	T	T	A	T	A	T	T	A	SA	SA	T	SA	SA	SA	A	A	A	A	A	SA	T	A	A	T	A
1287	A	A	A	T	A	T	SA	SA	T	T	T	SA	A	SA	A	A	A	A	A	T	T	A	A	A	T	T	A	T	SA	T	T	A	SA	A	T	SA	SA	A	SA	T	A	A	A	A	A	A	A	T	A
1288	A	T	A	T	A	T	SA	A	T	T	T	A	A	SA	A	A	A	SA	A	A	T	A	A	T	T	T	A	T	SA	T	T	A	SA	A	T	SA	SA	A	T	T	A	T	A	A	A	A	A	T	A
1289	A	A	A	T	A	T	SA	A	T	T	T	A	A	SA	A	A	A	SA	A	T	T	T	A	T	A	T	T	T	T	T	T	A	SA	A	T	SA	SA	SA	T	T	A	T	A	A	A	A	A	T	A
1290	A	A	A	T	A	T	A	A	T	T	T	A	A	SA	A	A	A	SA	A	T	T	SA	A	T	A	T	T	T	T	T	T	A	T	T	T	SA	SA	SA	T	T	A	T	A	A	A	A	A	T	A
1291	A	A	A	T	A	T	A	A	T	T	T	A	A	SA	A	A	A	A	A	T	T	SA	A	T	A	T	T	T	T	T	T	A	T	T	T	A	SA	A	SA	T	A	T	A	A	A	A	A	T	T
1292	A	A	A	T	A	T	T	A	T	T	T	A	A	T	A	A	A	SA	A	SA	SA	SA	A	T	A	T	T	T	A	T	T	A	T	T	T	A	SA	SA	SA	T	A	T	A	A	A	SA	A	SA	A
1293	A	A	A	T	A	T	T	A	T	T	T	A	A	A	A	A	A	SA	A	SA	SA	SA	A	A	A	T	SA	T	A	T	T	A	T	T	T	A	SA	SA	SA	A	SA	T	A	A	SA	SA	A	A	A
1294	A	A	A	T	A	T	T	A	T	T	T	A	A	SA	A	A	A	SA	A	SA	SA	SA	T	A	A	T	T	T	A	A	T	A	T	T	T	A	SA	SA	A	A	SA	T	A	A	SA	SA	A	A	T
1295	A	A	A	T	A	T	SA	A	T	T	T	A	A	T	A	A	A	SA	A	SA	SA	SA	T	T	A	T	SA	T	A	A	T	A	T	T	T	A	A	A	SA	A	SA	T	A	A	SA	SA	A	A	T
1296	A	A	T	T	A	T	A	T	T	T	T	A	A	T	A	A	A	SA	A	SA	SA	SA	SA	T	A	T	SA	T	A	T	A	A	T	SA	T	T	A	A	T	A	SA	T	T	A	SA	SA	A	A	T
1297	A	A	T	T	A	A	A	A	T	T	T	A	A	T	A	A	A	SA	A	SA	SA	A	SA	T	A	T	SA	A	A	T	A	A	A	SA	T	T	A	A	T	A	SA	T	T	A	SA	SA	A	A	T
1298	A	A	T	T	T	A	SA	A	T	T	SA	A	A	A	A	A	A	SA	A	SA	SA	A	T	T	A	T	SA	A	A	T	A	A	A	SA	T	T	A	A	T	A	SA	T	A	A	SA	SA	A	T	A
1299	A	A	T	T	T	A	T	A	T	T	A	A	T	SA	A	A	A	T	A	SA	SA	A	T	T	A	T	SA	A	A	T	A	A	A	SA	T	T	A	A	T	A	T	T	A	A	SA	SA	A	T	A
1300	A	A	T	T	T	A	T	A	T	T	A	A	T	SA	A	A	A	T	A	SA	SA	A	T	T	A	T	SA	T	A	T	A	A	A	SA	T	A	A	A	A	A	T	A	A	A	SA	SA	A	T	A
1301	A	A	A	T	A	A	T	A	T	T	A	A	T	SA	A	A	A	T	A	T	SA	A	T	T	A	A	SA	T	A	A	A	A	A	T	T	A	A	A	A	A	A	A	A	A	SA	A	A	T	A
1302	A	A	A	T	A	A	T	A	T	T	A	A	T	SA	A	A	A	A	SA	T	SA	A	T	T	T	A	SA	T	A	A	A	T	A	T	T	A	A	A	A	T	A	A	A	A	SA	A	A	T	A
1303	A	T	A	SA	A	A	T	A	T	T	A	A	T	SA	A	A	A	A	SA	T	T	T	T	T	T	A	SA	T	A	A	A	A	A	SA	T	A	A	SA	A	T	A	A	A	SA	SA	A	A	T	A
1304	A	A	A	SA	A	A	T	A	T	T	A	A	T	A	A	A	A	A	SA	T	T	T	T	T	SA	A	T	T	A	A	A	A	A	A	T	SA	A	T	A	T	A	A	A	SA	SA	A	A	T	A
1305	A	A	A	SA	A	T	T	A	T	T	A	A	T	A	A	A	A	A	SA	T	T	T	T	T	SA	A	A	T	A	A	A	SA	A	SA	T	SA	A	T	A	T	A	A	A	SA	A	A	A	T	A
1306	A	A	A	T	A	T	T	T	T	T	A	A	T	A	T	A	A	A	SA	T	T	A	T	T	SA	A	A	T	A	A	A	SA	T	SA	T	SA	A	T	T	T	A	A	A	SA	A	A	A	T	A
1307	A	A	A	SA	A	T	A	SA	T	A	A	A	T	T	T	A	A	A	SA	T	T	A	T	SA	SA	SA	A	A	A	A	A	T	A	SA	T	SA	A	T	T	T	A	A	A	SA	A	A	A	SA	A
1308	A	A	A	SA	A	T	T	SA	T	T	A	A	T	T	T	A	A	A	SA	T	T	A	SA	SA	SA	SA	T	A	A	A	A	T	T	A	T	SA	A	T	T	T	A	SA	A	SA	A	A	A	A	A
1309	A	A	A	T	A	T	A	T	T	T	A	A	T	T	T	A	A	T	SA	T	T	A	SA	SA	SA	SA	SA	A	A	T	T	T	A	A	T	SA	A	SA	T	T	A	T	A	SA	A	A	A	A	A
1310	A	A	A	A	A	T	A	SA	T	T	SA	A	T	A	T	A	A	T	T	A	T	A	A	SA	SA	A	SA	A	A	A	SA	A	A	A	SA	SA	A	A	T	A	A	T	A	T	A	A	A	A	A
1311	A	A	A	A	A	T	A	T	T	T	SA	A	T	A	T	A	A	T	SA	A	T	A	A	SA	A	A	T	A	A	A	SA	A	A	A	SA	A	A	A	T	A	A	T	A	T	A	A	A	A	A
1312	A	A	T	A	A	T	A	T	T	T	A	A	T	A	T	A	A	T	SA	A	T	A	SA	SA	A	A	T	A	A	A	A	A	A	A	A	A	A	SA	T	T	A	T	A	A	A	A	A	A	A
1313	A	A	T	A	A	T	A	A	T	T	A	A	T	A	T	A	A	T	SA	A	T	SA	SA	SA	A	A	T	A	A	A	A	A	A	A	T	SA	T	SA	T	T	A	T	A	T	A	A	A	A	A
1314	A	A	A	A	A	A	A	A	T	T	A	A	T	A	T	A	T	T	SA	T	T	SA	SA	SA	A	A	T	A	A	A	A	A	A	A	T	A	T	SA	SA	SA	A	T	A	T	A	A	A	A	A
1315	A	A	A	A	SA	A	A	A	T	T	A	A	T	A	T	A	T	A	SA	A	SA	SA	SA	SA	A	A	T	A	T	A	A	A	A	A	T	SA	T	SA	SA	T	A	T	A	T	A	A	A	A	A
1316	A	A	A	SA	SA	A	A	A	T	T	A	A	T	A	T	A	T	A	A	A	SA	SA	SA	SA	A	A	T	A	T	A	A	T	A	A	T	SA	T	SA	T	T	T	A	A	SA	SA	A	A	T	A
1317	A	A	A	SA	SA	A	A	A	T	T	A	T	T	SA	T	A	T	A	A	A	SA	SA	SA	SA	A	A	T	A	A	A	T	T	A	SA	T	SA	T	SA	T	T	T	A	A	SA	SA	T	A	T	A
1318	A	A	A	SA	SA	A	A	A	T	T	T	T	T	SA	T	A	T	A	T	A	SA	SA	SA	A	A	A	SA	A	A	A	T	T	A	A	T	SA	T	SA	T	T	T	A	A	A	SA	SA	T	T	A
1319	A	A	A	SA	SA	SA	T	A	T	T	T	T	T	A	T	T	T	A	T	A	SA	SA	SA	A	A	A	SA	A	A	T	T	T	A	A	T	SA	T	SA	A	T	T	A	A	A	SA	SA	T	T	SA
1320	A	A	A	SA	SA	SA	T	A	T	T	T	T	T	A	T	T	T	A	T	A	A	SA	SA	A	A	A	SA	A	A	T	A	SA	A	A	A	SA	T	SA	A	T	SA	A	A	A	SA	SA	T	T	SA
1321	A	A	T	SA	SA	A	T	A	T	T	A	T	T	A	T	T	T	A	SA	T	A	SA	T	A	A	T	SA	A	A	T	A	A	A	A	A	SA	SA	SA	A	T	SA	A	A	A	SA	SA	T	A	SA
1322	A	A	A	T	SA	SA	T	A	T	T	T	T	T	A	T	T	T	A	SA	T	A	SA	SA	A	A	A	SA	A	A	T	A	A	A	A	T	SA	SA	SA	A	A	T	A	A	A	SA	SA	SA	A	SA
1323	A	A	A	T	SA	T	T	T	A	T	T	T	T	SA	T	T	T	A	SA	A	A	SA	SA	A	A	SA	SA	A	A	T	T	T	A	A	T	SA	SA	SA	A	A	A	A	A	A	SA	SA	SA	SA	SA
1324	A	A	A	T	T	T	T	T	A	T	T	T	T	A	T	T	T	A	SA	A	A	SA	A	A	A	SA	T	A	A	T	SA	T	A	A	SA	SA	SA	SA	SA	A	A	A	A	A	A	SA	SA	SA	SA
1325	A	A	T	T	T	A	T	T	A	T	T	T	T	T	T	T	T	T	SA	A	A	SA	A	A	A	SA	T	A	SA	A	T	T	T	A	SA	SA	SA	SA	SA	A	A	A	A	A	A	SA	SA	SA	SA
1326	A	A	T	T	T	A	T	T	A	T	T	T	T	T	T	T	T	T	SA	A	A	SA	A	A	A	A	SA	A	T	A	A	T	T	A	SA	SA	SA	SA	T	A	A	A	A	A	SA	A	SA	A	T
1327	A	A	A	T	T	A	T	T	A	T	T	T	T	T	T	T	T	SA	SA	A	A	SA	A	A	A	T	SA	A	T	A	A	T	T	T	SA	SA	SA	SA	T	A	A	SA	A	A	SA	A	SA	A	T
1328	A	A	A	T	T	A	A	T	A	T	T	T	T	T	T	T	T	SA	SA	A	A	SA	A	A	SA	T	SA	A	T	A	A	T	T	T	SA	A	SA	SA	T	A	A	SA	A	A	SA	SA	SA	A	T
1329	A	A	A	SA	T	A	A	A	A	T	T	T	T	SA	T	T	T	SA	SA	A	A	A	A	A	SA	A	SA	A	T	A	A	T	A	T	SA	T	SA	SA	T	A	SA	SA	A	SA	SA	SA	SA	A	T
1330	A	A	A	SA	T	A	A	A	A	T	A	T	T	SA	T	T	A	SA	SA	A	A	A	A	A	SA	A	SA	A	T	A	A	T	A	A	A	T	SA	SA	T	A	SA	A	A	SA	SA	SA	SA	A	T
1331	A	A	A	SA	T	A	A	T	A	T	A	T	T	SA	T	T	A	SA	T	A	A	A	A	A	T	A	SA	A	SA	A	A	T	A	A	A	T	T	SA	T	A	A	A	A	SA	SA	SA	SA	A	T
1332	A	A	A	A	T	A	A	T	A	T	T	T	A	SA	T	T	A	SA	SA	A	A	A	A	A	T	T	A	T	SA	A	A	T	A	T	A	T	T	SA	T	A	A	A	SA	SA	SA	SA	SA	SA	T
1333	A	A	T	A	T	A	A	SA	A	T	A	A	A	SA	T	T	T	SA	A	A	A	A	A	A	T	T	A	T	SA	A	A	A	A	A	A	A	T	T	T	A	SA	A	SA	SA	SA	SA	A	SA	A
1334	A	A	SA	T	T	A	A	SA	A	T	A	A	A	T	T	T	T	A	A	A	A	A	A	A	T	A	A	T	SA	A	A	T	A	A	A	A	T	T	A	A	SA	A	T	SA	SA	SA	A	SA	A
1335	A	A	SA	T	SA	A	A	A	A	T	SA	A	A	T	T	T	T	A	A	A	A	SA	A	A	T	A	A	T	SA	A	A	T	A	A	A	A	T	T	A	A	SA	A	T	SA	SA	SA	A	SA	A
1336	A	A	SA	T	SA	A	A	A	T	T	SA	A	T	SA	T	T	T	SA	SA	A	A	SA	A	A	T	A	A	T	SA	A	A	A	A	A	SA	A	T	A	A	A	SA	SA	SA	SA	SA	SA	A	SA	A
1337	A	A	SA	A	SA	T	A	A	T	T	SA	A	T	SA	T	T	T	SA	T	A	A	SA	A	A	T	A	A	T	SA	A	T	A	A	T	SA	A	T	A	A	A	A	SA	SA	SA	SA	SA	A	SA	A
1338	A	A	SA	A	SA	A	A	A	T	T	T	A	T	SA	T	T	T	A	T	A	A	SA	A	A	T	A	A	T	SA	A	T	A	T	T	SA	A	T	A	A	A	A	SA	SA	SA	A	A	A	SA	A
1339	A	A	SA	A	SA	A	A	A	T	T	T	A	T	A	A	T	T	A	A	A	A	SA	A	A	T	A	A	T	SA	A	T	A	T	T	SA	A	T	A	A	SA	A	SA	A	SA	A	A	SA	T	A
1340	A	A	SA	A	SA	A	A	A	T	T	T	A	T	A	A	T	T	A	A	A	A	A	A	A	T	A	T	T	T	A	T	A	T	T	A	A	A	A	A	SA	A	SA	A	SA	A	A	SA	T	A
1341	A	T	SA	T	SA	A	A	A	T	T	A	T	T	SA	A	T	T	A	A	A	A	A	T	A	A	A	T	T	T	T	A	A	T	T	T	A	T	A	T	SA	A	SA	A	SA	A	T	SA	T	A
1342	A	T	SA	T	SA	A	A	A	T	T	A	A	T	SA	A	T	T	A	A	A	A	A	T	A	A	A	T	T	T	T	A	A	T	T	T	A	T	A	T	T	SA	SA	A	SA	A	T	SA	A	A
1343	A	T	SA	T	A	A	A	A	T	T	A	A	T	SA	A	T	T	A	A	A	A	A	A	A	A	SA	A	T	T	T	A	A	T	A	T	A	T	A	T	T	SA	SA	A	A	T	T	A	A	A
1344	A	T	A	T	A	A	A	A	T	T	A	A	T	SA	A	A	T	SA	A	A	A	A	A	A	T	SA	A	T	T	T	A	A	T	A	T	A	A	T	A	SA	A	SA	A	A	T	T	A	A	A
1345	A	T	A	T	A	A	A	A	T	T	SA	T	T	A	A	A	T	SA	T	T	A	A	A	A	T	SA	A	T	T	T	A	A	T	A	T	A	A	T	A	SA	A	SA	A	T	T	T	A	A	SA
1346	A	T	A	A	A	SA	T	A	T	T	SA	T	T	A	A	A	A	SA	T	A	A	A	A	A	T	T	A	A	A	T	A	A	T	A	T	A	A	T	A	T	A	SA	A	T	T	T	A	A	SA
1347	A	T	A	A	A	T	SA	A	T	T	SA	A	T	A	A	A	A	SA	T	A	A	A	A	A	T	T	A	A	A	T	T	A	A	A	T	A	A	A	A	T	A	SA	A	T	T	A	A	A	SA
1348	A	T	A	A	A	T	T	A	T	T	SA	A	T	A	A	A	A	SA	T	A	A	A	T	A	A	T	A	A	SA	T	T	SA	A	A	T	A	A	A	A	SA	A	SA	A	T	SA	A	A	A	SA
1349	A	T	A	T	A	T	SA	SA	T	T	SA	A	T	A	A	A	A	SA	A	A	A	A	T	A	A	SA	T	T	T	T	T	SA	A	A	T	A	SA	A	A	SA	SA	SA	A	SA	SA	A	A	A	SA
1350	A	T	A	T	A	T	SA	SA	T	T	SA	A	T	A	A	A	A	SA	SA	A	A	T	A	A	T	SA	T	A	T	T	T	A	A	A	T	A	SA	A	A	SA	SA	SA	A	SA	SA	SA	A	A	T
1351	A	T	A	T	A	T	SA	SA	T	T	SA	A	A	A	A	A	A	SA	A	A	A	T	A	A	T	T	T	A	T	T	T	A	A	A	T	A	SA	A	A	SA	SA	SA	A	T	A	SA	A	A	SA
1352	A	T	A	T	A	T	SA	SA	T	T	SA	A	A	A	A	A	A	SA	A	A	T	T	A	A	T	T	T	A	T	T	T	A	A	A	SA	A	SA	A	A	A	SA	SA	A	SA	A	SA	A	A	SA
1353	A	T	A	T	T	T	SA	SA	T	T	SA	A	A	A	A	A	A	SA	A	A	T	T	A	A	A	SA	T	A	T	T	T	A	A	A	SA	A	SA	A	SA	A	SA	SA	SA	SA	A	SA	A	SA	SA
1354	A	T	A	A	T	T	T	SA	T	T	SA	A	A	A	A	A	A	SA	A	A	T	T	SA	SA	A	SA	SA	A	T	T	T	A	A	A	SA	A	SA	A	SA	A	SA	SA	SA	SA	A	SA	A	SA	A
1355	A	T	T	A	SA	T	SA	SA	T	T	SA	A	SA	T	A	A	A	A	A	T	T	T	SA	SA	A	SA	SA	A	T	T	T	A	A	A	SA	A	SA	A	SA	A	SA	SA	A	SA	A	SA	A	T	A
1356	A	T	T	A	A	T	SA	SA	T	T	A	A	SA	SA	A	A	A	A	A	T	A	A	SA	SA	A	SA	SA	A	A	A	T	A	A	A	SA	A	SA	A	A	T	SA	SA	A	SA	SA	SA	SA	SA	A
1357	A	T	T	A	T	T	SA	SA	A	T	A	A	SA	SA	A	A	A	A	A	A	A	A	SA	SA	A	SA	SA	A	A	A	T	A	T	A	SA	A	SA	A	A	T	SA	SA	A	SA	SA	SA	SA	A	A
1358	A	T	T	A	SA	SA	SA	T	A	T	A	A	SA	SA	A	A	A	A	A	A	A	A	SA	SA	SA	A	T	A	A	A	T	A	T	A	SA	A	SA	SA	A	T	SA	SA	A	SA	SA	SA	A	A	A
1359	A	T	A	A	SA	SA	SA	T	A	T	A	A	SA	A	A	A	A	A	A	A	A	A	SA	SA	SA	A	T	A	A	A	T	A	SA	A	SA	A	SA	A	A	T	SA	SA	A	SA	SA	SA	A	A	A
1360	A	T	A	SA	SA	SA	SA	SA	A	T	A	A	SA	A	A	A	A	A	T	A	A	A	SA	SA	SA	A	T	A	A	A	SA	SA	T	A	SA	SA	SA	A	A	T	SA	SA	A	SA	A	SA	A	A	A
1361	A	T	A	SA	SA	SA	SA	SA	A	T	A	A	A	T	A	A	A	A	T	A	A	A	SA	SA	SA	A	T	A	A	SA	SA	A	T	A	SA	T	SA	A	A	T	SA	SA	A	SA	SA	SA	A	A	T
1362	A	T	A	SA	T	SA	T	SA	A	A	T	A	A	T	A	A	A	A	T	A	A	A	SA	SA	SA	SA	T	A	A	A	SA	A	SA	SA	SA	T	SA	SA	A	T	A	SA	A	SA	SA	SA	A	A	SA
1363	A	T	A	SA	T	T	T	A	A	T	T	A	A	T	A	A	A	A	T	A	A	A	SA	SA	SA	A	T	SA	A	A	T	A	SA	SA	SA	T	SA	SA	A	T	A	SA	A	SA	SA	SA	A	A	SA
1364	A	T	A	SA	T	T	SA	A	A	T	T	A	A	SA	A	A	A	A	T	T	SA	A	SA	SA	SA	A	T	A	A	A	T	A	SA	SA	SA	SA	SA	T	T	T	A	SA	A	SA	SA	SA	A	A	T
1365	A	T	A	SA	T	T	SA	A	A	T	T	A	A	SA	A	A	A	A	T	T	T	A	SA	SA	SA	A	T	A	SA	SA	SA	A	SA	SA	SA	SA	A	A	T	T	A	SA	A	SA	SA	SA	T	SA	T
1366	A	T	A	SA	SA	A	A	A	A	T	T	A	A	SA	A	A	A	SA	T	T	T	A	SA	SA	SA	A	T	A	A	A	SA	A	SA	SA	SA	T	A	A	A	T	SA	SA	A	SA	SA	SA	A	SA	T
1367	A	T	T	SA	SA	T	A	A	A	T	T	A	A	SA	A	A	A	SA	SA	T	T	A	SA	SA	SA	A	T	SA	A	A	SA	A	T	SA	SA	T	A	A	A	T	SA	SA	A	SA	SA	SA	A	A	T
1368	A	T	A	SA	A	T	A	A	A	T	T	A	A	SA	A	A	A	SA	SA	T	T	SA	SA	SA	SA	A	T	SA	A	A	SA	A	T	SA	SA	T	A	A	A	T	SA	SA	A	SA	SA	SA	A	T	T
1369	A	T	A	SA	A	T	A	A	A	T	T	A	A	SA	A	A	A	SA	SA	T	T	SA	SA	SA	SA	A	A	SA	A	SA	SA	SA	T	SA	SA	A	A	A	A	T	SA	SA	SA	SA	SA	SA	A	T	T
1370	A	T	A	SA	A	T	A	A	A	T	A	A	A	SA	A	A	A	SA	SA	T	T	SA	SA	SA	SA	A	A	SA	A	SA	SA	SA	T	T	SA	A	T	T	A	SA	SA	SA	SA	SA	SA	SA	A	A	T
1371	A	T	A	T	A	T	A	A	A	T	A	T	A	A	A	A	A	T	SA	T	T	A	SA	SA	SA	A	A	SA	A	SA	T	T	T	T	SA	A	T	T	A	SA	SA	SA	SA	SA	SA	SA	A	A	T
1372	A	T	A	A	A	T	A	A	A	T	A	T	A	T	A	A	A	A	SA	A	T	A	A	SA	SA	T	A	SA	SA	SA	T	T	T	T	SA	A	T	T	A	SA	SA	SA	A	SA	A	SA	A	A	T
1373	A	T	A	A	A	T	A	A	A	T	A	SA	A	T	A	A	A	A	SA	A	T	A	A	SA	SA	T	A	SA	A	T	A	T	T	T	SA	A	T	T	A	T	SA	SA	SA	T	A	SA	A	A	T
1374	A	T	A	A	A	T	A	A	A	T	A	SA	A	T	A	A	A	A	A	A	T	A	A	SA	SA	SA	A	SA	A	T	T	T	T	T	SA	A	A	T	A	T	SA	SA	SA	SA	A	SA	A	A	T
1375	A	T	A	A	A	T	A	SA	A	T	A	SA	A	T	A	A	A	A	A	T	T	A	A	SA	SA	T	A	SA	A	T	T	T	T	A	A	A	A	T	A	T	A	SA	SA	SA	SA	SA	A	A	T
1376	A	T	A	SA	A	T	A	SA	A	T	A	SA	A	A	A	A	A	A	A	T	A	A	A	SA	SA	T	A	SA	A	T	A	T	SA	T	A	A	A	T	A	T	A	SA	SA	SA	SA	SA	A	A	T
1377	A	T	SA	SA	SA	T	A	T	A	T	SA	SA	A	A	A	A	A	A	A	T	A	A	A	T	SA	T	A	SA	A	A	A	T	A	T	A	A	A	T	T	SA	A	SA	SA	SA	SA	A	A	SA	T
1378	A	T	T	SA	SA	T	T	A	A	T	SA	SA	A	A	A	A	A	A	A	T	A	A	A	T	SA	T	A	A	A	A	A	T	T	T	A	A	A	T	T	SA	A	SA	SA	SA	SA	A	A	A	T
1379	A	T	T	T	SA	T	T	A	A	T	SA	A	A	A	A	A	A	T	A	T	A	A	A	T	SA	A	A	A	A	A	A	T	T	T	A	A	A	T	T	A	A	SA	SA	SA	SA	SA	A	A	T
1380	A	A	T	T	SA	SA	T	A	A	T	SA	A	A	A	A	A	A	SA	SA	T	A	A	T	T	SA	A	A	A	A	A	A	T	T	T	A	SA	SA	T	T	A	A	A	SA	SA	SA	A	SA	A	T
1381	A	A	T	T	SA	SA	T	A	A	T	SA	A	A	A	A	A	A	T	SA	T	A	A	T	T	SA	A	A	A	A	A	A	T	T	T	A	A	SA	A	T	A	A	A	SA	SA	SA	A	SA	A	A
1382	A	A	T	T	SA	SA	T	T	A	T	SA	A	A	A	A	A	A	T	SA	T	A	A	T	T	SA	A	A	A	A	A	A	T	T	T	A	SA	A	A	T	A	A	A	SA	SA	SA	A	SA	A	A
1383	A	A	T	SA	SA	SA	T	T	A	T	SA	A	A	A	A	A	A	SA	SA	A	A	A	T	T	T	T	A	A	A	A	A	T	T	SA	A	SA	A	A	T	A	A	A	SA	SA	SA	SA	T	A	A
1384	A	A	T	SA	SA	SA	T	T	A	T	SA	A	A	A	A	A	A	SA	A	A	A	A	T	T	T	T	A	A	A	A	A	A	A	SA	A	A	A	T	T	T	A	A	A	A	SA	SA	T	A	SA
1385	A	A	T	SA	SA	SA	T	T	A	T	T	A	A	A	A	A	A	T	A	A	A	A	T	T	T	T	A	T	A	A	A	A	A	SA	A	A	T	T	T	T	A	A	A	A	SA	SA	A	A	SA
1386	A	A	T	SA	SA	SA	A	T	A	T	T	A	A	A	A	A	T	T	A	A	A	SA	T	T	T	A	T	A	A	A	A	A	A	SA	A	T	T	T	T	T	A	A	A	A	SA	SA	A	A	SA
1387	A	A	T	SA	SA	SA	A	SA	A	T	T	A	A	A	A	A	A	A	A	A	SA	SA	SA	T	A	A	A	A	A	A	A	A	A	SA	A	T	T	T	T	T	A	A	A	A	SA	SA	A	A	SA
1388	A	A	T	T	A	T	SA	SA	A	T	T	A	A	A	A	A	A	A	A	A	SA	SA	SA	T	A	A	A	A	T	A	SA	A	A	SA	A	T	T	T	T	SA	A	A	A	SA	SA	SA	A	A	SA
1389	A	A	T	T	A	T	SA	SA	A	T	T	A	A	A	A	A	A	A	A	T	SA	SA	SA	T	A	T	T	A	T	SA	SA	A	A	SA	A	T	T	T	T	SA	A	A	A	SA	SA	SA	SA	A	SA
1390	A	A	T	A	SA	T	A	SA	A	T	T	A	A	A	A	A	A	T	A	T	SA	SA	T	T	A	T	A	SA	A	SA	T	A	A	SA	A	A	T	T	T	T	A	A	A	SA	SA	SA	SA	A	A
1391	A	A	T	SA	A	A	T	T	A	T	T	A	A	A	A	A	A	A	SA	A	A	SA	A	T	T	T	A	A	A	SA	T	A	A	SA	A	A	T	T	T	T	A	A	A	SA	SA	A	SA	A	A
1392	A	A	T	SA	A	T	T	SA	T	T	T	A	A	A	A	A	A	A	SA	A	A	SA	A	T	T	T	A	T	A	SA	T	A	A	A	A	A	T	SA	SA	T	A	A	A	SA	SA	A	SA	A	A
1393	A	A	SA	SA	A	T	T	A	T	T	T	A	A	A	A	A	A	A	SA	SA	SA	SA	A	A	T	T	A	T	A	SA	T	A	A	SA	A	A	T	SA	T	T	A	A	A	SA	SA	SA	SA	A	A
1394	A	A	SA	SA	A	T	T	A	T	T	T	A	A	A	A	A	A	A	A	SA	SA	SA	A	A	T	T	T	A	A	SA	T	A	A	SA	A	SA	SA	SA	T	SA	A	A	A	SA	SA	SA	T	A	A
1395	A	A	SA	SA	A	T	SA	A	T	T	SA	A	A	A	A	A	A	A	A	SA	T	T	A	T	T	A	SA	A	A	SA	T	T	T	SA	A	A	SA	SA	SA	SA	A	A	SA	SA	SA	A	T	A	A
1396	A	A	SA	T	A	T	A	A	T	T	SA	A	A	T	SA	A	A	A	A	SA	T	T	SA	T	T	A	T	A	T	SA	A	SA	T	SA	A	T	SA	SA	SA	SA	A	A	SA	SA	T	A	T	A	A
1397	A	A	SA	A	A	T	A	A	T	T	A	A	A	T	SA	A	A	A	A	SA	A	T	SA	A	T	A	T	SA	A	SA	A	SA	T	SA	A	T	SA	SA	SA	SA	A	T	SA	SA	T	A	T	A	A
1398	A	A	A	A	A	T	T	A	T	T	A	A	A	T	SA	SA	A	A	A	SA	A	T	SA	A	T	A	T	SA	A	SA	A	A	T	SA	A	A	SA	SA	SA	SA	A	T	SA	A	T	T	T	A	A
1399	A	A	A	A	A	T	T	A	T	T	A	A	SA	A	SA	SA	A	T	A	SA	A	T	SA	A	T	A	T	SA	A	SA	A	A	T	SA	A	A	A	SA	SA	SA	T	A	SA	A	T	T	T	A	A
1400	A	A	A	A	A	T	T	A	T	T	A	A	SA	A	SA	SA	A	T	A	SA	A	T	SA	A	T	A	T	T	SA	SA	SA	A	A	SA	A	A	A	SA	SA	SA	T	SA	SA	A	T	T	T	A	A
1401	A	A	A	A	A	T	SA	A	T	T	A	A	SA	A	SA	SA	A	SA	A	SA	A	T	SA	A	T	A	T	T	SA	A	SA	A	A	SA	A	A	A	SA	SA	T	T	SA	SA	A	T	T	T	A	A
1402	A	A	A	A	A	A	SA	A	T	T	SA	A	SA	A	SA	SA	A	SA	SA	SA	SA	T	SA	A	T	A	T	A	A	A	T	A	A	A	A	A	A	SA	SA	T	T	SA	A	A	SA	T	SA	A	A
1403	A	A	A	SA	A	A	SA	A	T	T	A	A	SA	A	SA	SA	A	SA	SA	SA	SA	SA	SA	A	T	A	T	A	A	A	T	A	A	A	A	A	A	A	SA	T	T	SA	A	A	SA	A	SA	A	SA
1404	A	A	A	SA	A	A	SA	A	T	T	A	A	SA	A	SA	SA	A	SA	A	SA	SA	SA	SA	A	A	A	T	A	A	A	T	A	A	A	A	A	SA	A	SA	T	T	SA	SA	SA	SA	A	A	A	SA
1405	A	A	A	T	SA	A	SA	A	T	T	A	A	SA	T	SA	SA	A	SA	A	SA	SA	SA	A	A	A	A	T	A	A	A	A	A	A	A	A	A	SA	A	A	T	A	SA	SA	SA	SA	T	A	A	T
1406	A	A	A	T	SA	A	SA	A	T	T	A	A	A	T	SA	SA	A	SA	A	SA	SA	SA	A	A	A	SA	A	A	A	A	T	A	A	A	T	A	SA	A	A	A	SA	A	SA	SA	SA	T	T	T	T
1407	A	A	A	T	SA	A	SA	A	T	T	A	A	A	A	SA	SA	A	SA	A	SA	SA	SA	A	T	A	SA	A	A	A	A	A	A	A	A	T	A	A	A	A	A	SA	A	SA	SA	A	SA	T	T	T
1408	A	A	A	T	A	A	A	A	T	T	A	A	A	A	SA	A	A	SA	A	T	SA	A	A	T	A	SA	T	A	A	A	A	T	A	A	T	A	A	A	SA	A	SA	A	SA	SA	A	SA	T	T	T
1409	A	A	A	T	A	A	A	A	T	T	A	A	A	SA	SA	A	A	T	A	T	SA	A	A	T	A	T	T	A	A	A	A	A	A	T	A	A	A	A	T	A	SA	A	A	SA	T	SA	T	T	T
1410	A	A	A	T	A	SA	A	A	T	T	A	A	A	SA	SA	A	A	A	A	T	SA	A	A	T	T	SA	T	A	T	A	A	A	A	T	A	SA	A	T	T	A	SA	A	A	SA	T	T	T	T	T
1411	A	A	A	SA	SA	A	A	A	T	T	A	A	A	SA	SA	A	A	A	A	T	SA	SA	A	A	T	SA	T	A	A	A	A	A	A	T	A	SA	A	T	T	A	SA	A	A	SA	T	T	T	T	T
1412	A	A	A	T	SA	A	T	A	T	T	T	A	SA	SA	SA	A	A	A	A	T	SA	SA	T	T	T	A	T	A	SA	A	A	SA	A	T	A	SA	A	T	T	A	SA	A	A	A	A	T	T	T	A
1413	A	T	A	T	SA	A	T	A	T	T	A	SA	SA	SA	SA	A	A	A	A	T	T	T	T	T	A	T	T	A	T	A	A	SA	A	SA	A	SA	A	T	T	A	A	A	A	T	SA	T	T	A	A
1414	A	T	A	T	SA	A	SA	A	T	T	A	SA	SA	SA	SA	A	A	A	A	T	T	T	T	T	A	T	T	A	T	A	A	SA	A	SA	A	SA	A	T	T	A	A	A	A	T	SA	SA	T	A	A
1415	A	T	A	SA	SA	A	SA	A	T	T	T	SA	SA	SA	SA	A	A	A	A	T	T	T	T	T	A	T	T	A	A	A	A	A	A	SA	A	SA	A	T	T	A	A	A	A	T	SA	SA	T	A	A
1416	A	T	A	SA	SA	A	A	A	T	T	A	A	SA	SA	SA	A	A	A	A	T	T	T	T	T	A	T	T	SA	T	A	A	A	A	SA	A	SA	A	A	T	T	A	A	A	T	SA	SA	SA	A	A
1417	A	T	A	T	SA	A	T	A	T	T	A	A	A	SA	SA	A	A	A	SA	A	T	T	T	T	A	SA	T	SA	T	A	A	A	A	SA	A	SA	A	A	T	A	A	T	T	T	SA	SA	SA	SA	SA
1418	A	T	A	A	A	A	T	A	T	T	A	A	A	SA	SA	SA	A	A	SA	A	T	T	T	T	A	SA	T	SA	T	A	A	A	A	SA	A	SA	SA	A	T	A	A	T	T	T	SA	A	SA	A	SA
1419	A	T	A	A	A	A	T	SA	T	T	A	SA	SA	SA	SA	SA	A	A	T	A	T	A	T	T	A	SA	T	SA	T	A	T	A	A	SA	A	SA	SA	A	T	A	A	SA	SA	T	SA	A	A	A	SA
1420	A	T	A	A	A	A	A	SA	T	T	A	SA	SA	SA	SA	SA	A	A	T	A	A	A	T	T	A	T	T	SA	T	A	T	SA	A	SA	A	SA	SA	A	T	A	A	SA	SA	T	SA	A	A	A	SA
1421	A	T	SA	A	A	A	A	SA	T	T	A	SA	SA	A	SA	SA	A	A	A	A	A	A	T	T	A	T	SA	A	T	A	T	SA	A	SA	A	SA	SA	A	A	A	A	SA	SA	T	A	A	A	A	SA
1422	A	T	A	A	A	A	A	SA	T	T	A	SA	SA	A	SA	SA	A	T	A	A	A	T	T	T	SA	T	SA	SA	T	A	T	T	A	SA	A	A	SA	A	A	A	A	SA	SA	SA	A	A	A	A	SA
1423	A	T	A	T	A	A	SA	SA	T	T	A	SA	SA	A	SA	SA	A	SA	A	A	A	T	T	T	SA	T	SA	SA	T	A	A	T	T	SA	A	A	T	A	A	A	A	SA	SA	A	A	A	T	A	SA
1424	A	A	SA	SA	A	A	SA	A	T	T	A	SA	SA	A	SA	SA	A	SA	A	A	A	T	T	T	SA	T	SA	SA	T	A	A	T	T	T	A	A	A	A	T	A	A	SA	SA	A	A	A	A	A	SA
1425	A	A	SA	SA	A	A	SA	A	T	T	A	SA	SA	A	SA	SA	A	SA	A	A	A	T	T	T	SA	A	SA	SA	A	A	A	SA	T	T	T	A	A	A	T	A	A	SA	SA	T	A	A	A	A	SA
1426	A	A	T	SA	SA	A	SA	A	T	T	A	SA	SA	T	SA	SA	A	SA	A	A	A	T	T	T	SA	A	T	SA	A	A	A	T	T	T	T	T	A	A	T	A	SA	SA	SA	T	A	A	A	SA	SA
1427	A	A	T	SA	SA	A	T	T	T	T	A	SA	SA	A	SA	SA	A	A	SA	A	A	T	T	T	T	A	T	SA	SA	A	SA	T	T	T	SA	T	A	A	T	A	SA	SA	SA	T	A	A	A	SA	A
1428	A	T	T	T	T	A	T	T	T	T	SA	SA	SA	A	SA	A	A	A	SA	A	A	T	T	T	T	A	T	SA	A	A	SA	T	T	T	SA	A	A	A	T	SA	SA	SA	SA	A	SA	A	A	SA	A
1429	A	T	T	A	T	T	T	T	T	T	SA	SA	SA	SA	SA	A	A	A	A	A	A	T	T	T	T	A	T	SA	SA	SA	SA	A	T	T	SA	A	A	T	T	SA	SA	SA	SA	A	SA	SA	A	SA	A
1430	A	T	A	A	T	SA	A	T	T	T	SA	SA	SA	A	SA	A	A	A	A	T	A	T	T	T	T	A	T	SA	SA	SA	SA	SA	A	SA	SA	A	A	T	A	SA	SA	SA	SA	A	SA	T	A	SA	A
1431	A	A	A	A	A	SA	A	T	T	T	SA	SA	SA	A	SA	A	A	SA	A	T	A	T	T	T	T	A	T	SA	SA	SA	SA	A	A	SA	SA	T	A	T	A	A	SA	SA	SA	A	T	T	A	SA	A
1432	A	A	A	A	A	SA	A	T	T	T	T	SA	SA	A	SA	A	T	SA	A	T	A	T	T	T	A	A	T	A	SA	SA	SA	A	A	SA	SA	T	A	T	A	A	SA	SA	SA	A	T	T	A	SA	A
1433	A	A	A	A	A	T	A	T	T	T	T	SA	SA	A	SA	A	T	SA	A	A	T	T	T	T	A	A	T	A	SA	SA	SA	A	A	SA	SA	A	A	T	T	A	SA	SA	A	A	T	T	A	SA	A
1434	A	A	A	SA	A	T	T	T	T	T	T	SA	SA	A	SA	A	A	A	SA	T	T	T	T	A	A	A	T	A	SA	SA	SA	A	A	SA	SA	A	A	A	T	A	SA	SA	A	A	T	T	A	SA	A
1435	A	A	A	SA	A	T	T	A	T	T	A	SA	SA	A	SA	A	A	A	SA	T	T	T	T	A	A	A	A	A	T	SA	A	A	A	SA	SA	A	A	T	A	A	SA	SA	A	A	T	T	A	SA	A
1436	A	A	A	SA	A	A	T	A	T	T	A	SA	SA	SA	SA	A	A	SA	SA	T	T	T	T	T	A	SA	A	A	T	SA	A	A	A	SA	SA	A	A	T	A	SA	SA	SA	T	A	T	T	A	SA	SA
1437	A	A	A	T	A	A	T	A	T	T	A	SA	SA	SA	SA	A	A	SA	A	T	T	T	T	T	A	T	A	A	A	SA	A	A	A	SA	SA	A	A	A	A	A	SA	SA	SA	A	T	T	A	SA	T
1438	A	A	A	SA	A	A	T	A	T	T	T	SA	SA	SA	SA	A	A	A	A	T	T	T	T	T	T	T	A	A	A	SA	A	A	A	SA	SA	A	A	A	A	T	SA	SA	SA	A	A	T	A	SA	T
1439	A	T	A	SA	A	A	T	A	T	T	T	SA	SA	SA	SA	A	A	A	A	T	T	T	T	T	T	T	A	A	A	SA	SA	A	T	SA	SA	A	T	SA	A	SA	SA	SA	A	SA	A	A	A	SA	A
1440	A	T	A	SA	A	A	T	A	T	T	T	SA	SA	SA	SA	A	A	A	A	T	T	A	T	T	T	T	A	A	T	SA	SA	A	A	SA	SA	A	T	SA	A	SA	SA	SA	A	SA	A	A	A	SA	T
1441	A	T	A	SA	SA	A	A	A	T	T	T	SA	SA	SA	SA	A	A	A	SA	T	A	A	T	T	T	T	A	A	T	SA	T	T	A	SA	SA	SA	T	SA	A	SA	SA	SA	A	SA	A	A	A	SA	T
1442	A	T	A	SA	SA	A	A	A	T	T	T	SA	SA	SA	SA	A	A	A	SA	A	T	A	A	T	T	T	A	A	T	SA	T	SA	T	SA	SA	SA	T	SA	A	SA	SA	SA	A	SA	A	A	A	T	T
1443	A	T	A	SA	SA	T	SA	A	T	T	SA	SA	SA	SA	SA	A	A	A	SA	A	T	T	T	T	T	A	T	A	A	SA	SA	T	A	T	SA	SA	T	SA	A	SA	SA	SA	A	A	A	A	A	T	T
1444	A	T	A	SA	T	T	SA	A	A	T	A	SA	SA	SA	A	A	A	A	SA	A	T	T	T	T	T	T	T	A	A	SA	T	T	A	T	SA	SA	T	T	A	SA	SA	SA	A	SA	A	A	A	SA	T
1445	A	T	A	SA	T	T	SA	A	T	T	A	SA	SA	SA	A	A	A	A	SA	A	T	T	T	T	T	T	T	SA	A	SA	T	T	A	T	SA	SA	A	T	A	SA	SA	SA	A	A	A	A	A	SA	T
1446	A	T	A	SA	T	T	T	A	T	T	A	SA	SA	SA	A	A	A	T	T	A	T	T	T	T	T	T	T	SA	A	SA	T	T	A	T	A	SA	SA	T	A	SA	SA	SA	A	A	A	A	A	SA	T
1447	A	T	A	SA	T	T	T	T	T	T	A	SA	SA	SA	A	A	A	A	SA	A	T	T	T	A	SA	T	T	SA	A	SA	T	T	T	T	A	SA	SA	T	A	SA	SA	SA	A	T	A	A	A	SA	T
1448	A	T	A	SA	T	T	T	T	T	T	A	SA	SA	SA	A	A	A	A	SA	A	T	T	T	T	SA	SA	T	A	A	SA	T	A	T	T	A	SA	SA	T	A	SA	SA	SA	A	T	A	A	A	T	T
1449	A	T	A	T	T	T	A	T	T	T	A	SA	SA	SA	A	A	SA	A	T	A	T	T	T	A	T	SA	T	A	A	SA	SA	T	SA	T	A	SA	T	T	A	SA	SA	SA	A	T	A	A	A	T	T
1450	A	T	A	T	T	T	T	T	T	T	T	A	A	SA	A	A	SA	A	SA	A	T	T	T	A	T	SA	T	A	A	SA	SA	T	SA	T	SA	T	SA	T	A	SA	SA	SA	A	T	A	A	A	T	T
1451	A	T	A	T	T	A	T	T	T	T	A	A	A	SA	A	A	SA	A	A	A	T	T	A	A	T	SA	T	T	A	SA	A	T	SA	T	SA	T	SA	T	A	T	SA	SA	SA	T	A	T	SA	T	T
1452	A	T	A	T	T	A	T	T	T	T	A	A	A	SA	A	A	SA	A	A	A	T	T	SA	A	T	SA	T	SA	A	SA	A	T	SA	T	SA	A	SA	A	T	SA	SA	SA	SA	T	A	A	SA	T	T
1453	A	T	A	SA	A	A	T	T	T	T	A	A	A	SA	A	A	SA	A	A	A	T	SA	SA	A	T	SA	T	SA	A	SA	A	T	SA	T	SA	SA	T	A	SA	SA	SA	SA	SA	SA	A	A	SA	T	T
1454	A	T	A	T	A	A	SA	T	T	T	A	A	A	A	A	A	SA	A	A	SA	T	SA	SA	A	A	SA	T	SA	A	SA	A	T	T	T	A	SA	T	T	SA	SA	SA	SA	SA	SA	A	A	SA	A	T
1455	A	T	SA	T	A	A	SA	T	T	T	A	A	A	A	A	A	SA	A	A	SA	A	SA	SA	SA	A	SA	SA	SA	A	SA	A	T	T	T	SA	SA	T	T	SA	SA	SA	SA	SA	SA	A	A	A	A	T
1456	A	T	SA	T	A	A	SA	T	T	T	A	A	A	A	A	A	SA	T	T	A	A	SA	SA	SA	A	SA	SA	T	T	SA	A	T	T	T	SA	SA	T	T	T	SA	SA	SA	SA	SA	A	A	A	A	T
1457	A	T	T	T	A	A	A	T	T	T	A	A	A	A	A	A	SA	A	T	A	A	SA	SA	SA	SA	SA	SA	T	T	SA	A	T	T	T	SA	SA	A	T	T	SA	SA	SA	SA	A	T	A	A	A	A
1458	A	T	T	T	A	A	T	T	T	T	A	A	A	T	A	A	SA	A	SA	A	SA	SA	SA	SA	SA	A	SA	A	A	SA	T	T	T	A	SA	SA	A	T	T	SA	SA	SA	SA	A	T	A	A	A	A
1459	A	T	SA	T	A	A	A	T	T	T	A	A	A	T	A	A	SA	A	T	T	A	SA	SA	SA	SA	A	SA	A	A	SA	A	T	T	A	SA	SA	A	T	A	T	SA	SA	SA	SA	SA	A	A	A	A
1460	A	T	SA	T	A	A	SA	T	T	T	T	SA	A	SA	A	A	A	A	T	T	SA	A	SA	SA	SA	A	SA	A	A	SA	A	T	T	A	SA	SA	A	T	A	T	SA	SA	SA	SA	SA	A	A	A	A
1461	A	T	T	T	A	A	SA	T	T	T	A	SA	A	SA	A	A	A	A	T	T	A	SA	SA	SA	SA	A	SA	A	A	SA	A	T	T	A	SA	SA	A	T	A	A	SA	SA	SA	SA	SA	SA	T	A	T
1462	A	T	T	T	A	A	A	T	T	T	A	A	A	SA	A	A	A	A	T	T	A	SA	SA	SA	SA	A	SA	A	A	SA	A	T	SA	A	SA	SA	A	SA	A	A	SA	SA	A	SA	SA	SA	A	A	T
1463	A	T	T	A	A	A	A	T	T	T	SA	A	A	A	A	A	A	A	T	T	A	SA	SA	SA	SA	SA	T	A	A	SA	A	T	SA	A	SA	SA	A	SA	A	A	SA	SA	A	SA	SA	SA	A	A	T
1464	A	T	A	A	A	A	A	T	T	T	SA	A	A	A	A	A	A	A	SA	T	A	SA	SA	SA	SA	SA	T	A	A	SA	T	T	T	A	SA	SA	A	SA	A	A	SA	SA	A	SA	SA	SA	A	A	T
1465	A	T	A	A	A	A	A	T	T	T	T	A	A	A	A	A	A	A	SA	T	A	SA	SA	SA	SA	SA	T	SA	T	SA	T	SA	A	A	SA	SA	A	SA	A	A	SA	A	A	SA	SA	SA	A	A	T
1466	A	T	A	A	A	A	A	T	T	T	T	A	A	A	A	A	A	A	T	T	A	SA	SA	SA	A	SA	T	SA	SA	SA	T	SA	A	A	SA	SA	A	A	SA	A	SA	A	A	A	SA	SA	A	A	T
1467	A	T	A	A	A	A	A	T	T	A	T	A	A	A	A	A	A	A	A	T	A	SA	SA	SA	A	SA	T	SA	SA	SA	T	SA	T	A	SA	SA	A	T	SA	A	T	SA	A	A	SA	SA	A	T	T
1468	A	T	A	A	A	A	A	SA	T	A	T	A	A	SA	A	A	A	A	A	T	A	SA	SA	SA	A	SA	T	SA	SA	SA	T	SA	T	A	SA	SA	A	T	SA	A	A	SA	A	T	SA	SA	A	A	T
1469	A	T	A	A	A	A	A	A	T	A	T	A	A	T	A	A	A	A	A	T	A	A	SA	A	A	SA	T	SA	T	SA	T	SA	A	A	A	SA	T	T	T	A	A	SA	A	SA	SA	SA	A	T	A
1470	A	T	A	SA	A	A	A	A	A	A	T	A	T	T	A	A	SA	A	A	T	A	A	SA	A	A	SA	T	SA	T	SA	T	SA	A	A	A	SA	T	T	T	T	SA	A	SA	SA	SA	T	T	T	A
1471	A	T	A	SA	SA	SA	A	SA	T	A	T	A	T	A	A	A	SA	A	A	T	A	A	SA	A	A	SA	T	SA	T	SA	T	SA	A	A	SA	A	T	T	T	A	SA	A	SA	SA	SA	T	SA	T	A
1472	A	T	A	SA	SA	SA	A	T	A	A	T	A	A	A	A	A	SA	A	A	T	A	SA	SA	A	A	SA	T	SA	T	SA	T	SA	A	A	A	A	T	T	T	A	SA	A	SA	SA	SA	SA	T	SA	A
1473	A	T	A	SA	SA	SA	A	A	A	A	T	A	A	A	A	A	SA	A	A	T	A	SA	SA	A	A	SA	T	SA	T	SA	SA	SA	A	A	A	A	T	T	T	A	SA	A	SA	SA	SA	SA	T	SA	A
1474	A	T	A	SA	SA	SA	A	A	A	A	T	A	A	A	A	A	SA	A	A	T	A	SA	SA	SA	SA	SA	SA	A	T	SA	SA	SA	A	A	A	A	T	T	T	A	SA	A	SA	SA	SA	SA	T	SA	A
1475	A	T	A	SA	SA	SA	A	A	A	A	T	A	A	A	A	A	SA	A	A	T	A	SA	SA	SA	SA	SA	SA	A	T	SA	SA	SA	A	A	SA	A	T	A	T	T	SA	A	SA	SA	SA	SA	T	A	A
1476	A	T	A	SA	SA	SA	A	A	A	A	T	A	A	A	A	A	A	A	A	A	A	SA	SA	SA	SA	SA	SA	A	T	A	A	SA	A	A	SA	A	T	A	T	SA	SA	A	SA	SA	A	SA	T	A	A
1477	A	A	T	SA	SA	SA	T	A	A	A	T	A	A	A	A	T	A	A	A	A	A	SA	SA	SA	SA	SA	A	A	T	A	A	SA	SA	A	SA	T	T	A	SA	T	SA	A	SA	SA	A	SA	A	A	A
1478	A	A	T	SA	SA	SA	T	A	A	T	SA	A	A	A	A	T	A	A	A	A	A	SA	SA	SA	SA	SA	A	A	A	A	A	SA	SA	A	SA	SA	T	A	A	T	A	A	SA	SA	A	SA	A	A	A
1479	A	A	T	SA	SA	SA	T	A	A	T	SA	A	A	A	A	T	A	A	A	A	A	SA	A	A	SA	SA	T	A	A	A	T	T	SA	SA	SA	SA	T	A	A	T	A	A	SA	A	A	SA	A	A	A
1480	A	A	SA	SA	SA	T	T	A	A	T	SA	A	A	A	A	T	A	A	A	A	T	T	A	A	SA	SA	T	A	A	SA	T	SA	SA	T	SA	SA	T	A	A	T	A	A	SA	A	A	SA	A	A	A
1481	A	A	SA	SA	SA	T	T	A	A	T	A	A	A	A	A	T	A	A	A	T	T	T	T	SA	SA	SA	SA	A	A	A	T	SA	SA	T	SA	SA	T	A	A	T	A	A	SA	A	A	SA	T	SA	A
1482	A	A	SA	SA	SA	A	SA	A	A	T	A	A	A	T	A	T	A	T	A	T	T	T	T	SA	SA	SA	A	SA	A	SA	T	SA	T	T	SA	SA	T	A	A	T	A	A	SA	A	A	SA	T	SA	A
1483	A	A	SA	SA	A	A	SA	A	A	T	T	A	A	SA	A	T	A	T	SA	T	T	T	T	SA	SA	SA	A	SA	SA	SA	T	SA	SA	T	SA	SA	T	A	A	T	A	A	A	A	A	SA	T	A	A
1484	A	A	SA	SA	A	A	SA	A	A	T	T	A	A	SA	A	T	A	T	SA	T	T	T	T	SA	SA	SA	A	SA	T	SA	T	SA	SA	T	SA	SA	A	A	A	T	A	A	T	A	A	SA	A	A	SA
1485	A	A	SA	A	A	A	SA	A	A	T	T	A	A	A	A	T	A	T	T	T	A	T	T	SA	SA	SA	A	SA	SA	SA	T	SA	SA	A	SA	SA	A	A	T	A	A	A	A	A	A	SA	A	A	SA
1486	A	A	SA	A	A	SA	T	T	A	A	T	A	A	A	A	T	A	T	A	T	A	T	T	SA	SA	SA	A	SA	SA	SA	T	SA	SA	A	A	SA	A	A	T	A	A	A	A	A	A	SA	A	A	SA
1487	A	A	A	A	A	SA	T	T	A	A	T	A	A	A	A	T	A	T	A	T	A	T	T	A	A	A	A	SA	T	SA	T	SA	SA	A	A	SA	A	A	A	A	A	A	A	A	A	A	A	A	T
1488	A	A	A	T	A	SA	SA	T	A	A	T	T	T	A	A	T	A	T	A	T	T	T	T	A	A	A	A	SA	T	SA	SA	SA	T	A	A	SA	A	SA	A	A	A	A	T	A	A	A	A	A	SA
1489	A	A	A	T	A	T	SA	T	A	A	T	T	T	A	A	T	A	SA	A	T	T	T	T	A	SA	A	T	SA	T	SA	SA	T	T	A	A	T	A	T	A	A	A	A	T	A	T	A	A	A	SA
1490	A	A	A	SA	A	SA	SA	SA	A	A	T	T	T	A	A	A	A	SA	SA	T	T	T	T	A	A	A	T	SA	A	SA	SA	T	T	A	SA	A	A	T	A	A	A	A	T	A	T	T	A	A	SA
1491	A	T	SA	SA	A	SA	SA	SA	A	T	T	T	T	A	A	A	A	T	SA	T	T	T	T	A	A	A	T	SA	A	SA	T	SA	T	A	A	A	A	T	A	A	SA	T	T	A	T	T	A	A	SA
1492	A	T	T	SA	A	SA	T	SA	A	T	T	T	T	A	A	A	A	T	SA	T	T	T	T	A	A	A	A	A	A	SA	SA	SA	T	A	A	SA	A	T	A	A	SA	SA	T	A	T	T	A	A	A
1493	A	T	T	SA	A	T	SA	T	A	T	SA	T	T	A	A	A	A	T	SA	A	T	T	A	A	A	A	A	A	A	SA	SA	T	T	T	A	SA	A	T	A	A	SA	T	T	A	T	A	A	A	A
1494	A	T	T	SA	A	T	SA	T	A	T	SA	A	T	A	A	A	A	T	SA	A	T	T	A	A	A	A	A	A	A	T	A	T	T	T	A	SA	A	T	A	A	T	T	T	A	T	A	A	A	A
1495	A	T	A	SA	A	T	SA	T	A	T	SA	A	T	T	A	A	A	SA	SA	A	T	T	T	A	A	A	A	A	A	T	A	T	T	T	A	SA	SA	T	A	T	T	T	T	A	T	A	A	A	SA
1496	A	T	A	SA	A	A	SA	T	T	T	T	A	T	T	A	A	A	SA	SA	A	SA	T	T	A	A	A	A	A	A	T	A	T	T	T	A	SA	SA	T	A	A	T	T	T	A	T	A	A	SA	SA
1497	A	T	A	SA	A	A	SA	T	T	T	T	A	T	A	A	A	A	SA	SA	A	SA	A	A	A	A	A	A	T	A	T	A	T	T	A	T	A	SA	T	A	A	T	T	T	A	T	A	A	SA	SA
1498	A	T	A	A	A	SA	SA	T	T	T	A	A	T	A	A	A	A	SA	T	A	A	A	A	A	A	SA	SA	T	A	T	A	T	A	A	T	A	SA	T	A	T	T	T	T	A	T	A	A	SA	SA
1499	A	T	A	SA	A	SA	SA	T	T	T	A	A	T	A	A	A	A	SA	A	A	A	A	T	A	A	A	SA	T	SA	T	SA	A	A	A	T	A	SA	T	T	T	T	T	T	A	T	A	A	A	SA
1500	A	T	A	SA	A	T	SA	T	T	T	T	T	T	A	A	A	A	SA	A	A	A	A	T	T	T	A	SA	T	A	T	SA	A	SA	T	T	T	SA	T	A	T	T	T	T	T	T	A	A	A	SA
1501	A	T	T	SA	A	T	SA	T	T	T	T	T	T	A	A	A	A	SA	A	A	A	A	A	T	T	T	SA	A	SA	T	A	A	SA	T	T	T	SA	A	A	T	T	T	T	T	T	A	SA	A	SA
1502	A	T	T	SA	A	T	SA	T	T	T	T	T	A	A	A	A	A	SA	A	A	A	A	A	T	T	T	SA	A	A	SA	A	A	SA	A	T	T	SA	A	A	SA	T	T	T	T	T	A	SA	SA	SA
1503	A	T	SA	A	A	T	SA	T	T	T	T	T	A	A	A	A	A	SA	T	A	T	A	A	A	A	SA	SA	A	A	T	SA	A	T	A	T	T	SA	A	A	SA	T	T	T	T	T	A	SA	A	SA
1504	A	T	SA	A	A	T	SA	T	T	T	A	T	A	T	A	A	A	SA	SA	A	T	A	A	A	A	SA	T	A	SA	T	A	A	T	T	T	SA	SA	A	A	SA	T	T	T	T	T	A	SA	A	SA
1505	A	A	SA	A	A	T	A	T	T	T	A	T	A	A	A	A	A	A	T	A	T	A	A	A	T	SA	T	T	SA	T	T	A	T	T	T	SA	SA	A	A	T	T	T	T	T	T	SA	SA	A	SA
1506	A	A	SA	A	A	T	A	T	T	T	A	T	A	A	A	A	A	A	A	A	T	A	A	A	T	SA	T	T	SA	T	T	A	A	SA	T	SA	T	A	A	T	T	T	T	T	T	SA	SA	A	T
1507	A	A	SA	A	T	T	A	A	T	T	A	SA	A	A	A	A	A	A	A	A	T	A	A	A	T	SA	T	T	SA	T	T	A	A	SA	T	SA	T	A	SA	T	A	T	T	T	T	SA	SA	A	SA
1508	A	A	A	A	T	T	A	A	T	T	A	SA	A	A	A	A	A	A	SA	A	SA	SA	T	A	T	SA	T	A	SA	T	T	A	T	SA	A	SA	T	A	SA	T	A	T	T	T	T	T	SA	A	SA
1509	A	A	A	T	T	T	T	A	A	T	A	SA	A	T	A	A	A	SA	SA	A	A	SA	SA	SA	A	SA	T	A	SA	T	A	A	T	SA	A	SA	T	A	SA	T	A	SA	SA	T	T	T	A	A	SA
1510	A	A	A	T	T	T	SA	A	A	T	SA	T	A	T	A	A	A	SA	SA	T	A	SA	SA	SA	A	SA	T	A	SA	T	A	A	T	SA	A	SA	T	T	SA	T	A	SA	SA	T	T	A	A	A	SA
1511	A	A	T	T	T	T	T	A	A	T	SA	SA	A	T	A	A	SA	SA	SA	T	A	SA	SA	SA	SA	SA	SA	A	SA	T	A	T	T	SA	A	SA	T	T	SA	SA	A	SA	SA	A	T	A	A	A	SA
1512	A	A	A	T	SA	T	T	A	A	T	A	SA	A	SA	A	A	SA	SA	SA	A	A	SA	SA	SA	SA	SA	T	A	SA	T	A	SA	A	SA	A	T	T	SA	SA	SA	SA	SA	SA	A	T	A	A	A	SA
1513	A	A	A	A	SA	T	T	A	A	T	A	A	A	SA	A	A	SA	SA	SA	A	A	SA	SA	SA	SA	SA	T	A	SA	T	SA	SA	A	SA	A	T	T	SA	SA	SA	SA	SA	SA	A	T	A	A	SA	SA
1514	A	A	A	A	SA	T	T	T	A	T	A	A	A	SA	A	A	SA	SA	A	A	A	SA	SA	SA	SA	SA	SA	A	A	T	SA	SA	A	SA	A	T	T	A	A	A	SA	SA	SA	A	T	A	A	T	SA
1515	A	A	A	A	SA	T	T	T	T	T	A	A	A	A	A	A	SA	SA	A	SA	A	SA	SA	SA	SA	A	SA	A	A	T	SA	A	T	SA	A	T	T	A	A	A	SA	SA	SA	A	T	T	A	T	A
1516	A	A	A	A	SA	A	A	T	T	T	A	A	A	A	A	A	A	SA	T	T	A	A	SA	SA	SA	SA	SA	T	A	T	SA	A	T	T	A	T	A	A	SA	A	SA	SA	SA	A	T	T	A	T	A
1517	A	A	A	A	SA	A	A	T	T	T	A	A	A	A	A	A	A	SA	T	SA	A	A	SA	SA	SA	SA	SA	T	A	T	SA	A	A	T	A	T	A	T	SA	A	SA	SA	SA	SA	T	A	A	T	A
1518	A	A	A	A	A	A	A	T	T	T	A	A	A	A	A	A	A	A	T	T	A	A	SA	SA	SA	SA	SA	T	A	T	SA	SA	A	T	A	SA	A	T	SA	A	SA	SA	SA	SA	A	A	A	T	A
1519	A	A	A	A	A	A	A	A	T	T	A	A	A	A	A	A	A	A	T	T	A	A	SA	SA	SA	SA	SA	T	SA	T	A	T	A	T	A	A	A	SA	T	A	A	SA	SA	SA	A	A	A	T	A
1520	A	A	A	A	A	A	A	A	T	T	A	A	A	SA	A	A	A	A	T	SA	A	A	SA	SA	SA	SA	SA	T	SA	T	SA	T	A	T	A	A	A	SA	T	A	A	SA	SA	SA	A	A	A	T	A
1521	A	A	A	A	A	A	A	A	T	A	A	A	A	A	A	A	A	SA	T	SA	A	A	SA	SA	A	SA	SA	T	SA	T	T	T	A	T	A	A	A	SA	SA	A	A	A	SA	A	A	A	A	T	A
1522	A	A	A	A	T	A	A	A	T	A	A	A	A	A	A	A	A	SA	T	SA	A	A	SA	SA	A	SA	SA	T	SA	T	SA	T	SA	T	A	A	A	SA	SA	A	T	A	SA	SA	A	A	A	T	A
1523	A	A	A	A	A	A	A	SA	T	A	A	A	A	A	A	A	A	SA	T	SA	A	A	SA	SA	A	SA	A	T	SA	T	SA	T	SA	T	A	A	SA	SA	SA	A	T	A	A	SA	A	A	A	T	A
1524	A	A	A	A	A	A	A	SA	SA	A	A	A	A	A	A	A	SA	SA	T	SA	SA	SA	SA	SA	A	SA	SA	T	SA	T	SA	T	SA	T	T	A	T	T	T	A	T	A	A	SA	A	A	A	SA	A
1525	A	A	A	A	A	A	SA	SA	T	A	A	A	A	T	A	A	SA	SA	T	SA	SA	SA	SA	A	A	SA	SA	T	SA	T	SA	SA	SA	T	T	A	T	T	T	A	T	A	A	SA	A	A	A	A	A
1526	A	A	A	A	A	A	SA	SA	A	A	A	A	A	T	A	A	SA	A	T	SA	SA	SA	SA	A	T	SA	SA	T	SA	T	SA	SA	SA	T	T	A	T	T	T	A	T	T	A	SA	A	A	A	SA	A
1527	A	A	A	A	A	A	SA	SA	A	A	A	A	A	A	A	A	SA	A	T	SA	SA	SA	SA	SA	T	SA	SA	T	T	T	SA	T	SA	T	T	A	T	T	T	A	T	T	A	SA	A	A	A	SA	A
1528	A	A	SA	A	A	A	SA	T	A	A	A	A	A	A	A	A	SA	A	T	SA	SA	SA	SA	SA	T	SA	A	T	T	T	SA	T	SA	T	T	A	T	T	T	A	T	T	A	SA	A	A	SA	SA	A
1529	A	A	A	A	A	T	SA	T	A	A	A	A	A	A	A	SA	SA	A	T	SA	SA	SA	SA	SA	T	A	A	A	SA	T	SA	T	A	T	T	A	SA	T	A	A	T	T	A	SA	A	T	A	SA	A
1530	A	A	A	T	A	T	SA	T	T	A	A	A	A	T	A	SA	SA	T	T	SA	SA	SA	A	SA	T	A	A	A	SA	T	SA	T	A	T	T	A	SA	T	A	A	T	T	A	A	A	T	SA	SA	A
1531	A	A	SA	T	A	T	T	T	T	A	A	A	A	SA	A	A	SA	T	T	SA	SA	SA	A	SA	T	A	A	A	SA	T	SA	T	A	A	T	A	SA	T	A	A	A	SA	A	A	A	T	SA	SA	A
1532	A	A	SA	SA	A	T	SA	T	T	A	A	A	A	SA	A	A	SA	SA	T	SA	SA	SA	SA	SA	SA	A	A	A	SA	T	SA	T	A	A	T	A	T	T	A	T	A	SA	SA	A	A	T	SA	A	A
1533	A	A	A	SA	A	T	A	T	A	A	A	A	A	SA	A	A	SA	SA	T	SA	SA	SA	SA	SA	SA	A	A	A	SA	A	SA	T	A	A	T	SA	T	T	A	SA	A	A	SA	A	A	A	SA	A	A
1534	A	A	A	SA	A	T	A	T	A	A	A	A	A	T	A	A	SA	A	T	SA	SA	SA	SA	SA	SA	SA	A	A	T	A	SA	T	A	A	SA	SA	A	T	A	SA	A	A	A	A	A	A	SA	A	A
1535	A	A	SA	SA	A	SA	A	T	A	A	T	A	A	T	A	A	A	A	SA	SA	SA	SA	SA	SA	SA	SA	SA	A	T	A	SA	T	A	A	SA	SA	A	T	A	SA	SA	A	T	A	A	A	SA	A	A
1536	A	A	SA	SA	A	SA	SA	T	A	A	T	A	A	T	A	A	A	A	SA	SA	SA	SA	SA	SA	SA	SA	SA	A	A	A	SA	T	A	SA	SA	SA	A	A	A	SA	SA	A	A	A	T	A	SA	A	A
1537	A	A	SA	SA	SA	SA	SA	SA	A	A	T	A	A	T	A	A	A	A	A	SA	SA	SA	SA	SA	SA	SA	A	A	A	A	SA	T	A	SA	SA	SA	A	A	A	SA	SA	A	A	A	T	A	SA	A	A
1538	A	A	SA	SA	SA	SA	SA	SA	A	A	T	A	A	T	A	A	A	T	A	A	A	SA	SA	SA	SA	SA	A	A	A	SA	SA	T	A	SA	SA	SA	T	SA	A	SA	SA	A	SA	A	SA	A	SA	A	SA
1539	A	A	SA	SA	SA	SA	A	SA	A	A	SA	A	A	A	A	A	A	T	A	A	A	SA	SA	SA	SA	SA	A	A	A	SA	A	T	A	SA	SA	SA	A	SA	A	SA	SA	A	SA	A	A	T	A	A	SA
1540	A	A	SA	SA	SA	SA	A	A	A	A	SA	A	A	T	A	A	A	T	A	A	A	SA	SA	SA	SA	A	A	A	A	SA	A	T	A	SA	SA	SA	A	SA	A	SA	SA	A	SA	A	A	T	A	A	SA
1541	A	A	SA	SA	SA	SA	A	A	A	A	SA	A	A	T	A	A	A	A	A	A	SA	SA	SA	SA	SA	A	A	A	A	SA	A	T	SA	SA	SA	SA	SA	T	A	A	SA	A	SA	A	T	T	A	A	SA
1542	A	A	SA	SA	SA	SA	A	SA	A	A	A	A	A	T	A	A	A	A	A	A	SA	A	SA	SA	SA	A	A	A	A	SA	SA	T	SA	SA	SA	SA	A	T	A	A	SA	A	A	A	T	T	A	A	SA
1543	A	A	SA	SA	SA	SA	A	SA	A	A	A	A	A	SA	A	A	A	A	A	A	T	A	SA	SA	A	A	A	A	A	A	SA	T	SA	SA	SA	SA	A	T	A	A	SA	A	A	A	A	T	A	A	SA
1544	A	A	SA	SA	SA	SA	A	SA	A	A	A	T	T	SA	A	A	A	A	A	A	A	A	SA	SA	A	A	A	A	A	A	SA	T	SA	SA	SA	SA	A	T	A	SA	SA	A	A	A	SA	A	A	SA	SA
1545	A	A	SA	SA	SA	SA	SA	SA	A	A	A	T	T	A	A	A	A	A	SA	A	A	SA	A	SA	SA	A	A	A	A	A	SA	T	SA	SA	A	SA	A	T	A	SA	SA	SA	SA	A	SA	SA	SA	SA	SA
1546	A	A	SA	SA	SA	SA	T	SA	A	A	A	T	T	T	A	A	A	A	A	A	A	SA	A	SA	SA	A	A	T	A	A	SA	T	SA	SA	A	SA	A	T	A	SA	SA	SA	SA	A	SA	SA	SA	A	SA
1547	A	A	SA	SA	SA	SA	SA	SA	A	A	A	T	T	A	A	A	A	A	A	A	A	SA	A	A	SA	A	A	T	A	T	SA	T	SA	SA	A	A	A	T	A	SA	SA	SA	A	A	SA	SA	SA	A	A
1548	A	A	SA	SA	SA	A	SA	SA	A	T	A	T	T	A	A	A	A	A	SA	A	A	SA	A	A	SA	A	A	SA	A	T	SA	T	SA	SA	A	A	A	T	A	A	SA	SA	A	A	SA	SA	SA	T	A
1549	A	A	SA	SA	SA	A	SA	SA	A	T	SA	T	T	A	A	A	A	A	SA	A	SA	SA	A	A	SA	A	A	SA	A	T	SA	A	SA	SA	A	A	T	T	T	A	A	SA	A	A	SA	A	SA	T	A
1550	A	A	SA	SA	SA	A	SA	SA	A	T	SA	T	T	A	A	A	A	SA	SA	A	SA	SA	A	A	SA	A	A	SA	A	T	SA	A	SA	SA	A	A	T	T	T	A	A	SA	A	A	SA	A	SA	T	A
1551	A	A	SA	SA	SA	T	SA	SA	A	T	SA	A	T	SA	A	A	A	A	SA	A	SA	SA	A	A	SA	A	A	SA	A	SA	SA	SA	T	SA	A	T	T	T	A	A	A	SA	A	A	SA	A	SA	A	A
1552	A	A	SA	SA	SA	T	SA	SA	A	T	A	A	T	SA	T	A	A	A	SA	A	SA	A	A	SA	SA	A	A	SA	A	SA	SA	SA	T	SA	A	T	T	SA	T	A	A	T	A	A	SA	A	SA	A	A
1553	A	SA	SA	SA	SA	T	SA	SA	A	A	A	A	T	SA	T	A	A	A	SA	A	SA	A	A	SA	SA	A	A	SA	A	SA	SA	SA	T	SA	T	T	T	SA	T	A	A	T	A	A	A	A	A	SA	A
1554	A	SA	SA	SA	T	T	SA	SA	A	A	A	A	T	SA	T	A	A	A	SA	A	SA	SA	A	A	SA	A	A	SA	A	SA	SA	SA	SA	SA	T	T	T	SA	T	SA	A	T	T	A	A	A	T	SA	A
1555	A	SA	SA	T	T	A	SA	SA	A	T	A	T	T	SA	T	A	A	A	T	A	SA	SA	A	A	SA	SA	A	SA	SA	SA	SA	SA	SA	SA	T	A	T	SA	T	SA	A	A	T	A	A	A	T	T	A
1556	A	SA	SA	SA	T	A	SA	A	A	T	A	T	T	SA	T	A	A	A	T	A	SA	SA	A	A	SA	A	T	SA	SA	T	SA	SA	SA	SA	T	A	T	SA	T	SA	T	T	T	T	A	A	T	A	A
1557	A	SA	SA	SA	A	A	T	A	A	T	A	T	T	SA	T	A	A	A	T	A	SA	SA	A	A	SA	A	T	SA	SA	T	SA	SA	SA	A	T	A	T	SA	SA	SA	T	T	T	SA	A	T	T	A	A
1558	A	SA	SA	SA	A	A	T	A	A	T	A	T	T	SA	T	A	A	A	T	A	SA	A	A	A	SA	T	SA	SA	T	T	SA	SA	SA	A	T	A	T	SA	SA	SA	SA	SA	T	SA	A	T	T	A	T
1559	A	SA	A	SA	A	A	SA	A	A	T	A	T	T	A	T	A	A	A	A	A	SA	SA	A	A	SA	T	A	T	A	T	SA	SA	SA	A	A	A	T	SA	SA	SA	SA	SA	SA	SA	A	T	T	A	SA
1560	A	SA	A	SA	A	A	SA	SA	A	T	A	T	T	A	A	A	A	A	A	A	T	SA	A	A	SA	SA	SA	T	A	SA	SA	SA	SA	A	A	T	T	SA	SA	SA	A	SA	SA	SA	A	SA	T	SA	SA
1561	A	SA	A	SA	A	A	SA	SA	A	T	A	A	T	A	A	A	A	A	T	A	T	T	A	SA	SA	SA	SA	T	A	A	SA	SA	SA	A	A	T	A	SA	SA	SA	SA	SA	SA	SA	A	SA	T	SA	SA
1562	A	SA	A	SA	A	A	SA	A	A	T	A	A	T	A	A	A	A	A	T	A	T	T	A	A	SA	SA	SA	A	A	A	SA	SA	T	A	A	T	SA	SA	T	SA	T	SA	SA	SA	A	T	SA	SA	SA
1563	A	SA	A	SA	A	SA	SA	A	A	T	A	A	T	A	A	A	A	A	T	A	T	SA	A	A	SA	SA	SA	SA	A	A	SA	SA	T	T	A	A	A	SA	A	A	T	A	A	SA	A	A	SA	SA	SA
1564	A	SA	A	SA	A	SA	SA	A	A	A	A	A	T	A	A	A	A	A	T	A	T	SA	A	A	SA	SA	SA	SA	A	A	SA	SA	T	T	A	A	A	SA	A	A	T	A	A	SA	A	A	A	SA	A
1565	A	SA	A	A	A	SA	SA	A	A	A	A	A	T	A	A	A	A	A	T	A	T	SA	A	A	SA	SA	SA	SA	T	SA	T	A	T	T	A	A	SA	SA	A	A	SA	A	A	SA	A	A	A	SA	A
1566	A	SA	A	A	A	SA	SA	T	A	T	A	A	T	A	A	A	A	A	T	T	T	SA	A	A	SA	SA	SA	SA	SA	SA	T	A	T	A	SA	A	SA	SA	T	A	SA	A	A	SA	A	A	SA	SA	A
1567	A	SA	A	A	A	SA	SA	T	A	T	A	A	T	A	A	A	A	A	T	T	T	SA	A	A	SA	A	SA	SA	SA	SA	T	SA	T	SA	SA	SA	SA	SA	T	A	SA	A	A	SA	A	A	SA	SA	A
1568	A	SA	A	A	A	T	SA	T	A	T	A	A	T	A	T	A	A	A	T	T	T	T	A	A	SA	T	SA	SA	SA	SA	T	SA	T	SA	SA	SA	SA	SA	T	A	SA	A	A	SA	A	SA	SA	SA	T
1569	A	SA	A	A	A	T	SA	A	A	T	A	A	T	A	T	A	A	SA	T	T	T	A	A	A	SA	T	SA	SA	SA	SA	T	SA	A	SA	SA	SA	SA	SA	T	A	SA	A	A	A	T	SA	SA	SA	T
1570	A	SA	A	A	A	T	SA	A	A	T	A	A	A	SA	A	A	A	SA	T	T	T	A	A	A	SA	T	SA	SA	SA	SA	T	SA	A	SA	SA	SA	A	SA	T	A	A	A	A	A	T	SA	T	T	T
1571	A	A	SA	A	A	T	SA	A	A	T	A	A	A	SA	A	A	T	SA	T	T	A	A	SA	A	SA	T	SA	SA	T	A	T	SA	A	A	SA	SA	A	SA	T	A	A	A	A	SA	SA	SA	SA	SA	T
1572	A	A	SA	A	T	T	SA	A	A	T	A	A	A	SA	A	A	T	T	A	SA	A	A	SA	A	SA	T	SA	SA	A	A	T	SA	A	SA	SA	A	A	SA	T	A	A	A	A	SA	SA	SA	SA	SA	T
1573	A	A	SA	A	T	T	T	SA	A	T	A	SA	A	SA	A	A	T	T	A	SA	A	A	SA	A	SA	SA	SA	A	A	A	A	SA	A	SA	SA	A	SA	T	T	A	A	A	A	SA	SA	SA	SA	SA	T
1574	A	A	SA	A	T	T	T	SA	A	T	A	SA	A	T	A	A	T	T	A	SA	A	A	SA	SA	SA	SA	SA	A	A	A	SA	SA	T	SA	SA	A	SA	T	T	SA	A	A	A	SA	SA	SA	SA	SA	T
1575	A	A	SA	A	SA	T	T	SA	A	T	A	SA	A	A	A	A	T	T	A	T	A	A	A	T	T	A	SA	A	A	A	SA	SA	T	SA	SA	A	SA	SA	T	T	A	A	A	SA	SA	SA	SA	SA	A
1576	A	A	SA	A	T	T	SA	A	A	T	A	SA	A	A	A	A	T	A	A	A	A	A	A	T	A	A	SA	A	A	A	SA	T	T	SA	SA	A	SA	SA	T	T	A	A	SA	SA	SA	SA	SA	T	A
1577	A	A	SA	A	A	T	SA	A	A	T	A	SA	A	SA	A	A	T	SA	A	A	T	A	A	A	A	A	SA	A	A	A	SA	SA	T	SA	SA	A	SA	SA	T	T	SA	A	SA	SA	SA	SA	SA	T	A
1578	A	A	SA	A	A	T	SA	A	A	T	A	SA	A	SA	A	A	T	SA	A	T	T	A	A	A	A	A	SA	A	A	A	SA	SA	T	SA	SA	SA	SA	SA	T	A	SA	A	SA	SA	SA	SA	SA	T	A
1579	A	A	SA	A	A	T	SA	A	A	T	A	SA	A	SA	A	A	T	SA	A	A	T	A	A	SA	A	A	A	A	A	A	SA	T	T	SA	SA	SA	SA	SA	T	A	SA	A	SA	SA	SA	SA	A	T	A
1580	A	A	T	A	A	T	SA	A	A	T	A	A	A	SA	A	A	T	SA	A	T	T	A	A	SA	SA	A	A	A	A	A	SA	A	T	A	SA	SA	SA	A	T	A	SA	A	SA	SA	SA	SA	A	T	A
1581	A	A	T	A	A	SA	SA	A	A	T	T	A	A	SA	A	A	T	SA	A	T	A	A	A	SA	SA	SA	A	A	SA	A	T	T	SA	SA	SA	SA	A	A	T	A	SA	A	SA	SA	SA	SA	A	T	T
1582	A	A	T	A	A	A	SA	A	A	T	T	A	A	SA	A	A	T	SA	A	A	A	A	A	SA	SA	SA	SA	A	SA	A	T	T	SA	SA	SA	SA	T	A	T	A	SA	A	SA	SA	SA	SA	A	SA	T
1583	A	A	T	A	A	A	SA	SA	A	T	T	A	A	SA	A	A	T	SA	A	A	A	A	A	SA	SA	SA	SA	A	SA	A	T	T	T	SA	SA	SA	T	A	A	SA	SA	A	SA	SA	SA	SA	A	SA	T
1584	A	A	T	A	T	T	SA	SA	A	T	T	A	A	SA	A	A	T	SA	SA	A	A	A	A	SA	SA	SA	SA	SA	SA	A	T	T	T	A	SA	SA	T	A	A	T	SA	A	SA	SA	SA	SA	A	SA	SA
1585	A	A	T	A	T	SA	SA	SA	A	T	T	A	A	SA	A	A	T	SA	SA	A	T	T	A	SA	SA	SA	SA	T	SA	A	A	T	T	SA	SA	SA	T	SA	SA	T	SA	A	SA	SA	A	T	A	SA	SA
1586	A	A	T	A	T	SA	T	A	A	T	T	A	A	SA	A	A	T	SA	A	T	T	A	A	SA	SA	SA	SA	T	SA	A	A	SA	T	SA	SA	T	T	SA	SA	T	SA	A	SA	SA	A	SA	A	SA	SA
1587	A	A	T	A	SA	A	SA	A	A	T	T	A	A	SA	A	A	T	SA	A	T	A	A	A	A	SA	SA	SA	T	SA	A	SA	A	T	SA	SA	A	T	SA	SA	A	SA	A	SA	SA	A	T	A	SA	SA
1588	A	A	A	A	SA	A	SA	A	A	T	T	A	A	SA	A	A	A	SA	A	T	A	A	A	A	A	SA	SA	T	A	A	SA	A	T	SA	SA	A	SA	SA	SA	A	SA	A	SA	SA	A	T	SA	SA	SA
1589	A	A	T	SA	SA	A	SA	A	A	T	T	A	A	SA	A	A	A	SA	A	T	A	A	A	A	A	SA	SA	A	A	A	SA	A	T	SA	SA	A	SA	SA	SA	A	SA	A	SA	SA	A	A	T	A	SA
1590	A	A	SA	SA	T	A	SA	A	A	T	T	A	A	SA	A	A	A	SA	SA	T	A	T	A	A	A	SA	SA	A	A	A	SA	A	T	SA	SA	A	SA	A	SA	A	SA	SA	SA	SA	A	A	T	A	SA
1591	A	A	SA	SA	T	A	SA	A	A	T	T	A	A	SA	A	A	A	SA	SA	T	A	T	A	A	A	SA	SA	A	A	A	SA	A	T	SA	SA	A	SA	A	SA	A	SA	SA	SA	SA	A	A	T	A	SA
1592	A	A	SA	SA	SA	A	SA	A	A	T	T	A	A	A	A	A	A	SA	SA	T	A	SA	A	A	A	SA	SA	A	A	A	SA	A	A	SA	SA	A	SA	A	SA	T	SA	SA	SA	SA	T	A	SA	A	T
1593	A	A	SA	SA	SA	A	T	A	A	T	T	A	A	SA	SA	A	A	SA	SA	T	T	SA	SA	A	A	SA	SA	A	A	A	SA	A	A	SA	SA	A	SA	A	SA	T	SA	SA	SA	SA	A	A	A	A	T
1594	A	A	SA	SA	T	A	T	A	A	T	T	SA	A	A	SA	A	A	SA	SA	T	T	SA	SA	A	A	SA	SA	A	A	A	SA	A	A	SA	SA	A	SA	A	T	T	SA	SA	SA	SA	A	A	A	A	T
1595	A	A	SA	SA	T	A	T	A	A	T	T	SA	A	A	SA	A	A	SA	SA	T	A	SA	SA	A	A	SA	SA	A	A	SA	SA	A	A	SA	SA	A	SA	A	T	SA	SA	SA	SA	SA	SA	A	A	A	T
1596	A	A	SA	A	T	T	T	A	A	T	T	A	A	A	T	A	T	SA	T	T	A	A	SA	A	A	SA	SA	A	A	SA	SA	A	A	SA	SA	A	SA	A	T	A	SA	SA	SA	SA	SA	A	A	A	T
1597	A	A	SA	A	A	SA	T	A	A	T	A	A	A	A	T	A	T	T	T	T	T	A	SA	SA	A	SA	SA	A	A	SA	A	A	A	SA	SA	T	SA	A	T	A	SA	SA	A	SA	SA	A	A	T	T
1598	A	A	T	A	T	SA	T	A	A	T	A	A	A	T	T	T	T	T	T	T	A	A	A	SA	A	SA	SA	A	A	A	A	A	A	SA	SA	T	SA	A	T	SA	SA	SA	A	SA	SA	A	A	T	T
1599	A	A	T	A	T	SA	SA	A	A	T	A	A	A	T	T	T	T	SA	T	A	A	A	A	SA	A	SA	SA	A	A	A	A	A	A	SA	SA	T	SA	A	SA	A	SA	SA	A	SA	SA	A	A	T	T
1600	A	A	T	A	T	SA	SA	A	A	T	A	A	A	T	T	T	T	SA	T	A	A	A	SA	SA	A	SA	SA	SA	SA	A	A	A	A	SA	SA	SA	SA	A	SA	A	SA	SA	A	SA	SA	A	A	T	T
1601	A	A	T	A	SA	SA	SA	A	A	T	A	A	A	SA	T	T	T	SA	T	A	A	A	SA	SA	A	SA	SA	SA	SA	A	A	A	A	SA	SA	SA	SA	T	SA	A	SA	SA	A	A	SA	A	A	T	T
1602	A	A	T	A	SA	T	SA	A	A	T	A	A	A	SA	T	T	T	SA	T	A	A	A	SA	SA	A	SA	SA	A	SA	A	A	A	A	SA	SA	SA	SA	A	T	A	SA	SA	A	A	SA	A	A	T	T
1603	A	A	T	A	SA	SA	SA	A	A	T	SA	A	A	SA	T	T	T	SA	SA	A	A	A	SA	SA	A	T	SA	A	SA	A	A	A	A	SA	SA	SA	SA	A	T	A	SA	SA	A	T	A	A	A	T	T
1604	A	A	T	A	SA	SA	SA	A	A	T	SA	A	A	SA	A	A	SA	SA	SA	A	A	A	SA	SA	A	SA	SA	A	SA	A	A	A	A	T	SA	SA	SA	SA	T	SA	SA	SA	A	T	T	A	A	SA	SA
1605	A	A	T	A	SA	SA	SA	A	A	T	SA	A	A	SA	A	A	SA	SA	SA	A	A	A	SA	A	A	SA	SA	A	SA	A	A	A	A	T	T	SA	A	T	T	SA	SA	SA	A	T	T	A	SA	SA	SA
1606	A	A	T	A	SA	SA	A	A	A	T	A	A	A	SA	A	A	SA	SA	SA	A	SA	SA	SA	A	A	SA	SA	A	SA	A	A	A	A	T	T	SA	SA	T	T	SA	SA	SA	SA	T	T	A	SA	SA	SA
1607	A	A	T	A	SA	SA	A	A	A	T	A	SA	A	SA	A	A	SA	SA	A	A	SA	SA	SA	A	A	A	SA	A	SA	A	A	A	A	SA	A	SA	A	T	T	SA	SA	SA	SA	A	T	A	SA	SA	SA
1608	A	A	T	SA	SA	T	A	A	A	T	A	SA	A	SA	A	A	SA	SA	A	A	SA	SA	SA	SA	A	A	SA	A	SA	A	SA	SA	A	A	SA	A	SA	T	A	SA	SA	SA	A	A	T	SA	SA	A	SA
1609	A	A	T	SA	T	T	A	A	A	T	A	SA	A	SA	A	A	SA	SA	A	SA	SA	SA	SA	SA	A	A	SA	SA	SA	A	SA	SA	A	A	SA	A	SA	T	T	T	SA	SA	SA	A	SA	SA	T	A	SA
1610	A	A	T	T	T	T	SA	A	A	T	A	SA	SA	SA	A	A	A	A	T	SA	SA	SA	SA	A	A	A	SA	A	SA	A	A	SA	A	A	SA	A	SA	T	T	T	SA	SA	A	A	SA	A	SA	T	SA
1611	A	A	A	T	T	T	SA	A	A	T	SA	SA	SA	SA	SA	A	A	A	T	SA	SA	SA	SA	A	A	A	SA	A	A	A	A	T	A	A	SA	A	SA	T	T	T	SA	SA	A	A	SA	A	SA	T	SA
1612	A	A	A	T	SA	T	SA	A	A	T	SA	SA	SA	SA	SA	A	A	A	A	SA	SA	SA	SA	A	A	A	T	A	SA	A	A	SA	A	A	SA	A	SA	T	T	SA	SA	SA	A	T	SA	A	SA	T	SA
1613	A	A	A	SA	SA	T	A	A	A	T	SA	SA	SA	T	SA	A	A	A	A	SA	SA	A	SA	A	A	A	T	A	A	A	A	SA	A	A	SA	A	T	T	T	SA	SA	SA	SA	SA	SA	A	SA	SA	SA
1614	A	A	A	SA	SA	T	A	A	A	T	SA	SA	SA	A	SA	A	A	A	A	SA	SA	A	SA	A	A	A	T	SA	A	A	A	T	A	A	SA	A	T	T	SA	SA	SA	SA	SA	SA	SA	A	A	A	SA
1615	A	A	A	A	SA	T	A	A	A	T	SA	SA	SA	SA	SA	A	A	A	A	A	SA	A	SA	A	A	A	T	SA	A	SA	A	SA	A	A	SA	A	T	T	SA	SA	SA	SA	SA	SA	SA	A	A	A	SA
1616	A	A	A	A	SA	T	A	A	A	T	SA	SA	SA	SA	SA	A	A	A	A	A	SA	SA	SA	A	A	A	T	SA	A	SA	A	SA	A	A	SA	A	T	T	SA	SA	A	SA	SA	SA	SA	A	A	A	SA
1617	A	A	T	A	SA	T	A	A	A	T	SA	SA	SA	SA	SA	A	A	A	SA	A	SA	SA	SA	A	A	A	SA	SA	A	SA	A	A	A	A	SA	A	T	T	A	SA	A	SA	SA	SA	SA	A	A	A	A
1618	A	A	A	A	SA	SA	T	A	A	A	SA	SA	SA	SA	SA	A	A	A	SA	A	SA	SA	SA	A	A	SA	SA	SA	A	SA	A	A	A	A	SA	A	T	A	A	SA	A	SA	SA	SA	SA	A	A	A	A
1619	A	A	A	A	SA	SA	T	A	A	A	T	SA	SA	SA	SA	A	A	A	T	A	SA	SA	SA	A	A	SA	SA	SA	A	SA	A	A	A	A	SA	A	T	A	T	SA	A	SA	SA	SA	SA	A	A	A	A
1620	A	A	A	A	SA	SA	T	A	A	A	T	SA	SA	SA	SA	A	A	A	SA	A	SA	SA	SA	A	A	SA	SA	SA	A	SA	A	A	T	A	SA	A	A	A	T	SA	SA	A	SA	SA	SA	A	A	SA	SA
1621	A	A	A	T	SA	SA	T	A	A	T	T	SA	SA	SA	SA	A	A	A	SA	A	SA	SA	SA	A	A	SA	SA	SA	A	SA	SA	A	SA	A	SA	A	A	A	T	SA	SA	SA	SA	A	A	A	A	SA	SA
1622	A	A	A	SA	SA	A	T	A	A	T	T	SA	SA	SA	SA	A	A	A	T	A	SA	SA	SA	A	A	SA	T	A	A	SA	SA	A	SA	A	SA	A	A	A	T	SA	SA	SA	SA	A	SA	SA	A	SA	SA
1623	A	A	A	A	T	A	T	A	A	T	T	SA	SA	SA	SA	A	A	T	T	A	SA	SA	SA	A	A	SA	T	A	A	SA	SA	SA	SA	SA	SA	A	A	A	T	A	SA	A	T	A	SA	SA	SA	SA	SA
1624	A	A	A	A	T	A	T	A	A	T	A	SA	SA	SA	SA	A	A	T	T	A	SA	SA	SA	A	A	A	T	A	A	SA	SA	SA	SA	SA	SA	A	A	A	T	A	A	A	A	A	SA	SA	A	A	SA
1625	A	A	A	A	T	A	T	A	A	T	A	SA	SA	SA	SA	A	A	T	T	A	A	A	SA	A	T	A	T	A	A	SA	SA	T	SA	A	SA	A	A	A	A	SA	SA	A	SA	A	SA	SA	A	A	SA
1626	A	A	A	A	T	A	SA	A	T	T	A	SA	SA	SA	SA	A	A	T	T	SA	A	A	SA	A	T	A	SA	A	A	SA	SA	T	SA	A	SA	SA	A	A	A	SA	SA	A	T	A	SA	SA	A	A	T
1627	A	T	A	A	T	A	SA	A	T	T	A	SA	SA	SA	SA	A	A	T	T	A	A	A	SA	SA	T	A	SA	SA	A	SA	T	T	SA	A	SA	T	A	SA	A	SA	SA	A	T	A	SA	SA	A	A	SA
1628	A	T	A	A	A	A	SA	T	T	T	T	SA	SA	SA	SA	A	A	SA	T	A	A	A	SA	SA	T	A	SA	SA	T	A	T	T	A	A	SA	T	A	A	A	SA	SA	A	T	A	SA	SA	SA	A	SA
1629	A	A	A	A	A	SA	SA	T	T	T	T	SA	SA	SA	SA	A	A	SA	T	A	A	A	SA	A	T	A	SA	SA	T	SA	T	SA	A	A	SA	T	A	SA	SA	SA	SA	A	T	T	SA	SA	SA	A	SA
1630	A	T	A	A	A	SA	SA	T	T	T	T	SA	A	SA	SA	A	A	SA	T	A	A	A	SA	A	SA	A	SA	SA	T	SA	T	SA	A	A	SA	T	A	T	SA	SA	SA	A	T	SA	SA	A	SA	A	SA
1631	A	T	A	A	A	A	SA	SA	T	T	A	A	A	SA	A	A	A	SA	T	A	SA	SA	SA	A	SA	A	SA	SA	T	SA	T	SA	A	A	SA	T	SA	T	A	SA	SA	A	T	A	SA	A	SA	A	SA
1632	A	T	A	A	A	A	SA	SA	T	T	A	A	A	SA	A	A	A	SA	T	A	SA	SA	SA	A	SA	A	SA	SA	SA	SA	T	SA	A	A	SA	A	A	SA	A	A	SA	A	A	A	SA	A	SA	A	SA
1633	A	T	A	A	A	A	SA	A	T	T	A	A	A	T	A	A	A	SA	SA	A	SA	SA	SA	SA	SA	A	SA	T	SA	SA	T	SA	A	A	SA	A	SA	SA	A	A	SA	SA	A	A	SA	A	SA	SA	SA
1634	A	T	A	A	A	A	SA	A	T	T	A	A	A	A	A	A	A	SA	A	A	SA	SA	SA	SA	SA	A	A	T	SA	SA	T	SA	SA	A	SA	A	SA	T	A	A	A	SA	A	SA	SA	A	SA	SA	SA
1635	A	T	A	A	A	A	A	A	T	T	T	A	A	SA	A	A	A	SA	A	A	SA	SA	SA	SA	SA	A	A	T	SA	SA	T	A	SA	A	SA	A	A	SA	A	A	SA	SA	A	A	SA	A	SA	SA	SA
1636	A	A	A	A	A	A	A	A	T	T	T	A	A	T	A	A	A	SA	A	A	SA	SA	SA	SA	SA	A	A	T	SA	SA	T	T	SA	A	SA	A	A	SA	SA	T	SA	SA	A	A	A	A	SA	SA	SA
1637	A	A	SA	A	A	A	A	T	T	A	A	A	A	T	A	A	A	SA	A	A	SA	SA	SA	A	SA	SA	A	SA	SA	SA	SA	A	SA	A	SA	T	A	SA	SA	A	A	SA	A	A	T	A	SA	SA	A
1638	A	A	SA	A	A	A	A	T	T	A	A	A	A	T	A	A	A	SA	A	A	SA	SA	SA	A	SA	SA	A	SA	SA	SA	SA	A	T	A	SA	T	A	SA	SA	A	T	SA	SA	A	T	T	SA	SA	A
1639	A	A	SA	A	A	A	A	T	T	A	A	SA	A	T	A	A	T	T	T	A	SA	SA	SA	A	SA	SA	A	SA	A	A	SA	A	T	A	SA	T	A	SA	SA	A	T	SA	A	T	T	T	SA	SA	A
1640	A	A	T	A	A	A	SA	T	T	A	A	SA	A	SA	A	A	T	T	T	SA	SA	SA	SA	A	SA	A	A	A	A	SA	SA	A	T	A	SA	A	SA	SA	SA	A	T	SA	T	T	T	A	SA	SA	A
1641	A	T	T	A	A	A	T	SA	T	A	A	SA	A	SA	A	A	T	A	T	SA	SA	SA	SA	A	SA	A	A	A	T	SA	SA	A	T	A	SA	A	SA	SA	SA	A	SA	SA	A	T	T	A	SA	SA	A
1642	A	T	T	A	A	SA	T	SA	T	A	A	SA	A	T	T	A	T	A	T	SA	SA	SA	A	A	A	A	A	SA	T	SA	A	A	A	SA	SA	A	T	A	SA	A	SA	SA	A	T	T	A	SA	SA	A
1643	A	T	SA	A	A	SA	T	SA	T	A	A	SA	A	T	T	A	T	A	T	SA	SA	SA	SA	A	A	A	A	SA	T	SA	A	A	A	T	SA	A	T	A	SA	A	SA	SA	A	T	T	A	SA	SA	SA
1644	A	T	SA	A	SA	SA	T	SA	A	A	A	SA	A	T	SA	A	T	A	T	SA	SA	SA	SA	A	A	A	A	SA	T	SA	A	A	A	T	SA	A	T	A	SA	A	SA	SA	A	T	T	A	SA	A	SA
1645	A	T	A	A	SA	T	T	SA	A	A	A	SA	A	T	SA	A	T	A	T	SA	SA	SA	SA	A	A	A	A	SA	T	SA	SA	A	A	T	SA	A	T	A	SA	A	SA	SA	A	T	T	A	SA	A	SA
1646	A	T	A	A	SA	T	SA	SA	A	A	T	SA	A	T	SA	A	T	T	T	SA	SA	A	SA	A	A	A	A	SA	A	A	T	A	A	T	SA	A	T	A	SA	A	SA	SA	T	T	T	A	SA	SA	SA
1647	A	T	A	A	SA	A	SA	SA	A	A	T	SA	A	T	SA	A	T	T	T	SA	SA	A	A	A	A	A	A	T	SA	A	A	A	A	T	SA	A	T	A	T	A	SA	A	T	T	T	A	SA	SA	SA
1648	A	T	SA	A	SA	A	SA	SA	A	A	T	SA	A	T	SA	A	T	T	T	SA	SA	A	A	A	A	SA	A	T	SA	SA	SA	A	A	T	SA	A	T	A	T	A	SA	A	T	A	T	A	SA	SA	SA
1649	A	T	SA	A	SA	A	A	SA	A	A	T	SA	A	A	SA	A	T	T	SA	SA	SA	A	A	A	A	A	A	T	SA	SA	A	SA	A	SA	SA	A	T	T	SA	A	SA	A	SA	A	T	T	SA	SA	SA
1650	A	T	A	A	SA	A	A	T	A	A	SA	SA	A	A	SA	A	T	T	SA	SA	SA	A	A	A	A	A	A	SA	SA	SA	A	SA	A	SA	SA	A	SA	T	T	A	SA	A	A	A	T	T	SA	SA	SA
1651	A	T	A	A	SA	A	A	T	A	T	SA	SA	A	A	SA	A	T	T	A	SA	SA	T	A	A	A	A	A	SA	SA	A	A	SA	A	SA	SA	A	SA	T	T	A	SA	A	SA	A	T	T	SA	T	SA
1652	A	T	A	A	SA	A	SA	SA	A	T	SA	SA	A	A	A	A	T	T	T	SA	SA	A	A	A	A	A	A	SA	SA	SA	A	SA	A	SA	SA	A	SA	T	T	A	SA	A	SA	SA	SA	T	SA	T	SA
1653	A	A	A	SA	SA	A	SA	T	A	T	SA	SA	A	A	A	A	T	A	SA	SA	SA	A	A	A	A	A	T	SA	A	SA	A	SA	A	SA	SA	A	SA	T	A	A	SA	SA	SA	SA	SA	T	SA	T	SA
1654	A	A	T	SA	SA	A	SA	SA	A	T	SA	SA	A	A	A	A	T	A	SA	T	SA	A	A	A	A	T	T	SA	SA	SA	A	SA	A	SA	SA	A	SA	T	A	A	SA	SA	SA	SA	SA	T	SA	T	SA
1655	A	A	T	T	SA	A	A	SA	A	T	SA	A	A	A	A	A	T	A	SA	T	SA	A	A	A	A	SA	A	SA	SA	SA	T	SA	A	SA	SA	A	T	T	T	A	SA	SA	SA	SA	A	T	SA	T	SA
1656	A	A	SA	T	A	A	A	SA	A	T	SA	A	A	A	A	A	T	A	SA	T	SA	A	A	A	SA	SA	A	SA	SA	A	T	SA	SA	SA	SA	A	T	T	T	A	SA	SA	SA	SA	A	T	SA	SA	SA
1657	A	A	SA	T	A	A	A	SA	A	T	SA	A	A	A	A	A	T	A	SA	T	SA	A	A	A	T	SA	A	T	SA	A	T	A	SA	SA	SA	SA	T	T	T	A	SA	SA	SA	SA	A	T	SA	SA	SA
1658	A	A	SA	T	SA	T	A	SA	A	T	SA	A	A	SA	A	A	T	A	SA	T	SA	A	A	A	T	SA	A	T	SA	A	T	A	SA	SA	SA	SA	T	SA	A	A	SA	SA	SA	SA	A	T	SA	SA	SA
1659	A	A	SA	T	SA	A	SA	SA	A	T	SA	A	A	SA	A	A	T	A	SA	T	SA	A	A	SA	A	SA	A	T	A	A	T	A	T	SA	SA	SA	T	SA	A	A	SA	SA	SA	SA	A	T	SA	SA	A
1660	A	A	SA	T	SA	A	SA	SA	A	T	T	A	A	T	A	A	T	A	SA	T	SA	A	A	SA	A	T	A	SA	A	A	T	A	T	SA	SA	SA	T	SA	A	A	A	SA	SA	A	A	T	SA	A	A
1661	A	A	SA	SA	A	A	SA	SA	A	T	T	A	A	SA	A	A	T	A	SA	T	SA	SA	SA	SA	A	T	A	SA	A	A	A	A	T	SA	A	A	T	SA	A	T	A	SA	A	A	A	T	SA	A	SA
1662	A	A	SA	SA	A	A	SA	SA	A	T	T	A	A	SA	A	A	T	A	SA	T	SA	SA	SA	SA	SA	T	A	SA	T	A	A	A	T	SA	A	A	T	SA	A	T	A	T	T	A	SA	T	T	A	SA
1663	A	A	SA	SA	A	A	SA	SA	A	T	T	A	A	SA	A	A	T	A	SA	T	SA	SA	SA	SA	SA	T	A	T	A	A	SA	A	SA	A	A	A	T	SA	SA	T	A	T	T	A	A	T	SA	A	SA
1664	A	A	SA	SA	A	A	SA	A	A	A	A	A	A	T	A	A	T	A	SA	T	SA	SA	SA	SA	SA	T	SA	T	A	A	SA	A	SA	SA	A	A	T	SA	SA	T	A	T	T	A	A	T	SA	A	SA
1665	A	A	SA	SA	A	A	SA	SA	A	A	A	A	A	T	A	A	T	A	T	T	A	T	SA	SA	SA	T	SA	SA	A	A	T	A	SA	SA	A	A	T	SA	SA	T	T	T	A	T	A	T	SA	SA	SA
1666	A	A	SA	SA	A	A	SA	SA	A	A	A	A	SA	T	A	A	T	A	T	SA	A	T	A	SA	SA	A	SA	SA	T	A	T	SA	SA	A	A	A	T	A	SA	SA	T	T	T	T	SA	T	SA	SA	SA
1667	A	A	SA	SA	T	A	SA	SA	A	A	A	SA	SA	T	A	A	T	SA	T	SA	A	T	A	SA	SA	A	SA	SA	SA	A	T	SA	SA	A	A	SA	A	A	A	A	T	T	T	T	SA	T	SA	SA	SA
1668	A	A	SA	SA	SA	SA	T	A	A	A	A	SA	SA	T	A	A	T	SA	T	SA	A	T	A	SA	SA	A	SA	SA	SA	A	T	SA	SA	A	A	SA	SA	A	A	A	A	T	T	SA	SA	T	T	A	SA
1669	A	A	SA	SA	SA	SA	A	T	A	A	A	SA	SA	T	A	A	T	SA	T	T	A	T	A	SA	SA	A	SA	T	T	A	T	T	A	A	A	SA	A	A	A	A	A	T	T	SA	SA	A	T	A	SA
1670	A	A	SA	SA	SA	SA	A	T	A	A	A	SA	SA	T	A	A	T	SA	A	T	A	T	A	A	SA	A	SA	T	SA	T	T	T	A	SA	A	SA	A	A	T	A	A	T	T	SA	SA	A	T	A	SA
1671	A	A	SA	SA	A	SA	T	T	A	A	A	SA	SA	T	A	A	T	SA	T	T	A	T	A	A	A	A	SA	T	SA	T	T	T	A	T	T	SA	A	A	A	A	A	SA	A	SA	SA	A	T	T	T
1672	A	A	SA	SA	A	SA	T	T	A	A	A	SA	SA	T	A	A	T	SA	A	T	A	T	A	A	A	A	SA	T	SA	T	T	T	SA	T	T	T	SA	A	A	A	A	SA	A	SA	SA	A	T	T	T
1673	A	A	SA	SA	SA	A	A	T	A	A	A	SA	SA	SA	SA	A	A	T	SA	T	T	T	A	A	A	A	SA	T	SA	T	T	T	SA	T	T	SA	SA	A	A	T	A	A	A	SA	SA	SA	T	T	T
1674	A	A	SA	SA	SA	A	T	T	A	A	A	SA	SA	SA	SA	A	A	T	SA	T	T	T	A	A	A	A	A	T	SA	T	T	SA	SA	T	T	T	SA	A	T	T	A	A	A	SA	SA	SA	T	T	T
1675	A	A	A	SA	A	A	T	T	A	A	A	SA	SA	T	SA	A	A	T	SA	T	T	T	A	A	A	A	A	T	A	T	SA	SA	SA	A	T	T	SA	A	T	T	A	A	SA	A	SA	SA	T	A	T
1676	A	A	A	A	A	A	T	T	A	A	T	SA	SA	T	SA	A	A	T	T	T	T	T	A	A	A	A	A	T	A	T	SA	SA	SA	A	T	SA	SA	T	T	T	A	SA	A	A	SA	A	T	T	T
1677	A	A	A	A	A	A	T	T	A	A	T	SA	SA	T	SA	A	A	A	T	T	T	T	A	A	A	SA	SA	T	A	T	SA	SA	SA	A	T	SA	SA	T	T	T	T	SA	A	A	SA	SA	T	T	T
1678	A	A	SA	A	A	A	T	T	A	A	T	SA	SA	T	SA	A	A	A	T	T	T	T	A	A	T	SA	SA	T	A	T	SA	SA	SA	A	SA	A	SA	A	SA	T	SA	SA	A	A	A	SA	T	T	A
1679	A	A	SA	A	A	A	T	SA	A	A	A	SA	SA	T	SA	A	A	T	T	T	T	T	A	A	T	SA	SA	A	SA	T	SA	SA	SA	T	SA	A	T	T	SA	T	A	SA	A	A	A	SA	T	T	T
1680	A	A	SA	A	A	A	T	SA	A	A	A	SA	SA	T	SA	A	A	T	SA	T	T	T	A	A	T	SA	A	A	SA	T	SA	A	SA	SA	T	A	T	A	T	T	A	T	T	A	A	SA	T	T	T
1681	A	A	SA	A	T	SA	T	SA	A	A	A	SA	SA	T	SA	A	A	T	SA	T	T	A	A	T	T	SA	SA	A	T	T	SA	A	SA	SA	A	A	T	A	SA	T	A	T	T	A	A	SA	T	T	T
1682	A	A	SA	T	A	T	T	T	A	A	A	SA	SA	T	SA	A	A	T	A	T	T	A	T	T	A	SA	SA	A	T	T	SA	A	SA	SA	A	A	T	A	SA	T	A	T	T	A	A	SA	T	T	T
1683	A	A	SA	T	A	T	T	T	A	A	A	SA	SA	A	SA	SA	A	SA	A	T	A	A	T	T	A	SA	SA	A	T	SA	SA	A	SA	SA	A	A	T	T	SA	T	A	T	T	T	A	SA	T	T	T
1684	A	A	SA	T	A	T	T	T	A	A	T	SA	SA	A	SA	SA	A	SA	SA	T	A	A	T	T	A	SA	SA	A	T	SA	T	A	SA	T	SA	SA	T	T	SA	T	A	T	T	T	A	SA	T	T	T
1685	A	A	T	T	A	T	T	T	A	A	SA	SA	SA	SA	SA	SA	A	SA	SA	T	A	A	T	T	A	SA	T	A	T	SA	A	A	SA	T	SA	A	SA	A	SA	T	A	T	T	T	A	A	T	T	T
1686	A	A	T	T	A	A	SA	A	A	A	SA	SA	SA	SA	SA	SA	A	SA	SA	T	A	A	T	T	SA	SA	T	SA	SA	SA	A	A	T	T	SA	A	SA	SA	SA	T	A	T	T	T	SA	A	T	T	T
1687	A	A	SA	T	A	T	T	A	A	A	SA	SA	SA	SA	SA	SA	A	A	SA	T	T	T	T	T	SA	SA	T	A	SA	SA	A	A	T	T	SA	A	SA	SA	SA	T	A	T	T	T	SA	A	T	T	T
1688	A	A	T	T	A	T	T	A	A	A	SA	SA	SA	SA	SA	A	A	A	SA	T	T	T	T	T	A	SA	T	A	A	SA	A	A	A	T	SA	A	T	SA	SA	A	A	T	T	SA	SA	A	T	T	T
1689	A	A	T	T	A	T	T	A	A	A	SA	SA	SA	SA	SA	A	A	A	SA	T	T	T	T	T	A	SA	T	A	A	SA	A	A	A	A	SA	A	A	SA	SA	A	SA	T	SA	SA	SA	A	T	T	T
1690	A	A	T	T	A	T	T	A	A	A	SA	SA	SA	A	SA	A	A	A	SA	T	A	T	T	T	A	SA	SA	SA	A	SA	A	A	A	A	SA	A	A	SA	SA	A	SA	SA	SA	SA	SA	A	T	T	T
1691	A	A	SA	A	A	A	SA	SA	A	A	T	SA	SA	A	SA	A	A	A	SA	A	A	T	T	T	A	A	SA	SA	A	SA	A	A	A	A	SA	A	A	SA	A	A	SA	SA	SA	SA	SA	A	T	T	T
1692	A	A	SA	SA	A	A	SA	T	A	A	T	SA	SA	SA	SA	A	A	T	SA	A	A	T	T	T	A	A	SA	SA	A	SA	A	T	A	A	A	A	A	SA	T	A	SA	SA	SA	SA	SA	A	T	SA	SA
1693	A	A	SA	SA	A	A	SA	T	A	A	A	SA	SA	T	SA	A	A	T	A	A	SA	SA	T	T	A	A	SA	SA	A	SA	SA	T	A	A	A	A	A	T	T	A	SA	SA	SA	SA	SA	A	T	T	SA
1694	A	A	A	A	A	T	SA	T	A	A	A	SA	SA	T	SA	A	A	T	A	A	SA	SA	T	T	A	A	SA	SA	A	A	SA	A	A	A	A	A	A	T	T	A	SA	SA	SA	SA	SA	A	T	T	T
1695	A	A	A	A	A	T	SA	A	A	A	A	SA	SA	T	SA	A	A	T	A	A	SA	SA	T	T	T	A	SA	SA	A	SA	SA	A	A	A	A	A	A	T	SA	A	SA	SA	SA	SA	A	A	T	T	T
1696	A	A	A	A	A	T	A	A	A	A	A	SA	SA	SA	SA	A	A	T	A	A	SA	SA	T	T	T	SA	SA	SA	A	SA	SA	A	A	A	SA	A	A	T	SA	A	SA	SA	SA	SA	SA	SA	T	T	T
1697	A	A	A	A	A	T	SA	A	A	A	A	SA	SA	SA	SA	A	A	A	A	A	SA	SA	T	T	T	SA	SA	SA	A	SA	SA	A	A	T	SA	A	A	T	A	A	SA	SA	SA	SA	SA	SA	T	T	T
1698	A	A	SA	A	A	T	SA	A	A	A	A	SA	SA	SA	SA	SA	A	A	SA	A	SA	SA	T	T	T	SA	SA	A	SA	SA	A	A	A	SA	SA	A	A	T	A	A	SA	A	SA	SA	T	A	T	A	T
1699	A	A	SA	A	A	T	A	A	SA	A	A	SA	SA	SA	SA	SA	A	T	SA	A	SA	SA	T	A	T	SA	SA	SA	SA	SA	A	A	T	T	SA	A	A	T	A	T	SA	SA	SA	SA	T	A	SA	A	T
1700	A	A	SA	A	A	T	A	T	SA	A	A	SA	SA	T	SA	A	A	SA	SA	A	A	SA	A	A	T	SA	SA	A	SA	SA	T	SA	T	T	SA	A	A	T	T	T	SA	SA	SA	SA	T	A	T	A	T
1701	A	A	SA	A	A	T	A	T	SA	A	A	SA	SA	SA	SA	A	A	SA	SA	A	A	SA	A	A	T	SA	SA	A	A	SA	T	SA	T	T	SA	A	T	T	A	T	SA	SA	SA	SA	T	A	A	A	T
1702	A	A	T	A	SA	T	A	T	SA	A	A	SA	SA	SA	SA	A	A	SA	T	A	A	SA	A	T	T	A	SA	A	A	SA	T	SA	T	A	SA	A	T	A	A	T	SA	SA	A	SA	SA	A	A	A	T
1703	A	A	T	A	SA	SA	A	T	SA	A	A	SA	SA	SA	SA	A	A	SA	T	A	A	A	A	T	T	T	SA	A	A	SA	A	A	T	A	SA	A	T	A	T	T	SA	SA	A	SA	SA	SA	A	A	SA
1704	A	A	T	A	SA	SA	A	A	SA	A	A	SA	SA	SA	SA	A	A	A	T	A	SA	A	A	T	T	T	A	A	SA	SA	T	A	A	A	SA	A	T	A	T	T	SA	SA	A	SA	A	SA	A	A	SA
1705	A	A	T	A	SA	SA	A	A	SA	A	A	SA	SA	SA	SA	A	A	A	A	A	SA	A	A	T	A	T	A	A	SA	A	T	T	T	A	SA	A	T	A	A	T	T	T	A	SA	A	SA	A	A	SA
1706	A	A	SA	A	SA	A	A	A	SA	A	SA	SA	SA	SA	SA	SA	A	A	A	A	SA	A	A	SA	A	T	A	A	A	A	T	T	T	A	SA	T	T	A	SA	T	T	T	A	SA	A	SA	A	SA	SA
1707	A	A	SA	A	SA	A	A	A	SA	A	A	SA	SA	SA	SA	SA	A	A	A	SA	SA	A	A	SA	A	T	A	SA	SA	SA	A	SA	T	A	SA	T	T	A	SA	T	T	T	A	SA	A	SA	A	SA	SA
1708	A	A	SA	A	SA	A	A	T	SA	A	A	SA	SA	SA	SA	SA	SA	A	SA	SA	SA	A	A	T	A	A	SA	A	SA	A	SA	A	T	A	SA	A	T	A	SA	SA	T	T	SA	SA	A	SA	A	SA	SA
1709	A	A	SA	A	SA	A	A	T	SA	A	A	SA	SA	SA	SA	SA	SA	A	SA	SA	SA	A	A	A	A	A	SA	A	A	A	SA	A	T	A	SA	A	SA	A	SA	T	T	T	SA	SA	A	SA	A	SA	SA
1710	A	A	SA	SA	SA	A	A	T	SA	A	A	SA	SA	A	SA	SA	SA	A	SA	SA	SA	T	A	T	A	SA	A	A	A	A	SA	A	T	SA	T	A	SA	A	SA	T	T	T	SA	SA	A	SA	A	SA	SA
1711	A	A	SA	SA	A	A	A	A	SA	A	SA	SA	SA	A	SA	SA	SA	A	A	SA	SA	SA	A	T	A	SA	SA	A	A	T	SA	A	T	SA	T	A	SA	A	SA	A	T	T	SA	SA	A	SA	A	SA	SA
1712	A	A	SA	A	A	T	A	A	SA	A	SA	SA	SA	A	SA	SA	SA	A	A	SA	SA	SA	A	SA	A	SA	SA	A	A	A	T	T	A	A	T	T	A	A	A	SA	T	T	SA	SA	A	SA	A	SA	SA
1713	A	A	SA	T	T	T	A	A	SA	A	SA	SA	SA	SA	SA	SA	SA	A	SA	SA	SA	SA	A	SA	A	T	T	A	A	T	T	T	A	A	T	A	A	A	T	SA	T	T	SA	SA	A	SA	A	SA	SA
1714	A	A	SA	T	T	T	A	A	SA	A	SA	SA	SA	SA	SA	SA	SA	A	A	SA	SA	SA	A	SA	A	SA	T	T	T	A	T	T	A	A	T	A	A	T	T	A	A	T	SA	SA	A	SA	A	SA	SA
1715	A	A	SA	A	T	T	A	A	SA	A	SA	SA	SA	A	SA	SA	SA	A	A	SA	SA	SA	A	SA	A	SA	T	A	SA	A	T	A	T	SA	T	A	SA	T	T	T	A	A	SA	SA	SA	SA	A	SA	SA
1716	A	A	SA	A	T	T	A	A	A	A	SA	SA	SA	SA	SA	SA	SA	SA	A	SA	SA	SA	A	A	A	SA	SA	A	SA	A	T	A	A	SA	T	T	SA	T	T	T	A	A	SA	A	SA	SA	A	A	SA
1717	A	A	SA	T	T	T	A	A	A	A	SA	SA	SA	SA	SA	SA	A	A	A	SA	SA	SA	A	SA	A	SA	SA	A	A	A	T	A	A	T	T	T	SA	A	T	T	T	A	SA	A	SA	SA	SA	A	SA
1718	A	A	SA	T	T	T	A	SA	A	T	SA	SA	SA	SA	SA	SA	A	A	A	A	SA	SA	A	SA	A	SA	SA	A	A	A	T	A	T	T	T	T	SA	A	T	SA	T	A	SA	A	SA	T	SA	A	A
1719	A	A	SA	SA	T	A	A	SA	A	T	SA	SA	SA	SA	SA	SA	A	A	A	A	SA	SA	A	SA	A	T	SA	A	A	A	T	A	A	T	T	T	A	A	T	SA	T	A	SA	A	SA	T	SA	A	A
1720	A	A	SA	T	T	A	A	SA	A	T	SA	SA	SA	SA	SA	A	A	A	A	A	SA	SA	SA	T	A	T	SA	A	T	A	A	A	A	T	T	T	A	A	T	SA	T	SA	SA	SA	A	T	SA	A	A
1721	A	A	SA	T	T	A	A	A	A	T	T	A	SA	A	SA	A	A	A	T	A	SA	SA	A	T	A	T	SA	T	A	A	A	T	A	T	A	T	A	A	SA	SA	T	SA	SA	SA	A	T	SA	A	A
1722	A	A	SA	T	T	A	A	A	A	A	T	A	SA	A	SA	SA	A	A	SA	A	SA	A	A	T	T	T	T	T	A	A	A	T	A	T	A	SA	A	A	SA	SA	T	SA	SA	SA	A	A	SA	A	A
1723	A	A	A	T	T	T	A	A	A	T	A	SA	SA	A	SA	SA	A	A	SA	T	SA	A	A	T	T	SA	SA	T	A	A	SA	T	A	T	A	SA	A	A	SA	SA	T	SA	SA	SA	SA	A	SA	SA	A
1724	A	A	A	T	T	T	T	A	A	T	A	SA	SA	A	SA	SA	A	A	SA	T	SA	A	A	T	T	SA	SA	T	A	A	SA	T	A	A	A	SA	A	A	SA	SA	SA	A	SA	SA	A	A	A	SA	A
1725	A	A	A	T	T	T	T	A	A	T	A	SA	SA	A	SA	SA	A	A	SA	A	SA	A	A	T	T	SA	SA	T	A	A	SA	T	A	A	A	SA	SA	A	T	SA	SA	SA	SA	A	A	A	A	SA	A
1726	A	A	T	T	T	T	SA	A	A	T	A	SA	SA	A	SA	SA	A	A	SA	A	SA	A	A	T	T	SA	SA	T	SA	A	SA	T	A	SA	A	SA	SA	SA	A	SA	SA	A	A	A	A	A	A	SA	A
1727	A	A	SA	T	T	T	SA	A	A	T	T	SA	SA	A	SA	SA	A	A	SA	A	SA	A	A	T	T	SA	SA	T	SA	A	SA	SA	A	SA	A	SA	SA	SA	A	SA	SA	A	A	SA	A	A	A	SA	A
1728	A	A	SA	T	T	T	SA	SA	A	T	T	SA	SA	A	SA	A	A	A	A	A	T	A	A	SA	T	A	SA	A	A	A	T	SA	SA	T	A	SA	T	A	A	A	SA	A	A	SA	A	T	SA	SA	A
1729	A	A	SA	T	A	T	T	SA	A	T	T	SA	SA	A	SA	A	A	T	A	A	T	T	SA	A	A	A	SA	A	SA	A	T	T	SA	A	A	SA	T	A	A	A	SA	SA	A	SA	A	T	SA	SA	A
1730	A	A	T	T	A	T	T	T	A	T	SA	SA	SA	A	SA	A	A	T	SA	A	T	T	SA	A	SA	A	SA	SA	SA	A	T	T	SA	A	A	SA	T	A	A	SA	SA	SA	A	SA	A	T	SA	SA	A
1731	A	A	T	SA	A	T	T	T	A	T	SA	SA	SA	A	SA	A	A	T	SA	A	T	SA	SA	A	SA	A	A	SA	T	A	T	T	A	A	A	SA	T	A	T	SA	SA	SA	SA	SA	A	T	SA	SA	A
1732	A	A	SA	T	A	T	T	T	A	T	SA	SA	SA	A	SA	A	SA	T	SA	A	T	SA	SA	A	SA	A	A	SA	T	A	SA	T	A	A	SA	T	T	A	T	A	SA	SA	SA	SA	A	T	SA	SA	A
1733	A	A	SA	T	T	T	T	SA	A	T	SA	SA	SA	A	SA	A	SA	T	A	A	T	SA	A	A	SA	A	A	SA	SA	A	SA	T	A	A	SA	T	T	T	T	SA	SA	SA	SA	SA	A	T	SA	A	A
1734	A	A	SA	T	T	T	T	T	A	T	SA	SA	SA	A	SA	A	SA	SA	A	SA	SA	SA	A	A	SA	A	A	SA	SA	A	SA	SA	A	A	SA	T	T	SA	T	SA	SA	SA	SA	SA	A	T	SA	SA	SA
1735	A	A	A	T	T	T	T	T	A	T	SA	SA	SA	A	SA	SA	SA	T	A	SA	A	SA	A	A	SA	A	A	SA	SA	A	SA	SA	A	A	SA	T	T	SA	T	SA	SA	SA	SA	SA	A	T	SA	SA	SA
1736	A	A	A	T	T	A	SA	T	A	T	SA	SA	SA	SA	SA	SA	SA	T	A	SA	A	SA	A	A	SA	A	A	SA	A	A	A	A	T	A	SA	SA	T	A	A	SA	SA	SA	SA	SA	A	T	SA	SA	A
1737	A	A	A	T	T	T	T	T	A	T	SA	SA	SA	T	SA	SA	SA	T	A	SA	A	SA	A	A	SA	A	A	SA	A	A	A	A	T	A	A	SA	A	A	A	T	SA	SA	A	SA	A	A	SA	SA	SA
1738	A	A	A	T	T	T	T	SA	A	T	SA	SA	SA	T	SA	SA	SA	T	A	SA	A	SA	A	A	SA	A	A	T	A	A	A	A	T	A	A	SA	T	A	A	T	SA	SA	A	T	SA	A	SA	SA	SA
1739	A	A	A	T	T	T	T	SA	A	T	SA	A	SA	T	SA	SA	SA	T	A	SA	A	SA	A	T	SA	A	A	T	A	A	A	A	T	A	SA	SA	SA	A	T	A	SA	SA	SA	T	SA	A	SA	SA	SA
1740	A	SA	A	T	T	T	A	SA	A	T	SA	A	SA	T	SA	SA	A	T	A	SA	A	SA	T	T	SA	A	A	SA	A	A	A	A	SA	A	SA	SA	SA	T	T	A	SA	SA	SA	T	A	A	SA	SA	SA
1741	A	SA	A	T	T	T	SA	SA	A	T	SA	A	SA	SA	SA	SA	A	T	A	SA	A	SA	T	T	SA	A	A	T	A	A	A	T	SA	A	SA	A	SA	SA	T	A	SA	SA	SA	T	A	A	SA	SA	SA
1742	A	SA	A	T	T	SA	T	SA	A	T	SA	A	SA	SA	SA	SA	A	T	A	SA	SA	SA	T	T	SA	A	A	T	A	A	SA	T	SA	A	SA	A	SA	SA	SA	A	SA	A	T	T	T	A	SA	SA	SA
1743	A	SA	A	A	T	A	A	SA	A	T	SA	A	SA	SA	SA	SA	A	T	T	SA	SA	SA	T	T	SA	SA	A	T	A	A	T	T	SA	A	SA	A	SA	SA	SA	A	SA	A	T	T	T	SA	SA	SA	SA
1744	A	SA	A	A	T	A	A	SA	A	T	SA	A	A	SA	SA	SA	A	A	A	A	T	SA	T	T	SA	SA	A	T	A	A	A	A	SA	SA	SA	A	SA	SA	A	A	T	A	T	SA	T	SA	SA	SA	SA
1745	A	SA	A	A	T	A	A	SA	A	T	SA	A	A	T	SA	A	A	SA	A	A	SA	SA	T	T	SA	A	A	T	A	A	A	A	SA	SA	SA	A	SA	T	A	A	SA	A	SA	SA	T	SA	SA	SA	SA
1746	A	SA	A	SA	T	A	A	SA	A	T	T	A	A	T	SA	A	A	SA	A	A	T	SA	T	T	T	A	A	T	A	A	SA	A	A	SA	SA	A	SA	A	A	T	A	A	SA	SA	T	SA	T	SA	SA
1747	A	SA	A	SA	A	A	A	SA	A	T	T	A	A	T	SA	A	A	T	A	A	T	T	T	T	T	A	A	T	SA	A	SA	A	A	SA	SA	A	SA	A	A	T	A	A	SA	SA	T	SA	SA	SA	SA
1748	A	SA	SA	SA	A	A	A	A	A	T	T	A	A	SA	SA	A	A	T	T	A	A	T	T	T	T	A	A	T	SA	A	SA	A	A	SA	SA	A	SA	A	A	T	A	A	SA	SA	T	SA	SA	SA	A
1749	A	SA	A	SA	A	A	A	A	A	T	T	A	A	SA	SA	A	A	T	T	A	A	T	T	T	A	A	A	T	SA	A	SA	A	A	SA	SA	A	SA	A	A	T	A	A	SA	SA	T	SA	SA	SA	A
1750	A	SA	SA	SA	A	A	A	A	A	T	T	A	SA	SA	SA	A	A	T	T	A	A	T	T	A	A	A	A	T	SA	A	SA	A	SA	SA	SA	A	SA	A	T	T	A	SA	SA	SA	T	SA	SA	SA	T
1751	A	SA	SA	SA	A	A	A	A	A	T	T	SA	SA	SA	SA	A	A	SA	T	T	T	T	T	T	A	SA	A	T	SA	A	SA	A	A	SA	SA	A	SA	A	T	T	A	SA	SA	SA	T	SA	SA	SA	T
1752	A	SA	SA	SA	A	A	SA	A	A	T	SA	SA	SA	SA	SA	A	A	SA	T	T	T	T	T	T	A	SA	A	T	SA	A	SA	A	SA	T	SA	A	SA	A	A	T	A	SA	SA	SA	T	T	SA	SA	SA
1753	A	SA	SA	SA	A	A	SA	A	A	T	A	SA	SA	SA	SA	SA	SA	SA	A	T	T	T	T	T	T	SA	A	T	SA	A	SA	SA	A	SA	SA	A	SA	A	A	T	SA	SA	SA	SA	T	T	SA	SA	SA
1754	A	SA	T	T	A	A	SA	A	A	T	A	SA	SA	SA	SA	SA	SA	SA	A	T	T	T	T	T	T	A	SA	T	SA	T	SA	A	A	SA	SA	A	SA	A	A	T	SA	SA	SA	SA	T	SA	SA	SA	SA
1755	A	SA	A	T	A	A	SA	A	A	T	T	SA	SA	SA	SA	SA	SA	T	A	T	T	T	T	T	T	T	SA	T	SA	A	SA	A	A	SA	A	T	SA	T	A	T	SA	SA	SA	A	SA	A	SA	SA	SA
1756	A	SA	SA	T	A	A	SA	A	A	T	T	SA	SA	SA	SA	SA	SA	T	A	T	T	T	T	T	T	SA	SA	T	SA	A	SA	A	A	SA	A	T	SA	T	A	T	SA	SA	SA	A	SA	A	SA	A	SA
1757	A	A	SA	T	A	A	SA	A	A	A	T	SA	SA	SA	SA	SA	SA	T	SA	T	T	T	T	T	T	SA	SA	T	SA	A	SA	A	SA	A	A	A	SA	T	A	T	SA	SA	SA	A	SA	SA	SA	SA	SA
1758	A	A	SA	T	T	A	SA	A	A	A	T	SA	SA	SA	SA	SA	SA	A	SA	T	T	T	A	T	A	SA	SA	T	A	A	SA	A	SA	A	SA	A	SA	T	SA	T	SA	SA	SA	A	SA	SA	SA	SA	SA
1759	A	A	SA	T	T	T	T	A	A	A	T	SA	SA	SA	SA	SA	A	A	SA	T	T	T	A	T	T	SA	SA	T	A	A	SA	T	A	A	SA	T	SA	T	T	T	A	SA	SA	A	SA	SA	A	SA	SA
1760	A	A	A	SA	T	T	T	A	A	A	T	SA	SA	SA	SA	SA	A	A	SA	T	T	T	T	T	T	SA	SA	T	A	A	SA	T	A	SA	SA	T	SA	T	T	SA	A	SA	SA	SA	SA	SA	A	A	SA
1761	A	A	A	SA	T	T	SA	A	A	A	T	SA	SA	SA	SA	SA	A	A	SA	T	T	T	T	T	T	A	SA	T	A	A	SA	A	A	SA	A	A	T	T	T	T	A	SA	A	SA	SA	A	A	A	SA
1762	A	A	A	SA	T	T	SA	A	A	A	T	SA	SA	SA	SA	SA	A	A	SA	T	T	T	T	T	T	A	SA	T	SA	A	T	A	A	T	A	A	T	T	SA	T	A	SA	A	SA	SA	A	A	A	SA
1763	A	A	A	SA	T	T	SA	A	A	A	T	SA	SA	SA	SA	SA	A	A	SA	T	T	A	T	T	T	A	SA	SA	SA	A	T	A	A	T	A	A	T	T	SA	T	SA	SA	A	SA	SA	A	T	T	T
1764	A	A	A	SA	T	T	A	A	A	A	T	SA	SA	SA	SA	SA	A	A	SA	T	T	A	T	T	T	SA	SA	A	A	A	T	T	A	T	A	A	T	T	SA	T	SA	A	T	SA	SA	A	A	T	T
1765	A	A	A	T	T	T	T	A	A	A	T	SA	SA	SA	SA	SA	A	A	A	T	T	T	T	T	T	SA	SA	T	A	A	T	T	A	T	T	A	A	SA	SA	T	SA	A	T	SA	SA	A	A	SA	T
1766	A	A	A	T	T	T	T	A	A	A	A	SA	SA	SA	SA	SA	A	T	A	T	T	T	T	T	T	SA	T	T	A	A	T	T	T	T	SA	A	SA	T	T	T	T	T	A	A	SA	SA	A	SA	T
1767	A	A	A	T	T	T	A	A	A	A	A	SA	SA	SA	SA	A	A	T	A	T	T	T	T	T	T	SA	T	A	A	A	T	T	T	SA	SA	A	SA	T	T	T	T	T	A	A	SA	SA	A	T	SA
1768	A	A	A	T	A	T	A	A	A	A	A	SA	SA	A	SA	A	A	T	A	T	T	T	T	T	T	SA	T	A	A	SA	T	T	T	SA	SA	A	SA	T	T	T	T	T	SA	A	SA	SA	A	A	SA
1769	A	T	A	T	A	T	A	A	A	A	A	SA	SA	A	SA	A	A	T	SA	T	T	T	A	T	T	SA	T	A	SA	SA	T	T	T	SA	SA	A	T	T	T	T	T	T	SA	A	SA	SA	SA	SA	SA
1770	A	A	A	T	T	T	A	A	A	A	A	SA	SA	A	SA	A	A	T	SA	T	A	T	T	T	T	SA	T	A	SA	SA	T	T	SA	SA	SA	SA	T	T	T	T	T	T	A	SA	SA	SA	SA	A	SA
1771	A	A	A	T	T	T	A	A	A	A	T	SA	SA	A	SA	A	A	A	SA	T	A	T	T	T	T	SA	SA	A	A	SA	A	A	SA	SA	T	A	T	T	T	T	T	T	A	SA	SA	A	A	A	SA
1772	A	A	A	T	T	T	A	T	A	A	T	SA	SA	A	SA	A	A	A	SA	T	A	T	T	T	T	SA	SA	A	T	SA	A	T	SA	SA	T	SA	T	T	T	T	T	T	T	A	SA	A	A	A	SA
1773	A	A	T	A	T	T	A	T	T	A	T	SA	SA	A	SA	A	A	A	SA	T	T	T	T	T	T	A	A	T	T	SA	A	T	T	A	A	SA	T	T	A	T	T	T	T	A	SA	A	A	A	SA
1774	A	A	T	T	T	T	A	T	A	A	T	SA	SA	A	SA	SA	SA	A	SA	T	T	T	A	T	T	A	A	T	T	SA	A	T	T	A	T	SA	T	A	A	T	T	T	T	A	SA	A	A	SA	SA
1775	A	A	T	A	T	A	SA	T	A	A	T	SA	SA	A	SA	SA	SA	A	SA	T	T	T	A	T	T	A	A	SA	T	SA	A	T	SA	A	T	SA	SA	A	A	T	T	T	T	A	SA	A	A	SA	SA
1776	A	A	T	A	T	A	T	T	A	A	T	SA	SA	T	SA	SA	SA	A	SA	T	T	T	A	T	T	A	A	SA	T	SA	A	T	SA	A	T	SA	SA	A	SA	T	T	T	T	A	T	A	A	SA	SA
1777	A	A	T	SA	T	T	T	T	A	A	T	SA	SA	SA	SA	SA	SA	A	SA	A	T	A	T	T	T	A	SA	SA	A	SA	T	T	SA	SA	A	SA	SA	T	A	T	T	T	T	A	A	T	A	SA	SA
1778	A	A	A	SA	T	A	T	T	A	A	T	SA	SA	A	SA	SA	SA	A	T	A	A	A	T	T	T	A	SA	SA	T	SA	T	T	A	SA	A	SA	SA	SA	A	T	A	A	T	A	A	T	SA	A	A
1779	A	A	A	SA	T	A	T	T	A	A	SA	SA	SA	A	SA	SA	SA	SA	T	A	A	A	T	T	T	SA	SA	SA	T	SA	T	SA	A	SA	SA	SA	SA	SA	A	T	A	A	T	A	A	SA	SA	A	A
1780	A	A	SA	SA	T	A	T	T	A	A	A	SA	SA	A	SA	SA	SA	SA	T	A	SA	A	T	T	T	T	SA	SA	T	SA	T	A	A	SA	SA	SA	SA	SA	A	T	A	A	T	A	SA	SA	SA	A	A
1781	A	A	SA	SA	A	A	SA	T	A	A	A	SA	SA	A	SA	SA	SA	SA	A	A	SA	A	T	T	T	T	SA	SA	SA	SA	T	A	A	SA	SA	A	SA	SA	A	T	A	A	T	A	SA	A	A	A	T
1782	A	A	SA	T	A	T	SA	T	A	A	A	SA	SA	A	SA	SA	SA	SA	A	A	SA	A	T	A	T	T	SA	SA	SA	SA	T	A	A	SA	SA	A	SA	SA	A	SA	A	A	T	A	SA	A	A	A	T
1783	A	A	SA	T	A	T	A	SA	A	A	A	SA	SA	A	SA	SA	A	SA	A	SA	SA	SA	A	A	T	A	SA	SA	SA	SA	T	A	A	T	SA	A	SA	SA	A	SA	A	A	A	A	SA	A	A	A	T
1784	A	A	SA	SA	SA	SA	A	SA	A	A	A	SA	SA	A	SA	SA	A	SA	A	SA	SA	SA	A	A	T	T	SA	SA	T	SA	T	SA	A	T	SA	A	A	SA	A	SA	A	A	A	A	SA	A	A	A	T
1785	A	A	SA	SA	SA	SA	A	SA	A	A	A	SA	SA	A	A	A	SA	SA	A	SA	SA	SA	A	A	T	T	SA	T	T	A	T	SA	A	T	SA	A	A	A	SA	SA	A	SA	SA	SA	SA	A	A	A	T
1786	A	A	SA	SA	SA	T	A	SA	A	A	A	SA	SA	T	A	A	SA	SA	A	SA	SA	A	A	T	T	T	A	T	T	A	T	SA	A	T	A	A	A	A	SA	T	A	SA	SA	SA	SA	A	A	A	T
1787	A	A	SA	SA	A	T	A	SA	A	A	A	A	SA	T	A	A	A	SA	SA	A	SA	A	A	T	T	T	A	T	T	A	SA	T	A	A	A	T	T	A	SA	T	SA	SA	SA	SA	SA	A	A	A	T
1788	A	A	SA	SA	SA	T	A	SA	A	A	SA	A	SA	A	A	A	A	T	A	A	A	A	A	T	T	T	A	A	T	A	SA	T	SA	A	A	T	SA	A	SA	A	SA	SA	SA	SA	SA	SA	A	A	T
1789	A	A	SA	SA	SA	T	A	T	A	A	SA	A	SA	A	A	A	A	T	SA	SA	A	A	A	T	T	T	A	A	SA	A	SA	T	SA	A	A	T	SA	A	SA	A	SA	SA	SA	SA	SA	SA	A	T	T
1790	A	A	A	SA	SA	T	A	T	A	A	SA	A	SA	A	SA	A	A	SA	SA	SA	A	A	A	T	T	T	A	A	SA	A	SA	T	A	SA	A	T	SA	A	SA	A	SA	SA	SA	SA	SA	SA	A	T	T
1791	A	A	A	SA	SA	T	A	T	A	A	SA	A	SA	A	SA	A	A	SA	SA	SA	SA	A	A	T	T	T	A	A	SA	A	SA	T	SA	SA	A	T	SA	SA	T	A	SA	SA	SA	SA	SA	SA	A	T	T
1792	A	A	T	SA	SA	A	A	T	A	A	A	SA	SA	T	SA	A	A	SA	SA	SA	SA	SA	A	T	T	T	A	A	SA	A	T	T	SA	SA	A	T	A	SA	A	A	SA	SA	SA	SA	SA	SA	T	T	T
1793	A	A	SA	SA	SA	SA	SA	T	A	A	A	SA	SA	A	SA	A	A	SA	SA	SA	SA	SA	A	T	T	T	A	A	SA	A	SA	T	SA	T	A	T	A	SA	T	A	SA	SA	A	SA	SA	SA	A	A	A
1794	A	A	SA	SA	SA	SA	SA	T	A	A	A	SA	SA	A	SA	A	A	T	SA	SA	SA	SA	A	T	T	T	T	A	SA	SA	SA	T	SA	T	A	A	A	T	SA	A	SA	SA	SA	SA	SA	SA	A	A	A
1795	A	A	A	SA	SA	SA	SA	T	A	A	A	SA	SA	SA	SA	A	A	T	SA	SA	SA	SA	A	T	T	SA	T	A	SA	SA	SA	SA	SA	T	A	A	T	T	T	A	SA	SA	SA	SA	SA	SA	SA	A	A
1796	A	A	A	SA	SA	SA	SA	A	A	A	A	SA	SA	SA	SA	A	A	SA	SA	SA	SA	SA	A	T	T	SA	T	A	T	A	A	SA	SA	T	A	A	T	T	T	A	SA	SA	SA	SA	SA	SA	SA	A	A
1797	A	A	A	SA	SA	A	SA	A	A	A	A	SA	SA	SA	SA	A	A	SA	SA	SA	SA	SA	A	T	T	T	A	A	T	A	A	SA	T	T	A	A	T	T	T	A	A	SA	SA	SA	SA	SA	SA	A	A
1798	A	A	T	SA	SA	A	SA	A	A	A	A	SA	SA	SA	SA	A	A	SA	SA	A	SA	SA	A	T	A	T	A	A	T	A	A	SA	T	T	A	A	T	T	T	A	A	SA	SA	SA	SA	SA	SA	A	A
1799	A	A	T	SA	SA	A	SA	A	A	A	A	SA	SA	SA	SA	A	A	SA	SA	A	SA	SA	A	T	A	T	A	A	T	A	T	SA	T	A	A	A	SA	T	T	T	A	SA	SA	SA	SA	SA	SA	A	A
1800	A	A	T	SA	T	A	SA	A	A	A	A	SA	SA	SA	SA	A	A	SA	SA	A	SA	SA	A	T	T	T	A	T	SA	T	T	SA	T	A	A	A	T	T	T	T	A	SA	SA	SA	SA	SA	SA	A	A
1801	A	A	T	SA	A	A	SA	SA	A	A	A	SA	SA	SA	SA	A	A	T	SA	A	T	SA	A	T	T	T	SA	T	SA	T	T	SA	T	A	A	A	T	SA	A	T	A	SA	SA	SA	SA	SA	SA	A	T
1802	A	A	T	SA	A	A	SA	T	A	A	A	SA	SA	SA	SA	A	A	T	A	A	T	SA	A	A	T	T	SA	T	SA	T	T	SA	T	A	A	A	T	A	A	T	A	SA	SA	SA	SA	SA	SA	A	T
1803	A	A	T	SA	A	A	SA	T	A	A	A	A	SA	SA	SA	A	A	A	A	T	T	SA	A	A	T	T	SA	SA	SA	A	T	T	T	A	A	A	T	A	A	T	SA	SA	SA	SA	SA	SA	SA	A	T
1804	A	A	T	SA	SA	A	T	A	A	A	A	A	SA	SA	SA	A	A	A	A	T	T	SA	A	A	T	SA	SA	A	SA	A	T	T	T	A	A	A	SA	A	A	T	SA	SA	SA	SA	SA	SA	SA	T	T
1805	A	A	SA	SA	SA	A	T	SA	A	T	A	A	SA	T	SA	A	A	SA	A	T	T	SA	A	A	A	SA	SA	A	T	T	A	T	T	A	A	SA	SA	T	A	T	A	SA	SA	SA	SA	SA	SA	SA	T
1806	A	A	SA	SA	SA	A	T	T	A	T	A	A	SA	T	SA	A	A	T	T	T	A	SA	A	A	A	SA	SA	A	T	A	A	T	T	A	A	SA	T	T	SA	T	A	SA	SA	SA	SA	SA	A	SA	T
1807	A	A	SA	A	SA	A	T	T	A	A	A	A	SA	T	SA	A	A	SA	T	T	SA	SA	SA	A	A	SA	SA	SA	T	A	A	SA	T	A	A	T	T	T	SA	SA	SA	SA	SA	SA	SA	SA	A	SA	T
1808	A	A	A	A	T	A	T	T	A	A	A	A	SA	T	SA	A	A	A	T	T	SA	SA	A	A	A	SA	T	SA	T	A	A	SA	T	A	A	T	T	T	SA	SA	SA	SA	SA	SA	SA	SA	SA	SA	T
1809	A	A	A	T	T	A	SA	T	A	A	A	A	SA	T	SA	A	A	SA	A	SA	SA	SA	A	A	A	T	T	SA	T	A	A	SA	T	T	A	T	A	SA	SA	T	SA	SA	SA	SA	SA	SA	T	SA	T
1810	A	A	SA	T	T	A	SA	T	A	A	A	A	SA	T	SA	A	A	T	A	SA	A	SA	SA	A	A	A	T	SA	T	A	SA	A	T	A	SA	SA	A	SA	SA	T	SA	SA	SA	SA	SA	SA	T	A	SA
1811	A	A	T	T	T	A	SA	T	A	A	A	A	SA	SA	SA	A	A	SA	SA	SA	A	SA	SA	SA	A	A	T	SA	T	A	SA	T	A	T	A	SA	SA	T	SA	T	SA	SA	SA	SA	SA	SA	T	A	A
1812	A	A	T	T	T	A	T	T	A	A	A	A	SA	SA	SA	A	A	SA	A	SA	A	SA	SA	SA	A	A	T	T	SA	A	A	SA	A	T	A	SA	SA	T	A	A	SA	SA	SA	SA	SA	T	T	A	A
1813	A	A	T	A	T	A	T	T	A	T	SA	A	SA	SA	SA	A	A	SA	A	SA	A	SA	SA	SA	A	A	A	T	SA	A	A	SA	A	T	A	SA	SA	T	A	T	SA	SA	SA	SA	SA	T	SA	A	T
1814	A	A	T	T	T	T	T	T	A	T	T	A	SA	SA	SA	A	A	SA	A	SA	A	SA	A	T	A	T	A	T	SA	A	A	SA	A	T	A	SA	SA	T	A	T	SA	SA	SA	SA	SA	T	SA	T	T
1815	A	A	T	T	T	T	T	T	A	T	T	A	SA	SA	SA	A	A	T	A	SA	A	SA	T	T	A	T	A	T	SA	A	A	T	A	SA	SA	SA	T	A	A	T	SA	SA	SA	SA	A	T	SA	T	T
1816	A	A	T	T	T	T	T	T	A	T	T	A	SA	SA	SA	SA	A	T	SA	SA	SA	SA	T	T	A	SA	A	T	SA	A	A	T	A	SA	SA	SA	A	A	A	T	SA	SA	SA	SA	A	SA	SA	A	T
1817	A	A	T	T	T	T	T	T	A	T	T	A	SA	T	SA	SA	A	T	SA	SA	SA	SA	T	T	T	SA	A	T	SA	A	A	T	SA	SA	SA	SA	A	A	A	T	A	SA	SA	A	T	SA	A	A	T
1818	A	A	SA	T	A	T	SA	SA	A	T	T	A	SA	T	SA	SA	A	T	SA	SA	SA	SA	T	T	T	SA	A	T	SA	A	A	SA	SA	T	SA	SA	T	A	A	T	A	SA	SA	A	T	T	A	A	A
1819	A	A	SA	T	A	T	A	SA	A	T	SA	A	SA	T	SA	SA	A	T	SA	SA	A	SA	T	T	T	SA	SA	T	SA	A	A	A	SA	T	A	SA	T	A	A	T	A	A	SA	A	T	T	A	A	A
1820	A	A	SA	T	A	A	A	SA	A	T	SA	A	SA	T	SA	A	A	T	SA	SA	A	SA	T	A	T	SA	SA	T	SA	A	A	A	SA	SA	A	SA	T	A	A	T	A	SA	SA	SA	T	T	T	T	A
1821	A	A	T	T	A	T	A	SA	A	T	SA	A	A	T	SA	A	A	T	SA	SA	A	SA	T	T	T	T	A	T	SA	A	A	A	T	SA	A	SA	T	T	A	T	A	SA	SA	SA	T	T	T	SA	SA
1822	A	SA	T	T	A	T	SA	SA	A	T	SA	A	A	T	SA	A	A	T	SA	SA	A	SA	T	T	T	T	A	T	SA	A	T	A	T	SA	A	SA	SA	SA	SA	T	A	SA	SA	SA	SA	A	SA	SA	SA
1823	A	SA	SA	SA	SA	SA	T	SA	A	T	SA	A	A	T	SA	A	A	T	SA	SA	A	SA	A	T	T	T	A	T	SA	A	T	A	T	SA	A	A	SA	SA	SA	T	A	SA	SA	SA	SA	A	SA	SA	SA
1824	A	SA	SA	SA	SA	SA	SA	SA	A	T	SA	A	A	T	SA	A	A	T	A	A	A	A	A	T	T	A	T	T	SA	A	A	A	T	SA	A	SA	SA	SA	SA	T	A	SA	SA	A	SA	A	SA	SA	SA
1825	A	SA	SA	SA	SA	T	SA	SA	A	T	SA	A	SA	SA	A	A	SA	T	A	SA	SA	A	A	T	T	A	T	T	SA	T	A	A	SA	SA	A	SA	SA	SA	SA	T	SA	SA	SA	A	SA	SA	SA	SA	SA
1826	A	SA	SA	SA	T	T	SA	SA	A	T	SA	A	SA	SA	A	A	SA	SA	A	SA	SA	A	A	T	T	A	T	T	SA	T	A	A	T	SA	A	SA	SA	A	SA	T	SA	SA	SA	SA	SA	SA	A	SA	SA
1827	A	SA	T	SA	T	T	SA	SA	A	T	A	A	SA	SA	A	A	SA	T	A	SA	A	T	A	T	T	A	T	T	SA	A	A	A	SA	SA	A	SA	SA	A	SA	T	SA	SA	SA	A	A	A	A	T	T
1828	A	SA	SA	T	T	T	SA	SA	A	T	SA	A	A	SA	A	A	SA	SA	A	SA	A	T	A	T	T	SA	A	T	T	A	A	A	SA	SA	A	SA	SA	A	SA	T	SA	SA	SA	A	A	A	A	T	T
1829	A	A	SA	T	T	T	SA	T	T	T	SA	A	A	SA	A	A	SA	SA	A	SA	SA	T	A	T	T	SA	A	T	T	A	A	A	A	SA	A	SA	SA	A	SA	T	SA	SA	SA	A	SA	A	A	T	A
1830	A	A	A	T	A	T	SA	T	T	T	SA	A	A	SA	A	A	SA	SA	A	SA	SA	T	A	A	T	T	A	T	T	T	SA	A	T	SA	A	SA	SA	A	SA	T	SA	SA	SA	A	SA	A	A	T	A
1831	A	A	A	T	A	T	SA	T	T	T	A	A	A	A	A	A	SA	T	SA	SA	A	T	A	T	T	SA	A	T	SA	SA	SA	A	A	SA	A	SA	SA	A	SA	T	SA	SA	SA	A	SA	A	A	T	A
1832	A	A	A	T	A	T	SA	T	T	T	A	A	A	A	A	A	SA	T	SA	SA	A	SA	A	T	T	SA	A	T	A	T	SA	A	A	SA	A	SA	SA	SA	T	A	SA	SA	SA	SA	SA	A	SA	SA	A
1833	A	A	A	T	A	A	SA	T	T	T	A	A	A	A	A	A	SA	T	SA	A	A	SA	SA	A	T	SA	A	T	A	T	SA	A	A	SA	A	SA	A	SA	SA	A	SA	SA	SA	SA	SA	A	SA	SA	A
1834	A	T	A	SA	A	A	A	T	T	T	T	A	A	SA	A	A	SA	T	SA	A	A	SA	SA	A	T	SA	A	T	A	T	SA	T	A	SA	A	SA	A	SA	SA	A	SA	SA	SA	SA	SA	A	SA	SA	SA
1835	A	A	SA	SA	SA	A	A	T	T	T	T	A	A	SA	A	A	SA	T	T	A	A	SA	SA	A	T	SA	SA	T	A	T	SA	SA	A	T	A	T	A	SA	SA	A	SA	SA	SA	SA	SA	A	SA	SA	SA
1836	A	A	SA	SA	SA	A	A	T	T	T	T	A	A	SA	A	A	SA	SA	T	A	A	SA	SA	A	T	SA	SA	T	A	T	SA	A	A	A	A	T	A	SA	SA	A	SA	SA	SA	SA	SA	A	SA	SA	SA
1837	A	A	SA	SA	SA	A	A	A	T	T	T	A	A	SA	A	A	SA	SA	T	A	A	SA	SA	A	T	A	SA	SA	SA	T	SA	A	T	A	A	T	A	SA	SA	A	A	SA	SA	SA	SA	A	SA	SA	SA
1838	A	A	SA	SA	SA	A	A	A	T	T	T	A	A	SA	A	A	SA	SA	T	A	A	SA	SA	A	T	A	SA	T	SA	T	T	A	T	A	A	T	A	SA	SA	SA	A	SA	SA	SA	SA	A	SA	SA	SA
1839	A	A	SA	T	T	A	SA	A	T	T	A	A	A	SA	A	A	SA	T	A	A	A	SA	SA	SA	T	T	SA	T	SA	T	T	SA	A	A	T	SA	SA	SA	SA	SA	A	SA	SA	SA	SA	A	SA	SA	A
1840	A	A	SA	A	T	A	SA	A	T	T	A	A	A	SA	A	A	SA	T	A	A	A	SA	SA	SA	T	A	SA	T	SA	T	SA	SA	A	A	T	SA	SA	SA	SA	T	A	SA	SA	SA	SA	A	SA	SA	A
1841	A	A	SA	A	T	A	A	A	T	T	A	A	A	SA	A	A	SA	T	SA	A	A	SA	SA	A	T	A	SA	T	SA	T	T	SA	A	SA	T	SA	SA	SA	SA	T	T	SA	SA	SA	SA	A	SA	SA	A
1842	A	A	SA	A	T	A	A	A	A	T	A	A	A	SA	A	A	SA	T	A	A	A	SA	SA	A	T	SA	SA	T	SA	T	SA	SA	T	SA	T	SA	SA	SA	SA	T	T	A	SA	SA	SA	A	SA	SA	A
1843	A	A	A	A	T	A	A	A	A	T	A	A	A	SA	A	A	SA	T	A	A	A	SA	SA	A	T	SA	SA	T	SA	A	SA	T	T	SA	T	SA	SA	SA	SA	T	T	A	A	SA	A	A	SA	SA	T
1844	A	A	A	A	T	A	A	A	A	T	A	A	A	SA	A	A	SA	T	A	SA	SA	SA	SA	SA	T	A	T	T	SA	A	SA	T	T	SA	T	SA	A	A	SA	T	T	T	A	A	A	A	SA	SA	T
1845	A	A	A	A	T	A	A	A	A	T	A	A	A	SA	A	A	SA	T	A	SA	SA	SA	SA	SA	T	A	T	T	SA	A	SA	T	T	SA	T	SA	A	A	SA	T	T	T	A	A	T	A	A	SA	T
1846	A	A	A	A	T	A	A	T	A	A	A	A	A	T	A	A	SA	T	A	SA	SA	SA	SA	SA	SA	A	T	T	SA	A	SA	T	A	SA	T	SA	A	SA	SA	T	T	T	A	SA	T	A	A	A	T
1847	A	A	A	A	T	A	A	T	A	A	A	A	A	T	A	A	SA	T	A	A	SA	SA	SA	SA	SA	A	A	T	SA	A	SA	T	A	SA	T	SA	A	SA	SA	SA	T	T	A	SA	SA	A	SA	A	A
1848	A	A	A	T	T	A	A	T	A	A	A	A	A	T	A	A	SA	T	A	T	SA	SA	SA	SA	SA	A	A	T	T	T	SA	T	A	A	T	A	A	SA	T	A	T	T	A	SA	SA	A	A	A	A
1849	A	A	SA	A	SA	A	T	T	A	A	A	T	T	A	A	A	SA	T	A	A	SA	SA	SA	SA	SA	A	A	T	T	T	A	A	A	A	T	A	A	A	T	T	T	T	A	SA	SA	A	A	A	A
1850	A	A	SA	A	A	T	T	SA	A	A	A	T	T	A	A	A	SA	SA	SA	A	SA	SA	SA	SA	SA	T	A	A	T	T	A	A	A	A	A	A	SA	A	T	T	SA	T	A	SA	SA	A	A	A	A
1851	A	A	SA	A	A	T	A	SA	A	A	A	T	T	A	A	A	SA	SA	T	T	SA	SA	A	SA	SA	T	A	A	SA	SA	A	A	A	A	A	A	SA	A	T	SA	SA	A	SA	SA	T	A	T	A	A
1852	A	A	SA	A	A	T	A	SA	A	A	A	T	T	T	A	A	SA	SA	SA	SA	SA	SA	A	SA	SA	T	SA	A	SA	SA	T	T	SA	SA	SA	A	T	A	T	SA	A	A	SA	SA	T	SA	T	A	A
1853	A	A	SA	A	A	T	A	A	A	A	A	T	T	A	A	A	SA	A	SA	SA	SA	A	A	SA	SA	T	T	A	T	SA	T	T	SA	SA	SA	A	T	T	T	SA	A	A	SA	T	A	SA	T	A	T
1854	A	A	SA	A	A	T	A	A	A	A	A	T	T	SA	A	A	A	A	SA	SA	SA	A	SA	SA	SA	T	SA	A	T	SA	T	T	A	SA	SA	A	T	T	T	SA	A	A	SA	T	A	SA	SA	A	T
1855	A	A	T	A	A	T	A	A	A	A	T	T	T	SA	A	A	A	A	SA	SA	SA	A	SA	SA	SA	T	T	A	T	SA	T	T	A	T	SA	A	T	T	T	SA	A	SA	SA	T	A	SA	SA	T	T
1856	A	A	T	A	T	T	A	A	A	A	T	T	T	SA	A	A	A	A	SA	A	A	SA	SA	SA	A	A	T	A	T	SA	T	T	A	T	SA	T	T	T	T	T	A	SA	SA	A	SA	SA	T	T	T
1857	A	A	SA	T	T	A	A	A	A	A	T	T	T	SA	A	A	A	T	SA	A	A	SA	SA	SA	A	A	T	A	T	SA	A	T	A	T	A	A	SA	T	T	T	A	SA	SA	SA	SA	SA	T	T	T
1858	A	A	SA	T	T	A	A	A	A	A	T	T	T	SA	A	T	A	SA	SA	A	SA	SA	SA	SA	A	A	T	A	T	SA	A	T	A	T	A	A	SA	T	T	T	A	SA	SA	SA	SA	SA	SA	T	T
1859	A	A	A	T	T	A	T	A	A	A	T	T	T	SA	A	T	A	SA	SA	A	SA	SA	SA	SA	A	T	T	A	T	SA	A	T	A	T	A	A	SA	T	T	T	A	T	SA	SA	SA	SA	SA	T	T
1860	A	A	A	T	A	A	T	SA	A	A	T	T	T	A	A	T	A	A	SA	SA	SA	SA	SA	SA	A	T	T	A	A	A	A	SA	A	SA	A	A	SA	T	T	T	A	SA	SA	SA	SA	SA	SA	T	A
1861	A	A	A	T	A	A	T	SA	A	A	T	T	T	A	A	T	A	T	SA	SA	SA	SA	SA	SA	A	T	T	A	A	A	A	T	A	SA	A	SA	SA	T	T	T	A	SA	SA	SA	SA	SA	SA	T	A
1862	A	SA	A	T	A	A	T	T	A	A	SA	T	T	A	A	T	A	T	A	SA	SA	SA	SA	SA	A	SA	SA	A	A	A	A	SA	A	SA	SA	SA	SA	T	T	T	SA	SA	SA	SA	SA	SA	SA	T	T
1863	A	SA	A	SA	A	A	T	T	A	A	SA	T	T	A	A	T	A	T	A	SA	SA	SA	SA	T	A	SA	SA	A	A	A	A	SA	A	SA	SA	SA	SA	T	T	T	SA	SA	SA	SA	SA	SA	SA	T	T
1864	A	SA	A	SA	SA	A	T	SA	A	A	SA	T	T	A	A	A	A	T	A	A	A	SA	SA	T	A	SA	SA	A	A	A	A	T	A	SA	SA	SA	SA	T	A	T	SA	SA	SA	SA	SA	T	SA	T	T
1865	A	A	A	SA	SA	A	T	A	A	A	T	T	T	A	A	A	A	T	A	A	A	SA	SA	SA	A	SA	SA	A	A	SA	A	T	A	SA	SA	SA	SA	T	A	T	SA	SA	SA	SA	A	A	SA	T	T
1866	A	A	A	SA	SA	A	T	A	A	A	T	T	T	A	A	A	A	T	A	A	A	SA	SA	SA	A	SA	SA	SA	A	SA	A	T	A	SA	SA	SA	SA	A	A	T	SA	SA	SA	SA	A	A	SA	A	T
1867	A	A	A	SA	SA	A	T	SA	A	A	T	T	A	A	A	A	A	SA	A	A	A	SA	SA	SA	A	SA	SA	SA	A	SA	A	A	A	SA	SA	SA	SA	SA	A	T	SA	SA	SA	SA	A	A	SA	A	T
1868	A	A	A	SA	SA	SA	SA	A	A	A	T	T	A	A	A	A	A	SA	A	SA	SA	SA	SA	SA	A	SA	SA	SA	A	SA	SA	A	A	T	SA	SA	SA	SA	A	T	SA	SA	SA	SA	A	A	SA	A	T
1869	A	A	A	SA	SA	SA	SA	A	A	A	T	T	A	A	A	A	A	SA	A	SA	SA	SA	SA	SA	A	SA	SA	SA	A	SA	SA	A	A	T	SA	SA	SA	SA	A	SA	SA	SA	SA	SA	A	A	SA	A	T
1870	A	A	A	SA	SA	SA	SA	A	A	A	T	T	A	T	A	A	A	SA	A	SA	T	SA	SA	SA	SA	SA	SA	SA	A	SA	SA	A	A	A	SA	SA	SA	SA	A	SA	SA	SA	SA	SA	A	A	SA	A	T
1871	A	A	A	SA	SA	SA	SA	A	A	A	T	T	A	T	A	A	A	SA	A	SA	T	SA	A	SA	SA	SA	SA	SA	T	SA	A	A	A	A	SA	SA	SA	A	A	A	SA	SA	SA	SA	A	A	SA	A	A
1872	A	A	A	SA	SA	SA	SA	A	A	T	T	A	A	T	A	A	A	T	SA	SA	T	SA	A	A	SA	SA	SA	SA	SA	SA	SA	A	A	A	SA	A	SA	SA	A	A	SA	SA	SA	SA	A	A	SA	A	T
1873	A	A	SA	SA	T	A	SA	T	A	T	T	A	A	T	A	SA	A	SA	SA	SA	T	T	A	A	SA	SA	SA	SA	SA	SA	SA	T	A	A	SA	A	A	A	A	T	SA	SA	SA	SA	A	A	SA	A	T
1874	A	A	SA	T	T	A	SA	T	A	T	SA	A	A	T	A	A	A	SA	T	SA	T	A	A	A	SA	SA	SA	SA	SA	SA	A	T	A	A	SA	A	A	A	A	T	SA	SA	SA	SA	A	A	A	A	T
1875	A	A	A	T	T	T	T	T	A	T	SA	A	A	T	A	A	A	SA	T	SA	T	T	A	A	SA	SA	SA	SA	SA	SA	A	A	A	A	SA	SA	A	T	A	T	SA	SA	SA	SA	A	A	A	A	A
1876	A	A	T	T	T	T	T	T	A	T	SA	A	A	SA	A	A	A	A	T	SA	T	T	T	A	SA	SA	SA	SA	SA	SA	SA	A	A	A	SA	SA	A	T	A	T	SA	SA	SA	SA	A	A	A	A	A
1877	A	A	A	T	T	T	T	A	A	T	SA	A	A	SA	A	A	A	T	T	SA	A	T	T	A	SA	SA	A	SA	SA	SA	A	SA	A	A	SA	SA	SA	T	A	T	SA	SA	SA	SA	A	A	A	A	A
1878	A	A	A	T	T	T	A	A	A	T	SA	A	A	SA	A	A	A	T	T	A	A	T	T	A	SA	SA	A	SA	A	SA	A	SA	A	A	SA	SA	SA	T	A	T	SA	SA	SA	SA	A	A	A	A	A
1879	A	A	A	T	T	T	A	A	A	T	SA	T	A	SA	A	A	A	T	T	A	A	SA	T	A	SA	SA	A	SA	A	SA	A	SA	A	SA	SA	SA	SA	T	A	A	SA	SA	SA	SA	A	A	A	A	A
1880	A	A	A	T	T	T	A	A	A	T	SA	A	A	A	A	A	A	A	T	A	A	SA	SA	A	SA	SA	SA	SA	A	SA	A	A	A	SA	SA	T	SA	T	A	A	SA	SA	SA	SA	A	A	A	A	A
1881	A	A	SA	T	T	T	A	A	A	T	SA	SA	SA	SA	A	A	A	A	T	A	A	SA	SA	T	SA	SA	SA	SA	A	SA	A	A	T	SA	SA	T	SA	SA	A	A	SA	SA	SA	SA	A	A	T	A	A
1882	A	A	SA	T	T	A	A	SA	SA	A	SA	SA	SA	SA	A	A	A	A	T	T	A	SA	SA	T	A	SA	SA	SA	A	SA	A	T	T	SA	SA	A	SA	SA	A	A	SA	SA	SA	SA	A	A	A	A	A
1883	A	A	T	T	T	A	A	SA	SA	A	SA	SA	SA	SA	A	SA	A	A	SA	T	A	SA	SA	T	A	SA	SA	SA	A	SA	A	T	T	SA	SA	A	SA	A	A	A	SA	SA	SA	SA	A	A	A	A	A
1884	A	A	T	T	T	A	A	SA	SA	A	SA	SA	SA	SA	SA	SA	A	A	T	T	T	T	SA	T	A	SA	SA	SA	SA	SA	A	T	T	SA	SA	A	SA	A	A	A	SA	SA	SA	SA	A	A	A	A	T
1885	A	A	T	T	T	A	A	SA	SA	A	SA	SA	SA	SA	SA	SA	A	A	T	T	T	A	T	T	A	SA	SA	SA	A	SA	A	T	T	SA	A	SA	SA	A	A	A	SA	SA	SA	SA	A	A	A	A	T
1886	A	A	T	T	T	A	A	T	SA	A	SA	SA	SA	SA	SA	SA	A	A	SA	T	T	T	T	T	A	SA	SA	SA	SA	SA	A	SA	A	T	A	SA	SA	A	T	A	SA	SA	SA	SA	A	A	SA	A	T
1887	A	A	T	A	T	A	A	T	SA	A	SA	SA	SA	SA	SA	SA	A	A	SA	T	T	T	T	A	A	SA	A	SA	SA	SA	A	SA	A	A	A	SA	SA	A	SA	T	SA	SA	SA	SA	A	A	SA	A	T
1888	A	A	T	A	T	A	A	T	A	A	SA	SA	SA	SA	SA	SA	A	SA	SA	T	A	T	A	A	A	SA	A	SA	SA	SA	A	SA	A	A	SA	SA	SA	A	T	T	SA	SA	SA	SA	A	A	SA	A	T
1889	A	A	T	T	T	T	A	T	A	A	SA	SA	SA	SA	SA	SA	A	SA	SA	SA	A	T	A	A	A	SA	A	SA	SA	SA	A	SA	A	A	SA	SA	SA	A	T	T	SA	SA	SA	SA	A	A	SA	A	T
1890	A	A	T	T	T	T	A	T	A	A	SA	SA	SA	SA	SA	A	A	SA	A	T	T	T	A	A	A	SA	A	SA	SA	SA	A	SA	A	A	SA	SA	SA	SA	A	T	SA	SA	SA	SA	A	A	SA	A	T
1891	A	A	SA	T	T	T	A	T	A	A	SA	SA	SA	SA	SA	A	A	A	SA	T	T	T	A	A	A	SA	A	SA	SA	SA	A	SA	A	T	SA	T	SA	SA	A	SA	SA	SA	SA	SA	A	A	T	A	A
1892	A	A	SA	T	T	T	A	A	A	A	SA	SA	SA	T	SA	A	A	A	A	SA	T	T	A	A	A	SA	A	SA	SA	SA	A	SA	T	T	SA	SA	SA	SA	SA	T	SA	SA	SA	SA	A	A	T	A	A
1893	A	A	SA	A	T	T	A	A	A	A	SA	SA	SA	T	SA	A	A	T	A	A	T	T	T	A	A	SA	A	SA	SA	SA	T	SA	T	T	SA	SA	A	SA	SA	A	SA	SA	SA	SA	A	A	A	A	A
1894	A	A	SA	T	SA	T	A	A	A	A	SA	SA	SA	A	SA	A	A	T	A	A	A	T	T	A	A	SA	A	SA	SA	SA	T	SA	T	T	SA	SA	A	SA	SA	A	SA	SA	SA	SA	A	A	A	A	A
1895	A	A	SA	T	SA	T	A	A	A	A	SA	SA	SA	A	SA	A	A	T	A	A	SA	T	T	A	A	SA	A	A	SA	SA	T	SA	T	SA	SA	A	A	T	SA	T	SA	SA	SA	SA	A	A	A	T	A
1896	A	A	SA	SA	A	T	SA	A	A	A	SA	A	SA	A	SA	A	A	T	A	SA	SA	T	T	A	A	SA	A	A	SA	T	A	SA	T	SA	SA	A	A	T	SA	A	SA	SA	SA	SA	A	A	A	T	SA
1897	A	A	SA	SA	A	T	SA	SA	A	A	SA	A	SA	A	SA	A	A	T	SA	SA	SA	T	T	A	T	A	A	A	SA	T	A	SA	T	SA	T	A	SA	A	SA	A	SA	SA	SA	SA	A	A	A	T	SA
1898	A	A	SA	SA	A	T	SA	SA	A	A	SA	A	SA	A	SA	A	A	T	SA	SA	SA	A	A	T	T	A	A	A	T	A	A	SA	T	SA	SA	A	T	A	SA	A	SA	SA	SA	SA	A	A	A	A	SA
1899	A	A	SA	SA	A	T	SA	SA	A	A	SA	A	SA	A	SA	A	A	T	SA	SA	SA	A	A	T	T	A	T	T	SA	A	T	SA	T	SA	SA	T	T	A	SA	A	A	SA	SA	SA	SA	A	SA	SA	SA
1900	A	A	SA	SA	A	T	SA	SA	A	A	SA	A	SA	SA	SA	A	A	T	SA	SA	SA	A	A	T	T	A	T	T	A	A	SA	SA	SA	SA	SA	T	T	SA	SA	A	A	T	A	A	SA	A	SA	SA	SA
1901	A	A	SA	SA	A	T	A	SA	A	A	SA	A	SA	SA	SA	A	SA	T	SA	SA	SA	A	A	T	T	A	T	T	A	A	SA	SA	SA	A	SA	T	T	A	SA	SA	A	T	T	A	SA	T	SA	SA	SA
1902	A	A	A	SA	SA	T	A	SA	A	A	SA	A	SA	SA	SA	A	SA	A	SA	SA	SA	A	A	T	T	SA	T	A	A	A	SA	SA	SA	A	T	T	A	A	A	SA	A	T	T	A	SA	T	A	A	SA
1903	A	A	A	A	SA	T	T	A	A	A	SA	A	SA	SA	SA	A	SA	A	SA	SA	SA	A	A	T	A	SA	T	A	A	A	SA	SA	SA	T	T	T	A	SA	A	SA	A	T	T	A	SA	SA	A	A	SA
1904	A	A	A	A	SA	T	T	A	A	A	SA	A	SA	SA	A	A	SA	T	SA	SA	SA	A	A	T	A	SA	T	A	T	A	T	SA	SA	T	T	T	A	SA	A	SA	A	T	T	A	SA	SA	A	A	SA
1905	A	A	A	A	SA	T	T	A	A	A	SA	A	SA	A	A	A	SA	T	SA	SA	SA	T	A	T	T	SA	T	A	T	A	T	SA	SA	T	T	T	A	T	A	SA	A	T	T	A	SA	SA	A	A	A
1906	A	A	A	T	SA	T	T	A	A	A	SA	A	A	A	A	A	SA	T	SA	SA	SA	SA	A	T	T	SA	A	A	T	A	SA	SA	SA	T	T	A	A	A	A	SA	A	A	T	A	SA	SA	A	A	A
1907	A	A	A	T	A	T	T	A	A	T	SA	A	A	A	A	SA	SA	SA	SA	SA	SA	SA	A	T	T	SA	A	A	T	A	T	SA	T	T	T	A	A	SA	A	SA	A	A	T	A	SA	T	A	A	A
1908	A	A	A	T	A	T	SA	T	A	T	SA	A	A	A	A	SA	SA	A	SA	SA	SA	SA	A	T	A	SA	SA	A	T	A	T	T	T	T	T	SA	SA	SA	A	SA	A	T	T	A	SA	T	A	A	A
1909	A	A	A	T	A	T	T	SA	A	T	SA	A	A	A	A	SA	SA	SA	SA	SA	SA	SA	A	T	A	SA	SA	A	T	A	T	SA	T	T	T	A	T	A	A	SA	SA	T	T	A	T	T	A	A	A
1910	A	A	A	A	A	T	SA	SA	A	T	SA	A	A	A	A	SA	A	SA	SA	SA	A	T	T	T	A	A	SA	A	A	A	T	SA	T	T	T	A	SA	A	A	SA	SA	T	T	T	A	T	A	A	SA
1911	A	A	A	A	A	T	SA	SA	A	T	SA	A	A	A	A	SA	A	SA	SA	SA	A	T	T	T	A	T	SA	A	SA	A	A	SA	T	SA	T	A	T	A	A	SA	SA	T	T	T	A	A	A	A	SA
1912	A	A	A	A	A	T	SA	SA	A	T	A	A	A	A	A	SA	A	A	SA	SA	A	A	A	T	A	T	SA	A	SA	T	A	SA	SA	A	T	A	A	A	A	SA	SA	T	T	A	A	A	A	A	SA
1913	A	A	A	A	A	T	SA	SA	A	T	A	SA	A	A	A	SA	A	A	A	SA	A	A	A	T	A	T	SA	A	SA	T	A	SA	SA	A	T	A	A	A	A	SA	SA	T	T	A	A	A	A	A	SA
1914	A	A	A	A	A	T	A	SA	A	T	A	SA	A	A	A	SA	A	A	A	SA	A	A	A	T	A	T	SA	A	SA	T	A	A	SA	A	T	A	A	A	A	SA	SA	T	T	T	A	A	A	A	SA
1915	A	SA	A	T	A	T	A	T	A	T	A	SA	A	A	A	SA	A	A	SA	SA	SA	A	T	T	A	T	SA	T	SA	T	A	A	SA	A	T	A	A	A	SA	SA	SA	T	T	T	A	A	A	A	SA
1916	A	SA	A	T	A	T	SA	SA	A	T	A	SA	A	A	A	SA	A	A	SA	SA	SA	A	T	T	A	SA	SA	T	SA	T	A	A	T	A	T	A	A	A	SA	SA	SA	T	A	A	A	T	A	A	SA
1917	A	SA	A	T	A	T	SA	SA	A	A	A	SA	A	SA	A	SA	A	SA	SA	SA	SA	A	T	T	A	T	A	T	SA	T	A	A	T	A	T	A	T	A	SA	SA	T	T	A	A	A	SA	A	A	A
1918	A	A	A	T	A	T	SA	SA	A	A	A	SA	A	SA	A	SA	A	SA	SA	SA	SA	A	SA	T	A	A	A	A	SA	A	A	A	T	A	T	A	T	A	SA	SA	T	T	A	A	A	SA	T	A	A
1919	A	A	SA	T	A	T	SA	SA	A	A	A	SA	A	SA	A	A	A	A	A	SA	SA	A	SA	T	T	A	A	A	SA	T	A	A	T	A	T	A	T	A	A	SA	T	T	A	A	T	SA	T	A	SA
1920	A	A	A	T	T	T	SA	SA	A	A	A	A	A	SA	A	A	A	A	A	SA	SA	A	T	T	T	A	A	A	SA	A	T	A	T	A	T	A	T	A	A	SA	T	A	A	A	T	SA	T	A	SA
1921	A	A	A	T	T	T	SA	A	A	A	A	A	A	SA	A	A	A	A	A	SA	SA	A	T	T	T	A	A	A	SA	A	T	A	T	A	T	A	T	A	A	SA	SA	A	A	A	T	A	SA	A	SA
1922	A	A	A	T	T	T	SA	A	A	A	A	A	A	SA	A	SA	A	A	A	SA	A	A	T	T	T	A	A	A	SA	A	SA	A	T	A	A	A	SA	SA	A	SA	SA	A	SA	SA	T	T	A	A	SA
1923	A	A	A	T	T	T	SA	SA	A	A	A	A	A	SA	A	SA	A	A	A	SA	A	A	T	T	T	SA	T	A	SA	A	SA	A	T	A	A	SA	SA	SA	A	SA	T	A	SA	SA	T	T	A	A	A
1924	A	A	SA	T	T	T	A	SA	A	A	A	A	A	T	A	SA	A	A	A	SA	A	A	SA	T	T	T	T	A	T	A	SA	T	A	A	A	SA	A	SA	A	SA	T	T	SA	SA	T	T	A	A	A
1925	A	A	A	T	T	T	A	T	A	A	A	A	A	A	A	SA	A	A	A	SA	A	A	SA	T	T	T	T	A	T	A	SA	T	T	A	A	SA	SA	SA	A	SA	T	T	SA	SA	T	T	A	A	T
1926	A	A	A	T	T	T	A	T	A	A	A	A	A	A	A	SA	A	A	A	SA	A	A	SA	T	T	T	T	T	A	A	SA	T	T	A	A	A	SA	SA	A	T	T	T	SA	SA	A	T	T	A	T
1927	A	A	A	T	T	T	A	T	A	A	A	A	A	SA	A	SA	A	A	A	SA	SA	SA	SA	T	T	A	T	T	A	A	SA	T	T	A	A	A	SA	SA	A	T	T	T	SA	SA	A	T	SA	A	T
1928	A	A	A	SA	T	T	A	A	A	A	A	A	A	SA	A	SA	A	A	A	SA	SA	SA	SA	T	T	SA	T	T	A	T	SA	T	T	A	A	A	SA	SA	A	T	T	SA	SA	SA	A	A	SA	A	T
1929	A	A	A	SA	T	T	A	T	A	T	SA	A	A	SA	A	SA	A	A	A	SA	SA	SA	SA	T	T	SA	T	T	T	T	A	T	T	SA	A	A	SA	SA	SA	T	T	SA	SA	SA	A	A	SA	A	T
1930	A	A	A	SA	T	T	A	T	A	T	SA	T	A	A	A	SA	A	A	A	SA	SA	SA	A	T	T	SA	T	T	T	T	SA	T	T	SA	A	A	SA	SA	SA	T	SA	SA	SA	SA	A	A	A	SA	T
1931	A	A	A	A	T	T	A	T	A	T	SA	T	A	A	A	SA	A	A	A	SA	SA	A	A	SA	T	T	SA	A	T	T	T	T	T	SA	A	T	SA	SA	SA	A	SA	SA	SA	SA	SA	A	A	SA	T
1932	A	A	A	A	T	T	A	T	A	T	SA	T	A	A	A	SA	A	A	A	SA	SA	A	A	SA	T	T	SA	A	T	T	T	T	T	T	A	T	T	SA	SA	A	SA	SA	SA	SA	SA	A	A	SA	T
1933	A	A	SA	SA	SA	A	A	T	A	A	SA	T	A	A	A	SA	A	A	A	A	SA	A	T	T	T	T	A	A	T	T	SA	T	T	T	SA	T	A	SA	SA	A	SA	SA	SA	SA	SA	A	A	SA	SA
1934	A	SA	SA	SA	SA	A	A	A	A	A	A	T	A	SA	A	SA	A	A	A	SA	T	A	T	A	T	SA	A	A	T	SA	SA	T	T	T	SA	T	A	SA	SA	A	SA	SA	SA	SA	SA	A	SA	SA	T
1935	A	SA	SA	SA	SA	T	A	A	A	A	A	SA	A	SA	A	SA	A	A	SA	SA	A	A	T	A	T	SA	A	A	T	SA	A	T	T	T	SA	T	A	SA	T	A	SA	SA	SA	SA	SA	SA	SA	SA	T
1936	A	SA	T	T	T	T	T	A	A	A	A	SA	A	SA	A	SA	A	A	SA	SA	A	A	T	A	T	SA	SA	A	T	SA	A	T	A	T	SA	T	A	T	T	A	A	SA	SA	SA	SA	SA	SA	SA	A
1937	A	T	T	T	A	SA	T	A	A	A	A	SA	SA	A	A	SA	A	A	T	SA	A	T	T	A	T	SA	SA	A	T	SA	A	T	A	T	SA	T	A	T	T	A	SA	SA	A	SA	A	A	A	SA	A
1938	A	T	T	T	A	SA	T	A	A	A	A	SA	SA	A	A	SA	SA	A	T	SA	A	T	T	A	A	SA	SA	SA	T	SA	T	A	A	T	SA	A	A	SA	T	A	SA	SA	A	SA	A	A	A	SA	A
1939	A	T	T	T	T	T	A	A	A	A	A	SA	SA	A	A	SA	A	SA	T	SA	SA	SA	T	A	A	SA	SA	SA	T	SA	SA	A	A	T	SA	A	A	A	SA	A	A	A	A	SA	A	A	A	A	A
1940	A	SA	A	SA	T	T	A	A	A	A	A	SA	SA	A	A	SA	A	T	T	SA	SA	SA	SA	A	T	SA	SA	SA	A	SA	T	A	A	SA	SA	A	T	A	SA	T	A	A	A	SA	A	A	A	A	A
1941	A	SA	A	SA	T	T	T	A	A	A	SA	SA	SA	A	A	SA	A	A	T	SA	SA	SA	SA	A	T	SA	SA	SA	A	SA	SA	T	T	SA	SA	A	T	A	SA	T	A	A	SA	SA	A	A	A	A	A
1942	A	SA	A	SA	T	A	T	A	A	A	SA	SA	SA	A	A	SA	A	A	T	SA	SA	SA	SA	A	SA	SA	SA	SA	A	SA	SA	SA	T	SA	SA	A	SA	A	SA	T	SA	A	SA	SA	T	A	T	A	A
1943	A	SA	A	SA	T	A	SA	SA	A	A	SA	SA	SA	A	A	SA	A	A	T	SA	SA	SA	SA	A	T	SA	SA	SA	A	SA	SA	SA	T	SA	SA	SA	SA	A	SA	T	SA	A	SA	SA	SA	A	T	A	SA
1944	A	SA	A	SA	T	A	SA	SA	A	A	SA	SA	SA	A	A	SA	A	A	T	SA	SA	SA	SA	A	SA	SA	T	SA	A	SA	SA	SA	T	SA	SA	SA	SA	SA	SA	T	SA	SA	SA	SA	SA	A	T	A	SA
1945	A	SA	A	SA	T	T	SA	SA	A	A	SA	SA	SA	A	A	A	A	A	SA	SA	SA	SA	SA	A	A	SA	T	SA	A	SA	SA	A	T	A	SA	SA	SA	SA	SA	T	SA	SA	SA	SA	SA	A	T	A	A
1946	A	SA	A	SA	T	A	SA	SA	A	A	SA	SA	SA	A	A	A	A	A	SA	SA	SA	SA	SA	A	A	SA	T	A	A	SA	SA	T	A	A	SA	SA	SA	SA	SA	SA	SA	SA	SA	SA	SA	A	T	A	A
1947	A	A	A	SA	T	A	SA	SA	A	A	SA	SA	SA	A	A	A	A	A	SA	SA	SA	SA	SA	A	A	SA	T	A	SA	SA	A	T	A	A	SA	SA	SA	SA	A	SA	SA	SA	SA	SA	A	A	A	T	A
1948	A	A	A	A	A	A	SA	SA	A	A	SA	SA	SA	A	A	A	A	A	T	SA	SA	SA	SA	SA	SA	SA	T	SA	SA	SA	A	SA	A	T	SA	A	SA	SA	A	SA	SA	SA	SA	SA	A	T	A	T	A
1949	A	A	A	A	A	A	SA	SA	A	A	SA	A	SA	A	SA	SA	A	A	SA	SA	SA	SA	SA	SA	SA	A	T	SA	SA	SA	A	SA	A	T	SA	A	SA	SA	A	A	SA	SA	SA	SA	A	SA	A	T	T
1950	A	A	A	A	SA	A	SA	T	A	A	SA	A	SA	SA	SA	SA	A	A	SA	T	SA	SA	SA	SA	SA	A	T	SA	A	SA	T	SA	A	T	SA	A	SA	SA	A	A	SA	SA	SA	SA	A	A	A	T	T
1951	A	A	A	SA	SA	A	SA	SA	A	A	SA	A	SA	SA	SA	SA	A	A	SA	SA	A	SA	SA	SA	SA	A	A	SA	SA	SA	T	SA	T	T	SA	A	SA	SA	A	A	SA	SA	SA	SA	A	A	A	T	T
1952	A	SA	A	A	A	A	SA	A	A	A	SA	SA	SA	SA	SA	SA	A	A	SA	SA	A	SA	SA	SA	SA	T	SA	SA	SA	SA	A	SA	T	T	SA	A	SA	SA	A	A	SA	A	SA	SA	A	A	A	T	T
1953	A	SA	T	A	A	T	SA	A	A	A	SA	SA	A	SA	SA	SA	A	SA	A	SA	A	SA	SA	SA	SA	T	SA	SA	SA	SA	T	SA	T	T	A	A	SA	SA	A	SA	SA	SA	SA	SA	A	A	T	T	T
1954	A	SA	T	A	T	T	SA	A	A	A	SA	A	A	SA	SA	SA	A	SA	A	A	A	SA	SA	SA	SA	A	SA	A	SA	SA	T	SA	A	T	A	A	SA	SA	T	SA	SA	SA	SA	SA	SA	A	T	T	T
1955	A	SA	SA	A	T	T	SA	A	A	A	SA	A	A	T	SA	SA	A	SA	T	A	A	SA	SA	SA	SA	A	SA	A	SA	SA	T	SA	A	T	A	A	SA	SA	SA	SA	SA	SA	SA	SA	SA	T	T	T	T
1956	A	SA	SA	T	T	T	A	A	A	A	SA	A	A	T	SA	SA	SA	SA	T	A	A	SA	SA	SA	SA	A	SA	A	T	SA	T	SA	SA	A	A	A	SA	SA	SA	SA	A	A	SA	SA	SA	T	T	T	T
1957	A	SA	SA	T	T	T	A	A	A	A	SA	A	A	T	SA	SA	SA	SA	T	A	SA	SA	SA	SA	SA	A	SA	SA	T	SA	SA	T	SA	A	A	A	SA	SA	SA	T	A	A	SA	SA	SA	SA	SA	T	T
1958	A	SA	SA	T	T	T	A	A	A	A	SA	A	SA	T	SA	A	SA	SA	SA	A	SA	SA	SA	SA	SA	SA	SA	SA	T	SA	SA	T	SA	SA	A	A	SA	SA	SA	A	A	SA	SA	SA	SA	A	SA	T	T
1959	A	SA	SA	T	T	T	A	SA	A	A	SA	A	A	T	SA	A	SA	SA	SA	A	SA	SA	SA	SA	SA	A	SA	SA	T	T	A	SA	SA	T	SA	A	SA	SA	A	A	SA	SA	SA	SA	SA	A	SA	T	T
1960	A	SA	T	T	T	T	A	SA	A	A	SA	A	A	T	SA	A	SA	SA	SA	A	SA	SA	SA	SA	SA	A	SA	SA	SA	T	A	SA	SA	A	SA	A	SA	SA	A	T	SA	SA	SA	SA	SA	A	SA	T	SA
1961	A	SA	T	T	T	T	A	T	A	A	SA	A	A	T	SA	A	SA	T	T	A	SA	SA	SA	SA	SA	A	SA	SA	A	SA	A	SA	SA	A	SA	A	SA	A	A	SA	SA	SA	SA	SA	SA	A	SA	T	SA
1962	A	SA	T	T	T	T	A	T	A	A	A	A	A	T	SA	A	SA	A	T	A	SA	SA	SA	SA	SA	A	SA	SA	A	SA	T	SA	SA	A	SA	A	SA	T	A	A	SA	SA	SA	SA	SA	A	SA	T	SA
1963	A	SA	T	T	T	T	A	SA	A	A	A	A	A	SA	SA	A	SA	A	T	A	SA	SA	SA	SA	SA	A	SA	SA	A	SA	SA	SA	SA	A	SA	A	A	T	A	A	SA	SA	SA	SA	SA	SA	SA	SA	SA
1964	A	SA	T	T	T	T	T	T	A	A	A	A	A	SA	SA	A	SA	A	SA	SA	SA	SA	SA	SA	SA	A	T	SA	A	SA	SA	SA	T	T	SA	A	A	A	A	A	SA	SA	SA	SA	SA	SA	A	SA	SA
1965	A	SA	T	T	T	T	A	T	A	A	A	A	A	SA	T	A	SA	T	SA	SA	SA	SA	SA	SA	SA	A	A	SA	A	SA	A	T	T	T	SA	SA	A	SA	A	T	SA	SA	SA	A	A	SA	A	SA	SA
1966	A	SA	SA	A	A	T	SA	T	A	A	A	A	A	A	T	A	SA	T	T	SA	SA	SA	SA	SA	SA	A	A	SA	A	A	A	A	SA	SA	SA	SA	A	SA	A	SA	SA	SA	SA	A	A	SA	A	SA	SA
1967	A	SA	SA	A	A	A	SA	T	A	A	A	A	A	A	T	A	SA	T	SA	SA	SA	SA	SA	SA	SA	A	T	SA	A	A	A	A	T	SA	SA	SA	A	SA	A	SA	SA	SA	SA	A	A	SA	A	SA	T
1968	A	A	T	A	A	A	SA	T	A	A	A	A	A	SA	T	A	SA	T	A	SA	SA	SA	SA	SA	SA	A	T	A	A	A	A	A	A	SA	SA	SA	A	SA	A	SA	SA	SA	SA	A	A	SA	A	SA	A
1969	A	A	T	A	A	A	T	T	A	A	A	A	A	SA	T	A	SA	SA	A	A	SA	SA	SA	SA	SA	SA	T	SA	A	A	A	T	A	SA	SA	SA	SA	SA	A	SA	SA	SA	A	A	T	SA	A	SA	A
1970	A	A	T	A	A	A	T	T	A	A	A	A	A	A	T	A	SA	T	A	A	SA	SA	SA	SA	SA	SA	T	SA	SA	A	A	T	A	SA	SA	SA	SA	SA	A	SA	SA	A	A	A	A	SA	A	SA	A
1971	A	A	T	A	A	SA	T	SA	A	A	A	A	A	A	A	A	SA	A	A	A	SA	SA	SA	SA	SA	A	T	SA	A	A	A	T	A	T	SA	SA	SA	SA	T	SA	SA	SA	A	A	A	SA	T	A	A
1972	A	A	T	A	A	SA	T	SA	A	A	A	A	A	A	A	A	SA	SA	A	SA	SA	A	SA	SA	SA	A	A	A	A	A	A	T	A	T	A	SA	SA	SA	T	SA	SA	SA	A	A	A	SA	SA	A	A
1973	A	A	T	A	T	SA	T	SA	A	A	A	A	A	SA	A	A	A	SA	A	SA	SA	A	SA	SA	A	T	A	A	A	A	A	T	T	A	A	SA	SA	SA	T	SA	SA	SA	A	A	A	SA	SA	A	A
1974	A	A	T	A	T	SA	T	A	A	A	A	A	A	SA	A	A	A	T	A	SA	SA	A	SA	SA	A	T	A	A	A	A	A	T	A	A	A	SA	SA	SA	T	SA	SA	SA	A	A	A	SA	SA	SA	A
1975	A	A	T	A	T	A	T	T	A	A	T	A	A	SA	A	A	A	SA	A	SA	SA	SA	SA	A	A	T	A	A	A	A	A	SA	A	A	A	SA	SA	SA	T	T	SA	SA	A	A	A	SA	SA	SA	SA
1976	A	A	T	SA	T	A	T	A	A	A	T	A	A	SA	A	A	A	A	A	SA	SA	SA	SA	A	A	A	A	A	A	A	SA	A	A	A	SA	SA	SA	SA	A	SA	SA	SA	A	A	A	SA	SA	SA	SA
1977	A	A	SA	A	T	A	T	SA	A	A	A	A	A	SA	A	A	A	A	SA	SA	SA	SA	SA	A	A	SA	A	A	A	A	A	A	A	A	SA	SA	SA	SA	A	SA	SA	SA	A	SA	A	T	SA	SA	SA
1978	A	A	T	A	T	A	T	SA	A	A	A	A	A	SA	A	A	A	A	A	A	A	A	SA	A	A	SA	A	A	A	A	A	A	A	T	SA	SA	SA	SA	A	SA	SA	SA	A	SA	A	T	T	A	A
1979	A	A	SA	A	T	A	T	T	A	A	A	A	A	A	A	A	A	A	A	SA	A	A	SA	A	A	SA	A	A	A	A	SA	A	A	T	SA	T	SA	SA	A	SA	SA	SA	SA	SA	T	T	SA	A	SA
1980	A	A	SA	A	T	A	T	T	A	A	A	A	A	A	A	A	A	A	A	A	A	A	T	A	A	SA	A	A	A	T	T	A	T	T	SA	T	SA	SA	A	A	SA	SA	SA	SA	T	T	SA	A	SA
1981	A	A	SA	A	SA	A	SA	SA	A	A	A	A	A	A	A	A	A	A	A	A	A	A	T	A	A	SA	A	T	A	A	T	A	T	A	SA	A	SA	SA	A	A	SA	SA	SA	SA	A	T	SA	A	SA
1982	A	A	SA	A	SA	A	SA	SA	A	A	A	A	A	A	A	A	A	A	A	A	A	T	T	A	A	SA	SA	T	A	A	T	A	T	A	SA	SA	SA	SA	T	A	SA	SA	SA	SA	A	T	SA	A	A
1983	A	A	SA	SA	SA	A	SA	SA	A	A	A	A	A	A	A	A	A	A	A	A	A	T	T	T	A	T	SA	T	A	SA	A	SA	T	A	SA	A	SA	SA	SA	A	SA	SA	SA	SA	A	A	SA	A	A
1984	A	A	SA	SA	A	A	SA	SA	A	A	A	A	A	T	A	A	A	T	A	A	A	T	T	T	T	T	SA	T	A	SA	T	T	T	A	SA	A	T	SA	SA	A	SA	A	SA	SA	A	A	SA	A	A
1985	A	A	SA	SA	A	SA	SA	T	A	A	T	A	A	T	A	A	A	SA	A	A	A	T	T	T	T	T	T	T	A	SA	T	A	T	A	SA	A	T	SA	SA	A	SA	A	SA	SA	SA	A	SA	A	A
1986	A	A	A	SA	A	SA	SA	T	A	A	SA	A	A	T	A	A	A	SA	T	A	T	T	T	T	T	A	T	A	A	SA	SA	A	T	A	SA	A	T	SA	SA	A	SA	A	SA	A	SA	A	SA	A	A
1987	A	T	A	SA	A	SA	T	T	T	A	SA	A	A	T	A	A	A	SA	T	A	T	T	T	T	T	A	T	T	T	SA	T	A	SA	A	SA	A	SA	SA	SA	A	SA	A	SA	A	A	A	SA	A	A
1988	A	T	A	SA	A	T	T	A	A	A	A	A	A	T	A	A	A	SA	T	A	T	T	T	T	T	SA	T	T	T	SA	T	A	A	T	SA	A	SA	SA	SA	A	SA	A	A	A	A	A	SA	A	A
1989	A	T	A	SA	A	T	SA	A	T	A	A	A	A	A	A	A	A	SA	T	A	T	T	T	T	A	SA	T	T	T	SA	T	A	A	T	SA	T	A	SA	SA	A	SA	SA	A	A	SA	A	SA	A	A
1990	A	A	A	SA	A	T	SA	A	T	A	A	A	A	A	A	A	A	A	T	A	T	T	T	T	A	SA	SA	T	T	SA	T	A	A	T	SA	T	A	SA	T	A	SA	SA	A	A	SA	A	SA	A	A
1991	A	A	T	T	A	T	SA	A	A	A	A	A	A	SA	A	A	A	A	T	A	T	T	T	T	A	SA	SA	A	T	SA	T	A	A	T	SA	T	SA	SA	T	A	A	SA	A	A	SA	A	SA	A	A
1992	A	A	T	T	A	T	SA	A	A	A	A	A	A	SA	A	A	A	A	T	A	T	T	T	T	A	SA	SA	A	T	T	T	A	A	A	A	A	SA	A	T	A	A	SA	A	A	SA	A	A	SA	A
1993	A	A	T	A	A	T	SA	T	A	A	A	A	A	SA	A	A	A	A	T	A	T	T	T	T	A	SA	T	A	T	A	SA	A	A	T	A	A	A	A	A	A	A	A	A	A	SA	A	A	A	A
1994	A	A	T	A	A	T	SA	A	A	A	A	A	A	SA	A	A	A	A	T	T	T	A	T	T	A	SA	T	A	T	A	SA	A	A	T	A	A	T	A	A	A	A	A	A	A	SA	SA	A	A	A
1995	A	A	A	A	A	A	SA	T	A	A	A	A	A	SA	A	A	A	A	T	A	T	A	T	T	A	A	T	A	SA	A	SA	A	A	A	A	A	T	A	A	A	A	A	A	A	SA	SA	A	A	A
1996	A	A	SA	A	A	A	SA	T	A	A	A	A	A	SA	A	A	A	A	T	A	T	A	T	T	A	A	SA	A	SA	A	SA	A	A	A	A	A	T	A	A	A	A	A	A	SA	SA	SA	A	A	A
1997	A	A	SA	A	T	A	SA	T	A	A	A	A	A	SA	A	A	A	A	SA	A	T	T	A	T	A	A	SA	A	SA	A	SA	A	A	A	A	A	T	A	A	SA	A	SA	A	SA	SA	SA	A	A	A
1998	A	A	SA	A	T	A	SA	A	A	A	A	A	A	SA	A	A	A	A	SA	A	T	T	A	T	A	A	SA	A	SA	A	SA	SA	SA	A	A	A	T	SA	T	SA	A	A	A	SA	SA	SA	A	A	A
1999	A	A	SA	T	T	A	SA	T	A	A	A	A	A	SA	A	A	A	A	SA	A	T	T	T	T	A	A	SA	A	SA	A	SA	SA	SA	A	A	A	T	A	A	SA	A	A	A	SA	SA	SA	A	A	A
[truncated: 8,002 more rows]
[truncated: 119 more columns]
