# Supplementary material for: Early amphibians evolved distinct vertebrae for habitat invasions
Source: PLoS One. 2021 Jun 9;16(6):e0251983. doi: 10.1371/journal.pone.0251983 (PMC8189462; doi:10.1371/journal.pone.0251983)
Supplement: S1 Data — (ZIP) [file pone.0251983.s002.zip › ancThreshOUpar.csv]

	gen	T	SA	A	alpha	logLik
1	0	0	1	Inf	16.85503012	-7066.347621
2	1000	0	1	Inf	12.04273186	-4071.333288
3	2000	0	1	Inf	2.74140472	-948.7012715
4	3000	0	1	Inf	0.216008489	-599.2289876
5	4000	0	1	Inf	0.216008489	-615.3330251
6	5000	0	1	Inf	0.216008489	-634.1756484
7	6000	0	1	Inf	0.216008489	-637.605035
8	7000	0	1	Inf	0.216008489	-604.0255087
9	8000	0	1	Inf	0.216008489	-602.2036352
10	9000	0	1	Inf	0.216008489	-594.3521203
11	10000	0	1	Inf	0.216008489	-595.4097429
12	11000	0	1	Inf	0.216008489	-593.8608009
13	12000	0	1	Inf	0.216008489	-599.901209
14	13000	0	1	Inf	0.216008489	-592.6353012
15	14000	0	1	Inf	0.216008489	-584.8557226
16	15000	0	1	Inf	0.216008489	-592.0393437
17	16000	0	1	Inf	0.216008489	-576.5849877
18	17000	0	1	Inf	0.216008489	-567.4623282
19	18000	0	1	Inf	0.216008489	-557.188351
20	19000	0	1	Inf	0.216008489	-566.703203
21	20000	0	1	Inf	0.216008489	-557.822423
22	21000	0	1	Inf	0.216008489	-559.7606677
23	22000	0	0.999264708	Inf	0.216008489	-552.2662285
24	23000	0	0.999264708	Inf	0.216008489	-554.6554048
25	24000	0	0.999264708	Inf	0.216008489	-553.6053268
26	25000	0	0.999264708	Inf	0.216008489	-557.9964132
27	26000	0	0.999264708	Inf	0.216008489	-560.8413778
28	27000	0	0.999264708	Inf	0.216008489	-571.8937019
29	28000	0	0.999264708	Inf	0.216008489	-575.6592546
30	29000	0	0.999264708	Inf	0.216008489	-575.937991
31	30000	0	0.999264708	Inf	0.216008489	-578.4120991
32	31000	0	0.999264708	Inf	0.216008489	-572.5473124
33	32000	0	0.999264708	Inf	0.216008489	-566.0195382
34	33000	0	0.999264708	Inf	0.216008489	-553.0702488
35	34000	0	0.999264708	Inf	0.216008489	-549.87409
36	35000	0	0.999264708	Inf	0.216008489	-555.4797557
37	36000	0	0.999264708	Inf	0.216008489	-562.7144211
38	37000	0	0.999264708	Inf	0.216008489	-576.6783547
39	38000	0	0.999264708	Inf	0.216008489	-574.0015722
40	39000	0	0.999264708	Inf	0.202241801	-574.4582436
41	40000	0	0.999264708	Inf	0.202241801	-575.5821711
42	41000	0	0.999264708	Inf	0.202241801	-560.5532751
43	42000	0	0.999264708	Inf	0.202241801	-588.5170406
44	43000	0	0.999264708	Inf	0.202241801	-569.1359602
45	44000	0	0.999264708	Inf	0.202241801	-575.5675759
46	45000	0	0.999264708	Inf	0.202241801	-562.3451784
47	46000	0	0.999264708	Inf	0.202241801	-552.8826825
48	47000	0	0.999264708	Inf	0.202241801	-554.6727548
49	48000	0	0.999264708	Inf	0.202241801	-548.2919947
50	49000	0	0.999264708	Inf	0.202241801	-560.704711
51	50000	0	0.999264708	Inf	0.202241801	-572.8090694
52	51000	0	0.999264708	Inf	0.202241801	-558.3768484
53	52000	0	0.999264708	Inf	0.202241801	-554.032156
54	53000	0	0.999264708	Inf	0.202241801	-566.0048404
55	54000	0	0.999264708	Inf	0.202241801	-571.2176835
56	55000	0	0.999264708	Inf	0.202241801	-557.5443578
57	56000	0	0.999264708	Inf	0.202241801	-555.6811435
58	57000	0	0.999264708	Inf	0.202241801	-564.2905361
59	58000	0	0.999264708	Inf	0.202241801	-553.7826305
60	59000	0	0.999264708	Inf	0.202241801	-562.8669937
61	60000	0	0.999264708	Inf	0.202241801	-555.9982125
62	61000	0	0.999264708	Inf	0.202241801	-557.4188664
63	62000	0	0.999264708	Inf	0.202241801	-549.8611867
64	63000	0	0.987178821	Inf	0.202241801	-559.0477713
65	64000	0	0.987178821	Inf	0.202241801	-576.8514658
66	65000	0	0.987178821	Inf	0.202241801	-568.2669915
67	66000	0	0.987178821	Inf	0.202241801	-558.3839374
68	67000	0	0.987178821	Inf	0.202241801	-574.561076
69	68000	0	0.987178821	Inf	0.202241801	-572.8485264
70	69000	0	0.987178821	Inf	0.202241801	-578.0043046
71	70000	0	0.987178821	Inf	0.202241801	-603.4861742
72	71000	0	0.987178821	Inf	0.202241801	-587.3878948
73	72000	0	0.987178821	Inf	0.202241801	-577.4072131
74	73000	0	0.987178821	Inf	0.202241801	-555.4394159
75	74000	0	0.987178821	Inf	0.202241801	-558.482731
76	75000	0	0.987178821	Inf	0.202241801	-570.1643811
77	76000	0	0.987178821	Inf	0.202241801	-564.2745567
78	77000	0	0.987178821	Inf	0.202241801	-565.1879762
79	78000	0	0.987178821	Inf	0.202241801	-559.6230867
80	79000	0	0.987178821	Inf	0.202241801	-575.054956
81	80000	0	0.987178821	Inf	0.173871538	-576.1817595
82	81000	0	0.987178821	Inf	0.173871538	-604.8906147
83	82000	0	0.987178821	Inf	0.173871538	-625.1965672
84	83000	0	0.987178821	Inf	0.173871538	-604.6097484
85	84000	0	0.987178821	Inf	0.173871538	-601.2388979
86	85000	0	0.987178821	Inf	0.173871538	-607.3284262
87	86000	0	0.987178821	Inf	0.173871538	-613.8047005
88	87000	0	0.987178821	Inf	0.173871538	-603.7042935
89	88000	0	0.987178821	Inf	0.173871538	-594.6411156
90	89000	0	0.957072626	Inf	0.173871538	-579.730923
91	90000	0	0.957072626	Inf	0.173871538	-582.3085418
92	91000	0	0.955999599	Inf	0.173871538	-561.7129449
93	92000	0	0.955999599	Inf	0.173871538	-575.6305147
94	93000	0	0.955999599	Inf	0.173871538	-585.8211018
95	94000	0	0.955999599	Inf	0.173871538	-585.8405496
96	95000	0	0.955999599	Inf	0.173871538	-582.1951336
97	96000	0	0.955999599	Inf	0.218947977	-583.3637325
98	97000	0	0.955999599	Inf	0.218947977	-577.2130748
99	98000	0	0.955999599	Inf	0.218947977	-569.1175151
100	99000	0	0.955999599	Inf	0.218947977	-577.673421
101	1.00E+05	0	0.955999599	Inf	0.218947977	-565.1140257
102	101000	0	0.955999599	Inf	0.218947977	-570.0251651
103	102000	0	0.955999599	Inf	0.218947977	-571.8612998
104	103000	0	0.955999599	Inf	0.218947977	-567.4743937
105	104000	0	0.955999599	Inf	0.218947977	-563.5062144
106	105000	0	0.955999599	Inf	0.218947977	-575.4861862
107	106000	0	0.955999599	Inf	0.218947977	-569.9224078
108	107000	0	0.955999599	Inf	0.218947977	-573.8270846
109	108000	0	0.955999599	Inf	0.218947977	-593.5744457
110	109000	0	0.955999599	Inf	0.218947977	-588.1270866
111	110000	0	0.955999599	Inf	0.223032997	-584.6655278
112	111000	0	0.955999599	Inf	0.223032997	-586.1472041
113	112000	0	0.955999599	Inf	0.223032997	-584.2104406
114	113000	0	0.955999599	Inf	0.223032997	-578.9729777
115	114000	0	0.955999599	Inf	0.223032997	-580.1126765
116	115000	0	0.955999599	Inf	0.223032997	-565.8313511
117	116000	0	0.955999599	Inf	0.223032997	-573.1383227
118	117000	0	0.955999599	Inf	0.223032997	-570.1112186
119	118000	0	1.019827538	Inf	0.223032997	-582.9227316
120	119000	0	1.019827538	Inf	0.223032997	-580.5272703
121	120000	0	1.019827538	Inf	0.223032997	-579.9466347
122	121000	0	1.019827538	Inf	0.223032997	-562.9413966
123	122000	0	1.019827538	Inf	0.223032997	-553.1471594
124	123000	0	1.019827538	Inf	0.223032997	-556.5018785
125	124000	0	1.019827538	Inf	0.223032997	-563.323344
126	125000	0	1.019827538	Inf	0.223032997	-559.7174378
127	126000	0	1.019827538	Inf	0.223032997	-571.9173544
128	127000	0	1.019827538	Inf	0.223032997	-568.9116749
129	128000	0	1.019827538	Inf	0.223032997	-562.12468
130	129000	0	1.019827538	Inf	0.223032997	-567.5144635
131	130000	0	1.019827538	Inf	0.223032997	-564.6806048
132	131000	0	1.019827538	Inf	0.223032997	-554.4199838
133	132000	0	1.019827538	Inf	0.223032997	-563.7062542
134	133000	0	1.019827538	Inf	0.223032997	-556.3962259
135	134000	0	1.019827538	Inf	0.307711566	-546.4170911
136	135000	0	1.019827538	Inf	0.307711566	-544.525378
137	136000	0	1.019827538	Inf	0.307711566	-536.151678
138	137000	0	1.019827538	Inf	0.307711566	-528.0316111
139	138000	0	1.019827538	Inf	0.307711566	-541.2390864
140	139000	0	1.019827538	Inf	0.307711566	-517.9327537
141	140000	0	1.019827538	Inf	0.307711566	-530.0343942
142	141000	0	1.019827538	Inf	0.307711566	-519.3999142
143	142000	0	1.019827538	Inf	0.307711566	-514.762449
144	143000	0	1.019827538	Inf	0.307711566	-511.8495673
145	144000	0	1.019827538	Inf	0.307711566	-512.1521672
146	145000	0	1.019827538	Inf	0.307711566	-511.7695693
147	146000	0	1.019827538	Inf	0.307711566	-511.1492867
148	147000	0	1.019827538	Inf	0.307711566	-520.3782187
149	148000	0	1.019827538	Inf	0.307711566	-517.7328996
150	149000	0	1.019827538	Inf	0.307711566	-529.2117572
151	150000	0	1.019827538	Inf	0.307711566	-537.5855599
152	151000	0	1.019827538	Inf	0.307711566	-520.473514
153	152000	0	1.019827538	Inf	0.307711566	-524.2419915
154	153000	0	1.019827538	Inf	0.307711566	-528.611709
155	154000	0	1.019827538	Inf	0.307711566	-526.281448
156	155000	0	1.019827538	Inf	0.307711566	-524.4368227
157	156000	0	1.019827538	Inf	0.307711566	-515.5779757
158	157000	0	1.019827538	Inf	0.307711566	-506.0491184
159	158000	0	1.021568861	Inf	0.307711566	-512.4999752
160	159000	0	1.021568861	Inf	0.307711566	-502.2776106
161	160000	0	1.021568861	Inf	0.307711566	-505.8634009
162	161000	0	1.021568861	Inf	0.307711566	-511.3152136
163	162000	0	1.021568861	Inf	0.307711566	-504.8738148
164	163000	0	1.021568861	Inf	0.307711566	-510.5936121
165	164000	0	1.021568861	Inf	0.307711566	-499.7567054
166	165000	0	1.021568861	Inf	0.307711566	-506.365767
167	166000	0	1.021568861	Inf	0.307711566	-521.7193891
168	167000	0	1.021568861	Inf	0.307711566	-522.1629272
169	168000	0	1.017227628	Inf	0.307711566	-530.7163817
170	169000	0	1.017227628	Inf	0.307711566	-531.8209869
171	170000	0	1.017227628	Inf	0.307711566	-519.7828491
172	171000	0	1.017227628	Inf	0.307711566	-524.2590619
173	172000	0	1.017227628	Inf	0.307711566	-530.9569311
174	173000	0	1.017227628	Inf	0.307711566	-528.2315331
175	174000	0	1.017227628	Inf	0.307711566	-526.724575
176	175000	0	1.017227628	Inf	0.307711566	-521.6245278
177	176000	0	1.017227628	Inf	0.307711566	-516.5814275
178	177000	0	1.017227628	Inf	0.307711566	-521.2944765
179	178000	0	1.017227628	Inf	0.307711566	-524.4494475
180	179000	0	1.017227628	Inf	0.307711566	-523.4641471
181	180000	0	1.017227628	Inf	0.307711566	-521.8304537
182	181000	0	1.017227628	Inf	0.307711566	-503.6581786
183	182000	0	1.017227628	Inf	0.307711566	-512.5891815
184	183000	0	1.017227628	Inf	0.307711566	-498.3656577
185	184000	0	1.017227628	Inf	0.307711566	-503.7729134
186	185000	0	1.017227628	Inf	0.307711566	-511.1220047
187	186000	0	1.017227628	Inf	0.307711566	-514.0574083
188	187000	0	1.017227628	Inf	0.307711566	-507.5922807
189	188000	0	1.017227628	Inf	0.307711566	-522.7451133
190	189000	0	1.017227628	Inf	0.307711566	-521.7301369
191	190000	0	1.013844508	Inf	0.307711566	-535.0288328
192	191000	0	0.989614095	Inf	0.307711566	-547.2342814
193	192000	0	0.989614095	Inf	0.307711566	-557.9083213
194	193000	0	0.989614095	Inf	0.307711566	-537.6056892
195	194000	0	0.989614095	Inf	0.307711566	-524.9020893
196	195000	0	0.989614095	Inf	0.308211432	-535.4009314
197	196000	0	0.989614095	Inf	0.308211432	-523.1970683
198	197000	0	0.989614095	Inf	0.308211432	-522.6827662
199	198000	0	0.989614095	Inf	0.308211432	-537.1101284
200	199000	0	0.989614095	Inf	0.308211432	-532.2842015
201	2.00E+05	0	0.989614095	Inf	0.308211432	-534.3199605
202	201000	0	0.989614095	Inf	0.308211432	-531.250097
203	202000	0	0.989614095	Inf	0.308211432	-533.2462302
204	203000	0	0.989614095	Inf	0.308211432	-530.6469036
205	204000	0	0.989614095	Inf	0.308211432	-543.4498806
206	205000	0	0.989614095	Inf	0.308211432	-526.6424412
207	206000	0	0.989614095	Inf	0.308211432	-525.1954006
208	207000	0	0.989614095	Inf	0.308211432	-533.7640604
209	208000	0	0.989614095	Inf	0.308211432	-520.3190912
210	209000	0	0.989614095	Inf	0.308211432	-536.1357689
211	210000	0	0.989614095	Inf	0.308211432	-537.3916106
212	211000	0	0.989614095	Inf	0.308211432	-533.8470523
213	212000	0	0.989614095	Inf	0.308211432	-544.9635439
214	213000	0	0.989614095	Inf	0.308211432	-541.6902026
215	214000	0	0.989614095	Inf	0.308211432	-558.5919062
216	215000	0	0.989614095	Inf	0.308211432	-559.9700898
217	216000	0	0.989614095	Inf	0.308211432	-555.9041137
218	217000	0	0.964115929	Inf	0.308211432	-535.1791131
219	218000	0	0.964115929	Inf	0.308211432	-542.0644996
220	219000	0	0.964115929	Inf	0.308211432	-531.56724
221	220000	0	0.964115929	Inf	0.308211432	-534.3921704
222	221000	0	0.964115929	Inf	0.308211432	-539.7653605
223	222000	0	0.964115929	Inf	0.308211432	-525.4106129
224	223000	0	0.961362188	Inf	0.308211432	-515.7926266
225	224000	0	0.961362188	Inf	0.308211432	-513.4089079
226	225000	0	0.961362188	Inf	0.308211432	-504.0749444
227	226000	0	0.961362188	Inf	0.308211432	-508.7732082
228	227000	0	0.961362188	Inf	0.308211432	-498.0688537
229	228000	0	0.961362188	Inf	0.308211432	-512.2676211
230	229000	0	0.961362188	Inf	0.308211432	-509.1556088
231	230000	0	0.961362188	Inf	0.308211432	-512.5172659
232	231000	0	0.961362188	Inf	0.308211432	-516.1324269
233	232000	0	0.961362188	Inf	0.308211432	-527.3371239
234	233000	0	0.961362188	Inf	0.308211432	-529.1521653
235	234000	0	0.961362188	Inf	0.308211432	-518.240692
236	235000	0	0.961362188	Inf	0.308211432	-526.4132645
237	236000	0	0.961362188	Inf	0.308211432	-520.8019962
238	237000	0	0.961362188	Inf	0.367660287	-523.1386053
239	238000	0	0.961362188	Inf	0.367660287	-513.9533251
240	239000	0	0.961362188	Inf	0.367660287	-511.0223231
241	240000	0	0.961362188	Inf	0.367660287	-508.8645846
242	241000	0	0.961362188	Inf	0.367660287	-498.2675371
243	242000	0	0.961362188	Inf	0.367660287	-492.9961112
244	243000	0	0.961362188	Inf	0.367660287	-493.1970469
245	244000	0	0.961362188	Inf	0.367660287	-484.6359236
246	245000	0	0.961362188	Inf	0.367660287	-506.042823
247	246000	0	0.961362188	Inf	0.367660287	-504.8429033
248	247000	0	0.961362188	Inf	0.367660287	-520.7468453
249	248000	0	0.961362188	Inf	0.367660287	-499.0946626
250	249000	0	0.961362188	Inf	0.367660287	-499.0954332
251	250000	0	0.961362188	Inf	0.367660287	-516.0070714
252	251000	0	0.961362188	Inf	0.367660287	-517.3020491
253	252000	0	0.961362188	Inf	0.367660287	-514.6807566
254	253000	0	0.961362188	Inf	0.367660287	-525.1980515
255	254000	0	0.961362188	Inf	0.367660287	-522.8898655
256	255000	0	0.961362188	Inf	0.367660287	-510.7207984
257	256000	0	0.961362188	Inf	0.367660287	-500.7938956
258	257000	0	0.961362188	Inf	0.367660287	-501.7932299
259	258000	0	0.961362188	Inf	0.367660287	-505.6626346
260	259000	0	0.961362188	Inf	0.367660287	-514.0622004
261	260000	0	0.961362188	Inf	0.367660287	-523.7491741
262	261000	0	0.961362188	Inf	0.367660287	-503.7884421
263	262000	0	0.978292354	Inf	0.367660287	-508.2153968
264	263000	0	0.978292354	Inf	0.367660287	-495.4666996
265	264000	0	0.965154253	Inf	0.367660287	-509.2799778
266	265000	0	0.965154253	Inf	0.367660287	-515.3511975
267	266000	0	0.965154253	Inf	0.367660287	-511.8190493
268	267000	0	0.965154253	Inf	0.367660287	-510.2538817
269	268000	0	0.965154253	Inf	0.367660287	-509.2958995
270	269000	0	0.965154253	Inf	0.367660287	-513.2809813
271	270000	0	0.960481866	Inf	0.367660287	-514.5853634
272	271000	0	0.960481866	Inf	0.367660287	-517.9955446
273	272000	0	0.960481866	Inf	0.367660287	-508.5147179
274	273000	0	0.960481866	Inf	0.367660287	-501.6189037
275	274000	0	0.960481866	Inf	0.367660287	-495.548885
276	275000	0	0.960481866	Inf	0.367660287	-489.4241949
277	276000	0	0.960481866	Inf	0.367660287	-495.1290381
278	277000	0	0.960481866	Inf	0.367660287	-495.8060663
279	278000	0	0.960481866	Inf	0.367660287	-503.6775863
280	279000	0	0.960481866	Inf	0.367660287	-498.3577759
281	280000	0	0.960481866	Inf	0.367660287	-505.1020824
282	281000	0	0.960481866	Inf	0.367660287	-499.3697608
283	282000	0	0.960481866	Inf	0.367660287	-500.9036262
284	283000	0	0.960481866	Inf	0.348093723	-513.0750102
285	284000	0	0.960481866	Inf	0.348093723	-512.2555249
286	285000	0	0.960481866	Inf	0.356728268	-506.7050035
287	286000	0	0.960481866	Inf	0.356728268	-506.2891296
288	287000	0	0.986532152	Inf	0.356728268	-501.6293115
289	288000	0	0.986532152	Inf	0.356728268	-496.6098818
290	289000	0	0.986532152	Inf	0.356728268	-509.2051347
291	290000	0	0.986532152	Inf	0.356728268	-517.7250716
292	291000	0	0.986532152	Inf	0.356728268	-506.677937
293	292000	0	0.986532152	Inf	0.356728268	-512.7780102
294	293000	0	0.986532152	Inf	0.356728268	-500.1735377
295	294000	0	0.986532152	Inf	0.356728268	-511.3776384
296	295000	0	0.986532152	Inf	0.356728268	-511.0664438
297	296000	0	0.986532152	Inf	0.356728268	-493.5038155
298	297000	0	0.986532152	Inf	0.356728268	-505.6566567
299	298000	0	0.986532152	Inf	0.356728268	-508.7730353
300	299000	0	0.986532152	Inf	0.461635069	-496.3420875
301	3.00E+05	0	0.986532152	Inf	0.461635069	-499.8781441
302	301000	0	0.986532152	Inf	0.461635069	-492.7254398
303	302000	0	1.001949036	Inf	0.461635069	-489.4467075
304	303000	0	1.001949036	Inf	0.461635069	-483.4708518
305	304000	0	1.001949036	Inf	0.461635069	-484.2570903
306	305000	0	1.001949036	Inf	0.461635069	-468.2133095
307	306000	0	1.001949036	Inf	0.461635069	-479.6272119
308	307000	0	1.001949036	Inf	0.461635069	-476.22306
309	308000	0	1.001949036	Inf	0.461635069	-474.2894425
310	309000	0	1.001949036	Inf	0.461635069	-480.0557313
311	310000	0	1.001949036	Inf	0.461635069	-466.6837433
312	311000	0	1.001949036	Inf	0.46835494	-464.0620737
313	312000	0	1.001949036	Inf	0.46835494	-469.2413172
314	313000	0	1.001949036	Inf	0.46835494	-473.3413247
315	314000	0	1.001949036	Inf	0.46835494	-481.3713325
316	315000	0	1.001949036	Inf	0.46835494	-492.6554328
317	316000	0	1.001949036	Inf	0.46835494	-501.547371
318	317000	0	1.001949036	Inf	0.46835494	-513.279349
319	318000	0	1.001949036	Inf	0.46835494	-510.3763613
320	319000	0	1.001949036	Inf	0.46835494	-516.0429889
321	320000	0	1.001949036	Inf	0.46835494	-497.1947713
322	321000	0	1.001949036	Inf	0.46835494	-497.9426003
323	322000	0	1.001949036	Inf	0.46835494	-499.4535043
324	323000	0	1.001949036	Inf	0.46835494	-501.8355323
325	324000	0	1.001949036	Inf	0.46835494	-493.8049405
326	325000	0	1.001949036	Inf	0.46835494	-485.1995741
327	326000	0	1.001949036	Inf	0.46835494	-493.801517
328	327000	0	1.001949036	Inf	0.46835494	-482.7333735
329	328000	0	1.001949036	Inf	0.46835494	-490.6920784
330	329000	0	1.001949036	Inf	0.46835494	-483.696643
331	330000	0	1.001949036	Inf	0.46835494	-485.9271188
332	331000	0	1.001949036	Inf	0.46835494	-497.4180251
333	332000	0	1.001949036	Inf	0.46835494	-487.9203866
334	333000	0	1.001949036	Inf	0.46835494	-489.825977
335	334000	0	1.001949036	Inf	0.46835494	-488.2702574
336	335000	0	1.001949036	Inf	0.46835494	-483.4596108
337	336000	0	1.001949036	Inf	0.46495222	-489.6287775
338	337000	0	1.001949036	Inf	0.46495222	-490.3411992
339	338000	0	1.001949036	Inf	0.46495222	-497.4446926
340	339000	0	1.001949036	Inf	0.46495222	-500.0947677
341	340000	0	1.001949036	Inf	0.46495222	-505.3298435
342	341000	0	1.001949036	Inf	0.46495222	-498.5062009
343	342000	0	1.001949036	Inf	0.46495222	-504.2243357
344	343000	0	1.001949036	Inf	0.46495222	-510.2869035
345	344000	0	1.001949036	Inf	0.46495222	-506.8318713
346	345000	0	1.001949036	Inf	0.462320293	-500.0327102
347	346000	0	1.001949036	Inf	0.462320293	-497.6777585
348	347000	0	1.001949036	Inf	0.462320293	-507.6010226
349	348000	0	1.001949036	Inf	0.462320293	-492.1824212
350	349000	0	1.001949036	Inf	0.462320293	-479.2453865
351	350000	0	1.001949036	Inf	0.462320293	-477.4494945
352	351000	0	1.001949036	Inf	0.416535383	-474.5507562
353	352000	0	1.001949036	Inf	0.416535383	-466.4432364
354	353000	0	1.001949036	Inf	0.416535383	-469.390092
355	354000	0	1.004983441	Inf	0.416535383	-460.4963426
356	355000	0	1.004983441	Inf	0.416535383	-488.6499016
357	356000	0	1.004983441	Inf	0.416535383	-479.9729543
358	357000	0	1.004983441	Inf	0.416535383	-490.0037721
359	358000	0	1.004983441	Inf	0.416535383	-478.9693252
360	359000	0	1.004983441	Inf	0.416535383	-479.0313132
361	360000	0	1.004983441	Inf	0.416535383	-494.3545995
362	361000	0	1.004983441	Inf	0.324966647	-494.0750803
363	362000	0	1.004983441	Inf	0.324966647	-508.0724386
364	363000	0	1.004983441	Inf	0.324966647	-517.7607797
365	364000	0	1.004983441	Inf	0.324966647	-520.762019
366	365000	0	1.004983441	Inf	0.324966647	-511.5094265
367	366000	0	1.004983441	Inf	0.324966647	-521.2963687
368	367000	0	1.004983441	Inf	0.324966647	-522.2778158
369	368000	0	1.004983441	Inf	0.324966647	-528.8421822
370	369000	0	1.004983441	Inf	0.324966647	-522.2755688
371	370000	0	1.004983441	Inf	0.324966647	-531.4566586
372	371000	0	1.004983441	Inf	0.324966647	-545.2886744
373	372000	0	1.004983441	Inf	0.324966647	-538.468541
374	373000	0	1.004983441	Inf	0.324966647	-526.1593845
375	374000	0	1.004983441	Inf	0.324966647	-532.4427474
376	375000	0	1.004983441	Inf	0.324966647	-539.684294
377	376000	0	1.004983441	Inf	0.324966647	-558.9181378
378	377000	0	1.004983441	Inf	0.324966647	-542.5790314
379	378000	0	1.004983441	Inf	0.324966647	-536.4057813
380	379000	0	1.004983441	Inf	0.324966647	-540.0929917
381	380000	0	1.004983441	Inf	0.324966647	-523.3723332
382	381000	0	1.004983441	Inf	0.324966647	-520.9064644
383	382000	0	1.004983441	Inf	0.324966647	-531.2113786
384	383000	0	1.004983441	Inf	0.324966647	-524.570306
385	384000	0	1.004983441	Inf	0.324966647	-521.1078546
386	385000	0	1.004983441	Inf	0.324966647	-524.2054791
387	386000	0	1.004983441	Inf	0.324966647	-517.4671857
388	387000	0	1.008691759	Inf	0.324966647	-501.7347823
389	388000	0	1.008691759	Inf	0.324966647	-505.4302396
390	389000	0	1.008691759	Inf	0.324966647	-520.8512142
391	390000	0	1.008691759	Inf	0.324966647	-517.4115657
392	391000	0	1.008691759	Inf	0.324966647	-527.266288
393	392000	0	1.008691759	Inf	0.324966647	-535.0351449
394	393000	0	1.008691759	Inf	0.324966647	-535.394129
395	394000	0	1.008691759	Inf	0.324966647	-528.8280755
396	395000	0	1.008691759	Inf	0.324966647	-527.9393958
397	396000	0	1.008691759	Inf	0.324966647	-522.2573737
398	397000	0	1.008691759	Inf	0.324966647	-517.3020976
399	398000	0	1.008691759	Inf	0.324966647	-534.1190294
400	399000	0	1.008691759	Inf	0.324966647	-538.231146
401	4.00E+05	0	1.008691759	Inf	0.273560036	-536.1660344
402	401000	0	1.008691759	Inf	0.273560036	-538.6728234
403	402000	0	1.008691759	Inf	0.401935803	-559.5124489
404	403000	0	1.008691759	Inf	0.401935803	-553.0545194
405	404000	0	1.008691759	Inf	0.401935803	-526.6287742
406	405000	0	1.008691759	Inf	0.401935803	-519.4686726
407	406000	0	1.008691759	Inf	0.401935803	-506.498402
408	407000	0	1.008691759	Inf	0.401935803	-496.8091637
409	408000	0	1.008691759	Inf	0.401935803	-493.5959419
410	409000	0	1.008691759	Inf	0.401935803	-500.3237548
411	410000	0	1.008691759	Inf	0.401935803	-494.2056799
412	411000	0	1.008691759	Inf	0.401935803	-489.7956747
413	412000	0	1.008691759	Inf	0.401935803	-492.4754329
414	413000	0	1.008691759	Inf	0.401935803	-483.2443453
415	414000	0	1.008691759	Inf	0.401935803	-482.4949943
416	415000	0	1.008691759	Inf	0.401935803	-494.5751071
417	416000	0	1.008691759	Inf	0.401935803	-493.6095903
418	417000	0	1.008691759	Inf	0.401935803	-511.2185239
419	418000	0	1.008691759	Inf	0.401935803	-511.7331876
420	419000	0	1.008691759	Inf	0.401935803	-504.9858243
421	420000	0	1.008691759	Inf	0.401935803	-516.3095254
422	421000	0	1.008691759	Inf	0.401935803	-495.9032284
423	422000	0	1.008691759	Inf	0.401935803	-503.1131676
424	423000	0	1.008691759	Inf	0.401935803	-495.8183261
425	424000	0	1.008691759	Inf	0.401935803	-498.1039443
426	425000	0	1.008691759	Inf	0.401935803	-498.0408114
427	426000	0	1.008691759	Inf	0.401935803	-492.1690887
428	427000	0	1.008691759	Inf	0.401935803	-480.2826287
429	428000	0	1.008691759	Inf	0.401935803	-482.8208566
430	429000	0	1.008691759	Inf	0.425332263	-465.1608526
431	430000	0	1.008691759	Inf	0.425332263	-476.0950433
432	431000	0	1.008691759	Inf	0.425332263	-479.556615
433	432000	0	1.008691759	Inf	0.425332263	-490.4253431
434	433000	0	1.008691759	Inf	0.425332263	-492.6481266
435	434000	0	1.008691759	Inf	0.425332263	-485.5915998
436	435000	0	1.008691759	Inf	0.425332263	-482.7106573
437	436000	0	1.008691759	Inf	0.425332263	-484.3716656
438	437000	0	1.008691759	Inf	0.425332263	-483.3184356
439	438000	0	1.008691759	Inf	0.425332263	-492.1743496
440	439000	0	1.008691759	Inf	0.425332263	-498.8886064
441	440000	0	1.008691759	Inf	0.425332263	-493.4271032
442	441000	0	1.008691759	Inf	0.425332263	-497.9474407
443	442000	0	1.008691759	Inf	0.425332263	-499.4886132
444	443000	0	1.008691759	Inf	0.425332263	-503.1875445
445	444000	0	1.008691759	Inf	0.425332263	-488.4712001
446	445000	0	1.008691759	Inf	0.425332263	-479.5613802
447	446000	0	1.008691759	Inf	0.425332263	-477.7461923
448	447000	0	1.008691759	Inf	0.425332263	-488.4185537
449	448000	0	1.008691759	Inf	0.425332263	-487.1324214
450	449000	0	1.008691759	Inf	0.425332263	-499.1808169
451	450000	0	1.008691759	Inf	0.425332263	-495.7956563
452	451000	0	0.998925725	Inf	0.425332263	-514.5747232
453	452000	0	1.013431924	Inf	0.425332263	-501.9944929
454	453000	0	1.013431924	Inf	0.425332263	-497.2683346
455	454000	0	1.013431924	Inf	0.425332263	-504.0056642
456	455000	0	1.013431924	Inf	0.425332263	-505.3969157
457	456000	0	1.013431924	Inf	0.425332263	-495.2807057
458	457000	0	1.013431924	Inf	0.425332263	-483.7433301
459	458000	0	1.013431924	Inf	0.425332263	-487.1566892
460	459000	0	1.013431924	Inf	0.425332263	-491.5965008
461	460000	0	1.013431924	Inf	0.425332263	-480.2938817
462	461000	0	1.013431924	Inf	0.425332263	-482.2900284
463	462000	0	1.013431924	Inf	0.425332263	-483.3707648
464	463000	0	1.013431924	Inf	0.425332263	-479.1568514
465	464000	0	1.013431924	Inf	0.425332263	-473.953011
466	465000	0	1.013431924	Inf	0.425332263	-471.2464459
467	466000	0	1.013431924	Inf	0.425332263	-474.2449958
468	467000	0	1.013431924	Inf	0.425332263	-475.0214491
469	468000	0	1.013431924	Inf	0.425332263	-484.3075039
470	469000	0	1.013431924	Inf	0.425332263	-471.8461637
471	470000	0	1.013431924	Inf	0.425332263	-482.2875599
472	471000	0	1.013431924	Inf	0.425332263	-478.8163911
473	472000	0	1.013431924	Inf	0.449488063	-498.1950856
474	473000	0	1.013431924	Inf	0.449488063	-504.9784642
475	474000	0	1.013431924	Inf	0.449488063	-491.601669
476	475000	0	1.013431924	Inf	0.449488063	-494.7504887
477	476000	0	1.013431924	Inf	0.449488063	-487.6041877
478	477000	0	1.013431924	Inf	0.449488063	-481.5573863
479	478000	0	1.013431924	Inf	0.449488063	-470.814618
480	479000	0	1.013431924	Inf	0.449488063	-469.4784627
481	480000	0	1.013431924	Inf	0.449488063	-470.0738172
482	481000	0	1.013431924	Inf	0.449488063	-461.1117695
483	482000	0	1.013431924	Inf	0.449488063	-477.7614519
484	483000	0	1.013431924	Inf	0.449488063	-480.5566568
485	484000	0	1.013431924	Inf	0.449488063	-468.4734916
486	485000	0	1.013431924	Inf	0.449484365	-487.047691
487	486000	0	1.013431924	Inf	0.449484365	-476.6294327
488	487000	0	1.013431924	Inf	0.449484365	-474.8842917
489	488000	0	1.013431924	Inf	0.468805772	-464.8368319
490	489000	0	1.013431924	Inf	0.468805772	-455.7970968
491	490000	0	1.013431924	Inf	0.468805772	-462.2809132
492	491000	0	1.013431924	Inf	0.468805772	-465.0327311
493	492000	0	1.013431924	Inf	0.468805772	-477.8146247
494	493000	0	1.013431924	Inf	0.468805772	-476.0114679
495	494000	0	1.013431924	Inf	0.468805772	-476.8997828
496	495000	0	1.013431924	Inf	0.468805772	-476.9410981
497	496000	0	1.013431924	Inf	0.468805772	-475.3058685
498	497000	0	1.013431924	Inf	0.468805772	-482.4725177
499	498000	0	1.013431924	Inf	0.468805772	-472.1091477
500	499000	0	1.013431924	Inf	0.468805772	-469.6896528
501	5.00E+05	0	1.013431924	Inf	0.468805772	-468.4257162
502	501000	0	1.013431924	Inf	0.468805772	-467.0200634
503	502000	0	1.013431924	Inf	0.476737952	-475.5720573
504	503000	0	1.013431924	Inf	0.476737952	-474.0103505
505	504000	0	1.013431924	Inf	0.476737952	-462.1279834
506	505000	0	1.013431924	Inf	0.476737952	-465.3630084
507	506000	0	1.013431924	Inf	0.476737952	-470.8665835
508	507000	0	1.026153013	Inf	0.476737952	-478.836084
509	508000	0	1.026153013	Inf	0.476737952	-477.5490796
510	509000	0	1.026153013	Inf	0.476737952	-466.746733
511	510000	0	1.026153013	Inf	0.476737952	-458.8490983
512	511000	0	1.026153013	Inf	0.476737952	-455.2026829
513	512000	0	1.026153013	Inf	0.476737952	-467.1712909
514	513000	0	1.026153013	Inf	0.476737952	-474.1870649
515	514000	0	1.026153013	Inf	0.476737952	-472.6885747
516	515000	0	1.026153013	Inf	0.476737952	-472.1303458
517	516000	0	1.026153013	Inf	0.476737952	-470.5946934
518	517000	0	1.026153013	Inf	0.476737952	-472.012455
519	518000	0	1.026153013	Inf	0.476737952	-463.9313715
520	519000	0	1.026153013	Inf	0.476737952	-468.0822625
521	520000	0	1.026153013	Inf	0.476737952	-478.863816
522	521000	0	1.026153013	Inf	0.476737952	-487.5160723
523	522000	0	1.026153013	Inf	0.476737952	-499.2764332
524	523000	0	1.026153013	Inf	0.476737952	-493.5084538
525	524000	0	1.026153013	Inf	0.476737952	-492.6565541
526	525000	0	1.026153013	Inf	0.476737952	-504.1229828
527	526000	0	1.026153013	Inf	0.476737952	-488.7813377
528	527000	0	1.026153013	Inf	0.476737952	-476.7187348
529	528000	0	1.026153013	Inf	0.476737952	-473.7084201
530	529000	0	0.997579207	Inf	0.476737952	-456.6245392
531	530000	0	0.997579207	Inf	0.476737952	-461.5701822
532	531000	0	0.997579207	Inf	0.52130714	-480.3987789
533	532000	0	0.997579207	Inf	0.52130714	-474.3984061
534	533000	0	0.997579207	Inf	0.52130714	-478.5373632
535	534000	0	0.997579207	Inf	0.52130714	-469.1803613
536	535000	0	0.997579207	Inf	0.52130714	-468.0904345
537	536000	0	0.997579207	Inf	0.52130714	-470.5571897
538	537000	0	0.997579207	Inf	0.52130714	-466.2259003
539	538000	0	0.997579207	Inf	0.52130714	-474.5005228
540	539000	0	0.997579207	Inf	0.52130714	-461.81492
541	540000	0	0.997579207	Inf	0.52130714	-465.428258
542	541000	0	0.997579207	Inf	0.52130714	-460.9882834
543	542000	0	0.997579207	Inf	0.52130714	-462.6414157
544	543000	0	0.997579207	Inf	0.52130714	-461.5164616
545	544000	0	0.997579207	Inf	0.52130714	-453.3239454
546	545000	0	0.997579207	Inf	0.52130714	-459.5147451
547	546000	0	0.997579207	Inf	0.52130714	-461.2033302
548	547000	0	0.997579207	Inf	0.52130714	-474.48304
549	548000	0	0.997579207	Inf	0.52130714	-466.7108272
550	549000	0	0.997579207	Inf	0.52130714	-463.4080872
551	550000	0	0.997579207	Inf	0.52130714	-457.7556743
552	551000	0	0.997579207	Inf	0.52130714	-469.877059
553	552000	0	0.997579207	Inf	0.52130714	-467.1957042
554	553000	0	0.997579207	Inf	0.52130714	-466.7523734
555	554000	0	0.997579207	Inf	0.52130714	-466.0496374
556	555000	0	0.997579207	Inf	0.52130714	-471.9085411
557	556000	0	1.017044857	Inf	0.480360068	-478.8480436
558	557000	0	1.017044857	Inf	0.480360068	-472.3337435
559	558000	0	1.017044857	Inf	0.480360068	-468.7310904
560	559000	0	1.017044857	Inf	0.480360068	-470.6602848
561	560000	0	1.017044857	Inf	0.480360068	-492.3617147
562	561000	0	1.017044857	Inf	0.480360068	-482.5143868
563	562000	0	1.017044857	Inf	0.480360068	-478.3456905
564	563000	0	1.017044857	Inf	0.480360068	-479.0460662
565	564000	0	1.017044857	Inf	0.480360068	-474.5417603
566	565000	0	1.017044857	Inf	0.480360068	-468.930862
567	566000	0	1.017044857	Inf	0.480360068	-470.9950316
568	567000	0	1.017044857	Inf	0.480360068	-482.8824578
569	568000	0	1.017044857	Inf	0.480360068	-486.3846248
570	569000	0	1.017044857	Inf	0.480360068	-461.7100572
571	570000	0	1.017044857	Inf	0.480360068	-476.5352172
572	571000	0	1.017044857	Inf	0.472209212	-493.7172572
573	572000	0	1.017044857	Inf	0.472209212	-508.9422778
574	573000	0	1.017044857	Inf	0.472209212	-501.6662883
575	574000	0	1.017044857	Inf	0.472209212	-497.4750943
576	575000	0	1.017044857	Inf	0.472209212	-479.7864954
577	576000	0	1.017044857	Inf	0.472209212	-469.8200612
578	577000	0	1.017044857	Inf	0.472209212	-481.3057476
579	578000	0	1.017044857	Inf	0.472209212	-474.9888224
580	579000	0	1.017044857	Inf	0.472209212	-485.34932
581	580000	0	1.017044857	Inf	0.472209212	-483.8189809
582	581000	0	1.017044857	Inf	0.472209212	-470.4911677
583	582000	0	1.017044857	Inf	0.472209212	-469.1327793
584	583000	0	1.017044857	Inf	0.472209212	-460.1168652
585	584000	0	1.017044857	Inf	0.472209212	-472.5284148
586	585000	0	1.017044857	Inf	0.472209212	-481.4226865
587	586000	0	1.017044857	Inf	0.472209212	-479.5914982
588	587000	0	1.017044857	Inf	0.472209212	-467.3351803
589	588000	0	1.00781389	Inf	0.472209212	-468.9499716
590	589000	0	1.00781389	Inf	0.472209212	-470.8788582
591	590000	0	1.00781389	Inf	0.472209212	-475.0221464
592	591000	0	1.00781389	Inf	0.472209212	-479.3352434
593	592000	0	1.00781389	Inf	0.472209212	-481.5159632
594	593000	0	1.00781389	Inf	0.472209212	-480.3723977
595	594000	0	1.00781389	Inf	0.472209212	-475.8021954
596	595000	0	1.00781389	Inf	0.472209212	-474.131192
597	596000	0	1.00781389	Inf	0.472209212	-479.8214094
598	597000	0	1.00781389	Inf	0.472209212	-467.7565446
599	598000	0	1.00781389	Inf	0.472209212	-465.6992707
600	599000	0	1.00781389	Inf	0.472209212	-473.020174
601	6.00E+05	0	1.00781389	Inf	0.472209212	-463.3633516
602	601000	0	1.00781389	Inf	0.472209212	-456.1907973
603	602000	0	1.00781389	Inf	0.472209212	-455.5723538
604	603000	0	1.00781389	Inf	0.472209212	-461.8984786
605	604000	0	1.00781389	Inf	0.472209212	-466.8054198
606	605000	0	1.00781389	Inf	0.472209212	-460.5879024
607	606000	0	1.00781389	Inf	0.472209212	-474.1696865
608	607000	0	1.00781389	Inf	0.472209212	-485.0268179
609	608000	0	1.00781389	Inf	0.472209212	-479.0163689
610	609000	0	1.00781389	Inf	0.472209212	-479.4611087
611	610000	0	1.00781389	Inf	0.472209212	-485.7581201
612	611000	0	1.00781389	Inf	0.472209212	-473.2614871
613	612000	0	1.00781389	Inf	0.472209212	-482.6808407
614	613000	0	1.00781389	Inf	0.472209212	-467.5387169
615	614000	0	1.00781389	Inf	0.472209212	-464.7948348
616	615000	0	1.00781389	Inf	0.472209212	-470.0315246
617	616000	0	1.00781389	Inf	0.472209212	-472.728372
618	617000	0	1.00781389	Inf	0.472209212	-470.5102596
619	618000	0	1.00781389	Inf	0.472209212	-485.0696939
620	619000	0	1.00781389	Inf	0.472209212	-478.9861616
621	620000	0	1.00781389	Inf	0.472209212	-472.2737826
622	621000	0	1.00781389	Inf	0.472209212	-468.3515899
623	622000	0	1.00781389	Inf	0.472209212	-464.0146611
624	623000	0	1.00781389	Inf	0.472209212	-451.1764018
625	624000	0	1.00781389	Inf	0.472209212	-468.1009656
626	625000	0	1.00781389	Inf	0.488923745	-474.8019026
627	626000	0	1.00781389	Inf	0.488923745	-469.1462743
628	627000	0	1.00781389	Inf	0.488923745	-463.7184852
629	628000	0	1.00781389	Inf	0.488923745	-460.7343781
630	629000	0	1.00781389	Inf	0.488923745	-464.8213756
631	630000	0	1.00781389	Inf	0.488923745	-465.9131529
632	631000	0	1.00781389	Inf	0.480407102	-460.9848711
633	632000	0	1.00781389	Inf	0.480407102	-471.7327763
634	633000	0	1.00781389	Inf	0.480407102	-483.488894
635	634000	0	1.00781389	Inf	0.480407102	-479.3818766
636	635000	0	1.00781389	Inf	0.463211015	-475.4172186
637	636000	0	1.00781389	Inf	0.440405094	-476.5771702
638	637000	0	1.00781389	Inf	0.440405094	-463.7467514
639	638000	0	1.00781389	Inf	0.440405094	-472.7417433
640	639000	0	1.00781389	Inf	0.440405094	-471.6040661
641	640000	0	1.00781389	Inf	0.440405094	-468.1904373
642	641000	0	1.00781389	Inf	0.440405094	-476.2095608
643	642000	0	1.00781389	Inf	0.440405094	-468.9665292
644	643000	0	0.986756884	Inf	0.440405094	-479.30409
645	644000	0	0.986756884	Inf	0.440405094	-471.3626256
646	645000	0	0.986756884	Inf	0.440405094	-470.7173663
647	646000	0	0.986756884	Inf	0.440405094	-469.8210561
648	647000	0	0.986756884	Inf	0.440405094	-484.6655097
649	648000	0	0.986756884	Inf	0.440405094	-476.4196256
650	649000	0	0.986756884	Inf	0.440405094	-481.3132596
651	650000	0	0.986756884	Inf	0.440405094	-492.2612551
652	651000	0	0.986756884	Inf	0.440405094	-501.011076
653	652000	0	0.986756884	Inf	0.440405094	-501.1778215
654	653000	0	0.986756884	Inf	0.440405094	-502.3475503
655	654000	0	0.986756884	Inf	0.440405094	-489.4703148
656	655000	0	0.986756884	Inf	0.440405094	-478.9969027
657	656000	0	0.986756884	Inf	0.440405094	-486.2443022
658	657000	0	0.986756884	Inf	0.440405094	-496.140269
659	658000	0	0.986756884	Inf	0.440405094	-476.5887528
660	659000	0	0.986756884	Inf	0.440405094	-475.0053563
661	660000	0	0.986756884	Inf	0.440405094	-465.5754229
662	661000	0	0.986756884	Inf	0.440405094	-466.5167317
663	662000	0	0.986756884	Inf	0.440405094	-479.9571562
664	663000	0	0.986756884	Inf	0.440405094	-480.7536769
665	664000	0	0.986756884	Inf	0.440405094	-484.6562367
666	665000	0	0.986756884	Inf	0.440405094	-481.3549884
667	666000	0	0.986756884	Inf	0.440405094	-476.912667
668	667000	0	0.986756884	Inf	0.440405094	-474.5853324
669	668000	0	0.986756884	Inf	0.440405094	-479.7524292
670	669000	0	0.986756884	Inf	0.440405094	-499.6564188
671	670000	0	0.986756884	Inf	0.440405094	-494.6676425
672	671000	0	0.986756884	Inf	0.440405094	-504.250966
673	672000	0	0.986756884	Inf	0.440405094	-506.286046
674	673000	0	0.986756884	Inf	0.440405094	-506.986804
675	674000	0	0.986756884	Inf	0.440405094	-492.775045
676	675000	0	0.986756884	Inf	0.440405094	-501.1460851
677	676000	0	0.986756884	Inf	0.440405094	-508.789183
678	677000	0	0.986756884	Inf	0.440405094	-504.6789504
679	678000	0	0.986756884	Inf	0.440405094	-508.8595428
680	679000	0	0.986756884	Inf	0.440405094	-493.1935982
681	680000	0	0.986756884	Inf	0.440405094	-490.2243978
682	681000	0	0.986756884	Inf	0.440405094	-486.4075806
683	682000	0	0.986756884	Inf	0.424456377	-488.4401026
684	683000	0	0.986756884	Inf	0.424456377	-488.4522064
685	684000	0	0.986756884	Inf	0.424456377	-490.6110949
686	685000	0	0.986756884	Inf	0.424456377	-489.761903
687	686000	0	0.986756884	Inf	0.424456377	-494.530081
688	687000	0	0.986756884	Inf	0.424456377	-498.4186065
689	688000	0	0.986756884	Inf	0.424456377	-475.8357349
690	689000	0	0.986756884	Inf	0.424456377	-477.5447184
691	690000	0	0.986756884	Inf	0.424456377	-478.8167545
692	691000	0	0.986756884	Inf	0.424456377	-480.4807769
693	692000	0	0.986756884	Inf	0.424456377	-484.9967932
694	693000	0	0.986756884	Inf	0.424456377	-484.8525281
695	694000	0	0.986756884	Inf	0.424456377	-489.8578806
696	695000	0	0.986756884	Inf	0.424456377	-485.1463718
697	696000	0	0.986756884	Inf	0.424456377	-488.2198326
698	697000	0	0.986756884	Inf	0.424456377	-479.4231013
699	698000	0	0.986756884	Inf	0.424456377	-478.7710173
700	699000	0	0.986756884	Inf	0.424456377	-477.5058398
701	7.00E+05	0	0.986756884	Inf	0.424456377	-466.9467211
702	701000	0	0.986756884	Inf	0.424456377	-467.9246411
703	702000	0	0.986756884	Inf	0.424456377	-477.7198007
704	703000	0	0.986756884	Inf	0.424456377	-474.4180327
705	704000	0	0.986756884	Inf	0.424456377	-477.0474515
706	705000	0	0.986756884	Inf	0.424456377	-491.5695002
707	706000	0	0.986756884	Inf	0.424456377	-494.9363045
708	707000	0	0.986756884	Inf	0.424456377	-492.630365
709	708000	0	0.986756884	Inf	0.424456377	-493.4993721
710	709000	0	0.986756884	Inf	0.424456377	-497.2192164
711	710000	0	0.986756884	Inf	0.424456377	-490.1111462
712	711000	0	0.986756884	Inf	0.424456377	-493.36933
713	712000	0	0.986756884	Inf	0.424456377	-498.5437032
714	713000	0	0.986756884	Inf	0.424456377	-506.9879971
715	714000	0	0.986756884	Inf	0.424456377	-509.3806381
716	715000	0	0.986756884	Inf	0.424456377	-501.5863101
717	716000	0	0.986756884	Inf	0.424456377	-483.9948893
718	717000	0	0.986756884	Inf	0.424456377	-491.7399553
719	718000	0	0.986756884	Inf	0.424456377	-504.6214022
720	719000	0	0.986756884	Inf	0.424456377	-502.3162212
721	720000	0	0.986756884	Inf	0.424456377	-507.6850063
722	721000	0	0.986756884	Inf	0.424456377	-492.8373095
723	722000	0	0.986756884	Inf	0.424456377	-475.9855068
724	723000	0	0.986756884	Inf	0.424456377	-473.6679457
725	724000	0	0.986756884	Inf	0.424456377	-472.26152
726	725000	0	0.986756884	Inf	0.424456377	-476.1387838
727	726000	0	0.986756884	Inf	0.424456377	-491.9630961
728	727000	0	0.986756884	Inf	0.424456377	-487.5145723
729	728000	0	0.986756884	Inf	0.424456377	-500.355168
730	729000	0	0.986756884	Inf	0.424456377	-498.124935
731	730000	0	0.986756884	Inf	0.424456377	-504.8853569
732	731000	0	0.986756884	Inf	0.424456377	-509.886384
733	732000	0	0.986756884	Inf	0.424456377	-513.032314
734	733000	0	0.986756884	Inf	0.424456377	-497.7657429
735	734000	0	0.986756884	Inf	0.424456377	-508.9211156
736	735000	0	0.986756884	Inf	0.424456377	-496.23925
737	736000	0	0.986756884	Inf	0.424456377	-491.520872
738	737000	0	0.986756884	Inf	0.424456377	-480.2455074
739	738000	0	0.986756884	Inf	0.424456377	-488.9721279
740	739000	0	0.986756884	Inf	0.387901795	-507.9636655
741	740000	0	0.986756884	Inf	0.387901795	-509.478269
742	741000	0	0.986756884	Inf	0.387901795	-509.565656
743	742000	0	0.986756884	Inf	0.387901795	-498.742606
744	743000	0	0.986756884	Inf	0.387901795	-499.5255612
745	744000	0	0.986756884	Inf	0.387901795	-493.6401845
746	745000	0	0.986756884	Inf	0.387901795	-495.8176541
747	746000	0	0.986756884	Inf	0.387901795	-496.2532851
748	747000	0	0.986756884	Inf	0.387901795	-500.9489896
749	748000	0	0.986756884	Inf	0.351079108	-494.5703686
750	749000	0	0.986756884	Inf	0.351079108	-511.2481274
751	750000	0	0.986756884	Inf	0.352288227	-514.0549187
752	751000	0	0.986756884	Inf	0.352288227	-505.7303557
753	752000	0	0.986756884	Inf	0.352288227	-506.2424921
754	753000	0	0.986756884	Inf	0.352288227	-519.8947456
755	754000	0	0.986756884	Inf	0.352288227	-532.4202938
756	755000	0	0.98372278	Inf	0.352288227	-520.1165641
757	756000	0	0.98372278	Inf	0.352288227	-529.9105354
758	757000	0	0.98372278	Inf	0.352288227	-522.4229083
759	758000	0	0.98372278	Inf	0.352288227	-518.7069837
760	759000	0	0.98372278	Inf	0.352288227	-526.9362253
761	760000	0	0.98372278	Inf	0.352288227	-525.7662635
762	761000	0	0.98372278	Inf	0.352288227	-536.3269885
763	762000	0	0.98372278	Inf	0.352288227	-526.8599973
764	763000	0	0.98372278	Inf	0.352288227	-530.6511049
765	764000	0	0.98372278	Inf	0.352288227	-530.8470586
766	765000	0	0.98372278	Inf	0.352288227	-533.0743744
767	766000	0	0.98372278	Inf	0.352288227	-535.5011681
768	767000	0	0.98372278	Inf	0.352288227	-538.3572438
769	768000	0	0.98372278	Inf	0.352288227	-528.1900466
770	769000	0	0.98372278	Inf	0.352288227	-526.8962989
771	770000	0	0.98372278	Inf	0.352288227	-532.9084788
772	771000	0	0.98372278	Inf	0.352288227	-534.7888454
773	772000	0	0.98372278	Inf	0.352288227	-542.5648055
774	773000	0	0.98372278	Inf	0.352288227	-525.394483
775	774000	0	0.987607756	Inf	0.352288227	-524.5222118
776	775000	0	0.987607756	Inf	0.343078931	-518.7204082
777	776000	0	0.987607756	Inf	0.343078931	-524.9644663
778	777000	0	0.987607756	Inf	0.343078931	-500.4569056
779	778000	0	0.987607756	Inf	0.343078931	-502.8871557
780	779000	0	0.987607756	Inf	0.343078931	-516.5642497
781	780000	0	0.987607756	Inf	0.343078931	-502.5294279
782	781000	0	0.987607756	Inf	0.343078931	-501.6469518
783	782000	0	0.987607756	Inf	0.343078931	-498.8366094
784	783000	0	0.987607756	Inf	0.343078931	-504.8897761
785	784000	0	0.987607756	Inf	0.343078931	-498.4201165
786	785000	0	0.987607756	Inf	0.343078931	-498.5842704
787	786000	0	0.987607756	Inf	0.343078931	-493.9255892
788	787000	0	0.987607756	Inf	0.343078931	-497.4698699
789	788000	0	0.987607756	Inf	0.343078931	-509.3116102
790	789000	0	0.987607756	Inf	0.343078931	-495.5400926
791	790000	0	0.987607756	Inf	0.343078931	-496.1013212
792	791000	0	0.987607756	Inf	0.343078931	-487.6993053
793	792000	0	0.987607756	Inf	0.343078931	-500.4510197
794	793000	0	0.987607756	Inf	0.343078931	-503.4194226
795	794000	0	0.987607756	Inf	0.343078931	-504.4546657
796	795000	0	0.940379526	Inf	0.343078931	-503.7298359
797	796000	0	0.940379526	Inf	0.343078931	-513.885121
798	797000	0	0.940379526	Inf	0.343078931	-513.1941662
799	798000	0	0.940379526	Inf	0.343078931	-519.0930816
800	799000	0	0.940379526	Inf	0.343078931	-492.9537028
801	8.00E+05	0	0.940379526	Inf	0.343078931	-499.6635377
802	801000	0	0.940379526	Inf	0.343078931	-498.7335181
803	802000	0	0.940379526	Inf	0.343078931	-502.7703973
804	803000	0	0.940379526	Inf	0.343078931	-491.8156501
805	804000	0	0.940379526	Inf	0.343078931	-497.9136833
806	805000	0	0.940379526	Inf	0.343078931	-496.8733096
807	806000	0	0.940379526	Inf	0.343078931	-496.2701601
808	807000	0	0.940379526	Inf	0.343078931	-512.578674
809	808000	0	0.940379526	Inf	0.343078931	-519.107882
810	809000	0	0.940379526	Inf	0.343078931	-511.5441471
811	810000	0	0.940379526	Inf	0.343078931	-528.0638158
812	811000	0	0.940379526	Inf	0.343078931	-519.5209579
813	812000	0	0.940379526	Inf	0.343078931	-519.5063953
814	813000	0	0.940379526	Inf	0.343078931	-518.363988
815	814000	0	0.940379526	Inf	0.343078931	-523.5980078
816	815000	0	0.940379526	Inf	0.343078931	-530.1123766
817	816000	0	0.940379526	Inf	0.343078931	-526.2508723
818	817000	0	0.940379526	Inf	0.343078931	-520.7997311
819	818000	0	0.940379526	Inf	0.343078931	-521.7647968
820	819000	0	0.940379526	Inf	0.343078931	-523.2250468
821	820000	0	0.940379526	Inf	0.343078931	-528.3363926
822	821000	0	0.940379526	Inf	0.343078931	-517.5963194
823	822000	0	0.940379526	Inf	0.343078931	-513.3943852
824	823000	0	0.940379526	Inf	0.343078931	-532.9126016
825	824000	0	0.940379526	Inf	0.343078931	-507.7814995
826	825000	0	0.940379526	Inf	0.343078931	-509.5061495
827	826000	0	0.940379526	Inf	0.343078931	-523.1338111
828	827000	0	0.940379526	Inf	0.343078931	-527.7999283
829	828000	0	0.940379526	Inf	0.343078931	-527.9182707
830	829000	0	0.940379526	Inf	0.343078931	-523.2502641
831	830000	0	0.940379526	Inf	0.343078931	-517.0833071
832	831000	0	0.940379526	Inf	0.343078931	-516.9378404
833	832000	0	0.940379526	Inf	0.343078931	-511.279736
834	833000	0	0.940379526	Inf	0.343078931	-507.4701213
835	834000	0	0.940379526	Inf	0.343078931	-506.5993565
836	835000	0	0.940379526	Inf	0.343078931	-502.7583102
837	836000	0	0.940379526	Inf	0.343078931	-498.5485784
838	837000	0	0.940379526	Inf	0.343078931	-510.1703646
839	838000	0	0.940379526	Inf	0.343078931	-503.6460053
840	839000	0	0.940379526	Inf	0.343078931	-502.8450094
841	840000	0	0.940379526	Inf	0.343078931	-507.0485786
842	841000	0	0.940379526	Inf	0.343078931	-513.8008236
843	842000	0	0.940379526	Inf	0.343078931	-509.8150961
844	843000	0	0.942239999	Inf	0.343078931	-522.7792352
845	844000	0	0.942239999	Inf	0.343078931	-530.2458748
846	845000	0	0.942239999	Inf	0.319779987	-526.3985125
847	846000	0	0.942239999	Inf	0.319779987	-531.7122519
848	847000	0	0.942239999	Inf	0.319779987	-537.4059321
849	848000	0	0.942239999	Inf	0.319779987	-534.1373406
850	849000	0	0.942239999	Inf	0.319779987	-507.1162434
851	850000	0	0.942239999	Inf	0.319779987	-516.8640469
852	851000	0	0.983327334	Inf	0.319779987	-521.0718609
853	852000	0	0.983327334	Inf	0.365074489	-524.6214387
854	853000	0	0.983327334	Inf	0.365074489	-522.9294069
855	854000	0	0.983327334	Inf	0.365074489	-522.4158023
856	855000	0	0.983327334	Inf	0.365074489	-518.0476799
857	856000	0	0.983327334	Inf	0.365074489	-517.6054367
858	857000	0	1.021034689	Inf	0.365074489	-512.1144483
859	858000	0	1.021034689	Inf	0.365074489	-509.5334596
860	859000	0	1.021034689	Inf	0.365074489	-505.6755816
861	860000	0	1.021034689	Inf	0.365074489	-496.0302876
862	861000	0	1.021034689	Inf	0.365074489	-485.5257109
863	862000	0	1.021034689	Inf	0.365074489	-497.9009679
864	863000	0	1.021034689	Inf	0.365074489	-494.7091721
865	864000	0	1.021034689	Inf	0.365074489	-511.7875037
866	865000	0	1.021034689	Inf	0.365074489	-527.5500766
867	866000	0	1.021034689	Inf	0.365074489	-503.0391879
868	867000	0	1.021034689	Inf	0.365074489	-502.5453257
869	868000	0	1.021034689	Inf	0.365074489	-488.7990546
870	869000	0	1.021034689	Inf	0.365074489	-496.6576281
871	870000	0	1.021034689	Inf	0.365074489	-485.626063
872	871000	0	1.021034689	Inf	0.365074489	-474.3779877
873	872000	0	1.021034689	Inf	0.365074489	-488.180586
874	873000	0	1.021034689	Inf	0.365074489	-495.9263327
875	874000	0	1.021034689	Inf	0.365074489	-494.2047602
876	875000	0	1.021034689	Inf	0.365074489	-485.2803747
877	876000	0	1.021034689	Inf	0.365074489	-479.5367802
878	877000	0	1.021034689	Inf	0.365074489	-493.5980426
879	878000	0	1.021034689	Inf	0.365074489	-500.0200323
880	879000	0	1.021034689	Inf	0.365074489	-509.67847
881	880000	0	1.021034689	Inf	0.365074489	-509.0824991
882	881000	0	1.021034689	Inf	0.365074489	-501.9373389
883	882000	0	1.021034689	Inf	0.365074489	-502.858858
884	883000	0	1.021034689	Inf	0.365074489	-502.3534727
885	884000	0	1.021034689	Inf	0.365074489	-514.9994949
886	885000	0	1.021034689	Inf	0.365074489	-512.270989
887	886000	0	1.021034689	Inf	0.365074489	-511.8372672
888	887000	0	1.021034689	Inf	0.365074489	-498.0812896
889	888000	0	1.021034689	Inf	0.365074489	-491.654838
890	889000	0	1.021034689	Inf	0.365074489	-496.8230701
891	890000	0	1.021034689	Inf	0.365074489	-491.1056343
892	891000	0	1.021034689	Inf	0.365074489	-489.2977051
893	892000	0	1.021361612	Inf	0.365074489	-498.3244783
894	893000	0	1.021361612	Inf	0.365074489	-484.2792875
895	894000	0	1.021361612	Inf	0.365074489	-491.6865976
896	895000	0	1.021361612	Inf	0.365074489	-508.0846764
897	896000	0	1.021361612	Inf	0.365074489	-510.1866217
898	897000	0	1.021361612	Inf	0.365074489	-502.921389
899	898000	0	1.021361612	Inf	0.365074489	-516.6452772
900	899000	0	1.021361612	Inf	0.365074489	-521.1061698
901	9.00E+05	0	1.021361612	Inf	0.365074489	-530.5467078
902	901000	0	1.021361612	Inf	0.365074489	-521.4198132
903	902000	0	1.021361612	Inf	0.365074489	-516.9812197
904	903000	0	1.021361612	Inf	0.365074489	-512.0518571
905	904000	0	1.021361612	Inf	0.365074489	-492.6068066
906	905000	0	1.021361612	Inf	0.365074489	-486.6155408
907	906000	0	1.021361612	Inf	0.365074489	-484.6182193
908	907000	0	1.021361612	Inf	0.365074489	-483.6983374
909	908000	0	1.021361612	Inf	0.365074489	-487.1214733
910	909000	0	1.021361612	Inf	0.365074489	-484.3760239
911	910000	0	1.021361612	Inf	0.365074489	-492.1732975
912	911000	0	1.021361612	Inf	0.365074489	-496.407078
913	912000	0	1.021361612	Inf	0.365074489	-501.9336611
914	913000	0	1.021361612	Inf	0.365074489	-498.7901734
915	914000	0	1.021361612	Inf	0.365074489	-504.7347499
916	915000	0	1.021361612	Inf	0.365074489	-507.9958536
917	916000	0	1.021361612	Inf	0.365074489	-495.6127317
918	917000	0	1.021361612	Inf	0.365074489	-498.983592
919	918000	0	1.021361612	Inf	0.365074489	-502.2959226
920	919000	0	1.021361612	Inf	0.365074489	-502.5820533
921	920000	0	1.021361612	Inf	0.365074489	-499.1406686
922	921000	0	1.021361612	Inf	0.365074489	-517.310629
923	922000	0	1.021361612	Inf	0.365074489	-516.0377044
924	923000	0	1.021361612	Inf	0.365074489	-494.8380025
925	924000	0	1.021361612	Inf	0.365074489	-512.2223962
926	925000	0	1.021361612	Inf	0.365074489	-519.1451686
927	926000	0	1.021361612	Inf	0.365074489	-531.4464496
928	927000	0	1.021361612	Inf	0.365074489	-538.4150482
929	928000	0	1.021361612	Inf	0.365074489	-530.0963699
930	929000	0	1.021361612	Inf	0.365074489	-514.3461449
931	930000	0	1.021361612	Inf	0.365074489	-493.9914288
932	931000	0	1.021361612	Inf	0.365074489	-495.2242528
933	932000	0	1.021361612	Inf	0.365074489	-499.6290848
934	933000	0	1.021361612	Inf	0.365074489	-495.1512652
935	934000	0	1.021361612	Inf	0.365074489	-501.8674087
936	935000	0	1.021361612	Inf	0.365074489	-498.1940757
937	936000	0	1.021361612	Inf	0.365074489	-505.7463014
938	937000	0	1.021361612	Inf	0.365074489	-495.9635937
939	938000	0	1.021361612	Inf	0.365074489	-497.0411228
940	939000	0	1.021361612	Inf	0.365074489	-498.3603889
941	940000	0	1.021361612	Inf	0.365074489	-496.0370475
942	941000	0	1.021361612	Inf	0.365074489	-499.1400507
943	942000	0	1.021361612	Inf	0.365074489	-492.2103813
944	943000	0	1.021361612	Inf	0.365074489	-489.711809
945	944000	0	1.021361612	Inf	0.365074489	-498.8104816
946	945000	0	1.021361612	Inf	0.365074489	-509.3738852
947	946000	0	1.021361612	Inf	0.365074489	-498.2208809
948	947000	0	1.021361612	Inf	0.365074489	-492.7218313
949	948000	0	1.021361612	Inf	0.365074489	-508.7995426
950	949000	0	1.021361612	Inf	0.365074489	-507.1620182
951	950000	0	1.021361612	Inf	0.365074489	-524.9912646
952	951000	0	1.021361612	Inf	0.365074489	-533.5696457
953	952000	0	1.021361612	Inf	0.365074489	-524.9721979
954	953000	0	1.021361612	Inf	0.365074489	-516.0198796
955	954000	0	1.021361612	Inf	0.365074489	-521.3838908
956	955000	0	1.021361612	Inf	0.365074489	-521.0278188
957	956000	0	1.021361612	Inf	0.365074489	-509.5592129
958	957000	0	1.021361612	Inf	0.365074489	-514.3534884
959	958000	0	1.021361612	Inf	0.365074489	-515.4514014
960	959000	0	1.021361612	Inf	0.365074489	-513.642977
961	960000	0	1.021361612	Inf	0.365074489	-497.6138849
962	961000	0	1.021361612	Inf	0.365074489	-506.9014001
963	962000	0	1.021361612	Inf	0.365074489	-511.0459187
964	963000	0	1.021361612	Inf	0.365074489	-502.5569163
965	964000	0	1.021361612	Inf	0.365074489	-495.6571291
966	965000	0	1.021361612	Inf	0.365074489	-487.4543226
967	966000	0	1.021361612	Inf	0.365074489	-494.4280395
968	967000	0	1.021361612	Inf	0.365074489	-484.0936016
969	968000	0	1.021361612	Inf	0.365074489	-484.3579549
970	969000	0	1.021361612	Inf	0.365074489	-483.3781161
971	970000	0	1.021361612	Inf	0.365074489	-485.5290037
972	971000	0	1.021361612	Inf	0.365074489	-494.7280296
973	972000	0	1.021361612	Inf	0.365074489	-501.0536398
974	973000	0	1.021361612	Inf	0.365074489	-504.4507304
975	974000	0	1.021361612	Inf	0.365074489	-496.0962774
976	975000	0	1.021361612	Inf	0.365074489	-492.2959494
977	976000	0	1.021361612	Inf	0.365074489	-510.2286005
978	977000	0	0.998344972	Inf	0.365074489	-510.6620835
979	978000	0	0.998344972	Inf	0.365074489	-508.1199518
980	979000	0	0.998344972	Inf	0.365074489	-488.6807068
981	980000	0	0.998344972	Inf	0.365074489	-489.3411929
982	981000	0	0.998344972	Inf	0.365074489	-501.7877644
983	982000	0	0.998344972	Inf	0.365074489	-502.9511032
984	983000	0	0.998344972	Inf	0.365074489	-507.4921212
985	984000	0	0.998344972	Inf	0.365074489	-503.0949892
986	985000	0	0.998344972	Inf	0.365074489	-498.0100452
987	986000	0	0.998344972	Inf	0.365074489	-504.1112724
988	987000	0	0.998344972	Inf	0.365074489	-501.2661719
989	988000	0	0.998344972	Inf	0.365074489	-490.7015568
990	989000	0	0.998344972	Inf	0.365074489	-497.500927
991	990000	0	0.998344972	Inf	0.365074489	-488.4704486
992	991000	0	0.996102009	Inf	0.365074489	-474.3897058
993	992000	0	0.996102009	Inf	0.365074489	-482.9821805
994	993000	0	0.996102009	Inf	0.443015681	-473.2031747
995	994000	0	0.996102009	Inf	0.443015681	-476.0119969
996	995000	0	0.996102009	Inf	0.443015681	-466.8524154
997	996000	0	0.996102009	Inf	0.443015681	-474.599411
998	997000	0	0.996102009	Inf	0.443015681	-464.7269893
999	998000	0	0.996102009	Inf	0.520004068	-472.7956232
1000	999000	0	0.996102009	Inf	0.520004068	-476.2339267
1001	1.00E+06	0	0.996102009	Inf	0.520004068	-459.4786708	3.331788543	0.261126236	-624.3059985	2.654452467
1002	1001000	0	0.996102009	Inf	0.49794083	-453.6146104
1003	1002000	0	0.996102009	Inf	0.49794083	-461.077506
1004	1003000	0	0.996102009	Inf	0.49794083	-461.5689722
1005	1004000	0	0.996102009	Inf	0.49794083	-460.8213721
1006	1005000	0	0.996102009	Inf	0.477608648	-461.0770737
1007	1006000	0	0.996102009	Inf	0.477608648	-481.6892633
1008	1007000	0	0.996102009	Inf	0.477608648	-489.9961517
1009	1008000	0	0.996102009	Inf	0.477608648	-479.8878065
1010	1009000	0	0.996102009	Inf	0.477608648	-480.8458301
1011	1010000	0	0.996102009	Inf	0.477608648	-482.1767645
1012	1011000	0	0.996102009	Inf	0.41307918	-483.0482226
1013	1012000	0	0.996102009	Inf	0.41307918	-479.8693925
1014	1013000	0	0.996102009	Inf	0.41307918	-475.9912308
1015	1014000	0	0.996102009	Inf	0.41307918	-477.9772425
1016	1015000	0	0.996102009	Inf	0.41307918	-472.0013202
1017	1016000	0	0.996102009	Inf	0.41307918	-481.3870501
1018	1017000	0	0.996102009	Inf	0.41307918	-490.7770718
1019	1018000	0	0.996102009	Inf	0.41307918	-485.3007433
1020	1019000	0	0.996102009	Inf	0.41307918	-494.4887038
1021	1020000	0	0.996102009	Inf	0.452493729	-493.783122
1022	1021000	0	0.996102009	Inf	0.452493729	-485.6557761
1023	1022000	0	0.996102009	Inf	0.452493729	-474.6181084
1024	1023000	0	0.996102009	Inf	0.452493729	-479.6530723
1025	1024000	0	0.996102009	Inf	0.452493729	-470.8013386
1026	1025000	0	0.996102009	Inf	0.452493729	-476.4586208
1027	1026000	0	0.996102009	Inf	0.452493729	-471.8970947
1028	1027000	0	0.996102009	Inf	0.452493729	-468.9248646
1029	1028000	0	0.996102009	Inf	0.452493729	-472.9896209
1030	1029000	0	0.996102009	Inf	0.452493729	-469.0947096
1031	1030000	0	0.996102009	Inf	0.452493729	-463.8208494
1032	1031000	0	0.996102009	Inf	0.452493729	-483.4392228
1033	1032000	0	0.996102009	Inf	0.452493729	-467.3213088
1034	1033000	0	0.996102009	Inf	0.452493729	-461.0494408
1035	1034000	0	0.996102009	Inf	0.452493729	-464.6880771
1036	1035000	0	0.996102009	Inf	0.452493729	-470.4262489
1037	1036000	0	0.996102009	Inf	0.452493729	-471.5276371
1038	1037000	0	0.996102009	Inf	0.452493729	-474.7756271
1039	1038000	0	0.996102009	Inf	0.452493729	-474.1719053
1040	1039000	0	0.996102009	Inf	0.452493729	-475.9143035
1041	1040000	0	0.996102009	Inf	0.452493729	-480.9557592
1042	1041000	0	0.996102009	Inf	0.452493729	-485.2486835
1043	1042000	0	0.996102009	Inf	0.452493729	-472.7385481
1044	1043000	0	0.996102009	Inf	0.452493729	-468.1036418
1045	1044000	0	0.996102009	Inf	0.452493729	-462.729274
1046	1045000	0	0.996102009	Inf	0.452493729	-469.207824
1047	1046000	0	0.996102009	Inf	0.452493729	-476.553423
1048	1047000	0	0.996102009	Inf	0.452493729	-479.3719784
1049	1048000	0	0.996102009	Inf	0.452493729	-472.5185404
1050	1049000	0	0.996102009	Inf	0.452493729	-473.7266174
1051	1050000	0	0.996102009	Inf	0.452493729	-487.4390424
1052	1051000	0	0.996102009	Inf	0.452493729	-508.1460054
1053	1052000	0	0.996102009	Inf	0.452493729	-514.6033839
1054	1053000	0	0.996102009	Inf	0.452493729	-498.5731355
1055	1054000	0	0.996102009	Inf	0.452493729	-509.619648
1056	1055000	0	0.996102009	Inf	0.452493729	-504.5608548
1057	1056000	0	0.996102009	Inf	0.452493729	-505.9788082
1058	1057000	0	0.996102009	Inf	0.431846452	-487.4405493
1059	1058000	0	0.996102009	Inf	0.431846452	-499.7742229
1060	1059000	0	0.996102009	Inf	0.431846452	-488.5870147
1061	1060000	0	0.996102009	Inf	0.431846452	-489.5885342
1062	1061000	0	0.996102009	Inf	0.431846452	-488.9637832
1063	1062000	0	0.996102009	Inf	0.431846452	-490.7060547
1064	1063000	0	0.996102009	Inf	0.431846452	-500.1375653
1065	1064000	0	0.993465613	Inf	0.431846452	-493.1294809
1066	1065000	0	0.993465613	Inf	0.431846452	-491.8718893
1067	1066000	0	0.993465613	Inf	0.431846452	-497.1707409
1068	1067000	0	0.993465613	Inf	0.431846452	-498.2309855
1069	1068000	0	0.993465613	Inf	0.431846452	-498.8704271
1070	1069000	0	0.993465613	Inf	0.431846452	-486.1586806
1071	1070000	0	0.993465613	Inf	0.487876806	-494.3941183
1072	1071000	0	0.993465613	Inf	0.487876806	-490.6045147
1073	1072000	0	0.993465613	Inf	0.487876806	-492.336407
1074	1073000	0	0.993465613	Inf	0.487876806	-475.3213454
1075	1074000	0	0.993465613	Inf	0.487876806	-481.0874189
1076	1075000	0	0.993465613	Inf	0.487876806	-482.2682577
1077	1076000	0	0.993465613	Inf	0.487876806	-481.1109946
1078	1077000	0	0.993465613	Inf	0.487876806	-463.0167733
1079	1078000	0	0.993465613	Inf	0.487876806	-476.1368463
1080	1079000	0	0.993465613	Inf	0.487876806	-470.2296587
1081	1080000	0	0.993465613	Inf	0.487876806	-481.2888013
1082	1081000	0	0.993465613	Inf	0.487876806	-478.4344793
1083	1082000	0	0.993465613	Inf	0.487876806	-459.0673327
1084	1083000	0	0.993465613	Inf	0.487876806	-472.1935367
1085	1084000	0	0.993465613	Inf	0.487876806	-473.6186247
1086	1085000	0	0.993465613	Inf	0.551296735	-499.8847376
1087	1086000	0	0.993465613	Inf	0.551296735	-485.7911102
1088	1087000	0	0.993465613	Inf	0.497685924	-473.7228165
1089	1088000	0	0.993465613	Inf	0.497685924	-480.1012327
1090	1089000	0	0.993465613	Inf	0.497685924	-471.7709816
1091	1090000	0	0.993465613	Inf	0.497685924	-476.0522587
1092	1091000	0	0.993465613	Inf	0.497685924	-477.3672034
1093	1092000	0	0.993465613	Inf	0.497685924	-471.6921621
1094	1093000	0	0.993465613	Inf	0.497685924	-471.8601553
1095	1094000	0	0.993465613	Inf	0.497685924	-454.820339
1096	1095000	0	0.993465613	Inf	0.497444958	-454.4103418
1097	1096000	0	0.993465613	Inf	0.497444958	-463.3233502
1098	1097000	0	0.993465613	Inf	0.497444958	-471.4160655
1099	1098000	0	0.993465613	Inf	0.497444958	-488.2999078
1100	1099000	0	0.993465613	Inf	0.497444958	-488.3940652
1101	1100000	0	0.993465613	Inf	0.497444958	-489.0757234
1102	1101000	0	0.993465613	Inf	0.497444958	-478.4536127
1103	1102000	0	0.993465613	Inf	0.497444958	-469.5041557
1104	1103000	0	0.993465613	Inf	0.497444958	-474.2636918
1105	1104000	0	0.993465613	Inf	0.497444958	-464.3397445
1106	1105000	0	0.993465613	Inf	0.497444958	-473.5680059
1107	1106000	0	0.993465613	Inf	0.497444958	-473.6654137
1108	1107000	0	0.993465613	Inf	0.497444958	-481.6039249
1109	1108000	0	0.993465613	Inf	0.497444958	-493.7273471
1110	1109000	0	0.993465613	Inf	0.497444958	-485.9773946
1111	1110000	0	0.993465613	Inf	0.497444958	-487.8367365
1112	1111000	0	0.993465613	Inf	0.344804594	-492.6028445
1113	1112000	0	0.993465613	Inf	0.344804594	-494.0789349
1114	1113000	0	0.993465613	Inf	0.344804594	-500.2732157
1115	1114000	0	0.993465613	Inf	0.344804594	-497.756601
1116	1115000	0	0.993465613	Inf	0.344804594	-499.812516
1117	1116000	0	0.993465613	Inf	0.344804594	-512.4065084
1118	1117000	0	0.993465613	Inf	0.344804594	-515.2571343
1119	1118000	0	0.993465613	Inf	0.344804594	-516.0657832
1120	1119000	0	0.993465613	Inf	0.344804594	-519.1300571
1121	1120000	0	0.993465613	Inf	0.344804594	-511.3421136
1122	1121000	0	0.993465613	Inf	0.344804594	-517.7980978
1123	1122000	0	0.993465613	Inf	0.344804594	-518.1255039
1124	1123000	0	0.993465613	Inf	0.344804594	-506.4628158
1125	1124000	0	0.993465613	Inf	0.344804594	-502.3597108
1126	1125000	0	0.993465613	Inf	0.344804594	-521.984127
1127	1126000	0	0.993465613	Inf	0.344804594	-521.361277
1128	1127000	0	0.993465613	Inf	0.344804594	-516.8314841
1129	1128000	0	0.993465613	Inf	0.344804594	-504.6633029
1130	1129000	0	0.993465613	Inf	0.344804594	-508.070153
1131	1130000	0	0.993465613	Inf	0.344804594	-514.7887117
1132	1131000	0	0.993465613	Inf	0.344804594	-513.8241512
1133	1132000	0	0.993465613	Inf	0.344804594	-535.9594044
1134	1133000	0	0.993465613	Inf	0.344804594	-525.8471848
1135	1134000	0	0.993465613	Inf	0.344804594	-527.6753983
1136	1135000	0	0.993465613	Inf	0.344804594	-537.3135682
1137	1136000	0	0.993465613	Inf	0.344804594	-521.559145
1138	1137000	0	0.993465613	Inf	0.344804594	-504.1807687
1139	1138000	0	0.993465613	Inf	0.344804594	-514.8071912
1140	1139000	0	0.993465613	Inf	0.344804594	-521.8663531
1141	1140000	0	0.993465613	Inf	0.303841437	-524.5448195
1142	1141000	0	0.993465613	Inf	0.303841437	-529.1736007
1143	1142000	0	0.993465613	Inf	0.303841437	-526.096896
1144	1143000	0	0.993465613	Inf	0.303841437	-532.8351191
1145	1144000	0	0.993465613	Inf	0.303841437	-535.6620097
1146	1145000	0	0.993465613	Inf	0.303841437	-533.5790939
1147	1146000	0	0.993465613	Inf	0.303841437	-532.9159561
1148	1147000	0	0.993465613	Inf	0.303841437	-541.8685025
1149	1148000	0	0.993465613	Inf	0.303841437	-549.3486481
1150	1149000	0	0.993465613	Inf	0.303841437	-552.3390355
1151	1150000	0	0.993465613	Inf	0.303841437	-532.0318094
1152	1151000	0	0.993465613	Inf	0.303841437	-534.3336451
1153	1152000	0	0.993465613	Inf	0.303841437	-525.5297245
1154	1153000	0	0.993465613	Inf	0.303841437	-519.4461232
1155	1154000	0	0.993465613	Inf	0.303841437	-538.8079305
1156	1155000	0	0.993465613	Inf	0.303841437	-541.2431058
1157	1156000	0	0.993465613	Inf	0.303841437	-535.9579607
1158	1157000	0	0.993465613	Inf	0.303841437	-517.7207869
1159	1158000	0	0.993465613	Inf	0.303841437	-519.917899
1160	1159000	0	0.993465613	Inf	0.303841437	-506.9206383
1161	1160000	0	0.993465613	Inf	0.303841437	-508.6079981
1162	1161000	0	0.993465613	Inf	0.303841437	-527.5140074
1163	1162000	0	0.993465613	Inf	0.303841437	-509.7774691
1164	1163000	0	0.993465613	Inf	0.303841437	-503.3472572
1165	1164000	0	0.993465613	Inf	0.303841437	-520.0802776
1166	1165000	0	0.993465613	Inf	0.303841437	-526.9327513
1167	1166000	0	0.993465613	Inf	0.303841437	-532.0613671
1168	1167000	0	0.993465613	Inf	0.328587867	-523.6952888
1169	1168000	0	0.993465613	Inf	0.328587867	-518.4002074
1170	1169000	0	0.993465613	Inf	0.328587867	-515.7332233
1171	1170000	0	0.993465613	Inf	0.328587867	-533.4046219
1172	1171000	0	0.993465613	Inf	0.328587867	-521.2598302
1173	1172000	0	0.993465613	Inf	0.328587867	-523.5736488
1174	1173000	0	0.993465613	Inf	0.328587867	-521.0351918
1175	1174000	0	0.993465613	Inf	0.328587867	-531.5612207
1176	1175000	0	0.993465613	Inf	0.328587867	-516.5209099
1177	1176000	0	0.993465613	Inf	0.328587867	-498.6801551
1178	1177000	0	0.993465613	Inf	0.328587867	-506.623527
1179	1178000	0	0.993465613	Inf	0.328587867	-504.2877828
1180	1179000	0	0.993465613	Inf	0.328587867	-506.8962706
1181	1180000	0	0.993465613	Inf	0.328587867	-522.2565253
1182	1181000	0	0.993465613	Inf	0.336919914	-495.2459405
1183	1182000	0	1.001532484	Inf	0.336919914	-513.9392881
1184	1183000	0	1.001532484	Inf	0.336919914	-522.3008423
1185	1184000	0	1.001532484	Inf	0.336919914	-519.1222955
1186	1185000	0	1.001532484	Inf	0.336919914	-507.3297495
1187	1186000	0	0.969408144	Inf	0.336919914	-516.0899928
1188	1187000	0	0.969408144	Inf	0.336919914	-509.1287257
1189	1188000	0	0.969408144	Inf	0.336919914	-508.8003564
1190	1189000	0	0.969408144	Inf	0.421033488	-507.0885952
1191	1190000	0	0.969408144	Inf	0.508771123	-530.2476167
1192	1191000	0	0.969408144	Inf	0.508771123	-513.2774039
1193	1192000	0	0.969408144	Inf	0.508771123	-497.4875371
1194	1193000	0	0.969408144	Inf	0.508771123	-479.7057152
1195	1194000	0	0.969408144	Inf	0.508771123	-484.3659549
1196	1195000	0	0.969408144	Inf	0.508771123	-501.3819393
1197	1196000	0	0.969408144	Inf	0.508771123	-473.1318167
1198	1197000	0	0.969408144	Inf	0.508771123	-477.2168405
1199	1198000	0	0.969408144	Inf	0.508771123	-466.0549034
1200	1199000	0	0.969408144	Inf	0.508771123	-464.7263156
1201	1200000	0	0.969408144	Inf	0.508771123	-461.3076477
1202	1201000	0	0.969408144	Inf	0.508771123	-461.9014824
1203	1202000	0	0.969408144	Inf	0.508771123	-477.2142524
1204	1203000	0	0.969408144	Inf	0.508771123	-483.4514848
1205	1204000	0	0.969408144	Inf	0.508771123	-464.7476795
1206	1205000	0	0.969408144	Inf	0.508771123	-460.4631492
1207	1206000	0	0.969408144	Inf	0.494151103	-468.6686351
1208	1207000	0	0.969408144	Inf	0.494151103	-463.7006861
1209	1208000	0	0.969408144	Inf	0.494151103	-470.4196754
1210	1209000	0	0.969408144	Inf	0.494151103	-462.6776154
1211	1210000	0	0.969408144	Inf	0.494151103	-471.9902363
1212	1211000	0	0.969408144	Inf	0.494151103	-478.5749033
1213	1212000	0	0.969408144	Inf	0.494151103	-482.6736659
1214	1213000	0	0.969408144	Inf	0.494151103	-470.7354912
1215	1214000	0	0.969408144	Inf	0.494151103	-464.0650191
1216	1215000	0	0.969408144	Inf	0.494151103	-459.8346002
1217	1216000	0	0.969408144	Inf	0.494151103	-475.9082132
1218	1217000	0	0.969408144	Inf	0.494151103	-482.0719673
1219	1218000	0	0.969408144	Inf	0.494151103	-477.8078706
1220	1219000	0	0.969408144	Inf	0.494151103	-473.0060009
1221	1220000	0	0.969408144	Inf	0.494151103	-462.7880881
1222	1221000	0	0.969408144	Inf	0.494151103	-455.8468685
1223	1222000	0	0.969408144	Inf	0.494151103	-457.0650021
1224	1223000	0	0.969408144	Inf	0.494151103	-455.3184519
1225	1224000	0	0.969408144	Inf	0.494151103	-462.8804672
1226	1225000	0	0.969408144	Inf	0.494151103	-458.5812726
1227	1226000	0	0.969408144	Inf	0.494151103	-458.5687757
1228	1227000	0	0.969408144	Inf	0.494151103	-455.7913149
1229	1228000	0	0.970419083	Inf	0.542041681	-451.0268402
1230	1229000	0	0.970419083	Inf	0.542041681	-453.9173042
1231	1230000	0	0.970419083	Inf	0.542041681	-453.949321
1232	1231000	0	0.970419083	Inf	0.542041681	-466.240501
1233	1232000	0	0.970419083	Inf	0.542041681	-461.7682769
1234	1233000	0	0.970419083	Inf	0.542041681	-453.9740071
1235	1234000	0	0.970419083	Inf	0.542041681	-457.2760954
1236	1235000	0	0.970419083	Inf	0.542041681	-471.2606902
1237	1236000	0	0.970419083	Inf	0.545295133	-466.6796876
1238	1237000	0	0.970419083	Inf	0.545295133	-457.3467546
1239	1238000	0	0.970419083	Inf	0.545295133	-453.7740174
1240	1239000	0	0.970419083	Inf	0.545295133	-455.4837047
1241	1240000	0	0.970419083	Inf	0.545295133	-452.9795791
1242	1241000	0	0.970419083	Inf	0.545295133	-457.5284665
1243	1242000	0	0.970419083	Inf	0.545295133	-452.4230867
1244	1243000	0	0.970419083	Inf	0.545295133	-470.4643919
1245	1244000	0	0.970419083	Inf	0.494769647	-465.2363876
1246	1245000	0	0.970419083	Inf	0.494769647	-453.0477401
1247	1246000	0	0.970419083	Inf	0.494769647	-466.1200368
1248	1247000	0	0.970419083	Inf	0.494769647	-469.0378213
1249	1248000	0	0.970419083	Inf	0.494769647	-472.1200434
1250	1249000	0	0.970419083	Inf	0.494769647	-478.9182014
1251	1250000	0	0.970419083	Inf	0.494769647	-477.0907855
1252	1251000	0	0.970419083	Inf	0.494769647	-471.0002527
1253	1252000	0	0.970419083	Inf	0.494769647	-468.3891932
1254	1253000	0	0.970419083	Inf	0.494769647	-463.7879339
1255	1254000	0	0.970419083	Inf	0.494769647	-461.4520534
1256	1255000	0	0.970419083	Inf	0.494769647	-462.7713977
1257	1256000	0	0.970419083	Inf	0.494769647	-468.5018526
1258	1257000	0	0.970419083	Inf	0.494769647	-470.4765125
1259	1258000	0	0.970419083	Inf	0.494769647	-480.9838395
1260	1259000	0	0.970419083	Inf	0.494769647	-485.9827231
1261	1260000	0	0.970419083	Inf	0.494769647	-486.8125634
1262	1261000	0	0.970419083	Inf	0.494769647	-481.3465315
1263	1262000	0	0.970419083	Inf	0.494769647	-468.8580089
1264	1263000	0	0.970419083	Inf	0.436686646	-472.5378086
1265	1264000	0	0.970419083	Inf	0.436686646	-466.1890516
1266	1265000	0	0.970419083	Inf	0.436686646	-467.897739
1267	1266000	0	0.970419083	Inf	0.436686646	-486.8667517
1268	1267000	0	0.970419083	Inf	0.436686646	-497.6718344
1269	1268000	0	0.970419083	Inf	0.466148525	-488.9355664
1270	1269000	0	0.970419083	Inf	0.466148525	-477.1473674
1271	1270000	0	0.970419083	Inf	0.466148525	-470.5585921
1272	1271000	0	0.970419083	Inf	0.466148525	-461.8218458
1273	1272000	0	0.970419083	Inf	0.466148525	-462.9643708
1274	1273000	0	0.970419083	Inf	0.466148525	-464.0910966
1275	1274000	0	0.970419083	Inf	0.466148525	-462.0505777
1276	1275000	0	0.970419083	Inf	0.466148525	-458.60013
1277	1276000	0	0.970419083	Inf	0.466148525	-471.3573153
1278	1277000	0	0.970419083	Inf	0.484684332	-463.8850651
1279	1278000	0	0.970419083	Inf	0.484684332	-461.0232493
1280	1279000	0	0.970419083	Inf	0.484684332	-470.8040796
1281	1280000	0	0.970419083	Inf	0.484684332	-482.7934232
1282	1281000	0	0.970419083	Inf	0.476527913	-481.1559183
1283	1282000	0	0.970419083	Inf	0.476527913	-479.4621028
1284	1283000	0	0.970419083	Inf	0.476527913	-471.8125431
1285	1284000	0	0.970419083	Inf	0.476527913	-467.5229712
1286	1285000	0	0.970419083	Inf	0.476527913	-471.3146615
1287	1286000	0	0.970419083	Inf	0.476527913	-470.3868374
1288	1287000	0	0.970419083	Inf	0.476527913	-473.0951693
1289	1288000	0	0.970419083	Inf	0.476527913	-476.0671336
1290	1289000	0	0.970419083	Inf	0.476527913	-468.0572489
1291	1290000	0	0.970419083	Inf	0.476527913	-470.5677466
1292	1291000	0	0.970419083	Inf	0.364652864	-496.401892
1293	1292000	0	0.970419083	Inf	0.364652864	-494.8446114
1294	1293000	0	0.970419083	Inf	0.364652864	-502.1484857
1295	1294000	0	0.970419083	Inf	0.364652864	-510.5770522
1296	1295000	0	0.970419083	Inf	0.364652864	-505.0134111
1297	1296000	0	0.970419083	Inf	0.364652864	-505.3253839
1298	1297000	0	0.970419083	Inf	0.364652864	-511.9360938
1299	1298000	0	0.970419083	Inf	0.364652864	-502.8889421
1300	1299000	0	0.970419083	Inf	0.364652864	-487.2133733
1301	1300000	0	0.970419083	Inf	0.364652864	-496.4146959
1302	1301000	0	0.970419083	Inf	0.364652864	-505.8128251
1303	1302000	0	0.970419083	Inf	0.364652864	-518.5861089
1304	1303000	0	0.970419083	Inf	0.364652864	-510.1997854
1305	1304000	0	0.970419083	Inf	0.364652864	-511.7497322
1306	1305000	0	0.970419083	Inf	0.364652864	-483.9492374
1307	1306000	0	0.970419083	Inf	0.364652864	-507.6825449
1308	1307000	0	0.970419083	Inf	0.364652864	-502.0939723
1309	1308000	0	0.970419083	Inf	0.364652864	-495.3404128
1310	1309000	0	0.970419083	Inf	0.364652864	-492.0363663
1311	1310000	0	0.970419083	Inf	0.364652864	-485.6594635
1312	1311000	0	0.970419083	Inf	0.364652864	-485.055431
1313	1312000	0	0.970419083	Inf	0.364652864	-488.3504247
1314	1313000	0	0.970419083	Inf	0.364652864	-494.8319102
1315	1314000	0	0.970419083	Inf	0.364652864	-483.2751925
1316	1315000	0	0.970419083	Inf	0.423431778	-479.844482
1317	1316000	0	0.970419083	Inf	0.423431778	-481.6878917
1318	1317000	0	0.970419083	Inf	0.423431778	-478.4420595
1319	1318000	0	0.970419083	Inf	0.423431778	-480.7070814
1320	1319000	0	0.970419083	Inf	0.423431778	-486.5640871
1321	1320000	0	0.970419083	Inf	0.423431778	-509.3219661
1322	1321000	0	0.970419083	Inf	0.423431778	-507.2942836
1323	1322000	0	0.970419083	Inf	0.423431778	-514.2200101
1324	1323000	0	0.970419083	Inf	0.423431778	-512.9593522
1325	1324000	0	0.970419083	Inf	0.423431778	-512.6894991
1326	1325000	0	0.970419083	Inf	0.423431778	-512.5685821
1327	1326000	0	0.970419083	Inf	0.423431778	-505.0742719
1328	1327000	0	0.970419083	Inf	0.423431778	-507.5457088
1329	1328000	0	0.970419083	Inf	0.423431778	-505.653985
1330	1329000	0	0.970419083	Inf	0.423431778	-497.5351655
1331	1330000	0	0.970419083	Inf	0.423431778	-483.2912251
1332	1331000	0	0.970419083	Inf	0.423431778	-470.2671177
1333	1332000	0	0.970419083	Inf	0.504505803	-487.0004272
1334	1333000	0	0.970419083	Inf	0.504505803	-487.2108819
1335	1334000	0	0.970419083	Inf	0.504505803	-463.3586837
1336	1335000	0	0.970419083	Inf	0.504505803	-463.7541905
1337	1336000	0	0.970419083	Inf	0.504505803	-475.6278445
1338	1337000	0	0.970419083	Inf	0.504505803	-472.6866245
1339	1338000	0	0.970419083	Inf	0.504505803	-469.1647123
1340	1339000	0	0.970419083	Inf	0.504505803	-479.7591627
1341	1340000	0	0.970419083	Inf	0.504505803	-475.3820267
1342	1341000	0	0.970419083	Inf	0.504505803	-479.1455817
1343	1342000	0	0.970419083	Inf	0.504505803	-482.2572436
1344	1343000	0	0.970419083	Inf	0.504505803	-478.9327118
1345	1344000	0	0.970419083	Inf	0.504505803	-472.5240672
1346	1345000	0	0.970419083	Inf	0.456583641	-467.6088958
1347	1346000	0	0.970419083	Inf	0.456583641	-466.2869629
1348	1347000	0	0.970419083	Inf	0.456583641	-462.2106632
1349	1348000	0	0.970419083	Inf	0.456583641	-453.597363
1350	1349000	0	0.970419083	Inf	0.456583641	-454.5175314
1351	1350000	0	0.970419083	Inf	0.456583641	-473.3875982
1352	1351000	0	0.970419083	Inf	0.456583641	-475.0676435
1353	1352000	0	0.970419083	Inf	0.456583641	-469.2458815
1354	1353000	0	0.970419083	Inf	0.456583641	-485.3651633
1355	1354000	0	0.970419083	Inf	0.456583641	-474.0909545
1356	1355000	0	0.959430451	Inf	0.456583641	-464.8918073
1357	1356000	0	0.959430451	Inf	0.456583641	-466.9742541
1358	1357000	0	0.959430451	Inf	0.456583641	-475.4866168
1359	1358000	0	0.959430451	Inf	0.456583641	-477.9475713
1360	1359000	0	0.959430451	Inf	0.456583641	-481.3635877
1361	1360000	0	0.959430451	Inf	0.364607988	-494.3918402
1362	1361000	0	0.959430451	Inf	0.364607988	-502.3926323
1363	1362000	0	0.959430451	Inf	0.364607988	-515.1238802
1364	1363000	0	0.954100875	Inf	0.364607988	-501.1175154
1365	1364000	0	0.954100875	Inf	0.364607988	-511.1030455
1366	1365000	0	0.954100875	Inf	0.364607988	-498.110098
1367	1366000	0	0.954100875	Inf	0.364607988	-504.3023577
1368	1367000	0	0.954100875	Inf	0.364607988	-501.2497955
1369	1368000	0	0.954100875	Inf	0.364607988	-504.8744353
1370	1369000	0	0.954100875	Inf	0.364607988	-508.2869294
1371	1370000	0	0.954100875	Inf	0.364607988	-530.2173928
1372	1371000	0	0.954100875	Inf	0.364607988	-529.9586146
1373	1372000	0	0.954100875	Inf	0.364607988	-499.7209386
1374	1373000	0	0.954100875	Inf	0.364607988	-498.2390451
1375	1374000	0	0.954100875	Inf	0.364607988	-503.7055339
1376	1375000	0	0.954100875	Inf	0.364607988	-497.5546512
1377	1376000	0	0.954100875	Inf	0.364607988	-504.6520388
1378	1377000	0	0.954100875	Inf	0.364607988	-512.3208286
1379	1378000	0	0.954100875	Inf	0.364607988	-496.5816784
1380	1379000	0	0.954100875	Inf	0.417078077	-487.2938209
1381	1380000	0	0.954100875	Inf	0.417078077	-492.5990566
1382	1381000	0	0.954100875	Inf	0.417078077	-492.6144306
1383	1382000	0	0.954100875	Inf	0.417078077	-503.2098646
1384	1383000	0	0.954100875	Inf	0.417078077	-484.9765049
1385	1384000	0	0.970761885	Inf	0.417078077	-482.1898982
1386	1385000	0	0.970761885	Inf	0.417078077	-480.8428439
1387	1386000	0	0.970761885	Inf	0.417078077	-484.5530278
1388	1387000	0	0.970761885	Inf	0.417078077	-474.4666654
1389	1388000	0	0.970761885	Inf	0.417078077	-485.2061117
1390	1389000	0	0.970761885	Inf	0.417078077	-479.0963325
1391	1390000	0	0.970761885	Inf	0.564309082	-464.2713416
1392	1391000	0	0.970761885	Inf	0.564309082	-466.3337468
1393	1392000	0	0.970761885	Inf	0.564309082	-454.3824134
1394	1393000	0	0.970761885	Inf	0.564309082	-451.5003203
1395	1394000	0	0.970761885	Inf	0.564309082	-461.7586226
1396	1395000	0	0.970761885	Inf	0.564309082	-457.1873865
1397	1396000	0	0.970761885	Inf	0.564309082	-455.2784779
1398	1397000	0	0.970761885	Inf	0.492306631	-473.8483621
1399	1398000	0	0.970761885	Inf	0.492306631	-487.1216076
1400	1399000	0	0.970761885	Inf	0.351757265	-475.0826066
1401	1400000	0	0.970761885	Inf	0.351757265	-480.9975632
1402	1401000	0	0.970761885	Inf	0.351757265	-493.7993066
1403	1402000	0	0.970761885	Inf	0.351757265	-493.7160937
1404	1403000	0	0.970761885	Inf	0.351757265	-491.37922
1405	1404000	0	0.970761885	Inf	0.351757265	-501.4705862
1406	1405000	0	0.970761885	Inf	0.393244407	-514.4008596
1407	1406000	0	0.970761885	Inf	0.393244407	-512.7177598
1408	1407000	0	0.970761885	Inf	0.355978634	-500.778832
1409	1408000	0	0.970761885	Inf	0.355978634	-504.9692269
1410	1409000	0	0.970761885	Inf	0.355978634	-510.4703787
1411	1410000	0	0.970761885	Inf	0.355978634	-503.0205789
1412	1411000	0	0.970761885	Inf	0.355978634	-516.198269
1413	1412000	0	0.970761885	Inf	0.355978634	-531.8866501
1414	1413000	0	0.970761885	Inf	0.355978634	-522.4677238
1415	1414000	0	0.970761885	Inf	0.355978634	-522.2687844
1416	1415000	0	0.970761885	Inf	0.355978634	-520.3428597
1417	1416000	0	0.848159175	Inf	0.355978634	-492.3693819
1418	1417000	0	0.848159175	Inf	0.355978634	-495.7373888
1419	1418000	0	0.848159175	Inf	0.355978634	-508.2715986
1420	1419000	0	0.848159175	Inf	0.355978634	-507.8580781
1421	1420000	0	0.848159175	Inf	0.355978634	-500.2190009
1422	1421000	0	0.848159175	Inf	0.355978634	-508.1143012
1423	1422000	0	0.848159175	Inf	0.355978634	-498.3669713
1424	1423000	0	0.848159175	Inf	0.355978634	-488.2957442
1425	1424000	0	0.848159175	Inf	0.355978634	-494.516673
1426	1425000	0	0.848159175	Inf	0.355978634	-492.2611258
1427	1426000	0	0.848159175	Inf	0.355978634	-499.5003622
1428	1427000	0	0.848159175	Inf	0.355978634	-513.012721
1429	1428000	0	0.848159175	Inf	0.355978634	-501.8613231
1430	1429000	0	0.848159175	Inf	0.355978634	-497.6539134
1431	1430000	0	0.848159175	Inf	0.355978634	-494.4602209
1432	1431000	0	0.848159175	Inf	0.355978634	-502.2826541
1433	1432000	0	0.848159175	Inf	0.355978634	-512.8768281
1434	1433000	0	0.848159175	Inf	0.355978634	-515.0361468
1435	1434000	0	0.848159175	Inf	0.355978634	-508.9512495
1436	1435000	0	0.848159175	Inf	0.355978634	-491.5820411
1437	1436000	0	0.848159175	Inf	0.355978634	-474.0365906
1438	1437000	0	0.848159175	Inf	0.355978634	-480.4362964
1439	1438000	0	0.848159175	Inf	0.355978634	-488.2342983
1440	1439000	0	0.848159175	Inf	0.355978634	-514.6282859
1441	1440000	0	0.848159175	Inf	0.385782125	-501.738058
1442	1441000	0	0.848159175	Inf	0.385782125	-481.9634842
1443	1442000	0	0.848159175	Inf	0.385782125	-475.4988728
1444	1443000	0	0.848159175	Inf	0.385782125	-466.2562007
1445	1444000	0	0.848159175	Inf	0.385782125	-471.2261567
1446	1445000	0	0.848159175	Inf	0.385782125	-486.2748654
1447	1446000	0	0.848159175	Inf	0.385782125	-492.9056709
1448	1447000	0	0.848159175	Inf	0.385782125	-502.1364137
1449	1448000	0	0.848159175	Inf	0.385782125	-504.5495342
1450	1449000	0	0.848159175	Inf	0.385782125	-512.6657343
1451	1450000	0	0.848159175	Inf	0.385782125	-494.3888464
1452	1451000	0	0.848159175	Inf	0.385782125	-501.6412167
1453	1452000	0	0.848159175	Inf	0.385782125	-503.0727716
1454	1453000	0	0.848159175	Inf	0.385782125	-493.0713071
1455	1454000	0	0.848159175	Inf	0.385782125	-500.8773576
1456	1455000	0	0.848159175	Inf	0.385782125	-499.5483042
1457	1456000	0	0.848159175	Inf	0.385782125	-509.4726999
1458	1457000	0	0.848159175	Inf	0.385782125	-506.658964
1459	1458000	0	0.848159175	Inf	0.385782125	-508.390565
1460	1459000	0	0.848159175	Inf	0.385782125	-489.4231156
1461	1460000	0	0.848159175	Inf	0.385782125	-492.4380897
1462	1461000	0	0.848159175	Inf	0.385782125	-501.6975427
1463	1462000	0	0.848159175	Inf	0.385782125	-508.6460076
1464	1463000	0	0.848159175	Inf	0.385782125	-503.4739917
1465	1464000	0	0.848159175	Inf	0.385782125	-498.0134139
1466	1465000	0	0.848159175	Inf	0.385782125	-506.792772
1467	1466000	0	0.848159175	Inf	0.433633146	-507.0635123
1468	1467000	0	0.848159175	Inf	0.433633146	-499.9220002
1469	1468000	0	0.852276504	Inf	0.433633146	-473.5066988
1470	1469000	0	0.852276504	Inf	0.456548383	-482.7950612
1471	1470000	0	0.852276504	Inf	0.456548383	-479.4413559
1472	1471000	0	0.852276504	Inf	0.456548383	-479.5783435
1473	1472000	0	0.852276504	Inf	0.456548383	-472.6292391
1474	1473000	0	0.852276504	Inf	0.456548383	-494.5180339
1475	1474000	0	0.852276504	Inf	0.456548383	-501.8385749
1476	1475000	0	0.852276504	Inf	0.456548383	-482.8365879
1477	1476000	0	0.852276504	Inf	0.456548383	-469.6905044
1478	1477000	0	0.852276504	Inf	0.456548383	-467.0158139
1479	1478000	0	0.852276504	Inf	0.456548383	-472.7909275
1480	1479000	0	0.852276504	Inf	0.456548383	-470.4460416
1481	1480000	0	0.852276504	Inf	0.456548383	-486.3130244
1482	1481000	0	0.852276504	Inf	0.456548383	-477.6461963
1483	1482000	0	0.852276504	Inf	0.456548383	-479.0029141
1484	1483000	0	0.852276504	Inf	0.456548383	-477.3371123
1485	1484000	0	0.852276504	Inf	0.456548383	-471.0972564
1486	1485000	0	0.852276504	Inf	0.456548383	-477.1507447
1487	1486000	0	0.852276504	Inf	0.456548383	-471.890979
1488	1487000	0	0.852276504	Inf	0.456548383	-483.328472
1489	1488000	0	0.852276504	Inf	0.456548383	-496.6936496
1490	1489000	0	0.852276504	Inf	0.456548383	-495.8820464
1491	1490000	0	0.852276504	Inf	0.456548383	-480.4888149
1492	1491000	0	0.852276504	Inf	0.456548383	-481.1726149
1493	1492000	0	0.852276504	Inf	0.456548383	-480.101803
1494	1493000	0	0.852276504	Inf	0.456548383	-469.7808222
1495	1494000	0	0.852276504	Inf	0.456548383	-476.4080606
1496	1495000	0	0.852276504	Inf	0.456548383	-471.7409587
1497	1496000	0	0.852276504	Inf	0.456548383	-476.245941
1498	1497000	0	0.852276504	Inf	0.456548383	-464.8871269
1499	1498000	0	0.852276504	Inf	0.456548383	-472.4507963
1500	1499000	0	0.852276504	Inf	0.456548383	-475.0497635
1501	1500000	0	0.852276504	Inf	0.456548383	-477.4199146
1502	1501000	0	0.852276504	Inf	0.456548383	-484.3914422
1503	1502000	0	0.852276504	Inf	0.456548383	-490.9819756
1504	1503000	0	0.852276504	Inf	0.456548383	-489.0413913
1505	1504000	0	0.852276504	Inf	0.456548383	-491.0457487
1506	1505000	0	0.852276504	Inf	0.456548383	-494.5067057
1507	1506000	0	0.852276504	Inf	0.432753123	-492.7890586
1508	1507000	0	0.852276504	Inf	0.432753123	-484.9100795
1509	1508000	0	0.852276504	Inf	0.432753123	-487.63877
1510	1509000	0	0.852276504	Inf	0.432753123	-475.9358207
1511	1510000	0	0.852276504	Inf	0.432753123	-492.1362454
1512	1511000	0	0.852276504	Inf	0.432753123	-486.51955
1513	1512000	0	0.852276504	Inf	0.432753123	-490.06611
1514	1513000	0	0.852276504	Inf	0.432753123	-485.1168274
1515	1514000	0	0.852276504	Inf	0.432753123	-487.0359989
1516	1515000	0	0.852276504	Inf	0.432753123	-482.5071976
1517	1516000	0	0.852276504	Inf	0.432753123	-484.3815246
1518	1517000	0	0.852276504	Inf	0.432753123	-481.1481193
1519	1518000	0	0.852276504	Inf	0.432753123	-490.6081168
1520	1519000	0	0.852276504	Inf	0.432753123	-488.4232886
1521	1520000	0	0.852276504	Inf	0.432753123	-486.0529281
1522	1521000	0	0.852276504	Inf	0.432753123	-504.3294529
1523	1522000	0	0.852276504	Inf	0.302390644	-505.1497109
1524	1523000	0	0.852276504	Inf	0.302390644	-522.0194808
1525	1524000	0	0.852276504	Inf	0.302390644	-514.9801767
1526	1525000	0	0.852276504	Inf	0.302390644	-521.1830843
1527	1526000	0	0.852276504	Inf	0.302390644	-530.6500229
1528	1527000	0	0.852276504	Inf	0.302390644	-509.3854718
1529	1528000	0	0.852276504	Inf	0.302390644	-512.3847522
1530	1529000	0	0.852276504	Inf	0.302390644	-503.8097087
1531	1530000	0	0.852276504	Inf	0.302390644	-522.0720264
1532	1531000	0	0.852276504	Inf	0.302390644	-530.0267566
1533	1532000	0	0.852276504	Inf	0.302390644	-536.669831
1534	1533000	0	0.852276504	Inf	0.302390644	-526.1468945
1535	1534000	0	0.852276504	Inf	0.302390644	-531.0964899
1536	1535000	0	0.852276504	Inf	0.302390644	-530.7106616
1537	1536000	0	0.852276504	Inf	0.302390644	-540.8386932
1538	1537000	0	0.852276504	Inf	0.302390644	-529.5385371
1539	1538000	0	0.852276504	Inf	0.302390644	-523.9138467
1540	1539000	0	0.852276504	Inf	0.260331283	-532.0338853
1541	1540000	0	0.852276504	Inf	0.260331283	-524.0521851
1542	1541000	0	0.852276504	Inf	0.260331283	-538.7349877
1543	1542000	0	0.852276504	Inf	0.286205192	-531.6982242
1544	1543000	0	0.852276504	Inf	0.286205192	-541.4177932
1545	1544000	0	0.852276504	Inf	0.298302107	-523.3296829
1546	1545000	0	0.852276504	Inf	0.298302107	-529.7732814
1547	1546000	0	0.852276504	Inf	0.298302107	-537.433386
1548	1547000	0	0.852276504	Inf	0.298302107	-527.2783164
1549	1548000	0	0.852276504	Inf	0.298302107	-523.8032713
1550	1549000	0	0.852276504	Inf	0.298302107	-534.791137
1551	1550000	0	0.852276504	Inf	0.298302107	-532.4852783
1552	1551000	0	0.852276504	Inf	0.298302107	-533.6372992
1553	1552000	0	0.852276504	Inf	0.298302107	-531.0647979
1554	1553000	0	0.852276504	Inf	0.298302107	-527.9223185
1555	1554000	0	0.852276504	Inf	0.298302107	-546.1888313
1556	1555000	0	0.852276504	Inf	0.298302107	-544.5232658
1557	1556000	0	0.852276504	Inf	0.298302107	-547.7509924
1558	1557000	0	0.852276504	Inf	0.298302107	-545.0067471
1559	1558000	0	0.852276504	Inf	0.298302107	-552.3768517
1560	1559000	0	0.852276504	Inf	0.298302107	-548.5893148
1561	1560000	0	0.852276504	Inf	0.246436619	-560.9231718
1562	1561000	0	0.852276504	Inf	0.246436619	-543.5042993
1563	1562000	0	0.841848153	Inf	0.246436619	-558.8330989
1564	1563000	0	0.841848153	Inf	0.246436619	-551.6274549
1565	1564000	0	0.841848153	Inf	0.246436619	-554.5859015
1566	1565000	0	0.841848153	Inf	0.246436619	-565.7616908
1567	1566000	0	0.841848153	Inf	0.246436619	-550.0812386
1568	1567000	0	0.841848153	Inf	0.246436619	-551.2484
1569	1568000	0	0.841848153	Inf	0.246436619	-554.5847498
1570	1569000	0	0.841848153	Inf	0.246436619	-547.6788145
1571	1570000	0	0.841848153	Inf	0.246436619	-538.3329264
1572	1571000	0	0.841848153	Inf	0.246436619	-546.0646219
1573	1572000	0	0.841848153	Inf	0.246436619	-558.5027768
1574	1573000	0	0.841848153	Inf	0.246436619	-542.2632526
1575	1574000	0	0.841848153	Inf	0.246436619	-541.5495147
1576	1575000	0	0.841848153	Inf	0.246436619	-552.5592031
1577	1576000	0	0.841848153	Inf	0.246436619	-559.1650053
1578	1577000	0	0.841848153	Inf	0.246436619	-555.4863395
1579	1578000	0	0.841848153	Inf	0.246436619	-534.0956461
1580	1579000	0	0.841848153	Inf	0.246436619	-542.6554143
1581	1580000	0	0.841848153	Inf	0.246436619	-558.2590288
1582	1581000	0	0.841848153	Inf	0.246436619	-562.4198799
1583	1582000	0	0.841848153	Inf	0.246436619	-551.6817233
1584	1583000	0	0.841848153	Inf	0.246436619	-554.6057397
1585	1584000	0	0.841848153	Inf	0.246436619	-545.9980726
1586	1585000	0	0.841848153	Inf	0.246436619	-554.1227805
1587	1586000	0	0.841848153	Inf	0.246436619	-545.4800957
1588	1587000	0	0.841848153	Inf	0.246436619	-553.536988
1589	1588000	0	0.841848153	Inf	0.246436619	-551.5841378
1590	1589000	0	0.841848153	Inf	0.246436619	-554.0522456
1591	1590000	0	0.841848153	Inf	0.246436619	-543.7461989
1592	1591000	0	0.841848153	Inf	0.246436619	-537.4206364
1593	1592000	0	0.841848153	Inf	0.246436619	-521.3094652
1594	1593000	0	0.841848153	Inf	0.246436619	-532.7242766
1595	1594000	0	0.841848153	Inf	0.246436619	-528.3138111
1596	1595000	0	0.841848153	Inf	0.246436619	-542.4305585
1597	1596000	0	0.841848153	Inf	0.246436619	-541.6784944
1598	1597000	0	0.841848153	Inf	0.246436619	-547.4592005
1599	1598000	0	0.946992176	Inf	0.246436619	-543.2770634
1600	1599000	0	0.946992176	Inf	0.246436619	-549.9660278
1601	1600000	0	0.946992176	Inf	0.246436619	-566.7371482
1602	1601000	0	0.946992176	Inf	0.246436619	-566.4290071
1603	1602000	0	0.946992176	Inf	0.246436619	-558.3469169
1604	1603000	0	0.946992176	Inf	0.246436619	-562.4924321
1605	1604000	0	0.946992176	Inf	0.246436619	-558.1263845
1606	1605000	0	0.946992176	Inf	0.246436619	-566.4238474
1607	1606000	0	0.946992176	Inf	0.246436619	-566.537098
1608	1607000	0	0.946992176	Inf	0.246436619	-573.391679
1609	1608000	0	0.946992176	Inf	0.246436619	-576.236283
1610	1609000	0	0.946992176	Inf	0.246436619	-589.8387558
1611	1610000	0	0.946992176	Inf	0.246436619	-568.8696692
1612	1611000	0	0.946992176	Inf	0.246436619	-572.4290747
1613	1612000	0	0.946992176	Inf	0.246436619	-565.1936684
1614	1613000	0	0.946992176	Inf	0.246436619	-577.0976443
1615	1614000	0	0.946992176	Inf	0.246436619	-556.0520491
1616	1615000	0	0.946992176	Inf	0.246436619	-562.7233124
1617	1616000	0	0.946992176	Inf	0.246436619	-564.2913629
1618	1617000	0	0.946992176	Inf	0.246436619	-554.1685416
1619	1618000	0	0.946992176	Inf	0.246436619	-564.6744642
1620	1619000	0	0.946992176	Inf	0.246436619	-571.6665059
1621	1620000	0	0.946992176	Inf	0.217060695	-562.7755728
1622	1621000	0	0.946992176	Inf	0.217060695	-573.4496038
1623	1622000	0	0.946992176	Inf	0.215085679	-564.9633765
1624	1623000	0	0.946992176	Inf	0.227089332	-572.8092488
1625	1624000	0	0.946992176	Inf	0.227089332	-567.536476
1626	1625000	0	0.946992176	Inf	0.234067319	-556.9559822
1627	1626000	0	0.946992176	Inf	0.234067319	-554.7841434
1628	1627000	0	0.946992176	Inf	0.234067319	-551.1741085
1629	1628000	0	0.946992176	Inf	0.234067319	-555.1514702
1630	1629000	0	0.946992176	Inf	0.234067319	-562.127579
1631	1630000	0	0.946992176	Inf	0.234067319	-564.2483184
1632	1631000	0	0.946992176	Inf	0.234067319	-562.8314883
1633	1632000	0	0.946992176	Inf	0.234067319	-562.4582941
1634	1633000	0	0.946992176	Inf	0.234067319	-566.7053689
1635	1634000	0	0.946992176	Inf	0.234067319	-564.3282502
1636	1635000	0	0.946992176	Inf	0.234067319	-573.2251276
1637	1636000	0	0.946992176	Inf	0.234067319	-568.9118781
1638	1637000	0	0.946992176	Inf	0.241563101	-553.7997509
1639	1638000	0	0.946992176	Inf	0.241563101	-549.3268154
1640	1639000	0	0.946992176	Inf	0.241563101	-547.5684274
1641	1640000	0	0.946992176	Inf	0.241563101	-558.3020249
1642	1641000	0	0.946992176	Inf	0.241563101	-564.0639733
1643	1642000	0	0.946992176	Inf	0.241563101	-565.4936095
1644	1643000	0	0.946992176	Inf	0.241563101	-571.3717758
1645	1644000	0	0.946992176	Inf	0.241563101	-557.2118545
1646	1645000	0	0.946992176	Inf	0.241563101	-557.0327677
1647	1646000	0	0.946992176	Inf	0.241563101	-559.9322812
1648	1647000	0	0.946992176	Inf	0.241563101	-550.5549626
1649	1648000	0	0.946992176	Inf	0.241563101	-555.5118159
1650	1649000	0	0.946992176	Inf	0.241563101	-566.1492274
1651	1650000	0	0.946992176	Inf	0.241563101	-563.6177944
1652	1651000	0	0.946992176	Inf	0.241563101	-555.1659491
1653	1652000	0	0.946992176	Inf	0.241563101	-540.5780285
1654	1653000	0	0.946992176	Inf	0.241563101	-551.029409
1655	1654000	0	0.946992176	Inf	0.241563101	-544.9019775
1656	1655000	0	0.946992176	Inf	0.243925597	-559.8667444
1657	1656000	0	0.946992176	Inf	0.243925597	-566.1131097
1658	1657000	0	0.946992176	Inf	0.243925597	-552.9961537
1659	1658000	0	0.946992176	Inf	0.243925597	-542.1006039
1660	1659000	0	0.946992176	Inf	0.243925597	-546.392158
1661	1660000	0	0.946992176	Inf	0.243925597	-543.4588922
1662	1661000	0	0.946992176	Inf	0.243925597	-538.8531295
1663	1662000	0	0.946992176	Inf	0.243925597	-540.0781666
1664	1663000	0	0.946992176	Inf	0.243925597	-548.2710761
1665	1664000	0	0.946992176	Inf	0.245245921	-556.378631
1666	1665000	0	0.946992176	Inf	0.245245921	-558.6722033
1667	1666000	0	0.946992176	Inf	0.245245921	-564.2895174
1668	1667000	0	0.946992176	Inf	0.245245921	-557.6353996
1669	1668000	0	0.946992176	Inf	0.245245921	-551.910702
1670	1669000	0	0.946992176	Inf	0.245245921	-562.3807422
1671	1670000	0	0.946992176	Inf	0.245245921	-563.7063987
1672	1671000	0	0.946992176	Inf	0.245245921	-566.4368016
1673	1672000	0	0.946992176	Inf	0.245245921	-562.4223559
1674	1673000	0	0.946992176	Inf	0.245245921	-567.590731
1675	1674000	0	0.946992176	Inf	0.245245921	-564.6713619
1676	1675000	0	0.946992176	Inf	0.245245921	-582.9324523
1677	1676000	0	0.946992176	Inf	0.245245921	-581.151698
1678	1677000	0	0.946992176	Inf	0.245245921	-567.0372097
1679	1678000	0	0.946992176	Inf	0.245245921	-565.5845013
1680	1679000	0	0.946992176	Inf	0.245245921	-542.4984953
1681	1680000	0	0.946992176	Inf	0.245245921	-548.9716287
1682	1681000	0	0.946992176	Inf	0.245245921	-553.1788891
1683	1682000	0	0.946992176	Inf	0.245245921	-551.3571592
1684	1683000	0	0.946992176	Inf	0.299986566	-549.4725319
1685	1684000	0	0.946992176	Inf	0.299986566	-569.2970888
1686	1685000	0	0.946992176	Inf	0.299986566	-555.8078422
1687	1686000	0	0.946992176	Inf	0.299986566	-549.1727148
1688	1687000	0	0.946992176	Inf	0.299986566	-541.8007995
1689	1688000	0	0.946992176	Inf	0.299986566	-540.6222636
1690	1689000	0	0.946992176	Inf	0.299986566	-561.1050735
1691	1690000	0	0.946992176	Inf	0.299986566	-549.2738588
1692	1691000	0	0.946992176	Inf	0.299986566	-552.9048554
1693	1692000	0	0.946992176	Inf	0.299986566	-550.4139347
1694	1693000	0	0.946992176	Inf	0.299986566	-548.2714836
1695	1694000	0	0.946992176	Inf	0.299986566	-549.6922475
1696	1695000	0	0.946992176	Inf	0.299986566	-555.208428
1697	1696000	0	0.946992176	Inf	0.299986566	-551.7830911
1698	1697000	0	0.946992176	Inf	0.299986566	-543.9105322
1699	1698000	0	0.946992176	Inf	0.299986566	-550.7527907
1700	1699000	0	0.946992176	Inf	0.299986566	-545.0529804
1701	1700000	0	0.946992176	Inf	0.299986566	-533.5185449
1702	1701000	0	0.946992176	Inf	0.299986566	-525.5619542
1703	1702000	0	0.946992176	Inf	0.299986566	-530.8298907
1704	1703000	0	0.946992176	Inf	0.299986566	-530.2847492
1705	1704000	0	0.946992176	Inf	0.299986566	-517.2244019
1706	1705000	0	0.946992176	Inf	0.299986566	-519.8491203
1707	1706000	0	0.946992176	Inf	0.299986566	-526.1376326
1708	1707000	0	0.946992176	Inf	0.299986566	-519.3966271
1709	1708000	0	0.946992176	Inf	0.299986566	-523.8161714
1710	1709000	0	0.946992176	Inf	0.309880314	-526.8695537
1711	1710000	0	0.946992176	Inf	0.309880314	-517.1938472
1712	1711000	0	0.946163934	Inf	0.309880314	-528.9639581
1713	1712000	0	0.946163934	Inf	0.309880314	-522.2374333
1714	1713000	0	0.946163934	Inf	0.309880314	-529.6921249
1715	1714000	0	0.946163934	Inf	0.309880314	-535.4499826
1716	1715000	0	0.988010378	Inf	0.309880314	-526.0123003
1717	1716000	0	0.988010378	Inf	0.309880314	-521.9766648
1718	1717000	0	0.988010378	Inf	0.309880314	-533.1403944
1719	1718000	0	0.988010378	Inf	0.309880314	-523.8938578
1720	1719000	0	0.949552576	Inf	0.309880314	-511.001184
1721	1720000	0	0.949552576	Inf	0.324360917	-521.6079355
1722	1721000	0	0.949552576	Inf	0.324360917	-520.0314221
1723	1722000	0	0.949552576	Inf	0.324360917	-528.4468205
1724	1723000	0	0.949552576	Inf	0.324360917	-530.3501281
1725	1724000	0	0.949552576	Inf	0.324360917	-527.4437676
1726	1725000	0	0.949552576	Inf	0.324360917	-538.18341
1727	1726000	0	0.949552576	Inf	0.324360917	-533.1634232
1728	1727000	0	0.949552576	Inf	0.324360917	-537.4728527
1729	1728000	0	0.949552576	Inf	0.324360917	-540.3614358
1730	1729000	0	0.949552576	Inf	0.324360917	-558.6283865
1731	1730000	0	0.949552576	Inf	0.324360917	-535.4092774
1732	1731000	0	0.949552576	Inf	0.324360917	-541.0589745
1733	1732000	0	0.949552576	Inf	0.324360917	-527.7624171
1734	1733000	0	0.949552576	Inf	0.324360917	-535.9103698
1735	1734000	0	0.949552576	Inf	0.324360917	-536.7389762
1736	1735000	0	0.949552576	Inf	0.324360917	-552.6246966
1737	1736000	0	0.949552576	Inf	0.324360917	-551.002861
1738	1737000	0	0.949552576	Inf	0.324360917	-537.711121
1739	1738000	0	0.949552576	Inf	0.324360917	-539.7060466
1740	1739000	0	0.949552576	Inf	0.324360917	-556.5111761
1741	1740000	0	0.949552576	Inf	0.324360917	-562.592289
1742	1741000	0	0.949552576	Inf	0.324360917	-561.6883167
1743	1742000	0	0.949552576	Inf	0.264477758	-557.8835171
1744	1743000	0	0.949552576	Inf	0.264477758	-561.9237895
1745	1744000	0	0.949552576	Inf	0.264477758	-583.2026326
1746	1745000	0	0.949552576	Inf	0.264477758	-581.5593189
1747	1746000	0	0.949552576	Inf	0.264477758	-578.0685994
1748	1747000	0	0.949552576	Inf	0.264477758	-584.228227
1749	1748000	0	0.949552576	Inf	0.264477758	-565.7915607
1750	1749000	0	0.949552576	Inf	0.264477758	-554.0445931
1751	1750000	0	0.949552576	Inf	0.264477758	-550.7034294
1752	1751000	0	0.949552576	Inf	0.264477758	-553.5255697
1753	1752000	0	0.949552576	Inf	0.264477758	-557.460088
1754	1753000	0	0.949552576	Inf	0.264477758	-561.1840967
1755	1754000	0	0.949552576	Inf	0.264477758	-565.0020373
1756	1755000	0	0.949552576	Inf	0.264477758	-558.7448838
1757	1756000	0	0.949552576	Inf	0.264477758	-563.7275626
1758	1757000	0	0.949552576	Inf	0.264477758	-564.0964645
1759	1758000	0	0.949552576	Inf	0.218828297	-557.7294983
1760	1759000	0	0.949552576	Inf	0.218828297	-580.6330583
1761	1760000	0	0.949552576	Inf	0.218828297	-580.6448759
1762	1761000	0	0.949552576	Inf	0.218828297	-583.2733268
1763	1762000	0	0.949552576	Inf	0.218828297	-574.7993904
1764	1763000	0	0.949552576	Inf	0.218828297	-561.6616688
1765	1764000	0	0.949552576	Inf	0.218828297	-560.0989755
1766	1765000	0	0.949552576	Inf	0.218828297	-573.8486249
1767	1766000	0	0.949552576	Inf	0.218828297	-576.6386631
1768	1767000	0	0.949552576	Inf	0.218828297	-579.8990932
1769	1768000	0	0.949552576	Inf	0.218828297	-565.3142948
1770	1769000	0	0.946675114	Inf	0.218828297	-578.0883758
1771	1770000	0	0.946675114	Inf	0.218828297	-570.7333122
1772	1771000	0	0.946675114	Inf	0.218828297	-578.1639063
1773	1772000	0	0.946675114	Inf	0.218828297	-558.5301402
1774	1773000	0	0.946675114	Inf	0.218828297	-559.9562741
1775	1774000	0	0.946675114	Inf	0.218828297	-565.1326753
1776	1775000	0	0.946675114	Inf	0.218828297	-555.5106133
1777	1776000	0	0.946675114	Inf	0.218828297	-566.9408124
1778	1777000	0	0.946675114	Inf	0.218828297	-556.4581638
1779	1778000	0	0.946675114	Inf	0.218828297	-571.562877
1780	1779000	0	0.946675114	Inf	0.218828297	-567.4480135
1781	1780000	0	0.946675114	Inf	0.218828297	-555.6519089
1782	1781000	0	0.946675114	Inf	0.218828297	-559.1415693
1783	1782000	0	0.946675114	Inf	0.218828297	-562.6343065
1784	1783000	0	0.946675114	Inf	0.218828297	-546.557054
1785	1784000	0	0.946675114	Inf	0.292815503	-550.715809
1786	1785000	0	0.946675114	Inf	0.292815503	-555.8663879
1787	1786000	0	0.946675114	Inf	0.292815503	-556.4629332
1788	1787000	0	0.946675114	Inf	0.292815503	-549.3844751
1789	1788000	0	0.946675114	Inf	0.292815503	-538.6864626
1790	1789000	0	0.946675114	Inf	0.292815503	-527.3136299
1791	1790000	0	0.946675114	Inf	0.292815503	-528.8664007
1792	1791000	0	0.946675114	Inf	0.292815503	-521.417443
1793	1792000	0	0.946675114	Inf	0.292815503	-527.6089108
1794	1793000	0	0.946675114	Inf	0.292815503	-524.2026305
1795	1794000	0	0.946675114	Inf	0.292815503	-523.3167872
1796	1795000	0	0.946675114	Inf	0.292815503	-526.1992433
1797	1796000	0	0.946675114	Inf	0.292815503	-533.5624934
1798	1797000	0	0.946675114	Inf	0.292815503	-528.9196573
1799	1798000	0	0.946675114	Inf	0.292815503	-520.4181061
1800	1799000	0	0.946675114	Inf	0.292815503	-510.7627077
1801	1800000	0	0.946675114	Inf	0.292815503	-522.4972962
1802	1801000	0	0.946675114	Inf	0.292815503	-519.773964
1803	1802000	0	0.946675114	Inf	0.292815503	-534.7679425
1804	1803000	0	0.946675114	Inf	0.292815503	-537.0326033
1805	1804000	0	0.946675114	Inf	0.292815503	-542.7140008
1806	1805000	0	0.946675114	Inf	0.292815503	-539.5001929
1807	1806000	0	0.946675114	Inf	0.292815503	-550.9143834
1808	1807000	0	0.945032053	Inf	0.292815503	-545.9235868
1809	1808000	0	0.945032053	Inf	0.292815503	-543.7439058
1810	1809000	0	0.945032053	Inf	0.292815503	-528.4543346
1811	1810000	0	0.945032053	Inf	0.292815503	-529.8199194
1812	1811000	0	0.945032053	Inf	0.292815503	-524.3075546
1813	1812000	0	0.945032053	Inf	0.292815503	-541.0373934
1814	1813000	0	0.945032053	Inf	0.292815503	-562.2494046
1815	1814000	0	0.945032053	Inf	0.292815503	-567.180915
1816	1815000	0	0.945032053	Inf	0.292815503	-562.907182
1817	1816000	0	0.945032053	Inf	0.292815503	-547.849489
1818	1817000	0	0.945032053	Inf	0.292815503	-554.1750937
1819	1818000	0	0.945032053	Inf	0.292815503	-559.5003698
1820	1819000	0	0.945032053	Inf	0.242153824	-552.0231666
1821	1820000	0	0.945032053	Inf	0.242153824	-564.8712149
1822	1821000	0	0.945032053	Inf	0.242153824	-554.3963852
1823	1822000	0	0.945032053	Inf	0.242153824	-553.662872
1824	1823000	0	0.945032053	Inf	0.242153824	-554.6775178
1825	1824000	0	0.945032053	Inf	0.242153824	-551.5654029
1826	1825000	0	0.945032053	Inf	0.242153824	-560.3242276
1827	1826000	0	0.945032053	Inf	0.242153824	-561.5867077
1828	1827000	0	0.945032053	Inf	0.242153824	-557.5259375
1829	1828000	0	0.945032053	Inf	0.242153824	-563.2497466
1830	1829000	0	0.945032053	Inf	0.242153824	-566.8072726
1831	1830000	0	0.945032053	Inf	0.242153824	-533.6577021
1832	1831000	0	0.945032053	Inf	0.251837579	-525.1329352
1833	1832000	0	0.945032053	Inf	0.251837579	-531.0843831
1834	1833000	0	0.945032053	Inf	0.251837579	-543.2093197
1835	1834000	0	0.945032053	Inf	0.251837579	-548.7696355
1836	1835000	0	0.945032053	Inf	0.251837579	-552.9391508
1837	1836000	0	0.945032053	Inf	0.251837579	-552.1251239
1838	1837000	0	0.945032053	Inf	0.251837579	-561.1094655
1839	1838000	0	0.945032053	Inf	0.251837579	-563.4946429
1840	1839000	0	0.945032053	Inf	0.251837579	-563.021738
1841	1840000	0	0.945032053	Inf	0.251837579	-564.421349
1842	1841000	0	0.945032053	Inf	0.251837579	-550.7577126
1843	1842000	0	0.945032053	Inf	0.251837579	-545.8882203
1844	1843000	0	0.945032053	Inf	0.251837579	-535.7330248
1845	1844000	0	0.945032053	Inf	0.251837579	-520.6585123
1846	1845000	0	0.945032053	Inf	0.251837579	-531.3402524
1847	1846000	0	0.945032053	Inf	0.251837579	-526.4232982
1848	1847000	0	0.945032053	Inf	0.251837579	-531.4705897
1849	1848000	0	0.945032053	Inf	0.265902498	-545.4184309
1850	1849000	0	0.945032053	Inf	0.265902498	-547.6177171
1851	1850000	0	0.945032053	Inf	0.265902498	-528.91355
1852	1851000	0	0.945032053	Inf	0.265902498	-533.3585782
1853	1852000	0	0.945032053	Inf	0.265902498	-551.1086547
1854	1853000	0	0.945032053	Inf	0.265902498	-550.6786731
1855	1854000	0	0.945032053	Inf	0.265902498	-543.1112313
1856	1855000	0	0.945032053	Inf	0.265902498	-549.1399969
1857	1856000	0	0.945032053	Inf	0.265902498	-536.2449844
1858	1857000	0	0.945032053	Inf	0.265902498	-520.4414112
1859	1858000	0	0.945032053	Inf	0.265902498	-517.0241577
1860	1859000	0	0.945032053	Inf	0.265902498	-516.3665147
1861	1860000	0	0.945032053	Inf	0.265902498	-526.6246183
1862	1861000	0	0.945032053	Inf	0.265902498	-532.4754909
1863	1862000	0	0.998012585	Inf	0.265902498	-538.3431098
1864	1863000	0	0.998012585	Inf	0.265902498	-543.3099734
1865	1864000	0	0.998012585	Inf	0.265902498	-550.4719514
1866	1865000	0	0.998012585	Inf	0.265902498	-560.7962096
1867	1866000	0	0.998012585	Inf	0.265902498	-556.2671111
1868	1867000	0	0.998012585	Inf	0.265902498	-543.911183
1869	1868000	0	0.998012585	Inf	0.265902498	-550.2147113
1870	1869000	0	0.998012585	Inf	0.265902498	-550.5724277
1871	1870000	0	0.974097072	Inf	0.265902498	-570.2093883
1872	1871000	0	0.974097072	Inf	0.265902498	-573.2692482
1873	1872000	0	0.974097072	Inf	0.265902498	-556.6453233
1874	1873000	0	0.974097072	Inf	0.265902498	-562.8460268
1875	1874000	0	0.974097072	Inf	0.265902498	-550.0169998
1876	1875000	0	0.974097072	Inf	0.2575242	-555.9416848
1877	1876000	0	0.974097072	Inf	0.2575242	-555.2463917
1878	1877000	0	0.974097072	Inf	0.2575242	-561.6961019
1879	1878000	0	0.974097072	Inf	0.2575242	-554.1408474
1880	1879000	0	0.974097072	Inf	0.2575242	-552.6952561
1881	1880000	0	0.974097072	Inf	0.2575242	-562.8522469
1882	1881000	0	0.974097072	Inf	0.2575242	-556.501306
1883	1882000	0	0.974097072	Inf	0.2575242	-554.2929628
1884	1883000	0	0.974097072	Inf	0.2575242	-540.869977
1885	1884000	0	0.974097072	Inf	0.2575242	-548.4052408
1886	1885000	0	0.974097072	Inf	0.2575242	-548.728529
1887	1886000	0	0.974097072	Inf	0.2575242	-548.229524
1888	1887000	0	0.974097072	Inf	0.2575242	-540.3942096
1889	1888000	0	0.974097072	Inf	0.2575242	-546.6394993
1890	1889000	0	0.974097072	Inf	0.2575242	-527.0094206
1891	1890000	0	0.974097072	Inf	0.2575242	-536.5255023
1892	1891000	0	0.974097072	Inf	0.2575242	-544.5844005
1893	1892000	0	0.974097072	Inf	0.2575242	-543.4141267
1894	1893000	0	0.974097072	Inf	0.2575242	-554.8797385
1895	1894000	0	0.974097072	Inf	0.2575242	-557.7121384
1896	1895000	0	0.974097072	Inf	0.2575242	-550.0199946
1897	1896000	0	0.974097072	Inf	0.2575242	-554.3955803
1898	1897000	0	0.974097072	Inf	0.2575242	-555.9006046
1899	1898000	0	0.974097072	Inf	0.2575242	-567.7310872
1900	1899000	0	0.974097072	Inf	0.2575242	-577.5999499
1901	1900000	0	0.974097072	Inf	0.2575242	-579.7361046
1902	1901000	0	0.974097072	Inf	0.2575242	-567.314503
1903	1902000	0	0.974097072	Inf	0.279510028	-564.867689
1904	1903000	0	0.974097072	Inf	0.279510028	-565.1832594
1905	1904000	0	0.974097072	Inf	0.279510028	-537.143429
1906	1905000	0	0.974097072	Inf	0.279510028	-546.8640914
1907	1906000	0	0.974097072	Inf	0.279510028	-551.2989256
1908	1907000	0	0.974097072	Inf	0.279510028	-548.3280389
1909	1908000	0	0.974097072	Inf	0.279510028	-541.6479007
1910	1909000	0	0.974097072	Inf	0.279510028	-538.4949265
1911	1910000	0	0.974097072	Inf	0.279510028	-533.2243528
1912	1911000	0	0.974097072	Inf	0.279510028	-529.487183
1913	1912000	0	0.974097072	Inf	0.279510028	-543.2019478
1914	1913000	0	1.000781845	Inf	0.279510028	-551.7034924
1915	1914000	0	1.000781845	Inf	0.279510028	-543.9101508
1916	1915000	0	1.000781845	Inf	0.279510028	-544.2382398
1917	1916000	0	1.000781845	Inf	0.279510028	-547.0238409
1918	1917000	0	1.000781845	Inf	0.279510028	-552.2194829
1919	1918000	0	1.000781845	Inf	0.279510028	-550.2705811
1920	1919000	0	1.000781845	Inf	0.279510028	-534.9776429
1921	1920000	0	1.000781845	Inf	0.279510028	-537.4967282
1922	1921000	0	1.000781845	Inf	0.279510028	-539.4263469
1923	1922000	0	1.000781845	Inf	0.279510028	-534.5223196
1924	1923000	0	1.000781845	Inf	0.279510028	-532.5623309
1925	1924000	0	1.000781845	Inf	0.279510028	-538.6968145
1926	1925000	0	1.000781845	Inf	0.279510028	-542.9038917
1927	1926000	0	1.000781845	Inf	0.279510028	-540.0263226
1928	1927000	0	1.000781845	Inf	0.279510028	-543.5377661
1929	1928000	0	1.000781845	Inf	0.279510028	-525.6454646
1930	1929000	0	1.000781845	Inf	0.279510028	-527.1186816
1931	1930000	0	1.000781845	Inf	0.279510028	-530.5822966
1932	1931000	0	1.000781845	Inf	0.279510028	-527.1693517
1933	1932000	0	1.000781845	Inf	0.279510028	-527.0862562
1934	1933000	0	1.000781845	Inf	0.279510028	-532.6718364
1935	1934000	0	1.000781845	Inf	0.279510028	-547.5028799
1936	1935000	0	1.000781845	Inf	0.279510028	-547.6936919
1937	1936000	0	1.000781845	Inf	0.279510028	-526.8587269
1938	1937000	0	1.000781845	Inf	0.279510028	-541.8845431
1939	1938000	0	1.000781845	Inf	0.279510028	-541.7388612
1940	1939000	0	1.000781845	Inf	0.279510028	-532.9963619
1941	1940000	0	1.000781845	Inf	0.279510028	-542.2482024
1942	1941000	0	1.000781845	Inf	0.279510028	-542.4155672
1943	1942000	0	1.000781845	Inf	0.279510028	-542.0401633
1944	1943000	0	1.000781845	Inf	0.279510028	-538.1394115
1945	1944000	0	1.000781845	Inf	0.279510028	-534.8306202
1946	1945000	0	1.000781845	Inf	0.279510028	-534.3769442
1947	1946000	0	1.000781845	Inf	0.279510028	-521.1825417
1948	1947000	0	1.000781845	Inf	0.279510028	-536.4839813
1949	1948000	0	1.000781845	Inf	0.279510028	-550.5816722
1950	1949000	0	1.000781845	Inf	0.279510028	-552.7316757
1951	1950000	0	1.000781845	Inf	0.279510028	-544.3237109
1952	1951000	0	1.000781845	Inf	0.269456953	-543.6799755
1953	1952000	0	1.000781845	Inf	0.269456953	-545.2500235
1954	1953000	0	1.000781845	Inf	0.269456953	-563.908783
1955	1954000	0	1.000781845	Inf	0.269456953	-541.2998243
1956	1955000	0	1.000781845	Inf	0.269456953	-537.7203157
1957	1956000	0	1.000781845	Inf	0.269456953	-540.3196318
1958	1957000	0	1.000781845	Inf	0.269456953	-545.0337761
1959	1958000	0	1.000781845	Inf	0.269456953	-550.1970552
1960	1959000	0	1.000781845	Inf	0.269456953	-538.5366661
1961	1960000	0	1.000781845	Inf	0.269456953	-526.2154594
1962	1961000	0	1.000781845	Inf	0.269456953	-526.6258319
1963	1962000	0	1.000781845	Inf	0.269456953	-528.8176362
1964	1963000	0	1.000781845	Inf	0.269456953	-536.5068368
1965	1964000	0	1.000781845	Inf	0.270604006	-539.3767494
1966	1965000	0	1.000781845	Inf	0.270604006	-526.7932894
1967	1966000	0	1.000781845	Inf	0.270604006	-530.4885894
1968	1967000	0	1.000781845	Inf	0.270604006	-529.2726256
1969	1968000	0	1.000781845	Inf	0.244165935	-531.1741163
1970	1969000	0	1.000781845	Inf	0.244165935	-530.3400636
1971	1970000	0	1.000781845	Inf	0.244165935	-536.607198
1972	1971000	0	1.000781845	Inf	0.244165935	-534.1548181
1973	1972000	0	1.000781845	Inf	0.244165935	-556.804162
1974	1973000	0	1.000781845	Inf	0.244165935	-530.7677133
1975	1974000	0	1.000781845	Inf	0.244165935	-543.4446357
1976	1975000	0	1.000781845	Inf	0.244165935	-549.6431721
1977	1976000	0	1.000781845	Inf	0.244165935	-537.9564584
1978	1977000	0	1.000781845	Inf	0.244165935	-558.5220656
1979	1978000	0	1.000781845	Inf	0.244165935	-545.0092785
1980	1979000	0	1.000781845	Inf	0.244165935	-538.115704
1981	1980000	0	1.000781845	Inf	0.244165935	-554.8247129
1982	1981000	0	1.000781845	Inf	0.244165935	-549.4564293
1983	1982000	0	1.000781845	Inf	0.244165935	-555.4450169
1984	1983000	0	1.000781845	Inf	0.244165935	-547.7327208
1985	1984000	0	1.000781845	Inf	0.277429336	-552.2502946
1986	1985000	0	1.000781845	Inf	0.277429336	-543.9985984
1987	1986000	0	1.000781845	Inf	0.277429336	-524.3498547
1988	1987000	0	1.000781845	Inf	0.277429336	-519.748932
1989	1988000	0	1.000781845	Inf	0.277429336	-514.898401
1990	1989000	0	1.000781845	Inf	0.388275094	-519.3384043
1991	1990000	0	1.000781845	Inf	0.388275094	-522.2429885
1992	1991000	0	1.000781845	Inf	0.388275094	-520.1339523
1993	1992000	0	1.000781845	Inf	0.374928117	-510.0219747
1994	1993000	0	1.000781845	Inf	0.374928117	-527.2242714
1995	1994000	0	1.000781845	Inf	0.374928117	-527.6785138
1996	1995000	0	1.000781845	Inf	0.374928117	-521.9658609
1997	1996000	0	1.000781845	Inf	0.374928117	-534.6895853
1998	1997000	0	1.000781845	Inf	0.374928117	-524.7721298
1999	1998000	0	1.000781845	Inf	0.374928117	-512.8901415
[truncated: 8,002 more rows]
