# Supplementary material for: Early amphibians evolved distinct vertebrae for habitat invasions
Source: PLoS One. 2021 Jun 9;16(6):e0251983. doi: 10.1371/journal.pone.0251983 (PMC8189462; doi:10.1371/journal.pone.0251983)
Supplement: S1 Data — (ZIP) [file pone.0251983.s002.zip › ancThreshOUparTenMillionMostRecent.csv]

	gen	T	A	SA	alpha	logLik
1	0	0	1	Inf	16.85503012214	-10840.9018498823
2	1000	0	1	Inf	15.5100166660822	-4101.90926175987
3	2000	0	1	Inf	10.6727679337899	-2482.38179113402
4	3000	0	1	Inf	10.6727679337899	-2128.10755470409
5	4000	0	1	Inf	9.32127768395133	-1669.42120511182
6	5000	0	1	Inf	3.64421435788579	-650.476116186981
7	6000	0	1	Inf	2.05762911539219	-444.957479714436
8	7000	0	1	Inf	2.05762911539219	-419.02003077515
9	8000	0	1	Inf	2.05762911539219	-399.204205743672
10	9000	0	1	Inf	1.39202381604715	-368.421441858422
11	10000	0	1	Inf	1.39202381604715	-356.340388660436
12	11000	0	1	Inf	1.39202381604715	-356.129803358817
13	12000	0	1	Inf	1.39202381604715	-350.778093676425
14	13000	0	1	Inf	0.951825808781559	-352.725130872801
15	14000	0	1	Inf	0.951825808781559	-361.93645460094
16	15000	0	1	Inf	0.990991258186631	-360.030506001607
17	16000	0	1	Inf	0.990991258186631	-356.096209563036
18	17000	0	1	Inf	0.990991258186631	-358.143187656842
19	18000	0	1	Inf	0.990991258186631	-343.334848619447
20	19000	0	1	Inf	0.990991258186631	-349.231596029822
21	20000	0	1	Inf	0.990991258186631	-350.354766145135
22	21000	0	1	Inf	0.990991258186631	-341.852687731218
23	22000	0	1	Inf	0.990991258186631	-353.433829800219
24	23000	0	1	Inf	0.990991258186631	-355.159772017803
25	24000	0	1	Inf	0.990991258186631	-352.873919233589
26	25000	0	1	Inf	0.990991258186631	-360.271357340023
27	26000	0	1	Inf	0.990991258186631	-368.813462089886
28	27000	0	1	Inf	0.990991258186631	-364.196494210023
29	28000	0	1	Inf	0.990991258186631	-361.10334860313
30	29000	0	1	Inf	0.990991258186631	-355.190930881477
31	30000	0	0.984814522139274	Inf	0.926712060109419	-369.919346450076
32	31000	0	0.984814522139274	Inf	0.926712060109419	-380.389419811849
33	32000	0	0.984814522139274	Inf	0.926712060109419	-381.398133510252
34	33000	0	0.984814522139274	Inf	0.926712060109419	-375.908959069769
35	34000	0	0.984814522139274	Inf	0.926712060109419	-372.682689085914
36	35000	0	0.984814522139274	Inf	0.926712060109419	-371.173420196862
37	36000	0	0.984814522139274	Inf	0.926712060109419	-369.250256823152
38	37000	0	0.984814522139274	Inf	0.953822788461359	-366.238001800241
39	38000	0	0.984814522139274	Inf	0.953822788461359	-363.149443965266
40	39000	0	0.984814522139274	Inf	0.953822788461359	-366.704077798017
41	40000	0	0.984814522139274	Inf	0.953822788461359	-360.305959787436
42	41000	0	0.984814522139274	Inf	0.953822788461359	-365.908002488165
43	42000	0	0.984814522139274	Inf	0.882359125620843	-374.45553601233
44	43000	0	0.984814522139274	Inf	0.882359125620843	-381.736925985085
45	44000	0	0.984814522139274	Inf	0.882359125620843	-383.800431005049
46	45000	0	0.984814522139274	Inf	0.882359125620843	-384.336422933315
47	46000	0	0.984814522139274	Inf	0.872636049908093	-385.782694370746
48	47000	0	0.984814522139274	Inf	0.872636049908093	-379.777289844461
49	48000	0	0.984814522139274	Inf	0.872636049908093	-387.568773931167
50	49000	0	0.984814522139274	Inf	0.872636049908093	-388.149988090573
51	50000	0	0.984814522139274	Inf	0.872636049908093	-400.203276519107
52	51000	0	0.984814522139274	Inf	0.882018135539218	-401.657116329278
53	52000	0	0.984814522139274	Inf	0.819672930152337	-396.164147179063
54	53000	0	0.984814522139274	Inf	0.819672930152337	-391.891220533554
55	54000	0	0.984814522139274	Inf	0.819672930152337	-407.378882001248
56	55000	0	0.984814522139274	Inf	0.819672930152337	-401.277735209706
57	56000	0	0.984814522139274	Inf	0.819672930152337	-400.425835147684
58	57000	0	0.984814522139274	Inf	0.651056242574305	-399.060815326175
59	58000	0	0.984814522139274	Inf	0.651056242574305	-388.008902629315
60	59000	0	0.984814522139274	Inf	0.651056242574305	-390.512148941675
61	60000	0	0.984814522139274	Inf	0.651056242574305	-387.621024891612
62	61000	0	0.984814522139274	Inf	0.651056242574305	-396.103500808934
63	62000	0	0.984814522139274	Inf	0.651056242574305	-393.516221980186
64	63000	0	0.984814522139274	Inf	0.651056242574305	-400.815540252606
65	64000	0	0.984814522139274	Inf	0.705323332909097	-399.757407211134
66	65000	0	0.984814522139274	Inf	0.705323332909097	-407.826513705412
67	66000	0	0.984814522139274	Inf	0.748006048620867	-405.36062997766
68	67000	0	0.984814522139274	Inf	0.748006048620867	-402.249977404868
69	68000	0	0.984814522139274	Inf	0.747486503015789	-404.248224775929
70	69000	0	0.984814522139274	Inf	0.747486503015789	-404.503806551276
71	70000	0	0.984814522139274	Inf	0.747486503015789	-401.532260684509
72	71000	0	0.984814522139274	Inf	0.693123658894387	-402.04995737712
73	72000	0	0.984814522139274	Inf	0.693123658894387	-401.685870530744
74	73000	0	0.984814522139274	Inf	0.693123658894387	-408.244618198831
75	74000	0	0.984814522139274	Inf	0.693123658894387	-407.297936061463
76	75000	0	0.984814522139274	Inf	0.693123658894387	-397.029495671758
77	76000	0	0.984814522139274	Inf	0.693123658894387	-404.169109164316
78	77000	0	0.984814522139274	Inf	0.693123658894387	-396.240098440922
79	78000	0	0.984814522139274	Inf	0.693123658894387	-394.064145728832
80	79000	0	0.984814522139274	Inf	0.693123658894387	-402.105454114529
81	80000	0	0.984814522139274	Inf	0.8496028194873	-393.665063587316
82	81000	0	0.984814522139274	Inf	0.8496028194873	-393.353406880628
83	82000	0	0.984814522139274	Inf	0.8496028194873	-386.76940148385
84	83000	0	0.984814522139274	Inf	0.8496028194873	-387.237565145675
85	84000	0	0.984814522139274	Inf	0.8496028194873	-387.945881329558
86	85000	0	0.984814522139274	Inf	0.8496028194873	-388.665579000164
87	86000	0	0.984814522139274	Inf	0.8496028194873	-390.676663751818
88	87000	0	0.984814522139274	Inf	0.740975786478254	-395.245522576713
89	88000	0	0.984814522139274	Inf	0.740975786478254	-402.476432119395
90	89000	0	0.984814522139274	Inf	0.740975786478254	-398.245862266118
91	90000	0	0.984814522139274	Inf	0.740975786478254	-396.960787365996
92	91000	0	0.984814522139274	Inf	0.740975786478254	-394.852251136214
93	92000	0	0.984814522139274	Inf	0.740975786478254	-396.605000173781
94	93000	0	0.984814522139274	Inf	0.740975786478254	-401.250125650242
95	94000	0	0.984814522139274	Inf	0.740975786478254	-406.760276400355
96	95000	0	0.984814522139274	Inf	0.657484682641097	-405.605971370327
97	96000	0	0.984814522139274	Inf	0.657484682641097	-400.982113370722
98	97000	0	0.984814522139274	Inf	0.657484682641097	-397.772553568367
99	98000	0	0.984814522139274	Inf	0.657484682641097	-411.700155073955
100	99000	0	0.984814522139274	Inf	0.657484682641097	-406.30545338018
101	1e+05	0	0.984814522139274	Inf	0.657484682641097	-408.676329117918
102	101000	0	0.984814522139274	Inf	0.657484682641097	-411.055316487964
103	102000	0	0.984814522139274	Inf	0.657484682641097	-440.299110509112
104	103000	0	0.984814522139274	Inf	0.657484682641097	-448.010824862102
105	104000	0	0.984814522139274	Inf	0.657484682641097	-445.698755149598
106	105000	0	0.984814522139274	Inf	0.657484682641097	-439.850995985772
107	106000	0	0.984814522139274	Inf	0.657484682641097	-441.167848158969
108	107000	0	0.984814522139274	Inf	0.657484682641097	-440.083983167829
109	108000	0	0.984814522139274	Inf	0.657484682641097	-446.096393604409
110	109000	0	0.984814522139274	Inf	0.657484682641097	-433.81782613346
111	110000	0	0.984814522139274	Inf	0.657484682641097	-421.772955465876
112	111000	0	0.984814522139274	Inf	0.657484682641097	-417.728075980481
113	112000	0	0.984814522139274	Inf	0.657484682641097	-419.600996932746
114	113000	0	0.984814522139274	Inf	0.657484682641097	-395.370704314812
115	114000	0	0.984814522139274	Inf	0.657484682641097	-394.058801325496
116	115000	0	0.984814522139274	Inf	0.60231829357373	-402.425960484804
117	116000	0	0.984814522139274	Inf	0.60231829357373	-411.464844693057
118	117000	0	0.984814522139274	Inf	0.60231829357373	-415.850941928234
119	118000	0	0.984814522139274	Inf	0.60231829357373	-420.329517906791
120	119000	0	0.984814522139274	Inf	0.60231829357373	-419.897049633752
121	120000	0	0.984814522139274	Inf	0.596653752546613	-414.153507574612
122	121000	0	0.984814522139274	Inf	0.596653752546613	-406.842842153538
123	122000	0	0.984814522139274	Inf	0.596653752546613	-415.041778647055
124	123000	0	0.984814522139274	Inf	0.596653752546613	-421.673305566099
125	124000	0	0.984814522139274	Inf	0.596653752546613	-418.023820969999
126	125000	0	0.984814522139274	Inf	0.596653752546613	-429.801458752064
127	126000	0	0.984814522139274	Inf	0.596653752546613	-436.609535614312
128	127000	0	0.984814522139274	Inf	0.554957031554627	-427.789161506191
129	128000	0	0.984814522139274	Inf	0.554957031554627	-423.624202870458
130	129000	0	0.984814522139274	Inf	0.554957031554627	-443.127481149388
131	130000	0	0.984814522139274	Inf	0.626407181637483	-430.257764003371
132	131000	0	0.984814522139274	Inf	0.626407181637483	-418.63101626012
133	132000	0	0.984814522139274	Inf	0.626407181637483	-423.748421781123
134	133000	0	0.984814522139274	Inf	0.661568874131052	-427.267091316408
135	134000	0	0.984814522139274	Inf	0.661568874131052	-446.108302188637
136	135000	0	0.984814522139274	Inf	0.661568874131052	-429.403716731867
137	136000	0	0.984814522139274	Inf	0.661568874131052	-419.016314247726
138	137000	0	0.984814522139274	Inf	0.661568874131052	-414.201032308534
139	138000	0	0.984814522139274	Inf	0.661568874131052	-411.037711648951
140	139000	0	0.984814522139274	Inf	0.661568874131052	-420.737562613224
141	140000	0	0.984814522139274	Inf	0.661568874131052	-411.217060925012
142	141000	0	0.984814522139274	Inf	0.661568874131052	-408.348230568336
143	142000	0	0.984814522139274	Inf	0.661568874131052	-408.189228560999
144	143000	0	0.984814522139274	Inf	0.661568874131052	-413.574807868091
145	144000	0	0.984814522139274	Inf	0.661568874131052	-415.102578355467
146	145000	0	0.984814522139274	Inf	0.661568874131052	-423.89222413965
147	146000	0	0.984814522139274	Inf	0.661568874131052	-418.326960511336
148	147000	0	0.984814522139274	Inf	0.661568874131052	-404.421083635635
149	148000	0	0.984814522139274	Inf	0.661568874131052	-397.549292109184
150	149000	0	0.984814522139274	Inf	0.661568874131052	-384.096599279645
151	150000	0	0.984814522139274	Inf	0.661568874131052	-379.355768100769
152	151000	0	0.984814522139274	Inf	0.661568874131052	-386.321051840247
153	152000	0	0.984814522139274	Inf	0.661568874131052	-397.954175936798
154	153000	0	0.984814522139274	Inf	0.661568874131052	-384.613174617233
155	154000	0	0.984814522139274	Inf	0.661568874131052	-401.37361517192
156	155000	0	0.984814522139274	Inf	0.661568874131052	-410.090632538022
157	156000	0	0.984814522139274	Inf	0.742196260467485	-408.339579165228
158	157000	0	0.984814522139274	Inf	0.742196260467485	-412.950127071513
159	158000	0	0.984814522139274	Inf	0.742196260467485	-409.248705348272
160	159000	0	0.984814522139274	Inf	0.742196260467485	-413.495675591303
161	160000	0	0.984814522139274	Inf	0.742196260467485	-404.006084706604
162	161000	0	0.984814522139274	Inf	0.742196260467485	-410.392481761547
163	162000	0	0.984814522139274	Inf	0.742196260467485	-411.627855310584
164	163000	0	0.984814522139274	Inf	0.742196260467485	-406.279600979154
165	164000	0	0.984814522139274	Inf	0.742196260467485	-409.380867629566
166	165000	0	0.984814522139274	Inf	0.742196260467485	-409.988501090611
167	166000	0	0.984814522139274	Inf	0.747839479629586	-416.167951128024
168	167000	0	0.984814522139274	Inf	0.747839479629586	-410.916842195906
169	168000	0	0.984814522139274	Inf	0.747839479629586	-399.553548008936
170	169000	0	0.984814522139274	Inf	0.747839479629586	-398.640057641675
171	170000	0	0.984814522139274	Inf	0.747839479629586	-395.58825570511
172	171000	0	0.984814522139274	Inf	0.747839479629586	-396.205082521302
173	172000	0	0.984814522139274	Inf	0.747839479629586	-396.987774630602
174	173000	0	0.984814522139274	Inf	0.747839479629586	-398.649052493145
175	174000	0	0.984814522139274	Inf	0.747839479629586	-405.316525584418
176	175000	0	0.984814522139274	Inf	0.747839479629586	-399.894171930002
177	176000	0	0.984814522139274	Inf	0.747839479629586	-402.204406222456
178	177000	0	0.984814522139274	Inf	0.747839479629586	-403.680557540858
179	178000	0	0.984814522139274	Inf	0.747839479629586	-399.335375015008
180	179000	0	0.984814522139274	Inf	0.747839479629586	-407.628274486816
181	180000	0	0.984814522139274	Inf	0.747839479629586	-386.126483950967
182	181000	0	0.984814522139274	Inf	0.747839479629586	-396.582281587464
183	182000	0	0.984814522139274	Inf	0.747839479629586	-398.252531967383
184	183000	0	0.984814522139274	Inf	0.747839479629586	-405.256702520378
185	184000	0	0.984814522139274	Inf	0.747839479629586	-409.894048960532
186	185000	0	0.979769449643108	Inf	0.747839479629586	-404.970846805348
187	186000	0	0.979769449643108	Inf	0.747839479629586	-391.66891917035
188	187000	0	0.979769449643108	Inf	0.747839479629586	-388.424663670584
189	188000	0	0.979769449643108	Inf	0.747839479629586	-390.150783813193
190	189000	0	0.979769449643108	Inf	0.747839479629586	-397.875896326662
191	190000	0	0.979769449643108	Inf	0.747839479629586	-390.364282694537
192	191000	0	0.979769449643108	Inf	0.747839479629586	-395.386074501801
193	192000	0	0.979769449643108	Inf	0.747839479629586	-396.830825353313
194	193000	0	0.979769449643108	Inf	0.747839479629586	-393.425877002857
195	194000	0	0.979769449643108	Inf	0.747839479629586	-394.223163992921
196	195000	0	0.979769449643108	Inf	0.747839479629586	-391.413020215697
197	196000	0	0.979769449643108	Inf	0.747839479629586	-419.646165956775
198	197000	0	0.979769449643108	Inf	0.747839479629586	-419.76843510512
199	198000	0	0.979769449643108	Inf	0.747839479629586	-412.864869413906
200	199000	0	0.979769449643108	Inf	0.747839479629586	-408.160101646641
201	2e+05	0	0.979769449643108	Inf	0.747839479629586	-414.720776974923
202	201000	0	0.979769449643108	Inf	0.747839479629586	-417.042251929326
203	202000	0	0.979769449643108	Inf	0.721539165616089	-419.913231760286
204	203000	0	0.979769449643108	Inf	0.721539165616089	-422.996736279102
205	204000	0	0.979769449643108	Inf	0.721539165616089	-420.187837704796
206	205000	0	0.979769449643108	Inf	0.721539165616089	-415.777214587877
207	206000	0	0.979769449643108	Inf	0.721539165616089	-420.511005196081
208	207000	0	0.979769449643108	Inf	0.721539165616089	-421.650039350954
209	208000	0	0.979769449643108	Inf	0.721539165616089	-426.69102352242
210	209000	0	0.979769449643108	Inf	0.721539165616089	-423.211647926164
211	210000	0	0.979769449643108	Inf	0.721539165616089	-439.252562969642
212	211000	0	0.979769449643108	Inf	0.721539165616089	-415.328838172691
213	212000	0	0.979769449643108	Inf	0.721539165616089	-418.482502600228
214	213000	0	0.979769449643108	Inf	0.721539165616089	-435.561085031598
215	214000	0	0.979769449643108	Inf	0.721539165616089	-434.794765841002
216	215000	0	0.979769449643108	Inf	0.721539165616089	-416.477113963587
217	216000	0	0.979769449643108	Inf	0.721539165616089	-424.246321638576
218	217000	0	0.979769449643108	Inf	0.721539165616089	-426.052475587908
219	218000	0	0.979769449643108	Inf	0.721539165616089	-402.083764960688
220	219000	0	0.979769449643108	Inf	0.721539165616089	-396.226712991817
221	220000	0	0.979769449643108	Inf	0.721539165616089	-396.457392267704
222	221000	0	0.979769449643108	Inf	0.721539165616089	-403.863170693365
223	222000	0	0.979769449643108	Inf	0.721539165616089	-409.365051714112
224	223000	0	0.979769449643108	Inf	0.721539165616089	-405.622529336591
225	224000	0	0.979769449643108	Inf	0.721539165616089	-408.537822983119
226	225000	0	0.979769449643108	Inf	0.721539165616089	-416.178873201897
227	226000	0	0.979769449643108	Inf	0.721539165616089	-411.867537326861
228	227000	0	0.979769449643108	Inf	0.668362860281932	-407.136928665631
229	228000	0	0.979769449643108	Inf	0.668362860281932	-418.264838960082
230	229000	0	0.979769449643108	Inf	0.668362860281932	-403.066845057583
231	230000	0	0.979769449643108	Inf	0.668362860281932	-407.847313248223
232	231000	0	0.979769449643108	Inf	0.668362860281932	-412.691569021194
233	232000	0	0.979769449643108	Inf	0.668362860281932	-396.223384614227
234	233000	0	0.979769449643108	Inf	0.792207757142591	-401.091806582397
235	234000	0	0.979769449643108	Inf	0.792207757142591	-398.756584526402
236	235000	0	0.979769449643108	Inf	0.792207757142591	-400.542898611784
237	236000	0	0.979769449643108	Inf	0.786911064429703	-404.933972899117
238	237000	0	0.979769449643108	Inf	0.786911064429703	-404.522982744047
239	238000	0	0.979769449643108	Inf	0.786911064429703	-398.381127528162
240	239000	0	0.979769449643108	Inf	0.786911064429703	-397.99488328819
241	240000	0	0.979769449643108	Inf	0.786911064429703	-401.464423997405
242	241000	0	0.979769449643108	Inf	0.786911064429703	-400.472867682624
243	242000	0	0.979769449643108	Inf	0.786911064429703	-391.791213680877
244	243000	0	0.979769449643108	Inf	0.786911064429703	-387.297811478831
245	244000	0	0.979769449643108	Inf	0.786911064429703	-382.030548322527
246	245000	0	0.979769449643108	Inf	0.786911064429703	-376.94382841231
247	246000	0	0.979769449643108	Inf	0.786911064429703	-393.918009081457
248	247000	0	0.979769449643108	Inf	0.786911064429703	-396.834035463275
249	248000	0	0.979769449643108	Inf	0.786911064429703	-382.570135522107
250	249000	0	0.979769449643108	Inf	0.786911064429703	-381.006591610593
251	250000	0	0.979769449643108	Inf	0.786911064429703	-385.795013833258
252	251000	0	0.979769449643108	Inf	0.786911064429703	-381.667191156044
253	252000	0	0.979769449643108	Inf	0.786911064429703	-388.680278831828
254	253000	0	0.979769449643108	Inf	0.803192751883055	-381.167500525545
255	254000	0	0.979769449643108	Inf	0.803192751883055	-379.103418162484
256	255000	0	0.979769449643108	Inf	0.803192751883055	-385.702331320445
257	256000	0	0.979769449643108	Inf	0.752752926528517	-389.620736419695
258	257000	0	0.980134384860182	Inf	0.752752926528517	-390.271337021276
259	258000	0	0.980134384860182	Inf	0.752752926528517	-386.535429790576
260	259000	0	0.980134384860182	Inf	0.752752926528517	-377.840800048216
261	260000	0	0.980134384860182	Inf	0.752752926528517	-393.821651546156
262	261000	0	0.980134384860182	Inf	0.752752926528517	-401.475933968798
263	262000	0	0.980134384860182	Inf	0.541094478518432	-419.352670319334
264	263000	0	0.980134384860182	Inf	0.541094478518432	-437.312791433486
265	264000	0	0.980134384860182	Inf	0.541094478518432	-426.97979275461
266	265000	0	0.980134384860182	Inf	0.541094478518432	-424.829453658566
267	266000	0	0.980134384860182	Inf	0.541094478518432	-433.395540493324
268	267000	0	0.980134384860182	Inf	0.541094478518432	-423.488310898756
269	268000	0	0.980134384860182	Inf	0.541094478518432	-430.963248562068
270	269000	0	0.976251038401235	Inf	0.541094478518432	-441.625056164795
271	270000	0	0.976251038401235	Inf	0.541094478518432	-425.12976231527
272	271000	0	0.976251038401235	Inf	0.541094478518432	-429.206503136692
273	272000	0	0.976251038401235	Inf	0.541094478518432	-431.851255552094
274	273000	0	0.976251038401235	Inf	0.541094478518432	-433.397025907797
275	274000	0	0.976251038401235	Inf	0.57504603273009	-433.86275088936
276	275000	0	0.976251038401235	Inf	0.57504603273009	-433.076302679449
277	276000	0	0.976251038401235	Inf	0.57504603273009	-443.042446940664
278	277000	0	0.976251038401235	Inf	0.57504603273009	-443.532617486174
279	278000	0	0.976251038401235	Inf	0.57504603273009	-438.996437758661
280	279000	0	0.976251038401235	Inf	0.57504603273009	-443.240288413425
281	280000	0	0.976251038401235	Inf	0.57504603273009	-435.829884589132
282	281000	0	0.976251038401235	Inf	0.57504603273009	-437.500897790398
283	282000	0	0.976251038401235	Inf	0.57504603273009	-451.944941577404
284	283000	0	0.976251038401235	Inf	0.584033412253449	-442.246471018419
285	284000	0	0.976251038401235	Inf	0.492987026330415	-435.206007872736
286	285000	0	0.976251038401235	Inf	0.544040487692449	-450.198992251525
287	286000	0	0.976251038401235	Inf	0.544040487692449	-443.064955970236
288	287000	0	0.976251038401235	Inf	0.544040487692449	-441.231031825884
289	288000	0	0.976251038401235	Inf	0.544040487692449	-436.784255382854
290	289000	0	0.976251038401235	Inf	0.544040487692449	-427.947395607512
291	290000	0	0.976251038401235	Inf	0.544040487692449	-450.606638071141
292	291000	0	0.976251038401235	Inf	0.544040487692449	-448.030871988651
293	292000	0	0.976251038401235	Inf	0.544040487692449	-456.620400638954
294	293000	0	0.976251038401235	Inf	0.544040487692449	-473.990633770246
295	294000	0	0.976251038401235	Inf	0.544040487692449	-475.234246023255
296	295000	0	0.976251038401235	Inf	0.544040487692449	-483.218124273555
297	296000	0	0.976251038401235	Inf	0.544040487692449	-474.559662275845
298	297000	0	0.976251038401235	Inf	0.544040487692449	-495.258329490531
299	298000	0	0.976251038401235	Inf	0.544040487692449	-485.466917541644
300	299000	0	0.976251038401235	Inf	0.356677079639903	-483.08573346548
301	3e+05	0	0.976251038401235	Inf	0.356677079639903	-483.362960332588
302	301000	0	0.976251038401235	Inf	0.364640057591192	-475.717170745569
303	302000	0	0.976251038401235	Inf	0.364640057591192	-471.015049587895
304	303000	0	0.976251038401235	Inf	0.364640057591192	-469.617396029663
305	304000	0	0.976251038401235	Inf	0.543686699932927	-468.019727540542
306	305000	0	0.976251038401235	Inf	0.439142133493599	-466.861397061895
307	306000	0	0.976251038401235	Inf	0.439142133493599	-453.456130970711
308	307000	0	0.976251038401235	Inf	0.439142133493599	-459.858612344277
309	308000	0	0.976251038401235	Inf	0.439142133493599	-461.488939856139
310	309000	0	0.976251038401235	Inf	0.439142133493599	-472.544140233908
311	310000	0	0.976251038401235	Inf	0.439142133493599	-464.225003835397
312	311000	0	0.976251038401235	Inf	0.439142133493599	-461.125973514754
313	312000	0	0.976251038401235	Inf	0.439142133493599	-457.972660078971
314	313000	0	0.976251038401235	Inf	0.569778322182108	-459.467089259553
315	314000	0	0.976251038401235	Inf	0.569778322182108	-452.902290404163
316	315000	0	0.976251038401235	Inf	0.569778322182108	-456.577933535898
317	316000	0	0.976251038401235	Inf	0.569778322182108	-444.679797595112
318	317000	0	0.976251038401235	Inf	0.569778322182108	-446.012584106505
319	318000	0	0.976251038401235	Inf	0.569778322182108	-441.023165693101
320	319000	0	0.976251038401235	Inf	0.569778322182108	-433.634318526055
321	320000	0	0.976251038401235	Inf	0.569778322182108	-441.319797449024
322	321000	0	0.976251038401235	Inf	0.569778322182108	-435.533166212493
323	322000	0	0.976251038401235	Inf	0.574638438265849	-443.625557469415
324	323000	0	0.976251038401235	Inf	0.574638438265849	-439.940935136742
325	324000	0	0.976251038401235	Inf	0.53025702104081	-444.274570056202
326	325000	0	0.976251038401235	Inf	0.53025702104081	-447.10451523036
327	326000	0	0.976251038401235	Inf	0.53025702104081	-444.647599628341
328	327000	0	0.976251038401235	Inf	0.53025702104081	-436.548831636078
329	328000	0	0.976251038401235	Inf	0.53025702104081	-441.493774285221
330	329000	0	0.976251038401235	Inf	0.53025702104081	-445.145067848175
331	330000	0	0.976251038401235	Inf	0.53025702104081	-454.534609439345
332	331000	0	0.976251038401235	Inf	0.53025702104081	-444.953170608805
333	332000	0	0.976251038401235	Inf	0.619662732813709	-437.648952357054
334	333000	0	0.976251038401235	Inf	0.619662732813709	-425.554315440348
335	334000	0	0.976251038401235	Inf	0.619662732813709	-424.349805201339
336	335000	0	0.976251038401235	Inf	0.619662732813709	-425.149990475318
337	336000	0	0.976251038401235	Inf	0.619662732813709	-427.068579580975
338	337000	0	0.976251038401235	Inf	0.619662732813709	-419.891815509064
339	338000	0	0.976251038401235	Inf	0.619662732813709	-414.634039240369
340	339000	0	0.976251038401235	Inf	0.619662732813709	-423.830840344225
341	340000	0	0.976251038401235	Inf	0.619662732813709	-423.292996159677
342	341000	0	0.976251038401235	Inf	0.619662732813709	-421.481010134615
343	342000	0	0.976251038401235	Inf	0.619662732813709	-424.601813618771
344	343000	0	0.976251038401235	Inf	0.619662732813709	-426.195078773214
345	344000	0	0.976251038401235	Inf	0.619662732813709	-432.801523178192
346	345000	0	0.976251038401235	Inf	0.619662732813709	-428.476173378207
347	346000	0	0.976251038401235	Inf	0.619662732813709	-433.045059212154
348	347000	0	0.976251038401235	Inf	0.619662732813709	-451.078653087538
349	348000	0	0.976251038401235	Inf	0.619662732813709	-449.817933227201
350	349000	0	0.976251038401235	Inf	0.619662732813709	-451.792329055259
351	350000	0	0.976251038401235	Inf	0.619662732813709	-434.780037907512
352	351000	0	0.976251038401235	Inf	0.619662732813709	-434.345713766523
353	352000	0	0.976251038401235	Inf	0.619662732813709	-425.33746060056
354	353000	0	0.976251038401235	Inf	0.619662732813709	-439.55198678876
355	354000	0	0.976251038401235	Inf	0.619662732813709	-431.61258361927
356	355000	0	0.976251038401235	Inf	0.619662732813709	-419.757780281525
357	356000	0	0.976251038401235	Inf	0.619662732813709	-419.627809685191
358	357000	0	0.976251038401235	Inf	0.619662732813709	-415.147320859394
359	358000	0	0.976251038401235	Inf	0.619662732813709	-412.336048102757
360	359000	0	0.976251038401235	Inf	0.619662732813709	-417.757392935258
361	360000	0	0.976251038401235	Inf	0.619662732813709	-422.52700723614
362	361000	0	0.976251038401235	Inf	0.619662732813709	-415.682967147156
363	362000	0	0.976251038401235	Inf	0.619662732813709	-431.663404613918
364	363000	0	0.976251038401235	Inf	0.619662732813709	-432.741407796551
365	364000	0	0.976251038401235	Inf	0.619662732813709	-440.361066447232
366	365000	0	0.976251038401235	Inf	0.619662732813709	-442.300608792181
367	366000	0	0.976251038401235	Inf	0.619662732813709	-437.899513802675
368	367000	0	0.976251038401235	Inf	0.619662732813709	-433.705293195272
369	368000	0	0.976251038401235	Inf	0.619662732813709	-434.512449445422
370	369000	0	0.976251038401235	Inf	0.619662732813709	-423.797391234006
371	370000	0	0.976251038401235	Inf	0.619662732813709	-439.121435138566
372	371000	0	0.976251038401235	Inf	0.619662732813709	-434.039510018225
373	372000	0	0.976251038401235	Inf	0.619662732813709	-443.672842782657
374	373000	0	0.976251038401235	Inf	0.619662732813709	-441.586927083155
375	374000	0	0.976251038401235	Inf	0.619662732813709	-432.487124341281
376	375000	0	0.976251038401235	Inf	0.619662732813709	-417.655710321618
377	376000	0	0.976251038401235	Inf	0.619662732813709	-423.588011699673
378	377000	0	0.976251038401235	Inf	0.619662732813709	-422.508842237678
379	378000	0	0.976251038401235	Inf	0.619662732813709	-418.954999551598
380	379000	0	0.976251038401235	Inf	0.619662732813709	-432.363950859332
381	380000	0	0.976251038401235	Inf	0.619662732813709	-430.817261050527
382	381000	0	0.976251038401235	Inf	0.619662732813709	-428.048273092374
383	382000	0	0.976251038401235	Inf	0.619662732813709	-431.562444773567
384	383000	0	0.976251038401235	Inf	0.619662732813709	-431.303021181553
385	384000	0	0.976251038401235	Inf	0.619662732813709	-422.744287380386
386	385000	0	1.05868413199929	Inf	0.619662732813709	-437.529421827033
387	386000	0	1.05868413199929	Inf	0.619662732813709	-441.845932462052
388	387000	0	1.05868413199929	Inf	0.619662732813709	-445.547009690969
389	388000	0	1.05868413199929	Inf	0.619662732813709	-443.665132706411
390	389000	0	1.05868413199929	Inf	0.619662732813709	-432.303949794424
391	390000	0	1.05868413199929	Inf	0.619662732813709	-434.719674755403
392	391000	0	1.05868413199929	Inf	0.619662732813709	-450.770465538088
393	392000	0	1.05868413199929	Inf	0.619662732813709	-469.066689034494
394	393000	0	1.05868413199929	Inf	0.619662732813709	-458.741693311149
395	394000	0	1.05868413199929	Inf	0.619662732813709	-451.102679772476
396	395000	0	1.05868413199929	Inf	0.619662732813709	-441.356383300049
397	396000	0	1.05868413199929	Inf	0.619662732813709	-429.388778116857
398	397000	0	1.05868413199929	Inf	0.619662732813709	-443.700985224093
399	398000	0	1.05868413199929	Inf	0.487009527546975	-433.704944631888
400	399000	0	1.05868413199929	Inf	0.487009527546975	-438.586193782666
401	4e+05	0	1.05868413199929	Inf	0.487009527546975	-435.099932335497
402	401000	0	1.05868413199929	Inf	0.487009527546975	-440.347137883921
403	402000	0	1.05868413199929	Inf	0.510205440545584	-443.750640403992
404	403000	0	1.05868413199929	Inf	0.510205440545584	-441.660746407802
405	404000	0	1.05868413199929	Inf	0.516581171628331	-446.222061649742
406	405000	0	1.05868413199929	Inf	0.516581171628331	-458.464146972647
407	406000	0	1.05868413199929	Inf	0.516581171628331	-444.287913786501
408	407000	0	1.05868413199929	Inf	0.516581171628331	-445.677482429901
409	408000	0	1.05868413199929	Inf	0.516581171628331	-444.256796805203
410	409000	0	1.05868413199929	Inf	0.516581171628331	-441.953587429547
411	410000	0	1.05868413199929	Inf	0.516581171628331	-437.608390726203
412	411000	0	1.05868413199929	Inf	0.516581171628331	-449.560567743381
413	412000	0	1.08153244877287	Inf	0.516581171628331	-450.358148421992
414	413000	0	1.08153244877287	Inf	0.516581171628331	-449.950554051707
415	414000	0	1.08153244877287	Inf	0.516581171628331	-446.275017504543
416	415000	0	1.08153244877287	Inf	0.516581171628331	-457.483994477605
417	416000	0	1.08153244877287	Inf	0.516581171628331	-453.531408665511
418	417000	0	1.08153244877287	Inf	0.516581171628331	-443.869612553755
419	418000	0	1.08153244877287	Inf	0.516581171628331	-454.172865036838
420	419000	0	1.08153244877287	Inf	0.516581171628331	-457.892900835299
421	420000	0	1.08153244877287	Inf	0.516581171628331	-449.205463016918
422	421000	0	1.08153244877287	Inf	0.516581171628331	-446.986360390686
423	422000	0	1.08153244877287	Inf	0.516581171628331	-452.69638846024
424	423000	0	1.08153244877287	Inf	0.516581171628331	-455.649169518548
425	424000	0	1.08153244877287	Inf	0.516581171628331	-448.981393092042
426	425000	0	1.08153244877287	Inf	0.516581171628331	-454.126832805407
427	426000	0	1.08153244877287	Inf	0.516581171628331	-457.071141892795
428	427000	0	1.08153244877287	Inf	0.516581171628331	-465.823501002797
429	428000	0	1.08153244877287	Inf	0.516581171628331	-451.484413255
430	429000	0	1.08153244877287	Inf	0.55969277391946	-447.985511339115
431	430000	0	1.08153244877287	Inf	0.55969277391946	-447.108640226393
432	431000	0	1.08153244877287	Inf	0.55969277391946	-441.170735747529
433	432000	0	1.08153244877287	Inf	0.55969277391946	-446.540130668281
434	433000	0	1.08153244877287	Inf	0.55969277391946	-444.457770513399
435	434000	0	1.08153244877287	Inf	0.55969277391946	-433.55513226738
436	435000	0	1.08153244877287	Inf	0.55969277391946	-433.186895749833
437	436000	0	1.08153244877287	Inf	0.671458100894437	-432.034992250894
438	437000	0	1.08153244877287	Inf	0.671458100894437	-428.33299886004
439	438000	0	1.08153244877287	Inf	0.671458100894437	-443.096304203199
440	439000	0	1.08153244877287	Inf	0.671458100894437	-439.397053267791
441	440000	0	1.08153244877287	Inf	0.671458100894437	-434.527550366822
442	441000	0	1.08153244877287	Inf	0.671458100894437	-440.902412333967
443	442000	0	1.08153244877287	Inf	0.671458100894437	-430.768965843981
444	443000	0	1.08153244877287	Inf	0.671458100894437	-419.506205330177
445	444000	0	1.08153244877287	Inf	0.671458100894437	-426.469885872157
446	445000	0	1.08153244877287	Inf	0.671458100894437	-423.688795618504
447	446000	0	1.08153244877287	Inf	0.671458100894437	-440.012571672713
448	447000	0	1.08153244877287	Inf	0.671458100894437	-436.410477016422
449	448000	0	1.08153244877287	Inf	0.671458100894437	-439.663679481395
450	449000	0	1.08153244877287	Inf	0.671458100894437	-430.281397812529
451	450000	0	1.08153244877287	Inf	0.492098878853907	-440.799713364736
452	451000	0	1.08153244877287	Inf	0.492098878853907	-433.505734581271
453	452000	0	1.08153244877287	Inf	0.492098878853907	-435.951617329535
454	453000	0	1.08153244877287	Inf	0.492098878853907	-424.163679644626
455	454000	0	1.08153244877287	Inf	0.611604572979042	-413.461487203197
456	455000	0	1.08153244877287	Inf	0.611604572979042	-414.274969383794
457	456000	0	1.08153244877287	Inf	0.611604572979042	-422.254971148081
458	457000	0	1.08153244877287	Inf	0.611604572979042	-409.924368772452
459	458000	0	1.08153244877287	Inf	0.611604572979042	-418.7480370382
460	459000	0	1.08153244877287	Inf	0.611604572979042	-413.284951271895
461	460000	0	1.08153244877287	Inf	0.611604572979042	-408.342418585518
462	461000	0	1.08153244877287	Inf	0.585733771375577	-415.840021489225
463	462000	0	1.08153244877287	Inf	0.641485608808863	-410.271604350977
464	463000	0	1.08153244877287	Inf	0.641485608808863	-410.538692521702
465	464000	0	1.08153244877287	Inf	0.641485608808863	-420.501297213277
466	465000	0	1.08153244877287	Inf	0.641485608808863	-410.038915710582
467	466000	0	1.08153244877287	Inf	0.641485608808863	-419.296495508625
468	467000	0	1.08153244877287	Inf	0.641485608808863	-401.292906352798
469	468000	0	1.08153244877287	Inf	0.641485608808863	-408.573063349243
470	469000	0	1.08153244877287	Inf	0.641485608808863	-413.672365029988
471	470000	0	1.08153244877287	Inf	0.641485608808863	-394.772106822595
472	471000	0	1.08153244877287	Inf	0.641485608808863	-396.773579227689
473	472000	0	1.08153244877287	Inf	0.641485608808863	-392.97294413243
474	473000	0	1.08153244877287	Inf	0.641485608808863	-409.067627115472
475	474000	0	1.08153244877287	Inf	0.641485608808863	-411.625901874627
476	475000	0	1.08153244877287	Inf	0.640733415458497	-402.455557337159
477	476000	0	1.08153244877287	Inf	0.640733415458497	-416.743605069095
478	477000	0	1.08153244877287	Inf	0.640733415458497	-412.466360051501
479	478000	0	1.08153244877287	Inf	0.640733415458497	-412.791095103215
480	479000	0	1.08153244877287	Inf	0.640733415458497	-418.521249536723
481	480000	0	1.07870403745468	Inf	0.640733415458497	-414.911221741006
482	481000	0	1.07870403745468	Inf	0.640733415458497	-412.779404124762
483	482000	0	1.07870403745468	Inf	0.640733415458497	-405.210757757459
484	483000	0	1.07870403745468	Inf	0.640733415458497	-406.414143770981
485	484000	0	1.07870403745468	Inf	0.640733415458497	-408.004797482383
486	485000	0	1.07870403745468	Inf	0.640733415458497	-403.514319147086
487	486000	0	1.07870403745468	Inf	0.640733415458497	-403.725545155346
488	487000	0	1.07870403745468	Inf	0.640733415458497	-400.065452071713
489	488000	0	1.07870403745468	Inf	0.640733415458497	-407.888037430296
490	489000	0	1.07870403745468	Inf	0.640733415458497	-408.611502516283
491	490000	0	1.07870403745468	Inf	0.640733415458497	-424.510323209787
492	491000	0	1.07870403745468	Inf	0.640733415458497	-436.42495236048
493	492000	0	1.07870403745468	Inf	0.640733415458497	-444.443717544196
494	493000	0	1.07870403745468	Inf	0.640733415458497	-431.066656904019
495	494000	0	1.07870403745468	Inf	0.456285229118849	-441.659646983984
496	495000	0	1.07870403745468	Inf	0.456285229118849	-447.839997781712
497	496000	0	1.07870403745468	Inf	0.456285229118849	-446.916758207302
498	497000	0	1.07870403745468	Inf	0.456285229118849	-461.458449812766
499	498000	0	1.07870403745468	Inf	0.456285229118849	-463.027207089124
500	499000	0	1.07870403745468	Inf	0.456285229118849	-463.217642275598
501	5e+05	0	1.07870403745468	Inf	0.465373728507093	-457.131396429413
502	501000	0	1.07870403745468	Inf	0.465373728507093	-449.983503663099
503	502000	0	1.07870403745468	Inf	0.465373728507093	-439.94886985459
504	503000	0	1.07870403745468	Inf	0.465373728507093	-438.118490226003
505	504000	0	1.07870403745468	Inf	0.739473130956622	-430.147778444314
506	505000	0	1.07870403745468	Inf	0.739473130956622	-449.99726714717
507	506000	0	1.07870403745468	Inf	0.739473130956622	-449.508075733412
508	507000	0	1.07870403745468	Inf	0.657041865338807	-439.276543730141
509	508000	0	1.07870403745468	Inf	0.657041865338807	-441.824373062396
510	509000	0	1.07870403745468	Inf	0.657041865338807	-432.60266719562
511	510000	0	1.07870403745468	Inf	0.657041865338807	-435.639690405659
512	511000	0	1.07870403745468	Inf	0.657041865338807	-441.389416794128
513	512000	0	1.07870403745468	Inf	0.657041865338807	-437.938832091441
514	513000	0	1.07870403745468	Inf	0.556585788088579	-432.128512325094
515	514000	0	1.07870403745468	Inf	0.556585788088579	-425.623642599791
516	515000	0	1.07870403745468	Inf	0.556585788088579	-428.092730440063
517	516000	0	1.07870403745468	Inf	0.556585788088579	-435.125851874232
518	517000	0	1.07870403745468	Inf	0.556585788088579	-430.122708985719
519	518000	0	1.07870403745468	Inf	0.556585788088579	-432.876738154788
520	519000	0	1.07870403745468	Inf	0.553003793407597	-426.2196920441
521	520000	0	1.07870403745468	Inf	0.553003793407597	-430.47755104243
522	521000	0	1.07870403745468	Inf	0.471611638599555	-436.62051455727
523	522000	0	1.07870403745468	Inf	0.471611638599555	-442.257910527863
524	523000	0	1.09375170862774	Inf	0.499058451254569	-457.64314490322
525	524000	0	1.09375170862774	Inf	0.499058451254569	-466.449420446572
526	525000	0	1.09375170862774	Inf	0.499058451254569	-454.788181660657
527	526000	0	1.09375170862774	Inf	0.499058451254569	-462.497652524325
528	527000	0	1.09375170862774	Inf	0.499058451254569	-456.072715705304
529	528000	0	1.09375170862774	Inf	0.499058451254569	-456.017583345343
530	529000	0	1.09375170862774	Inf	0.499058451254569	-448.871887179322
531	530000	0	1.09375170862774	Inf	0.499058451254569	-451.09585814044
532	531000	0	1.09375170862774	Inf	0.498478965417334	-445.419701205187
533	532000	0	1.09375170862774	Inf	0.498478965417334	-457.127434927759
534	533000	0	1.09375170862774	Inf	0.498478965417334	-450.57860294151
535	534000	0	1.09375170862774	Inf	0.498478965417334	-453.155409241929
536	535000	0	1.09375170862774	Inf	0.498478965417334	-451.590885955734
537	536000	0	1.09375170862774	Inf	0.498478965417334	-437.847484759668
538	537000	0	1.09375170862774	Inf	0.498478965417334	-441.958381723179
539	538000	0	1.09375170862774	Inf	0.498478965417334	-448.539512991479
540	539000	0	1.09375170862774	Inf	0.498478965417334	-443.879155504364
541	540000	0	1.09375170862774	Inf	0.498478965417334	-446.812830097418
542	541000	0	1.09375170862774	Inf	0.498478965417334	-443.865853318455
543	542000	0	1.09375170862774	Inf	0.498478965417334	-444.444653783253
544	543000	0	1.09375170862774	Inf	0.498478965417334	-442.693900612029
545	544000	0	1.09375170862774	Inf	0.498478965417334	-453.938956079716
546	545000	0	1.09375170862774	Inf	0.498478965417334	-468.076509652472
547	546000	0	1.09375170862774	Inf	0.498478965417334	-461.001277492013
548	547000	0	1.09375170862774	Inf	0.498478965417334	-461.146098223225
549	548000	0	1.09375170862774	Inf	0.498478965417334	-452.706914258667
550	549000	0	1.09375170862774	Inf	0.498478965417334	-440.583317378786
551	550000	0	1.09375170862774	Inf	0.498478965417334	-451.058521502548
552	551000	0	1.09375170862774	Inf	0.498478965417334	-461.283023492758
553	552000	0	1.09375170862774	Inf	0.418942573634523	-462.174133977591
554	553000	0	1.09375170862774	Inf	0.418942573634523	-462.270311422147
555	554000	0	1.09375170862774	Inf	0.418942573634523	-455.508609337729
556	555000	0	1.09375170862774	Inf	0.418942573634523	-454.15318146783
557	556000	0	1.09375170862774	Inf	0.418942573634523	-454.412039405634
558	557000	0	1.09375170862774	Inf	0.418942573634523	-465.175459581385
559	558000	0	1.09375170862774	Inf	0.418942573634523	-470.400329041132
560	559000	0	1.09375170862774	Inf	0.418942573634523	-481.669163790393
561	560000	0	1.11782614314654	Inf	0.418942573634523	-475.691131032073
562	561000	0	1.11782614314654	Inf	0.418942573634523	-473.348326142096
563	562000	0	1.11782614314654	Inf	0.418942573634523	-470.807188686832
564	563000	0	1.11782614314654	Inf	0.418942573634523	-475.592882040006
565	564000	0	1.11782614314654	Inf	0.418942573634523	-485.264323964905
566	565000	0	1.11782614314654	Inf	0.418942573634523	-483.718297448403
567	566000	0	1.11782614314654	Inf	0.418942573634523	-487.089168457491
568	567000	0	1.11782614314654	Inf	0.418942573634523	-488.755422404695
569	568000	0	1.11782614314654	Inf	0.418942573634523	-476.224937725766
570	569000	0	1.11782614314654	Inf	0.418942573634523	-472.243440198716
571	570000	0	1.11782614314654	Inf	0.418942573634523	-484.789705460304
572	571000	0	1.11782614314654	Inf	0.418942573634523	-488.1419071878
573	572000	0	1.11849349633117	Inf	0.418942573634523	-476.461943843319
574	573000	0	1.11849349633117	Inf	0.418942573634523	-479.612550524589
575	574000	0	1.11849349633117	Inf	0.418942573634523	-494.171948725501
576	575000	0	1.11849349633117	Inf	0.418942573634523	-486.771882579551
577	576000	0	1.11849349633117	Inf	0.418942573634523	-480.119389228683
578	577000	0	1.11849349633117	Inf	0.418942573634523	-469.876978601642
579	578000	0	1.11849349633117	Inf	0.418942573634523	-472.326391909476
580	579000	0	1.11849349633117	Inf	0.418942573634523	-461.359319671004
581	580000	0	1.11849349633117	Inf	0.418942573634523	-460.073722468584
582	581000	0	1.11849349633117	Inf	0.418942573634523	-466.980976052794
583	582000	0	1.11849349633117	Inf	0.418942573634523	-467.37583201449
584	583000	0	1.11849349633117	Inf	0.418942573634523	-482.134506538087
585	584000	0	1.11849349633117	Inf	0.418942573634523	-496.997277017473
586	585000	0	1.11849349633117	Inf	0.418942573634523	-508.221628666633
587	586000	0	1.11849349633117	Inf	0.343948268549875	-485.486650929133
588	587000	0	1.11849349633117	Inf	0.343948268549875	-492.949196204247
589	588000	0	1.11849349633117	Inf	0.343948268549875	-485.879864369132
590	589000	0	1.11849349633117	Inf	0.343948268549875	-483.888070382371
591	590000	0	1.11849349633117	Inf	0.343948268549875	-487.826843531048
592	591000	0	1.11849349633117	Inf	0.343948268549875	-496.342212870732
593	592000	0	1.11849349633117	Inf	0.343948268549875	-486.737568999618
594	593000	0	1.11849349633117	Inf	0.343948268549875	-484.632374515949
595	594000	0	1.11849349633117	Inf	0.343948268549875	-494.198796935564
596	595000	0	1.11849349633117	Inf	0.327626296676262	-502.51381840187
597	596000	0	1.11849349633117	Inf	0.327626296676262	-510.426791359143
598	597000	0	1.11849349633117	Inf	0.327626296676262	-498.009262280787
599	598000	0	1.11849349633117	Inf	0.327626296676262	-508.038479166928
600	599000	0	1.11849349633117	Inf	0.327626296676262	-522.082963943924
601	6e+05	0	1.11849349633117	Inf	0.327626296676262	-507.382436108656
602	601000	0	1.10933366616391	Inf	0.327626296676262	-498.809727542015
603	602000	0	1.10933366616391	Inf	0.327626296676262	-498.76815461495
604	603000	0	1.10933366616391	Inf	0.327626296676262	-489.550681227328
605	604000	0	1.10933366616391	Inf	0.406880679728907	-487.153020522088
606	605000	0	1.10933366616391	Inf	0.406880679728907	-481.993350391054
607	606000	0	1.10933366616391	Inf	0.406880679728907	-486.089186449751
608	607000	0	1.10933366616391	Inf	0.406880679728907	-484.74380905708
609	608000	0	1.10933366616391	Inf	0.406880679728907	-468.725069620187
610	609000	0	1.10933366616391	Inf	0.406880679728907	-470.761148997265
611	610000	0	1.10933366616391	Inf	0.406880679728907	-477.780369738557
612	611000	0	1.10933366616391	Inf	0.406880679728907	-477.324574847569
613	612000	0	1.10933366616391	Inf	0.406880679728907	-472.10858083835
614	613000	0	1.10933366616391	Inf	0.406880679728907	-468.079946101878
615	614000	0	1.11242411500296	Inf	0.406880679728907	-452.861382225906
616	615000	0	1.11242411500296	Inf	0.493542329835375	-455.01452305203
617	616000	0	1.11242411500296	Inf	0.493542329835375	-466.022020871352
618	617000	0	1.11242411500296	Inf	0.493542329835375	-477.785167506251
619	618000	0	1.11242411500296	Inf	0.493542329835375	-481.384900054994
620	619000	0	1.11242411500296	Inf	0.493542329835375	-470.450128032079
621	620000	0	1.11242411500296	Inf	0.442480189785833	-484.12540600747
622	621000	0	1.11242411500296	Inf	0.442480189785833	-478.974564054616
623	622000	0	1.11242411500296	Inf	0.442480189785833	-465.544597542658
624	623000	0	1.11242411500296	Inf	0.492522954541627	-459.762109015486
625	624000	0	1.11242411500296	Inf	0.492522954541627	-447.969674107207
626	625000	0	1.11242411500296	Inf	0.492522954541627	-448.711066064958
627	626000	0	1.11242411500296	Inf	0.492522954541627	-458.900602657361
628	627000	0	1.11242411500296	Inf	0.492522954541627	-451.393403715307
629	628000	0	1.11242411500296	Inf	0.492522954541627	-450.364676284227
630	629000	0	1.11242411500296	Inf	0.492522954541627	-450.974015883699
631	630000	0	1.11242411500296	Inf	0.492522954541627	-460.163415774355
632	631000	0	1.11242411500296	Inf	0.492522954541627	-464.939162837283
633	632000	0	1.11242411500296	Inf	0.492522954541627	-454.67009872827
634	633000	0	1.11242411500296	Inf	0.492522954541627	-445.223266659351
635	634000	0	1.11242411500296	Inf	0.492522954541627	-440.199411916445
636	635000	0	1.11242411500296	Inf	0.492522954541627	-456.182119456572
637	636000	0	1.11242411500296	Inf	0.492522954541627	-462.80248795016
638	637000	0	1.11242411500296	Inf	0.492522954541627	-458.241212610498
639	638000	0	1.11242411500296	Inf	0.492522954541627	-453.070970922465
640	639000	0	1.11242411500296	Inf	0.492522954541627	-469.596799705632
641	640000	0	1.11242411500296	Inf	0.492522954541627	-470.280336043262
642	641000	0	1.11242411500296	Inf	0.492522954541627	-455.398207078666
643	642000	0	1.11242411500296	Inf	0.413839785139393	-454.789451848866
644	643000	0	1.11242411500296	Inf	0.413839785139393	-454.525395881623
645	644000	0	1.11242411500296	Inf	0.473978382280884	-458.900274343044
646	645000	0	1.11242411500296	Inf	0.473978382280884	-462.345980295573
647	646000	0	1.11242411500296	Inf	0.473978382280884	-460.620410009463
648	647000	0	1.11242411500296	Inf	0.473978382280884	-455.163250129328
649	648000	0	1.09901429541851	Inf	0.473978382280884	-458.551767973655
650	649000	0	1.09901429541851	Inf	0.473978382280884	-446.765713881917
651	650000	0	1.09901429541851	Inf	0.500857262457971	-444.434742954149
652	651000	0	1.09901429541851	Inf	0.500857262457971	-458.285497479843
653	652000	0	1.09901429541851	Inf	0.500857262457971	-473.18301549436
654	653000	0	1.09901429541851	Inf	0.437454858609593	-485.661513845801
655	654000	0	1.09901429541851	Inf	0.437454858609593	-487.831795270589
656	655000	0	1.09901429541851	Inf	0.437454858609593	-465.513562544187
657	656000	0	1.09901429541851	Inf	0.421996109345201	-476.01207410658
658	657000	0	1.09901429541851	Inf	0.421996109345201	-483.689335452936
659	658000	0	1.09901429541851	Inf	0.421996109345201	-479.513237372927
660	659000	0	1.09901429541851	Inf	0.410092027851523	-463.975580235571
661	660000	0	1.09901429541851	Inf	0.410092027851523	-452.379603801169
662	661000	0	1.10760714470233	Inf	0.410092027851523	-464.364245167493
663	662000	0	1.10760714470233	Inf	0.410092027851523	-475.493985538795
664	663000	0	1.10760714470233	Inf	0.410092027851523	-483.02050475876
665	664000	0	1.10760714470233	Inf	0.410092027851523	-475.60270873642
666	665000	0	1.10760714470233	Inf	0.410092027851523	-486.166976402288
667	666000	0	1.10760714470233	Inf	0.410092027851523	-490.748688923719
668	667000	0	1.10760714470233	Inf	0.410092027851523	-485.708959893807
669	668000	0	1.10760714470233	Inf	0.410092027851523	-476.587420556552
670	669000	0	1.10760714470233	Inf	0.410092027851523	-463.888981335262
671	670000	0	1.10760714470233	Inf	0.410092027851523	-478.485784917918
672	671000	0	1.10760714470233	Inf	0.410092027851523	-466.966825178504
673	672000	0	1.10760714470233	Inf	0.410092027851523	-479.985950657428
674	673000	0	1.10760714470233	Inf	0.410092027851523	-476.874094579872
675	674000	0	1.10760714470233	Inf	0.410092027851523	-470.182490808265
676	675000	0	1.10760714470233	Inf	0.410092027851523	-468.624058189359
677	676000	0	1.10760714470233	Inf	0.410092027851523	-458.06490228237
678	677000	0	1.10760714470233	Inf	0.410092027851523	-473.471357597535
679	678000	0	1.10760714470233	Inf	0.410092027851523	-489.880020081239
680	679000	0	1.10760714470233	Inf	0.410092027851523	-478.13342297395
681	680000	0	1.10760714470233	Inf	0.410092027851523	-491.925913446849
682	681000	0	1.10760714470233	Inf	0.410092027851523	-487.45627428808
683	682000	0	1.10760714470233	Inf	0.410092027851523	-492.009586220961
684	683000	0	1.10760714470233	Inf	0.410092027851523	-483.591624326012
685	684000	0	1.10760714470233	Inf	0.410092027851523	-487.728473631998
686	685000	0	1.10760714470233	Inf	0.410092027851523	-484.388335994505
687	686000	0	1.10760714470233	Inf	0.410092027851523	-501.074676563814
688	687000	0	1.10760714470233	Inf	0.410092027851523	-484.760599985343
689	688000	0	1.10760714470233	Inf	0.410092027851523	-488.607222723987
690	689000	0	1.10760714470233	Inf	0.448938699164848	-489.205146060509
691	690000	0	1.10760714470233	Inf	0.448938699164848	-489.361907105921
692	691000	0	1.10760714470233	Inf	0.448938699164848	-492.082458870636
693	692000	0	1.10760714470233	Inf	0.448938699164848	-491.959742957502
694	693000	0	1.10760714470233	Inf	0.448938699164848	-483.881441806987
695	694000	0	1.10760714470233	Inf	0.448938699164848	-479.307300202096
696	695000	0	1.10760714470233	Inf	0.448938699164848	-480.974484273674
697	696000	0	1.10760714470233	Inf	0.448938699164848	-469.318867316248
698	697000	0	1.10760714470233	Inf	0.448938699164848	-461.186472081667
699	698000	0	1.10760714470233	Inf	0.448938699164848	-457.41124835436
700	699000	0	1.10760714470233	Inf	0.448938699164848	-473.831355783716
701	7e+05	0	1.10760714470233	Inf	0.448938699164848	-466.585589049207
702	701000	0	1.10760714470233	Inf	0.448938699164848	-471.790777866132
703	702000	0	1.10760714470233	Inf	0.448938699164848	-477.761493534478
704	703000	0	1.10760714470233	Inf	0.354515818837729	-502.04335193483
705	704000	0	1.10760714470233	Inf	0.354515818837729	-513.955141317301
706	705000	0	1.10760714470233	Inf	0.354515818837729	-502.67277848145
707	706000	0	1.10760714470233	Inf	0.354515818837729	-502.224959256739
708	707000	0	1.10760714470233	Inf	0.354515818837729	-492.620125449493
709	708000	0	1.10760714470233	Inf	0.354515818837729	-492.258596966693
710	709000	0	1.10760714470233	Inf	0.354515818837729	-498.551644520124
711	710000	0	1.10760714470233	Inf	0.354515818837729	-510.427909846266
712	711000	0	1.10760714470233	Inf	0.354515818837729	-501.720027291193
713	712000	0	1.10760714470233	Inf	0.354515818837729	-497.057605065194
714	713000	0	1.10760714470233	Inf	0.354515818837729	-497.171620821078
715	714000	0	1.10760714470233	Inf	0.354515818837729	-482.408161046098
716	715000	0	1.10760714470233	Inf	0.354515818837729	-494.621499281457
717	716000	0	1.10760714470233	Inf	0.354515818837729	-489.880477697302
718	717000	0	1.10760714470233	Inf	0.395318231112273	-496.03583537129
719	718000	0	1.10760714470233	Inf	0.395318231112273	-495.31784805133
720	719000	0	1.10760714470233	Inf	0.395318231112273	-482.62351624667
721	720000	0	1.10760714470233	Inf	0.395318231112273	-469.527797393405
722	721000	0	1.10760714470233	Inf	0.395318231112273	-478.311575767581
723	722000	0	1.10760714470233	Inf	0.395318231112273	-481.20034262661
724	723000	0	1.10760714470233	Inf	0.395318231112273	-485.249524666941
725	724000	0	1.10760714470233	Inf	0.395318231112273	-495.626669707502
726	725000	0	1.10760714470233	Inf	0.395318231112273	-498.411852932864
727	726000	0	1.10760714470233	Inf	0.395318231112273	-475.660611930769
728	727000	0	1.10760714470233	Inf	0.395318231112273	-476.74985768862
729	728000	0	1.10760714470233	Inf	0.395318231112273	-472.030929536501
730	729000	0	1.10760714470233	Inf	0.395318231112273	-460.96079715998
731	730000	0	1.10760714470233	Inf	0.395318231112273	-467.572357976909
732	731000	0	1.10760714470233	Inf	0.395318231112273	-473.595813972425
733	732000	0	1.10760714470233	Inf	0.395318231112273	-479.853333347804
734	733000	0	1.10760714470233	Inf	0.395318231112273	-481.27835641264
735	734000	0	1.10760714470233	Inf	0.395318231112273	-476.760240025158
736	735000	0	1.10760714470233	Inf	0.395318231112273	-484.135798391375
737	736000	0	1.10760714470233	Inf	0.395318231112273	-475.349244700052
738	737000	0	1.11044885058344	Inf	0.395318231112273	-485.695320216499
739	738000	0	1.11044885058344	Inf	0.395318231112273	-473.657791321516
740	739000	0	1.11044885058344	Inf	0.395318231112273	-473.888395355017
741	740000	0	1.11044885058344	Inf	0.395318231112273	-477.259979305763
742	741000	0	1.11044885058344	Inf	0.395318231112273	-477.834239134667
743	742000	0	1.11044885058344	Inf	0.395318231112273	-475.351542656241
744	743000	0	1.11044885058344	Inf	0.395318231112273	-478.468314380642
745	744000	0	1.11044885058344	Inf	0.395318231112273	-474.220997054351
746	745000	0	1.11044885058344	Inf	0.395318231112273	-463.416991075488
747	746000	0	1.11044885058344	Inf	0.542852638655477	-466.148207646611
748	747000	0	1.11044885058344	Inf	0.542852638655477	-447.79948505737
749	748000	0	1.11044885058344	Inf	0.542852638655477	-448.43421011586
750	749000	0	1.11044885058344	Inf	0.542852638655477	-449.00773971895
751	750000	0	1.11044885058344	Inf	0.542852638655477	-449.052215250971
752	751000	0	1.11044885058344	Inf	0.542852638655477	-453.178947944956
753	752000	0	1.11044885058344	Inf	0.542852638655477	-443.048457969318
754	753000	0	1.11044885058344	Inf	0.542852638655477	-443.007507565031
755	754000	0	1.11044885058344	Inf	0.542852638655477	-436.0031416288
756	755000	0	1.11044885058344	Inf	0.542852638655477	-436.559963391497
757	756000	0	1.11044885058344	Inf	0.542852638655477	-441.023864119241
758	757000	0	1.11044885058344	Inf	0.542852638655477	-439.369753159134
759	758000	0	1.11044885058344	Inf	0.542852638655477	-436.230926985123
760	759000	0	1.11044885058344	Inf	0.542852638655477	-434.975754969669
761	760000	0	1.11044885058344	Inf	0.542852638655477	-437.226322755706
762	761000	0	1.11044885058344	Inf	0.542852638655477	-442.660633982916
763	762000	0	1.11044885058344	Inf	0.542852638655477	-431.782923026633
764	763000	0	1.11044885058344	Inf	0.542852638655477	-422.875930040962
765	764000	0	1.11044885058344	Inf	0.542852638655477	-429.42526739817
766	765000	0	1.11044885058344	Inf	0.553503539640245	-433.506889860847
767	766000	0	1.11044885058344	Inf	0.553503539640245	-436.692181101511
768	767000	0	1.11044885058344	Inf	0.534376438772114	-436.5922344354
769	768000	0	1.11044885058344	Inf	0.534376438772114	-437.214808450091
770	769000	0	1.11044885058344	Inf	0.534376438772114	-446.286006068415
771	770000	0	1.11044885058344	Inf	0.534376438772114	-451.463445750871
772	771000	0	1.11044885058344	Inf	0.534376438772114	-453.923146664162
773	772000	0	1.11044885058344	Inf	0.534376438772114	-440.933279501171
774	773000	0	1.11044885058344	Inf	0.534376438772114	-451.261215455624
775	774000	0	1.11044885058344	Inf	0.534376438772114	-451.822771004906
776	775000	0	1.11044885058344	Inf	0.534376438772114	-451.552531000135
777	776000	0	1.11044885058344	Inf	0.534376438772114	-449.9402882349
778	777000	0	1.11044885058344	Inf	0.534376438772114	-442.388037473178
779	778000	0	1.11044885058344	Inf	0.534376438772114	-441.855099946406
780	779000	0	1.11044885058344	Inf	0.534376438772114	-440.556338613464
781	780000	0	1.11044885058344	Inf	0.534376438772114	-445.543087203577
782	781000	0	1.11212541433895	Inf	0.534376438772114	-451.228352198783
783	782000	0	1.11212541433895	Inf	0.534376438772114	-454.202308984441
784	783000	0	1.11212541433895	Inf	0.534376438772114	-450.94899638437
785	784000	0	1.11212541433895	Inf	0.534376438772114	-447.817173005477
786	785000	0	1.11212541433895	Inf	0.534376438772114	-453.859425722361
787	786000	0	1.11212541433895	Inf	0.534376438772114	-461.300389905517
788	787000	0	1.11212541433895	Inf	0.534376438772114	-464.952268701346
789	788000	0	1.11212541433895	Inf	0.534376438772114	-464.082989762092
790	789000	0	1.11212541433895	Inf	0.534376438772114	-462.898504641222
791	790000	0	1.11212541433895	Inf	0.534376438772114	-469.887211036111
792	791000	0	1.11212541433895	Inf	0.534376438772114	-469.432086904911
793	792000	0	1.11212541433895	Inf	0.534376438772114	-469.628719809043
794	793000	0	1.11212541433895	Inf	0.534376438772114	-471.493041664742
795	794000	0	1.11212541433895	Inf	0.534376438772114	-470.646676542536
796	795000	0	1.11212541433895	Inf	0.534376438772114	-471.481923437139
797	796000	0	1.11212541433895	Inf	0.534376438772114	-466.372463729174
798	797000	0	1.11212541433895	Inf	0.534376438772114	-444.928230105832
799	798000	0	1.11212541433895	Inf	0.534376438772114	-447.464471478297
800	799000	0	1.11212541433895	Inf	0.534376438772114	-453.493808368103
801	8e+05	0	1.11212541433895	Inf	0.534376438772114	-457.683016581738
802	801000	0	1.11212541433895	Inf	0.534376438772114	-451.013483226527
803	802000	0	1.08696346509187	Inf	0.534376438772114	-452.429778767756
804	803000	0	1.08696346509187	Inf	0.534376438772114	-444.747611415901
805	804000	0	1.08696346509187	Inf	0.534376438772114	-435.183741215463
806	805000	0	1.08696346509187	Inf	0.534376438772114	-447.816737991297
807	806000	0	1.08696346509187	Inf	0.534376438772114	-453.670363741618
808	807000	0	1.08696346509187	Inf	0.534994250412141	-444.820193222376
809	808000	0	1.08696346509187	Inf	0.534994250412141	-444.645139729105
810	809000	0	1.08696346509187	Inf	0.534994250412141	-457.937093339803
811	810000	0	1.08696346509187	Inf	0.534994250412141	-446.140295411592
812	811000	0	1.08696346509187	Inf	0.534994250412141	-447.403186027564
813	812000	0	1.08696346509187	Inf	0.534994250412141	-440.615438383818
814	813000	0	1.08696346509187	Inf	0.534994250412141	-452.477273260878
815	814000	0	1.08696346509187	Inf	0.534994250412141	-430.382164347304
816	815000	0	1.08696346509187	Inf	0.534994250412141	-426.288554499385
817	816000	0	1.08696346509187	Inf	0.534994250412141	-443.641057015486
818	817000	0	1.08696346509187	Inf	0.534994250412141	-443.625519294818
819	818000	0	1.08696346509187	Inf	0.534994250412141	-441.636735389153
820	819000	0	1.08696346509187	Inf	0.534994250412141	-442.675722542739
821	820000	0	1.08696346509187	Inf	0.534994250412141	-440.857142448022
822	821000	0	1.08696346509187	Inf	0.534994250412141	-449.745668650471
823	822000	0	1.08696346509187	Inf	0.534994250412141	-449.351161951443
824	823000	0	1.08696346509187	Inf	0.534994250412141	-444.586147760635
825	824000	0	1.08696346509187	Inf	0.534994250412141	-445.644198122535
826	825000	0	1.08696346509187	Inf	0.534994250412141	-452.070497149417
827	826000	0	1.08696346509187	Inf	0.534994250412141	-448.879170228121
828	827000	0	1.08696346509187	Inf	0.534994250412141	-446.618689910938
829	828000	0	1.08696346509187	Inf	0.534994250412141	-440.789932300379
830	829000	0	1.09016069522377	Inf	0.534994250412141	-444.947192008741
831	830000	0	1.09016069522377	Inf	0.534994250412141	-445.547606579737
832	831000	0	1.09016069522377	Inf	0.534994250412141	-445.432472346683
833	832000	0	1.09016069522377	Inf	0.534994250412141	-428.049973601502
834	833000	0	1.09016069522377	Inf	0.67948671528732	-423.268221994028
835	834000	0	1.09016069522377	Inf	0.67948671528732	-412.117182390222
836	835000	0	1.09016069522377	Inf	0.67948671528732	-412.543473220375
837	836000	0	1.09715989962181	Inf	0.67948671528732	-409.871055191648
838	837000	0	1.09715989962181	Inf	0.67948671528732	-406.060613407165
839	838000	0	1.09715989962181	Inf	0.67948671528732	-402.634412671848
840	839000	0	1.09715989962181	Inf	0.67948671528732	-417.514856042689
841	840000	0	1.09715989962181	Inf	0.67948671528732	-413.797438977077
842	841000	0	1.09715989962181	Inf	0.67948671528732	-419.537591743193
843	842000	0	1.09715989962181	Inf	0.67948671528732	-404.467692570767
844	843000	0	1.09715989962181	Inf	0.67948671528732	-404.663873663213
845	844000	0	1.09715989962181	Inf	0.67948671528732	-401.564142999955
846	845000	0	1.09715989962181	Inf	0.67948671528732	-405.463836573789
847	846000	0	1.09715989962181	Inf	0.67948671528732	-405.791372853624
848	847000	0	1.09715989962181	Inf	0.67948671528732	-409.118353132343
849	848000	0	1.09715989962181	Inf	0.67948671528732	-423.032488829107
850	849000	0	1.09715989962181	Inf	0.67948671528732	-425.826228208033
851	850000	0	1.09715989962181	Inf	0.67948671528732	-421.918041992789
852	851000	0	1.09715989962181	Inf	0.67948671528732	-429.877376884206
853	852000	0	1.09715989962181	Inf	0.67948671528732	-419.969764610578
854	853000	0	1.09715989962181	Inf	0.67948671528732	-412.389442917829
855	854000	0	1.09715989962181	Inf	0.67948671528732	-412.728839267828
856	855000	0	1.08342453406621	Inf	0.67948671528732	-412.053752725847
857	856000	0	1.08342453406621	Inf	0.67948671528732	-415.289806544285
858	857000	0	1.08342453406621	Inf	0.67948671528732	-413.990055553027
859	858000	0	1.08342453406621	Inf	0.67948671528732	-412.093661654664
860	859000	0	1.08342453406621	Inf	0.67948671528732	-417.673092575675
861	860000	0	1.08342453406621	Inf	0.67948671528732	-399.410488439933
862	861000	0	1.08342453406621	Inf	0.67948671528732	-410.291440503285
863	862000	0	1.08342453406621	Inf	0.719692400047228	-414.706535309805
864	863000	0	1.08342453406621	Inf	0.719692400047228	-414.506500928798
865	864000	0	1.08342453406621	Inf	0.719692400047228	-428.628143416326
866	865000	0	1.08342453406621	Inf	0.719692400047228	-424.008750673918
867	866000	0	1.08342453406621	Inf	0.719692400047228	-415.576133077916
868	867000	0	1.08342453406621	Inf	0.719692400047228	-410.147253016566
869	868000	0	1.08342453406621	Inf	0.719692400047228	-406.268183239395
870	869000	0	1.08342453406621	Inf	0.719692400047228	-404.043624364695
871	870000	0	1.08342453406621	Inf	0.719692400047228	-416.232225381488
872	871000	0	1.08342453406621	Inf	0.719692400047228	-406.314988874796
873	872000	0	1.08342453406621	Inf	0.719692400047228	-416.447834008829
874	873000	0	1.08342453406621	Inf	0.719692400047228	-406.646751921889
875	874000	0	1.08342453406621	Inf	0.719692400047228	-405.675265618835
876	875000	0	1.08342453406621	Inf	0.719692400047228	-399.345374160612
877	876000	0	1.08342453406621	Inf	0.719692400047228	-410.088853589358
878	877000	0	1.08342453406621	Inf	0.664103782244527	-405.917666995565
879	878000	0	1.08342453406621	Inf	0.664103782244527	-411.078887038227
880	879000	0	1.08342453406621	Inf	0.69688597049634	-404.228010673477
881	880000	0	1.08342453406621	Inf	0.662814036619928	-417.337643238854
882	881000	0	1.08342453406621	Inf	0.662814036619928	-429.718256961866
883	882000	0	1.08342453406621	Inf	0.662814036619928	-438.203267879839
884	883000	0	1.08342453406621	Inf	0.495364575024879	-443.556878581946
885	884000	0	1.08342453406621	Inf	0.495364575024879	-454.10538039025
886	885000	0	1.08342453406621	Inf	0.495364575024879	-447.356113180876
887	886000	0	1.08342453406621	Inf	0.495364575024879	-449.135781902876
888	887000	0	1.08342453406621	Inf	0.495364575024879	-447.001609566598
889	888000	0	1.08342453406621	Inf	0.495364575024879	-458.569574675441
890	889000	0	1.08342453406621	Inf	0.495364575024879	-460.790198911626
891	890000	0	1.08342453406621	Inf	0.495364575024879	-465.856182205726
892	891000	0	1.08342453406621	Inf	0.495364575024879	-468.841416629153
893	892000	0	1.08342453406621	Inf	0.495364575024879	-454.565675194531
894	893000	0	1.08342453406621	Inf	0.495364575024879	-437.531320992541
895	894000	0	1.08342453406621	Inf	0.495364575024879	-437.158382593624
896	895000	0	1.08342453406621	Inf	0.495364575024879	-442.484745167189
897	896000	0	1.08342453406621	Inf	0.495364575024879	-449.885575447224
898	897000	0	1.08342453406621	Inf	0.495364575024879	-444.325267277713
899	898000	0	1.08342453406621	Inf	0.495364575024879	-450.597599284149
900	899000	0	1.08342453406621	Inf	0.495364575024879	-448.556609328504
901	9e+05	0	1.08342453406621	Inf	0.495364575024879	-453.962837526556
902	901000	0	1.08342453406621	Inf	0.51637330736876	-450.608013929397
903	902000	0	1.08342453406621	Inf	0.51637330736876	-448.866390512361
904	903000	0	1.08342453406621	Inf	0.51637330736876	-437.060362022586
905	904000	0	1.08342453406621	Inf	0.51637330736876	-446.371024759793
906	905000	0	1.08342453406621	Inf	0.51637330736876	-445.303255560671
907	906000	0	1.08342453406621	Inf	0.51637330736876	-445.280101846624
908	907000	0	1.08342453406621	Inf	0.465530027805787	-448.385576228105
909	908000	0	1.08342453406621	Inf	0.465530027805787	-447.079538938762
910	909000	0	1.08342453406621	Inf	0.465530027805787	-463.193219099229
911	910000	0	1.08342453406621	Inf	0.465530027805787	-462.770601415934
912	911000	0	1.08342453406621	Inf	0.485800775264119	-469.959758455127
913	912000	0	1.08342453406621	Inf	0.485800775264119	-458.846112792503
914	913000	0	1.08342453406621	Inf	0.485800775264119	-455.370298911586
915	914000	0	1.08342453406621	Inf	0.485800775264119	-466.118772553724
916	915000	0	1.08342453406621	Inf	0.485800775264119	-453.313374197028
917	916000	0	1.08342453406621	Inf	0.485800775264119	-463.652866652482
918	917000	0	1.08342453406621	Inf	0.485800775264119	-469.36745088733
919	918000	0	1.08342453406621	Inf	0.485800775264119	-461.621545195488
920	919000	0	1.08342453406621	Inf	0.485800775264119	-462.362138945767
921	920000	0	1.08342453406621	Inf	0.485800775264119	-464.927761683069
922	921000	0	1.08342453406621	Inf	0.485800775264119	-453.08504313182
923	922000	0	1.08342453406621	Inf	0.485800775264119	-461.71228535937
924	923000	0	1.08342453406621	Inf	0.485800775264119	-457.348280705651
925	924000	0	1.08342453406621	Inf	0.485800775264119	-455.783849878787
926	925000	0	1.08342453406621	Inf	0.485800775264119	-458.69472522221
927	926000	0	1.08342453406621	Inf	0.485800775264119	-457.908651321396
928	927000	0	1.08342453406621	Inf	0.485800775264119	-455.300112365883
929	928000	0	1.08342453406621	Inf	0.485800775264119	-437.669068374496
930	929000	0	1.08342453406621	Inf	0.485800775264119	-443.515656423878
931	930000	0	1.08342453406621	Inf	0.485800775264119	-462.107355236378
932	931000	0	1.08342453406621	Inf	0.485800775264119	-471.049439192119
933	932000	0	1.08342453406621	Inf	0.485800775264119	-459.668742699606
934	933000	0	1.08342453406621	Inf	0.485800775264119	-460.585869005311
935	934000	0	1.08342453406621	Inf	0.485800775264119	-453.965091502391
936	935000	0	1.08342453406621	Inf	0.485800775264119	-452.450910239818
937	936000	0	1.08342453406621	Inf	0.485800775264119	-452.802655519826
938	937000	0	1.08342453406621	Inf	0.485800775264119	-451.721643695504
939	938000	0	1.08342453406621	Inf	0.485800775264119	-460.043529875011
940	939000	0	1.08342453406621	Inf	0.485800775264119	-465.700550197164
941	940000	0	1.08342453406621	Inf	0.485800775264119	-452.266459215681
942	941000	0	1.08342453406621	Inf	0.485800775264119	-452.128323011202
943	942000	0	1.08342453406621	Inf	0.485800775264119	-462.281747000681
944	943000	0	1.08342453406621	Inf	0.554372482148584	-456.720259368221
945	944000	0	1.08342453406621	Inf	0.554372482148584	-468.719102391438
946	945000	0	1.08342453406621	Inf	0.554372482148584	-459.628185024234
947	946000	0	1.08342453406621	Inf	0.554372482148584	-458.088165710927
948	947000	0	1.08342453406621	Inf	0.554372482148584	-460.21082251527
949	948000	0	1.08342453406621	Inf	0.554372482148584	-451.888757989941
950	949000	0	1.08342453406621	Inf	0.554372482148584	-446.862841355121
951	950000	0	1.08342453406621	Inf	0.554372482148584	-442.508475809068
952	951000	0	1.08342453406621	Inf	0.554372482148584	-435.180151231691
953	952000	0	1.08342453406621	Inf	0.554372482148584	-433.178593386625
954	953000	0	1.08342453406621	Inf	0.554372482148584	-435.661204981364
955	954000	0	1.08342453406621	Inf	0.554372482148584	-439.220946859551
956	955000	0	1.09582360971152	Inf	0.490877562549878	-445.195798804903
957	956000	0	1.09582360971152	Inf	0.490877562549878	-451.756260506543
958	957000	0	1.09582360971152	Inf	0.490877562549878	-457.431729214717
959	958000	0	1.09582360971152	Inf	0.490877562549878	-451.061255271013
960	959000	0	1.09582360971152	Inf	0.491127232566963	-436.633799986578
961	960000	0	1.09582360971152	Inf	0.491127232566963	-432.036803452589
962	961000	0	1.09582360971152	Inf	0.491127232566963	-436.922489739011
963	962000	0	1.09582360971152	Inf	0.491127232566963	-442.92611579674
964	963000	0	1.09582360971152	Inf	0.491127232566963	-442.062166184185
965	964000	0	1.09582360971152	Inf	0.587377165741389	-436.511349387893
966	965000	0	1.09582360971152	Inf	0.537893460559602	-439.905390516185
967	966000	0	1.09582360971152	Inf	0.537893460559602	-433.328670066071
968	967000	0	1.09582360971152	Inf	0.537893460559602	-441.048392509128
969	968000	0	1.09582360971152	Inf	0.537893460559602	-450.031540287604
970	969000	0	1.09582360971152	Inf	0.537893460559602	-455.152611009471
971	970000	0	1.09582360971152	Inf	0.537893460559602	-447.088950596545
972	971000	0	1.09582360971152	Inf	0.478764234829604	-440.858552591323
973	972000	0	1.09582360971152	Inf	0.478764234829604	-443.223927077459
974	973000	0	1.09582360971152	Inf	0.478764234829604	-450.389915134888
975	974000	0	1.09582360971152	Inf	0.478764234829604	-454.0762694904
976	975000	0	1.09582360971152	Inf	0.478764234829604	-462.543179401193
977	976000	0	1.09582360971152	Inf	0.478764234829604	-458.237709047705
978	977000	0	1.09582360971152	Inf	0.478764234829604	-469.922990106679
979	978000	0	1.09582360971152	Inf	0.478764234829604	-457.566940988725
980	979000	0	1.09582360971152	Inf	0.478764234829604	-449.631702969974
981	980000	0	1.09582360971152	Inf	0.478764234829604	-441.873706374456
982	981000	0	1.09582360971152	Inf	0.478764234829604	-454.476981443857
983	982000	0	1.09582360971152	Inf	0.478764234829604	-459.249708687538
984	983000	0	1.09582360971152	Inf	0.478764234829604	-453.718743488512
985	984000	0	1.09582360971152	Inf	0.478764234829604	-445.629874362561
986	985000	0	1.09582360971152	Inf	0.501559655013087	-438.285167860349
987	986000	0	1.09582360971152	Inf	0.501559655013087	-455.268482374785
988	987000	0	1.09582360971152	Inf	0.501559655013087	-434.87588717739
989	988000	0	1.09582360971152	Inf	0.501559655013087	-451.205040010943
990	989000	0	1.12815667408102	Inf	0.501559655013087	-453.991819893986
991	990000	0	1.12815667408102	Inf	0.540787366475988	-450.662449455211
992	991000	0	1.12815667408102	Inf	0.540787366475988	-450.614628609394
993	992000	0	1.14543871921034	Inf	0.540787366475988	-459.939819246708
994	993000	0	1.14543871921034	Inf	0.540787366475988	-457.321559091396
995	994000	0	1.14543871921034	Inf	0.540787366475988	-459.840015741643
996	995000	0	1.14543871921034	Inf	0.540787366475988	-456.251692777731
997	996000	0	1.14543871921034	Inf	0.540787366475988	-458.461889081132
998	997000	0	1.14543871921034	Inf	0.540787366475988	-473.133652170028
999	998000	0	1.14543871921034	Inf	0.540787366475988	-477.045720184984
1000	999000	0	1.14543871921034	Inf	0.540787366475988	-475.03434701014
1001	1e+06	0	1.14543871921034	Inf	0.540787366475988	-460.087679198084
1002	1001000	0	1.14543871921034	Inf	0.540787366475988	-455.802826685944
1003	1002000	0	1.14543871921034	Inf	0.540787366475988	-457.80541300541
1004	1003000	0	1.14543871921034	Inf	0.540787366475988	-450.934756897063
1005	1004000	0	1.14543871921034	Inf	0.540787366475988	-461.01397533505
1006	1005000	0	1.14543871921034	Inf	0.540787366475988	-458.544946339416
1007	1006000	0	1.14543871921034	Inf	0.540787366475988	-452.608247698934
1008	1007000	0	1.1194200663839	Inf	0.540787366475988	-447.053746424895
1009	1008000	0	1.1194200663839	Inf	0.540787366475988	-449.206822955784
1010	1009000	0	1.1194200663839	Inf	0.540787366475988	-448.022994719145
1011	1010000	0	1.1194200663839	Inf	0.540787366475988	-457.181856742097
1012	1011000	0	1.1194200663839	Inf	0.540787366475988	-453.580418539262
1013	1012000	0	1.1194200663839	Inf	0.540787366475988	-453.888976101119
1014	1013000	0	1.1194200663839	Inf	0.540787366475988	-446.013907202567
1015	1014000	0	1.1194200663839	Inf	0.540787366475988	-444.966727420474
1016	1015000	0	1.1194200663839	Inf	0.540787366475988	-442.175620572465
1017	1016000	0	1.1194200663839	Inf	0.540787366475988	-463.176474700765
1018	1017000	0	1.1194200663839	Inf	0.540787366475988	-457.361054519842
1019	1018000	0	1.1194200663839	Inf	0.540787366475988	-463.160585329933
1020	1019000	0	1.1194200663839	Inf	0.501842400345536	-468.816623568735
1021	1020000	0	1.1194200663839	Inf	0.501842400345536	-463.780236212263
1022	1021000	0	1.1194200663839	Inf	0.501842400345536	-451.289532060634
1023	1022000	0	1.1194200663839	Inf	0.501842400345536	-455.220943680717
1024	1023000	0	1.1194200663839	Inf	0.501842400345536	-447.803683723923
1025	1024000	0	1.1194200663839	Inf	0.501842400345536	-439.609839932685
1026	1025000	0	1.1194200663839	Inf	0.501842400345536	-434.124531698611
1027	1026000	0	1.1194200663839	Inf	0.501842400345536	-427.387671065386
1028	1027000	0	1.1194200663839	Inf	0.501842400345536	-440.71975445492
1029	1028000	0	1.1194200663839	Inf	0.501842400345536	-448.768257828714
1030	1029000	0	1.1194200663839	Inf	0.501842400345536	-445.664350188116
1031	1030000	0	1.1194200663839	Inf	0.501842400345536	-457.616857778407
1032	1031000	0	1.1194200663839	Inf	0.501842400345536	-457.470283425416
1033	1032000	0	1.1194200663839	Inf	0.501842400345536	-457.926656224211
1034	1033000	0	1.1194200663839	Inf	0.501842400345536	-468.736261328984
1035	1034000	0	1.1194200663839	Inf	0.501842400345536	-459.359544868286
1036	1035000	0	1.1194200663839	Inf	0.501842400345536	-458.353495609111
1037	1036000	0	1.1194200663839	Inf	0.501842400345536	-454.419297013611
1038	1037000	0	1.1194200663839	Inf	0.501842400345536	-452.702905543184
1039	1038000	0	1.1194200663839	Inf	0.501842400345536	-449.415193012587
1040	1039000	0	1.1194200663839	Inf	0.501842400345536	-453.418804989612
1041	1040000	0	1.1194200663839	Inf	0.501842400345536	-459.655720370137
1042	1041000	0	1.1194200663839	Inf	0.501842400345536	-457.649905858988
1043	1042000	0	1.1194200663839	Inf	0.501842400345536	-470.455830401653
1044	1043000	0	1.1194200663839	Inf	0.501842400345536	-473.140150616178
1045	1044000	0	1.1194200663839	Inf	0.501842400345536	-483.744618457394
1046	1045000	0	1.1194200663839	Inf	0.501842400345536	-472.743121334962
1047	1046000	0	1.1194200663839	Inf	0.449320922850003	-476.545257402584
1048	1047000	0	1.1194200663839	Inf	0.449320922850003	-476.239997809422
1049	1048000	0	1.1194200663839	Inf	0.449320922850003	-467.062600263804
1050	1049000	0	1.1194200663839	Inf	0.449320922850003	-485.941225136962
1051	1050000	0	1.1194200663839	Inf	0.449320922850003	-473.998528217387
1052	1051000	0	1.1194200663839	Inf	0.449320922850003	-465.227651408935
1053	1052000	0	1.1194200663839	Inf	0.449320922850003	-471.497954019654
1054	1053000	0	1.1194200663839	Inf	0.449320922850003	-474.586670245357
1055	1054000	0	1.1194200663839	Inf	0.449320922850003	-470.915240136273
1056	1055000	0	1.1194200663839	Inf	0.449320922850003	-464.551643735266
1057	1056000	0	1.1194200663839	Inf	0.449320922850003	-470.693048184268
1058	1057000	0	1.1194200663839	Inf	0.449320922850003	-470.695417926381
1059	1058000	0	1.1194200663839	Inf	0.449320922850003	-478.059271373426
1060	1059000	0	1.1194200663839	Inf	0.449320922850003	-472.133888210864
1061	1060000	0	1.1194200663839	Inf	0.449320922850003	-464.384341464871
1062	1061000	0	1.1194200663839	Inf	0.449320922850003	-458.393197656391
1063	1062000	0	1.1194200663839	Inf	0.449320922850003	-461.374784556826
1064	1063000	0	1.1194200663839	Inf	0.449320922850003	-452.553315141283
1065	1064000	0	1.1194200663839	Inf	0.449320922850003	-456.008496342866
1066	1065000	0	1.1194200663839	Inf	0.449320922850003	-457.990985573771
1067	1066000	0	1.1194200663839	Inf	0.449320922850003	-471.297229488054
1068	1067000	0	1.1194200663839	Inf	0.449320922850003	-478.137766245804
1069	1068000	0	1.1194200663839	Inf	0.449320922850003	-467.503183401412
1070	1069000	0	1.1194200663839	Inf	0.449320922850003	-472.056299869134
1071	1070000	0	1.1194200663839	Inf	0.449320922850003	-461.006934356079
1072	1071000	0	1.1194200663839	Inf	0.449320922850003	-455.270764483571
1073	1072000	0	1.1194200663839	Inf	0.449320922850003	-455.955184724518
1074	1073000	0	1.1194200663839	Inf	0.449320922850003	-476.520751721075
1075	1074000	0	1.1194200663839	Inf	0.449320922850003	-483.486787648969
1076	1075000	0	1.1194200663839	Inf	0.449320922850003	-458.411102666854
1077	1076000	0	1.1194200663839	Inf	0.449320922850003	-452.592762315612
1078	1077000	0	1.1194200663839	Inf	0.449320922850003	-450.013069182858
1079	1078000	0	1.1194200663839	Inf	0.449320922850003	-451.276015038067
1080	1079000	0	1.1194200663839	Inf	0.449320922850003	-450.58358679861
1081	1080000	0	1.1194200663839	Inf	0.449320922850003	-443.283935331779
1082	1081000	0	1.1194200663839	Inf	0.449320922850003	-457.570675659474
1083	1082000	0	1.1194200663839	Inf	0.449320922850003	-453.550956051555
1084	1083000	0	1.1194200663839	Inf	0.449320922850003	-464.709328818163
1085	1084000	0	1.1194200663839	Inf	0.449320922850003	-454.303014638398
1086	1085000	0	1.12733938859967	Inf	0.449320922850003	-449.601996709466
1087	1086000	0	1.12733938859967	Inf	0.449320922850003	-455.301173544104
1088	1087000	0	1.12733938859967	Inf	0.449320922850003	-462.183374500729
1089	1088000	0	1.12733938859967	Inf	0.449320922850003	-465.436005279044
1090	1089000	0	1.14712807246013	Inf	0.449320922850003	-472.181455487059
1091	1090000	0	1.14712807246013	Inf	0.449320922850003	-457.854129375075
1092	1091000	0	1.14712807246013	Inf	0.449320922850003	-449.236037558975
1093	1092000	0	1.14712807246013	Inf	0.449320922850003	-461.613817148218
1094	1093000	0	1.14712807246013	Inf	0.449320922850003	-442.888819305335
1095	1094000	0	1.14712807246013	Inf	0.449320922850003	-450.935974108227
1096	1095000	0	1.14712807246013	Inf	0.449320922850003	-455.850569577877
1097	1096000	0	1.14712807246013	Inf	0.449320922850003	-477.412849374235
1098	1097000	0	1.14712807246013	Inf	0.449320922850003	-466.266154280898
1099	1098000	0	1.14712807246013	Inf	0.449320922850003	-479.235092063918
1100	1099000	0	1.14712807246013	Inf	0.449320922850003	-483.270237601709
1101	1100000	0	1.14712807246013	Inf	0.449320922850003	-480.139034252989
1102	1101000	0	1.14712807246013	Inf	0.449320922850003	-486.208861635518
1103	1102000	0	1.14712807246013	Inf	0.449320922850003	-469.375481973716
1104	1103000	0	1.14712807246013	Inf	0.449320922850003	-461.632727456
1105	1104000	0	1.14712807246013	Inf	0.449320922850003	-464.52132333237
1106	1105000	0	1.14712807246013	Inf	0.449320922850003	-467.297710450312
1107	1106000	0	1.14712807246013	Inf	0.449320922850003	-465.84705729865
1108	1107000	0	1.14712807246013	Inf	0.449320922850003	-465.25879634149
1109	1108000	0	1.14712807246013	Inf	0.449320922850003	-478.168934979753
1110	1109000	0	1.14712807246013	Inf	0.449320922850003	-465.842660270765
1111	1110000	0	1.14712807246013	Inf	0.461204110111685	-465.126281481494
1112	1111000	0	1.14712807246013	Inf	0.461204110111685	-471.32147229249
1113	1112000	0	1.14712807246013	Inf	0.461204110111685	-460.689975752831
1114	1113000	0	1.14712807246013	Inf	0.461204110111685	-469.369820931337
1115	1114000	0	1.14712807246013	Inf	0.461204110111685	-463.088273834761
1116	1115000	0	1.14712807246013	Inf	0.461204110111685	-474.677274315414
1117	1116000	0	1.14712807246013	Inf	0.461204110111685	-474.202396345738
1118	1117000	0	1.14712807246013	Inf	0.461204110111685	-473.491502323097
1119	1118000	0	1.14712807246013	Inf	0.461204110111685	-468.105375027525
1120	1119000	0	1.14712807246013	Inf	0.461204110111685	-463.510157076826
1121	1120000	0	1.14712807246013	Inf	0.461204110111685	-462.235555914186
1122	1121000	0	1.14712807246013	Inf	0.461204110111685	-462.268932365498
1123	1122000	0	1.14712807246013	Inf	0.461204110111685	-455.350149661647
1124	1123000	0	1.14712807246013	Inf	0.461204110111685	-474.369006033287
1125	1124000	0	1.14712807246013	Inf	0.461204110111685	-461.584629234915
1126	1125000	0	1.14712807246013	Inf	0.461204110111685	-473.697842581844
1127	1126000	0	1.14712807246013	Inf	0.461204110111685	-470.685122403971
1128	1127000	0	1.14712807246013	Inf	0.461204110111685	-472.710432252681
1129	1128000	0	1.14712807246013	Inf	0.461204110111685	-455.60811452608
1130	1129000	0	1.14712807246013	Inf	0.461204110111685	-461.403323271868
1131	1130000	0	1.14712807246013	Inf	0.461204110111685	-467.250615925867
1132	1131000	0	1.14712807246013	Inf	0.461204110111685	-466.72965064667
1133	1132000	0	1.14712807246013	Inf	0.461204110111685	-455.848597419364
1134	1133000	0	1.14712807246013	Inf	0.461204110111685	-462.89049944545
1135	1134000	0	1.14712807246013	Inf	0.461204110111685	-465.400450838818
1136	1135000	0	1.14712807246013	Inf	0.461204110111685	-472.42178525058
1137	1136000	0	1.14712807246013	Inf	0.461204110111685	-468.994943957942
1138	1137000	0	1.14712807246013	Inf	0.461204110111685	-477.71636481283
1139	1138000	0	1.14712807246013	Inf	0.461204110111685	-480.993209480064
1140	1139000	0	1.14712807246013	Inf	0.461204110111685	-480.161222831061
1141	1140000	0	1.14712807246013	Inf	0.461204110111685	-485.77823564633
1142	1141000	0	1.14712807246013	Inf	0.461204110111685	-470.069358725788
1143	1142000	0	1.14953026055148	Inf	0.461204110111685	-460.623266091032
1144	1143000	0	1.14953026055148	Inf	0.461204110111685	-458.79791587652
1145	1144000	0	1.14953026055148	Inf	0.461204110111685	-441.366980293668
1146	1145000	0	1.14953026055148	Inf	0.461204110111685	-450.223400074348
1147	1146000	0	1.14953026055148	Inf	0.461204110111685	-451.807044248791
1148	1147000	0	1.14953026055148	Inf	0.461204110111685	-448.072694834063
1149	1148000	0	1.14953026055148	Inf	0.461204110111685	-457.254502898623
1150	1149000	0	1.14953026055148	Inf	0.461204110111685	-458.476231779269
1151	1150000	0	1.14953026055148	Inf	0.461204110111685	-455.905288826846
1152	1151000	0	1.14953026055148	Inf	0.461204110111685	-466.15496061
1153	1152000	0	1.14953026055148	Inf	0.461204110111685	-467.277627130231
1154	1153000	0	1.14953026055148	Inf	0.405434824885167	-465.530185037212
1155	1154000	0	1.14953026055148	Inf	0.405434824885167	-479.999923021439
1156	1155000	0	1.14953026055148	Inf	0.405434824885167	-474.949521633404
1157	1156000	0	1.14953026055148	Inf	0.405434824885167	-473.624614655677
1158	1157000	0	1.14953026055148	Inf	0.405434824885167	-484.857872844821
1159	1158000	0	1.14953026055148	Inf	0.405434824885167	-503.496880668005
1160	1159000	0	1.14953026055148	Inf	0.405434824885167	-489.122684504416
1161	1160000	0	1.14953026055148	Inf	0.405434824885167	-482.48287254303
1162	1161000	0	1.14953026055148	Inf	0.405434824885167	-490.353490836066
1163	1162000	0	1.14953026055148	Inf	0.405434824885167	-493.865904835909
1164	1163000	0	1.14953026055148	Inf	0.405434824885167	-489.34655732359
1165	1164000	0	1.14953026055148	Inf	0.368160011129304	-486.074276878449
1166	1165000	0	1.14953026055148	Inf	0.368160011129304	-484.704920645469
1167	1166000	0	1.14953026055148	Inf	0.368160011129304	-489.268833709919
1168	1167000	0	1.14953026055148	Inf	0.368160011129304	-489.732811616913
1169	1168000	0	1.14953026055148	Inf	0.368160011129304	-490.546398027463
1170	1169000	0	1.14953026055148	Inf	0.368160011129304	-481.321212598862
1171	1170000	0	1.14953026055148	Inf	0.487412234273713	-505.330154001741
1172	1171000	0	1.14953026055148	Inf	0.487412234273713	-497.303930900118
1173	1172000	0	1.14953026055148	Inf	0.487412234273713	-494.243607801065
1174	1173000	0	1.14953026055148	Inf	0.487412234273713	-474.50585361268
1175	1174000	0	1.14953026055148	Inf	0.487412234273713	-466.679509271971
1176	1175000	0	1.14953026055148	Inf	0.487412234273713	-470.607911718942
1177	1176000	0	1.14953026055148	Inf	0.487412234273713	-471.768954936826
1178	1177000	0	1.14953026055148	Inf	0.487412234273713	-457.366796306212
1179	1178000	0	1.14953026055148	Inf	0.487412234273713	-465.811679813406
1180	1179000	0	1.14953026055148	Inf	0.487412234273713	-455.697917234453
1181	1180000	0	1.14953026055148	Inf	0.487412234273713	-453.02251540097
1182	1181000	0	1.14953026055148	Inf	0.487412234273713	-462.552797453095
1183	1182000	0	1.14953026055148	Inf	0.487412234273713	-456.675479231706
1184	1183000	0	1.14953026055148	Inf	0.487412234273713	-456.691388594614
1185	1184000	0	1.14953026055148	Inf	0.487412234273713	-444.200037774002
1186	1185000	0	1.14953026055148	Inf	0.487412234273713	-447.945650075653
1187	1186000	0	1.14953026055148	Inf	0.487412234273713	-459.222721940363
1188	1187000	0	1.14953026055148	Inf	0.487412234273713	-451.94995092111
1189	1188000	0	1.14953026055148	Inf	0.487412234273713	-453.40887928699
1190	1189000	0	1.14953026055148	Inf	0.487412234273713	-468.778003936837
1191	1190000	0	1.14953026055148	Inf	0.48698939109192	-457.652016146092
1192	1191000	0	1.14953026055148	Inf	0.48698939109192	-458.61435041321
1193	1192000	0	1.14953026055148	Inf	0.48698939109192	-450.502189343492
1194	1193000	0	1.14953026055148	Inf	0.48698939109192	-460.321877416683
1195	1194000	0	1.14953026055148	Inf	0.48698939109192	-465.532607279659
1196	1195000	0	1.14953026055148	Inf	0.48698939109192	-460.202085404938
1197	1196000	0	1.14953026055148	Inf	0.48698939109192	-456.448118271495
1198	1197000	0	1.14953026055148	Inf	0.48698939109192	-464.926791854264
1199	1198000	0	1.14953026055148	Inf	0.48698939109192	-468.509704087474
1200	1199000	0	1.14953026055148	Inf	0.48698939109192	-460.427280618094
1201	1200000	0	1.14953026055148	Inf	0.48698939109192	-456.758532731802
1202	1201000	0	1.14953026055148	Inf	0.48698939109192	-460.383826150564
1203	1202000	0	1.10257909614401	Inf	0.48698939109192	-461.216815285096
1204	1203000	0	1.10257909614401	Inf	0.48698939109192	-463.778343797785
1205	1204000	0	1.10257909614401	Inf	0.48698939109192	-461.48858129846
1206	1205000	0	1.10257909614401	Inf	0.48698939109192	-465.558920761905
1207	1206000	0	1.10257909614401	Inf	0.48698939109192	-441.227370403001
1208	1207000	0	1.10257909614401	Inf	0.48698939109192	-458.992519605478
1209	1208000	0	1.10257909614401	Inf	0.48698939109192	-449.658813476672
1210	1209000	0	1.10257909614401	Inf	0.48698939109192	-451.607101124673
1211	1210000	0	1.10257909614401	Inf	0.48698939109192	-449.097883882383
1212	1211000	0	1.10257909614401	Inf	0.48698939109192	-446.507283589257
1213	1212000	0	1.10257909614401	Inf	0.48698939109192	-439.961021050531
1214	1213000	0	1.10257909614401	Inf	0.48698939109192	-442.408367269252
1215	1214000	0	1.10257909614401	Inf	0.48698939109192	-437.262926359219
1216	1215000	0	1.10257909614401	Inf	0.533888373308678	-425.751534759931
1217	1216000	0	1.10257909614401	Inf	0.533888373308678	-426.438879273889
1218	1217000	0	1.10257909614401	Inf	0.533888373308678	-429.142564422489
1219	1218000	0	1.10257909614401	Inf	0.533888373308678	-445.901183636548
1220	1219000	0	1.10257909614401	Inf	0.542639279105824	-450.688239650559
1221	1220000	0	1.10257909614401	Inf	0.542639279105824	-451.227440706105
1222	1221000	0	1.10257909614401	Inf	0.542639279105824	-463.03420611554
1223	1222000	0	1.10257909614401	Inf	0.542639279105824	-459.036958852665
1224	1223000	0	1.10257909614401	Inf	0.542639279105824	-461.20143517543
1225	1224000	0	1.10257909614401	Inf	0.542639279105824	-452.126971425245
1226	1225000	0	1.10257909614401	Inf	0.542639279105824	-442.753304506034
1227	1226000	0	1.10257909614401	Inf	0.542639279105824	-446.808443803662
1228	1227000	0	1.10257909614401	Inf	0.542639279105824	-445.497374266848
1229	1228000	0	1.10257909614401	Inf	0.542639279105824	-453.271510501886
1230	1229000	0	1.10257909614401	Inf	0.542639279105824	-436.077041797372
1231	1230000	0	1.10257909614401	Inf	0.501333499962287	-433.686813465176
1232	1231000	0	1.10257909614401	Inf	0.501333499962287	-445.612120678832
1233	1232000	0	1.10257909614401	Inf	0.501333499962287	-455.642648615841
1234	1233000	0	1.10257909614401	Inf	0.501333499962287	-449.585193802652
1235	1234000	0	1.10257909614401	Inf	0.501333499962287	-448.545417891654
1236	1235000	0	1.10257909614401	Inf	0.501333499962287	-455.537117416099
1237	1236000	0	1.10257909614401	Inf	0.501333499962287	-459.648200676344
1238	1237000	0	1.10257909614401	Inf	0.501333499962287	-442.930967805753
1239	1238000	0	1.10257909614401	Inf	0.501333499962287	-445.514979867618
1240	1239000	0	1.10257909614401	Inf	0.501333499962287	-449.391598662269
1241	1240000	0	1.10257909614401	Inf	0.501333499962287	-460.407676919812
1242	1241000	0	1.10257909614401	Inf	0.501333499962287	-442.228773386661
1243	1242000	0	1.10257909614401	Inf	0.501333499962287	-451.64932483372
1244	1243000	0	1.10257909614401	Inf	0.501333499962287	-461.728365419997
1245	1244000	0	1.10257909614401	Inf	0.501333499962287	-461.172102016908
1246	1245000	0	1.10257909614401	Inf	0.501333499962287	-448.137449839013
1247	1246000	0	1.06365914290425	Inf	0.501333499962287	-451.730063884877
1248	1247000	0	1.06459971225486	Inf	0.501333499962287	-455.978550478536
1249	1248000	0	1.06459971225486	Inf	0.501333499962287	-442.162748351693
1250	1249000	0	1.06459971225486	Inf	0.501333499962287	-457.020689880981
1251	1250000	0	1.06459971225486	Inf	0.501333499962287	-454.329863866398
1252	1251000	0	1.06459971225486	Inf	0.501333499962287	-446.302427493573
1253	1252000	0	1.06459971225486	Inf	0.501333499962287	-453.956592759521
1254	1253000	0	1.06459971225486	Inf	0.501333499962287	-453.197098684464
1255	1254000	0	1.06459971225486	Inf	0.501333499962287	-483.925719377062
1256	1255000	0	1.06459971225486	Inf	0.501333499962287	-468.594177372385
1257	1256000	0	1.06459971225486	Inf	0.485772477960337	-472.440479037591
1258	1257000	0	1.06459971225486	Inf	0.485772477960337	-473.742009221858
1259	1258000	0	1.06459971225486	Inf	0.485772477960337	-455.588336534231
1260	1259000	0	1.06459971225486	Inf	0.485772477960337	-462.048689921216
1261	1260000	0	1.06459971225486	Inf	0.485772477960337	-459.162325660574
1262	1261000	0	1.06459971225486	Inf	0.485772477960337	-446.375360458866
1263	1262000	0	1.06459971225486	Inf	0.485772477960337	-436.278703308789
1264	1263000	0	1.06459971225486	Inf	0.485772477960337	-435.934735207923
1265	1264000	0	1.06459971225486	Inf	0.485772477960337	-437.534225287884
1266	1265000	0	1.06459971225486	Inf	0.485772477960337	-446.29570445723
1267	1266000	0	1.06459971225486	Inf	0.485772477960337	-461.461555534866
1268	1267000	0	1.06459971225486	Inf	0.485772477960337	-461.590685953598
1269	1268000	0	1.06459971225486	Inf	0.485772477960337	-457.174482999905
1270	1269000	0	1.06459971225486	Inf	0.485772477960337	-449.105314793532
1271	1270000	0	1.06459971225486	Inf	0.485772477960337	-458.932466589145
1272	1271000	0	1.06459971225486	Inf	0.499357023071258	-465.038965864671
1273	1272000	0	1.06459971225486	Inf	0.499357023071258	-465.513157756978
1274	1273000	0	1.06459971225486	Inf	0.499357023071258	-472.912951159998
1275	1274000	0	1.06459971225486	Inf	0.499357023071258	-472.683459939154
1276	1275000	0	1.06459971225486	Inf	0.499357023071258	-460.425212837932
1277	1276000	0	1.06459971225486	Inf	0.499357023071258	-461.457549031292
1278	1277000	0	1.06459971225486	Inf	0.499357023071258	-459.466059978617
1279	1278000	0	1.06459971225486	Inf	0.499357023071258	-460.80810806437
1280	1279000	0	1.06459971225486	Inf	0.499357023071258	-462.772320440509
1281	1280000	0	1.06459971225486	Inf	0.499357023071258	-470.927759395422
1282	1281000	0	1.06459971225486	Inf	0.499357023071258	-459.386619850775
1283	1282000	0	1.06459971225486	Inf	0.499357023071258	-458.903194282263
1284	1283000	0	1.06459971225486	Inf	0.499357023071258	-455.947817653653
1285	1284000	0	1.06459971225486	Inf	0.499357023071258	-455.26003706609
1286	1285000	0	1.06459971225486	Inf	0.499357023071258	-440.11798903282
1287	1286000	0	1.06459971225486	Inf	0.499357023071258	-432.457527580095
1288	1287000	0	1.06459971225486	Inf	0.499357023071258	-439.781050604304
1289	1288000	0	1.06459971225486	Inf	0.499357023071258	-443.340820832628
1290	1289000	0	1.06459971225486	Inf	0.499357023071258	-436.610445045281
1291	1290000	0	1.06459971225486	Inf	0.499357023071258	-442.107593044827
1292	1291000	0	1.06459971225486	Inf	0.499357023071258	-451.771292153183
1293	1292000	0	1.06459971225486	Inf	0.499357023071258	-445.590709136507
1294	1293000	0	1.06459971225486	Inf	0.499357023071258	-456.076931692547
1295	1294000	0	1.06459971225486	Inf	0.499357023071258	-449.247944956872
1296	1295000	0	1.06459971225486	Inf	0.499357023071258	-450.02821160665
1297	1296000	0	1.06459971225486	Inf	0.499357023071258	-460.343651513819
1298	1297000	0	1.06459971225486	Inf	0.499357023071258	-454.410074886133
1299	1298000	0	1.06459971225486	Inf	0.499357023071258	-444.857561700744
1300	1299000	0	1.06459971225486	Inf	0.499357023071258	-450.113081828489
1301	1300000	0	1.06459971225486	Inf	0.499357023071258	-456.61301390939
1302	1301000	0	1.07154021726185	Inf	0.499357023071258	-467.474139216553
1303	1302000	0	1.07154021726185	Inf	0.499357023071258	-464.038578529771
1304	1303000	0	1.07154021726185	Inf	0.499357023071258	-465.462187970207
1305	1304000	0	1.07154021726185	Inf	0.499357023071258	-458.254069057856
1306	1305000	0	1.07154021726185	Inf	0.499357023071258	-467.302012548803
1307	1306000	0	1.07154021726185	Inf	0.499357023071258	-455.552935520719
1308	1307000	0	1.07154021726185	Inf	0.499357023071258	-442.737602826691
1309	1308000	0	1.07154021726185	Inf	0.499357023071258	-456.706394521614
1310	1309000	0	1.07154021726185	Inf	0.499357023071258	-452.431233570582
1311	1310000	0	1.07154021726185	Inf	0.499357023071258	-448.904641054784
1312	1311000	0	1.07154021726185	Inf	0.499357023071258	-448.038467953199
1313	1312000	0	1.07154021726185	Inf	0.499357023071258	-451.038890980226
1314	1313000	0	1.07154021726185	Inf	0.499357023071258	-445.688885468379
1315	1314000	0	1.07154021726185	Inf	0.499357023071258	-445.256286427688
1316	1315000	0	1.07154021726185	Inf	0.499357023071258	-453.489281525175
1317	1316000	0	1.07154021726185	Inf	0.521878277762954	-459.087029099942
1318	1317000	0	1.07154021726185	Inf	0.521878277762954	-457.733927795166
1319	1318000	0	1.07154021726185	Inf	0.521878277762954	-455.45398892954
1320	1319000	0	1.07154021726185	Inf	0.521878277762954	-456.739593233579
1321	1320000	0	1.07154021726185	Inf	0.521878277762954	-440.593905346239
1322	1321000	0	1.07154021726185	Inf	0.521878277762954	-425.152347194635
1323	1322000	0	1.07154021726185	Inf	0.521878277762954	-438.629581111028
1324	1323000	0	1.07154021726185	Inf	0.623539318374223	-431.692983276097
1325	1324000	0	1.07154021726185	Inf	0.623539318374223	-433.42600425928
1326	1325000	0	1.07154021726185	Inf	0.623539318374223	-436.572311730866
1327	1326000	0	1.07154021726185	Inf	0.623539318374223	-430.65766674222
1328	1327000	0	1.07154021726185	Inf	0.623539318374223	-431.456785110842
1329	1328000	0	1.07154021726185	Inf	0.623539318374223	-419.109501982594
1330	1329000	0	1.07154021726185	Inf	0.623539318374223	-416.5872494331
1331	1330000	0	1.07154021726185	Inf	0.623539318374223	-419.246408928332
1332	1331000	0	1.07154021726185	Inf	0.623539318374223	-436.39120252449
1333	1332000	0	1.07154021726185	Inf	0.623539318374223	-431.760461054442
1334	1333000	0	1.07154021726185	Inf	0.623539318374223	-431.408093229299
1335	1334000	0	1.07154021726185	Inf	0.623539318374223	-444.950352177254
1336	1335000	0	1.07154021726185	Inf	0.623539318374223	-436.061787177773
1337	1336000	0	1.07154021726185	Inf	0.623539318374223	-439.664400552745
1338	1337000	0	1.07154021726185	Inf	0.623539318374223	-439.48423390045
1339	1338000	0	1.07154021726185	Inf	0.623539318374223	-437.834340137129
1340	1339000	0	1.07154021726185	Inf	0.623539318374223	-434.372460475045
1341	1340000	0	1.07154021726185	Inf	0.623539318374223	-439.74206912873
1342	1341000	0	1.07154021726185	Inf	0.623539318374223	-440.269480283048
1343	1342000	0	1.07154021726185	Inf	0.623539318374223	-430.1700526778
1344	1343000	0	1.07154021726185	Inf	0.535985459181261	-420.254558204562
1345	1344000	0	1.07154021726185	Inf	0.535985459181261	-425.007308391673
1346	1345000	0	1.07154021726185	Inf	0.607384859968474	-419.625948729001
1347	1346000	0	1.07154021726185	Inf	0.607384859968474	-424.40038126402
1348	1347000	0	1.07154021726185	Inf	0.607384859968474	-425.586122602288
1349	1348000	0	1.07154021726185	Inf	0.607384859968474	-432.79474278419
1350	1349000	0	1.07154021726185	Inf	0.607384859968474	-432.648515370679
1351	1350000	0	1.07154021726185	Inf	0.607384859968474	-422.030788822795
1352	1351000	0	1.07154021726185	Inf	0.607384859968474	-443.574372701424
1353	1352000	0	1.07154021726185	Inf	0.607384859968474	-437.979105375836
1354	1353000	0	1.07154021726185	Inf	0.607384859968474	-442.608274893275
1355	1354000	0	1.07154021726185	Inf	0.607384859968474	-444.962107615078
1356	1355000	0	1.07154021726185	Inf	0.607384859968474	-438.049065737783
1357	1356000	0	1.07154021726185	Inf	0.607384859968474	-425.517978644439
1358	1357000	0	1.07154021726185	Inf	0.607384859968474	-427.621546655226
1359	1358000	0	1.07154021726185	Inf	0.607384859968474	-422.835318986264
1360	1359000	0	1.07154021726185	Inf	0.607384859968474	-424.914122038913
1361	1360000	0	1.07154021726185	Inf	0.607384859968474	-420.297410633042
1362	1361000	0	1.07154021726185	Inf	0.607384859968474	-436.60265029808
1363	1362000	0	1.07154021726185	Inf	0.607384859968474	-441.0996833166
1364	1363000	0	1.07154021726185	Inf	0.477821362092084	-445.087093119418
1365	1364000	0	1.07154021726185	Inf	0.477821362092084	-439.20202365494
1366	1365000	0	1.07154021726185	Inf	0.477821362092084	-441.690582573158
1367	1366000	0	1.06198479759278	Inf	0.477821362092084	-447.325723715633
1368	1367000	0	1.06198479759278	Inf	0.477821362092084	-440.105031225336
1369	1368000	0	1.06198479759278	Inf	0.477821362092084	-435.454728771884
1370	1369000	0	1.06198479759278	Inf	0.477821362092084	-446.470358676727
1371	1370000	0	1.06198479759278	Inf	0.477821362092084	-445.076531876857
1372	1371000	0	1.06198479759278	Inf	0.477821362092084	-449.745426605811
1373	1372000	0	1.07898734791903	Inf	0.477821362092084	-449.04460747135
1374	1373000	0	1.07898734791903	Inf	0.477821362092084	-446.319089607488
1375	1374000	0	1.07898734791903	Inf	0.477821362092084	-455.264788522146
1376	1375000	0	1.07898734791903	Inf	0.477821362092084	-446.133982964076
1377	1376000	0	1.07898734791903	Inf	0.477821362092084	-447.293729316394
1378	1377000	0	1.07898734791903	Inf	0.477821362092084	-449.89068970933
1379	1378000	0	1.07898734791903	Inf	0.477821362092084	-436.971340681722
1380	1379000	0	1.07898734791903	Inf	0.497458123915368	-447.698501478469
1381	1380000	0	1.07898734791903	Inf	0.497458123915368	-449.962073259862
1382	1381000	0	1.07898734791903	Inf	0.497458123915368	-453.492801702536
1383	1382000	0	1.07898734791903	Inf	0.497458123915368	-463.342486059693
1384	1383000	0	1.07898734791903	Inf	0.497458123915368	-459.613920782406
1385	1384000	0	1.07898734791903	Inf	0.497458123915368	-444.858602575001
1386	1385000	0	1.07898734791903	Inf	0.497458123915368	-442.233250712613
1387	1386000	0	1.07898734791903	Inf	0.497458123915368	-455.779764236109
1388	1387000	0	1.07898734791903	Inf	0.497458123915368	-458.581807818198
1389	1388000	0	1.07898734791903	Inf	0.497458123915368	-454.695870283329
1390	1389000	0	1.07898734791903	Inf	0.497458123915368	-434.917187269186
1391	1390000	0	1.07898734791903	Inf	0.627896350959527	-432.841954722361
1392	1391000	0	1.07898734791903	Inf	0.543281136946965	-440.880864955302
1393	1392000	0	1.07898734791903	Inf	0.486546341585262	-428.355441738916
1394	1393000	0	1.07898734791903	Inf	0.486546341585262	-430.301596239317
1395	1394000	0	1.07898734791903	Inf	0.486546341585262	-427.346647607969
1396	1395000	0	1.07898734791903	Inf	0.486546341585262	-429.462320103715
1397	1396000	0	1.07898734791903	Inf	0.507494297884661	-430.905438042473
1398	1397000	0	1.07898734791903	Inf	0.507494297884661	-435.805587041148
1399	1398000	0	1.07898734791903	Inf	0.507494297884661	-435.266672151744
1400	1399000	0	1.07898734791903	Inf	0.507494297884661	-434.341556072818
1401	1400000	0	1.07898734791903	Inf	0.507494297884661	-439.427763074892
1402	1401000	0	1.07898734791903	Inf	0.507494297884661	-448.98348606544
1403	1402000	0	1.07898734791903	Inf	0.507494297884661	-444.328656330989
1404	1403000	0	1.07898734791903	Inf	0.507494297884661	-446.110386155948
1405	1404000	0	1.07898734791903	Inf	0.507494297884661	-434.667647112666
1406	1405000	0	1.07898734791903	Inf	0.507494297884661	-443.144370321722
1407	1406000	0	1.07898734791903	Inf	0.507494297884661	-441.02502605294
1408	1407000	0	1.07898734791903	Inf	0.507494297884661	-448.363818685648
1409	1408000	0	1.07898734791903	Inf	0.507494297884661	-441.228635744346
1410	1409000	0	1.07898734791903	Inf	0.507494297884661	-445.168570961721
1411	1410000	0	1.07898734791903	Inf	0.507494297884661	-440.012064212823
1412	1411000	0	1.07898734791903	Inf	0.507494297884661	-442.823681358425
1413	1412000	0	1.07898734791903	Inf	0.507494297884661	-456.907297729325
1414	1413000	0	1.07898734791903	Inf	0.507494297884661	-458.746824704375
1415	1414000	0	1.07898734791903	Inf	0.507494297884661	-440.750394158144
1416	1415000	0	1.07898734791903	Inf	0.507494297884661	-456.019351602499
1417	1416000	0	1.07898734791903	Inf	0.507494297884661	-447.622442475764
1418	1417000	0	1.07898734791903	Inf	0.507494297884661	-445.323928703945
1419	1418000	0	1.07898734791903	Inf	0.507494297884661	-451.320951588267
1420	1419000	0	1.07898734791903	Inf	0.507494297884661	-452.368369927689
1421	1420000	0	1.07898734791903	Inf	0.507494297884661	-466.965345076268
1422	1421000	0	1.07898734791903	Inf	0.480395391417849	-456.407957744174
1423	1422000	0	1.07898734791903	Inf	0.480395391417849	-473.276950464841
1424	1423000	0	1.07898734791903	Inf	0.480395391417849	-462.621869591728
1425	1424000	0	1.07898734791903	Inf	0.480395391417849	-463.123628275048
1426	1425000	0	1.07898734791903	Inf	0.480395391417849	-443.032195280674
1427	1426000	0	1.07898734791903	Inf	0.480395391417849	-452.024634061445
1428	1427000	0	1.07898734791903	Inf	0.480395391417849	-449.32656251625
1429	1428000	0	1.07898734791903	Inf	0.480395391417849	-452.393685422523
1430	1429000	0	1.07898734791903	Inf	0.480395391417849	-462.916022220084
1431	1430000	0	1.07898734791903	Inf	0.464272075634643	-459.977192856304
1432	1431000	0	1.07898734791903	Inf	0.464272075634643	-456.397339567101
1433	1432000	0	1.07898734791903	Inf	0.464272075634643	-456.294013084811
1434	1433000	0	1.07898734791903	Inf	0.464272075634643	-466.114642732543
1435	1434000	0	1.07898734791903	Inf	0.464272075634643	-460.208208682972
1436	1435000	0	1.07898734791903	Inf	0.464272075634643	-455.305874596786
1437	1436000	0	1.07898734791903	Inf	0.464272075634643	-455.833664158066
1438	1437000	0	1.07898734791903	Inf	0.634432157359501	-445.971086637398
1439	1438000	0	1.07898734791903	Inf	0.634432157359501	-429.986045200251
1440	1439000	0	1.07898734791903	Inf	0.634432157359501	-442.848649181442
1441	1440000	0	1.07898734791903	Inf	0.443916870261762	-445.781534559808
1442	1441000	0	1.07898734791903	Inf	0.516559360788402	-449.863759069952
1443	1442000	0	1.07898734791903	Inf	0.516559360788402	-439.018654630804
1444	1443000	0	1.07898734791903	Inf	0.516559360788402	-441.360980589121
1445	1444000	0	1.07898734791903	Inf	0.516559360788402	-438.161125983637
1446	1445000	0	1.07898734791903	Inf	0.516559360788402	-456.729549768684
1447	1446000	0	1.07898734791903	Inf	0.561399108030022	-461.731201052026
1448	1447000	0	1.07898734791903	Inf	0.561399108030022	-454.685446847889
1449	1448000	0	1.07898734791903	Inf	0.561399108030022	-462.871480683209
1450	1449000	0	1.07898734791903	Inf	0.561399108030022	-456.793831018078
1451	1450000	0	1.07898734791903	Inf	0.57226041215618	-448.384892053484
1452	1451000	0	1.07898734791903	Inf	0.57226041215618	-443.8241724199
1453	1452000	0	1.07898734791903	Inf	0.57226041215618	-428.978346392487
1454	1453000	0	1.07898734791903	Inf	0.57226041215618	-427.401295502597
1455	1454000	0	1.07898734791903	Inf	0.57226041215618	-431.038544127085
1456	1455000	0	1.07898734791903	Inf	0.57226041215618	-437.372891735008
1457	1456000	0	1.07898734791903	Inf	0.57226041215618	-422.44107279158
1458	1457000	0	1.07898734791903	Inf	0.57226041215618	-427.174156959132
1459	1458000	0	1.07898734791903	Inf	0.57226041215618	-427.572768807777
1460	1459000	0	1.07898734791903	Inf	0.57226041215618	-416.684019677836
1461	1460000	0	1.07898734791903	Inf	0.620654804501885	-410.275789083933
1462	1461000	0	1.07898734791903	Inf	0.620654804501885	-412.793190348512
1463	1462000	0	1.07898734791903	Inf	0.620654804501885	-417.850021078212
1464	1463000	0	1.07898734791903	Inf	0.620654804501885	-419.254560426818
1465	1464000	0	1.07898734791903	Inf	0.620654804501885	-416.964986470618
1466	1465000	0	1.07898734791903	Inf	0.620654804501885	-415.804353540292
1467	1466000	0	1.07898734791903	Inf	0.620654804501885	-426.734995737093
1468	1467000	0	1.07898734791903	Inf	0.620654804501885	-431.120876595219
1469	1468000	0	1.07898734791903	Inf	0.620654804501885	-424.077185225149
1470	1469000	0	1.07898734791903	Inf	0.620654804501885	-430.6694245575
1471	1470000	0	1.07898734791903	Inf	0.620654804501885	-443.167156026745
1472	1471000	0	1.08087072781416	Inf	0.620654804501885	-432.617783938463
1473	1472000	0	1.08087072781416	Inf	0.620654804501885	-436.843325148016
1474	1473000	0	1.08087072781416	Inf	0.620654804501885	-434.918786848553
1475	1474000	0	1.08087072781416	Inf	0.620654804501885	-444.987964413743
1476	1475000	0	1.08087072781416	Inf	0.476094965230669	-458.374281128605
1477	1476000	0	1.08087072781416	Inf	0.476094965230669	-442.84836878165
1478	1477000	0	1.08087072781416	Inf	0.476094965230669	-446.344505894315
1479	1478000	0	1.08087072781416	Inf	0.476094965230669	-470.883137011002
1480	1479000	0	1.08087072781416	Inf	0.476094965230669	-457.568128753218
1481	1480000	0	1.08087072781416	Inf	0.476094965230669	-450.302502178476
1482	1481000	0	1.08087072781416	Inf	0.476094965230669	-441.374039450678
1483	1482000	0	1.08087072781416	Inf	0.476094965230669	-440.335608069233
1484	1483000	0	1.08087072781416	Inf	0.476094965230669	-436.389621826492
1485	1484000	0	1.08087072781416	Inf	0.476094965230669	-433.242810214274
1486	1485000	0	1.08087072781416	Inf	0.476094965230669	-447.920973629648
1487	1486000	0	1.08087072781416	Inf	0.476094965230669	-450.805198309182
1488	1487000	0	1.08087072781416	Inf	0.476094965230669	-453.378099838994
1489	1488000	0	1.08087072781416	Inf	0.476094965230669	-455.204449261076
1490	1489000	0	1.08087072781416	Inf	0.476094965230669	-451.118268699829
1491	1490000	0	1.07068135092828	Inf	0.476094965230669	-457.586533881798
1492	1491000	0	1.07068135092828	Inf	0.476094965230669	-468.167267913795
1493	1492000	0	1.07068135092828	Inf	0.476094965230669	-478.040197217084
1494	1493000	0	1.07068135092828	Inf	0.476094965230669	-471.100381543008
1495	1494000	0	1.07068135092828	Inf	0.476094965230669	-459.802383018907
1496	1495000	0	1.07068135092828	Inf	0.476094965230669	-453.342402817193
1497	1496000	0	1.07068135092828	Inf	0.476094965230669	-464.556075760775
1498	1497000	0	1.07068135092828	Inf	0.476094965230669	-463.917566922793
1499	1498000	0	1.07068135092828	Inf	0.476094965230669	-448.366307761369
1500	1499000	0	1.07068135092828	Inf	0.476094965230669	-453.128655910005
1501	1500000	0	1.07068135092828	Inf	0.476094965230669	-453.061770556513
1502	1501000	0	1.07068135092828	Inf	0.476094965230669	-464.989248987426
1503	1502000	0	1.07068135092828	Inf	0.476094965230669	-457.185034091529
1504	1503000	0	1.06857779767791	Inf	0.476094965230669	-459.045046712936
1505	1504000	0	1.06857779767791	Inf	0.476094965230669	-447.69015486239
1506	1505000	0	1.06857779767791	Inf	0.476094965230669	-434.241977169843
1507	1506000	0	1.06857779767791	Inf	0.476094965230669	-441.047529887649
1508	1507000	0	1.06857779767791	Inf	0.476094965230669	-453.819192463551
1509	1508000	0	1.06857779767791	Inf	0.476094965230669	-468.023398476937
1510	1509000	0	1.06857779767791	Inf	0.476094965230669	-466.094690894426
1511	1510000	0	1.06857779767791	Inf	0.476094965230669	-467.394069011762
1512	1511000	0	1.06857779767791	Inf	0.476094965230669	-459.640663768411
1513	1512000	0	1.06857779767791	Inf	0.476094965230669	-450.75640667344
1514	1513000	0	1.06857779767791	Inf	0.476094965230669	-453.010387694443
1515	1514000	0	1.06857779767791	Inf	0.476094965230669	-462.116025049232
1516	1515000	0	1.06857779767791	Inf	0.476094965230669	-463.457559711634
1517	1516000	0	1.06857779767791	Inf	0.476094965230669	-473.951121091177
1518	1517000	0	1.06857779767791	Inf	0.476094965230669	-481.773005443297
1519	1518000	0	1.06857779767791	Inf	0.476094965230669	-483.851014977549
1520	1519000	0	1.06857779767791	Inf	0.476094965230669	-479.323827458057
1521	1520000	0	1.06857779767791	Inf	0.476094965230669	-468.039796384901
1522	1521000	0	1.06857779767791	Inf	0.528360763297754	-468.991100756156
1523	1522000	0	1.06857779767791	Inf	0.528360763297754	-472.869546594779
1524	1523000	0	1.06857779767791	Inf	0.528360763297754	-450.755572465146
1525	1524000	0	1.06857779767791	Inf	0.528360763297754	-451.351756862076
1526	1525000	0	1.06857779767791	Inf	0.528360763297754	-459.300689151899
1527	1526000	0	1.06857779767791	Inf	0.528360763297754	-451.012082029174
1528	1527000	0	1.06857779767791	Inf	0.528360763297754	-468.828594849233
1529	1528000	0	1.06857779767791	Inf	0.528360763297754	-462.058035601205
1530	1529000	0	1.06857779767791	Inf	0.528360763297754	-458.916422386823
1531	1530000	0	1.06857779767791	Inf	0.485750252145709	-465.368266564709
1532	1531000	0	1.06857779767791	Inf	0.485750252145709	-460.412546584363
1533	1532000	0	1.06857779767791	Inf	0.485750252145709	-441.554340193634
1534	1533000	0	1.06857779767791	Inf	0.485750252145709	-440.288889957953
1535	1534000	0	1.06857779767791	Inf	0.485750252145709	-444.259661506311
1536	1535000	0	1.06857779767791	Inf	0.485750252145709	-440.13182492188
1537	1536000	0	1.06857779767791	Inf	0.485750252145709	-427.173875076676
1538	1537000	0	1.06857779767791	Inf	0.672281451547817	-423.70389927278
1539	1538000	0	1.06857779767791	Inf	0.672281451547817	-415.406260724
1540	1539000	0	1.06857779767791	Inf	0.672281451547817	-422.258636520302
1541	1540000	0	1.06857779767791	Inf	0.672281451547817	-423.750797928343
1542	1541000	0	1.06857779767791	Inf	0.672281451547817	-425.04962769962
1543	1542000	0	1.06857779767791	Inf	0.672281451547817	-410.560525242896
1544	1543000	0	1.06857779767791	Inf	0.672281451547817	-407.660910618263
1545	1544000	0	1.06857779767791	Inf	0.672281451547817	-412.214393423355
1546	1545000	0	1.06857779767791	Inf	0.672281451547817	-417.531447971325
1547	1546000	0	1.06857779767791	Inf	0.672281451547817	-418.636518331797
1548	1547000	0	1.06857779767791	Inf	0.672281451547817	-413.412059127756
1549	1548000	0	1.06857779767791	Inf	0.672281451547817	-415.555133794124
1550	1549000	0	1.06857779767791	Inf	0.672281451547817	-430.350001165008
1551	1550000	0	1.06857779767791	Inf	0.672281451547817	-430.653042949397
1552	1551000	0	1.06857779767791	Inf	0.672281451547817	-424.660003024109
1553	1552000	0	1.06857779767791	Inf	0.672281451547817	-442.779968773365
1554	1553000	0	1.06857779767791	Inf	0.672281451547817	-438.805826958426
1555	1554000	0	1.06857779767791	Inf	0.650626115917575	-432.618443302654
1556	1555000	0	1.06857779767791	Inf	0.650626115917575	-417.107867382875
1557	1556000	0	1.06857779767791	Inf	0.650626115917575	-418.383679608643
1558	1557000	0	1.06857779767791	Inf	0.650626115917575	-422.422023385583
1559	1558000	0	1.06857779767791	Inf	0.650626115917575	-421.485884122836
1560	1559000	0	1.06857779767791	Inf	0.650626115917575	-425.505252383747
1561	1560000	0	1.06857779767791	Inf	0.650626115917575	-423.535197256415
1562	1561000	0	1.06857779767791	Inf	0.650626115917575	-421.926008863125
1563	1562000	0	1.06857779767791	Inf	0.650626115917575	-420.49798886688
1564	1563000	0	1.06857779767791	Inf	0.650626115917575	-408.207100253233
1565	1564000	0	1.06857779767791	Inf	0.650626115917575	-406.140778396057
1566	1565000	0	1.06857779767791	Inf	0.720779823557588	-405.775242772794
1567	1566000	0	1.06857779767791	Inf	0.720779823557588	-417.661244963728
1568	1567000	0	1.06857779767791	Inf	0.720779823557588	-425.950064077768
1569	1568000	0	1.06857779767791	Inf	0.68271899389423	-421.099287558135
1570	1569000	0	1.06857779767791	Inf	0.668689556833572	-418.388366337952
1571	1570000	0	1.06857779767791	Inf	0.668689556833572	-412.451225785258
1572	1571000	0	1.06857779767791	Inf	0.668689556833572	-416.063612757096
1573	1572000	0	1.06857779767791	Inf	0.668689556833572	-420.826303530562
1574	1573000	0	1.06857779767791	Inf	0.59404406987527	-411.699895896221
1575	1574000	0	1.06857779767791	Inf	0.59404406987527	-407.218570962215
1576	1575000	0	1.06857779767791	Inf	0.59404406987527	-408.831185187605
1577	1576000	0	1.08110744248965	Inf	0.59404406987527	-413.654377161694
1578	1577000	0	1.08110744248965	Inf	0.580710224349842	-415.869623608129
1579	1578000	0	1.08110744248965	Inf	0.580710224349842	-426.943859564521
1580	1579000	0	1.08110744248965	Inf	0.580710224349842	-428.174779201522
1581	1580000	0	1.08110744248965	Inf	0.580710224349842	-426.558052967139
1582	1581000	0	1.08110744248965	Inf	0.580710224349842	-431.416190155065
1583	1582000	0	1.08110744248965	Inf	0.52679309935657	-426.695591839785
1584	1583000	0	1.08110744248965	Inf	0.52679309935657	-431.785142678329
1585	1584000	0	1.08110744248965	Inf	0.52679309935657	-439.563641822993
1586	1585000	0	1.08110744248965	Inf	0.52679309935657	-452.428959296319
1587	1586000	0	1.08110744248965	Inf	0.52679309935657	-423.221796609688
1588	1587000	0	1.08110744248965	Inf	0.52679309935657	-424.425452022001
1589	1588000	0	1.08110744248965	Inf	0.52679309935657	-428.63010876454
1590	1589000	0	1.08110744248965	Inf	0.52679309935657	-439.988701740986
1591	1590000	0	1.00887374950889	Inf	0.52679309935657	-436.664832461082
1592	1591000	0	1.00887374950889	Inf	0.602208091407627	-423.170398016842
1593	1592000	0	1.00887374950889	Inf	0.602208091407627	-426.723746744078
1594	1593000	0	1.00887374950889	Inf	0.602208091407627	-437.212244100312
1595	1594000	0	1.00887374950889	Inf	0.602208091407627	-426.622060286675
1596	1595000	0	1.00887374950889	Inf	0.602208091407627	-441.716650516965
1597	1596000	0	1.00887374950889	Inf	0.602208091407627	-455.418799190126
1598	1597000	0	1.00887374950889	Inf	0.602208091407627	-460.89891859172
1599	1598000	0	1.00887374950889	Inf	0.602208091407627	-454.17861092174
1600	1599000	0	1.00887374950889	Inf	0.602208091407627	-448.832482820884
1601	1600000	0	1.00887374950889	Inf	0.602208091407627	-449.747763438852
1602	1601000	0	1.00887374950889	Inf	0.602208091407627	-454.20279786138
1603	1602000	0	1.00887374950889	Inf	0.602208091407627	-466.814338199643
1604	1603000	0	1.00887374950889	Inf	0.521575939616987	-461.076007715638
1605	1604000	0	1.00887374950889	Inf	0.521575939616987	-451.83838092658
1606	1605000	0	1.00887374950889	Inf	0.521575939616987	-445.837960202988
1607	1606000	0	1.00887374950889	Inf	0.521575939616987	-437.129165013981
1608	1607000	0	1.00887374950889	Inf	0.521575939616987	-432.954586698216
1609	1608000	0	1.00887374950889	Inf	0.521575939616987	-430.976220879004
1610	1609000	0	1.00887374950889	Inf	0.521575939616987	-431.103523306813
1611	1610000	0	1.00887374950889	Inf	0.521575939616987	-428.414362803703
1612	1611000	0	1.00887374950889	Inf	0.521575939616987	-441.83579411344
1613	1612000	0	1.00887374950889	Inf	0.521575939616987	-420.438569319534
1614	1613000	0	1.00887374950889	Inf	0.521575939616987	-426.163096413332
1615	1614000	0	1.00887374950889	Inf	0.521575939616987	-432.453624469372
1616	1615000	0	1.00887374950889	Inf	0.521575939616987	-433.403130713151
1617	1616000	0	1.00887374950889	Inf	0.521575939616987	-425.46747976932
1618	1617000	0	1.00887374950889	Inf	0.573726066141638	-432.985388722383
1619	1618000	0	1.00887374950889	Inf	0.573726066141638	-427.929109406149
1620	1619000	0	1.00887374950889	Inf	0.616270477630368	-433.017850502439
1621	1620000	0	1.00887374950889	Inf	0.55002311469267	-430.776687745318
1622	1621000	0	1.00887374950889	Inf	0.55002311469267	-427.736564670898
1623	1622000	0	1.00887374950889	Inf	0.55002311469267	-442.8063986581
1624	1623000	0	1.00887374950889	Inf	0.55002311469267	-429.467409608832
1625	1624000	0	1.00887374950889	Inf	0.55002311469267	-430.042973190801
1626	1625000	0	1.00887374950889	Inf	0.55002311469267	-432.077866366794
1627	1626000	0	1.00887374950889	Inf	0.55002311469267	-425.475154610178
1628	1627000	0	1.00887374950889	Inf	0.55002311469267	-427.982574882007
1629	1628000	0	1.00887374950889	Inf	0.571189086343325	-431.09600440904
1630	1629000	0	1.00887374950889	Inf	0.571189086343325	-435.273947506871
1631	1630000	0	1.00887374950889	Inf	0.571189086343325	-428.750593566291
1632	1631000	0	1.00887374950889	Inf	0.571189086343325	-440.720442326368
1633	1632000	0	1.00887374950889	Inf	0.571189086343325	-443.133826446398
1634	1633000	0	0.984145709279746	Inf	0.571189086343325	-430.473773633393
1635	1634000	0	0.984145709279746	Inf	0.571189086343325	-427.556235527877
1636	1635000	0	0.984145709279746	Inf	0.571189086343325	-434.879158122581
1637	1636000	0	0.984145709279746	Inf	0.571189086343325	-454.343494175197
1638	1637000	0	0.984145709279746	Inf	0.571189086343325	-463.675943104289
1639	1638000	0	0.984145709279746	Inf	0.571189086343325	-454.116083458674
1640	1639000	0	0.984145709279746	Inf	0.571189086343325	-450.955116241052
1641	1640000	0	0.999208604152783	Inf	0.571189086343325	-451.642650758477
1642	1641000	0	0.999208604152783	Inf	0.571189086343325	-454.972712847706
1643	1642000	0	0.999208604152783	Inf	0.571189086343325	-442.095255795365
1644	1643000	0	0.999208604152783	Inf	0.571189086343325	-443.93532724127
1645	1644000	0	0.999208604152783	Inf	0.571189086343325	-441.638094177701
1646	1645000	0	0.999208604152783	Inf	0.571189086343325	-440.370016102258
1647	1646000	0	0.999208604152783	Inf	0.571189086343325	-435.447306539119
1648	1647000	0	0.999208604152783	Inf	0.571189086343325	-444.039230161779
1649	1648000	0	0.999208604152783	Inf	0.571189086343325	-427.090625624367
1650	1649000	0	0.999208604152783	Inf	0.571189086343325	-436.793125739405
1651	1650000	0	0.999208604152783	Inf	0.571189086343325	-433.601044706659
1652	1651000	0	0.999208604152783	Inf	0.571189086343325	-435.043854138018
1653	1652000	0	0.999208604152783	Inf	0.571189086343325	-432.662852711167
1654	1653000	0	0.999208604152783	Inf	0.571189086343325	-434.902823314045
1655	1654000	0	0.999208604152783	Inf	0.575533057155949	-437.196570268285
1656	1655000	0	0.999208604152783	Inf	0.575533057155949	-433.435388792893
1657	1656000	0	0.999208604152783	Inf	0.575533057155949	-443.411332551735
1658	1657000	0	0.999208604152783	Inf	0.575533057155949	-435.406359382486
1659	1658000	0	0.999208604152783	Inf	0.51868814247116	-432.424953966245
1660	1659000	0	0.999208604152783	Inf	0.51868814247116	-434.246566414478
1661	1660000	0	0.999208604152783	Inf	0.51868814247116	-434.822349213237
1662	1661000	0	0.999208604152783	Inf	0.51868814247116	-440.745877189532
1663	1662000	0	0.999208604152783	Inf	0.51868814247116	-445.732253418949
1664	1663000	0	0.999208604152783	Inf	0.51868814247116	-439.460899876989
1665	1664000	0	0.999208604152783	Inf	0.51868814247116	-448.868679702871
1666	1665000	0	0.999208604152783	Inf	0.51868814247116	-450.601996022738
1667	1666000	0	0.999208604152783	Inf	0.51868814247116	-462.92369357634
1668	1667000	0	0.999208604152783	Inf	0.51868814247116	-446.852626500963
1669	1668000	0	0.999208604152783	Inf	0.51868814247116	-446.81623226333
1670	1669000	0	0.999208604152783	Inf	0.51868814247116	-451.335888666785
1671	1670000	0	0.999208604152783	Inf	0.51868814247116	-455.50704470612
1672	1671000	0	0.999208604152783	Inf	0.51868814247116	-465.588006497262
1673	1672000	0	0.999208604152783	Inf	0.51868814247116	-467.215012256023
1674	1673000	0	0.999208604152783	Inf	0.51868814247116	-460.128111904161
1675	1674000	0	0.999208604152783	Inf	0.51868814247116	-457.913205372633
1676	1675000	0	0.999208604152783	Inf	0.51868814247116	-452.728959916376
1677	1676000	0	0.999208604152783	Inf	0.51868814247116	-464.18406792742
1678	1677000	0	0.999208604152783	Inf	0.51868814247116	-460.671292207713
1679	1678000	0	1.0286040568291	Inf	0.51868814247116	-452.622922148097
1680	1679000	0	1.0286040568291	Inf	0.51868814247116	-448.256172617591
1681	1680000	0	1.0286040568291	Inf	0.51868814247116	-451.124579027317
1682	1681000	0	1.0286040568291	Inf	0.51868814247116	-458.133034151654
1683	1682000	0	1.0286040568291	Inf	0.51868814247116	-464.633557523407
1684	1683000	0	1.0286040568291	Inf	0.51868814247116	-466.648961547954
1685	1684000	0	1.0286040568291	Inf	0.51868814247116	-453.618597230352
1686	1685000	0	1.0286040568291	Inf	0.445561340405999	-466.175439562474
1687	1686000	0	1.0286040568291	Inf	0.445561340405999	-471.47159433667
1688	1687000	0	1.0286040568291	Inf	0.456372348536243	-463.707282066592
1689	1688000	0	1.0286040568291	Inf	0.456372348536243	-466.708114924569
1690	1689000	0	1.0286040568291	Inf	0.456372348536243	-462.738976584213
1691	1690000	0	1.0286040568291	Inf	0.456372348536243	-459.403636319666
1692	1691000	0	1.0286040568291	Inf	0.456372348536243	-469.311800918481
1693	1692000	0	1.0286040568291	Inf	0.456372348536243	-471.203674965981
1694	1693000	0	1.0286040568291	Inf	0.456372348536243	-454.016352505134
1695	1694000	0	1.0286040568291	Inf	0.456372348536243	-454.988893518816
1696	1695000	0	1.0286040568291	Inf	0.456372348536243	-455.094082714888
1697	1696000	0	1.0286040568291	Inf	0.456372348536243	-455.448453878087
1698	1697000	0	1.0286040568291	Inf	0.456372348536243	-453.945247922428
1699	1698000	0	1.0286040568291	Inf	0.456372348536243	-457.645010894217
1700	1699000	0	1.0286040568291	Inf	0.456372348536243	-470.338548335487
1701	1700000	0	1.0286040568291	Inf	0.456372348536243	-473.155207497777
1702	1701000	0	1.0286040568291	Inf	0.456372348536243	-467.236800309659
1703	1702000	0	1.0286040568291	Inf	0.456372348536243	-458.434941489506
1704	1703000	0	1.0286040568291	Inf	0.456372348536243	-459.876328509854
1705	1704000	0	1.0286040568291	Inf	0.456372348536243	-453.260923392069
1706	1705000	0	1.0286040568291	Inf	0.456372348536243	-453.719806208724
1707	1706000	0	1.0286040568291	Inf	0.456372348536243	-449.149545901988
1708	1707000	0	1.0286040568291	Inf	0.456372348536243	-442.65657422206
1709	1708000	0	1.0286040568291	Inf	0.456372348536243	-460.688357912671
1710	1709000	0	1.0286040568291	Inf	0.456372348536243	-453.6701465705
1711	1710000	0	1.0286040568291	Inf	0.456372348536243	-462.486234262855
1712	1711000	0	1.0286040568291	Inf	0.456372348536243	-475.128083426456
1713	1712000	0	1.0286040568291	Inf	0.456372348536243	-465.840929662502
1714	1713000	0	1.0286040568291	Inf	0.456372348536243	-466.489399659964
1715	1714000	0	1.0286040568291	Inf	0.456372348536243	-470.227689477115
1716	1715000	0	1.0286040568291	Inf	0.456372348536243	-462.756258587889
1717	1716000	0	1.0286040568291	Inf	0.456372348536243	-465.630117915983
1718	1717000	0	1.0286040568291	Inf	0.456372348536243	-479.027072085773
1719	1718000	0	1.0286040568291	Inf	0.456372348536243	-477.407259046013
1720	1719000	0	1.0286040568291	Inf	0.456372348536243	-490.498509961808
1721	1720000	0	1.0286040568291	Inf	0.456372348536243	-484.195695769103
1722	1721000	0	1.0286040568291	Inf	0.456372348536243	-495.017125429158
1723	1722000	0	1.0286040568291	Inf	0.456372348536243	-496.44525434952
1724	1723000	0	1.0286040568291	Inf	0.456372348536243	-488.282730616861
1725	1724000	0	1.0286040568291	Inf	0.456372348536243	-490.405111705697
1726	1725000	0	1.0286040568291	Inf	0.456372348536243	-491.481720812957
1727	1726000	0	1.0286040568291	Inf	0.456372348536243	-486.21955385629
1728	1727000	0	1.0286040568291	Inf	0.456372348536243	-488.431421649281
1729	1728000	0	1.0286040568291	Inf	0.456372348536243	-470.046558139026
1730	1729000	0	1.0286040568291	Inf	0.456372348536243	-487.482492632276
1731	1730000	0	1.0286040568291	Inf	0.456372348536243	-482.028120317897
1732	1731000	0	1.0286040568291	Inf	0.456372348536243	-473.007975137033
1733	1732000	0	1.0286040568291	Inf	0.501739619168427	-458.574629142676
1734	1733000	0	1.0286040568291	Inf	0.501739619168427	-444.876926938748
1735	1734000	0	1.0286040568291	Inf	0.501739619168427	-448.310929755652
1736	1735000	0	1.0286040568291	Inf	0.501739619168427	-452.097581670193
1737	1736000	0	1.0286040568291	Inf	0.501739619168427	-449.969275901897
1738	1737000	0	1.0286040568291	Inf	0.501739619168427	-460.262259164049
1739	1738000	0	1.0286040568291	Inf	0.501739619168427	-442.493342621849
1740	1739000	0	1.0286040568291	Inf	0.501739619168427	-436.924694816224
1741	1740000	0	1.0286040568291	Inf	0.501739619168427	-446.74642833772
1742	1741000	0	1.0286040568291	Inf	0.501739619168427	-443.382912762361
1743	1742000	0	1.0286040568291	Inf	0.501739619168427	-428.421874619899
1744	1743000	0	1.0286040568291	Inf	0.501739619168427	-434.144233399913
1745	1744000	0	1.0286040568291	Inf	0.501739619168427	-441.803307392571
1746	1745000	0	1.0286040568291	Inf	0.501739619168427	-437.987871894699
1747	1746000	0	1.0286040568291	Inf	0.501739619168427	-434.729258360072
1748	1747000	0	1.0286040568291	Inf	0.501739619168427	-442.174343034207
1749	1748000	0	1.0286040568291	Inf	0.501739619168427	-448.771445641
1750	1749000	0	1.0286040568291	Inf	0.526289871715597	-452.148728755945
1751	1750000	0	1.0286040568291	Inf	0.526289871715597	-443.554018320778
1752	1751000	0	1.0286040568291	Inf	0.526289871715597	-456.988166497224
1753	1752000	0	1.0286040568291	Inf	0.526289871715597	-471.048969509607
1754	1753000	0	1.0286040568291	Inf	0.526289871715597	-487.234687916956
1755	1754000	0	1.0286040568291	Inf	0.526289871715597	-466.892559999584
1756	1755000	0	1.0286040568291	Inf	0.379835247168612	-469.939269341362
1757	1756000	0	1.0286040568291	Inf	0.379835247168612	-477.121200562217
1758	1757000	0	1.0286040568291	Inf	0.379835247168612	-482.781488254964
1759	1758000	0	1.0286040568291	Inf	0.379835247168612	-484.408755990695
1760	1759000	0	1.0286040568291	Inf	0.379835247168612	-484.682121843185
1761	1760000	0	1.0286040568291	Inf	0.379835247168612	-483.705460357287
1762	1761000	0	1.0286040568291	Inf	0.379835247168612	-492.91493517653
1763	1762000	0	1.0286040568291	Inf	0.379835247168612	-503.884303997987
1764	1763000	0	1.0286040568291	Inf	0.379835247168612	-488.872255608812
1765	1764000	0	1.0286040568291	Inf	0.379835247168612	-479.999807959855
1766	1765000	0	1.0286040568291	Inf	0.379835247168612	-463.640307967874
1767	1766000	0	1.0286040568291	Inf	0.379835247168612	-478.516408953235
1768	1767000	0	1.0286040568291	Inf	0.379835247168612	-462.472130198157
1769	1768000	0	1.0286040568291	Inf	0.379835247168612	-463.847132580115
1770	1769000	0	1.0286040568291	Inf	0.379835247168612	-470.852662797711
1771	1770000	0	1.03654230801175	Inf	0.379835247168612	-464.927456684966
1772	1771000	0	1.03654230801175	Inf	0.379835247168612	-480.63088804191
1773	1772000	0	1.03654230801175	Inf	0.379835247168612	-485.440349396708
1774	1773000	0	1.03654230801175	Inf	0.379835247168612	-482.482427698712
1775	1774000	0	1.03654230801175	Inf	0.379835247168612	-469.840393167605
1776	1775000	0	1.03654230801175	Inf	0.379835247168612	-479.726820667953
1777	1776000	0	1.03654230801175	Inf	0.379835247168612	-471.746847848048
1778	1777000	0	1.03654230801175	Inf	0.379835247168612	-464.596707488869
1779	1778000	0	1.03654230801175	Inf	0.379835247168612	-467.106616396979
1780	1779000	0	1.03654230801175	Inf	0.379835247168612	-465.688293947894
1781	1780000	0	1.03654230801175	Inf	0.379835247168612	-475.768444886524
1782	1781000	0	1.03654230801175	Inf	0.386714073921923	-472.380164654321
1783	1782000	0	1.01535683399532	Inf	0.386714073921923	-478.163808278137
1784	1783000	0	1.01535683399532	Inf	0.425752537185266	-476.819220039911
1785	1784000	0	1.01535683399532	Inf	0.425752537185266	-472.025295531089
1786	1785000	0	1.01535683399532	Inf	0.425752537185266	-476.030408351406
1787	1786000	0	1.01535683399532	Inf	0.425752537185266	-474.35481594643
1788	1787000	0	1.01535683399532	Inf	0.425752537185266	-480.918205665618
1789	1788000	0	1.01535683399532	Inf	0.425752537185266	-472.690352472062
1790	1789000	0	1.01535683399532	Inf	0.425194958992045	-472.024449600565
1791	1790000	0	1.01535683399532	Inf	0.425194958992045	-487.130746404508
1792	1791000	0	1.01535683399532	Inf	0.425194958992045	-479.570244389749
1793	1792000	0	1.01535683399532	Inf	0.425194958992045	-480.644267925338
1794	1793000	0	1.01535683399532	Inf	0.425194958992045	-488.617046710857
1795	1794000	0	1.01535683399532	Inf	0.425194958992045	-489.319119133657
1796	1795000	0	1.01535683399532	Inf	0.425194958992045	-486.651211573382
1797	1796000	0	1.01535683399532	Inf	0.425194958992045	-484.694003041041
1798	1797000	0	1.01535683399532	Inf	0.425194958992045	-498.121356397155
1799	1798000	0	1.01535683399532	Inf	0.425194958992045	-486.703275222122
1800	1799000	0	1.01535683399532	Inf	0.425194958992045	-496.849908115645
1801	1800000	0	1.01535683399532	Inf	0.338655870208569	-508.844761245984
1802	1801000	0	1.01535683399532	Inf	0.338655870208569	-510.15570837158
1803	1802000	0	1.01535683399532	Inf	0.338655870208569	-504.965703842217
1804	1803000	0	1.01535683399532	Inf	0.338655870208569	-504.408914636896
1805	1804000	0	1.01535683399532	Inf	0.338655870208569	-499.806015417416
1806	1805000	0	1.01535683399532	Inf	0.338655870208569	-484.975524941813
1807	1806000	0	1.01535683399532	Inf	0.338655870208569	-481.560435970477
1808	1807000	0	1.01535683399532	Inf	0.338655870208569	-483.38177074444
1809	1808000	0	1.01535683399532	Inf	0.333012365187056	-505.564300001751
1810	1809000	0	1.01535683399532	Inf	0.352254461272963	-511.213710588363
1811	1810000	0	1.01535683399532	Inf	0.352254461272963	-504.813642166615
1812	1811000	0	1.01535683399532	Inf	0.352254461272963	-507.337867281043
1813	1812000	0	1.0519184329195	Inf	0.352254461272963	-497.933739976693
1814	1813000	0	1.07841392736992	Inf	0.352254461272963	-477.040894439002
1815	1814000	0	1.07841392736992	Inf	0.352254461272963	-475.070784258994
1816	1815000	0	1.07841392736992	Inf	0.352254461272963	-477.769085969039
1817	1816000	0	1.07841392736992	Inf	0.352254461272963	-487.942401897922
1818	1817000	0	1.07841392736992	Inf	0.352254461272963	-481.053282299212
1819	1818000	0	1.07841392736992	Inf	0.352254461272963	-482.786986108468
1820	1819000	0	1.07841392736992	Inf	0.352254461272963	-481.737425395484
1821	1820000	0	1.07841392736992	Inf	0.352254461272963	-496.596794292129
1822	1821000	0	1.07841392736992	Inf	0.352254461272963	-506.763463313216
1823	1822000	0	1.07841392736992	Inf	0.352254461272963	-508.679553544431
1824	1823000	0	1.07841392736992	Inf	0.352254461272963	-501.717783332821
1825	1824000	0	1.07841392736992	Inf	0.352254461272963	-500.836125122404
1826	1825000	0	1.07841392736992	Inf	0.352254461272963	-499.026211383968
1827	1826000	0	1.07841392736992	Inf	0.352254461272963	-502.565859874084
1828	1827000	0	1.07841392736992	Inf	0.352254461272963	-502.735499736894
1829	1828000	0	1.07841392736992	Inf	0.352254461272963	-497.09912350475
1830	1829000	0	1.07841392736992	Inf	0.352254461272963	-499.900315170728
1831	1830000	0	1.07841392736992	Inf	0.352254461272963	-498.423907119205
1832	1831000	0	1.07841392736992	Inf	0.352254461272963	-487.549019580876
1833	1832000	0	1.07841392736992	Inf	0.423043766102958	-476.560773498195
1834	1833000	0	1.07841392736992	Inf	0.423043766102958	-469.400217146938
1835	1834000	0	1.07841392736992	Inf	0.423043766102958	-474.462874649822
1836	1835000	0	1.07841392736992	Inf	0.423043766102958	-463.185478756805
1837	1836000	0	1.07841392736992	Inf	0.423043766102958	-479.497868787893
1838	1837000	0	1.07841392736992	Inf	0.423043766102958	-469.329534610632
1839	1838000	0	1.07841392736992	Inf	0.414188820106066	-491.763367064787
1840	1839000	0	1.07841392736992	Inf	0.414188820106066	-496.132418596289
1841	1840000	0	1.07841392736992	Inf	0.414188820106066	-482.682785269606
1842	1841000	0	1.07841392736992	Inf	0.414188820106066	-480.705597484052
1843	1842000	0	1.07841392736992	Inf	0.414188820106066	-475.62940257897
1844	1843000	0	1.07841392736992	Inf	0.414188820106066	-470.604556923261
1845	1844000	0	1.07841392736992	Inf	0.414188820106066	-458.96990471436
1846	1845000	0	1.07841392736992	Inf	0.414188820106066	-471.358057520226
1847	1846000	0	1.07841392736992	Inf	0.414188820106066	-468.626030290388
1848	1847000	0	1.07841392736992	Inf	0.414188820106066	-464.012670748206
1849	1848000	0	1.07841392736992	Inf	0.414188820106066	-454.557468349169
1850	1849000	0	1.07841392736992	Inf	0.414188820106066	-461.013137445129
1851	1850000	0	1.07841392736992	Inf	0.414188820106066	-473.017283698743
1852	1851000	0	1.07841392736992	Inf	0.414188820106066	-483.754571906191
1853	1852000	0	1.07841392736992	Inf	0.414188820106066	-492.483947352513
1854	1853000	0	1.07841392736992	Inf	0.414188820106066	-483.101132882589
1855	1854000	0	1.07841392736992	Inf	0.414188820106066	-477.995917625633
1856	1855000	0	1.07841392736992	Inf	0.414188820106066	-458.680555035476
1857	1856000	0	1.07841392736992	Inf	0.414188820106066	-478.413458977515
1858	1857000	0	1.07841392736992	Inf	0.414188820106066	-475.381237368974
1859	1858000	0	1.07841392736992	Inf	0.414188820106066	-495.16523740736
1860	1859000	0	1.07841392736992	Inf	0.414188820106066	-492.496335062594
1861	1860000	0	1.07841392736992	Inf	0.428446617169003	-494.858690784285
1862	1861000	0	1.07841392736992	Inf	0.428446617169003	-496.512870386386
1863	1862000	0	1.07841392736992	Inf	0.428446617169003	-494.867886058748
1864	1863000	0	1.07841392736992	Inf	0.428446617169003	-493.906047382686
1865	1864000	0	1.07841392736992	Inf	0.428446617169003	-478.816896449505
1866	1865000	0	1.07841392736992	Inf	0.428446617169003	-466.369283667276
1867	1866000	0	1.07841392736992	Inf	0.428446617169003	-448.901773268338
1868	1867000	0	1.07841392736992	Inf	0.428446617169003	-463.190481260012
1869	1868000	0	1.07841392736992	Inf	0.428446617169003	-471.388091610506
1870	1869000	0	1.07841392736992	Inf	0.428446617169003	-479.672565185137
1871	1870000	0	1.07841392736992	Inf	0.428446617169003	-483.980042961846
1872	1871000	0	1.07841392736992	Inf	0.428446617169003	-478.394826157934
1873	1872000	0	1.07841392736992	Inf	0.428446617169003	-492.021065422574
1874	1873000	0	1.07841392736992	Inf	0.428446617169003	-482.008051539289
1875	1874000	0	1.07841392736992	Inf	0.428446617169003	-483.652113590985
1876	1875000	0	1.07841392736992	Inf	0.438839000560798	-489.715761474655
1877	1876000	0	1.07841392736992	Inf	0.438839000560798	-491.185301160941
1878	1877000	0	1.07841392736992	Inf	0.438839000560798	-489.816643036037
1879	1878000	0	1.07841392736992	Inf	0.438839000560798	-478.369941424288
1880	1879000	0	1.07841392736992	Inf	0.438839000560798	-464.020872858291
1881	1880000	0	1.07841392736992	Inf	0.438839000560798	-485.858083592359
1882	1881000	0	1.07841392736992	Inf	0.438839000560798	-498.703255184762
1883	1882000	0	1.07841392736992	Inf	0.438839000560798	-497.757156652687
1884	1883000	0	1.07841392736992	Inf	0.438839000560798	-491.118122132581
1885	1884000	0	1.07841392736992	Inf	0.438839000560798	-491.581179885947
1886	1885000	0	1.07841392736992	Inf	0.438839000560798	-493.159517722856
1887	1886000	0	1.07841392736992	Inf	0.438839000560798	-480.305250259994
1888	1887000	0	1.07841392736992	Inf	0.438839000560798	-481.127151281404
1889	1888000	0	1.07841392736992	Inf	0.438839000560798	-475.023425201357
1890	1889000	0	1.07841392736992	Inf	0.438839000560798	-463.399071011774
1891	1890000	0	1.07841392736992	Inf	0.438839000560798	-448.29652451216
1892	1891000	0	1.07841392736992	Inf	0.438839000560798	-458.71438746225
1893	1892000	0	1.07841392736992	Inf	0.438839000560798	-453.131901941963
1894	1893000	0	1.07841392736992	Inf	0.438839000560798	-460.226533749417
1895	1894000	0	1.07841392736992	Inf	0.438839000560798	-469.554097247217
1896	1895000	0	1.07841392736992	Inf	0.438839000560798	-470.653037473477
1897	1896000	0	1.07841392736992	Inf	0.438839000560798	-456.290143413387
1898	1897000	0	1.07841392736992	Inf	0.438839000560798	-462.062583746262
1899	1898000	0	1.07841392736992	Inf	0.438839000560798	-476.137396383778
1900	1899000	0	1.07841392736992	Inf	0.438839000560798	-465.005062100211
1901	1900000	0	1.07841392736992	Inf	0.438839000560798	-482.551161087522
1902	1901000	0	1.07841392736992	Inf	0.438839000560798	-481.195822512928
1903	1902000	0	1.07841392736992	Inf	0.438839000560798	-473.867244736873
1904	1903000	0	1.07841392736992	Inf	0.438839000560798	-490.761333344865
1905	1904000	0	1.07841392736992	Inf	0.438839000560798	-484.331181399239
1906	1905000	0	1.07841392736992	Inf	0.438839000560798	-492.030734089662
1907	1906000	0	1.07841392736992	Inf	0.438839000560798	-484.152118760558
1908	1907000	0	1.07841392736992	Inf	0.438839000560798	-470.324056390638
1909	1908000	0	1.07841392736992	Inf	0.438839000560798	-476.389056100828
1910	1909000	0	1.07841392736992	Inf	0.438839000560798	-484.771296090915
1911	1910000	0	1.07841392736992	Inf	0.438839000560798	-483.701592333035
1912	1911000	0	1.07841392736992	Inf	0.438839000560798	-488.014005411008
1913	1912000	0	1.07841392736992	Inf	0.438839000560798	-471.877386317821
1914	1913000	0	1.07841392736992	Inf	0.438839000560798	-472.599853153132
1915	1914000	0	1.07841392736992	Inf	0.438839000560798	-485.89637203801
1916	1915000	0	1.07841392736992	Inf	0.438839000560798	-482.073224337546
1917	1916000	0	1.07841392736992	Inf	0.438839000560798	-480.597533893841
1918	1917000	0	1.07841392736992	Inf	0.438839000560798	-479.847918146731
1919	1918000	0	1.07841392736992	Inf	0.438839000560798	-472.814801545836
1920	1919000	0	1.07841392736992	Inf	0.438839000560798	-465.029875941578
1921	1920000	0	1.07841392736992	Inf	0.438839000560798	-442.07920348819
1922	1921000	0	1.07841392736992	Inf	0.438839000560798	-449.300583343206
1923	1922000	0	1.07841392736992	Inf	0.438839000560798	-471.968919700347
1924	1923000	0	1.09473274289839	Inf	0.438839000560798	-465.487036652799
1925	1924000	0	1.09473274289839	Inf	0.438839000560798	-475.123482537633
1926	1925000	0	1.09473274289839	Inf	0.438839000560798	-458.746581074879
1927	1926000	0	1.09473274289839	Inf	0.438839000560798	-456.815047613972
1928	1927000	0	1.09473274289839	Inf	0.438839000560798	-461.478709484606
1929	1928000	0	1.09473274289839	Inf	0.438839000560798	-462.470053321831
1930	1929000	0	1.09473274289839	Inf	0.438839000560798	-475.955858802612
1931	1930000	0	1.09473274289839	Inf	0.438839000560798	-474.495639465694
1932	1931000	0	1.09473274289839	Inf	0.438839000560798	-482.380226577226
1933	1932000	0	1.09473274289839	Inf	0.399288148569333	-477.691016495704
1934	1933000	0	1.09473274289839	Inf	0.399288148569333	-475.134199405267
1935	1934000	0	1.09473274289839	Inf	0.399288148569333	-461.07210219528
1936	1935000	0	1.09473274289839	Inf	0.399288148569333	-473.242565482008
1937	1936000	0	1.09473274289839	Inf	0.399288148569333	-460.103127403735
1938	1937000	0	1.09473274289839	Inf	0.399288148569333	-478.743821773473
1939	1938000	0	1.09473274289839	Inf	0.399288148569333	-485.072858350549
1940	1939000	0	1.09473274289839	Inf	0.399288148569333	-473.949469879926
1941	1940000	0	1.09473274289839	Inf	0.399288148569333	-488.268061959277
1942	1941000	0	1.09473274289839	Inf	0.399288148569333	-476.781711926078
1943	1942000	0	1.09473274289839	Inf	0.399288148569333	-477.024872502028
1944	1943000	0	1.09473274289839	Inf	0.399288148569333	-477.330961253752
1945	1944000	0	1.09473274289839	Inf	0.399288148569333	-456.086342147978
1946	1945000	0	1.09473274289839	Inf	0.399288148569333	-464.457216528195
1947	1946000	0	1.09473274289839	Inf	0.399288148569333	-470.275112867068
1948	1947000	0	1.09154769204509	Inf	0.399288148569333	-473.509267702253
1949	1948000	0	1.09154769204509	Inf	0.399288148569333	-485.494119342466
1950	1949000	0	1.09154769204509	Inf	0.399288148569333	-483.609809946092
1951	1950000	0	1.09154769204509	Inf	0.399288148569333	-477.328861782815
1952	1951000	0	1.09154769204509	Inf	0.399288148569333	-481.327824750212
1953	1952000	0	1.09154769204509	Inf	0.399288148569333	-487.050312516567
1954	1953000	0	1.09154769204509	Inf	0.399288148569333	-477.272428079217
1955	1954000	0	1.09154769204509	Inf	0.399288148569333	-474.358479101581
1956	1955000	0	1.09154769204509	Inf	0.399288148569333	-474.358923543553
1957	1956000	0	1.09154769204509	Inf	0.399288148569333	-475.123202278479
1958	1957000	0	1.09154769204509	Inf	0.399288148569333	-476.708482768799
1959	1958000	0	1.09154769204509	Inf	0.399288148569333	-487.586925609822
1960	1959000	0	1.09154769204509	Inf	0.399288148569333	-492.17640863058
1961	1960000	0	1.09154769204509	Inf	0.399288148569333	-493.767404867316
1962	1961000	0	1.08492949908889	Inf	0.399288148569333	-485.823576305941
1963	1962000	0	1.08492949908889	Inf	0.399288148569333	-487.837724751786
1964	1963000	0	1.08492949908889	Inf	0.399288148569333	-492.547747133817
1965	1964000	0	1.08492949908889	Inf	0.399288148569333	-493.975160494791
1966	1965000	0	1.08492949908889	Inf	0.399288148569333	-495.061278746464
1967	1966000	0	1.08492949908889	Inf	0.399288148569333	-489.263125158226
1968	1967000	0	1.08492949908889	Inf	0.399288148569333	-491.247984268364
1969	1968000	0	1.08492949908889	Inf	0.399288148569333	-482.784875369811
1970	1969000	0	1.08492949908889	Inf	0.399288148569333	-493.287175566156
1971	1970000	0	1.08492949908889	Inf	0.399288148569333	-490.80075744269
1972	1971000	0	1.08492949908889	Inf	0.399288148569333	-484.213569633755
1973	1972000	0	1.08492949908889	Inf	0.399288148569333	-475.187819532875
1974	1973000	0	1.08492949908889	Inf	0.399288148569333	-470.010804075724
1975	1974000	0	1.08492949908889	Inf	0.399288148569333	-478.281817313169
1976	1975000	0	1.08492949908889	Inf	0.399288148569333	-467.288039813654
1977	1976000	0	1.08492949908889	Inf	0.399288148569333	-470.43774413929
1978	1977000	0	1.08492949908889	Inf	0.399288148569333	-459.739548770583
1979	1978000	0	1.08492949908889	Inf	0.399288148569333	-463.956425644383
1980	1979000	0	1.08492949908889	Inf	0.399288148569333	-469.934828195672
1981	1980000	0	1.08492949908889	Inf	0.399288148569333	-472.416440639404
1982	1981000	0	1.08492949908889	Inf	0.399288148569333	-469.216285370239
1983	1982000	0	1.08492949908889	Inf	0.399288148569333	-459.263178520535
1984	1983000	0	1.08492949908889	Inf	0.399288148569333	-475.280436302788
1985	1984000	0	1.08492949908889	Inf	0.399288148569333	-467.24339559566
1986	1985000	0	1.08492949908889	Inf	0.399288148569333	-469.159088598742
1987	1986000	0	1.08492949908889	Inf	0.399288148569333	-469.807396746418
1988	1987000	0	1.08492949908889	Inf	0.399288148569333	-474.49379581263
1989	1988000	0	1.08492949908889	Inf	0.399288148569333	-464.237533529912
1990	1989000	0	1.08492949908889	Inf	0.569736313766169	-449.052933312761
1991	1990000	0	1.08492949908889	Inf	0.569736313766169	-459.067774133315
1992	1991000	0	1.08492949908889	Inf	0.569736313766169	-444.119993784775
1993	1992000	0	1.08492949908889	Inf	0.569736313766169	-432.382394191395
1994	1993000	0	1.08492949908889	Inf	0.569736313766169	-420.77103846315
1995	1994000	0	1.08492949908889	Inf	0.569736313766169	-424.113135809459
1996	1995000	0	1.08492949908889	Inf	0.569736313766169	-425.672728118552
1997	1996000	0	1.08492949908889	Inf	0.569736313766169	-424.501817995019
1998	1997000	0	1.08492949908889	Inf	0.569736313766169	-435.241199529541
1999	1998000	0	1.08492949908889	Inf	0.569736313766169	-436.915266018904
[truncated: 8,002 more rows]
