# Supplementary material for: Early amphibians evolved distinct vertebrae for habitat invasions
Source: PLoS One. 2021 Jun 9;16(6):e0251983. doi: 10.1371/journal.pone.0251983 (PMC8189462; doi:10.1371/journal.pone.0251983)
Supplement: S1 Data — (ZIP) [file pone.0251983.s002.zip › Modelcomparison.csv]

	Dbar	Dhat	pD	DIC
BM	1577.58163628365	1325.16300866268	252.41862762097	1830.00026390462
OU	1398.86897459354	2244.90468879461	-846.035714201066	552.833260392477
Lambda	1610.20827431251	1358.80015272797	251.408121584535	1861.61639589704
