# Supplementary material for: Early amphibians evolved distinct vertebrae for habitat invasions
Source: PLoS One. 2021 Jun 9;16(6):e0251983. doi: 10.1371/journal.pone.0251983 (PMC8189462; doi:10.1371/journal.pone.0251983)
Supplement: S1 Data — (ZIP) [file pone.0251983.s002.zip › Modelcomparison10MillionDICMostrecent.csv]

	Dbar	Dhat	pD	DIC
BM	1558.25697033084	1304.53216775509	253.724802575747	1811.98177290659
OU	810.425250808865	606.190525147299	204.234725661566	1014.65997647043
Lambda	1601.30898676351	1354.54545606538	246.76353069813	1848.07251746164
