# Supplementary material for: Early amphibians evolved distinct vertebrae for habitat invasions
Source: PLoS One. 2021 Jun 9;16(6):e0251983. doi: 10.1371/journal.pone.0251983 (PMC8189462; doi:10.1371/journal.pone.0251983)
Supplement: S1 Data — (ZIP) [file pone.0251983.s002.zip › TimeScaledSuperTree.nex]

#NEXUS
[R-package APE, Wed Dec 6 12:28:21 2017]
BEGIN TAXA;
	DIMENSIONS NTAX = 172;
	TAXLABELS
		E.craigi
		P.jarrowensis
		A.onioensis
		C.boehmicus
		C.florensis
		N.ricqlesi
		C.lewisi
		C.milleri
		B.woodi
		D.acadianum
		T.sandovalensis
		T.wrightae
		N.wrightae
		D.primus
		Acr.vorax
		I.obtusus
		B.laticeps
		T.oomie
		T.wetlugensis
		C.palustris
		S.moradiensis
		I.schultzei
		P.kraetschmeri
		P.ferricolus
		E.megacephalus
		O.labyrinthicus
		A.vorax
		Z.serratus
		A.cumminsi
		P.pricei
		A.peabodyi
		A.vesperus
		T.trogalles
		P.rugosus
		E.cutlerensis
		B.texensis
		D.multicinctus
		C.aspidephorus
		K.acervalis
		M.stowi
		E.lockardi
		P.lyelli
		T.mosei
		A.grandiceps
		D.annectens
		S.divaricata
		E.graumanni
		M.credneri
		B.salamandroides
		A.pedestris
		L.tener
		S.prescheri
		L.risinense
		S.hauseri
		S.tetricus
		C.vranyi
		C.latirostre
		I.silvicola
		K.vetusa
		T.paucidens
		K.silantjevi
		M.uralensis
		U.tverdochlebovae
		A.dyscriton
		A.decheni
		C.tchudinovi
		K.ornatus
		A.cosgriffi
		B.cherdyncevi
		P.stuckenbergi
		P.plummeri
		G.pulcherrimus
		P.pustulatus
		L.nana
		R.nyasanesis
		R.whaitsi
		R.tenuiceps
		M.kitchingi
		B.putterilli
		U.senekalensis
		E.magna
		B.dutoiti
		L.paludinatans
		L.huxleyi
		D.whitei
		W.gungaj
		E.madagascariensis
		W.aliciae
		W.magnus
		C.halei
		L.blomi
		I.panchetensis
		P.potamica
		L.gracilis
		R.capensis
		T.major
		A.wadei
		D.warreni
		R.quadricuneata
		D.kimberleyensis
		M.denatus
		B.australis
		K.australis
		C.mendozensis
		C.cosgriffi
		K.triangularis
		P.tenax
		S.kehli
		S.placenticephalus
		X.allos
		B.townrowi
		B.henwoodi
		V.plurimidens
		V.wellesi
		B.browni
		B.watsoni
		O.heidelbergensis
		S.spitzbergensis
		W.angustitrons
		W.rewanesis
		C.megarhina
		K.dreyeri
		P.nasutus
		P.orenburgensis
		B.n.sp
		P.helgolandicus
		P.davidi
		S.n.sp.
		S.birdi
		S.laapparenti
		S.pronous
		P.stantonesis
		M.fuerstenbergianus
		S.semiclausus
		W.peabodyi
		C.robustus
		K.wildi
		T.kulczyckii
		Y.laticeps
		E.lehmani
		L.campi
		E.tverdochlebovi
		H.cappelensis
		M.giganteus
		B.lozowskii
		B.sushkini
		V.mirus
		P.blomi
		T.yakovlevi
		A.dentatus
		T.otschevi
		H.keuperinus
		M.casei
		T.brauni
		T.sobeyi
		L.euri
		P.depressa
		I.ampulus
		A.n.g.
		A.habbazi
		M.diagnosticus
		K.perfect
		D.ouazzoui
		T.acuta
		E.noonkanbahensis
		T.hagdoni
		B.enigmatic
		T.madagascariensis
		A.rostratum
		C.campi
		S.nielseni
		W.elongatus
	;
END;
BEGIN TREES;
	TRANSLATE
		1	E.craigi,
		2	P.jarrowensis,
		3	A.onioensis,
		4	C.boehmicus,
		5	C.florensis,
		6	N.ricqlesi,
		7	C.lewisi,
		8	C.milleri,
		9	B.woodi,
		10	D.acadianum,
		11	T.sandovalensis,
		12	T.wrightae,
		13	N.wrightae,
		14	D.primus,
		15	Acr.vorax,
		16	I.obtusus,
		17	B.laticeps,
		18	T.oomie,
		19	T.wetlugensis,
		20	C.palustris,
		21	S.moradiensis,
		22	I.schultzei,
		23	P.kraetschmeri,
		24	P.ferricolus,
		25	E.megacephalus,
		26	O.labyrinthicus,
		27	A.vorax,
		28	Z.serratus,
		29	A.cumminsi,
		30	P.pricei,
		31	A.peabodyi,
		32	A.vesperus,
		33	T.trogalles,
		34	P.rugosus,
		35	E.cutlerensis,
		36	B.texensis,
		37	D.multicinctus,
		38	C.aspidephorus,
		39	K.acervalis,
		40	M.stowi,
		41	E.lockardi,
		42	P.lyelli,
		43	T.mosei,
		44	A.grandiceps,
		45	D.annectens,
		46	S.divaricata,
		47	E.graumanni,
		48	M.credneri,
		49	B.salamandroides,
		50	A.pedestris,
		51	L.tener,
		52	S.prescheri,
		53	L.risinense,
		54	S.hauseri,
		55	S.tetricus,
		56	C.vranyi,
		57	C.latirostre,
		58	I.silvicola,
		59	K.vetusa,
		60	T.paucidens,
		61	K.silantjevi,
		62	M.uralensis,
		63	U.tverdochlebovae,
		64	A.dyscriton,
		65	A.decheni,
		66	C.tchudinovi,
		67	K.ornatus,
		68	A.cosgriffi,
		69	B.cherdyncevi,
		70	P.stuckenbergi,
		71	P.plummeri,
		72	G.pulcherrimus,
		73	P.pustulatus,
		74	L.nana,
		75	R.nyasanesis,
		76	R.whaitsi,
		77	R.tenuiceps,
		78	M.kitchingi,
		79	B.putterilli,
		80	U.senekalensis,
		81	E.magna,
		82	B.dutoiti,
		83	L.paludinatans,
		84	L.huxleyi,
		85	D.whitei,
		86	W.gungaj,
		87	E.madagascariensis,
		88	W.aliciae,
		89	W.magnus,
		90	C.halei,
		91	L.blomi,
		92	I.panchetensis,
		93	P.potamica,
		94	L.gracilis,
		95	R.capensis,
		96	T.major,
		97	A.wadei,
		98	D.warreni,
		99	R.quadricuneata,
		100	D.kimberleyensis,
		101	M.denatus,
		102	B.australis,
		103	K.australis,
		104	C.mendozensis,
		105	C.cosgriffi,
		106	K.triangularis,
		107	P.tenax,
		108	S.kehli,
		109	S.placenticephalus,
		110	X.allos,
		111	B.townrowi,
		112	B.henwoodi,
		113	V.plurimidens,
		114	V.wellesi,
		115	B.browni,
		116	B.watsoni,
		117	O.heidelbergensis,
		118	S.spitzbergensis,
		119	W.angustitrons,
		120	W.rewanesis,
		121	C.megarhina,
		122	K.dreyeri,
		123	P.nasutus,
		124	P.orenburgensis,
		125	B.n.sp,
		126	P.helgolandicus,
		127	P.davidi,
		128	S.n.sp.,
		129	S.birdi,
		130	S.laapparenti,
		131	S.pronous,
		132	P.stantonesis,
		133	M.fuerstenbergianus,
		134	S.semiclausus,
		135	W.peabodyi,
		136	C.robustus,
		137	K.wildi,
		138	T.kulczyckii,
		139	Y.laticeps,
		140	E.lehmani,
		141	L.campi,
		142	E.tverdochlebovi,
		143	H.cappelensis,
		144	M.giganteus,
		145	B.lozowskii,
		146	B.sushkini,
		147	V.mirus,
		148	P.blomi,
		149	T.yakovlevi,
		150	A.dentatus,
		151	T.otschevi,
		152	H.keuperinus,
		153	M.casei,
		154	T.brauni,
		155	T.sobeyi,
		156	L.euri,
		157	P.depressa,
		158	I.ampulus,
		159	A.n.g.,
		160	A.habbazi,
		161	M.diagnosticus,
		162	K.perfect,
		163	D.ouazzoui,
		164	T.acuta,
		165	E.noonkanbahensis,
		166	T.hagdoni,
		167	B.enigmatic,
		168	T.madagascariensis,
		169	A.rostratum,
		170	C.campi,
		171	S.nielseni,
		172	W.elongatus
	;
	TREE * UNTITLED = [&R] (1:37.06067213,((2:6.873330176,(3:6.692369657,((4:2.235529204,5:4.925057836):2.235529204,(6:58.12685998,(7:7.428713964,8:6.621012249):6.621012249):6.621012249):2.235529204):6.692369657):7.623330176,((9:0.25,10:17.88818722):0.25,((11:16.27018319,((12:13.26676529,13:8.03770876):8.988869376,(14:53.00121902,((15:16.87852633,16:0.237790154):0.237790154,(17:30.65954194,(18:16.478…
END;
