# Supplementary material for: Early amphibians evolved distinct vertebrae for habitat invasions
Source: PLoS One. 2021 Jun 9;16(6):e0251983. doi: 10.1371/journal.pone.0251983 (PMC8189462; doi:10.1371/journal.pone.0251983)
Supplement: S1 Data — (ZIP) [file pone.0251983.s002.zip › tipagesSuperTree.txt]

"x"
"E.craigi" NA
"P.jarrowensis" NA
"A.onioensis" NA
"C.boehmicus" NA
"C.florensis" NA
"N.ricqlesi" NA
"C.lewisi" NA
"C.milleri" NA
"B.woodi" NA
"D.acadianum" NA
"T.sandovalensis" NA
"T.wrightae" NA
"N.wrightae" NA
"D.primus" NA
"A.vorax" NA
"I.obtusus" NA
"B.laticeps" NA
"T.oomie" NA
"T.wetlugensis" NA
"C.palustris" NA
"S.moradiensis" NA
"I.schultzei" NA
"P.kraetschmeri" NA
"P.ferricolus" NA
"E.megacephalus" NA
"O.labyrinthicus" NA
"Ac.vorax" NA
"Z.serratus" NA
"A.cumminsi" NA
"P.pricei" NA
"A.peabodyi" NA
"A.vesperus" NA
"T.trogalles" NA
"P.rugosus" NA
"E.cutlerensis" NA
"B.texensis" NA
"D.multicinctus" NA
"C.aspidephorus" NA
"K.acervalis" NA
"M.stowi" NA
"E.lockardi" NA
"P.lyelli" NA
"T.mosei" NA
"A.grandiceps" NA
"D.annectens" NA
"S.divaricata" NA
"E.graumanni" NA
"M.credneri" NA
"B.salamandroides" NA
"A.pedestris" NA
"L.tener" NA
"S.prescheri" NA
"L.risinense" NA
"S.hauseri" NA
"S.tetricus" NA
"C.vranyi" NA
"C.latirostre" NA
"I.silvicola" NA
"K.vetusa" NA
"T.paucidens" NA
"K.silantjevi" NA
"M.uralensis" NA
"U.tverdochlebovae" NA
"A.dyscriton" NA
"A.decheni" NA
"C.tchudinovi" NA
"K.ornatus" NA
"A.cosgriffi" NA
"B.cherdyncevi" NA
"P.stuckenbergi" NA
"P.plummeri" NA
"G.pulcherrimus" NA
"P.pustulatus" NA
"L.nana" NA
"R.nyasanesis" NA
"R.whaitsi" NA
"R.tenuiceps" NA
"M.kitchingi" NA
"B.putterilli" NA
"U.senekalensis" NA
"E.magna" NA
"B.dutoiti" NA
"L.paludinatans" NA
"L.huxleyi" NA
"D.whitei" NA
"W.gungaj" NA
"E.madagascariensis" NA
"W.aliciae" NA
"W.magnus" NA
"C.halei" NA
"L.blomi" NA
"I.panchetensis" NA
"P.potamica" NA
"L.gracilis" NA
"R.capensis" NA
"T.major" NA
"A.wadei" NA
"D.warreni" NA
"R.quadricuneata" NA
"D.kimberleyensis" NA
"M.denatus" NA
"B.australis" NA
"K.australis" NA
"C.mendozensis" NA
"C.cosgriffi" NA
"K.triangularis" NA
"P.tenax" NA
"S.kehli" NA
"S.placenticephalus" NA
"X.allos" NA
"B.townrowi" NA
"B.henwoodi" NA
"V.plurimidens" NA
"V.wellesi" NA
"B.browni" NA
"B.watsoni" NA
"O.heidelbergensis" NA
"S.spitzbergensis" NA
"W.angustitrons" NA
"W.rewanesis" NA
"C.megarhina" NA
"K.dreyeri" NA
"P.nasutus" NA
"P.orenburgensis" NA
"B.n.sp" NA
"P.helgolandicus" NA
"P.davidi" NA
"S.n.sp." NA
"S.birdi" NA
"S.laapparenti" NA
"S.pronous" NA
"P.stantonesis" NA
"M.fuerstenbergianus" NA
"S.semiclausus" NA
"W.peabodyi" NA
"C.robustus" NA
"K.wildi" NA
"T.kulczyckii" NA
"Y.laticeps" NA
"E.lehmani" NA
"L.campi" NA
"E.tverdochlebovi" NA
"H.cappelensis" NA
"M.giganteus" NA
"B.lozowskii" NA
"B.sushkini" NA
"V.mirus" NA
"P.blomi" NA
"T.yakovlevi" NA
"A.dentatus" NA
"T.otschevi" NA
"H.keuperinus" NA
"M.casei" NA
"T.brauni" NA
"T.sobeyi" NA
"L.euri" NA
"P.depressa" NA
"I.ampulus" NA
"A.n.g." NA
"A.habbazi" NA
"M.diagnosticus" NA
"K.perfect" NA
"D.ouazzoui" NA
"T.acuta" NA
"E.noonkanbahensis" NA
"T.hagdoni" NA
"B.enigmatic" NA
"T.madagascariensis" NA
"A.rostratum" NA
"C.campi" NA
"S.nielseni" NA
"W.elongatus" NA
